# Supplementary material for: All-flexible chronoepifluidic nanoplasmonic patch for label-free metabolite profiling in sweat
Source: Nat Commun. 2025 Aug 27;16:8017. doi: 10.1038/s41467-025-63510-2 (PMC12391418; doi:10.1038/s41467-025-63510-2)
Supplement: Supplementary file 4 — Supplementary Data 1 [file 41467_2025_63510_MOESM4_ESM.zip › ML_SERS data_Base solution_UA_2.5uM_Lac_5mM_Try_25uM_Glu_250uM.csv]

	Measurement number
Wavenumber (cm-1)	1	2	3	4	5	6	7	8	9	10	11	12	13	14	15	16	17	18	19	20	21	22	23	24	25	26	27	28	29	30	31	32	33	34	35	36
457.71	0.55017	0.56101	0.62305	0.5718	0.50897	0.53935	0.57511	0.6315	0.58434	0.59066	0.49673	0.49528	0.63968	0.62849	0.51641	0.47362	0.46777	0.33977	0.38758	0.38581	0.46826	0.46114	0.38805	0.40102	0.47344	0.50253	0.50963	0.44479	0.42995	0.47153	0.45868	0.49874	0.50061	0.51198	0.38868	0.45859
458.74	0.66304	0.59104	0.68377	0.59691	0.53992	0.44847	0.51128	0.62863	0.59664	0.55747	0.55312	0.52285	0.61474	0.69724	0.53848	0.49973	0.46483	0.35048	0.38538	0.41536	0.4898	0.47745	0.48516	0.40455	0.45973	0.48946	0.46544	0.5613	0.50076	0.49705	0.47609	0.46007	0.53423	0.45274	0.39821	0.47168
459.78	0.6505	0.57739	0.62774	0.57016	0.52957	0.42885	0.51264	0.5932	0.60762	0.51148	0.49456	0.50991	0.56423	0.67782	0.50785	0.49127	0.46804	0.33533	0.39891	0.40123	0.49765	0.45246	0.47534	0.38183	0.46872	0.4523	0.43441	0.55568	0.47434	0.44138	0.47586	0.43389	0.52368	0.43102	0.39115	0.47474
460.81	0.64013	0.561	0.61006	0.52973	0.51572	0.37317	0.46465	0.56671	0.58531	0.45996	0.4791	0.51362	0.53974	0.66513	0.48618	0.47617	0.44942	0.32304	0.38739	0.39702	0.47546	0.42036	0.47595	0.37916	0.48047	0.4428	0.40865	0.56014	0.47191	0.43313	0.46394	0.40501	0.50785	0.39825	0.38386	0.48067
461.85	0.60046	0.52109	0.56706	0.49625	0.49078	0.38268	0.49078	0.54992	0.5637	0.44316	0.47744	0.50052	0.5329	0.61985	0.47681	0.46714	0.44672	0.33142	0.39634	0.39293	0.46591	0.39744	0.46887	0.38415	0.46885	0.40944	0.39927	0.53169	0.45353	0.43124	0.46591	0.40462	0.48546	0.39923	0.39484	0.46524
462.88	0.56022	0.52183	0.53028	0.48523	0.47058	0.37318	0.45562	0.50886	0.52337	0.39104	0.44316	0.49903	0.48723	0.59314	0.48391	0.4541	0.43944	0.33709	0.37877	0.35789	0.43016	0.35648	0.44388	0.37996	0.46378	0.39474	0.40296	0.50256	0.40818	0.41449	0.41067	0.37905	0.45219	0.36288	0.38224	0.45983
463.92	0.53239	0.48181	0.51116	0.46988	0.45399	0.40615	0.4017	0.50235	0.49044	0.40021	0.46589	0.46864	0.49464	0.58855	0.48951	0.44392	0.41855	0.35748	0.35116	0.34303	0.40385	0.36032	0.46807	0.38184	0.43715	0.40706	0.40352	0.47812	0.38149	0.44007	0.37728	0.35907	0.41552	0.36797	0.3829	0.43947
464.93	0.48958	0.42545	0.52149	0.44502	0.42468	0.36266	0.37724	0.45862	0.45297	0.41175	0.45765	0.43305	0.50659	0.53128	0.49363	0.42595	0.38918	0.3593	0.34122	0.35043	0.37356	0.35613	0.43266	0.36586	0.40974	0.3722	0.38771	0.44677	0.38967	0.43947	0.35823	0.33309	0.41209	0.33667	0.34667	0.41416
465.96	0.46411	0.39111	0.48331	0.45359	0.38846	0.36084	0.34366	0.42356	0.43274	0.41705	0.44645	0.41536	0.45475	0.49053	0.45751	0.42042	0.37312	0.33863	0.32126	0.3449	0.3728	0.36897	0.42568	0.34324	0.36332	0.34316	0.36243	0.41952	0.35977	0.40526	0.32307	0.3088	0.39113	0.32452	0.31999	0.38286
467	0.44341	0.3663	0.45841	0.42453	0.36398	0.33193	0.31672	0.3963	0.39578	0.38089	0.41616	0.39123	0.40084	0.48535	0.41132	0.37587	0.34606	0.30245	0.29584	0.34513	0.34017	0.36251	0.37699	0.33196	0.35544	0.33902	0.31908	0.37111	0.3051	0.37083	0.30016	0.2929	0.37326	0.28919	0.273	0.36439
468.03	0.42002	0.32759	0.41156	0.37759	0.34677	0.32829	0.30799	0.39128	0.36938	0.36841	0.39692	0.3624	0.37181	0.44019	0.36916	0.35131	0.33192	0.28541	0.28257	0.35466	0.32305	0.34355	0.36172	0.32293	0.31418	0.31155	0.27194	0.34924	0.29285	0.32626	0.31261	0.27389	0.33701	0.27103	0.2583	0.36012
469.06	0.4031	0.30282	0.3874	0.37278	0.30394	0.2741	0.31231	0.35173	0.35062	0.31642	0.36413	0.3495	0.32859	0.38883	0.31023	0.34104	0.31397	0.26362	0.29635	0.32735	0.32769	0.3242	0.30307	0.30451	0.29191	0.28033	0.24501	0.33747	0.27826	0.28062	0.29226	0.24537	0.33269	0.24072	0.22569	0.33318
470.1	0.37622	0.26527	0.32865	0.34722	0.2917	0.27521	0.27939	0.33257	0.32171	0.24305	0.35971	0.33209	0.29051	0.37165	0.26481	0.3099	0.29183	0.25598	0.28039	0.30725	0.31412	0.27221	0.29065	0.29886	0.26566	0.25415	0.21504	0.31021	0.23019	0.25692	0.25904	0.24215	0.29513	0.21297	0.21937	0.32396
471.13	0.36441	0.22391	0.31538	0.30475	0.27119	0.25333	0.28634	0.3116	0.29671	0.20417	0.35548	0.28755	0.28685	0.35406	0.25976	0.27111	0.29561	0.25341	0.27675	0.28603	0.29587	0.23337	0.26614	0.29824	0.23949	0.21171	0.20139	0.29283	0.2123	0.22927	0.24495	0.22033	0.27432	0.1848	0.20454	0.30595
472.16	0.28763	0.15526	0.26145	0.27282	0.21096	0.24585	0.23036	0.25746	0.23877	0.16698	0.28987	0.21663	0.25247	0.28266	0.20597	0.23582	0.26741	0.23904	0.24512	0.23749	0.2712	0.18134	0.25687	0.25466	0.17438	0.1459	0.18384	0.26765	0.17817	0.19132	0.19172	0.15607	0.23874	0.15962	0.16279	0.24614
473.17	0.23334	0.1152	0.2507	0.25813	0.16317	0.19053	0.19159	0.18043	0.23437	0.11971	0.26115	0.20067	0.22987	0.23798	0.16446	0.21034	0.24976	0.21189	0.21828	0.21258	0.25983	0.15111	0.2281	0.23027	0.15215	0.13193	0.15239	0.22631	0.15626	0.15167	0.14977	0.13216	0.22613	0.1397	0.12915	0.21601
474.21	0.19379	0.081684	0.23113	0.20506	0.13997	0.14357	0.16766	0.14509	0.18947	0.093587	0.23826	0.155	0.19017	0.23943	0.12993	0.17877	0.21254	0.17959	0.17791	0.21085	0.22272	0.091531	0.22743	0.19501	0.1218	0.11603	0.11801	0.2108	0.12155	0.11065	0.13776	0.13003	0.19826	0.1218	0.1273	0.16161
475.24	0.17343	0.061884	0.21122	0.15458	0.1288	0.10475	0.16165	0.10453	0.15961	0.090812	0.19826	0.131	0.17002	0.19918	0.078577	0.12411	0.22892	0.13226	0.17014	0.17869	0.20015	0.069078	0.21246	0.17584	0.10882	0.1082	0.10435	0.17457	0.10436	0.069232	0.13555	0.10163	0.17212	0.12076	0.10523	0.12209
476.27	0.12898	0.059897	0.18142	0.1344	0.13069	0.11618	0.12517	0.063787	0.11029	0.081132	0.16135	0.1082	0.14512	0.18818	0.04207	0.10488	0.20688	0.13702	0.15325	0.16824	0.1745	0.054652	0.2026	0.14404	0.086288	0.088671	0.081069	0.13876	0.086901	0.078889	0.12136	0.099066	0.1296	0.11665	0.10142	0.09387
477.31	0.1439	0.051271	0.16377	0.11144	0.15458	0.072472	0.11634	0.10387	0.10797	0.0912	0.21927	0.1183	0.12877	0.2	0.042041	0.094053	0.17577	0.11262	0.15848	0.18126	0.14799	0.05207	0.19804	0.14331	0.082985	0.10168	0.068426	0.11516	0.080976	0.051068	0.1097	0.11421	0.10873	0.10402	0.13137	0.09835
478.34	0.17611	0.040978	0.1418	0.12057	0.15582	0.10532	0.12298	0.17036	0.10188	0.12034	0.22165	0.087684	0.11082	0.1998	0.041163	0.075902	0.1553	0.11752	0.15957	0.18082	0.13592	0.056194	0.21204	0.11924	0.097421	0.090311	0.08262	0.12781	0.086702	0.083861	0.11026	0.11146	0.095788	0.1027	0.14489	0.058967
479.37	0.18693	0.056392	0.14238	0.15495	0.1877	0.16604	0.13297	0.20202	0.13644	0.11834	0.22975	0.12596	0.11004	0.17601	0.073387	0.057521	0.16869	0.12624	0.1733	0.20223	0.15936	0.078733	0.20918	0.14636	0.14025	0.10195	0.1146	0.11827	0.087259	0.13805	0.099135	0.12674	0.097654	0.10049	0.15588	0.11147
480.38	0.18914	0.055692	0.16075	0.19449	0.19453	0.1961	0.15618	0.22748	0.1643	0.15684	0.23942	0.16981	0.10076	0.19185	0.082067	0.087959	0.15396	0.1283	0.1698	0.22497	0.17062	0.091728	0.19609	0.18403	0.13289	0.10042	0.099205	0.14	0.090716	0.17317	0.088931	0.14159	0.094913	0.10916	0.18345	0.15635
481.41	0.23212	0.046539	0.18277	0.24314	0.23156	0.20852	0.20402	0.27766	0.23499	0.17561	0.25823	0.20873	0.12553	0.17984	0.093722	0.10569	0.16406	0.13962	0.19975	0.23649	0.20674	0.091667	0.19967	0.20276	0.16062	0.12572	0.11457	0.20089	0.11916	0.182	0.1144	0.15822	0.14882	0.099597	0.2107	0.17917
482.45	0.27591	0.092923	0.2582	0.29563	0.25433	0.25768	0.27124	0.3169	0.29813	0.22097	0.28504	0.25855	0.20421	0.1839	0.11709	0.15503	0.21494	0.17215	0.23025	0.26846	0.26019	0.14436	0.23466	0.24502	0.22633	0.15205	0.16081	0.26527	0.16851	0.25754	0.15443	0.19762	0.19342	0.17467	0.25583	0.20725
483.48	0.3296	0.13106	0.28441	0.32741	0.292	0.26463	0.31579	0.34689	0.37044	0.25834	0.31267	0.31027	0.28352	0.19366	0.15051	0.19508	0.24615	0.18436	0.27651	0.29659	0.31779	0.20405	0.24074	0.29929	0.2646	0.19678	0.17683	0.29486	0.20731	0.27024	0.20571	0.24367	0.26497	0.21627	0.26914	0.26873
484.51	0.39811	0.1545	0.31494	0.34014	0.30937	0.26856	0.3578	0.39284	0.39751	0.3169	0.36273	0.34743	0.34935	0.21057	0.18458	0.22929	0.27875	0.18082	0.31557	0.29916	0.35121	0.25245	0.2802	0.33925	0.26108	0.21996	0.204	0.32277	0.27149	0.25514	0.26637	0.27433	0.31208	0.27554	0.30992	0.30419
485.54	0.41956	0.16593	0.32803	0.36294	0.31881	0.29015	0.3675	0.43765	0.40998	0.36114	0.41028	0.34815	0.36739	0.19239	0.21221	0.25331	0.28544	0.20953	0.3365	0.31276	0.35504	0.3016	0.33228	0.34993	0.29731	0.24065	0.24134	0.35502	0.30366	0.2634	0.30911	0.31293	0.33355	0.30482	0.31889	0.28602
486.57	0.45454	0.20929	0.38301	0.36858	0.35476	0.3137	0.43346	0.48442	0.4486	0.44636	0.45937	0.41547	0.44238	0.23175	0.24092	0.25814	0.32137	0.22119	0.36373	0.34915	0.37915	0.38836	0.3808	0.3948	0.37051	0.25879	0.27667	0.33666	0.37635	0.32269	0.35158	0.36307	0.37055	0.39408	0.33483	0.34
487.58	0.52724	0.21166	0.41437	0.3998	0.4313	0.32516	0.47069	0.51848	0.49102	0.4973	0.47405	0.49949	0.47949	0.25644	0.28989	0.2664	0.36987	0.24801	0.39304	0.36782	0.42867	0.42454	0.38551	0.43475	0.38906	0.27281	0.31429	0.35899	0.42507	0.3445	0.4003	0.44286	0.43079	0.40817	0.34256	0.39684
488.61	0.54146	0.25717	0.45303	0.43816	0.47554	0.37631	0.53501	0.5554	0.52773	0.55459	0.57863	0.54742	0.51788	0.31343	0.30039	0.31021	0.40255	0.28054	0.41788	0.40492	0.46144	0.44419	0.45754	0.49317	0.42178	0.31091	0.32959	0.39474	0.48604	0.39029	0.45286	0.48643	0.45501	0.44406	0.41413	0.47445
489.64	0.55935	0.3077	0.45725	0.46468	0.49967	0.41463	0.57942	0.6192	0.56201	0.61893	0.63034	0.60174	0.53068	0.35776	0.30763	0.34702	0.40721	0.32678	0.43399	0.43824	0.47147	0.47468	0.49664	0.52536	0.47228	0.33768	0.33132	0.41034	0.49629	0.43934	0.486	0.51544	0.47143	0.46779	0.4394	0.52159
490.67	0.67824	0.3958	0.529	0.49507	0.54096	0.48058	0.6324	0.68539	0.66379	0.64959	0.65157	0.67822	0.64961	0.45908	0.38346	0.37451	0.44488	0.37471	0.46335	0.4958	0.54517	0.51958	0.53002	0.57739	0.52291	0.38774	0.38521	0.43968	0.55569	0.49918	0.53564	0.57142	0.53936	0.52265	0.49278	0.61617
491.7	0.75669	0.45195	0.55893	0.56761	0.56735	0.54503	0.67542	0.70873	0.70611	0.71841	0.70691	0.71525	0.69141	0.51538	0.47694	0.41798	0.47035	0.41843	0.5019	0.50737	0.59614	0.56174	0.57244	0.62154	0.53923	0.43509	0.44344	0.4993	0.58226	0.52473	0.5891	0.59041	0.56893	0.56561	0.54122	0.65333
492.74	0.80258	0.5125	0.58222	0.61738	0.59353	0.60885	0.68459	0.76323	0.77308	0.75423	0.71831	0.7358	0.73826	0.56876	0.49807	0.46762	0.47852	0.44206	0.53639	0.52884	0.63198	0.61833	0.61959	0.64298	0.59412	0.46859	0.45649	0.52612	0.62407	0.55587	0.60247	0.59997	0.58649	0.60485	0.5851	0.69934
493.74	0.8572	0.54134	0.64728	0.67343	0.64584	0.6334	0.7403	0.80869	0.80148	0.83043	0.70775	0.78121	0.79639	0.63222	0.55459	0.50635	0.5447	0.47304	0.5946	0.5297	0.67275	0.6778	0.63986	0.66573	0.63386	0.50997	0.50778	0.57642	0.66602	0.61555	0.64434	0.61456	0.631	0.64134	0.62452	0.72161
494.77	0.88988	0.59385	0.69996	0.73823	0.72313	0.67179	0.78142	0.84518	0.85851	0.86682	0.75666	0.82075	0.86407	0.68733	0.59075	0.57129	0.6015	0.49398	0.63307	0.57217	0.72745	0.72016	0.69753	0.70622	0.66968	0.55106	0.57067	0.64596	0.74697	0.66023	0.67618	0.65848	0.68573	0.71142	0.6678	0.76864
495.8	0.88818	0.59205	0.71861	0.77671	0.72449	0.70267	0.80343	0.87343	0.85066	0.88619	0.80567	0.85837	0.86924	0.69825	0.61213	0.59984	0.63892	0.51172	0.65075	0.57904	0.74024	0.74428	0.71905	0.71727	0.70404	0.56668	0.61344	0.66697	0.76165	0.68342	0.70161	0.66049	0.71518	0.74911	0.70012	0.79767
496.83	0.87783	0.60681	0.75716	0.77921	0.74293	0.68639	0.81511	0.9501	0.8756	0.86887	0.80015	0.82307	0.87494	0.71102	0.61302	0.6472	0.65433	0.50091	0.659	0.61211	0.74798	0.75808	0.72059	0.71437	0.72684	0.60149	0.64377	0.70774	0.74201	0.65823	0.70495	0.69132	0.73644	0.76241	0.72196	0.82597
497.86	0.85034	0.6392	0.76804	0.75711	0.72486	0.67478	0.83387	0.92338	0.85474	0.86654	0.82237	0.78381	0.87482	0.76157	0.6186	0.62718	0.67007	0.50269	0.65759	0.63425	0.74915	0.75058	0.71244	0.70128	0.71964	0.65598	0.65854	0.71203	0.75704	0.66096	0.72062	0.68384	0.73905	0.77083	0.7237	0.81282
498.87	0.83165	0.61447	0.76823	0.70595	0.67437	0.64504	0.79726	0.91411	0.82778	0.81503	0.79531	0.75959	0.87581	0.73788	0.61076	0.60709	0.65464	0.48902	0.63495	0.6578	0.73001	0.72712	0.68966	0.67583	0.70533	0.64371	0.65782	0.66301	0.72303	0.62302	0.68544	0.69375	0.71558	0.75832	0.70304	0.80429
499.9	0.84905	0.6157	0.77795	0.69997	0.64796	0.64528	0.78348	0.90731	0.82917	0.80646	0.76406	0.72636	0.86728	0.74186	0.64808	0.5985	0.67713	0.50511	0.62918	0.66036	0.7351	0.72282	0.64533	0.62587	0.70781	0.64083	0.65455	0.63846	0.72245	0.6112	0.6621	0.68726	0.71182	0.71346	0.70527	0.7856
500.93	0.82899	0.65241	0.75419	0.70414	0.70128	0.5972	0.78142	0.9087	0.80959	0.79618	0.72682	0.67496	0.88183	0.76089	0.66123	0.61083	0.70214	0.49912	0.6476	0.68605	0.7394	0.6976	0.64387	0.60542	0.70862	0.63608	0.63826	0.63998	0.73673	0.58745	0.6449	0.71635	0.6841	0.66919	0.7223	0.76293
501.96	0.8272	0.67616	0.75737	0.72038	0.69329	0.61842	0.74507	0.87129	0.78789	0.7755	0.72505	0.66709	0.90521	0.80015	0.67833	0.62992	0.71231	0.52089	0.64936	0.699	0.75302	0.6797	0.64467	0.60981	0.70281	0.65032	0.63573	0.61367	0.75994	0.61017	0.63319	0.7087	0.67684	0.65275	0.74988	0.7514
502.99	0.80445	0.64059	0.74647	0.74045	0.69313	0.64834	0.73727	0.86373	0.78425	0.76147	0.69929	0.66995	0.92493	0.78413	0.69689	0.70259	0.72081	0.54671	0.66192	0.68538	0.7602	0.65778	0.65162	0.62775	0.68953	0.61942	0.65315	0.62884	0.74143	0.60139	0.63037	0.7027	0.66048	0.65086	0.76428	0.7548
504.02	0.78078	0.64662	0.70833	0.73378	0.71585	0.63935	0.67978	0.79315	0.77508	0.70233	0.6575	0.64044	0.85431	0.77019	0.67853	0.70265	0.70705	0.5469	0.65394	0.6757	0.75804	0.62696	0.62837	0.60772	0.67	0.57925	0.6205	0.63135	0.75181	0.57441	0.60205	0.65998	0.64025	0.64303	0.75774	0.71114
505.02	0.73542	0.67644	0.71464	0.69931	0.69352	0.62792	0.67767	0.76356	0.75446	0.69051	0.60347	0.65728	0.86793	0.76694	0.64653	0.71473	0.70886	0.54889	0.66089	0.69373	0.75578	0.63036	0.62375	0.64937	0.67219	0.56907	0.60128	0.6109	0.73163	0.5729	0.58243	0.64769	0.62764	0.6668	0.76816	0.69595
506.05	0.7192	0.65875	0.71653	0.67629	0.63617	0.63355	0.65886	0.69776	0.74486	0.67548	0.5794	0.65126	0.84078	0.73631	0.62978	0.72653	0.69219	0.5552	0.6627	0.67317	0.7519	0.62819	0.61668	0.66001	0.6506	0.57648	0.60047	0.57934	0.68273	0.57995	0.56107	0.59506	0.64244	0.68383	0.78628	0.67534
507.08	0.68049	0.63571	0.67895	0.61267	0.60222	0.59865	0.64322	0.64617	0.71854	0.65783	0.50641	0.64167	0.80573	0.69014	0.59223	0.6984	0.68729	0.54637	0.68154	0.66258	0.73127	0.59169	0.56935	0.63946	0.62774	0.54862	0.55729	0.54852	0.64439	0.55451	0.54056	0.56233	0.62295	0.67002	0.78054	0.65836
508.11	0.65248	0.61872	0.6749	0.54615	0.56757	0.56281	0.61409	0.59241	0.66025	0.62909	0.50084	0.614	0.74923	0.65502	0.58729	0.63199	0.67491	0.53697	0.68739	0.67293	0.70176	0.57474	0.56233	0.60982	0.59432	0.52421	0.51334	0.48913	0.60098	0.54919	0.53391	0.55004	0.61549	0.66088	0.79197	0.64364
509.14	0.65813	0.62221	0.68167	0.52785	0.56924	0.57747	0.62984	0.62481	0.65072	0.63452	0.53477	0.60191	0.78678	0.6887	0.61485	0.65675	0.69579	0.57357	0.68967	0.6819	0.70597	0.58513	0.57597	0.63596	0.59915	0.54101	0.52991	0.47535	0.57445	0.57743	0.54143	0.57323	0.60894	0.65798	0.83095	0.66054
510.14	0.64103	0.56183	0.64683	0.52711	0.58382	0.57077	0.6148	0.58015	0.61907	0.5957	0.51993	0.53476	0.75195	0.67055	0.60331	0.66109	0.69607	0.58054	0.69789	0.66692	0.69986	0.52879	0.55251	0.59038	0.5792	0.52121	0.52017	0.46759	0.57103	0.55981	0.55056	0.55706	0.60688	0.60603	0.82966	0.61359
511.17	0.61912	0.53867	0.62649	0.52865	0.58467	0.55277	0.61452	0.59963	0.59474	0.57746	0.53091	0.51821	0.71947	0.67666	0.58054	0.66376	0.70457	0.60102	0.68379	0.68408	0.71903	0.5234	0.53128	0.59351	0.57548	0.51507	0.49398	0.45665	0.56586	0.53422	0.53509	0.56806	0.58424	0.57423	0.80559	0.60435
512.2	0.60639	0.50202	0.63086	0.55646	0.57931	0.54052	0.61102	0.5993	0.57049	0.54153	0.56983	0.5103	0.69085	0.64382	0.56846	0.69527	0.72396	0.59554	0.67394	0.69932	0.7229	0.51847	0.56293	0.61049	0.56371	0.49318	0.48799	0.47207	0.53373	0.52989	0.52019	0.58016	0.57366	0.54493	0.81738	0.60475
513.23	0.58698	0.49458	0.61741	0.5877	0.57562	0.51522	0.62679	0.59412	0.59186	0.53301	0.55896	0.48509	0.68361	0.6283	0.54988	0.70212	0.7402	0.59482	0.67557	0.70124	0.75202	0.50552	0.54975	0.60985	0.58331	0.48375	0.48811	0.47039	0.54794	0.48804	0.51535	0.54678	0.56929	0.52495	0.80548	0.5834
514.23	0.54259	0.48801	0.61495	0.57965	0.51617	0.49694	0.5915	0.5692	0.56053	0.5488	0.50471	0.46864	0.6538	0.55994	0.53318	0.66621	0.70341	0.56623	0.67842	0.70761	0.75203	0.51804	0.52667	0.59641	0.53962	0.45357	0.50626	0.44342	0.51369	0.4693	0.47325	0.52224	0.55094	0.54253	0.76446	0.55051
515.26	0.52292	0.4598	0.63304	0.55558	0.45172	0.47265	0.55097	0.57324	0.52864	0.52716	0.49972	0.46896	0.62577	0.52323	0.53799	0.63096	0.68465	0.55179	0.67125	0.69577	0.76424	0.53241	0.54749	0.61316	0.50282	0.44722	0.49004	0.41478	0.43552	0.44651	0.44154	0.49394	0.50213	0.54769	0.7245	0.54795
516.29	0.53064	0.44582	0.65749	0.54049	0.42311	0.50093	0.52788	0.57287	0.5295	0.52189	0.46603	0.48004	0.62223	0.49534	0.54577	0.62295	0.67097	0.54173	0.70378	0.69808	0.7579	0.51775	0.55501	0.61596	0.48754	0.41857	0.46946	0.40295	0.41645	0.4602	0.44458	0.48463	0.48221	0.56871	0.69849	0.52676
517.32	0.53431	0.4549	0.63419	0.51458	0.42357	0.50542	0.52358	0.5768	0.5654	0.52251	0.44988	0.52158	0.61546	0.49037	0.5551	0.59525	0.65807	0.55064	0.72886	0.70986	0.79251	0.51123	0.55879	0.64729	0.48016	0.41421	0.45421	0.35346	0.43235	0.47775	0.44874	0.46152	0.49058	0.56904	0.67214	0.50864
518.34	0.57469	0.51034	0.65105	0.53198	0.4436	0.51855	0.5318	0.61922	0.56604	0.55991	0.40973	0.59813	0.62105	0.50988	0.55585	0.63895	0.66123	0.57156	0.77305	0.74263	0.83555	0.54738	0.5687	0.68633	0.48394	0.44635	0.43634	0.36069	0.4426	0.51583	0.45148	0.48255	0.47505	0.59774	0.63571	0.51761
519.35	0.59454	0.50713	0.65922	0.55968	0.4567	0.53034	0.53671	0.60449	0.58346	0.55658	0.42592	0.61238	0.59388	0.54018	0.55043	0.66954	0.68155	0.58014	0.78846	0.75037	0.84229	0.52431	0.605	0.68703	0.50512	0.46274	0.42085	0.38181	0.43092	0.52953	0.45708	0.475	0.48788	0.58589	0.60375	0.50178
520.37	0.61177	0.57122	0.67558	0.58147	0.4913	0.56037	0.55063	0.62412	0.60503	0.56774	0.4604	0.63413	0.59168	0.56787	0.57825	0.68125	0.67524	0.593	0.80596	0.77843	0.8405	0.54355	0.6331	0.71059	0.54329	0.47881	0.43366	0.40735	0.48943	0.55945	0.45952	0.4933	0.50569	0.59455	0.60066	0.51679
521.4	0.62633	0.60658	0.68626	0.60033	0.51682	0.54603	0.56794	0.61623	0.6259	0.57107	0.48206	0.63516	0.60181	0.5819	0.58994	0.67667	0.66544	0.58669	0.82088	0.78712	0.86024	0.55449	0.65684	0.7343	0.55546	0.51007	0.47275	0.4195	0.48994	0.54162	0.45859	0.50522	0.52235	0.5747	0.58184	0.52555
522.43	0.62201	0.60293	0.68437	0.59419	0.50634	0.54106	0.55822	0.59656	0.61619	0.56442	0.48358	0.60289	0.60678	0.60802	0.57774	0.67603	0.64225	0.57782	0.78806	0.76061	0.86362	0.56926	0.67847	0.71493	0.55074	0.51856	0.48149	0.43338	0.49973	0.53051	0.4515	0.51266	0.51309	0.57674	0.54467	0.49796
523.43	0.62863	0.5792	0.69158	0.58823	0.49074	0.55597	0.54733	0.5604	0.63096	0.52811	0.52464	0.53415	0.57993	0.58143	0.58478	0.64737	0.61595	0.56315	0.74574	0.73118	0.83746	0.56003	0.70545	0.71116	0.56016	0.51213	0.51153	0.43841	0.46784	0.51295	0.43371	0.49691	0.52881	0.53022	0.53603	0.47156
524.46	0.63238	0.59819	0.68899	0.60641	0.50124	0.57151	0.59114	0.57779	0.64227	0.54698	0.5504	0.5454	0.61286	0.59448	0.60773	0.64456	0.60938	0.5532	0.76616	0.73955	0.87154	0.57758	0.72395	0.74311	0.56707	0.52195	0.50525	0.43542	0.48817	0.51552	0.46708	0.51605	0.53556	0.50264	0.55172	0.47725
525.48	0.62433	0.53318	0.65226	0.61339	0.50093	0.55869	0.57998	0.57257	0.63111	0.55698	0.50884	0.51934	0.62867	0.57611	0.56148	0.63302	0.60657	0.53942	0.74699	0.7154	0.86402	0.58392	0.70473	0.73709	0.54529	0.49323	0.48105	0.42191	0.475	0.50691	0.47086	0.52494	0.51909	0.49855	0.5436	0.43952
526.51	0.5782	0.48044	0.61578	0.57101	0.47599	0.56182	0.54887	0.54247	0.60111	0.55625	0.4699	0.49721	0.58703	0.55876	0.53108	0.61352	0.59504	0.51848	0.7119	0.67541	0.83372	0.60177	0.6719	0.69683	0.53552	0.476	0.44726	0.39107	0.4739	0.50784	0.47051	0.5029	0.50619	0.48623	0.50365	0.40659
527.51	0.58178	0.46541	0.61596	0.57032	0.48127	0.5638	0.5614	0.59755	0.58761	0.57443	0.47284	0.48725	0.56341	0.53595	0.51514	0.59658	0.57493	0.51616	0.72225	0.67988	0.7979	0.61713	0.64979	0.69817	0.54007	0.48815	0.4387	0.38161	0.45714	0.49553	0.4721	0.5147	0.47687	0.47156	0.48656	0.40092
528.54	0.56313	0.42631	0.60002	0.55481	0.48897	0.56548	0.54396	0.59965	0.57946	0.60062	0.46497	0.48521	0.61249	0.54459	0.52779	0.57146	0.55607	0.49475	0.70272	0.66613	0.78578	0.6394	0.62121	0.67182	0.53466	0.4844	0.44289	0.37886	0.46291	0.50336	0.4704	0.52924	0.46583	0.51201	0.47156	0.38025
529.56	0.57284	0.39011	0.59795	0.53963	0.49809	0.54288	0.5309	0.57977	0.54807	0.57466	0.42631	0.49551	0.60903	0.52944	0.52196	0.56246	0.53389	0.47385	0.65075	0.62635	0.73063	0.63389	0.59335	0.64153	0.53617	0.46653	0.44652	0.36269	0.45965	0.47197	0.45024	0.51423	0.44061	0.51479	0.43969	0.3685
530.59	0.56807	0.40691	0.59404	0.51591	0.47755	0.54059	0.50489	0.5252	0.54306	0.55516	0.3881	0.49933	0.5996	0.53237	0.54516	0.54163	0.48442	0.44078	0.61707	0.57123	0.69975	0.60003	0.5483	0.60908	0.52905	0.47918	0.46788	0.35356	0.40738	0.45141	0.42377	0.47277	0.43	0.4902	0.39447	0.34774
531.61	0.57683	0.41396	0.58993	0.53188	0.48715	0.52814	0.51062	0.53833	0.5364	0.54108	0.39173	0.491	0.60107	0.53551	0.54533	0.54057	0.46698	0.42077	0.57985	0.55796	0.65836	0.57159	0.54125	0.58669	0.51384	0.45683	0.45995	0.37894	0.41231	0.44912	0.38559	0.47664	0.42053	0.49108	0.39412	0.33364
532.62	0.55697	0.44441	0.57308	0.54654	0.4864	0.55533	0.49433	0.48812	0.54275	0.51673	0.40748	0.49307	0.61383	0.55672	0.57543	0.56013	0.46597	0.40856	0.53391	0.53228	0.62721	0.5493	0.54225	0.55658	0.4973	0.43297	0.45843	0.38737	0.43125	0.4613	0.36805	0.46218	0.43821	0.50338	0.38464	0.32301
533.64	0.52472	0.4308	0.56595	0.53733	0.47793	0.54165	0.47042	0.49049	0.5358	0.47629	0.401	0.50215	0.58014	0.55739	0.57172	0.55921	0.44401	0.39466	0.50269	0.52244	0.56915	0.50094	0.5354	0.54017	0.48659	0.41352	0.42341	0.37312	0.40158	0.44395	0.35542	0.45113	0.43822	0.4679	0.37104	0.32018
534.67	0.52265	0.47283	0.56249	0.53311	0.49117	0.55758	0.46876	0.50103	0.55104	0.48828	0.41907	0.50687	0.59142	0.60537	0.56668	0.55809	0.43795	0.3923	0.48684	0.50734	0.56538	0.48034	0.51003	0.5377	0.5023	0.45688	0.41602	0.37854	0.40536	0.45352	0.34676	0.45973	0.45953	0.47092	0.35709	0.324
535.67	0.50897	0.47185	0.56449	0.53836	0.51013	0.54844	0.50599	0.53991	0.55311	0.49602	0.44483	0.52166	0.5771	0.64303	0.55908	0.54907	0.44855	0.38818	0.47844	0.51986	0.55068	0.49054	0.50887	0.54492	0.5177	0.45281	0.41587	0.3705	0.46081	0.46337	0.35763	0.47621	0.46955	0.47771	0.34908	0.33635
536.69	0.52803	0.52866	0.59554	0.56299	0.52141	0.55705	0.53254	0.54269	0.55481	0.49318	0.47829	0.54057	0.61182	0.68974	0.59523	0.54148	0.45107	0.39076	0.48104	0.51029	0.5524	0.50658	0.51799	0.55802	0.53631	0.47323	0.4362	0.37885	0.50097	0.47505	0.39205	0.47224	0.48098	0.48032	0.35182	0.35084
537.72	0.55636	0.52479	0.63133	0.55676	0.52859	0.53443	0.53323	0.58864	0.53908	0.49264	0.43965	0.56283	0.6182	0.70664	0.6089	0.48905	0.44126	0.3734	0.4734	0.49786	0.55	0.4823	0.48969	0.55151	0.55124	0.49522	0.43664	0.36268	0.46682	0.44876	0.38918	0.48503	0.46835	0.46482	0.33005	0.36606
538.74	0.59078	0.57892	0.65569	0.58391	0.55347	0.54597	0.57178	0.61832	0.55628	0.51213	0.43095	0.57502	0.64314	0.77032	0.64417	0.48736	0.45056	0.35487	0.4802	0.49366	0.57526	0.49555	0.47619	0.55164	0.56529	0.51582	0.48064	0.35871	0.50186	0.4334	0.38996	0.50198	0.46878	0.45607	0.31957	0.36382
539.74	0.55498	0.56644	0.66846	0.58301	0.54266	0.54415	0.5636	0.62469	0.53325	0.50357	0.42038	0.56156	0.62595	0.76117	0.67705	0.46667	0.44113	0.34578	0.48334	0.45417	0.53678	0.47696	0.47105	0.53194	0.53794	0.46873	0.47179	0.35991	0.49337	0.40954	0.4039	0.46766	0.42364	0.45906	0.31027	0.37185
540.77	0.55017	0.55667	0.68757	0.58274	0.5323	0.53969	0.56667	0.60919	0.5294	0.50546	0.43241	0.54505	0.63681	0.75119	0.71749	0.4917	0.4272	0.31981	0.47316	0.44056	0.52618	0.45372	0.46794	0.49028	0.52014	0.4527	0.44328	0.37104	0.46482	0.3858	0.40978	0.48012	0.42377	0.45409	0.3293	0.361
541.79	0.53068	0.51683	0.6655	0.56859	0.55017	0.54947	0.55462	0.59915	0.54065	0.51593	0.44343	0.5348	0.64741	0.73215	0.74109	0.49721	0.42239	0.29399	0.46692	0.42799	0.52238	0.43116	0.46325	0.45243	0.48344	0.43321	0.42169	0.3444	0.42906	0.37796	0.39492	0.47376	0.42456	0.44281	0.3417	0.36211
542.82	0.52225	0.509	0.65661	0.56749	0.5503	0.54122	0.53189	0.56479	0.55213	0.52618	0.45376	0.48966	0.62828	0.7332	0.76374	0.5213	0.43531	0.28106	0.4591	0.42055	0.51338	0.4345	0.44271	0.40746	0.47632	0.42114	0.41394	0.34754	0.43838	0.36714	0.37798	0.45377	0.4461	0.4614	0.34669	0.34997
543.82	0.52953	0.49105	0.65586	0.59277	0.54553	0.54993	0.52522	0.58067	0.53654	0.55828	0.45443	0.50353	0.62652	0.70012	0.79571	0.54861	0.42831	0.29053	0.44839	0.40876	0.50512	0.42523	0.433	0.39764	0.47353	0.41651	0.4013	0.35459	0.44522	0.40592	0.37257	0.43863	0.45018	0.47963	0.3701	0.37658
544.84	0.58053	0.50693	0.65229	0.60536	0.54361	0.59177	0.55975	0.60856	0.59073	0.567	0.46265	0.49834	0.64519	0.70507	0.84416	0.58706	0.44467	0.28802	0.44325	0.45484	0.53869	0.42973	0.43068	0.37256	0.50594	0.44192	0.42345	0.37406	0.44175	0.44695	0.38389	0.4934	0.50773	0.48995	0.37302	0.35823
545.86	0.58938	0.54329	0.66129	0.62963	0.56823	0.6166	0.57906	0.65632	0.61578	0.57675	0.49351	0.5211	0.67566	0.73776	0.89106	0.59634	0.47258	0.31252	0.45004	0.46581	0.5533	0.45906	0.4594	0.38846	0.53528	0.49632	0.45142	0.38756	0.45194	0.45285	0.39853	0.48504	0.51236	0.50599	0.38394	0.37288
546.89	0.62474	0.58185	0.67774	0.65228	0.56808	0.60236	0.6168	0.73702	0.64507	0.61791	0.49286	0.57981	0.70219	0.76786	0.91846	0.62456	0.50113	0.33921	0.46621	0.49645	0.56702	0.44998	0.45012	0.41951	0.58086	0.53141	0.47681	0.41631	0.46936	0.45048	0.4508	0.52035	0.53033	0.52223	0.3835	0.39353
547.89	0.65503	0.62792	0.69621	0.68366	0.59239	0.6505	0.67931	0.80096	0.65995	0.63057	0.53725	0.633	0.76273	0.80354	0.96046	0.65553	0.51264	0.36969	0.46906	0.51368	0.57691	0.47145	0.4729	0.46002	0.59832	0.55175	0.51862	0.45433	0.48931	0.50091	0.48529	0.55943	0.55253	0.5372	0.42141	0.39502
548.91	0.6469	0.65343	0.7052	0.65397	0.59946	0.65678	0.68699	0.78193	0.68592	0.61598	0.56738	0.63516	0.76942	0.83522	0.95974	0.6518	0.5553	0.3748	0.46045	0.52651	0.56019	0.46537	0.48828	0.44759	0.59347	0.55501	0.52523	0.45874	0.49297	0.4865	0.49739	0.56549	0.56311	0.53488	0.44169	0.39319
549.93	0.62523	0.69364	0.7021	0.66419	0.60199	0.63643	0.68563	0.76318	0.68665	0.6252	0.59744	0.657	0.7825	0.85655	0.93031	0.62736	0.57831	0.38593	0.46253	0.50245	0.54033	0.46753	0.49053	0.45735	0.58593	0.57433	0.51634	0.45251	0.51839	0.48003	0.4867	0.52566	0.54808	0.527	0.48828	0.41699
550.93	0.65458	0.69996	0.69855	0.67823	0.61711	0.64136	0.68006	0.76815	0.69489	0.62719	0.57038	0.63711	0.79167	0.84947	0.91006	0.62515	0.62042	0.39588	0.45792	0.51183	0.53056	0.45613	0.46832	0.46486	0.56429	0.55783	0.51685	0.45234	0.54375	0.49422	0.48254	0.53178	0.55632	0.53531	0.50043	0.42774
551.96	0.60967	0.64252	0.68028	0.62688	0.58065	0.63808	0.63917	0.69799	0.65664	0.57809	0.53371	0.57041	0.72521	0.80477	0.85257	0.57803	0.60832	0.38869	0.4149	0.49	0.49375	0.42633	0.43664	0.43498	0.53099	0.53917	0.50192	0.41909	0.5029	0.46643	0.43237	0.49473	0.50565	0.51321	0.50324	0.40912
552.98	0.57138	0.58738	0.67643	0.6039	0.55848	0.62122	0.63159	0.65695	0.64969	0.56125	0.48403	0.5431	0.68848	0.74668	0.7983	0.54629	0.6226	0.38124	0.41104	0.45966	0.48814	0.38438	0.4152	0.41214	0.51898	0.51171	0.47508	0.3854	0.49358	0.42727	0.42361	0.45907	0.48349	0.47765	0.48252	0.4079
553.98	0.52897	0.52174	0.64204	0.5997	0.51796	0.59256	0.60645	0.61796	0.61605	0.53842	0.47963	0.50399	0.64611	0.69201	0.73333	0.50051	0.61083	0.36099	0.41227	0.41957	0.48281	0.35645	0.39704	0.40375	0.49952	0.47633	0.43975	0.35909	0.46488	0.39058	0.40652	0.44066	0.46647	0.45967	0.47539	0.40857
555	0.48537	0.4326	0.60907	0.54965	0.46933	0.55116	0.55502	0.58582	0.59312	0.48884	0.42458	0.47587	0.59272	0.62983	0.6605	0.46502	0.59428	0.3496	0.38863	0.40483	0.45972	0.33301	0.36404	0.40342	0.45951	0.4179	0.40851	0.31274	0.4191	0.36197	0.37091	0.42315	0.43236	0.42633	0.45335	0.38969
556.02	0.42772	0.38474	0.58462	0.51036	0.42994	0.51753	0.52047	0.50355	0.55924	0.44038	0.39024	0.43363	0.52317	0.58453	0.55862	0.38856	0.56301	0.31333	0.368	0.37269	0.42292	0.27487	0.3272	0.36965	0.42254	0.38878	0.37387	0.26662	0.35351	0.33116	0.34752	0.38105	0.39202	0.36601	0.43782	0.37115
557.05	0.40658	0.41827	0.58618	0.5304	0.42402	0.51383	0.49926	0.49363	0.55928	0.4255	0.40327	0.43291	0.52725	0.58832	0.52864	0.37863	0.58161	0.30911	0.36946	0.34589	0.40706	0.31115	0.34647	0.36574	0.41561	0.37576	0.36489	0.27744	0.35646	0.32966	0.34341	0.36458	0.40185	0.37634	0.44321	0.3742
558.04	0.39194	0.42046	0.54274	0.52669	0.39908	0.47349	0.45321	0.47865	0.54395	0.39854	0.38711	0.41833	0.50579	0.57554	0.50486	0.34098	0.5715	0.28538	0.35752	0.34879	0.36612	0.3058	0.32504	0.36805	0.38969	0.36308	0.34344	0.24287	0.33666	0.31277	0.32376	0.36749	0.36827	0.35622	0.44931	0.37221
559.07	0.41246	0.44457	0.53759	0.51295	0.39456	0.47703	0.4461	0.48447	0.55906	0.35902	0.344	0.42282	0.49989	0.57859	0.48092	0.33875	0.58266	0.28622	0.35061	0.36433	0.36701	0.30766	0.29776	0.37965	0.37743	0.36764	0.33133	0.26343	0.33795	0.33372	0.34459	0.37478	0.35532	0.33561	0.42642	0.35759
560.09	0.44834	0.46284	0.55671	0.53596	0.44126	0.48456	0.47273	0.51903	0.5681	0.38553	0.36707	0.42834	0.51773	0.59264	0.48642	0.34384	0.60905	0.29471	0.35173	0.37864	0.37756	0.31366	0.3213	0.37331	0.39192	0.40532	0.3408	0.27899	0.37313	0.33813	0.38305	0.41391	0.37889	0.37054	0.44027	0.36955
561.09	0.46733	0.47286	0.51819	0.53188	0.4275	0.4824	0.46661	0.54173	0.55776	0.39191	0.3811	0.43875	0.52647	0.58478	0.49204	0.37421	0.59287	0.3015	0.34881	0.3767	0.38322	0.34389	0.3213	0.38925	0.38736	0.38407	0.32988	0.29911	0.39154	0.33343	0.37791	0.43019	0.3793	0.40972	0.43245	0.36944
562.11	0.48879	0.45318	0.4859	0.52284	0.42524	0.47879	0.47431	0.54358	0.56008	0.3847	0.38046	0.43539	0.50218	0.54381	0.45213	0.36817	0.58098	0.29139	0.35595	0.39025	0.38968	0.32238	0.29965	0.40055	0.37271	0.38306	0.31044	0.28325	0.38361	0.35193	0.38805	0.44058	0.38142	0.41475	0.43117	0.35456
563.13	0.4965	0.44449	0.49823	0.49648	0.419	0.48472	0.47205	0.49033	0.5459	0.37797	0.40194	0.43948	0.50535	0.56631	0.43317	0.36136	0.56435	0.2911	0.34223	0.36925	0.40867	0.33709	0.31283	0.39448	0.38282	0.389	0.31757	0.28531	0.39092	0.34742	0.38319	0.41334	0.39026	0.42681	0.42029	0.35818
564.13	0.49336	0.46075	0.50911	0.5058	0.4251	0.46662	0.48676	0.49186	0.52328	0.39545	0.40926	0.44492	0.50142	0.56039	0.42935	0.34968	0.53687	0.2903	0.33876	0.35821	0.39336	0.34044	0.32228	0.38809	0.40242	0.39999	0.33699	0.27735	0.38045	0.32258	0.36733	0.39597	0.38217	0.45471	0.42179	0.35477
565.15	0.47586	0.46403	0.49264	0.4731	0.38894	0.46694	0.47355	0.4386	0.50114	0.38377	0.42312	0.42982	0.47629	0.54291	0.41562	0.32927	0.49278	0.26948	0.32981	0.34167	0.37198	0.34118	0.30241	0.38742	0.39783	0.37581	0.33308	0.26268	0.35395	0.32805	0.3272	0.36311	0.38622	0.43026	0.40191	0.3374
566.17	0.45541	0.43227	0.5251	0.45811	0.36698	0.45938	0.50019	0.4511	0.5195	0.37822	0.43844	0.43501	0.46718	0.51208	0.40717	0.30547	0.47161	0.26062	0.32579	0.34069	0.3693	0.32096	0.3026	0.37826	0.40878	0.38659	0.36286	0.26731	0.3115	0.32915	0.34038	0.38057	0.42752	0.41811	0.39784	0.32767
567.17	0.44368	0.4088	0.56136	0.46449	0.38173	0.45872	0.50063	0.46143	0.53249	0.39031	0.42298	0.44278	0.50009	0.53178	0.43559	0.31106	0.4227	0.26909	0.32164	0.33275	0.35663	0.31218	0.31049	0.36475	0.43251	0.37274	0.37859	0.28046	0.32868	0.3334	0.3478	0.39604	0.4291	0.40821	0.38961	0.34098
568.19	0.44973	0.4218	0.54672	0.50493	0.39766	0.46646	0.52084	0.50924	0.54133	0.42302	0.4058	0.4131	0.47717	0.51733	0.4045	0.33098	0.40273	0.26732	0.34497	0.33742	0.34356	0.30414	0.30762	0.34044	0.43453	0.38558	0.3817	0.30143	0.32753	0.35824	0.37275	0.42238	0.45283	0.44646	0.38554	0.31133
569.21	0.44249	0.39084	0.50261	0.48073	0.38428	0.47211	0.49268	0.48942	0.52079	0.39177	0.42687	0.39644	0.46838	0.4882	0.37333	0.31596	0.37606	0.26599	0.33626	0.32256	0.32051	0.27878	0.31302	0.30802	0.40125	0.37166	0.35706	0.30374	0.35367	0.37604	0.36241	0.43238	0.45256	0.44692	0.38043	0.30176
570.2	0.42744	0.40602	0.49954	0.49086	0.39989	0.47783	0.46559	0.4973	0.50178	0.35712	0.37829	0.38591	0.47202	0.49495	0.36324	0.30365	0.35081	0.27155	0.31409	0.31592	0.31378	0.26957	0.29343	0.30293	0.38592	0.38994	0.36083	0.31735	0.38614	0.38533	0.37739	0.46897	0.45133	0.46633	0.35145	0.27607
571.22	0.43327	0.43322	0.46782	0.47563	0.43756	0.47091	0.44634	0.48415	0.49006	0.36105	0.35738	0.41727	0.45675	0.51757	0.3479	0.2879	0.33152	0.25987	0.30135	0.32183	0.29974	0.27442	0.26325	0.30463	0.38315	0.39661	0.35253	0.30633	0.44837	0.4031	0.39151	0.46642	0.43807	0.47511	0.33589	0.27982
572.24	0.44618	0.44428	0.42442	0.47167	0.44332	0.46508	0.43413	0.46684	0.48866	0.35242	0.35948	0.40025	0.42124	0.4967	0.33338	0.27648	0.32839	0.22178	0.28789	0.30055	0.32287	0.27037	0.24544	0.29738	0.37228	0.41562	0.35674	0.29893	0.46509	0.40389	0.37584	0.44644	0.47048	0.49721	0.32472	0.24317
573.24	0.41675	0.43554	0.4377	0.43335	0.42618	0.46455	0.40797	0.42704	0.48082	0.35265	0.34972	0.39893	0.42099	0.48981	0.33903	0.2745	0.30832	0.20582	0.27013	0.28506	0.32031	0.26275	0.2368	0.28398	0.36678	0.39675	0.37965	0.31563	0.47912	0.40923	0.3657	0.44055	0.46855	0.49013	0.32072	0.22452
574.26	0.39357	0.41619	0.44774	0.40323	0.40903	0.43665	0.40403	0.4208	0.47566	0.35443	0.31818	0.37618	0.39653	0.44677	0.30941	0.26686	0.26961	0.17668	0.25516	0.28587	0.31023	0.24758	0.21701	0.27021	0.36512	0.35765	0.39289	0.28817	0.43667	0.40315	0.38663	0.46081	0.45893	0.4781	0.30522	0.17471
575.28	0.40561	0.36879	0.45995	0.40231	0.40707	0.41666	0.42116	0.41711	0.47855	0.36937	0.3368	0.36766	0.39441	0.408	0.29352	0.25724	0.2734	0.15534	0.27321	0.29529	0.32147	0.26477	0.24012	0.25596	0.37778	0.34777	0.41719	0.30105	0.44848	0.38995	0.40851	0.45231	0.47505	0.48663	0.29977	0.17504
576.28	0.43615	0.33127	0.45952	0.38621	0.39451	0.42018	0.39301	0.38274	0.46166	0.36024	0.30083	0.31109	0.39784	0.37492	0.28082	0.26564	0.25347	0.1514	0.26878	0.2787	0.3135	0.24709	0.23986	0.21692	0.36347	0.33259	0.42292	0.29078	0.43675	0.38772	0.38851	0.4397	0.46654	0.47583	0.27232	0.13971
577.3	0.44278	0.34284	0.47764	0.38582	0.41106	0.42602	0.38829	0.36781	0.45839	0.35844	0.29965	0.34896	0.42507	0.36774	0.30088	0.2328	0.23844	0.17258	0.27553	0.30159	0.28824	0.24179	0.22798	0.2221	0.36432	0.32331	0.43555	0.29509	0.44457	0.40581	0.39734	0.46144	0.44086	0.45796	0.23728	0.1655
578.32	0.45297	0.32629	0.47	0.37552	0.44201	0.40712	0.40126	0.36393	0.42855	0.32957	0.31184	0.34827	0.42427	0.32912	0.28974	0.19737	0.21619	0.16292	0.26899	0.30855	0.26281	0.22005	0.19165	0.245	0.3461	0.31038	0.4066	0.27305	0.43025	0.38898	0.40167	0.4522	0.42184	0.43765	0.1987	0.16983
579.31	0.47763	0.34315	0.48244	0.38091	0.48455	0.43205	0.42832	0.38184	0.42846	0.36233	0.30898	0.35073	0.46681	0.36797	0.32049	0.20198	0.24309	0.18598	0.28478	0.30435	0.27353	0.23503	0.1866	0.26813	0.36775	0.3574	0.41813	0.30564	0.46564	0.41376	0.38645	0.44011	0.42888	0.4489	0.18725	0.19961
580.33	0.474	0.37117	0.47164	0.37401	0.50079	0.43862	0.42695	0.38345	0.43379	0.36997	0.30078	0.36236	0.46742	0.36901	0.32316	0.22848	0.22473	0.19401	0.27997	0.29594	0.27193	0.21738	0.17892	0.2663	0.35215	0.36098	0.39915	0.30243	0.44525	0.40596	0.36156	0.43395	0.39859	0.4372	0.19031	0.19635
581.35	0.43771	0.39394	0.46549	0.39059	0.49301	0.44799	0.42292	0.37799	0.45724	0.36515	0.33891	0.38747	0.45488	0.39632	0.30294	0.21844	0.22546	0.21047	0.2773	0.28574	0.28902	0.21024	0.19174	0.28032	0.37169	0.37752	0.39827	0.3178	0.41737	0.39971	0.33447	0.41044	0.39381	0.4356	0.20668	0.20543
582.35	0.42606	0.38491	0.46393	0.40106	0.5011	0.4579	0.45162	0.39293	0.45808	0.36718	0.3323	0.37308	0.44721	0.40057	0.28094	0.25114	0.24058	0.22476	0.27126	0.29613	0.304	0.21889	0.19894	0.26958	0.38951	0.37248	0.38978	0.34032	0.39467	0.37445	0.33713	0.41436	0.38538	0.42498	0.19881	0.17944
583.36	0.4027	0.39092	0.4377	0.41059	0.49293	0.45678	0.44489	0.38696	0.46991	0.38059	0.32048	0.36576	0.43476	0.40376	0.24767	0.24156	0.2488	0.24196	0.25905	0.2767	0.31735	0.24535	0.21781	0.25131	0.39071	0.37489	0.3879	0.34768	0.39397	0.37197	0.32255	0.40612	0.36924	0.39791	0.18518	0.17052
584.38	0.4023	0.39112	0.45743	0.42936	0.50682	0.44928	0.44545	0.40099	0.50919	0.36407	0.33708	0.39636	0.41763	0.3939	0.24888	0.25601	0.25087	0.23987	0.27117	0.29919	0.3273	0.26557	0.22332	0.26209	0.39624	0.3654	0.40075	0.34631	0.40554	0.36242	0.33906	0.40784	0.37548	0.38515	0.18353	0.17783
585.38	0.39299	0.35254	0.45398	0.4192	0.5016	0.43721	0.43651	0.40968	0.49825	0.38355	0.33331	0.40689	0.41108	0.38253	0.24494	0.23346	0.24426	0.21926	0.25622	0.29469	0.31876	0.26843	0.20928	0.24572	0.3962	0.34606	0.40478	0.34785	0.38252	0.36503	0.31443	0.40008	0.34871	0.37032	0.15406	0.20122
586.4	0.40233	0.35967	0.47942	0.42892	0.48913	0.45002	0.47245	0.44502	0.50426	0.42841	0.38554	0.44583	0.44367	0.36491	0.28092	0.24805	0.26521	0.22706	0.28593	0.30808	0.3417	0.32385	0.23168	0.25743	0.40578	0.36956	0.39369	0.36038	0.4011	0.37816	0.35846	0.44617	0.36189	0.39038	0.15879	0.20956
587.41	0.38623	0.35908	0.47923	0.38857	0.4663	0.41672	0.4531	0.39308	0.49517	0.45979	0.38973	0.42186	0.43044	0.35217	0.27158	0.22272	0.26164	0.2132	0.28685	0.27711	0.32497	0.32344	0.2401	0.25552	0.39225	0.39126	0.37773	0.31166	0.40547	0.35756	0.32582	0.40093	0.35729	0.38539	0.16852	0.22533
588.41	0.4103	0.39268	0.49566	0.40303	0.42883	0.43687	0.43816	0.43543	0.52272	0.46364	0.39684	0.46039	0.45465	0.37969	0.30372	0.25551	0.26563	0.2142	0.29819	0.31148	0.33703	0.3155	0.2396	0.27603	0.40388	0.43233	0.37076	0.31906	0.38164	0.36452	0.33602	0.39692	0.3655	0.39712	0.19573	0.26053
589.43	0.37856	0.39168	0.45149	0.38315	0.3714	0.42997	0.44891	0.39732	0.49763	0.46606	0.37609	0.44466	0.45128	0.36824	0.27081	0.23649	0.23152	0.20495	0.28445	0.27968	0.31951	0.30621	0.23145	0.24798	0.37655	0.43006	0.32129	0.28742	0.33719	0.32513	0.31153	0.36836	0.32923	0.38205	0.18187	0.25599
590.42	0.35792	0.39865	0.4266	0.40203	0.32225	0.42577	0.44213	0.37296	0.50962	0.44458	0.38381	0.43574	0.40641	0.34701	0.24027	0.2395	0.21855	0.21227	0.28478	0.2599	0.30149	0.28638	0.23727	0.24673	0.37518	0.41438	0.27243	0.27099	0.30188	0.29046	0.32025	0.32509	0.32385	0.35201	0.19081	0.23334
591.44	0.32316	0.34692	0.39912	0.36276	0.30313	0.40649	0.42107	0.34452	0.49479	0.40489	0.31525	0.36798	0.36817	0.29192	0.22706	0.1917	0.19344	0.18321	0.25347	0.23947	0.25077	0.23687	0.20279	0.22446	0.34706	0.3561	0.26747	0.22034	0.26013	0.25538	0.27535	0.26119	0.28438	0.30149	0.17325	0.21324
592.46	0.29638	0.36085	0.39058	0.38891	0.28069	0.4372	0.39774	0.39248	0.50839	0.34147	0.3434	0.35883	0.36808	0.29956	0.21324	0.20013	0.17932	0.18087	0.24428	0.24166	0.24645	0.21754	0.21263	0.22512	0.34896	0.34349	0.28416	0.23877	0.23428	0.25576	0.27451	0.27367	0.26441	0.26981	0.17103	0.19968
593.45	0.29845	0.34018	0.39224	0.36131	0.29538	0.43127	0.4163	0.35386	0.474	0.30028	0.32848	0.33498	0.33681	0.28812	0.20678	0.17337	0.16802	0.18458	0.2292	0.23793	0.22035	0.19595	0.20167	0.21581	0.34865	0.30837	0.27756	0.21549	0.2157	0.24875	0.2365	0.25977	0.2422	0.25464	0.15572	0.18432
594.47	0.32556	0.37895	0.42388	0.38935	0.33179	0.45568	0.37373	0.35216	0.4632	0.2991	0.32531	0.31691	0.33365	0.3061	0.23702	0.20488	0.1973	0.17921	0.22762	0.22935	0.22893	0.19073	0.20014	0.22552	0.34662	0.31531	0.3104	0.23561	0.24066	0.2614	0.23302	0.25246	0.25904	0.27428	0.17033	0.18334
595.46	0.35169	0.39422	0.43797	0.38768	0.36164	0.47061	0.39834	0.38893	0.43706	0.28556	0.31546	0.28634	0.37365	0.33068	0.24608	0.19618	0.21566	0.19023	0.23833	0.25371	0.23187	0.17583	0.20166	0.2427	0.35211	0.33645	0.33172	0.25472	0.27665	0.29922	0.24333	0.28429	0.25562	0.26985	0.1739	0.17755
596.48	0.40615	0.4602	0.46166	0.42331	0.41953	0.48274	0.45545	0.41316	0.44543	0.30655	0.35441	0.33863	0.40244	0.37453	0.26125	0.2379	0.24081	0.21685	0.25047	0.28157	0.26564	0.19695	0.22359	0.25852	0.38629	0.37164	0.34076	0.29362	0.32071	0.32425	0.26228	0.32614	0.28117	0.31165	0.20005	0.21059
597.49	0.43628	0.41519	0.45834	0.40337	0.41857	0.47306	0.4437	0.41573	0.42047	0.30788	0.30623	0.3134	0.37152	0.34205	0.25095	0.24342	0.25866	0.21274	0.23581	0.27165	0.26065	0.17544	0.1948	0.23964	0.36753	0.36286	0.31494	0.2877	0.33816	0.33379	0.2596	0.30296	0.28621	0.31157	0.19434	0.20121
598.49	0.45987	0.42951	0.48803	0.42864	0.44332	0.48738	0.45152	0.45553	0.42748	0.3522	0.32615	0.34797	0.41926	0.35365	0.27204	0.29431	0.29329	0.21424	0.25995	0.26808	0.29145	0.20982	0.23275	0.25884	0.38487	0.39191	0.35073	0.32469	0.39501	0.3456	0.30051	0.34275	0.30833	0.33597	0.23714	0.22562
599.5	0.43829	0.39005	0.48627	0.41833	0.40266	0.47085	0.46586	0.46363	0.40411	0.35848	0.35829	0.37679	0.4353	0.3456	0.2805	0.26268	0.26658	0.21729	0.23975	0.28105	0.27777	0.22453	0.24427	0.26397	0.40052	0.41334	0.35017	0.30689	0.36131	0.34201	0.2788	0.33509	0.29332	0.31588	0.23136	0.24774
600.52	0.4246	0.39957	0.46183	0.40001	0.39612	0.47022	0.44497	0.42622	0.42098	0.34781	0.36838	0.41816	0.44331	0.33413	0.29586	0.26962	0.26501	0.20553	0.22428	0.27009	0.27613	0.2449	0.2372	0.25935	0.41513	0.41297	0.33427	0.27817	0.34638	0.33312	0.2462	0.31917	0.30362	0.3221	0.24002	0.25964
601.51	0.41682	0.42781	0.49016	0.41799	0.38545	0.48075	0.41889	0.44235	0.43608	0.35267	0.36201	0.41561	0.48036	0.36299	0.35569	0.29477	0.26538	0.20873	0.22639	0.2737	0.29705	0.26055	0.24669	0.27423	0.44101	0.44374	0.37583	0.28441	0.36067	0.3114	0.24319	0.31659	0.31015	0.31759	0.23417	0.245
602.53	0.37719	0.43671	0.51242	0.41753	0.37223	0.48349	0.47068	0.45355	0.4059	0.35835	0.38033	0.49182	0.51531	0.38022	0.38343	0.29702	0.25014	0.22569	0.26076	0.28366	0.29944	0.28728	0.25254	0.30187	0.48119	0.44294	0.39462	0.28797	0.3395	0.30789	0.26428	0.35213	0.30418	0.31562	0.24341	0.25421
603.52	0.34621	0.40315	0.49745	0.41208	0.32457	0.44191	0.43008	0.40089	0.40011	0.31593	0.37545	0.44572	0.46579	0.35455	0.38162	0.29611	0.21899	0.21178	0.2396	0.26397	0.26738	0.25815	0.242	0.26645	0.45345	0.42373	0.38653	0.26839	0.30832	0.27414	0.24368	0.31665	0.27884	0.28826	0.20238	0.21503
604.54	0.3979	0.40586	0.48569	0.39029	0.3599	0.4603	0.41696	0.40673	0.42505	0.30258	0.37999	0.4254	0.47099	0.36902	0.37568	0.31898	0.26771	0.21632	0.24316	0.27107	0.28062	0.24091	0.25278	0.25977	0.47045	0.41779	0.40078	0.28747	0.32514	0.2734	0.26497	0.35185	0.2898	0.28101	0.21634	0.19957
605.55	0.41506	0.38767	0.54392	0.38673	0.3697	0.49339	0.41665	0.41732	0.42621	0.34839	0.40114	0.41459	0.47145	0.37372	0.41289	0.33889	0.29013	0.23321	0.25884	0.27877	0.31428	0.25676	0.28002	0.26006	0.47672	0.42839	0.45634	0.30671	0.33401	0.28545	0.28569	0.36683	0.29585	0.31305	0.22576	0.19835
606.55	0.38834	0.30704	0.50722	0.38101	0.34144	0.46861	0.38745	0.3956	0.38829	0.32649	0.37421	0.38383	0.43241	0.32494	0.37126	0.32619	0.28607	0.21387	0.24376	0.2564	0.2754	0.23279	0.27347	0.25847	0.43842	0.40236	0.42423	0.30298	0.3051	0.28638	0.27102	0.35397	0.26387	0.29439	0.20806	0.20966
607.56	0.42829	0.34426	0.49305	0.4017	0.37139	0.48588	0.36698	0.39142	0.42232	0.35433	0.40382	0.33815	0.44578	0.36295	0.36132	0.34324	0.31842	0.22866	0.23798	0.26341	0.29224	0.2485	0.31882	0.25452	0.42528	0.43944	0.40646	0.31458	0.35731	0.32189	0.2571	0.33231	0.26523	0.33471	0.22468	0.20418
608.55	0.4662	0.36331	0.4861	0.41994	0.39667	0.53924	0.42871	0.43432	0.44949	0.38773	0.41344	0.39221	0.47171	0.38715	0.38	0.3325	0.34141	0.2554	0.27101	0.29086	0.31485	0.27428	0.31201	0.30206	0.45873	0.44811	0.38563	0.32342	0.36728	0.37079	0.27412	0.36714	0.29528	0.34684	0.25779	0.25085
609.57	0.44396	0.38879	0.50131	0.43345	0.39796	0.53657	0.44361	0.44723	0.48694	0.42965	0.4479	0.446	0.4934	0.38935	0.40022	0.34198	0.32006	0.27365	0.28575	0.29788	0.33849	0.30261	0.31952	0.33149	0.46065	0.45455	0.38862	0.34151	0.38794	0.39231	0.27713	0.35939	0.32243	0.39021	0.27661	0.27521
610.58	0.44096	0.43638	0.48603	0.44659	0.36214	0.50975	0.43933	0.44827	0.48397	0.42152	0.45273	0.45916	0.48393	0.41522	0.37333	0.36552	0.31117	0.27764	0.28952	0.31047	0.34	0.31801	0.3066	0.35221	0.46469	0.46482	0.37568	0.34406	0.39933	0.37061	0.28695	0.36752	0.31013	0.40437	0.28699	0.28991
611.57	0.47538	0.4836	0.51722	0.44915	0.36925	0.53237	0.43	0.47508	0.509	0.44699	0.4971	0.49013	0.51669	0.46454	0.40526	0.38478	0.34965	0.30233	0.32129	0.34391	0.37571	0.36856	0.35225	0.3486	0.47585	0.48966	0.37848	0.36556	0.41294	0.3933	0.30881	0.38361	0.33094	0.43961	0.32735	0.31252
612.59	0.5706	0.538	0.5715	0.49363	0.39743	0.53564	0.50291	0.51055	0.56452	0.4975	0.52866	0.55852	0.55789	0.49346	0.49361	0.41297	0.35754	0.30546	0.3468	0.36911	0.44927	0.41561	0.37793	0.39471	0.50859	0.51748	0.44424	0.39924	0.415	0.38689	0.3525	0.44722	0.38987	0.47038	0.35726	0.35489
613.58	0.55041	0.55313	0.58755	0.46582	0.40662	0.54108	0.48772	0.50959	0.54407	0.51076	0.55153	0.56062	0.59262	0.49861	0.50937	0.39539	0.36191	0.32307	0.3556	0.37364	0.46846	0.42956	0.41127	0.38398	0.51023	0.5385	0.46842	0.41095	0.44242	0.38584	0.3498	0.44522	0.3829	0.49341	0.35686	0.35195
614.6	0.58654	0.57656	0.6168	0.50762	0.42435	0.56779	0.50943	0.55418	0.56011	0.51159	0.55701	0.54893	0.61523	0.53343	0.54372	0.41536	0.38034	0.35	0.37262	0.3951	0.47376	0.44149	0.43064	0.39951	0.50458	0.54895	0.469	0.43348	0.45135	0.40484	0.36321	0.48934	0.40719	0.50433	0.36627	0.35941
615.59	0.65155	0.58422	0.64081	0.55603	0.5072	0.60978	0.57407	0.6113	0.60418	0.55866	0.61557	0.58131	0.66028	0.5485	0.59811	0.43253	0.42941	0.38593	0.40437	0.42594	0.48769	0.47469	0.48007	0.42369	0.53265	0.56367	0.46108	0.48179	0.5065	0.45909	0.40833	0.52668	0.4492	0.52848	0.39242	0.3846
616.6	0.70219	0.64958	0.67102	0.59614	0.5717	0.6293	0.63631	0.66922	0.65416	0.59536	0.65934	0.62729	0.7054	0.57735	0.62281	0.47249	0.45024	0.40086	0.42474	0.45423	0.52015	0.47592	0.4941	0.4695	0.5801	0.58384	0.49966	0.48996	0.59874	0.47766	0.44206	0.57174	0.49713	0.55105	0.41232	0.4057
617.61	0.6835	0.65243	0.66361	0.5895	0.56816	0.66314	0.64198	0.65819	0.65788	0.56706	0.6679	0.61193	0.70695	0.60368	0.59078	0.45252	0.47009	0.41694	0.42023	0.47718	0.50311	0.46981	0.49214	0.46289	0.57092	0.58268	0.48107	0.47667	0.60792	0.47993	0.44517	0.55954	0.4772	0.54453	0.40388	0.42235
618.61	0.72886	0.70736	0.66665	0.6293	0.58449	0.66864	0.67189	0.70187	0.72746	0.58953	0.68783	0.62098	0.73508	0.65304	0.58157	0.50604	0.50934	0.41159	0.43795	0.51097	0.51934	0.48278	0.51716	0.47883	0.59992	0.60384	0.49156	0.49334	0.63597	0.5021	0.48132	0.59262	0.52793	0.53989	0.42654	0.42553
619.62	0.80139	0.74134	0.69549	0.65766	0.63165	0.68739	0.73582	0.73687	0.77592	0.64375	0.71704	0.68442	0.78121	0.69998	0.56853	0.5421	0.5426	0.42253	0.48138	0.56754	0.56972	0.52562	0.53637	0.50889	0.66256	0.63681	0.50016	0.5159	0.69636	0.52825	0.52766	0.62839	0.57288	0.5565	0.44805	0.45906
620.61	0.79562	0.7503	0.70188	0.64298	0.64929	0.67259	0.72644	0.77777	0.77931	0.64839	0.6958	0.66041	0.81708	0.71977	0.57917	0.52733	0.53268	0.42276	0.4831	0.57146	0.58881	0.5402	0.50162	0.51829	0.68654	0.63787	0.52045	0.49575	0.6931	0.53934	0.54693	0.64128	0.59752	0.55696	0.43587	0.46976
621.62	0.82381	0.76004	0.74211	0.63884	0.68515	0.71337	0.7591	0.78225	0.77589	0.65529	0.7218	0.66976	0.82957	0.74764	0.58857	0.50865	0.54003	0.43511	0.49426	0.56435	0.58462	0.58493	0.50422	0.52746	0.70151	0.64885	0.54685	0.51657	0.67481	0.56793	0.5736	0.66511	0.60407	0.58374	0.42729	0.49001
622.61	0.82452	0.7477	0.78225	0.6379	0.71312	0.70312	0.75261	0.79142	0.76985	0.70354	0.72829	0.70636	0.84935	0.74801	0.6045	0.54775	0.54737	0.43279	0.51463	0.54723	0.56512	0.62507	0.49822	0.53893	0.73259	0.64247	0.57174	0.56334	0.70894	0.59707	0.61031	0.6849	0.63665	0.61346	0.43648	0.51471
623.63	0.83182	0.74915	0.8208	0.64209	0.73994	0.70707	0.79349	0.78093	0.76368	0.76419	0.74463	0.73274	0.8827	0.75524	0.62318	0.52776	0.5367	0.43058	0.52448	0.54213	0.58647	0.67365	0.49465	0.55513	0.74355	0.65308	0.58865	0.58807	0.71504	0.60893	0.62967	0.71628	0.64913	0.67749	0.45734	0.55207
624.62	0.78441	0.74542	0.81023	0.62087	0.70852	0.7081	0.78544	0.75095	0.7271	0.78482	0.74681	0.68465	0.84623	0.74161	0.61986	0.50117	0.52885	0.4146	0.52548	0.50737	0.57544	0.68684	0.51941	0.53913	0.74708	0.64938	0.58035	0.59574	0.68907	0.60671	0.63711	0.69761	0.62102	0.7055	0.4604	0.52563
625.63	0.79937	0.7817	0.83232	0.63585	0.68462	0.70738	0.8097	0.71962	0.74102	0.78866	0.75958	0.73916	0.83943	0.76269	0.60089	0.5071	0.53192	0.3813	0.53989	0.5004	0.59067	0.69167	0.54548	0.54011	0.73814	0.67304	0.60771	0.62745	0.71622	0.56285	0.62096	0.70803	0.63616	0.73052	0.46867	0.54745
626.64	0.78364	0.76446	0.80096	0.64364	0.64142	0.66499	0.81443	0.69724	0.72893	0.77625	0.72751	0.76454	0.83089	0.77044	0.57455	0.53197	0.50993	0.3688	0.54087	0.51938	0.58516	0.65511	0.54272	0.553	0.73488	0.6916	0.60011	0.65627	0.71531	0.56325	0.63341	0.72956	0.63104	0.72654	0.47755	0.57958
627.63	0.78064	0.77214	0.78123	0.65191	0.6307	0.65852	0.81635	0.72882	0.75718	0.80709	0.7059	0.73406	0.83563	0.76513	0.57616	0.51322	0.50393	0.36074	0.51856	0.53325	0.61143	0.66312	0.55622	0.5429	0.74412	0.71415	0.60475	0.65511	0.71945	0.57156	0.60555	0.7491	0.66931	0.75242	0.49394	0.5626
628.64	0.80036	0.77296	0.78909	0.6631	0.66913	0.67785	0.81432	0.78282	0.7833	0.7787	0.70344	0.74098	0.82564	0.76385	0.58265	0.53198	0.52816	0.36097	0.50408	0.54949	0.62468	0.65406	0.58141	0.53969	0.75721	0.73708	0.62689	0.67673	0.77496	0.56938	0.61685	0.76837	0.69263	0.75456	0.50553	0.57208
629.63	0.8203	0.78431	0.7811	0.70741	0.69468	0.71678	0.80714	0.8065	0.80883	0.73898	0.68508	0.78224	0.85445	0.76239	0.64079	0.55689	0.55345	0.36983	0.48098	0.55659	0.63287	0.64723	0.5776	0.55591	0.78365	0.75934	0.70179	0.69129	0.82419	0.59066	0.63185	0.77969	0.71746	0.73655	0.50154	0.62546
630.65	0.81819	0.75767	0.7815	0.72585	0.74471	0.72948	0.79689	0.81131	0.79143	0.75358	0.70902	0.78733	0.8514	0.74984	0.66713	0.57679	0.56412	0.3877	0.47299	0.55063	0.63549	0.66702	0.61743	0.58019	0.80921	0.77572	0.71585	0.68281	0.85312	0.63475	0.65434	0.78725	0.72525	0.74397	0.53124	0.65283
631.64	0.79957	0.75469	0.79678	0.72234	0.77622	0.7438	0.81388	0.83436	0.81694	0.78521	0.74784	0.7778	0.84831	0.72539	0.67924	0.56681	0.57765	0.38884	0.47162	0.53576	0.66093	0.69252	0.63646	0.55846	0.82338	0.78192	0.71119	0.68256	0.88199	0.65025	0.66403	0.77001	0.75665	0.7444	0.57995	0.64265
632.65	0.82486	0.76803	0.82047	0.71249	0.81549	0.76642	0.85666	0.82712	0.81984	0.77376	0.77456	0.82212	0.84103	0.72956	0.72443	0.57678	0.59403	0.39588	0.51231	0.53946	0.65974	0.68814	0.672	0.59771	0.85391	0.80871	0.7578	0.70182	0.92354	0.67142	0.71776	0.79124	0.76041	0.75481	0.59758	0.69681
633.64	0.81873	0.79703	0.81405	0.72781	0.80265	0.78394	0.83835	0.79199	0.80424	0.8125	0.80103	0.80835	0.84507	0.74057	0.72819	0.59653	0.59286	0.39712	0.51002	0.53459	0.66572	0.71034	0.68561	0.6004	0.88222	0.84183	0.77642	0.7046	0.93501	0.69892	0.73419	0.79399	0.75205	0.76839	0.61219	0.69897
634.65	0.82364	0.82698	0.84564	0.71253	0.84235	0.75856	0.86417	0.78003	0.81686	0.84736	0.83793	0.80259	0.86192	0.77489	0.71956	0.60832	0.5926	0.38578	0.52073	0.52599	0.68183	0.7434	0.6943	0.60092	0.90087	0.88396	0.79175	0.73686	0.95815	0.68218	0.74386	0.80564	0.78614	0.7963	0.65825	0.70356
635.64	0.84025	0.88444	0.86995	0.70793	0.85166	0.79808	0.90062	0.78359	0.8528	0.85415	0.82532	0.79208	0.89261	0.81157	0.73426	0.62675	0.59334	0.38646	0.53524	0.55233	0.69685	0.74781	0.70127	0.6164	0.9257	0.92148	0.81211	0.79734	0.9625	0.72097	0.77118	0.82643	0.81793	0.82784	0.67123	0.70385
636.65	0.86094	0.91758	0.8836	0.74455	0.89085	0.83403	0.88519	0.77176	0.8615	0.85361	0.81905	0.81289	0.91824	0.87467	0.77161	0.65407	0.5891	0.40321	0.535	0.56539	0.69822	0.76981	0.70106	0.64261	0.9472	0.94736	0.87698	0.82465	0.98347	0.72641	0.77472	0.86123	0.83355	0.84032	0.66797	0.7146
637.66	0.85669	0.93806	0.85843	0.78246	0.88776	0.87739	0.86535	0.76233	0.85999	0.86596	0.83722	0.81283	0.93872	0.89664	0.73844	0.67826	0.57598	0.42119	0.52929	0.55624	0.7315	0.80618	0.67444	0.65095	0.96039	0.95497	0.84905	0.84316	0.98504	0.74527	0.77403	0.86274	0.81473	0.8536	0.67149	0.72064
638.65	0.86067	0.93396	0.89515	0.79628	0.90153	0.89715	0.89922	0.77206	0.86984	0.85462	0.84396	0.84645	0.94127	0.87676	0.75207	0.6888	0.57021	0.44146	0.54845	0.56786	0.72626	0.83476	0.67431	0.66838	0.97404	0.95023	0.88175	0.86332	0.97093	0.7605	0.79688	0.88243	0.84105	0.87344	0.66471	0.74041
639.66	0.87343	0.92032	0.89575	0.80925	0.90208	0.9258	0.89266	0.81146	0.88709	0.87033	0.83549	0.88912	0.93708	0.85825	0.75379	0.67405	0.54805	0.46057	0.55201	0.61002	0.73968	0.83695	0.68471	0.70101	0.97477	0.9354	0.86978	0.8491	0.97036	0.80832	0.81132	0.90928	0.82175	0.88277	0.66293	0.75362
640.65	0.88085	0.88618	0.87692	0.84263	0.89094	0.93635	0.8597	0.82	0.90142	0.88055	0.83533	0.87298	0.93514	0.87428	0.74075	0.6822	0.55757	0.47983	0.53109	0.61409	0.74966	0.85489	0.67437	0.68203	0.97663	0.92359	0.898	0.85656	0.98016	0.80813	0.78508	0.90175	0.81281	0.86233	0.65363	0.75036
641.66	0.86358	0.85618	0.86555	0.80124	0.8538	0.95498	0.86257	0.81127	0.90739	0.88121	0.83676	0.8617	0.92237	0.82844	0.69695	0.64754	0.56636	0.47791	0.54666	0.61875	0.76529	0.87448	0.67191	0.68634	0.98325	0.90532	0.85333	0.84218	0.97312	0.82141	0.78438	0.87575	0.80641	0.8852	0.63649	0.75264
642.65	0.82869	0.80645	0.85794	0.78985	0.85044	0.93094	0.84656	0.76766	0.87387	0.86076	0.80425	0.83491	0.87971	0.79888	0.68797	0.62764	0.56493	0.45456	0.53396	0.60746	0.7439	0.84812	0.66864	0.67203	0.95802	0.87995	0.85685	0.83228	0.94787	0.78474	0.77307	0.83795	0.7965	0.85919	0.60381	0.73261
643.66	0.83503	0.78278	0.79959	0.78513	0.84768	0.93778	0.83865	0.76183	0.85983	0.84475	0.78608	0.82173	0.86962	0.816	0.67657	0.62448	0.56781	0.44823	0.53445	0.60992	0.75012	0.83014	0.67732	0.69157	0.94863	0.87369	0.82252	0.82482	0.95416	0.77626	0.75758	0.81185	0.78299	0.8434	0.60153	0.75607
644.64	0.79542	0.74046	0.79442	0.79054	0.82427	0.94317	0.83335	0.71224	0.81268	0.7977	0.76483	0.78782	0.85701	0.78101	0.66038	0.60942	0.57035	0.45287	0.53456	0.58907	0.73552	0.81097	0.67085	0.69127	0.93728	0.85899	0.82351	0.81643	0.9428	0.77791	0.7584	0.77797	0.78484	0.84304	0.59342	0.75731
645.65	0.75463	0.73129	0.77548	0.73996	0.76195	0.90901	0.83342	0.7145	0.76523	0.74537	0.73198	0.76147	0.80739	0.76644	0.63367	0.56373	0.54	0.43653	0.52438	0.57541	0.70398	0.76237	0.64533	0.66328	0.89312	0.85669	0.79142	0.76082	0.92143	0.7442	0.76985	0.77	0.76445	0.80861	0.57995	0.72479
646.64	0.75811	0.75755	0.75342	0.73203	0.74517	0.89541	0.82119	0.71742	0.7331	0.72648	0.71454	0.72406	0.79412	0.77007	0.62938	0.57359	0.53562	0.43899	0.51744	0.56639	0.66488	0.74039	0.65011	0.635	0.8699	0.86134	0.79759	0.7537	0.9035	0.73664	0.76288	0.76728	0.73377	0.78008	0.56188	0.70342
647.65	0.75213	0.75707	0.73881	0.70127	0.70022	0.88289	0.82621	0.73961	0.72116	0.6782	0.7051	0.68223	0.79638	0.74059	0.60957	0.55001	0.50767	0.45211	0.51218	0.57351	0.62701	0.72524	0.64283	0.60892	0.85204	0.855	0.77325	0.71281	0.89215	0.71919	0.7549	0.76125	0.71123	0.73959	0.57799	0.65898
648.64	0.74766	0.7602	0.77746	0.70566	0.72378	0.87796	0.84419	0.74406	0.74778	0.67488	0.71534	0.71599	0.808	0.73318	0.62111	0.562	0.49773	0.46676	0.53057	0.56496	0.63646	0.71854	0.63174	0.59304	0.83747	0.83843	0.76267	0.7003	0.89743	0.7097	0.75882	0.73727	0.70888	0.72412	0.57384	0.63644
649.65	0.74649	0.79396	0.75655	0.66235	0.69169	0.83687	0.849	0.74088	0.73214	0.64928	0.71284	0.67857	0.79648	0.77256	0.61631	0.56938	0.49972	0.45517	0.5364	0.53832	0.60908	0.68897	0.62414	0.54373	0.80856	0.83899	0.73035	0.67834	0.8668	0.68115	0.75039	0.718	0.68634	0.69633	0.54322	0.56892
650.63	0.733	0.78642	0.74943	0.63711	0.7182	0.84994	0.82752	0.72979	0.71912	0.63703	0.69817	0.67941	0.791	0.73409	0.61046	0.57621	0.49503	0.47059	0.538	0.53752	0.58625	0.6713	0.61013	0.55178	0.80061	0.8243	0.69858	0.67014	0.84438	0.68499	0.72374	0.70142	0.65834	0.69618	0.52459	0.5582
651.64	0.72356	0.76896	0.7361	0.64063	0.71418	0.83742	0.81287	0.71756	0.7059	0.62652	0.68184	0.66795	0.78161	0.7172	0.6058	0.56627	0.47719	0.46478	0.52933	0.54211	0.58131	0.62113	0.59154	0.53136	0.78409	0.80185	0.66294	0.6475	0.83599	0.66404	0.70452	0.67185	0.65303	0.6636	0.5116	0.54533
652.63	0.72404	0.76053	0.72538	0.6316	0.75764	0.8087	0.76609	0.71463	0.68085	0.61904	0.66614	0.65331	0.7725	0.72869	0.59509	0.57403	0.51237	0.43807	0.5289	0.54589	0.58488	0.597	0.58569	0.50187	0.76196	0.80866	0.67335	0.64437	0.85042	0.65314	0.65783	0.65869	0.63445	0.67696	0.49592	0.54256
653.64	0.67817	0.71761	0.68536	0.56609	0.69525	0.77173	0.71119	0.66861	0.63902	0.60169	0.63609	0.57768	0.74668	0.71027	0.56062	0.53071	0.50065	0.41311	0.48972	0.53616	0.53691	0.56907	0.54978	0.4934	0.74339	0.77298	0.65269	0.6047	0.7984	0.60583	0.60798	0.61639	0.5958	0.65341	0.4738	0.49586
654.62	0.64385	0.67661	0.67178	0.57724	0.70195	0.74729	0.65953	0.65185	0.65374	0.62001	0.63767	0.56086	0.75307	0.66689	0.57227	0.52109	0.49308	0.39811	0.46738	0.55672	0.52142	0.54666	0.51853	0.48595	0.71555	0.74908	0.64194	0.61369	0.78004	0.58222	0.55788	0.58981	0.58501	0.62811	0.45355	0.4911
655.63	0.64772	0.64401	0.67688	0.60165	0.67309	0.72964	0.67734	0.62135	0.66625	0.62801	0.62039	0.57928	0.76778	0.6507	0.57773	0.53783	0.50125	0.37243	0.48344	0.54438	0.53191	0.52261	0.514	0.47886	0.70522	0.73863	0.6477	0.619	0.7795	0.56315	0.55938	0.56169	0.56521	0.61329	0.46034	0.50157
656.62	0.61473	0.62144	0.65471	0.57045	0.66216	0.69228	0.65338	0.57967	0.66101	0.5985	0.59171	0.54732	0.73964	0.64001	0.56638	0.53499	0.50178	0.35757	0.47476	0.51294	0.5162	0.5148	0.48555	0.48447	0.66705	0.72691	0.63538	0.59437	0.7317	0.53917	0.54016	0.51422	0.54334	0.59591	0.43627	0.46083
657.63	0.5929	0.61433	0.63057	0.56087	0.61947	0.6804	0.66575	0.56504	0.67087	0.60289	0.61167	0.58146	0.74452	0.62766	0.55411	0.54028	0.46916	0.37033	0.46205	0.49751	0.50381	0.507	0.46429	0.50993	0.64937	0.68988	0.58795	0.57847	0.67486	0.52245	0.54896	0.47335	0.53727	0.5587	0.42558	0.46638
658.61	0.59777	0.63576	0.59299	0.5662	0.59702	0.64878	0.62446	0.58032	0.62851	0.57284	0.59111	0.5776	0.7354	0.61727	0.53096	0.54878	0.46735	0.37612	0.43774	0.48791	0.47106	0.45842	0.45174	0.47409	0.61221	0.67788	0.557	0.58345	0.64465	0.54076	0.5113	0.48622	0.51305	0.53334	0.40201	0.47833
659.62	0.60742	0.62647	0.55104	0.51575	0.59129	0.62988	0.59064	0.6083	0.61016	0.54076	0.53889	0.5737	0.68647	0.60721	0.47241	0.54716	0.46527	0.37346	0.42644	0.4742	0.48089	0.44564	0.40859	0.46237	0.61428	0.64921	0.52233	0.53612	0.63324	0.51045	0.48572	0.49599	0.49341	0.49569	0.38544	0.46955
660.61	0.57942	0.62207	0.52522	0.46312	0.59523	0.60403	0.5717	0.58944	0.58552	0.53261	0.55303	0.55492	0.67663	0.62065	0.44953	0.51796	0.46182	0.38978	0.40703	0.45686	0.46786	0.43634	0.43228	0.44132	0.60324	0.61538	0.50547	0.47982	0.58159	0.50418	0.45156	0.49262	0.4861	0.48174	0.38609	0.44624
661.62	0.57709	0.60374	0.52778	0.47809	0.59097	0.58693	0.59229	0.58188	0.56502	0.56305	0.55724	0.57355	0.68844	0.61754	0.45847	0.52119	0.48235	0.40818	0.40917	0.46129	0.46922	0.45916	0.42952	0.43805	0.61488	0.5965	0.49843	0.47906	0.58306	0.4928	0.44718	0.51964	0.48547	0.49505	0.39276	0.47485
662.6	0.56087	0.5684	0.56071	0.46636	0.55589	0.57054	0.59905	0.55332	0.56807	0.53446	0.53112	0.55039	0.67993	0.59453	0.48261	0.52319	0.47402	0.40224	0.41784	0.45414	0.46241	0.43129	0.43006	0.41978	0.60518	0.57528	0.49484	0.50479	0.55892	0.49159	0.44019	0.53088	0.47875	0.49923	0.38238	0.46461
663.61	0.55601	0.52224	0.57956	0.45091	0.54732	0.55357	0.61612	0.49088	0.59731	0.54662	0.51596	0.53563	0.64475	0.57147	0.51744	0.50534	0.47068	0.39222	0.44446	0.41055	0.47648	0.45141	0.40795	0.41856	0.58913	0.56234	0.52852	0.48132	0.53969	0.45874	0.46973	0.49358	0.48932	0.49291	0.37242	0.43582
664.59	0.54334	0.47856	0.59076	0.47876	0.49758	0.54713	0.66537	0.41958	0.57156	0.52907	0.51065	0.51674	0.61294	0.5435	0.53682	0.48744	0.45875	0.3825	0.46018	0.38963	0.43671	0.45261	0.43425	0.39822	0.57846	0.56416	0.53319	0.47241	0.49509	0.46039	0.48144	0.46888	0.47623	0.48034	0.36863	0.44435
665.6	0.57684	0.48141	0.58549	0.5204	0.51914	0.55694	0.64833	0.43234	0.57006	0.53372	0.51155	0.50941	0.61343	0.51672	0.54833	0.50594	0.44576	0.38218	0.44826	0.40216	0.42947	0.46985	0.39027	0.38636	0.57607	0.57476	0.53879	0.50621	0.51221	0.46359	0.48777	0.47894	0.48219	0.50138	0.35641	0.4637
666.59	0.55074	0.44639	0.54141	0.47882	0.47949	0.53045	0.59584	0.41066	0.55663	0.47848	0.4747	0.47514	0.56215	0.47381	0.51779	0.4673	0.40054	0.34851	0.41737	0.37556	0.4169	0.41208	0.37938	0.35322	0.55117	0.54466	0.51962	0.47992	0.50073	0.4618	0.45623	0.45775	0.4651	0.48189	0.34725	0.41954
667.57	0.56013	0.43131	0.51056	0.48229	0.48714	0.50726	0.57545	0.41755	0.53837	0.51392	0.46069	0.48735	0.54293	0.45783	0.50387	0.44931	0.41039	0.339	0.39841	0.38024	0.4069	0.41319	0.39215	0.36425	0.55552	0.54031	0.52789	0.43585	0.52435	0.44427	0.45363	0.4662	0.46586	0.49962	0.36754	0.41487
668.58	0.54342	0.41794	0.47864	0.49152	0.49182	0.52067	0.56282	0.46477	0.54169	0.50034	0.4575	0.46816	0.53593	0.44557	0.46639	0.45489	0.39659	0.34919	0.38547	0.40095	0.41623	0.40716	0.40195	0.37643	0.56939	0.5468	0.49634	0.4475	0.5511	0.46904	0.45569	0.50548	0.47027	0.51518	0.36779	0.41621
669.56	0.53466	0.42755	0.46269	0.45998	0.5071	0.51713	0.55062	0.48718	0.56166	0.52644	0.46062	0.46397	0.56391	0.44267	0.45781	0.45421	0.38352	0.35713	0.38513	0.41006	0.41773	0.39917	0.40481	0.38454	0.56847	0.53534	0.50408	0.45265	0.57751	0.48953	0.47019	0.52102	0.47065	0.55567	0.38819	0.42184
670.57	0.50941	0.37842	0.45008	0.43185	0.44763	0.48063	0.54745	0.48384	0.55851	0.547	0.44462	0.45467	0.55838	0.4251	0.44424	0.43727	0.36277	0.34145	0.38198	0.39363	0.39544	0.41108	0.41526	0.40112	0.55802	0.49663	0.47058	0.44097	0.561	0.46741	0.47215	0.50526	0.45811	0.5381	0.39428	0.41058
671.55	0.50141	0.37448	0.46419	0.43772	0.4598	0.48708	0.55764	0.52204	0.5341	0.5924	0.48232	0.47609	0.58199	0.42682	0.43733	0.45349	0.35501	0.3509	0.38454	0.40242	0.37861	0.44282	0.42641	0.42903	0.55739	0.5173	0.48209	0.47126	0.57529	0.45942	0.4887	0.5065	0.45564	0.55436	0.3969	0.42244
672.56	0.46553	0.35732	0.42503	0.39917	0.44261	0.50405	0.52839	0.50732	0.52903	0.57588	0.48799	0.42607	0.56211	0.43442	0.40234	0.42673	0.32039	0.33233	0.36159	0.38763	0.39438	0.44724	0.40027	0.39452	0.52105	0.52347	0.4389	0.46579	0.54289	0.45869	0.45054	0.49844	0.45345	0.52259	0.3706	0.41962
673.54	0.45209	0.35134	0.40333	0.36306	0.4068	0.46319	0.51651	0.48437	0.48964	0.55349	0.46336	0.41499	0.55046	0.42829	0.37984	0.39613	0.28832	0.28438	0.34533	0.37667	0.36332	0.4094	0.37774	0.38177	0.50615	0.50366	0.42157	0.44786	0.52008	0.43296	0.42648	0.46625	0.43075	0.50491	0.36512	0.42096
674.55	0.41894	0.36441	0.40095	0.36064	0.36911	0.4494	0.4937	0.47675	0.45883	0.52807	0.46415	0.38919	0.52933	0.43003	0.36105	0.39788	0.26437	0.26937	0.2919	0.36134	0.36585	0.39515	0.36438	0.37202	0.49091	0.51652	0.40085	0.4462	0.49205	0.41011	0.3813	0.44245	0.41797	0.47646	0.35699	0.39895
675.53	0.38755	0.40051	0.39614	0.32928	0.36977	0.43305	0.48268	0.46156	0.44111	0.48517	0.43126	0.3662	0.48825	0.43633	0.37232	0.36654	0.25911	0.25798	0.28089	0.354	0.35418	0.38152	0.32725	0.35498	0.47273	0.52839	0.42505	0.42168	0.50915	0.40787	0.37445	0.43817	0.40269	0.45822	0.32725	0.38139
676.54	0.36836	0.38645	0.35984	0.32048	0.34415	0.39973	0.44333	0.39048	0.4409	0.4381	0.37035	0.31652	0.42173	0.43124	0.34675	0.35827	0.24298	0.22852	0.25608	0.33532	0.35046	0.35107	0.29295	0.31296	0.45068	0.51306	0.40277	0.3845	0.45334	0.36935	0.33062	0.41402	0.38813	0.41769	0.31718	0.38168
677.52	0.37865	0.45079	0.35917	0.35119	0.35357	0.38055	0.44377	0.39244	0.43182	0.44093	0.35134	0.33415	0.44873	0.46396	0.35114	0.35826	0.24029	0.2282	0.25095	0.34421	0.3385	0.31281	0.27606	0.31944	0.46312	0.53048	0.42243	0.3977	0.433	0.36764	0.3427	0.41897	0.38912	0.40322	0.30436	0.38695
678.5	0.31838	0.43462	0.34743	0.35965	0.31383	0.34723	0.40393	0.36416	0.41007	0.42475	0.33849	0.3389	0.42228	0.45994	0.34235	0.33968	0.22168	0.22431	0.21955	0.32948	0.33329	0.31626	0.25325	0.27627	0.44865	0.53319	0.40757	0.3753	0.38584	0.3327	0.29847	0.3998	0.36556	0.36066	0.28357	0.36137
679.51	0.33341	0.41863	0.3864	0.37589	0.34834	0.36939	0.40526	0.35482	0.40381	0.44403	0.32021	0.37234	0.43031	0.46956	0.34523	0.32779	0.23798	0.23247	0.25805	0.33748	0.33493	0.32342	0.23135	0.28343	0.43589	0.52692	0.3971	0.37006	0.41875	0.33585	0.33016	0.39271	0.3861	0.37055	0.27221	0.39733
680.49	0.34124	0.36386	0.3665	0.35501	0.34658	0.36935	0.37406	0.35519	0.39141	0.45777	0.30566	0.35286	0.42025	0.44972	0.29069	0.30515	0.24796	0.20613	0.27292	0.34656	0.32974	0.31119	0.23206	0.2477	0.42346	0.51315	0.35914	0.37445	0.38575	0.29205	0.32226	0.38463	0.38341	0.33561	0.26375	0.39321
681.5	0.38054	0.3801	0.45115	0.37957	0.37449	0.40077	0.44329	0.40104	0.42353	0.4878	0.3585	0.4007	0.4714	0.46291	0.34598	0.29758	0.25742	0.22724	0.29771	0.36805	0.33978	0.36068	0.27028	0.28956	0.46573	0.52721	0.40728	0.38978	0.44108	0.30896	0.38217	0.4244	0.42313	0.36847	0.29617	0.426
682.48	0.37586	0.32191	0.45132	0.37036	0.34768	0.42097	0.43751	0.40195	0.41518	0.46562	0.38208	0.40366	0.42229	0.40674	0.34555	0.2906	0.24941	0.24078	0.29317	0.35095	0.30849	0.40132	0.27248	0.27158	0.45541	0.49569	0.39366	0.38292	0.43488	0.33185	0.40534	0.42236	0.40735	0.38196	0.32684	0.42925
683.49	0.42913	0.31291	0.47981	0.37816	0.42125	0.46215	0.48155	0.42744	0.44846	0.48773	0.4388	0.42039	0.44422	0.39066	0.36462	0.29513	0.28033	0.25426	0.31711	0.35961	0.33967	0.43561	0.3284	0.31585	0.46113	0.49173	0.41087	0.41519	0.49311	0.3674	0.46062	0.44894	0.44207	0.45295	0.38071	0.5027
684.47	0.42227	0.28256	0.43924	0.31699	0.39684	0.44493	0.47687	0.4076	0.46436	0.45682	0.45537	0.4145	0.4107	0.35832	0.36495	0.25561	0.27717	0.2384	0.28635	0.32265	0.33446	0.42939	0.36098	0.31813	0.46602	0.46651	0.42935	0.40649	0.50473	0.3635	0.45321	0.47094	0.43165	0.45939	0.39368	0.49758
685.45	0.42083	0.34109	0.44225	0.36345	0.38145	0.45161	0.51504	0.40426	0.45855	0.44503	0.48593	0.47449	0.43253	0.37643	0.39842	0.28715	0.24675	0.26984	0.28934	0.30972	0.35455	0.44147	0.39214	0.37436	0.50295	0.4934	0.46459	0.42581	0.51615	0.42482	0.49688	0.48601	0.47575	0.52889	0.43035	0.55341
686.46	0.39639	0.33705	0.38997	0.33017	0.34142	0.45726	0.47997	0.40351	0.44541	0.42229	0.47234	0.47126	0.40305	0.3592	0.35714	0.28683	0.24464	0.26118	0.27936	0.31036	0.36172	0.42552	0.39416	0.35732	0.48	0.47367	0.44368	0.4361	0.51544	0.46146	0.50144	0.5025	0.47446	0.53619	0.42712	0.55628
687.44	0.41556	0.38633	0.43186	0.338	0.38824	0.4652	0.51176	0.44771	0.4718	0.43068	0.45617	0.4912	0.43959	0.38149	0.38535	0.30716	0.29606	0.25282	0.30367	0.34748	0.3922	0.45078	0.40565	0.39436	0.53238	0.50161	0.50404	0.46575	0.60989	0.48967	0.51718	0.55638	0.52358	0.56631	0.4282	0.59283
688.44	0.43565	0.44655	0.43188	0.37194	0.36153	0.47716	0.52793	0.50443	0.477	0.42972	0.43874	0.47394	0.42427	0.41713	0.38907	0.32679	0.30582	0.26576	0.30424	0.38179	0.38268	0.46306	0.37495	0.37198	0.54008	0.54012	0.50589	0.4704	0.60179	0.51913	0.5406	0.60701	0.53316	0.55337	0.42273	0.55722
689.42	0.43018	0.47185	0.42519	0.39962	0.38853	0.45672	0.51739	0.53005	0.47047	0.43973	0.43435	0.45701	0.4138	0.40963	0.37759	0.3365	0.31947	0.26169	0.29851	0.40741	0.39144	0.49209	0.36469	0.36647	0.54666	0.55795	0.50548	0.47503	0.58398	0.51924	0.55017	0.63727	0.55011	0.55817	0.43675	0.54649
690.43	0.43894	0.4716	0.42317	0.4012	0.42943	0.47587	0.5394	0.52725	0.50221	0.43975	0.44129	0.42664	0.41099	0.41466	0.35346	0.32576	0.35315	0.26282	0.2615	0.42884	0.39796	0.49884	0.36075	0.35969	0.54264	0.57761	0.47821	0.48419	0.62792	0.52668	0.5163	0.67879	0.553	0.53317	0.44423	0.54084
691.41	0.46546	0.4715	0.43499	0.43668	0.44238	0.47612	0.53718	0.51695	0.51594	0.46785	0.38216	0.41298	0.45003	0.39253	0.36807	0.321	0.33022	0.25715	0.25542	0.42169	0.39076	0.50849	0.33564	0.36514	0.55189	0.60076	0.46104	0.47499	0.59261	0.54333	0.51599	0.68078	0.54419	0.53552	0.42872	0.53578
692.39	0.44298	0.40581	0.39122	0.39188	0.41476	0.42656	0.5125	0.46356	0.48207	0.4698	0.3592	0.3794	0.3965	0.34787	0.32086	0.29436	0.2783	0.2444	0.24461	0.39845	0.37232	0.46518	0.33561	0.33577	0.51359	0.57829	0.40621	0.437	0.53487	0.50369	0.51448	0.63857	0.50577	0.51853	0.41945	0.49458
693.39	0.4211	0.36422	0.39171	0.33562	0.41746	0.42099	0.4732	0.38463	0.46585	0.45609	0.37094	0.36004	0.37192	0.33695	0.31707	0.30444	0.26457	0.22816	0.23894	0.35308	0.35602	0.44968	0.35593	0.33239	0.5144	0.54362	0.41684	0.43383	0.52881	0.49576	0.48615	0.58889	0.48361	0.52086	0.41306	0.48643
694.38	0.37762	0.30667	0.36509	0.31261	0.3613	0.39435	0.41863	0.35381	0.42829	0.41907	0.33037	0.33944	0.3234	0.30449	0.2698	0.29849	0.21907	0.21816	0.23755	0.33019	0.32464	0.40644	0.33314	0.30942	0.48645	0.51022	0.40433	0.40469	0.50217	0.47393	0.44696	0.55363	0.43404	0.50515	0.40076	0.45465
695.38	0.31507	0.27891	0.34588	0.26812	0.33242	0.35456	0.36342	0.32227	0.38873	0.40044	0.30815	0.30782	0.27862	0.25743	0.23309	0.2721	0.18103	0.18297	0.23263	0.29513	0.28788	0.39694	0.3111	0.27527	0.45313	0.46992	0.39526	0.37077	0.43178	0.41567	0.43552	0.50128	0.39019	0.49536	0.4114	0.3985
696.36	0.21739	0.21587	0.25452	0.1737	0.26833	0.26975	0.2964	0.25451	0.31685	0.29469	0.29283	0.23678	0.18482	0.21541	0.16371	0.21803	0.15631	0.14084	0.1846	0.24728	0.2234	0.31805	0.2483	0.22265	0.389	0.42485	0.33844	0.29296	0.37248	0.32502	0.36042	0.43134	0.33353	0.41724	0.38675	0.33727
697.34	0.21409	0.19196	0.24193	0.16377	0.24693	0.26904	0.27564	0.21364	0.30185	0.26803	0.28298	0.20403	0.15918	0.1948	0.14376	0.19536	0.14197	0.13043	0.1765	0.20456	0.18142	0.29067	0.21192	0.18068	0.362	0.41017	0.31544	0.2588	0.36996	0.30673	0.3136	0.37823	0.31614	0.39019	0.39129	0.30234
698.34	0.15334	0.16045	0.18664	0.17158	0.22064	0.19492	0.25136	0.17816	0.30245	0.25479	0.20455	0.21319	0.14967	0.16632	0.090529	0.16987	0.14476	0.10703	0.15609	0.18723	0.17605	0.24177	0.16222	0.16342	0.31566	0.39822	0.25886	0.22319	0.32902	0.24865	0.27329	0.34498	0.30356	0.32924	0.38846	0.25601
699.32	0.15814	0.14486	0.14685	0.14807	0.22724	0.17993	0.21921	0.16358	0.28285	0.21574	0.15985	0.16411	0.16586	0.17251	0.083287	0.13128	0.11248	0.088656	0.11256	0.16476	0.16189	0.2211	0.11932	0.13104	0.27584	0.3808	0.19881	0.19302	0.28714	0.21713	0.23944	0.30497	0.28197	0.29734	0.36752	0.2401
700.33	0.15044	0.069412	0.12357	0.1244	0.18991	0.12443	0.14976	0.10633	0.2305	0.1659	0.12364	0.12549	0.11819	0.12391	0.070714	0.095938	0.09364	0.072092	0.083426	0.11426	0.1458	0.14841	0.089519	0.082969	0.23261	0.30593	0.1543	0.12644	0.23837	0.18363	0.18799	0.23941	0.24776	0.23974	0.32696	0.21875
701.31	0.19322	0.071797	0.174	0.18979	0.20146	0.17749	0.15655	0.14202	0.24163	0.19959	0.15549	0.15019	0.14328	0.13574	0.092671	0.13544	0.11766	0.088635	0.090901	0.11654	0.17183	0.13012	0.1256	0.063349	0.23807	0.27304	0.16032	0.17017	0.24507	0.20892	0.18637	0.24301	0.25819	0.25094	0.36625	0.22275
702.29	0.20539	0.10212	0.19192	0.23526	0.17928	0.17905	0.12678	0.18321	0.26393	0.17589	0.16013	0.1743	0.16751	0.17502	0.12413	0.17869	0.12892	0.10699	0.078037	0.12457	0.18615	0.11486	0.1378	0.092614	0.2456	0.24836	0.16885	0.1944	0.18599	0.21595	0.16777	0.25946	0.24821	0.23853	0.36131	0.22768
703.29	0.21464	0.09288	0.23226	0.19437	0.16164	0.18748	0.088196	0.16693	0.22022	0.15781	0.17083	0.15696	0.16721	0.14051	0.13023	0.14319	0.11386	0.11393	0.048624	0.09682	0.15712	0.10295	0.13116	0.055982	0.21963	0.2047	0.17492	0.16862	0.19558	0.19977	0.11949	0.23588	0.22285	0.24157	0.35001	0.23404
704.27	0.25761	0.092666	0.29637	0.25193	0.18122	0.21173	0.16427	0.20816	0.24333	0.22224	0.22228	0.19908	0.19289	0.14624	0.16592	0.18497	0.15325	0.13566	0.095288	0.122	0.14408	0.11421	0.15167	0.063146	0.22402	0.19264	0.19465	0.17378	0.18632	0.21194	0.13136	0.23702	0.23985	0.26233	0.38169	0.25572
705.27	0.3213	0.1554	0.32761	0.35011	0.23095	0.28317	0.24419	0.25918	0.31451	0.26085	0.31258	0.25425	0.25939	0.20561	0.21307	0.25178	0.18931	0.17214	0.15268	0.1795	0.17041	0.1714	0.2149	0.11283	0.26785	0.2595	0.22033	0.23033	0.21041	0.23703	0.16762	0.27651	0.27887	0.29739	0.43188	0.30057
706.25	0.35129	0.16514	0.33278	0.35895	0.28047	0.30602	0.27044	0.26233	0.35911	0.2947	0.34288	0.28213	0.26881	0.22864	0.22009	0.25252	0.22037	0.20644	0.1814	0.20224	0.21191	0.21251	0.2462	0.15215	0.27828	0.28517	0.22866	0.23333	0.22791	0.22595	0.18833	0.29113	0.30456	0.32798	0.43667	0.31689
707.23	0.38696	0.19726	0.32905	0.36028	0.35262	0.32469	0.33644	0.27435	0.36488	0.33451	0.42772	0.36085	0.31374	0.26147	0.23459	0.22957	0.26819	0.20448	0.18899	0.22553	0.24712	0.24828	0.28691	0.19235	0.2771	0.30185	0.23429	0.2118	0.28952	0.21261	0.19866	0.28903	0.3173	0.34487	0.46968	0.35655
708.23	0.47485	0.26432	0.35584	0.48206	0.45611	0.39983	0.45917	0.39005	0.43806	0.40098	0.50492	0.41295	0.41227	0.34224	0.29789	0.30507	0.32635	0.24625	0.25699	0.32022	0.29394	0.29913	0.3422	0.26887	0.34588	0.34077	0.25417	0.26508	0.34666	0.2706	0.27979	0.381	0.34921	0.40138	0.53414	0.39506
709.21	0.49794	0.35354	0.39654	0.52336	0.50764	0.46555	0.48218	0.42225	0.4861	0.44138	0.52916	0.4904	0.49292	0.3835	0.35198	0.35005	0.36562	0.29039	0.28481	0.35037	0.3377	0.37153	0.38454	0.33982	0.39674	0.37706	0.28391	0.3113	0.41792	0.3159	0.31581	0.4428	0.37501	0.42421	0.54963	0.44268
710.21	0.55139	0.416	0.50177	0.56171	0.55033	0.52962	0.54238	0.49421	0.5688	0.5022	0.57983	0.55392	0.55766	0.44103	0.41571	0.38543	0.3991	0.32019	0.32417	0.39267	0.40595	0.4161	0.4106	0.38293	0.43891	0.39348	0.3474	0.34584	0.45391	0.36968	0.35552	0.47648	0.4362	0.45594	0.56671	0.46503
711.19	0.63295	0.53046	0.59926	0.61823	0.61929	0.56793	0.63062	0.58302	0.63933	0.5784	0.64459	0.62772	0.66455	0.51894	0.49834	0.45391	0.44031	0.34249	0.37875	0.44585	0.45199	0.49736	0.44229	0.42344	0.50377	0.42773	0.41901	0.39859	0.51745	0.42246	0.41373	0.52122	0.47212	0.49456	0.60108	0.533
712.17	0.69841	0.57485	0.68414	0.66844	0.65162	0.61472	0.69449	0.65809	0.68757	0.63494	0.66705	0.62006	0.72337	0.54893	0.53779	0.51218	0.46306	0.37588	0.42649	0.47717	0.51478	0.56947	0.45376	0.43053	0.53519	0.46217	0.44727	0.4393	0.51402	0.46542	0.47268	0.58215	0.51239	0.54779	0.59292	0.54983
713.17	0.74022	0.63057	0.73465	0.70852	0.68026	0.64658	0.69704	0.6666	0.70851	0.66174	0.712	0.64633	0.76332	0.56659	0.57102	0.55523	0.49215	0.40106	0.43358	0.4835	0.5539	0.61681	0.48944	0.44664	0.55039	0.48974	0.47646	0.47536	0.51202	0.49448	0.49032	0.57084	0.53728	0.5602	0.59121	0.57553
714.15	0.79582	0.69065	0.78949	0.72966	0.7188	0.65577	0.75048	0.71227	0.74562	0.65521	0.77134	0.65831	0.79434	0.61404	0.59227	0.56732	0.52512	0.39107	0.44537	0.52361	0.59774	0.60125	0.50255	0.43723	0.5798	0.51803	0.50704	0.50887	0.53522	0.49655	0.52299	0.58052	0.56689	0.5647	0.58327	0.57149
715.13	0.79674	0.69858	0.78977	0.70463	0.74552	0.65386	0.72972	0.71045	0.71649	0.64258	0.74235	0.66139	0.83908	0.63905	0.59146	0.57217	0.55091	0.41516	0.42072	0.5191	0.59104	0.57802	0.50247	0.41301	0.58462	0.52734	0.48327	0.51911	0.54915	0.49496	0.48778	0.60314	0.54378	0.5879	0.55754	0.57078
716.13	0.76171	0.69651	0.76734	0.73885	0.75601	0.66462	0.72804	0.71474	0.68402	0.62151	0.69961	0.64839	0.80995	0.65186	0.57664	0.57347	0.56012	0.42276	0.41057	0.51391	0.56872	0.54651	0.4934	0.41984	0.56996	0.53379	0.45798	0.51193	0.53636	0.48051	0.46365	0.58827	0.50126	0.56732	0.509	0.54199
717.11	0.71931	0.66657	0.71854	0.72569	0.73843	0.64528	0.68112	0.70173	0.6632	0.5967	0.64002	0.62386	0.78148	0.65141	0.56577	0.58061	0.56616	0.42535	0.40555	0.52735	0.52212	0.50634	0.48918	0.39851	0.58771	0.51516	0.45024	0.52571	0.52925	0.45671	0.44627	0.58948	0.48156	0.53205	0.48498	0.52453
718.08	0.69402	0.62438	0.67812	0.67135	0.66842	0.61819	0.66355	0.66475	0.65482	0.5483	0.56424	0.5883	0.71899	0.64483	0.55349	0.55123	0.53698	0.40424	0.39795	0.49475	0.49905	0.4662	0.43399	0.3808	0.5621	0.50354	0.42141	0.47534	0.49041	0.43013	0.42756	0.54513	0.45796	0.483	0.43297	0.47822
719.09	0.63473	0.53887	0.6273	0.61968	0.60388	0.56546	0.62927	0.58448	0.61889	0.54117	0.52945	0.53676	0.63063	0.59106	0.53003	0.51735	0.50828	0.38781	0.38161	0.43281	0.46774	0.45618	0.41339	0.36306	0.5093	0.4526	0.37824	0.43084	0.42636	0.39409	0.39414	0.4644	0.42277	0.45543	0.41164	0.42462
720.06	0.62319	0.51381	0.57405	0.60105	0.55536	0.52696	0.59701	0.5503	0.58373	0.56531	0.48371	0.5139	0.55367	0.55184	0.52106	0.51751	0.50426	0.37853	0.3744	0.42986	0.42871	0.4746	0.38952	0.37334	0.4804	0.42257	0.36816	0.42834	0.39152	0.3754	0.3895	0.45091	0.39966	0.43458	0.3844	0.40709
721.06	0.59734	0.46298	0.52763	0.53792	0.46245	0.46759	0.52329	0.49807	0.56922	0.51736	0.44785	0.47587	0.49969	0.52493	0.50918	0.49043	0.45546	0.37463	0.35026	0.41809	0.39961	0.45292	0.3656	0.34293	0.45223	0.40722	0.33335	0.41546	0.34865	0.38915	0.33465	0.4272	0.41595	0.39855	0.3612	0.37479
722.04	0.54031	0.43402	0.50589	0.48108	0.42033	0.43923	0.47796	0.45088	0.57286	0.45027	0.41296	0.44164	0.46043	0.51699	0.46191	0.44107	0.43175	0.34918	0.32473	0.39208	0.39004	0.39165	0.31927	0.314	0.39289	0.38278	0.28187	0.35231	0.31507	0.3587	0.29388	0.35867	0.39494	0.34844	0.32879	0.33093
723.02	0.47919	0.39421	0.4936	0.43938	0.41952	0.3924	0.44403	0.43468	0.52543	0.42753	0.38636	0.4423	0.42346	0.50092	0.42919	0.42843	0.43271	0.3451	0.3102	0.38172	0.37154	0.36629	0.30318	0.30568	0.37796	0.34343	0.27419	0.34241	0.28346	0.31212	0.28345	0.35034	0.37276	0.33815	0.30131	0.33252
724.02	0.48245	0.39149	0.46202	0.45386	0.4072	0.39788	0.4144	0.44496	0.48801	0.40587	0.38598	0.43024	0.42563	0.51092	0.40469	0.42965	0.43858	0.37974	0.29389	0.40345	0.3606	0.37254	0.29907	0.30389	0.36836	0.34552	0.27944	0.34541	0.3034	0.30234	0.24715	0.35909	0.34003	0.33632	0.28796	0.33134
724.99	0.42609	0.33413	0.41723	0.40816	0.36418	0.37646	0.41545	0.44781	0.47688	0.32608	0.3706	0.39863	0.39176	0.47193	0.3583	0.39606	0.40309	0.35637	0.2958	0.39313	0.38006	0.33701	0.26777	0.29247	0.31752	0.32663	0.23451	0.27668	0.29314	0.28247	0.24271	0.31507	0.31067	0.28439	0.26105	0.30412
725.97	0.40266	0.31988	0.3902	0.37238	0.3792	0.36832	0.43852	0.45395	0.448	0.31123	0.40147	0.38756	0.3772	0.44273	0.32865	0.41135	0.40968	0.3573	0.31652	0.39917	0.38356	0.32068	0.27556	0.287	0.30318	0.31333	0.24164	0.23696	0.29492	0.2305	0.28301	0.31234	0.27726	0.28644	0.26776	0.29114
726.97	0.39917	0.31908	0.37965	0.36528	0.35297	0.36367	0.43929	0.45388	0.41015	0.34496	0.41362	0.38401	0.35306	0.4226	0.32841	0.44506	0.40908	0.38544	0.35257	0.41754	0.40165	0.37192	0.28232	0.3143	0.29425	0.31886	0.26717	0.25083	0.28067	0.25649	0.2969	0.32191	0.27958	0.29806	0.26424	0.31767
727.95	0.41146	0.30464	0.38025	0.34497	0.33175	0.37218	0.44108	0.45444	0.40205	0.33607	0.40673	0.35586	0.34046	0.40478	0.34471	0.43018	0.41228	0.41282	0.36975	0.43537	0.4163	0.38889	0.31149	0.30879	0.30261	0.32313	0.26013	0.22752	0.30599	0.25884	0.29015	0.31632	0.28196	0.28912	0.25747	0.3108
728.92	0.3795	0.28638	0.38233	0.30871	0.33172	0.38066	0.43031	0.44226	0.40233	0.32548	0.3516	0.34387	0.32818	0.40163	0.3575	0.44842	0.42032	0.4066	0.39383	0.4615	0.43825	0.36979	0.30172	0.30552	0.2833	0.32108	0.25061	0.20607	0.27617	0.24815	0.31041	0.32386	0.29266	0.26817	0.23377	0.31585
729.92	0.36456	0.30884	0.37378	0.30057	0.35918	0.3878	0.40107	0.4365	0.38747	0.35821	0.36077	0.31118	0.34245	0.43474	0.37674	0.48376	0.4546	0.43075	0.40806	0.48784	0.43988	0.3866	0.31849	0.28891	0.29141	0.3284	0.26114	0.21843	0.29255	0.24386	0.31303	0.30833	0.29497	0.27713	0.23263	0.2914
730.9	0.39027	0.30283	0.37938	0.3138	0.35255	0.3954	0.3814	0.42849	0.38448	0.36636	0.35509	0.32069	0.3568	0.45312	0.39462	0.49372	0.47806	0.45441	0.41015	0.502	0.46136	0.3922	0.33074	0.3089	0.29776	0.33756	0.23186	0.22789	0.27575	0.2557	0.28471	0.30583	0.31373	0.28345	0.23504	0.30894
731.87	0.40926	0.36218	0.41391	0.38332	0.38366	0.38734	0.44408	0.44669	0.41538	0.37741	0.40182	0.34934	0.41263	0.47296	0.44715	0.53935	0.5096	0.48367	0.44082	0.53519	0.48461	0.40504	0.36946	0.34266	0.32014	0.37031	0.2443	0.2711	0.30615	0.24141	0.321	0.32818	0.31981	0.29473	0.26069	0.3192
732.87	0.37422	0.37763	0.37286	0.34951	0.37601	0.37417	0.41744	0.4088	0.39069	0.38146	0.38776	0.3413	0.41112	0.46212	0.42987	0.53793	0.50883	0.48408	0.43898	0.55292	0.46592	0.36813	0.3542	0.34411	0.29113	0.36932	0.24408	0.24129	0.27557	0.23637	0.30547	0.3228	0.30372	0.28243	0.24809	0.3184
733.85	0.39746	0.40695	0.35456	0.35254	0.3678	0.37765	0.40324	0.44122	0.40001	0.40098	0.4119	0.36874	0.4341	0.48225	0.41072	0.55745	0.5285	0.51466	0.46786	0.5651	0.47228	0.36284	0.38702	0.36479	0.30634	0.38226	0.22958	0.23611	0.28916	0.25163	0.30879	0.32226	0.3039	0.29093	0.26795	0.32939
734.83	0.42475	0.37354	0.37773	0.369	0.35707	0.36896	0.4383	0.45032	0.39542	0.39431	0.40223	0.39329	0.43506	0.43545	0.42362	0.54448	0.53088	0.53452	0.49302	0.57741	0.47065	0.36672	0.39124	0.37816	0.32158	0.36798	0.22828	0.24844	0.28413	0.24059	0.29691	0.3402	0.3056	0.30108	0.27522	0.3574
735.82	0.4109	0.39882	0.36325	0.34715	0.36083	0.36947	0.44625	0.42789	0.41753	0.35843	0.40725	0.37398	0.45277	0.42735	0.42178	0.53921	0.55345	0.52727	0.50984	0.57725	0.46363	0.3586	0.37868	0.37318	0.30693	0.35543	0.23779	0.23425	0.32563	0.23106	0.30884	0.33477	0.30873	0.30214	0.26016	0.34771
736.8	0.39959	0.35315	0.34098	0.2992	0.3479	0.39648	0.40148	0.40448	0.40314	0.33648	0.35137	0.36289	0.4332	0.40843	0.39408	0.51912	0.53271	0.51489	0.49367	0.55701	0.44196	0.3565	0.37505	0.35398	0.28902	0.32655	0.20923	0.21084	0.31341	0.24487	0.27892	0.31498	0.30547	0.30491	0.25157	0.33752
737.77	0.45199	0.33501	0.35935	0.34864	0.35702	0.39738	0.43664	0.45742	0.44702	0.34704	0.39539	0.37747	0.44383	0.41724	0.41649	0.53588	0.53171	0.50945	0.52383	0.56686	0.45524	0.39945	0.41061	0.36422	0.31149	0.33761	0.19694	0.2575	0.30808	0.25852	0.28864	0.31744	0.32983	0.32179	0.28172	0.34144
738.77	0.44917	0.34684	0.3744	0.36348	0.36586	0.37428	0.45747	0.42801	0.45225	0.33493	0.42252	0.37189	0.42432	0.40646	0.45152	0.55084	0.52276	0.48278	0.51513	0.56567	0.44375	0.41626	0.42088	0.37475	0.32215	0.34241	0.21782	0.26573	0.28265	0.26548	0.29887	0.31516	0.34623	0.33109	0.29419	0.3465
739.75	0.46063	0.39232	0.38262	0.36532	0.36541	0.37431	0.45986	0.43859	0.4872	0.32951	0.42211	0.38297	0.42866	0.45663	0.48184	0.5642	0.52055	0.45803	0.50132	0.56246	0.43796	0.39553	0.42652	0.40346	0.32133	0.34693	0.23634	0.27409	0.26523	0.28865	0.31358	0.32009	0.35609	0.33214	0.29718	0.34205
740.72	0.47399	0.39245	0.37767	0.3646	0.36591	0.3657	0.47871	0.42264	0.45216	0.36822	0.39309	0.38377	0.40415	0.46844	0.45257	0.55166	0.51367	0.44043	0.48982	0.55128	0.43249	0.41826	0.42004	0.4236	0.32412	0.35366	0.21279	0.25764	0.25311	0.2996	0.29009	0.30998	0.32803	0.31363	0.29239	0.35075
741.7	0.497	0.40402	0.38016	0.37399	0.3879	0.36578	0.46843	0.4416	0.46543	0.38921	0.41172	0.37777	0.39147	0.47283	0.45705	0.55232	0.51452	0.43404	0.47723	0.56123	0.42832	0.39435	0.41692	0.44162	0.35022	0.35178	0.23218	0.27009	0.29105	0.30358	0.28579	0.31553	0.32305	0.31742	0.29529	0.33813
742.69	0.47638	0.41806	0.39926	0.36005	0.38153	0.39928	0.45327	0.42004	0.48671	0.38687	0.42337	0.3668	0.40178	0.48225	0.46591	0.53149	0.51294	0.42911	0.46245	0.55456	0.42981	0.36911	0.40353	0.45082	0.35068	0.34564	0.25769	0.26964	0.32159	0.30801	0.29217	0.3179	0.32549	0.32179	0.29295	0.34314
743.67	0.46237	0.38342	0.40042	0.342	0.34716	0.39077	0.45672	0.40112	0.47606	0.41275	0.41225	0.35891	0.4225	0.47642	0.4287	0.49387	0.49734	0.40512	0.44999	0.51058	0.41791	0.38716	0.3891	0.46176	0.35342	0.3261	0.25867	0.25997	0.32427	0.31049	0.27538	0.32382	0.33088	0.3368	0.29978	0.34611
744.64	0.4645	0.40582	0.4043	0.36115	0.34686	0.39506	0.47774	0.38589	0.48041	0.435	0.40961	0.37042	0.41338	0.48859	0.42427	0.49161	0.48796	0.39165	0.42461	0.49797	0.41625	0.41983	0.38944	0.44926	0.37034	0.33261	0.27148	0.27379	0.34063	0.31057	0.27667	0.3332	0.3517	0.34472	0.31763	0.36242
745.64	0.41485	0.38735	0.42455	0.31871	0.34127	0.38181	0.43564	0.4004	0.49025	0.40945	0.40318	0.34808	0.42278	0.44285	0.44284	0.44684	0.45472	0.3734	0.38726	0.48357	0.38992	0.39401	0.3961	0.41276	0.35845	0.30492	0.29019	0.2579	0.31884	0.33242	0.2914	0.32497	0.36178	0.35578	0.32798	0.34474
746.61	0.40752	0.38357	0.43416	0.3184	0.35006	0.36711	0.43655	0.38596	0.48851	0.40927	0.40448	0.33821	0.44535	0.43167	0.44171	0.39819	0.44911	0.35578	0.3833	0.4386	0.38037	0.41847	0.40388	0.40175	0.35159	0.29693	0.28975	0.24326	0.29742	0.31144	0.30345	0.31961	0.3728	0.35454	0.34649	0.37524
747.59	0.41425	0.3585	0.4244	0.30449	0.35573	0.34027	0.44864	0.39974	0.48082	0.4241	0.38405	0.34298	0.44232	0.42932	0.40269	0.39911	0.44976	0.31869	0.35006	0.41859	0.39	0.45896	0.39942	0.40536	0.35608	0.29427	0.26613	0.23874	0.2931	0.29052	0.28735	0.34865	0.38274	0.37339	0.36382	0.37784
748.58	0.43201	0.36689	0.42646	0.30974	0.38458	0.35698	0.44589	0.38822	0.48542	0.4065	0.37381	0.35308	0.4375	0.43222	0.40771	0.36764	0.45545	0.31879	0.33168	0.40546	0.39689	0.43707	0.38816	0.39081	0.3641	0.29485	0.26298	0.25244	0.31495	0.28578	0.29461	0.35149	0.38892	0.35506	0.35494	0.37764
749.56	0.40836	0.31506	0.41143	0.28787	0.40776	0.34563	0.44845	0.38873	0.47057	0.40164	0.36371	0.34755	0.435	0.40375	0.36253	0.31935	0.46244	0.30564	0.32316	0.37536	0.3808	0.43778	0.38565	0.37207	0.34172	0.30044	0.23804	0.22882	0.33558	0.28491	0.29712	0.34123	0.37731	0.36115	0.35767	0.37014
750.53	0.44536	0.32344	0.40066	0.31928	0.40608	0.34893	0.47526	0.41332	0.4681	0.41263	0.3594	0.35414	0.43804	0.43392	0.34733	0.31771	0.45158	0.29288	0.33575	0.35147	0.39573	0.46114	0.35685	0.3713	0.33561	0.31871	0.22279	0.25471	0.33681	0.25682	0.32061	0.35979	0.36315	0.36762	0.35002	0.35794
751.51	0.45822	0.34492	0.38517	0.3288	0.38837	0.35975	0.47443	0.42315	0.46072	0.42685	0.34288	0.39292	0.43749	0.47769	0.34372	0.31671	0.44897	0.2896	0.30379	0.35036	0.39753	0.45305	0.35061	0.35258	0.34266	0.33865	0.23868	0.23127	0.33708	0.28574	0.30796	0.37839	0.37736	0.36792	0.34858	0.3496
752.5	0.45361	0.37295	0.38331	0.371	0.3788	0.3736	0.4725	0.39952	0.45715	0.42556	0.35787	0.40217	0.4391	0.46808	0.37698	0.32713	0.40272	0.29078	0.31195	0.32574	0.38193	0.43907	0.33249	0.32365	0.33667	0.33742	0.2639	0.2416	0.31644	0.29214	0.31473	0.34906	0.36798	0.35129	0.33166	0.32634
753.48	0.44315	0.39452	0.38001	0.37628	0.39064	0.35402	0.46835	0.44038	0.45447	0.382	0.39024	0.40057	0.43261	0.49203	0.38763	0.3524	0.38569	0.26805	0.27992	0.3288	0.37595	0.42399	0.35591	0.29587	0.33297	0.35431	0.2582	0.25444	0.32157	0.28656	0.30582	0.35341	0.36994	0.361	0.3289	0.32586
754.45	0.42591	0.41158	0.38483	0.38722	0.37439	0.35742	0.44839	0.45691	0.42391	0.35516	0.40851	0.39947	0.44468	0.48992	0.4036	0.37574	0.35336	0.25358	0.28211	0.33159	0.38867	0.39532	0.34556	0.31492	0.34372	0.35734	0.26348	0.25974	0.3058	0.28343	0.3024	0.35774	0.36174	0.33999	0.31652	0.34144
755.44	0.42394	0.42113	0.39473	0.42364	0.39222	0.37266	0.46556	0.45585	0.43814	0.34617	0.44283	0.42762	0.45834	0.48962	0.41493	0.39304	0.35678	0.2691	0.28864	0.36292	0.39177	0.38407	0.37018	0.32917	0.36828	0.36108	0.30277	0.28744	0.31178	0.31072	0.31026	0.37437	0.38504	0.33735	0.33922	0.3745
756.42	0.42299	0.38048	0.39251	0.40293	0.4044	0.36585	0.47675	0.45642	0.44368	0.31364	0.46177	0.42241	0.46867	0.47308	0.40774	0.39763	0.35475	0.26331	0.28512	0.35513	0.37167	0.36099	0.36869	0.34444	0.35989	0.34747	0.29656	0.31279	0.31255	0.30509	0.29963	0.36212	0.36404	0.33842	0.34093	0.3776
757.39	0.43526	0.40556	0.41567	0.38809	0.44413	0.37745	0.4948	0.49677	0.46781	0.30105	0.47165	0.44943	0.50458	0.49235	0.40062	0.37848	0.3841	0.27748	0.2857	0.37476	0.37092	0.35763	0.39241	0.34774	0.37296	0.37177	0.30309	0.29659	0.35453	0.33655	0.32354	0.39477	0.36812	0.35968	0.34921	0.40305
758.36	0.45808	0.44059	0.44681	0.42816	0.46765	0.42664	0.52592	0.51638	0.52094	0.3435	0.46737	0.44393	0.5272	0.492	0.40892	0.37039	0.38187	0.30651	0.32322	0.40385	0.38739	0.37349	0.34385	0.36747	0.40082	0.39813	0.34438	0.32958	0.37116	0.38639	0.3671	0.41865	0.37618	0.38476	0.33633	0.40704
759.36	0.46284	0.42554	0.40533	0.44101	0.44729	0.42781	0.52895	0.50245	0.54969	0.35855	0.4626	0.42798	0.50729	0.49733	0.35493	0.34877	0.36816	0.31419	0.31838	0.40305	0.3715	0.36101	0.32864	0.33672	0.39497	0.38977	0.33751	0.33423	0.37086	0.39117	0.35414	0.41729	0.3685	0.38851	0.33104	0.40445
760.33	0.48439	0.40398	0.43147	0.4469	0.43582	0.43527	0.51629	0.54113	0.5744	0.4084	0.48042	0.43706	0.53222	0.53551	0.35401	0.3587	0.3789	0.31301	0.30858	0.4085	0.37283	0.36579	0.33857	0.34169	0.41697	0.39975	0.34889	0.35344	0.39879	0.41122	0.34616	0.42176	0.38621	0.41348	0.35502	0.42944
761.3	0.4656	0.42311	0.45649	0.45952	0.43995	0.42201	0.53953	0.54358	0.58493	0.42499	0.48963	0.43766	0.50339	0.52362	0.38477	0.36228	0.38617	0.30931	0.32208	0.4251	0.39962	0.38664	0.33614	0.33345	0.42962	0.42013	0.34606	0.36402	0.42359	0.41739	0.37232	0.40716	0.40549	0.40657	0.37078	0.436
762.27	0.45106	0.40872	0.44472	0.47067	0.43841	0.41684	0.55085	0.54099	0.54956	0.45293	0.47663	0.43905	0.48701	0.51281	0.37943	0.37474	0.38118	0.32698	0.32291	0.42872	0.39554	0.3985	0.33728	0.3315	0.42652	0.40756	0.35101	0.39112	0.41458	0.4246	0.36446	0.39721	0.41689	0.41171	0.40446	0.42974
763.27	0.43444	0.38873	0.41249	0.42829	0.43041	0.37145	0.52085	0.51965	0.54408	0.45966	0.45129	0.45235	0.46662	0.51383	0.36959	0.37929	0.38832	0.31657	0.32328	0.39048	0.38568	0.39493	0.34361	0.31438	0.393	0.40198	0.31458	0.37143	0.39787	0.39784	0.32948	0.36173	0.39847	0.39164	0.43398	0.43175
764.24	0.43702	0.40298	0.47887	0.39988	0.45542	0.36305	0.50783	0.52073	0.55691	0.45434	0.47084	0.47037	0.47373	0.50249	0.42731	0.38934	0.41763	0.3187	0.3211	0.37995	0.36772	0.41384	0.36598	0.33732	0.39255	0.43299	0.34245	0.39341	0.38372	0.37558	0.32328	0.3514	0.40574	0.40818	0.44543	0.43301
765.21	0.44308	0.41898	0.46062	0.36925	0.4781	0.36677	0.52027	0.50511	0.54933	0.43635	0.43464	0.48774	0.43502	0.4731	0.44076	0.39327	0.41914	0.33442	0.3305	0.38161	0.3656	0.42598	0.33233	0.34786	0.37789	0.43139	0.36608	0.37542	0.38946	0.35412	0.32432	0.34993	0.40123	0.39557	0.42574	0.42649
766.18	0.44365	0.4458	0.4454	0.36918	0.48205	0.37877	0.48304	0.51685	0.55155	0.46576	0.43211	0.46077	0.45473	0.47747	0.40685	0.39775	0.41052	0.34587	0.32385	0.3894	0.36063	0.45499	0.31741	0.31398	0.37469	0.45145	0.36608	0.37994	0.37275	0.36644	0.31693	0.37392	0.39856	0.42666	0.41593	0.42721
767.18	0.42676	0.42698	0.45102	0.32812	0.47507	0.36294	0.46215	0.54561	0.58119	0.46225	0.43427	0.44666	0.4459	0.47051	0.39205	0.39071	0.41134	0.3276	0.31156	0.39692	0.3681	0.43856	0.29879	0.31731	0.34895	0.44279	0.35505	0.36463	0.3799	0.33727	0.31188	0.38339	0.39451	0.39672	0.384	0.44844
768.15	0.4387	0.42089	0.47399	0.34167	0.46971	0.38585	0.50389	0.55965	0.571	0.46303	0.45177	0.46078	0.44408	0.46045	0.38697	0.40999	0.40872	0.33469	0.30712	0.42841	0.38301	0.43227	0.3238	0.32909	0.35413	0.42695	0.36171	0.36988	0.39136	0.32346	0.33834	0.39943	0.41777	0.37805	0.4018	0.44241
769.12	0.46278	0.42737	0.43071	0.36076	0.49631	0.41162	0.50906	0.5639	0.57786	0.45032	0.44713	0.43883	0.45969	0.47317	0.36625	0.41654	0.41106	0.34713	0.32585	0.45315	0.40064	0.40845	0.32818	0.32512	0.33762	0.40433	0.33747	0.35667	0.4087	0.33374	0.35899	0.39543	0.40907	0.35625	0.41337	0.42639
770.09	0.45458	0.43029	0.43383	0.40932	0.49085	0.3943	0.51016	0.5625	0.57624	0.45528	0.47109	0.41764	0.46332	0.46675	0.3695	0.43147	0.42457	0.32926	0.33909	0.45702	0.40982	0.41703	0.3614	0.30898	0.34459	0.39822	0.2952	0.37963	0.40627	0.31615	0.36831	0.39974	0.40911	0.33765	0.40447	0.42718
771.09	0.44387	0.44536	0.44289	0.38511	0.46198	0.38255	0.52612	0.53071	0.56065	0.45842	0.45212	0.43487	0.45268	0.48145	0.3842	0.41603	0.40624	0.31514	0.34533	0.44375	0.39611	0.38944	0.35441	0.31838	0.34046	0.38581	0.30123	0.37113	0.38654	0.28264	0.35254	0.37448	0.37548	0.31445	0.3974	0.40066
772.06	0.45105	0.45967	0.42095	0.39869	0.44479	0.41267	0.50148	0.48162	0.55643	0.40927	0.44256	0.41382	0.42177	0.47976	0.38836	0.43306	0.41217	0.32565	0.35738	0.43736	0.39887	0.35904	0.37125	0.3239	0.35551	0.3989	0.29838	0.37991	0.36384	0.29595	0.33025	0.35819	0.35759	0.30006	0.41777	0.37918
773.03	0.42859	0.43405	0.3903	0.39766	0.43716	0.40894	0.44188	0.46347	0.54556	0.40512	0.44802	0.35131	0.42718	0.46976	0.4141	0.4333	0.41518	0.35003	0.34942	0.44848	0.38979	0.35647	0.37991	0.32242	0.34885	0.36985	0.31	0.36426	0.35795	0.28798	0.29112	0.3409	0.3243	0.30893	0.40308	0.37142
774	0.41246	0.43092	0.42215	0.38544	0.42707	0.37253	0.42862	0.46191	0.53924	0.43497	0.41591	0.34731	0.41871	0.46738	0.40709	0.44196	0.4351	0.35039	0.35317	0.44591	0.41861	0.37782	0.37135	0.33834	0.3737	0.35297	0.30465	0.33748	0.36577	0.27466	0.28563	0.34096	0.34687	0.32901	0.41192	0.38074
774.99	0.4164	0.41736	0.41095	0.3475	0.42207	0.37959	0.4097	0.45344	0.55703	0.42069	0.38335	0.37221	0.42756	0.45273	0.40421	0.44603	0.43585	0.37912	0.35448	0.46699	0.44911	0.37248	0.36802	0.36971	0.3547	0.33995	0.31184	0.30446	0.35171	0.28041	0.27398	0.32767	0.35611	0.31577	0.41353	0.3692
775.96	0.37728	0.34857	0.42335	0.34346	0.44817	0.40185	0.39028	0.44853	0.56795	0.40997	0.38737	0.33874	0.42096	0.40817	0.40658	0.45353	0.49398	0.41328	0.36713	0.48417	0.48054	0.3985	0.3834	0.39417	0.3482	0.29719	0.3164	0.26741	0.35715	0.2858	0.24336	0.3207	0.36975	0.30776	0.4154	0.38491
776.93	0.40104	0.33995	0.43331	0.36193	0.44299	0.37469	0.41163	0.46808	0.57075	0.43903	0.40145	0.36792	0.43587	0.42252	0.40259	0.46909	0.5256	0.44998	0.41445	0.54017	0.51888	0.46323	0.40609	0.41986	0.33975	0.28895	0.30534	0.25714	0.33989	0.26814	0.25062	0.32097	0.36844	0.32836	0.42188	0.38878
777.9	0.394	0.33555	0.44132	0.36435	0.43251	0.37315	0.46061	0.48096	0.55265	0.45286	0.39199	0.39065	0.4564	0.41677	0.40727	0.4954	0.55781	0.47047	0.46348	0.56741	0.57024	0.48786	0.4255	0.43355	0.35285	0.29279	0.31019	0.26473	0.32886	0.27857	0.2875	0.3388	0.38636	0.33169	0.42842	0.39539
778.89	0.3933	0.30923	0.43586	0.34254	0.40248	0.40999	0.46097	0.48408	0.55759	0.44457	0.41711	0.40328	0.4615	0.42025	0.46793	0.51668	0.57786	0.52662	0.50812	0.62052	0.62217	0.5284	0.46572	0.45853	0.33185	0.29918	0.33928	0.2601	0.30162	0.30548	0.31949	0.36085	0.37346	0.31771	0.42698	0.37724
779.86	0.38135	0.32795	0.47107	0.3712	0.39695	0.40861	0.50115	0.4822	0.57194	0.44861	0.44905	0.39428	0.47013	0.44513	0.51483	0.54409	0.60582	0.56281	0.56304	0.65364	0.67118	0.55315	0.52976	0.48663	0.33538	0.31225	0.35987	0.26941	0.29983	0.31074	0.32525	0.34502	0.36748	0.35511	0.4671	0.38761
780.83	0.43399	0.342	0.45986	0.37535	0.38102	0.38991	0.51374	0.49817	0.55296	0.4248	0.45737	0.38829	0.46768	0.45986	0.53044	0.59107	0.61092	0.60003	0.63176	0.72103	0.71888	0.55847	0.58962	0.52499	0.349	0.34886	0.34918	0.2955	0.29083	0.30069	0.36707	0.38448	0.36466	0.33263	0.4811	0.36119
781.8	0.40965	0.35842	0.45112	0.37731	0.41209	0.37926	0.50491	0.50193	0.53315	0.42583	0.44874	0.3394	0.47716	0.43523	0.54516	0.60369	0.63454	0.61993	0.67375	0.75811	0.77236	0.58618	0.60853	0.54335	0.34399	0.34834	0.34579	0.29186	0.32437	0.28807	0.37703	0.38251	0.33914	0.32893	0.46327	0.3426
782.8	0.43937	0.4094	0.4434	0.36479	0.40665	0.38348	0.48081	0.50265	0.52418	0.39414	0.43931	0.35007	0.46759	0.45052	0.54496	0.6527	0.67612	0.65383	0.74132	0.81019	0.81331	0.63884	0.65638	0.61597	0.33888	0.3789	0.33981	0.29373	0.33376	0.2878	0.37318	0.38084	0.31662	0.32839	0.46408	0.34975
783.77	0.42622	0.42595	0.4278	0.40218	0.39431	0.34209	0.49105	0.48603	0.51307	0.37106	0.43109	0.34429	0.45929	0.43595	0.51354	0.68899	0.69391	0.67183	0.78188	0.85977	0.8644	0.67543	0.6912	0.64696	0.36297	0.37926	0.31759	0.30818	0.3357	0.25929	0.35505	0.36271	0.3251	0.3402	0.44675	0.36825
784.73	0.43573	0.37011	0.44141	0.36993	0.40486	0.35269	0.4631	0.49688	0.46687	0.38866	0.41541	0.30012	0.45353	0.42021	0.51273	0.71368	0.72937	0.72679	0.81989	0.9038	0.88794	0.72709	0.70925	0.68513	0.38383	0.36879	0.30388	0.29219	0.32889	0.26876	0.35538	0.35445	0.31954	0.31259	0.40398	0.36316
785.7	0.42958	0.38303	0.41558	0.36528	0.37996	0.34682	0.47843	0.47525	0.4716	0.38455	0.41578	0.31416	0.47101	0.42494	0.5143	0.72231	0.7649	0.76671	0.86948	0.92517	0.90628	0.7783	0.72966	0.72777	0.36145	0.35956	0.28965	0.28529	0.32857	0.28947	0.34882	0.31292	0.33046	0.32452	0.39127	0.37967
786.67	0.42428	0.38614	0.41463	0.36107	0.35919	0.36582	0.47923	0.46446	0.46692	0.39369	0.41523	0.35617	0.45702	0.43656	0.51476	0.77588	0.81086	0.80223	0.90655	0.94057	0.90571	0.80073	0.79173	0.81632	0.38787	0.35932	0.29926	0.28987	0.32929	0.30827	0.34673	0.30968	0.37187	0.32075	0.40167	0.43
787.66	0.41907	0.3589	0.42999	0.38447	0.38515	0.36838	0.49857	0.46509	0.48756	0.39831	0.41464	0.36589	0.45257	0.39746	0.53419	0.7815	0.8381	0.83308	0.90978	0.95553	0.90861	0.81344	0.82729	0.84385	0.41007	0.35021	0.30059	0.29829	0.341	0.32946	0.33907	0.3248	0.39955	0.33253	0.39385	0.45175
788.63	0.45505	0.37102	0.42981	0.38163	0.41325	0.39172	0.52328	0.48768	0.49049	0.41786	0.42892	0.37869	0.43418	0.4124	0.54799	0.78912	0.89325	0.8579	0.93075	0.96177	0.86864	0.80411	0.85067	0.89675	0.4027	0.3748	0.33016	0.30848	0.37399	0.33144	0.32114	0.339	0.40778	0.32317	0.38633	0.49021
789.6	0.44609	0.40391	0.4264	0.43868	0.41766	0.41092	0.53034	0.49498	0.52189	0.41494	0.44851	0.4107	0.47648	0.44759	0.55495	0.8341	0.92653	0.88025	0.93588	0.95387	0.85383	0.81487	0.89283	0.93308	0.40702	0.38561	0.33535	0.35476	0.40519	0.34539	0.31716	0.37321	0.44496	0.36141	0.41939	0.51472
790.57	0.46183	0.41562	0.45785	0.48733	0.47317	0.43934	0.55384	0.54625	0.54089	0.43405	0.45788	0.45381	0.5044	0.46793	0.5726	0.87242	0.95386	0.87746	0.9202	0.97034	0.83601	0.82927	0.91751	0.96793	0.43204	0.40131	0.37781	0.37512	0.40664	0.35555	0.34593	0.42483	0.45495	0.37359	0.43431	0.5617
791.54	0.49774	0.43884	0.50811	0.50832	0.49449	0.43547	0.59235	0.57148	0.55382	0.45086	0.48034	0.44867	0.53675	0.49792	0.60073	0.87877	0.96691	0.86085	0.92856	0.95171	0.80411	0.82604	0.91084	0.95577	0.45897	0.4376	0.3951	0.39484	0.39936	0.36783	0.37446	0.46385	0.47146	0.39158	0.44408	0.58794
792.53	0.51373	0.44688	0.54352	0.5244	0.52791	0.46029	0.59485	0.59224	0.56064	0.51993	0.49683	0.46104	0.57162	0.55711	0.60767	0.8888	0.96745	0.84052	0.93262	0.92866	0.7751	0.83042	0.89297	0.95566	0.46978	0.46738	0.43373	0.41806	0.41674	0.36592	0.41177	0.47073	0.4953	0.41035	0.46722	0.60841
793.5	0.5459	0.46646	0.61133	0.55215	0.56225	0.48781	0.59994	0.65654	0.60888	0.56955	0.48028	0.47844	0.64757	0.58298	0.66327	0.92382	0.96137	0.82561	0.91431	0.91237	0.78413	0.87866	0.87495	0.94729	0.51196	0.48158	0.46168	0.4669	0.42327	0.42373	0.46183	0.52867	0.54119	0.46193	0.48616	0.62669
794.47	0.58126	0.52689	0.63332	0.54422	0.6013	0.48745	0.61044	0.69144	0.60586	0.58461	0.49247	0.47227	0.64078	0.59355	0.66069	0.90445	0.95379	0.7919	0.88887	0.89032	0.75929	0.87797	0.84993	0.89129	0.52222	0.52609	0.50125	0.474	0.41292	0.4267	0.47984	0.55632	0.53204	0.45796	0.5089	0.63112
795.43	0.60665	0.55472	0.67014	0.56022	0.61195	0.51543	0.60691	0.70949	0.61047	0.59251	0.48548	0.47577	0.64587	0.62045	0.65144	0.89322	0.94521	0.79114	0.83688	0.85316	0.74277	0.84509	0.79816	0.86262	0.52917	0.54011	0.52494	0.51529	0.4264	0.46898	0.48802	0.57587	0.54542	0.46633	0.53141	0.64009
796.4	0.59088	0.54852	0.6633	0.55796	0.63896	0.54567	0.61498	0.73357	0.61495	0.6046	0.48936	0.49604	0.68347	0.63679	0.6315	0.85304	0.92521	0.7885	0.79018	0.82255	0.73584	0.83933	0.76659	0.83948	0.54794	0.56847	0.54335	0.53622	0.46639	0.50486	0.49695	0.56998	0.55726	0.48709	0.54181	0.6402
797.39	0.61503	0.59488	0.6573	0.57055	0.67037	0.54853	0.64935	0.76307	0.6401	0.60747	0.51805	0.52755	0.71452	0.65985	0.6425	0.83379	0.91681	0.75898	0.73785	0.7995	0.72325	0.83908	0.76126	0.81107	0.55823	0.59552	0.54115	0.52299	0.4872	0.54142	0.50144	0.6088	0.56225	0.50397	0.56639	0.66119
798.36	0.62769	0.63168	0.6453	0.56543	0.68306	0.55973	0.64037	0.74496	0.62216	0.618	0.56537	0.56711	0.71382	0.68521	0.61813	0.80695	0.91063	0.72951	0.70328	0.76015	0.67935	0.80287	0.73823	0.7639	0.56252	0.60935	0.55198	0.50686	0.52891	0.54522	0.50864	0.60876	0.55204	0.50053	0.61816	0.67091
799.33	0.60927	0.57984	0.6267	0.58848	0.67024	0.5706	0.64153	0.69571	0.63493	0.60471	0.5656	0.59422	0.72282	0.68601	0.60815	0.76875	0.86144	0.6723	0.66747	0.71772	0.65918	0.77162	0.6855	0.76108	0.55841	0.5931	0.55113	0.52313	0.54252	0.54722	0.51981	0.58712	0.54756	0.51255	0.64774	0.70521
800.29	0.61701	0.59651	0.64096	0.60639	0.69683	0.56261	0.65903	0.71762	0.66159	0.62888	0.6041	0.63052	0.73226	0.69902	0.6327	0.75264	0.81497	0.62235	0.66102	0.70569	0.65777	0.76562	0.69398	0.72267	0.60157	0.6326	0.56305	0.52633	0.60598	0.5552	0.53743	0.61441	0.56496	0.56736	0.68276	0.7448
801.26	0.66263	0.60758	0.64117	0.6473	0.69931	0.56258	0.644	0.71118	0.68153	0.65044	0.61174	0.65161	0.74026	0.69209	0.66432	0.74446	0.79066	0.58335	0.62398	0.69373	0.64527	0.75523	0.68446	0.68948	0.60558	0.62259	0.5575	0.5471	0.60607	0.55137	0.54845	0.63973	0.57176	0.57511	0.74566	0.77322
802.23	0.67278	0.57674	0.646	0.64552	0.68019	0.58955	0.64383	0.70633	0.6963	0.63437	0.63717	0.64663	0.74577	0.70628	0.67564	0.73119	0.76193	0.5856	0.62323	0.6973	0.62564	0.74487	0.64851	0.66447	0.61716	0.61279	0.57319	0.59476	0.63029	0.58524	0.58002	0.64589	0.58785	0.59281	0.78297	0.80484
803.22	0.66889	0.57052	0.65845	0.6555	0.68151	0.59951	0.66071	0.69901	0.70726	0.61932	0.65495	0.64058	0.79265	0.72542	0.71099	0.70403	0.71765	0.58382	0.61056	0.69675	0.63229	0.72033	0.65473	0.66645	0.63029	0.60911	0.57147	0.61839	0.64907	0.60855	0.59654	0.64659	0.59581	0.6072	0.80095	0.8194
804.18	0.68614	0.62687	0.66162	0.66722	0.7008	0.59177	0.68691	0.71722	0.71802	0.66904	0.68085	0.67436	0.8059	0.73977	0.71835	0.71138	0.71516	0.58437	0.60669	0.68735	0.63528	0.73512	0.66567	0.6628	0.66048	0.63721	0.56931	0.6228	0.66569	0.6141	0.62725	0.67574	0.63216	0.63604	0.79114	0.83962
805.15	0.65452	0.6065	0.66796	0.65266	0.67982	0.58965	0.67973	0.69928	0.69756	0.6645	0.64496	0.64151	0.811	0.73764	0.72914	0.71703	0.70132	0.57016	0.58649	0.64997	0.61898	0.73528	0.65226	0.65216	0.64691	0.60066	0.58139	0.63656	0.66893	0.61414	0.63033	0.64275	0.64578	0.6233	0.79081	0.80166
806.12	0.68212	0.6373	0.67113	0.65761	0.71048	0.62261	0.69193	0.71543	0.71685	0.69859	0.67632	0.63663	0.83166	0.79915	0.75701	0.74254	0.68896	0.57877	0.57963	0.65103	0.64072	0.76468	0.66147	0.64175	0.66079	0.62823	0.63111	0.66915	0.72465	0.64879	0.65595	0.66203	0.68058	0.68021	0.78478	0.78522
807.08	0.70309	0.68165	0.71261	0.69648	0.7154	0.6302	0.71279	0.73112	0.73778	0.7131	0.7024	0.66473	0.85054	0.83549	0.77808	0.73793	0.6971	0.56627	0.58247	0.63186	0.64787	0.78016	0.68731	0.6586	0.67482	0.6622	0.65733	0.66849	0.73656	0.65647	0.6622	0.67564	0.69794	0.71333	0.78418	0.76821
808.07	0.68155	0.67936	0.70392	0.7137	0.69776	0.62699	0.7377	0.72022	0.73556	0.76113	0.70182	0.6686	0.84859	0.83811	0.75392	0.72826	0.68611	0.55818	0.58586	0.62322	0.65384	0.8204	0.67882	0.64318	0.67478	0.68107	0.67704	0.70119	0.72292	0.67084	0.66711	0.67296	0.69661	0.7383	0.78569	0.75866
809.04	0.66814	0.64982	0.70333	0.70994	0.67044	0.63657	0.74349	0.74486	0.73993	0.75203	0.71723	0.68755	0.85186	0.83507	0.74398	0.72116	0.6806	0.55495	0.56554	0.62718	0.64897	0.8285	0.68768	0.63256	0.66623	0.68364	0.68407	0.71023	0.73977	0.70737	0.66885	0.69857	0.71378	0.76574	0.82295	0.73301
810	0.73966	0.66521	0.69673	0.72046	0.69872	0.64268	0.76885	0.75425	0.77233	0.75975	0.75651	0.71872	0.89236	0.8665	0.73907	0.7204	0.70359	0.57272	0.59276	0.64282	0.66916	0.86271	0.69395	0.65686	0.71458	0.71625	0.68855	0.72146	0.77265	0.69496	0.70947	0.73682	0.72182	0.81694	0.83978	0.77214
810.97	0.71276	0.64385	0.6906	0.69923	0.6943	0.6459	0.7786	0.73128	0.75836	0.73665	0.7649	0.71831	0.87767	0.83779	0.71045	0.69291	0.6908	0.56501	0.57314	0.61779	0.64111	0.85215	0.69194	0.65465	0.72119	0.71051	0.67586	0.69827	0.76597	0.70282	0.703	0.72829	0.71385	0.80384	0.83225	0.78996
811.93	0.72859	0.62808	0.68271	0.69366	0.71165	0.65446	0.75315	0.73816	0.73054	0.73229	0.76255	0.7235	0.86786	0.80301	0.69632	0.70455	0.67843	0.56208	0.54636	0.62437	0.65631	0.8257	0.68516	0.63707	0.73314	0.69698	0.67406	0.70365	0.77532	0.68892	0.70273	0.73859	0.71888	0.77112	0.83499	0.78814
812.9	0.75333	0.63243	0.66996	0.70099	0.73226	0.66246	0.75473	0.72033	0.72957	0.69288	0.78312	0.70213	0.85301	0.80494	0.68303	0.7143	0.66521	0.54337	0.52652	0.60323	0.64954	0.77724	0.69484	0.62523	0.74055	0.70047	0.65628	0.68454	0.77982	0.68219	0.72396	0.73171	0.74204	0.74311	0.82314	0.76199
813.87	0.76265	0.68122	0.69991	0.67535	0.74696	0.66828	0.76983	0.73475	0.73817	0.70189	0.77994	0.66849	0.88883	0.82807	0.70831	0.69881	0.66427	0.54121	0.52396	0.60179	0.67232	0.74598	0.69078	0.62542	0.75705	0.72221	0.6839	0.70362	0.7775	0.69256	0.72369	0.73429	0.74312	0.73355	0.78103	0.767
814.85	0.72337	0.67834	0.70203	0.68517	0.73776	0.68649	0.77437	0.72556	0.71595	0.69211	0.77356	0.62779	0.8482	0.80702	0.70431	0.67315	0.64083	0.5212	0.50486	0.58599	0.67101	0.71185	0.67453	0.58878	0.72936	0.6938	0.68719	0.7069	0.74428	0.72087	0.71967	0.73326	0.77007	0.70839	0.75551	0.71607
815.82	0.71598	0.6666	0.73414	0.67958	0.70915	0.66987	0.7837	0.74794	0.74866	0.65252	0.7537	0.63796	0.84398	0.79241	0.71348	0.67009	0.63777	0.50684	0.52579	0.6012	0.68875	0.70026	0.65201	0.58005	0.71071	0.67556	0.69157	0.71197	0.72424	0.72665	0.73877	0.73347	0.76809	0.68895	0.73179	0.68038
816.78	0.68575	0.66275	0.75094	0.65518	0.66224	0.63979	0.79911	0.71454	0.75848	0.62975	0.70505	0.62219	0.8587	0.76858	0.73346	0.63956	0.60431	0.4944	0.52432	0.57465	0.69016	0.69933	0.62308	0.58502	0.70803	0.66287	0.69038	0.71489	0.69696	0.70843	0.73286	0.71063	0.74794	0.67344	0.70687	0.67289
817.75	0.67067	0.65801	0.74732	0.62464	0.6486	0.6165	0.77414	0.72815	0.75897	0.62161	0.65998	0.62155	0.81858	0.73466	0.73407	0.60122	0.59804	0.47868	0.50165	0.56919	0.68321	0.72052	0.58598	0.57667	0.68534	0.65008	0.68501	0.68983	0.68358	0.67281	0.69736	0.72234	0.74063	0.6951	0.68259	0.64964
818.71	0.68956	0.59898	0.72828	0.6353	0.6722	0.61553	0.74931	0.70306	0.75068	0.62932	0.64894	0.61312	0.76608	0.69023	0.71755	0.59348	0.59781	0.47703	0.49164	0.5656	0.64842	0.75082	0.55563	0.56027	0.69013	0.60169	0.66647	0.64883	0.7001	0.63603	0.67433	0.70627	0.71183	0.69372	0.6641	0.60708
819.68	0.70132	0.59644	0.71634	0.63072	0.66903	0.60148	0.75318	0.72629	0.7686	0.6597	0.66756	0.64516	0.76016	0.68004	0.71066	0.60905	0.5917	0.47132	0.48379	0.56608	0.64989	0.75831	0.57302	0.56676	0.68672	0.61492	0.64334	0.64923	0.7145	0.61351	0.66005	0.69385	0.68318	0.68819	0.64092	0.6194
820.64	0.69447	0.59764	0.68884	0.61261	0.65694	0.53839	0.72435	0.67039	0.72811	0.66425	0.63687	0.62658	0.71669	0.6474	0.67856	0.57404	0.56981	0.4352	0.45847	0.53006	0.61199	0.72959	0.55402	0.5367	0.64518	0.58625	0.59741	0.61857	0.69526	0.54521	0.60839	0.66471	0.65679	0.65278	0.61998	0.59512
821.63	0.6758	0.6055	0.6531	0.62316	0.64576	0.53851	0.71658	0.66535	0.6973	0.66113	0.61533	0.60473	0.68013	0.64588	0.62182	0.5552	0.55389	0.39911	0.42602	0.52033	0.56762	0.70847	0.53635	0.50633	0.60258	0.55732	0.58047	0.59208	0.67221	0.54027	0.57887	0.63737	0.62982	0.65452	0.57767	0.56938
822.59	0.68385	0.61242	0.66674	0.66625	0.67111	0.54472	0.7117	0.69949	0.70553	0.67174	0.63793	0.59585	0.70759	0.65799	0.62012	0.5852	0.5532	0.39988	0.42364	0.53178	0.55696	0.70831	0.53529	0.48857	0.6129	0.55247	0.57859	0.59399	0.68273	0.55365	0.57558	0.64026	0.63058	0.63825	0.55969	0.56422
823.56	0.6689	0.61901	0.69237	0.66961	0.66177	0.53908	0.68054	0.67953	0.67381	0.61872	0.60643	0.56588	0.6857	0.6531	0.61428	0.56213	0.53059	0.38019	0.40717	0.50038	0.54473	0.65602	0.52011	0.46185	0.56854	0.54894	0.5515	0.58975	0.66586	0.56413	0.55027	0.6081	0.60712	0.60852	0.52791	0.54128
824.52	0.64019	0.59303	0.68242	0.65254	0.62403	0.48928	0.61256	0.62749	0.64612	0.56536	0.54713	0.54651	0.64126	0.60328	0.58314	0.52066	0.4968	0.3467	0.36457	0.49231	0.50045	0.61372	0.4795	0.43044	0.5333	0.51781	0.51304	0.54451	0.62005	0.52912	0.48976	0.56926	0.58682	0.57489	0.49677	0.51355
825.49	0.63654	0.57352	0.69552	0.68039	0.6354	0.53903	0.6139	0.64998	0.62857	0.55172	0.546	0.56065	0.68087	0.61009	0.58387	0.54065	0.49709	0.36769	0.35625	0.5057	0.51206	0.59944	0.47751	0.42614	0.55463	0.51675	0.52626	0.57144	0.61616	0.57257	0.50576	0.58377	0.59263	0.58573	0.47895	0.52597
826.45	0.64404	0.54982	0.69109	0.67342	0.65196	0.5399	0.59273	0.65114	0.62903	0.55363	0.56342	0.55443	0.66841	0.62161	0.56972	0.55245	0.50491	0.36933	0.36985	0.49744	0.50183	0.59687	0.47113	0.40824	0.56607	0.5242	0.50319	0.55917	0.61971	0.56271	0.50313	0.60264	0.59385	0.58768	0.47557	0.51644
827.41	0.6327	0.50946	0.70407	0.62124	0.63477	0.52826	0.58673	0.59721	0.60586	0.53676	0.53164	0.52973	0.64178	0.58593	0.55576	0.51578	0.51135	0.34695	0.37708	0.47507	0.48168	0.54766	0.47803	0.40848	0.53582	0.49806	0.49354	0.5543	0.58707	0.55314	0.4889	0.57919	0.57429	0.55692	0.45941	0.52338
828.4	0.62226	0.51091	0.65328	0.62135	0.6087	0.50981	0.60089	0.58755	0.60931	0.55236	0.53873	0.52354	0.64047	0.56597	0.53222	0.51419	0.48776	0.33486	0.38648	0.4634	0.48411	0.55346	0.47778	0.40098	0.53939	0.50159	0.49199	0.54834	0.55542	0.521	0.52199	0.56333	0.5875	0.56277	0.46344	0.53037
829.36	0.64471	0.51518	0.67318	0.6412	0.64502	0.54653	0.59848	0.5708	0.60518	0.52872	0.54263	0.48725	0.65685	0.55003	0.56211	0.48863	0.49796	0.36584	0.40046	0.44266	0.48096	0.55197	0.46759	0.39974	0.53189	0.50033	0.51649	0.53977	0.56667	0.53345	0.51691	0.57415	0.60336	0.56723	0.45918	0.51919
830.33	0.66837	0.53879	0.66401	0.66798	0.66108	0.55452	0.59936	0.54603	0.62767	0.53599	0.56613	0.468	0.63541	0.55377	0.58169	0.48003	0.49137	0.37104	0.42415	0.42845	0.48124	0.54348	0.47053	0.41902	0.53053	0.49862	0.51905	0.50901	0.55395	0.54113	0.53459	0.54269	0.57661	0.56848	0.46931	0.50524
831.29	0.64424	0.53676	0.66676	0.68211	0.64036	0.52638	0.58595	0.53125	0.63298	0.55204	0.54863	0.45802	0.62144	0.533	0.5805	0.47523	0.46623	0.37381	0.40787	0.41925	0.4814	0.53326	0.474	0.40822	0.50738	0.47575	0.50671	0.52371	0.55716	0.53301	0.53395	0.50836	0.58913	0.5603	0.4545	0.50585
832.25	0.62505	0.53543	0.64465	0.69161	0.63953	0.51382	0.53712	0.50595	0.58426	0.515	0.52161	0.4747	0.60957	0.52374	0.56289	0.4512	0.43484	0.38771	0.38318	0.40002	0.46079	0.54687	0.46135	0.38787	0.49752	0.47029	0.49937	0.49891	0.54396	0.51809	0.50312	0.49096	0.52482	0.56593	0.44501	0.48916
833.22	0.62579	0.5379	0.6715	0.70581	0.62855	0.50415	0.53641	0.52962	0.54543	0.50631	0.49772	0.49172	0.60897	0.5319	0.56678	0.46028	0.45121	0.37535	0.38903	0.42116	0.42879	0.50854	0.44159	0.38023	0.48693	0.45579	0.52604	0.50109	0.53456	0.5181	0.49885	0.51732	0.49411	0.53484	0.43491	0.49205
834.18	0.60355	0.55377	0.67946	0.70735	0.62354	0.50511	0.53505	0.57525	0.54883	0.53314	0.53111	0.49776	0.60946	0.58184	0.55216	0.4915	0.45971	0.35767	0.38079	0.43007	0.44275	0.49427	0.46675	0.38349	0.49468	0.4731	0.52248	0.51277	0.51861	0.49793	0.49964	0.51794	0.46301	0.53461	0.44234	0.48458
835.14	0.57461	0.54205	0.69451	0.66824	0.59644	0.45991	0.51343	0.58025	0.5182	0.50972	0.50389	0.47422	0.59432	0.60817	0.54315	0.47337	0.45619	0.32218	0.34252	0.41573	0.42329	0.49426	0.43583	0.36249	0.46602	0.47491	0.52668	0.50871	0.53605	0.45461	0.46893	0.50907	0.48758	0.52185	0.39989	0.45964
836.11	0.57852	0.55387	0.68629	0.65457	0.60993	0.45577	0.51594	0.59221	0.51088	0.47787	0.4774	0.4696	0.58974	0.61221	0.55038	0.45962	0.47876	0.32759	0.33381	0.42704	0.41511	0.48536	0.41132	0.36419	0.45418	0.48677	0.53697	0.4925	0.52418	0.465	0.45319	0.51657	0.46843	0.49718	0.38546	0.44067
837.09	0.58379	0.58689	0.68688	0.66674	0.57544	0.4697	0.55855	0.63392	0.53458	0.51314	0.50775	0.44606	0.59437	0.63303	0.54506	0.47936	0.48113	0.3219	0.34028	0.42906	0.41609	0.46646	0.39683	0.3694	0.46209	0.48334	0.53027	0.49873	0.52932	0.47575	0.47534	0.51887	0.48354	0.49385	0.39259	0.44369
838.05	0.57051	0.58437	0.67754	0.63986	0.57847	0.45662	0.54397	0.61356	0.58296	0.50992	0.52661	0.43283	0.59971	0.62816	0.56145	0.48727	0.48005	0.33251	0.3338	0.41874	0.45128	0.46837	0.41018	0.36374	0.46196	0.49032	0.51538	0.51579	0.55422	0.49375	0.46164	0.50975	0.51235	0.49581	0.39657	0.42966
839.01	0.54768	0.56871	0.65165	0.60201	0.54581	0.41424	0.56735	0.59224	0.56803	0.48735	0.511	0.44126	0.6138	0.62343	0.58412	0.4801	0.4641	0.31462	0.33758	0.41885	0.44206	0.47075	0.39582	0.34331	0.43982	0.48779	0.50913	0.51402	0.57125	0.49191	0.48378	0.50374	0.52037	0.47748	0.39805	0.44084
839.98	0.5344	0.56941	0.61787	0.63554	0.54081	0.42418	0.57153	0.57549	0.56951	0.46803	0.50485	0.44402	0.60771	0.60978	0.56791	0.52073	0.475	0.33077	0.34606	0.42201	0.4461	0.45461	0.39975	0.33014	0.43295	0.49287	0.48461	0.53839	0.56438	0.49374	0.48589	0.49861	0.4896	0.44247	0.40638	0.44613
840.94	0.54053	0.55023	0.58388	0.6195	0.51099	0.42168	0.5494	0.52329	0.57925	0.44251	0.53131	0.4505	0.58718	0.60423	0.55381	0.51479	0.43392	0.32919	0.34985	0.40326	0.46813	0.42587	0.4021	0.32774	0.42924	0.49072	0.4576	0.52971	0.54588	0.48024	0.48567	0.46647	0.49504	0.41705	0.41409	0.43756
841.9	0.52302	0.50803	0.56564	0.58184	0.52074	0.39008	0.54374	0.49875	0.59096	0.41528	0.50186	0.43974	0.57733	0.58031	0.53795	0.49507	0.43952	0.32033	0.34967	0.4002	0.48096	0.42773	0.40989	0.31351	0.42466	0.48827	0.46221	0.51758	0.55823	0.45452	0.47552	0.4609	0.51901	0.40064	0.41688	0.43105
842.86	0.51338	0.51179	0.57367	0.5643	0.51883	0.39671	0.55364	0.50724	0.56108	0.38089	0.4864	0.43785	0.55669	0.57763	0.53459	0.48306	0.44558	0.31287	0.3465	0.40747	0.46801	0.42478	0.41012	0.3151	0.41474	0.4731	0.45263	0.50289	0.545	0.42589	0.46498	0.44973	0.48308	0.36743	0.3976	0.44244
843.82	0.50866	0.47005	0.53045	0.53379	0.49932	0.38985	0.52673	0.47461	0.57525	0.37221	0.45045	0.42086	0.53299	0.56886	0.50579	0.45537	0.42778	0.31532	0.33697	0.39964	0.46774	0.40381	0.39209	0.33703	0.40275	0.43817	0.43878	0.47958	0.51176	0.43182	0.45638	0.4281	0.46118	0.35648	0.37245	0.43714
844.79	0.50978	0.45578	0.572	0.4772	0.49784	0.39278	0.52555	0.50411	0.58785	0.40305	0.45996	0.45133	0.54575	0.54186	0.55283	0.4253	0.42106	0.3174	0.34813	0.41943	0.49314	0.40617	0.41981	0.35193	0.42804	0.40849	0.48634	0.4462	0.4956	0.41973	0.46377	0.46227	0.48875	0.36669	0.39117	0.44636
845.75	0.4872	0.43046	0.58689	0.43696	0.51676	0.38204	0.50518	0.51096	0.54384	0.4129	0.43777	0.43135	0.53761	0.50688	0.55586	0.40194	0.45033	0.29764	0.33508	0.41583	0.46122	0.4229	0.41049	0.35117	0.43154	0.38667	0.49126	0.41188	0.49479	0.39142	0.46204	0.49149	0.47214	0.38793	0.38668	0.451
846.71	0.49661	0.45325	0.59777	0.43483	0.51155	0.38543	0.51299	0.52386	0.53301	0.40797	0.4345	0.45518	0.51517	0.53672	0.57315	0.41557	0.44991	0.30117	0.35079	0.41902	0.45853	0.40933	0.39902	0.36329	0.42851	0.3953	0.49938	0.40419	0.49612	0.41232	0.48511	0.50563	0.45396	0.36585	0.37962	0.45636
847.69	0.51297	0.41808	0.60175	0.45657	0.51989	0.3975	0.49257	0.53604	0.55003	0.43877	0.44057	0.47944	0.5417	0.53779	0.59427	0.42996	0.44336	0.31707	0.35543	0.41192	0.48102	0.44029	0.39877	0.39621	0.4452	0.38711	0.50392	0.40869	0.5071	0.45731	0.50926	0.52158	0.49388	0.39736	0.40591	0.4808
848.65	0.49044	0.41588	0.58618	0.47151	0.508	0.39204	0.48714	0.54101	0.51261	0.4108	0.4473	0.4603	0.50919	0.5347	0.56475	0.45881	0.44717	0.30537	0.36234	0.39964	0.4749	0.41437	0.39679	0.37504	0.44967	0.39274	0.48888	0.42087	0.5002	0.44357	0.51606	0.52097	0.49119	0.37129	0.40725	0.47237
849.61	0.47523	0.41256	0.53904	0.45151	0.48773	0.3697	0.51262	0.53843	0.4884	0.42278	0.46045	0.43952	0.50592	0.5284	0.51586	0.44381	0.4276	0.2979	0.36227	0.4024	0.46085	0.41088	0.41025	0.38122	0.4263	0.38639	0.45611	0.42358	0.51094	0.44513	0.51959	0.51832	0.46182	0.395	0.4034	0.48
850.57	0.47927	0.40758	0.54518	0.47619	0.49765	0.39515	0.53968	0.57333	0.49003	0.43224	0.48268	0.4508	0.52153	0.55145	0.54106	0.47314	0.4357	0.32234	0.3901	0.42201	0.48842	0.41694	0.4417	0.37426	0.44431	0.39735	0.49015	0.44473	0.51741	0.48236	0.53795	0.54044	0.46858	0.39396	0.41958	0.49137
851.54	0.4749	0.37318	0.53078	0.49119	0.47167	0.41086	0.51677	0.56384	0.4954	0.42238	0.49971	0.44343	0.53007	0.52619	0.55042	0.49244	0.42394	0.33431	0.37837	0.42026	0.49988	0.40643	0.43941	0.38013	0.44364	0.38189	0.48475	0.47509	0.50337	0.49949	0.52262	0.51232	0.48109	0.394	0.42447	0.49277
852.5	0.48304	0.39395	0.5412	0.49745	0.4827	0.41335	0.54111	0.57537	0.4911	0.42303	0.52485	0.42772	0.52528	0.55776	0.54007	0.47798	0.44057	0.34348	0.38812	0.44159	0.49624	0.37745	0.4424	0.38041	0.43381	0.38883	0.49563	0.46083	0.53615	0.49729	0.52695	0.52804	0.47961	0.39875	0.43054	0.47051
853.46	0.51993	0.44384	0.61562	0.53332	0.51936	0.45089	0.57247	0.59197	0.51657	0.49358	0.54788	0.4953	0.5798	0.55969	0.60307	0.50873	0.48214	0.38326	0.41753	0.47873	0.51988	0.42001	0.45857	0.4401	0.45177	0.39283	0.53291	0.49194	0.60019	0.53883	0.55888	0.55009	0.50991	0.42427	0.44459	0.51621
854.42	0.52174	0.42793	0.61363	0.55027	0.50219	0.46115	0.52453	0.56274	0.50522	0.49002	0.5287	0.50817	0.56091	0.55685	0.61565	0.53591	0.49259	0.40499	0.42501	0.48025	0.49734	0.41896	0.44006	0.45869	0.46501	0.41041	0.51447	0.49977	0.59952	0.54088	0.55875	0.53436	0.50667	0.40248	0.4686	0.53104
855.38	0.54205	0.49354	0.59787	0.57175	0.47872	0.43922	0.53114	0.54159	0.53075	0.48758	0.53217	0.52858	0.56569	0.56084	0.60411	0.55287	0.50704	0.40498	0.43906	0.47597	0.50433	0.42636	0.42139	0.48255	0.4703	0.43536	0.47705	0.52127	0.60207	0.53896	0.55635	0.50986	0.52473	0.41383	0.46348	0.53167
856.34	0.56972	0.52854	0.61302	0.57522	0.50463	0.44163	0.56081	0.56084	0.5234	0.48431	0.53187	0.55265	0.58399	0.58482	0.59441	0.56735	0.5451	0.41525	0.45799	0.49573	0.52165	0.45038	0.45504	0.52518	0.49533	0.47782	0.48563	0.51418	0.64579	0.53577	0.58746	0.55849	0.53805	0.43107	0.47291	0.57519
857.3	0.54977	0.5622	0.5673	0.54734	0.49803	0.44374	0.54489	0.56141	0.5124	0.47211	0.52574	0.56884	0.5784	0.60024	0.57236	0.58252	0.56134	0.406	0.4742	0.49527	0.5301	0.47147	0.48958	0.53322	0.51985	0.50008	0.44483	0.50722	0.63502	0.51925	0.59851	0.55357	0.53196	0.42574	0.48023	0.60605
858.26	0.56576	0.5845	0.54328	0.52267	0.5048	0.44179	0.53538	0.54389	0.50984	0.4411	0.52843	0.55255	0.57067	0.61639	0.53649	0.58069	0.54925	0.40683	0.46619	0.48408	0.52058	0.48646	0.49343	0.518	0.53443	0.5323	0.43466	0.485	0.61521	0.52632	0.56744	0.54342	0.5054	0.43787	0.49566	0.57909
859.22	0.55995	0.58448	0.57607	0.53451	0.51997	0.45251	0.58159	0.55409	0.51551	0.41012	0.54159	0.56171	0.58093	0.60836	0.54904	0.58399	0.5717	0.41713	0.47446	0.47408	0.53791	0.48408	0.48959	0.51519	0.54399	0.52382	0.45109	0.47804	0.6087	0.57408	0.56717	0.54748	0.52072	0.46235	0.47046	0.59544
860.18	0.55347	0.56176	0.61008	0.53504	0.56377	0.48801	0.6105	0.57404	0.5109	0.42085	0.55719	0.55432	0.62007	0.61595	0.57304	0.57927	0.57641	0.43488	0.48506	0.49122	0.54559	0.49935	0.53356	0.52257	0.54937	0.5275	0.48036	0.47475	0.64448	0.59141	0.57672	0.56179	0.50297	0.46813	0.47678	0.60962
861.13	0.53602	0.54017	0.59499	0.52726	0.56716	0.49271	0.60249	0.57547	0.51713	0.44695	0.56968	0.57308	0.63231	0.61232	0.58895	0.57926	0.55418	0.4423	0.50761	0.48189	0.53291	0.51006	0.53282	0.51536	0.53871	0.47913	0.47147	0.48218	0.62808	0.61172	0.57634	0.52591	0.48163	0.48349	0.46599	0.59239
862.09	0.55623	0.49316	0.60112	0.51159	0.55387	0.48951	0.62296	0.56016	0.52162	0.44915	0.54703	0.56174	0.64958	0.58759	0.60911	0.5654	0.53877	0.44172	0.49674	0.46878	0.50994	0.50891	0.51308	0.51154	0.52031	0.45582	0.50375	0.49546	0.62283	0.62377	0.55475	0.51364	0.47566	0.47637	0.44892	0.58274
863.08	0.53042	0.46475	0.61617	0.46896	0.5351	0.51662	0.60128	0.59245	0.49798	0.45332	0.55118	0.57869	0.64376	0.56519	0.59431	0.51906	0.54176	0.44902	0.49497	0.48464	0.50628	0.49288	0.51133	0.51727	0.51614	0.42686	0.48887	0.45344	0.61422	0.61845	0.55807	0.54407	0.48673	0.49383	0.42695	0.59205
864.03	0.57882	0.503	0.64096	0.49846	0.56377	0.55566	0.60415	0.59272	0.52541	0.49181	0.54517	0.58334	0.66071	0.61791	0.60362	0.52794	0.54759	0.44344	0.51562	0.4882	0.53039	0.52844	0.55346	0.53968	0.51007	0.46196	0.50653	0.49583	0.66099	0.61758	0.58259	0.56521	0.50153	0.4897	0.44318	0.61066
864.99	0.57597	0.48439	0.64137	0.50126	0.54165	0.54092	0.59941	0.58984	0.51741	0.48701	0.54967	0.57032	0.63526	0.60655	0.5738	0.53814	0.52955	0.4265	0.50434	0.47596	0.51833	0.53069	0.54055	0.54475	0.5035	0.43911	0.49184	0.49398	0.66656	0.60719	0.60109	0.57563	0.50656	0.48275	0.42479	0.59351
865.95	0.584	0.48034	0.64918	0.50055	0.53087	0.53001	0.60998	0.59888	0.52802	0.48574	0.5602	0.54753	0.61773	0.59946	0.54361	0.50524	0.53358	0.40751	0.48498	0.46734	0.51862	0.51918	0.54277	0.53046	0.49267	0.45669	0.46502	0.4615	0.64866	0.60493	0.61989	0.5897	0.51295	0.47499	0.43282	0.58318
866.91	0.57163	0.47635	0.65094	0.49665	0.52857	0.51876	0.60014	0.56819	0.50968	0.51371	0.5477	0.53944	0.58373	0.5568	0.52502	0.49049	0.52473	0.39904	0.46308	0.45691	0.5017	0.50973	0.54181	0.53368	0.48373	0.44802	0.45637	0.44929	0.64111	0.59701	0.61797	0.57786	0.4937	0.47907	0.44099	0.56094
867.87	0.60501	0.44601	0.63987	0.53793	0.52742	0.51761	0.6223	0.56072	0.5412	0.53336	0.53393	0.49437	0.58002	0.55706	0.56404	0.49932	0.49731	0.39039	0.43802	0.44182	0.51779	0.55236	0.56916	0.5189	0.47937	0.44372	0.50075	0.4814	0.62966	0.59682	0.62927	0.57671	0.50856	0.47313	0.44905	0.54336
868.83	0.58216	0.3963	0.61667	0.52499	0.50474	0.48414	0.57588	0.5744	0.52575	0.50174	0.53822	0.48628	0.54991	0.52127	0.55209	0.46183	0.46892	0.3798	0.38835	0.43068	0.49646	0.54097	0.54966	0.51069	0.47561	0.40054	0.48693	0.45353	0.58795	0.56942	0.5953	0.58614	0.50006	0.45226	0.43217	0.48529
869.79	0.54319	0.37909	0.59336	0.46899	0.48923	0.46374	0.54134	0.58012	0.53108	0.50422	0.51825	0.49656	0.52762	0.53259	0.51751	0.41414	0.46765	0.3721	0.38093	0.4207	0.4965	0.51462	0.55476	0.49931	0.47182	0.40027	0.46899	0.4341	0.58792	0.55527	0.55938	0.56423	0.48136	0.44659	0.4465	0.48647
870.74	0.52468	0.41539	0.61192	0.48923	0.50546	0.46565	0.54018	0.57362	0.54795	0.51797	0.4992	0.49084	0.54114	0.55243	0.54054	0.42973	0.46319	0.37105	0.36831	0.4339	0.51044	0.53397	0.56195	0.50269	0.49223	0.4103	0.51905	0.46707	0.60297	0.5521	0.53134	0.57271	0.5028	0.452	0.44345	0.48901
871.7	0.52016	0.39876	0.62952	0.49306	0.48413	0.47654	0.55891	0.59405	0.56921	0.48401	0.52732	0.49933	0.54831	0.58606	0.53581	0.42611	0.4619	0.37984	0.38123	0.43512	0.52711	0.54549	0.55235	0.49935	0.4853	0.42683	0.51239	0.46202	0.57537	0.5523	0.54067	0.57881	0.52115	0.45011	0.42646	0.50976
872.66	0.50414	0.41006	0.6253	0.48617	0.49455	0.4363	0.56045	0.58245	0.55878	0.47905	0.51749	0.53257	0.54025	0.56366	0.49942	0.41385	0.48044	0.36354	0.386	0.40693	0.4899	0.52244	0.52107	0.52346	0.47296	0.43099	0.47614	0.46732	0.57159	0.54081	0.52104	0.54431	0.48694	0.44422	0.42197	0.53604
873.62	0.53029	0.46781	0.60977	0.48167	0.51501	0.4601	0.58451	0.60894	0.59441	0.53159	0.5318	0.54014	0.57946	0.59566	0.51086	0.45727	0.50173	0.3755	0.40676	0.42316	0.48799	0.55766	0.52445	0.53241	0.487	0.47928	0.49941	0.47269	0.59483	0.56565	0.52476	0.54685	0.48675	0.49058	0.43217	0.59074
874.58	0.54502	0.48203	0.63124	0.48892	0.50785	0.45478	0.60765	0.58107	0.60172	0.52094	0.51629	0.53877	0.59133	0.61911	0.53903	0.45463	0.49932	0.37098	0.40428	0.40929	0.48207	0.5592	0.5198	0.51716	0.4871	0.49252	0.53149	0.46982	0.55226	0.56699	0.5283	0.53719	0.49371	0.47338	0.42349	0.58941
875.53	0.57829	0.49958	0.62643	0.48917	0.48677	0.47627	0.58558	0.59704	0.60379	0.52108	0.54483	0.55129	0.6001	0.6419	0.55072	0.4454	0.5057	0.3918	0.39978	0.42183	0.47352	0.56896	0.51051	0.51597	0.49094	0.52476	0.53681	0.46334	0.53297	0.57567	0.51622	0.53539	0.50189	0.51913	0.42568	0.59624
876.49	0.58215	0.55458	0.62014	0.49135	0.52728	0.46653	0.54543	0.58672	0.60502	0.54261	0.53614	0.55903	0.62138	0.66989	0.5457	0.4652	0.51987	0.3862	0.38837	0.42163	0.46592	0.56727	0.51937	0.50505	0.52659	0.53752	0.53884	0.45858	0.54467	0.57507	0.50449	0.52847	0.50736	0.52687	0.44633	0.57633
877.45	0.57265	0.55242	0.61198	0.50269	0.51802	0.46756	0.54596	0.56646	0.61152	0.54898	0.57118	0.56793	0.64097	0.68906	0.56733	0.48045	0.50846	0.39764	0.38016	0.42653	0.48034	0.57032	0.52306	0.49498	0.53548	0.53507	0.56493	0.43976	0.53633	0.58107	0.51374	0.52119	0.53932	0.5279	0.45057	0.5607
878.41	0.53631	0.49012	0.60871	0.48007	0.52485	0.4523	0.53645	0.53329	0.6019	0.54044	0.5757	0.56159	0.61455	0.67436	0.5282	0.44648	0.52007	0.37483	0.37595	0.39132	0.47097	0.53099	0.50454	0.45998	0.53614	0.52129	0.53207	0.42051	0.50483	0.53664	0.52235	0.47224	0.53035	0.50624	0.4508	0.51539
879.36	0.55445	0.50299	0.5713	0.49991	0.52552	0.47824	0.53978	0.5651	0.60091	0.54265	0.59102	0.56588	0.62619	0.65487	0.52676	0.45972	0.50093	0.39067	0.37556	0.4113	0.47368	0.53914	0.48804	0.45794	0.53332	0.52211	0.51215	0.44112	0.49551	0.54754	0.52508	0.4872	0.53419	0.52526	0.45924	0.51765
880.32	0.54722	0.46644	0.55685	0.49258	0.55336	0.47763	0.55289	0.52958	0.57007	0.51277	0.5535	0.57421	0.61413	0.64098	0.52895	0.47162	0.49497	0.38426	0.37304	0.38471	0.45578	0.50132	0.47065	0.43991	0.51726	0.49311	0.50691	0.4428	0.49778	0.52559	0.5312	0.47689	0.50504	0.47886	0.44295	0.50349
881.28	0.54951	0.4495	0.5436	0.5278	0.53226	0.48716	0.59059	0.57454	0.57355	0.52895	0.54767	0.59352	0.61456	0.63799	0.53697	0.46845	0.47055	0.38198	0.37233	0.40227	0.45993	0.51745	0.45184	0.45925	0.51276	0.5102	0.5128	0.46161	0.4704	0.52766	0.54057	0.51274	0.47929	0.51194	0.40891	0.5313
882.23	0.5428	0.44722	0.54983	0.49704	0.53541	0.50013	0.59374	0.61374	0.58713	0.52834	0.529	0.56214	0.60419	0.65765	0.53229	0.45485	0.47106	0.36258	0.379	0.40406	0.45851	0.49943	0.45285	0.42823	0.50906	0.53029	0.49322	0.45383	0.47864	0.51916	0.51899	0.53729	0.47531	0.51436	0.41228	0.5079
883.19	0.57382	0.48367	0.59153	0.52372	0.54987	0.52272	0.61795	0.65544	0.58703	0.52106	0.53819	0.58542	0.62177	0.67175	0.57266	0.4638	0.45949	0.37236	0.38705	0.42968	0.44872	0.48961	0.44593	0.43385	0.49706	0.53078	0.53794	0.46357	0.48927	0.56319	0.50865	0.56704	0.49047	0.53195	0.41072	0.52623
884.15	0.57569	0.45895	0.60112	0.53465	0.55001	0.53203	0.59297	0.62551	0.5961	0.53233	0.53771	0.57718	0.60365	0.67803	0.53783	0.48152	0.48111	0.35841	0.37891	0.40748	0.45334	0.47277	0.43866	0.42703	0.48304	0.52598	0.55986	0.47128	0.48614	0.56504	0.50001	0.53922	0.50176	0.52045	0.41127	0.53282
885.1	0.57653	0.46734	0.62276	0.53317	0.53951	0.52755	0.60286	0.63211	0.61164	0.53377	0.57421	0.58521	0.60816	0.67483	0.53832	0.49421	0.48598	0.35302	0.38265	0.41397	0.45428	0.47566	0.42949	0.42979	0.48479	0.53224	0.55343	0.47845	0.45776	0.56416	0.51051	0.53365	0.5143	0.52106	0.41593	0.54554
886.06	0.58207	0.45005	0.63498	0.53336	0.54521	0.53332	0.61984	0.61192	0.62854	0.50815	0.61332	0.56583	0.61649	0.66764	0.56962	0.48942	0.48586	0.34832	0.39601	0.41398	0.44986	0.44956	0.4287	0.40599	0.47879	0.51652	0.57527	0.47367	0.47321	0.56316	0.51537	0.51577	0.53742	0.49191	0.43882	0.53801
887.01	0.59228	0.45855	0.62659	0.56473	0.51198	0.54676	0.62809	0.61236	0.63032	0.51602	0.61431	0.58761	0.61639	0.66772	0.56581	0.49846	0.49666	0.35086	0.40455	0.41291	0.45478	0.47879	0.42922	0.41777	0.46377	0.50097	0.57462	0.48729	0.44332	0.55745	0.5298	0.49802	0.53361	0.51559	0.44605	0.56464
887.97	0.5715	0.45231	0.59497	0.57962	0.49477	0.53434	0.61591	0.58306	0.6251	0.50043	0.58293	0.55692	0.62331	0.66176	0.54882	0.50771	0.46165	0.35756	0.39684	0.39953	0.46616	0.48917	0.41199	0.40073	0.46127	0.49745	0.55385	0.49618	0.42716	0.54501	0.52349	0.48782	0.54607	0.50996	0.44425	0.55208
888.93	0.57377	0.46957	0.64248	0.59614	0.51833	0.54882	0.6527	0.62257	0.64102	0.53086	0.6176	0.59912	0.67766	0.65017	0.63922	0.51301	0.45795	0.37188	0.39824	0.42144	0.46983	0.51127	0.44044	0.42433	0.48741	0.49848	0.57036	0.49775	0.46387	0.55154	0.54297	0.51467	0.5912	0.54652	0.4604	0.55143
889.88	0.53772	0.47657	0.5938	0.60047	0.49294	0.54818	0.61443	0.62919	0.63332	0.55269	0.6108	0.56186	0.67275	0.64829	0.60582	0.50472	0.4433	0.36541	0.38485	0.40893	0.45522	0.51497	0.45346	0.42351	0.48184	0.49932	0.54135	0.49168	0.47699	0.53423	0.50416	0.5162	0.57297	0.553	0.48172	0.54095
890.84	0.55169	0.51476	0.6207	0.59026	0.51006	0.55671	0.57755	0.65181	0.62574	0.58134	0.58136	0.5709	0.67792	0.67827	0.5939	0.52033	0.46215	0.38764	0.37973	0.39505	0.46846	0.51058	0.47112	0.42439	0.49392	0.52757	0.53508	0.5051	0.51107	0.54682	0.49594	0.51511	0.5677	0.55553	0.48189	0.54854
891.79	0.5537	0.52575	0.6189	0.58834	0.55593	0.53095	0.53012	0.64601	0.62451	0.55813	0.61574	0.57629	0.69773	0.68594	0.61011	0.51429	0.46164	0.38637	0.38031	0.3948	0.47011	0.48351	0.47036	0.4135	0.5217	0.54059	0.53629	0.52125	0.54652	0.53415	0.48724	0.52854	0.57899	0.52699	0.47172	0.55827
892.75	0.56062	0.55636	0.61514	0.5766	0.55151	0.52363	0.54747	0.6899	0.64161	0.56762	0.61409	0.58051	0.6936	0.69423	0.60221	0.50009	0.49017	0.37933	0.37124	0.43161	0.47687	0.48783	0.49507	0.44303	0.53483	0.54111	0.52026	0.51109	0.55707	0.53432	0.48707	0.56116	0.57514	0.5073	0.46452	0.57155
893.7	0.53739	0.56519	0.55458	0.55329	0.53782	0.49159	0.52716	0.67481	0.62565	0.5478	0.58838	0.55557	0.65479	0.69968	0.53993	0.47876	0.49541	0.38556	0.36445	0.43546	0.46178	0.47424	0.46565	0.4564	0.51114	0.54713	0.48629	0.48041	0.51681	0.5185	0.45722	0.5632	0.55268	0.48593	0.45079	0.58336
894.66	0.55693	0.54682	0.60013	0.5485	0.58241	0.47414	0.56318	0.68527	0.61503	0.55578	0.57997	0.56758	0.66066	0.69534	0.56912	0.47335	0.50247	0.37866	0.37859	0.44714	0.46553	0.4897	0.461	0.44491	0.49925	0.53871	0.51696	0.47527	0.51706	0.51357	0.46455	0.55707	0.56078	0.48295	0.42434	0.5857
895.61	0.53486	0.52037	0.55675	0.54675	0.55302	0.46627	0.55261	0.65897	0.59386	0.51862	0.58695	0.55988	0.64661	0.67179	0.56009	0.4508	0.47697	0.36169	0.37188	0.44007	0.44029	0.5036	0.44706	0.45791	0.48748	0.49232	0.48555	0.46261	0.46675	0.50135	0.4501	0.55422	0.54528	0.48332	0.42009	0.5831
896.57	0.50827	0.50991	0.548	0.54533	0.51147	0.46271	0.56774	0.63104	0.57623	0.54293	0.5485	0.54086	0.61511	0.66947	0.54099	0.46381	0.46754	0.36152	0.36589	0.44793	0.43649	0.50059	0.43895	0.47092	0.46028	0.47826	0.47072	0.45726	0.44547	0.50485	0.45751	0.54212	0.52623	0.48805	0.41484	0.55982
897.52	0.51045	0.48886	0.55511	0.54692	0.49346	0.43054	0.54788	0.60864	0.5736	0.5549	0.56293	0.53432	0.63075	0.66342	0.54936	0.48561	0.45978	0.3618	0.37643	0.43764	0.43995	0.47792	0.42088	0.45674	0.45844	0.47966	0.47981	0.46249	0.46752	0.48178	0.46157	0.52782	0.51489	0.48557	0.42978	0.54554
898.48	0.51796	0.44896	0.55357	0.55359	0.48385	0.44188	0.53172	0.58662	0.58474	0.54308	0.53592	0.52207	0.63467	0.64969	0.53699	0.49061	0.44344	0.34362	0.38189	0.41725	0.44483	0.47957	0.41442	0.40566	0.45515	0.4691	0.46912	0.47633	0.4669	0.48284	0.45957	0.50051	0.50105	0.48803	0.42548	0.49596
899.43	0.51583	0.41262	0.50773	0.51712	0.44662	0.43948	0.51189	0.56011	0.59584	0.53152	0.52053	0.52867	0.6307	0.59217	0.51594	0.47659	0.42786	0.34185	0.37405	0.42482	0.45696	0.447	0.40476	0.39979	0.45706	0.44333	0.42925	0.45818	0.47643	0.49572	0.45334	0.49188	0.51802	0.49104	0.43806	0.48868
900.39	0.48253	0.37164	0.51303	0.49104	0.45194	0.41467	0.49949	0.51987	0.61465	0.54465	0.50055	0.5129	0.58671	0.56785	0.49637	0.46304	0.43226	0.34018	0.36148	0.40607	0.47772	0.42251	0.39832	0.35781	0.43854	0.42889	0.42352	0.43731	0.48109	0.48007	0.42735	0.46515	0.54243	0.47423	0.43497	0.46429
901.34	0.47421	0.34239	0.48501	0.47176	0.4714	0.40854	0.47624	0.50379	0.6109	0.51123	0.4904	0.47855	0.59202	0.52385	0.46795	0.43133	0.41664	0.32821	0.34744	0.37434	0.47191	0.38774	0.40013	0.33129	0.42806	0.40941	0.42422	0.40347	0.47276	0.43369	0.40797	0.44366	0.53468	0.45144	0.42171	0.43251
902.3	0.44454	0.32579	0.43777	0.39868	0.47678	0.40166	0.44903	0.46533	0.58693	0.45912	0.44034	0.45892	0.53937	0.49627	0.43657	0.36355	0.40267	0.30637	0.32508	0.33603	0.45516	0.37467	0.39103	0.31268	0.39942	0.4017	0.38891	0.37495	0.44117	0.39426	0.38119	0.40117	0.5219	0.44228	0.39382	0.41904
903.25	0.42153	0.313	0.40166	0.36402	0.4544	0.39535	0.41143	0.45356	0.54225	0.44474	0.43321	0.4442	0.47986	0.46717	0.44822	0.33076	0.38258	0.30676	0.30581	0.33676	0.42624	0.34685	0.37756	0.32961	0.37833	0.37792	0.37549	0.3511	0.43068	0.37018	0.35671	0.40726	0.48223	0.42177	0.38538	0.42764
904.2	0.4356	0.33849	0.4167	0.39709	0.45195	0.40602	0.40099	0.47887	0.52809	0.43454	0.4363	0.44988	0.48035	0.48312	0.44613	0.33418	0.38751	0.30279	0.29557	0.33484	0.42575	0.36708	0.37989	0.3586	0.38985	0.3735	0.37547	0.38144	0.42332	0.36552	0.36529	0.42035	0.46384	0.42445	0.37113	0.42994
905.16	0.45087	0.37196	0.39737	0.39171	0.42276	0.3938	0.38307	0.49006	0.50792	0.42629	0.41577	0.46757	0.50013	0.47551	0.43648	0.34744	0.36938	0.29295	0.30104	0.34531	0.39696	0.3653	0.37719	0.38185	0.38388	0.38747	0.37291	0.39565	0.42563	0.34457	0.36768	0.40295	0.45058	0.43695	0.36333	0.44871
906.09	0.48706	0.42246	0.41409	0.42238	0.45148	0.41289	0.42181	0.52912	0.53745	0.45361	0.42558	0.49665	0.51207	0.49902	0.46152	0.37757	0.38354	0.29162	0.31955	0.38098	0.3978	0.40601	0.3974	0.40641	0.40984	0.42277	0.38095	0.44051	0.43312	0.38062	0.37131	0.4371	0.48672	0.46805	0.39701	0.48653
907.04	0.50095	0.41625	0.43857	0.45708	0.44347	0.41102	0.41887	0.55548	0.53171	0.4683	0.44509	0.51214	0.52577	0.48811	0.4839	0.4027	0.40462	0.30674	0.31404	0.39378	0.4076	0.41292	0.39233	0.40494	0.43502	0.39294	0.39849	0.42521	0.41794	0.4058	0.36753	0.44539	0.4941	0.47243	0.40322	0.48004
908	0.51496	0.46367	0.49319	0.4897	0.46849	0.38982	0.44742	0.58221	0.55269	0.50165	0.47279	0.52614	0.5829	0.52498	0.48783	0.41504	0.41979	0.3097	0.31985	0.39414	0.41446	0.44382	0.4043	0.41171	0.45047	0.40472	0.41495	0.43788	0.40867	0.40839	0.3848	0.44984	0.51805	0.49949	0.41808	0.50119
908.95	0.49621	0.4517	0.49195	0.46735	0.48415	0.38248	0.45069	0.58419	0.58537	0.50054	0.48067	0.51509	0.57639	0.54566	0.50021	0.40383	0.4063	0.31644	0.31444	0.38882	0.42107	0.42652	0.40715	0.40015	0.43906	0.42655	0.42898	0.41125	0.3919	0.41967	0.39086	0.45982	0.52746	0.49602	0.4263	0.5034
909.9	0.5161	0.46908	0.51589	0.47276	0.50959	0.4077	0.4793	0.60677	0.62228	0.50829	0.49887	0.48207	0.5873	0.54106	0.51113	0.38432	0.42031	0.31785	0.31221	0.40162	0.43351	0.43463	0.4061	0.37534	0.42741	0.42267	0.43164	0.4035	0.37263	0.4356	0.40876	0.49442	0.51622	0.50122	0.45152	0.47623
910.85	0.46997	0.46321	0.49939	0.44117	0.48187	0.41174	0.4395	0.59771	0.57289	0.49772	0.49179	0.48555	0.56299	0.54326	0.44729	0.36573	0.42063	0.33069	0.2893	0.39439	0.43364	0.40682	0.38066	0.35884	0.41594	0.4053	0.3989	0.37653	0.36227	0.4508	0.38654	0.47127	0.4982	0.4687	0.43493	0.45688
911.81	0.4391	0.47603	0.4901	0.43042	0.48272	0.42552	0.4659	0.59558	0.57647	0.51598	0.47516	0.47635	0.58711	0.54047	0.43124	0.34981	0.39832	0.32945	0.30271	0.40177	0.43047	0.43543	0.39063	0.34835	0.40201	0.42919	0.37809	0.39473	0.36219	0.46597	0.41173	0.47392	0.47525	0.47981	0.42795	0.46472
912.76	0.45862	0.47985	0.5072	0.43772	0.4862	0.44055	0.46621	0.59801	0.58311	0.52231	0.45468	0.47919	0.57638	0.53693	0.4563	0.36493	0.41759	0.33292	0.3118	0.40773	0.44297	0.45283	0.37764	0.35524	0.39958	0.44102	0.39104	0.40649	0.39763	0.49892	0.41119	0.46917	0.47607	0.48045	0.4199	0.46471
913.71	0.44027	0.47094	0.51471	0.44403	0.46845	0.4177	0.44985	0.5785	0.5542	0.54022	0.41681	0.47583	0.57536	0.50854	0.42626	0.36142	0.43441	0.33245	0.32159	0.38043	0.43105	0.45696	0.35513	0.34539	0.39859	0.434	0.38312	0.39778	0.4021	0.46909	0.39128	0.43433	0.47441	0.4612	0.41373	0.4237
914.67	0.41245	0.4199	0.49615	0.45158	0.44246	0.40717	0.48589	0.5893	0.55196	0.52148	0.41755	0.49664	0.57136	0.48501	0.4233	0.37111	0.41535	0.34437	0.32358	0.38312	0.44095	0.46622	0.34282	0.35661	0.39956	0.42155	0.38493	0.41122	0.40789	0.47637	0.39467	0.42694	0.48418	0.43533	0.38088	0.41631
915.62	0.42612	0.40313	0.52195	0.45082	0.40539	0.39787	0.52327	0.5875	0.56269	0.5101	0.40673	0.48732	0.57339	0.46873	0.46548	0.36209	0.40588	0.33792	0.33764	0.38342	0.42225	0.46083	0.3438	0.34939	0.38101	0.41889	0.41596	0.40381	0.40613	0.45463	0.41685	0.43219	0.45763	0.43425	0.36974	0.42067
916.57	0.47324	0.38536	0.52343	0.47284	0.38031	0.39782	0.49591	0.55444	0.56315	0.51858	0.42337	0.4993	0.54127	0.46922	0.46163	0.37462	0.40974	0.32763	0.33152	0.38081	0.41115	0.43063	0.32538	0.3479	0.37848	0.40303	0.42421	0.39476	0.41651	0.43683	0.39694	0.42461	0.48112	0.41723	0.36372	0.41581
917.52	0.45358	0.36747	0.51967	0.47377	0.37949	0.37487	0.50499	0.54675	0.55339	0.49305	0.42503	0.51124	0.53777	0.44168	0.4288	0.37269	0.39132	0.31168	0.33379	0.36573	0.41254	0.40838	0.33856	0.34274	0.37617	0.40348	0.41386	0.40582	0.42654	0.40066	0.38598	0.40399	0.48272	0.40283	0.35947	0.3916
918.47	0.45965	0.37104	0.51196	0.48225	0.37799	0.37791	0.52368	0.54134	0.5494	0.47235	0.46289	0.49064	0.52604	0.43307	0.44871	0.37442	0.37821	0.30433	0.33785	0.36754	0.41077	0.38809	0.36234	0.32725	0.36622	0.39534	0.41426	0.43763	0.40632	0.41839	0.38943	0.39933	0.46098	0.4176	0.36218	0.40214
919.43	0.48079	0.40456	0.53132	0.48042	0.42554	0.39825	0.50982	0.53153	0.53154	0.51333	0.44993	0.50166	0.52121	0.46262	0.4508	0.37548	0.4018	0.30453	0.34247	0.37274	0.40883	0.40133	0.37117	0.32583	0.38863	0.40825	0.41643	0.43423	0.42728	0.41797	0.38979	0.40483	0.4582	0.44021	0.37046	0.42308
920.38	0.50341	0.39318	0.54535	0.49834	0.47236	0.42299	0.50933	0.53011	0.549	0.52998	0.45103	0.5303	0.52609	0.46445	0.45659	0.38703	0.41275	0.31868	0.33601	0.37654	0.41441	0.42809	0.35131	0.34716	0.40358	0.40443	0.43336	0.46832	0.4455	0.45288	0.37884	0.41685	0.47366	0.43547	0.37997	0.4403
921.31	0.51802	0.416	0.56636	0.5073	0.51546	0.4549	0.5478	0.5641	0.55501	0.51513	0.47553	0.52869	0.55541	0.47636	0.45731	0.38099	0.41937	0.33955	0.34647	0.37574	0.41962	0.44712	0.37698	0.37023	0.41271	0.42335	0.4571	0.49734	0.46241	0.47758	0.3904	0.43224	0.47532	0.44184	0.41087	0.45601
922.26	0.52605	0.41009	0.53131	0.49422	0.50188	0.46408	0.55371	0.5912	0.56786	0.50811	0.48161	0.48968	0.52826	0.48485	0.44212	0.36674	0.41053	0.34178	0.34449	0.3817	0.42066	0.43679	0.37621	0.34851	0.41222	0.40436	0.45288	0.46316	0.41317	0.47667	0.39504	0.44609	0.46969	0.44337	0.40467	0.45563
923.21	0.57113	0.45288	0.56064	0.53131	0.51246	0.48149	0.57859	0.59317	0.5754	0.52154	0.45056	0.52303	0.53231	0.52754	0.45331	0.39108	0.40961	0.35357	0.341	0.39159	0.42171	0.47178	0.36857	0.36627	0.44186	0.41624	0.48921	0.47337	0.43306	0.4941	0.4083	0.45691	0.48064	0.42106	0.42874	0.47178
924.16	0.59431	0.46194	0.59884	0.54999	0.49978	0.48513	0.53904	0.57283	0.59604	0.50968	0.46826	0.51985	0.53616	0.5137	0.43148	0.39989	0.41085	0.34932	0.33683	0.36328	0.42876	0.44981	0.38798	0.3687	0.44067	0.40986	0.51695	0.48736	0.43344	0.49402	0.38473	0.43912	0.4951	0.41503	0.45402	0.45154
925.11	0.61363	0.50667	0.62947	0.58161	0.50908	0.49557	0.56245	0.59421	0.62461	0.50803	0.48986	0.49724	0.5567	0.52789	0.44294	0.41784	0.40973	0.35938	0.36986	0.36663	0.45218	0.45321	0.42288	0.35976	0.4675	0.43091	0.50797	0.49533	0.43459	0.4967	0.41944	0.43373	0.50206	0.43087	0.45428	0.44589
926.06	0.59321	0.52716	0.65229	0.59532	0.48741	0.47775	0.56204	0.58729	0.61738	0.51449	0.47334	0.50699	0.53904	0.54224	0.45403	0.42943	0.42033	0.36015	0.37756	0.37266	0.45773	0.47037	0.41338	0.38334	0.48329	0.44714	0.50587	0.49554	0.4325	0.4761	0.42855	0.44442	0.48694	0.44632	0.42213	0.4322
927.02	0.61742	0.54272	0.69222	0.60804	0.50695	0.48062	0.5559	0.57153	0.62667	0.52382	0.47247	0.53571	0.59628	0.54589	0.46402	0.4444	0.44293	0.3679	0.38659	0.3711	0.46853	0.49022	0.41347	0.41404	0.51477	0.45861	0.51002	0.5203	0.47835	0.48266	0.44881	0.44053	0.49994	0.44956	0.42695	0.44326
927.97	0.60362	0.52885	0.68587	0.57669	0.51709	0.50465	0.55385	0.58079	0.6203	0.53527	0.5068	0.52759	0.60637	0.55386	0.43357	0.42262	0.45087	0.37395	0.39213	0.3733	0.46372	0.46342	0.41477	0.41466	0.51108	0.45796	0.46542	0.5143	0.46855	0.46001	0.43269	0.44402	0.49926	0.45976	0.40863	0.44679
928.92	0.6252	0.5554	0.67241	0.62253	0.53249	0.50297	0.59646	0.61487	0.6134	0.54428	0.52478	0.55305	0.62045	0.602	0.46437	0.44065	0.45213	0.36609	0.40474	0.39224	0.4714	0.47234	0.39398	0.44245	0.52031	0.4925	0.44329	0.51972	0.47066	0.44972	0.46118	0.45354	0.4904	0.46121	0.39238	0.47569
929.87	0.63925	0.51918	0.68289	0.62516	0.5346	0.47896	0.60217	0.62137	0.60357	0.52628	0.53059	0.55649	0.61768	0.6018	0.45142	0.44497	0.45462	0.34434	0.40441	0.39037	0.47563	0.46777	0.39074	0.45282	0.51121	0.46675	0.42948	0.50655	0.46506	0.42013	0.46001	0.44393	0.50872	0.45699	0.3917	0.4693
930.82	0.64514	0.50857	0.65647	0.6108	0.55574	0.492	0.59176	0.6138	0.59647	0.51358	0.53219	0.52784	0.63093	0.61354	0.44169	0.44288	0.44782	0.32657	0.39369	0.37839	0.47964	0.44144	0.37902	0.43398	0.48667	0.45744	0.42192	0.49433	0.4476	0.42498	0.43931	0.43488	0.51739	0.44028	0.40529	0.465
931.75	0.62939	0.49137	0.63676	0.62481	0.57209	0.50867	0.61544	0.6025	0.59303	0.5216	0.56467	0.54315	0.59105	0.61698	0.44713	0.43807	0.45628	0.32635	0.39435	0.3824	0.47637	0.43331	0.39926	0.44135	0.49007	0.45522	0.42326	0.50035	0.43752	0.42151	0.43503	0.43977	0.49149	0.44596	0.43413	0.48364
932.7	0.61986	0.49725	0.65668	0.65047	0.56619	0.47983	0.57499	0.60274	0.60554	0.51941	0.57826	0.54605	0.59665	0.60032	0.47621	0.4396	0.44243	0.3142	0.39452	0.39754	0.49162	0.45681	0.41248	0.43132	0.47123	0.44944	0.42961	0.49307	0.44354	0.41179	0.42834	0.44212	0.49922	0.44899	0.4507	0.48044
933.65	0.60014	0.46875	0.64232	0.62073	0.55122	0.49855	0.57781	0.60847	0.59695	0.52591	0.59229	0.53767	0.60289	0.55737	0.45479	0.4161	0.43281	0.33967	0.40043	0.40152	0.46398	0.44983	0.44414	0.42368	0.47864	0.43067	0.41764	0.47445	0.43358	0.43308	0.42475	0.45525	0.50289	0.45273	0.46827	0.46833
934.6	0.55299	0.48987	0.61583	0.60125	0.53135	0.49274	0.53599	0.56893	0.5437	0.5486	0.60255	0.52117	0.58497	0.56481	0.48007	0.41976	0.42867	0.34967	0.37417	0.38454	0.42961	0.44873	0.42752	0.3932	0.4513	0.42728	0.40569	0.4682	0.42083	0.42023	0.42398	0.44581	0.46174	0.46527	0.45128	0.45427
935.55	0.53182	0.46613	0.62579	0.61868	0.50502	0.46682	0.5404	0.59175	0.53584	0.53896	0.62768	0.52384	0.55196	0.5616	0.46329	0.42381	0.40833	0.35753	0.37502	0.38126	0.4249	0.4301	0.44637	0.38455	0.43736	0.41653	0.41246	0.46878	0.40171	0.40977	0.41463	0.42969	0.45603	0.45725	0.45975	0.45339
936.5	0.53615	0.4755	0.62282	0.60483	0.48812	0.46169	0.5385	0.58142	0.54261	0.51589	0.61294	0.53835	0.55776	0.54922	0.46296	0.41312	0.39902	0.36247	0.35799	0.38094	0.42608	0.40689	0.43819	0.38665	0.40732	0.39654	0.41625	0.44766	0.36531	0.40998	0.38799	0.42616	0.47198	0.43143	0.43612	0.4389
937.45	0.51286	0.50409	0.59105	0.60117	0.49347	0.47784	0.56149	0.5684	0.55653	0.49553	0.56972	0.54936	0.54079	0.56056	0.45226	0.42924	0.41564	0.35312	0.37301	0.36816	0.40959	0.40072	0.411	0.40434	0.40863	0.40855	0.41996	0.4432	0.35651	0.39738	0.39165	0.42023	0.47176	0.43533	0.41986	0.44486
938.4	0.48115	0.50015	0.59604	0.58371	0.49021	0.45143	0.54732	0.53804	0.5496	0.47694	0.53543	0.52721	0.50768	0.56647	0.45808	0.42899	0.41647	0.32572	0.35967	0.36037	0.4207	0.39944	0.37969	0.39412	0.37252	0.39949	0.42362	0.43874	0.35638	0.38081	0.40254	0.41852	0.44598	0.44199	0.40939	0.44199
939.32	0.51044	0.46407	0.57891	0.59186	0.50612	0.44676	0.55308	0.55096	0.58272	0.43548	0.50871	0.52924	0.50958	0.53167	0.42366	0.39374	0.41563	0.32061	0.36361	0.3655	0.43453	0.36988	0.38362	0.41094	0.37932	0.38266	0.42454	0.41761	0.36703	0.39152	0.36631	0.42954	0.45506	0.41955	0.41365	0.44253
940.27	0.49964	0.4898	0.57582	0.59773	0.51587	0.45155	0.55692	0.53944	0.59913	0.46025	0.49582	0.53974	0.53715	0.51002	0.42022	0.40366	0.41017	0.32467	0.36408	0.37031	0.43755	0.37812	0.38462	0.41449	0.39874	0.35958	0.40343	0.42954	0.37599	0.39748	0.39151	0.42951	0.44211	0.42788	0.41299	0.46094
941.22	0.48005	0.47566	0.57391	0.6079	0.50835	0.4568	0.53815	0.56377	0.57621	0.47816	0.46895	0.50972	0.52498	0.52376	0.42389	0.417	0.40217	0.31497	0.3835	0.38906	0.4228	0.41439	0.37478	0.41068	0.40685	0.38136	0.39197	0.42482	0.40696	0.41099	0.40506	0.44527	0.41919	0.45063	0.40755	0.46779
942.17	0.5208	0.42461	0.58163	0.5978	0.5172	0.44134	0.51681	0.55778	0.55548	0.47914	0.47225	0.48291	0.546	0.49714	0.41483	0.39992	0.41278	0.3256	0.36878	0.37757	0.43165	0.41218	0.39107	0.40171	0.40584	0.36284	0.38672	0.40059	0.42747	0.41714	0.42914	0.44599	0.41157	0.44049	0.39894	0.45702
943.12	0.54537	0.43126	0.55042	0.60647	0.53868	0.46852	0.49711	0.53491	0.56297	0.46214	0.46112	0.49652	0.59171	0.52536	0.41361	0.42523	0.42992	0.33695	0.36608	0.36807	0.4331	0.41978	0.39673	0.40518	0.41147	0.36278	0.3903	0.41004	0.43688	0.42793	0.39331	0.42084	0.41838	0.41757	0.38694	0.47422
944.07	0.51855	0.42406	0.53481	0.59737	0.53261	0.47779	0.47705	0.51055	0.54756	0.47545	0.46605	0.47484	0.57755	0.52616	0.41542	0.4347	0.42027	0.33957	0.3553	0.35835	0.44004	0.43238	0.39612	0.39424	0.41252	0.36859	0.37837	0.42325	0.42121	0.44087	0.39782	0.41433	0.4233	0.41013	0.3983	0.46105
945.02	0.55097	0.40798	0.53577	0.59267	0.55782	0.49826	0.48692	0.51882	0.55328	0.47862	0.4815	0.49349	0.59197	0.53017	0.44608	0.45162	0.44996	0.34135	0.35059	0.36999	0.42497	0.44285	0.42602	0.39075	0.41249	0.39524	0.39125	0.4164	0.43663	0.44781	0.4112	0.43235	0.42403	0.42354	0.41719	0.46935
945.96	0.54009	0.41	0.53372	0.57502	0.53457	0.47918	0.45793	0.45247	0.53815	0.4422	0.4903	0.47309	0.59423	0.52997	0.45788	0.45036	0.44387	0.33209	0.32251	0.33782	0.41892	0.3974	0.42638	0.35946	0.38951	0.39061	0.39234	0.41645	0.41547	0.42377	0.41125	0.3881	0.44288	0.41182	0.41811	0.44207
946.89	0.52575	0.43425	0.53589	0.57471	0.52826	0.50795	0.46905	0.45129	0.54332	0.44526	0.51324	0.45986	0.56789	0.55193	0.47084	0.44339	0.43694	0.32453	0.32083	0.35792	0.42927	0.4039	0.4232	0.34404	0.378	0.40006	0.3999	0.44041	0.41737	0.42513	0.39502	0.39786	0.45141	0.44075	0.42964	0.43834
947.84	0.49783	0.4118	0.53076	0.5479	0.50718	0.48101	0.49119	0.46855	0.51614	0.44777	0.49957	0.43066	0.542	0.5305	0.46836	0.4207	0.41035	0.31298	0.32901	0.3812	0.43476	0.38604	0.41968	0.34108	0.39352	0.38342	0.39921	0.41562	0.39701	0.41478	0.41499	0.41932	0.44109	0.44425	0.43537	0.41417
948.79	0.54175	0.45374	0.56411	0.53917	0.5255	0.4998	0.51447	0.49255	0.52601	0.47161	0.48925	0.47281	0.59171	0.56265	0.50924	0.42654	0.41699	0.30997	0.34217	0.40021	0.44135	0.40467	0.42538	0.36775	0.38356	0.40479	0.43425	0.39787	0.41136	0.40112	0.44003	0.43066	0.45477	0.44994	0.44925	0.43874
949.74	0.53003	0.47879	0.55392	0.50832	0.48639	0.48864	0.48642	0.47534	0.49981	0.46007	0.46375	0.44559	0.56399	0.57501	0.50081	0.39135	0.39723	0.31962	0.34473	0.38529	0.44143	0.42512	0.38646	0.37764	0.37679	0.41427	0.42809	0.35954	0.38436	0.40487	0.40374	0.42409	0.45356	0.44832	0.44058	0.42228
950.68	0.56036	0.47126	0.57752	0.50739	0.52107	0.47348	0.50151	0.51318	0.50977	0.48681	0.45992	0.45208	0.55467	0.57806	0.49405	0.39457	0.41933	0.32456	0.36348	0.40464	0.45481	0.44776	0.38618	0.37224	0.38405	0.39484	0.43117	0.34902	0.42387	0.39941	0.41491	0.4462	0.4439	0.44753	0.43495	0.43073
951.63	0.51944	0.49798	0.58307	0.51558	0.52123	0.45453	0.49902	0.5077	0.49992	0.48098	0.45306	0.47393	0.5562	0.59153	0.48548	0.41975	0.40511	0.34036	0.37317	0.40119	0.43279	0.45394	0.38947	0.37081	0.40588	0.40419	0.4341	0.34576	0.42675	0.4107	0.40859	0.44018	0.42155	0.42117	0.4331	0.4348
952.58	0.51656	0.52287	0.61261	0.54462	0.51866	0.45619	0.4635	0.5131	0.5044	0.47001	0.45348	0.48876	0.55053	0.61178	0.51004	0.42248	0.4197	0.35645	0.37213	0.39133	0.42451	0.45303	0.39323	0.36813	0.39574	0.43855	0.44743	0.34819	0.44105	0.41562	0.39054	0.4388	0.43118	0.42575	0.41704	0.43191
953.5	0.48985	0.51405	0.60113	0.55336	0.50637	0.44854	0.48268	0.52032	0.50572	0.45582	0.46397	0.46282	0.51242	0.59988	0.47947	0.44305	0.4337	0.36756	0.38022	0.39151	0.43117	0.46197	0.39066	0.33688	0.42352	0.44241	0.44129	0.37406	0.45655	0.43459	0.38446	0.44592	0.42209	0.44103	0.41302	0.42566
954.45	0.47807	0.4919	0.60017	0.56787	0.52676	0.453	0.4779	0.49412	0.53081	0.43848	0.42829	0.43517	0.50786	0.59664	0.47743	0.48099	0.44081	0.36045	0.38061	0.39846	0.44518	0.44314	0.39168	0.32516	0.42927	0.43924	0.44443	0.41501	0.47225	0.43127	0.39096	0.44798	0.42166	0.44242	0.39675	0.4077
955.4	0.47969	0.55506	0.6012	0.59929	0.52161	0.51028	0.47896	0.49914	0.55287	0.43414	0.42054	0.43641	0.55662	0.61281	0.4727	0.49621	0.43928	0.37111	0.38064	0.40455	0.46427	0.44492	0.39233	0.3325	0.43451	0.47135	0.44378	0.45348	0.44468	0.46109	0.37783	0.46608	0.43946	0.45552	0.39933	0.42373
956.35	0.51129	0.49744	0.56012	0.5992	0.49457	0.49754	0.48439	0.49663	0.57368	0.45884	0.39854	0.4213	0.55522	0.58714	0.45878	0.47871	0.45929	0.36549	0.36301	0.40457	0.49421	0.42826	0.37748	0.35045	0.42033	0.46248	0.41265	0.4592	0.42685	0.45854	0.3851	0.46147	0.48132	0.4445	0.39265	0.41146
957.29	0.50938	0.47653	0.54979	0.56135	0.49611	0.47071	0.50523	0.47364	0.57044	0.47974	0.41512	0.41598	0.54024	0.54902	0.43066	0.47081	0.45425	0.36023	0.35173	0.38442	0.47131	0.43444	0.36222	0.34882	0.40968	0.42868	0.38386	0.46172	0.40922	0.42427	0.38686	0.42968	0.47575	0.44969	0.39232	0.41586
958.24	0.48255	0.47017	0.52741	0.54186	0.4635	0.45029	0.47792	0.44443	0.57037	0.48916	0.41401	0.4375	0.52997	0.5434	0.4215	0.45271	0.43689	0.35692	0.34352	0.37051	0.45905	0.42595	0.34196	0.37203	0.3754	0.42906	0.37474	0.45981	0.38119	0.40804	0.36468	0.41194	0.48259	0.44119	0.37571	0.42185
959.17	0.48496	0.44978	0.54776	0.56353	0.45331	0.44907	0.46161	0.45862	0.55462	0.4719	0.43723	0.44664	0.52159	0.52914	0.43273	0.4175	0.41773	0.3491	0.3438	0.37662	0.45055	0.4117	0.32975	0.35918	0.36069	0.39848	0.38336	0.4466	0.36009	0.39118	0.36513	0.40289	0.49685	0.42731	0.3653	0.43486
960.11	0.45915	0.3933	0.5365	0.54527	0.41967	0.42947	0.47294	0.47807	0.53847	0.47707	0.42353	0.44879	0.48158	0.50765	0.46262	0.42981	0.40834	0.35061	0.33258	0.36794	0.41936	0.40759	0.32423	0.36976	0.3741	0.39014	0.39555	0.45632	0.33273	0.37988	0.37491	0.4071	0.48049	0.41658	0.37501	0.41996
961.06	0.46457	0.41975	0.53952	0.50612	0.44782	0.45618	0.47545	0.48011	0.52254	0.44104	0.4263	0.44481	0.52578	0.53272	0.45983	0.43574	0.39987	0.35615	0.35144	0.36654	0.41179	0.40499	0.32555	0.36936	0.41014	0.40162	0.40494	0.45006	0.35268	0.39482	0.37325	0.40661	0.46803	0.437	0.38557	0.43266
962.01	0.45478	0.39642	0.50444	0.51295	0.437	0.4648	0.45627	0.49853	0.51315	0.41599	0.40396	0.42305	0.53615	0.52199	0.44848	0.42842	0.41681	0.34681	0.35395	0.37245	0.43131	0.39049	0.3213	0.34478	0.40726	0.40801	0.39361	0.4599	0.34876	0.41088	0.37043	0.43571	0.46801	0.42228	0.39468	0.40503
962.95	0.46591	0.383	0.51923	0.50633	0.46018	0.47344	0.43062	0.50641	0.4814	0.39745	0.38952	0.39907	0.54497	0.50317	0.46915	0.40586	0.42855	0.34294	0.34969	0.36692	0.41096	0.37663	0.33304	0.2965	0.41054	0.39326	0.39603	0.42354	0.35812	0.41746	0.3599	0.42203	0.44686	0.42199	0.40676	0.37984
963.9	0.44959	0.38324	0.50134	0.46029	0.47106	0.47807	0.45049	0.50723	0.49606	0.43264	0.37914	0.40497	0.55169	0.49747	0.45643	0.40841	0.44246	0.33905	0.35213	0.36266	0.42538	0.38239	0.3562	0.29761	0.4085	0.40034	0.38467	0.44302	0.38966	0.43525	0.35639	0.40845	0.44343	0.43789	0.41596	0.36368
964.82	0.45365	0.38807	0.47152	0.42499	0.4858	0.45397	0.41036	0.50285	0.48702	0.42162	0.36965	0.36431	0.55159	0.50152	0.39892	0.38773	0.42859	0.32966	0.36519	0.37042	0.43738	0.40138	0.34492	0.29526	0.40238	0.40492	0.35995	0.39136	0.39575	0.4166	0.34858	0.39112	0.44771	0.43308	0.39794	0.37988
965.77	0.42691	0.35207	0.48619	0.45299	0.45316	0.4365	0.38353	0.48765	0.47222	0.41454	0.36241	0.34511	0.50475	0.4525	0.39033	0.38646	0.42305	0.31905	0.34224	0.36047	0.43742	0.38993	0.33588	0.28162	0.35956	0.36412	0.38358	0.38583	0.38549	0.39963	0.3185	0.39432	0.41677	0.40647	0.37491	0.35452
966.71	0.44216	0.35508	0.53174	0.46946	0.43692	0.43804	0.36685	0.49214	0.46815	0.42318	0.33752	0.36902	0.48531	0.46844	0.42328	0.40097	0.39958	0.31533	0.33845	0.36645	0.42459	0.39454	0.33359	0.29823	0.36076	0.357	0.40303	0.37675	0.38766	0.38126	0.31448	0.38271	0.40558	0.40206	0.35767	0.36514
967.66	0.41589	0.33253	0.49261	0.45902	0.41732	0.40761	0.38713	0.48323	0.45913	0.41493	0.30528	0.34916	0.46177	0.47313	0.40827	0.41605	0.39431	0.29994	0.3445	0.37117	0.42149	0.37778	0.31599	0.31784	0.36429	0.3457	0.38563	0.39401	0.3593	0.35112	0.30245	0.38666	0.38729	0.39846	0.32846	0.37591
968.61	0.41834	0.33434	0.46837	0.46796	0.38556	0.37606	0.38759	0.47694	0.47053	0.40373	0.31022	0.36214	0.47033	0.46781	0.40191	0.42492	0.40027	0.29769	0.3504	0.37845	0.42384	0.36631	0.30444	0.32852	0.37656	0.34451	0.3867	0.4022	0.33209	0.33232	0.30024	0.39649	0.39477	0.37664	0.32457	0.37873
969.55	0.397	0.36047	0.4948	0.48943	0.37195	0.38575	0.42069	0.4419	0.46385	0.40003	0.3395	0.37321	0.45279	0.46751	0.41014	0.41438	0.39148	0.29175	0.34927	0.35716	0.42935	0.33001	0.30849	0.31678	0.35409	0.34427	0.39355	0.44232	0.3328	0.3538	0.30087	0.39367	0.39418	0.35899	0.31205	0.35233
970.47	0.40468	0.37012	0.46326	0.48443	0.40013	0.35953	0.43246	0.45609	0.4562	0.40889	0.34739	0.38866	0.4456	0.46994	0.41251	0.42567	0.41376	0.2896	0.36162	0.36092	0.40606	0.31808	0.29777	0.31032	0.35042	0.36342	0.37541	0.43781	0.32453	0.35289	0.30978	0.38487	0.39448	0.36859	0.30791	0.34507
971.42	0.37881	0.39172	0.42512	0.48855	0.3876	0.37987	0.44769	0.4325	0.45498	0.39768	0.37011	0.35026	0.44568	0.4792	0.36835	0.40021	0.4067	0.31194	0.36448	0.3521	0.41141	0.31947	0.2988	0.29297	0.35148	0.37484	0.35625	0.43791	0.29908	0.37698	0.30268	0.38505	0.39999	0.35908	0.30262	0.32971
972.37	0.38519	0.41454	0.44205	0.48509	0.38945	0.40063	0.46004	0.44392	0.46741	0.42092	0.37038	0.37437	0.46911	0.48983	0.34739	0.41394	0.41589	0.3244	0.36977	0.35906	0.42561	0.34103	0.29878	0.30322	0.36797	0.3832	0.37112	0.45055	0.31903	0.3929	0.34385	0.39476	0.42117	0.36356	0.31389	0.32898
973.31	0.39635	0.41745	0.45995	0.49074	0.40515	0.40252	0.44992	0.45249	0.42756	0.42084	0.36985	0.36004	0.44642	0.48928	0.35586	0.39996	0.42446	0.3164	0.36607	0.36145	0.41186	0.33453	0.30147	0.30894	0.35866	0.39864	0.37067	0.41576	0.33612	0.41567	0.33079	0.41644	0.40787	0.3653	0.31576	0.32813
974.26	0.38525	0.36062	0.41481	0.47804	0.40501	0.37829	0.41753	0.46083	0.41753	0.41202	0.32539	0.35737	0.44088	0.46099	0.33363	0.38713	0.41964	0.31609	0.34541	0.35549	0.3904	0.32754	0.29107	0.30347	0.3621	0.3442	0.33947	0.37631	0.33025	0.40393	0.30577	0.41312	0.39069	0.37199	0.31044	0.30765
975.18	0.39022	0.35471	0.4464	0.49711	0.36523	0.41153	0.42378	0.46545	0.44468	0.41305	0.37165	0.38629	0.45623	0.47365	0.35254	0.39399	0.39786	0.33243	0.35853	0.36411	0.42431	0.34368	0.33885	0.32683	0.39682	0.34901	0.34379	0.38445	0.31361	0.40233	0.3142	0.42698	0.41962	0.38253	0.33717	0.33505
976.12	0.39116	0.35953	0.44686	0.47021	0.37346	0.37703	0.43897	0.49982	0.45346	0.41977	0.34605	0.38426	0.4566	0.46512	0.36907	0.4158	0.40405	0.3199	0.35686	0.37775	0.43555	0.34357	0.3516	0.33323	0.40055	0.34001	0.36419	0.37154	0.32638	0.383	0.30645	0.43446	0.43595	0.38722	0.33617	0.3243
977.07	0.40234	0.36375	0.44121	0.49505	0.36094	0.36414	0.43493	0.48922	0.46387	0.40724	0.38065	0.38091	0.42642	0.47436	0.36171	0.41661	0.39239	0.3245	0.35047	0.35867	0.44891	0.32793	0.34654	0.34568	0.3937	0.33996	0.36322	0.36348	0.30126	0.38076	0.30075	0.43499	0.43025	0.38825	0.33927	0.32369
978.01	0.38735	0.34817	0.44567	0.46364	0.36227	0.37939	0.45588	0.48818	0.4768	0.40334	0.42082	0.37912	0.42337	0.47316	0.37554	0.42439	0.38302	0.34065	0.34772	0.36003	0.45218	0.34263	0.33871	0.34369	0.38648	0.3265	0.34898	0.36497	0.28438	0.36615	0.33693	0.40809	0.44613	0.38031	0.33639	0.32376
978.96	0.38699	0.3565	0.47242	0.44493	0.38976	0.38527	0.4864	0.49845	0.49581	0.4181	0.44002	0.38212	0.43978	0.48018	0.39036	0.44026	0.4072	0.33773	0.3696	0.39771	0.46494	0.36007	0.35073	0.3413	0.38829	0.35459	0.37192	0.37981	0.30298	0.36967	0.36659	0.40624	0.46178	0.38063	0.34841	0.33095
979.88	0.39419	0.37388	0.44838	0.40024	0.39706	0.37738	0.50083	0.49172	0.49233	0.43227	0.39316	0.36901	0.42933	0.47483	0.3759	0.42025	0.41489	0.32562	0.37036	0.40353	0.47542	0.36374	0.33264	0.36138	0.36121	0.35702	0.34573	0.37269	0.31683	0.38173	0.36644	0.39883	0.44418	0.37262	0.34293	0.35761
980.82	0.40769	0.36695	0.47737	0.44019	0.41922	0.41226	0.46885	0.45251	0.49496	0.43137	0.43506	0.42607	0.44475	0.48208	0.39226	0.45127	0.42561	0.32562	0.3883	0.39231	0.47817	0.35614	0.32834	0.38975	0.36225	0.37073	0.35357	0.40177	0.31001	0.40093	0.39032	0.37321	0.44494	0.38894	0.35218	0.40046
981.77	0.39841	0.35815	0.50063	0.42637	0.42567	0.42779	0.46368	0.46555	0.50292	0.42137	0.42193	0.41311	0.46343	0.47423	0.42418	0.44114	0.4414	0.32419	0.39352	0.41012	0.47768	0.36671	0.34158	0.38735	0.36306	0.37894	0.34124	0.39844	0.33882	0.41674	0.38807	0.3806	0.43171	0.39457	0.33745	0.41044
982.71	0.42006	0.3786	0.50132	0.45219	0.41767	0.42578	0.45217	0.48643	0.48959	0.42481	0.40009	0.43684	0.47935	0.51581	0.42271	0.44787	0.43995	0.32247	0.4046	0.41213	0.46296	0.39733	0.34656	0.38766	0.38258	0.39289	0.34711	0.39358	0.32687	0.42177	0.37733	0.39439	0.40195	0.39636	0.32353	0.44181
983.63	0.4397	0.38128	0.50049	0.46405	0.39669	0.4308	0.4377	0.45792	0.48444	0.40171	0.41077	0.45468	0.45864	0.5163	0.42173	0.45164	0.44261	0.33871	0.39252	0.38829	0.46345	0.37818	0.34348	0.40858	0.37818	0.38133	0.34331	0.39384	0.31022	0.42176	0.35294	0.39393	0.41402	0.38088	0.32734	0.46825
984.58	0.43585	0.40524	0.55249	0.48084	0.39741	0.44008	0.42408	0.4437	0.4728	0.41521	0.42387	0.45029	0.47752	0.53621	0.47488	0.47289	0.44998	0.35397	0.38568	0.37187	0.44173	0.40602	0.35672	0.38623	0.3862	0.38316	0.38461	0.42098	0.30549	0.43447	0.3537	0.38805	0.42797	0.39841	0.31812	0.44523
985.52	0.46504	0.42934	0.55498	0.47735	0.43093	0.46698	0.47519	0.47323	0.48906	0.45101	0.45536	0.42402	0.50871	0.55335	0.49902	0.47109	0.48229	0.37815	0.39742	0.39471	0.44846	0.44742	0.39304	0.39172	0.4222	0.39395	0.39691	0.40786	0.33739	0.45951	0.38653	0.43221	0.43552	0.42377	0.32538	0.45783
986.46	0.48331	0.42953	0.56227	0.50907	0.46186	0.48115	0.49097	0.49285	0.49627	0.49718	0.45466	0.44639	0.53943	0.56965	0.51262	0.49417	0.49387	0.3774	0.40394	0.39077	0.42309	0.44929	0.4006	0.40919	0.42839	0.38739	0.43087	0.44304	0.34085	0.45504	0.38627	0.42431	0.44932	0.4312	0.34024	0.47412
987.41	0.4628	0.4433	0.54345	0.4903	0.44824	0.49973	0.47663	0.45613	0.51978	0.4989	0.44717	0.42948	0.53407	0.55631	0.51685	0.47161	0.48164	0.37615	0.38408	0.3588	0.43299	0.41837	0.41918	0.40517	0.43901	0.40106	0.42497	0.43004	0.3674	0.44064	0.37376	0.41567	0.48021	0.43717	0.35117	0.43281
988.33	0.48907	0.46429	0.56278	0.49163	0.46805	0.51945	0.51942	0.49445	0.54647	0.52095	0.44614	0.42954	0.54664	0.56014	0.53696	0.46942	0.48849	0.36587	0.4047	0.37112	0.44113	0.44136	0.43373	0.41072	0.45529	0.41719	0.45479	0.4174	0.37975	0.44983	0.4194	0.44538	0.46612	0.41831	0.35623	0.41973
989.27	0.46221	0.40618	0.51776	0.47283	0.45942	0.49545	0.49433	0.51243	0.52908	0.48705	0.40935	0.40053	0.50865	0.53004	0.47907	0.43469	0.47203	0.33368	0.40161	0.37954	0.41313	0.3998	0.39981	0.39212	0.43651	0.3894	0.42275	0.36957	0.35607	0.40981	0.4292	0.45807	0.43686	0.37649	0.33591	0.37979
990.21	0.43246	0.38457	0.49995	0.4621	0.41491	0.47191	0.4658	0.50607	0.51428	0.45811	0.34602	0.40181	0.47611	0.51202	0.44389	0.42383	0.42531	0.31878	0.38154	0.36399	0.4085	0.38901	0.35143	0.36533	0.4054	0.37062	0.40329	0.35934	0.34146	0.4028	0.40375	0.43346	0.43093	0.35315	0.3161	0.35366
991.16	0.45657	0.39815	0.5037	0.45606	0.38939	0.48393	0.47211	0.50493	0.5082	0.42847	0.34347	0.39967	0.43534	0.48951	0.42157	0.41192	0.39979	0.30982	0.37826	0.36996	0.42573	0.40815	0.35395	0.33862	0.4099	0.37111	0.37714	0.32404	0.33478	0.37461	0.40299	0.44336	0.43761	0.34241	0.31225	0.34163
992.08	0.47338	0.34998	0.48313	0.46511	0.42504	0.4805	0.49296	0.51737	0.48727	0.44445	0.32893	0.39895	0.42088	0.45936	0.38766	0.424	0.41519	0.30288	0.39626	0.38128	0.4315	0.42897	0.33767	0.33735	0.38581	0.33989	0.39047	0.34371	0.31867	0.38827	0.41809	0.44698	0.42929	0.36329	0.29941	0.3696
993.02	0.46268	0.35419	0.46661	0.46933	0.40772	0.49583	0.46709	0.50136	0.46468	0.46447	0.33672	0.37331	0.42789	0.456	0.37394	0.43417	0.39765	0.30541	0.38975	0.37243	0.42756	0.42524	0.35217	0.32328	0.39623	0.3403	0.36345	0.35908	0.31298	0.37217	0.38392	0.41691	0.41269	0.40664	0.29388	0.37062
993.96	0.46693	0.36743	0.47863	0.47908	0.39761	0.50309	0.49155	0.47515	0.49933	0.46206	0.35765	0.40003	0.42711	0.47267	0.39979	0.44825	0.3903	0.31332	0.384	0.35281	0.43619	0.40267	0.35625	0.34261	0.41898	0.35748	0.35415	0.37292	0.31539	0.3793	0.37785	0.39397	0.39882	0.39394	0.28585	0.40598
994.9	0.48943	0.40608	0.47186	0.46077	0.41535	0.50243	0.52347	0.45902	0.50234	0.44975	0.38746	0.39392	0.44422	0.48603	0.41781	0.4526	0.4131	0.30405	0.40403	0.35232	0.41521	0.37593	0.3793	0.34879	0.43359	0.36675	0.3461	0.37699	0.31661	0.37224	0.38885	0.39808	0.39956	0.38907	0.30083	0.40254
995.82	0.43316	0.39651	0.45124	0.44698	0.41172	0.46376	0.49354	0.42794	0.48658	0.44674	0.39336	0.38514	0.44669	0.51147	0.42522	0.45435	0.40986	0.30191	0.40078	0.33274	0.40224	0.3412	0.3776	0.34888	0.43372	0.38792	0.33891	0.36812	0.30085	0.38605	0.38841	0.38876	0.37851	0.37735	0.29669	0.37377
996.77	0.40172	0.43538	0.50661	0.46481	0.38464	0.43903	0.48343	0.45354	0.47278	0.43634	0.39004	0.38161	0.47351	0.52789	0.42671	0.45025	0.40719	0.29425	0.40239	0.33014	0.38276	0.30015	0.38091	0.33929	0.45925	0.39943	0.33519	0.35875	0.30472	0.36719	0.37934	0.38577	0.35456	0.36032	0.30931	0.34745
997.71	0.43582	0.42884	0.5132	0.48448	0.4086	0.42008	0.49607	0.47349	0.4899	0.42768	0.40141	0.41301	0.48586	0.52869	0.44988	0.45367	0.42663	0.29945	0.41833	0.31724	0.38341	0.32485	0.35129	0.35321	0.47197	0.39669	0.33653	0.39985	0.33827	0.38708	0.41294	0.40734	0.36937	0.3794	0.30391	0.3571
998.65	0.45035	0.45594	0.52761	0.48003	0.44	0.41468	0.47375	0.47761	0.47233	0.43292	0.41258	0.38168	0.47032	0.53521	0.43603	0.45187	0.43682	0.3012	0.41471	0.3213	0.38837	0.36712	0.35887	0.33547	0.47863	0.39392	0.35779	0.40895	0.37005	0.39405	0.39228	0.40445	0.38531	0.40555	0.33025	0.33066
999.57	0.45251	0.40578	0.53276	0.48507	0.42132	0.40881	0.45506	0.47653	0.4759	0.45758	0.40213	0.37938	0.43794	0.51519	0.4174	0.42493	0.42387	0.30579	0.39207	0.31979	0.39315	0.39287	0.35122	0.34469	0.45928	0.38132	0.3769	0.39959	0.37982	0.38252	0.3699	0.39485	0.38994	0.41207	0.32505	0.33441
1000.5	0.47545	0.3838	0.54608	0.4663	0.45168	0.4179	0.46388	0.50519	0.50602	0.46744	0.39651	0.3672	0.45349	0.45411	0.40612	0.41365	0.4275	0.30862	0.39169	0.35357	0.41156	0.40727	0.34193	0.34926	0.48738	0.35417	0.38425	0.40762	0.39109	0.38725	0.36999	0.41225	0.40329	0.43114	0.33473	0.35245
1001.5	0.47686	0.36322	0.49678	0.43673	0.45844	0.4198	0.4621	0.47582	0.52464	0.45617	0.39234	0.34803	0.42627	0.41383	0.38309	0.41622	0.40787	0.30528	0.3945	0.36201	0.42499	0.44851	0.34599	0.33963	0.48585	0.33868	0.36264	0.40984	0.36939	0.38737	0.37073	0.40099	0.42107	0.42266	0.32019	0.35967
1002.4	0.4419	0.36221	0.44412	0.42304	0.44327	0.41047	0.42668	0.45494	0.49785	0.44972	0.38052	0.32644	0.39369	0.39854	0.35477	0.38532	0.3899	0.29242	0.38485	0.35951	0.40901	0.42502	0.34483	0.31603	0.4777	0.34502	0.35545	0.35543	0.33284	0.36507	0.34216	0.39752	0.43367	0.40789	0.31816	0.34343
1003.3	0.48314	0.36597	0.42943	0.41538	0.4567	0.42844	0.45835	0.46717	0.48811	0.4659	0.38025	0.36871	0.41656	0.40311	0.3445	0.36863	0.39243	0.3062	0.40223	0.3789	0.41919	0.41477	0.35461	0.33553	0.51057	0.35264	0.34407	0.33037	0.30326	0.36153	0.36143	0.4163	0.42802	0.41898	0.31309	0.3661
1004.3	0.5059	0.38864	0.47288	0.4312	0.4954	0.45052	0.50649	0.49374	0.52115	0.49177	0.43881	0.41845	0.44927	0.41573	0.35779	0.39554	0.4252	0.31303	0.42191	0.39519	0.43348	0.40236	0.37538	0.33378	0.55263	0.37042	0.35609	0.36218	0.31228	0.35931	0.40788	0.44181	0.43358	0.40822	0.33278	0.37816
1005.2	0.5121	0.40859	0.46222	0.44702	0.50843	0.44498	0.4967	0.46061	0.51485	0.48471	0.43678	0.42502	0.43815	0.43015	0.35841	0.38548	0.43616	0.32251	0.41248	0.37644	0.43593	0.3915	0.37213	0.32455	0.53173	0.37301	0.35101	0.34779	0.32431	0.34688	0.39755	0.40514	0.42201	0.4007	0.32799	0.35474
1006.1	0.56919	0.46704	0.52112	0.48923	0.54835	0.47243	0.52605	0.5011	0.54358	0.50903	0.47596	0.44937	0.49428	0.4754	0.40738	0.40769	0.47851	0.3605	0.42592	0.40603	0.44269	0.38053	0.37435	0.35143	0.54848	0.40685	0.39985	0.35601	0.37554	0.39365	0.43109	0.4471	0.44159	0.43396	0.34611	0.37194
1007.1	0.58043	0.48841	0.59595	0.49002	0.58064	0.45778	0.54183	0.50324	0.55097	0.50603	0.49625	0.46674	0.52593	0.4994	0.41966	0.431	0.50432	0.38817	0.4344	0.4255	0.44649	0.36736	0.39018	0.36905	0.56487	0.4159	0.43058	0.3683	0.42566	0.38896	0.44162	0.4379	0.43488	0.4291	0.36202	0.37942
1008	0.56988	0.51415	0.61771	0.52895	0.61208	0.45908	0.54254	0.51597	0.57245	0.50371	0.52507	0.46838	0.56533	0.5012	0.43222	0.46197	0.53098	0.40865	0.45423	0.43112	0.45951	0.37965	0.40576	0.37878	0.54712	0.42777	0.46413	0.38559	0.47024	0.42013	0.44556	0.46413	0.47136	0.43896	0.37508	0.40471
1008.9	0.55216	0.52434	0.56766	0.52446	0.6062	0.43985	0.5214	0.51402	0.52971	0.47989	0.46266	0.45055	0.55161	0.49818	0.41706	0.44207	0.5266	0.41054	0.47823	0.43563	0.46269	0.38813	0.38867	0.38489	0.53739	0.42635	0.4456	0.36392	0.44987	0.41779	0.42758	0.45114	0.45399	0.4579	0.37205	0.39308
1009.9	0.56878	0.55051	0.5708	0.52432	0.58654	0.4407	0.55879	0.5061	0.54426	0.50205	0.50069	0.4622	0.58261	0.53372	0.42293	0.47953	0.55796	0.41376	0.52498	0.4463	0.48304	0.41925	0.40452	0.41285	0.55142	0.43799	0.44999	0.39555	0.46938	0.42603	0.44861	0.48758	0.50253	0.47421	0.37671	0.41927
1010.8	0.56052	0.49873	0.54393	0.49213	0.53727	0.4029	0.52496	0.47636	0.53216	0.48595	0.48315	0.48457	0.54941	0.51899	0.40302	0.45953	0.55213	0.39343	0.51183	0.42589	0.48294	0.41406	0.38759	0.42502	0.5259	0.41614	0.43019	0.3998	0.406	0.38407	0.40923	0.45678	0.50682	0.45033	0.36565	0.40773
1011.7	0.53587	0.50189	0.51712	0.51481	0.51111	0.40183	0.56204	0.47794	0.54712	0.4865	0.47162	0.51555	0.55331	0.52397	0.38814	0.45	0.54015	0.38195	0.51128	0.43515	0.49068	0.43966	0.38218	0.44843	0.52344	0.4082	0.40987	0.39355	0.38147	0.38926	0.41586	0.46308	0.50886	0.4651	0.34365	0.41867
1012.7	0.51696	0.51395	0.48639	0.50264	0.49697	0.39877	0.56669	0.49513	0.54876	0.48728	0.44585	0.53387	0.54472	0.53315	0.379	0.45314	0.5362	0.36763	0.50286	0.43695	0.48389	0.43843	0.3699	0.45971	0.52382	0.41693	0.39974	0.41183	0.37784	0.34427	0.4354	0.43957	0.49321	0.44791	0.34305	0.41205
1013.6	0.53174	0.51579	0.50518	0.5171	0.46916	0.37589	0.54386	0.47226	0.58956	0.48709	0.49082	0.5358	0.55066	0.53956	0.40585	0.47859	0.53563	0.36348	0.48249	0.4372	0.49741	0.44369	0.37676	0.47509	0.53766	0.42004	0.40421	0.41755	0.40076	0.34842	0.42189	0.45282	0.49737	0.44851	0.34214	0.42971
1014.5	0.53343	0.51723	0.49808	0.53412	0.46446	0.37994	0.54791	0.47754	0.56579	0.44592	0.47413	0.54168	0.52761	0.54594	0.39374	0.47097	0.51415	0.35976	0.44789	0.43281	0.48113	0.43457	0.38527	0.48582	0.51359	0.41713	0.39494	0.39573	0.38523	0.36034	0.41206	0.43332	0.46624	0.4483	0.33473	0.43873
1015.5	0.5176	0.52419	0.47217	0.52976	0.4976	0.39103	0.54601	0.46318	0.54305	0.45122	0.46519	0.51969	0.52991	0.55165	0.38238	0.4825	0.503	0.36563	0.4526	0.4179	0.46002	0.43436	0.39155	0.47199	0.5111	0.41081	0.38748	0.38031	0.42237	0.35422	0.42146	0.42453	0.43256	0.4552	0.3302	0.43667
1016.4	0.53996	0.52928	0.48794	0.55369	0.50146	0.42062	0.52671	0.48147	0.54979	0.46809	0.48695	0.50528	0.53579	0.56119	0.41918	0.49634	0.51325	0.37609	0.45059	0.42999	0.46892	0.43955	0.39565	0.46319	0.5022	0.43806	0.40954	0.40236	0.43576	0.38348	0.41556	0.44618	0.45552	0.47165	0.34582	0.42715
1017.3	0.56265	0.53725	0.48261	0.58057	0.49722	0.43512	0.53373	0.48947	0.54311	0.47005	0.49446	0.51214	0.5416	0.56103	0.44753	0.49098	0.51097	0.36832	0.44589	0.43338	0.46994	0.43073	0.39735	0.45853	0.49508	0.43271	0.40004	0.39516	0.41731	0.4144	0.41526	0.48317	0.45758	0.50296	0.32848	0.42154
1018.3	0.54229	0.51422	0.45861	0.53529	0.49624	0.44383	0.51949	0.48155	0.50015	0.45932	0.44669	0.50663	0.52685	0.53752	0.42117	0.4648	0.48896	0.35899	0.43586	0.41706	0.43465	0.42284	0.39158	0.45676	0.45231	0.41622	0.38093	0.37721	0.38895	0.40447	0.4047	0.46017	0.45826	0.49518	0.30639	0.41624
1019.2	0.58873	0.54199	0.50168	0.55681	0.52826	0.47441	0.51712	0.52779	0.53914	0.50429	0.47461	0.5359	0.56738	0.54939	0.4609	0.4808	0.51576	0.374	0.45596	0.44503	0.43644	0.44094	0.40367	0.45629	0.4756	0.44353	0.41764	0.41436	0.42094	0.4267	0.43813	0.50181	0.47656	0.51584	0.32456	0.42943
1020.1	0.5846	0.5618	0.50767	0.57563	0.50983	0.49459	0.53137	0.55996	0.56268	0.49858	0.49227	0.55509	0.55751	0.54023	0.4805	0.48206	0.52255	0.37922	0.44033	0.45327	0.46213	0.44293	0.40271	0.46403	0.49183	0.44103	0.41607	0.43536	0.43021	0.45244	0.44231	0.52303	0.49562	0.51066	0.33918	0.44978
1021.1	0.58111	0.53206	0.50436	0.52885	0.50029	0.4864	0.55307	0.53907	0.54927	0.51862	0.47957	0.54032	0.55417	0.53754	0.46779	0.5006	0.50295	0.35987	0.44015	0.42822	0.45205	0.43082	0.40642	0.47779	0.48801	0.42398	0.40482	0.41753	0.38704	0.43234	0.45089	0.51207	0.47818	0.4848	0.34607	0.45116
1022	0.56241	0.48448	0.52832	0.49612	0.49045	0.47907	0.5384	0.51063	0.57652	0.52819	0.46811	0.52407	0.57215	0.53959	0.44376	0.49142	0.50371	0.36079	0.42983	0.42055	0.46214	0.44557	0.39379	0.48267	0.4698	0.42613	0.38745	0.41251	0.38423	0.4397	0.44762	0.47661	0.49498	0.47047	0.34131	0.46479
1022.9	0.5768	0.50191	0.56067	0.52708	0.48763	0.48632	0.56763	0.52693	0.59378	0.52925	0.50574	0.50344	0.59225	0.55019	0.44814	0.49747	0.49953	0.3681	0.42879	0.42789	0.49245	0.43621	0.40957	0.47189	0.47503	0.43939	0.39395	0.44139	0.39338	0.45497	0.45947	0.49876	0.50437	0.45319	0.36767	0.46993
1023.9	0.52508	0.45574	0.52874	0.50144	0.43755	0.46339	0.56324	0.50812	0.54878	0.49305	0.46901	0.47091	0.5605	0.52232	0.4054	0.46728	0.45434	0.35181	0.40521	0.3985	0.47058	0.40727	0.38287	0.45005	0.43527	0.40921	0.36115	0.41109	0.33991	0.43476	0.42494	0.48439	0.50443	0.43296	0.36039	0.44077
1024.8	0.53063	0.39342	0.53095	0.51526	0.42496	0.44948	0.55793	0.49235	0.53003	0.50802	0.4398	0.47167	0.57864	0.52763	0.39049	0.46283	0.44178	0.35106	0.41312	0.40101	0.44457	0.42484	0.36547	0.46815	0.41994	0.40593	0.34364	0.39429	0.33037	0.44195	0.42027	0.48124	0.50039	0.4483	0.34194	0.43033
1025.7	0.53318	0.41599	0.53743	0.51084	0.41602	0.44076	0.51253	0.49549	0.53735	0.47739	0.41826	0.47688	0.55718	0.51123	0.38175	0.42972	0.44535	0.34327	0.39487	0.38824	0.44098	0.4311	0.35692	0.45629	0.4112	0.41707	0.33698	0.39341	0.33281	0.43285	0.41364	0.45027	0.50212	0.45309	0.33612	0.42927
1026.7	0.5184	0.41062	0.51127	0.50814	0.39198	0.43427	0.51174	0.47812	0.50238	0.48362	0.43696	0.44233	0.51243	0.48473	0.3526	0.44831	0.41619	0.32832	0.39754	0.35622	0.41696	0.42338	0.36873	0.42439	0.39964	0.39398	0.33099	0.39114	0.33922	0.41022	0.41005	0.44085	0.46934	0.46076	0.34204	0.39319
1027.6	0.51228	0.39723	0.51613	0.52004	0.40888	0.41929	0.49949	0.48769	0.52075	0.47029	0.43806	0.45922	0.49468	0.47373	0.384	0.4439	0.41821	0.31439	0.38829	0.33921	0.40343	0.42658	0.35915	0.43093	0.40636	0.40089	0.35464	0.38666	0.34993	0.40007	0.417	0.43999	0.46624	0.4687	0.34109	0.39463
1028.5	0.52421	0.40983	0.53252	0.51134	0.42136	0.418	0.50146	0.47118	0.56609	0.50493	0.45206	0.47354	0.51275	0.4811	0.40783	0.42856	0.41613	0.30101	0.38552	0.31897	0.42191	0.44655	0.37353	0.43092	0.42839	0.41256	0.36566	0.39542	0.38452	0.38929	0.42393	0.41823	0.48193	0.47785	0.34635	0.40215
1029.4	0.5305	0.45813	0.5398	0.49986	0.4466	0.39978	0.50291	0.46295	0.58896	0.50249	0.48069	0.46408	0.50914	0.4501	0.40518	0.44102	0.40493	0.27837	0.37861	0.30245	0.41928	0.43969	0.39923	0.41064	0.41237	0.41887	0.37783	0.40578	0.3883	0.36297	0.42866	0.40114	0.49038	0.48151	0.37403	0.39175
1030.4	0.52372	0.4445	0.52905	0.50042	0.46063	0.3999	0.51378	0.47615	0.55755	0.4997	0.50086	0.45108	0.512	0.45205	0.40902	0.44464	0.40152	0.27683	0.38257	0.30951	0.41295	0.4586	0.41883	0.37997	0.4063	0.39125	0.36827	0.40407	0.39348	0.37012	0.42853	0.42083	0.46921	0.48126	0.36557	0.39253
1031.3	0.56587	0.45366	0.56015	0.51985	0.46896	0.41594	0.51494	0.51871	0.56079	0.47667	0.49457	0.46877	0.50063	0.45707	0.45688	0.42807	0.40086	0.28957	0.39386	0.35207	0.40308	0.48132	0.42652	0.39565	0.42717	0.40023	0.40048	0.41272	0.39306	0.39063	0.43241	0.45068	0.48313	0.47434	0.36626	0.39711
1032.2	0.55401	0.45235	0.53825	0.50875	0.45024	0.4196	0.49941	0.4928	0.5526	0.47706	0.48478	0.43811	0.4989	0.47613	0.42661	0.42788	0.38756	0.28521	0.38656	0.36684	0.3872	0.46199	0.42404	0.37463	0.4212	0.38153	0.38283	0.41406	0.39594	0.40504	0.4166	0.43399	0.47925	0.46726	0.35223	0.37751
1033.2	0.53114	0.43427	0.54305	0.51521	0.44447	0.42282	0.48203	0.48347	0.50488	0.46454	0.48801	0.4256	0.47494	0.43089	0.43577	0.44165	0.38828	0.29092	0.38347	0.36864	0.38089	0.4376	0.39657	0.38428	0.41447	0.36613	0.38595	0.41321	0.38837	0.42347	0.42311	0.42164	0.46124	0.45845	0.33372	0.38651
1034.1	0.50705	0.45371	0.56246	0.51431	0.42553	0.43782	0.52532	0.49181	0.51223	0.43444	0.48422	0.41733	0.45806	0.44514	0.45461	0.4155	0.38451	0.29811	0.39686	0.35884	0.401	0.40666	0.38469	0.37394	0.43841	0.36462	0.38828	0.41573	0.37187	0.43733	0.42798	0.42275	0.46637	0.4306	0.32669	0.38347
1035	0.49373	0.44518	0.55649	0.51344	0.41671	0.43698	0.53865	0.47842	0.52048	0.42894	0.48602	0.42407	0.47182	0.45215	0.44492	0.40039	0.36854	0.30708	0.39406	0.35413	0.40486	0.35086	0.37229	0.37043	0.42794	0.37104	0.38479	0.41068	0.36398	0.4314	0.41159	0.43205	0.48741	0.40691	0.32951	0.35897
1036	0.45871	0.46818	0.56432	0.52554	0.44095	0.43836	0.55135	0.46416	0.54847	0.43196	0.50634	0.42712	0.5037	0.46211	0.45307	0.40912	0.383	0.31006	0.38211	0.34865	0.41956	0.353	0.36607	0.36006	0.43892	0.37932	0.42191	0.42361	0.40371	0.4356	0.41971	0.43061	0.49595	0.41263	0.34076	0.37969
1036.9	0.47706	0.48513	0.57494	0.52107	0.46554	0.4673	0.54371	0.50056	0.54483	0.43638	0.5292	0.46321	0.5052	0.45302	0.47621	0.4135	0.3907	0.32929	0.38044	0.34354	0.43052	0.36643	0.36149	0.35959	0.44403	0.39297	0.43921	0.42442	0.40683	0.43899	0.41246	0.43969	0.49624	0.41747	0.33664	0.38758
1037.8	0.48727	0.51752	0.55997	0.52676	0.4745	0.48675	0.53203	0.55034	0.58734	0.4408	0.53232	0.47661	0.51408	0.49103	0.47823	0.40882	0.3844	0.34421	0.39101	0.36452	0.43348	0.40178	0.37851	0.37367	0.47483	0.4076	0.44965	0.43515	0.41405	0.45094	0.41365	0.45533	0.49919	0.422	0.35396	0.40051
1038.8	0.50874	0.50824	0.5605	0.49997	0.48474	0.49468	0.47628	0.54465	0.57837	0.4621	0.54154	0.49855	0.50328	0.51247	0.47856	0.4194	0.38484	0.33615	0.37696	0.37888	0.44202	0.40759	0.37254	0.38802	0.45841	0.41269	0.45861	0.41666	0.4017	0.43574	0.40428	0.47858	0.4912	0.43384	0.36086	0.41095
1039.7	0.54615	0.51875	0.59251	0.51237	0.50127	0.5005	0.5021	0.54111	0.61015	0.4786	0.56691	0.51989	0.52308	0.49811	0.52069	0.43658	0.4241	0.33045	0.40915	0.38214	0.44495	0.45429	0.37208	0.42321	0.48851	0.4205	0.50973	0.4354	0.44964	0.4543	0.4356	0.47721	0.49468	0.46038	0.38519	0.43741
1040.6	0.55217	0.4773	0.58203	0.47441	0.48325	0.47614	0.4754	0.53348	0.58177	0.49322	0.53722	0.50925	0.50657	0.48685	0.49069	0.42486	0.4108	0.32106	0.41429	0.36458	0.4351	0.4377	0.36822	0.41578	0.45536	0.40582	0.46259	0.41017	0.40612	0.45483	0.40727	0.46911	0.47377	0.46635	0.36947	0.41121
1041.5	0.56389	0.49333	0.58298	0.50008	0.48108	0.47127	0.49938	0.53675	0.58081	0.50887	0.54518	0.49595	0.5244	0.50199	0.47688	0.43905	0.41551	0.32258	0.435	0.37181	0.44956	0.47459	0.37356	0.43028	0.44957	0.40736	0.45693	0.42319	0.42693	0.45444	0.43441	0.47775	0.49575	0.48733	0.38201	0.42936
1042.5	0.55832	0.47125	0.58642	0.48377	0.48123	0.44314	0.50231	0.48761	0.56613	0.46656	0.52194	0.46495	0.50361	0.48923	0.46119	0.41744	0.41944	0.30395	0.43616	0.36962	0.44512	0.43763	0.36343	0.38951	0.39162	0.39459	0.45194	0.40729	0.41909	0.42911	0.42263	0.47424	0.49884	0.46196	0.35418	0.39605
1043.4	0.56088	0.48387	0.58221	0.50566	0.49718	0.45893	0.52511	0.52259	0.55329	0.46213	0.52233	0.45924	0.53176	0.51233	0.47541	0.41652	0.44109	0.30736	0.45118	0.38637	0.42923	0.45467	0.38367	0.374	0.41625	0.41559	0.44502	0.42015	0.45872	0.45171	0.46352	0.49014	0.49409	0.47404	0.34647	0.38941
1044.3	0.53822	0.47713	0.54088	0.49612	0.5054	0.46307	0.50653	0.54508	0.5275	0.43921	0.4904	0.4398	0.52531	0.51639	0.44265	0.42019	0.44226	0.32616	0.42263	0.4076	0.43495	0.43047	0.38118	0.35726	0.41178	0.40318	0.39374	0.41993	0.43696	0.45411	0.45336	0.51287	0.50566	0.45816	0.32808	0.36661
1045.2	0.51081	0.46875	0.52541	0.4953	0.48097	0.4605	0.50113	0.53487	0.51779	0.38823	0.51422	0.43819	0.50159	0.49977	0.42994	0.40512	0.43966	0.32447	0.40127	0.39969	0.42023	0.3889	0.38539	0.34708	0.42485	0.40472	0.36971	0.40817	0.42208	0.41597	0.45294	0.48618	0.50015	0.43298	0.32886	0.36264
1046.2	0.47364	0.45534	0.52726	0.49209	0.4869	0.4544	0.51589	0.55209	0.54604	0.3961	0.52391	0.44907	0.49273	0.48393	0.39647	0.4083	0.46124	0.33828	0.40807	0.40523	0.42352	0.36241	0.4121	0.33176	0.42862	0.39855	0.3449	0.39926	0.40915	0.42946	0.45889	0.48026	0.49572	0.42578	0.3358	0.34391
1047.1	0.46113	0.43094	0.49271	0.5055	0.47515	0.47305	0.50411	0.56446	0.51221	0.40879	0.51604	0.46268	0.51514	0.48488	0.36903	0.43706	0.45842	0.34528	0.39501	0.40823	0.40145	0.35947	0.42916	0.34388	0.44202	0.39871	0.31899	0.39051	0.39195	0.43853	0.44198	0.47056	0.48127	0.42701	0.34834	0.34159
1048	0.45752	0.40439	0.50469	0.49594	0.45261	0.44707	0.49702	0.51526	0.52092	0.40723	0.51846	0.46693	0.51713	0.44352	0.34815	0.43338	0.44384	0.33623	0.38356	0.41444	0.40349	0.36986	0.42279	0.35978	0.41652	0.37183	0.32185	0.37623	0.37588	0.40877	0.40127	0.45781	0.47495	0.41935	0.34314	0.35232
1049	0.44747	0.39549	0.51315	0.48015	0.4275	0.42292	0.4685	0.48036	0.51437	0.41355	0.51191	0.45968	0.4813	0.44699	0.34268	0.40007	0.40346	0.32484	0.38888	0.39619	0.39106	0.38057	0.42413	0.36416	0.40235	0.38159	0.33092	0.34528	0.36334	0.37752	0.38876	0.42369	0.45186	0.40146	0.33115	0.37076
1049.9	0.44449	0.40869	0.50526	0.4988	0.4543	0.43573	0.50039	0.48943	0.53278	0.44651	0.49703	0.46014	0.50754	0.45872	0.33609	0.43022	0.41343	0.33787	0.41633	0.39081	0.40902	0.42374	0.42308	0.37727	0.38284	0.37408	0.35053	0.35903	0.37866	0.39512	0.40533	0.43209	0.46213	0.39252	0.32811	0.37093
1050.8	0.43866	0.37925	0.49144	0.50227	0.4311	0.42553	0.49237	0.43276	0.50282	0.41189	0.44885	0.4435	0.50498	0.43507	0.35413	0.41996	0.38457	0.30806	0.41774	0.37058	0.39195	0.40304	0.3877	0.37424	0.37036	0.35349	0.34691	0.35927	0.35455	0.36614	0.3874	0.42266	0.4524	0.37207	0.30706	0.35314
1051.7	0.44356	0.39732	0.50282	0.48742	0.41501	0.3926	0.51418	0.41967	0.50992	0.42259	0.49073	0.4331	0.51137	0.43626	0.38663	0.42527	0.38448	0.31136	0.42314	0.37121	0.40374	0.38888	0.3746	0.36851	0.37157	0.36346	0.37173	0.36483	0.33877	0.36426	0.39945	0.44069	0.45526	0.37244	0.29918	0.3551
1052.7	0.42719	0.38707	0.47233	0.49482	0.42235	0.38635	0.51783	0.45415	0.49086	0.42738	0.47934	0.43361	0.50794	0.43375	0.39131	0.44152	0.40753	0.32957	0.43482	0.35715	0.40866	0.36144	0.36588	0.36687	0.38753	0.35976	0.37867	0.3747	0.34569	0.3758	0.38792	0.42306	0.46085	0.3544	0.30463	0.3623
1053.6	0.39547	0.38002	0.44965	0.48387	0.40434	0.35565	0.50744	0.45722	0.45383	0.41407	0.47497	0.42307	0.51464	0.40833	0.37948	0.45329	0.41649	0.31966	0.42732	0.35932	0.37887	0.3263	0.35688	0.36648	0.37948	0.35725	0.37122	0.37641	0.33541	0.37488	0.38127	0.39958	0.43792	0.36465	0.28948	0.3454
1054.5	0.40169	0.37918	0.48125	0.45962	0.39313	0.3432	0.50106	0.42396	0.44865	0.39438	0.46529	0.46302	0.50932	0.39505	0.42585	0.42766	0.41719	0.31263	0.41764	0.37421	0.36915	0.29644	0.35418	0.37735	0.38845	0.3612	0.3836	0.37593	0.3466	0.36768	0.37057	0.39242	0.44682	0.3702	0.29843	0.36246
1055.4	0.40295	0.39336	0.46637	0.44906	0.39122	0.34369	0.46056	0.45712	0.45639	0.41113	0.49208	0.47804	0.53656	0.40987	0.41438	0.41577	0.4177	0.31563	0.39542	0.3849	0.36176	0.31535	0.35504	0.39904	0.4016	0.37936	0.40875	0.35079	0.32593	0.37362	0.3599	0.38291	0.4365	0.38007	0.30685	0.36853
1056.4	0.38859	0.40595	0.50819	0.48092	0.4293	0.3678	0.44088	0.48728	0.47642	0.42281	0.45379	0.50114	0.54138	0.43937	0.41714	0.41522	0.41868	0.3195	0.39507	0.37802	0.35085	0.34045	0.34997	0.40354	0.40771	0.3839	0.41486	0.36225	0.34457	0.3702	0.38147	0.36989	0.43872	0.39541	0.3116	0.35523
1057.3	0.37325	0.38808	0.49789	0.4953	0.41002	0.34857	0.42814	0.43774	0.4579	0.40781	0.43518	0.47844	0.51728	0.42255	0.39494	0.42308	0.39792	0.30266	0.38137	0.36783	0.3422	0.35558	0.35947	0.37295	0.38886	0.38887	0.38944	0.36781	0.30883	0.3576	0.37227	0.33467	0.40363	0.40206	0.30828	0.31137
1058.2	0.40964	0.42102	0.50899	0.5441	0.42642	0.41599	0.46266	0.44636	0.52461	0.44501	0.4579	0.48853	0.54667	0.45525	0.40498	0.45572	0.4114	0.31802	0.39858	0.37835	0.37598	0.38792	0.37121	0.39466	0.41012	0.40095	0.40074	0.39289	0.32901	0.38107	0.38126	0.37341	0.4438	0.42505	0.33202	0.33229
1059.2	0.42465	0.41787	0.45617	0.55133	0.42772	0.41091	0.43017	0.45896	0.52049	0.46233	0.44918	0.44065	0.53657	0.4589	0.36327	0.45996	0.39649	0.31298	0.39351	0.36483	0.37384	0.42315	0.35641	0.38405	0.41198	0.40066	0.37591	0.37831	0.29568	0.36444	0.39369	0.38599	0.42961	0.45104	0.32121	0.31026
1060.1	0.4504	0.42312	0.47455	0.52442	0.46068	0.42331	0.47678	0.44484	0.53825	0.46605	0.44832	0.42932	0.51417	0.45603	0.39071	0.45123	0.42098	0.32146	0.40509	0.36481	0.39503	0.43689	0.38488	0.39136	0.41866	0.41043	0.37035	0.38685	0.33248	0.3674	0.4118	0.40199	0.44185	0.46418	0.32772	0.32966
1061	0.459	0.41197	0.42713	0.48968	0.45849	0.41939	0.45418	0.40942	0.50275	0.42591	0.44488	0.38814	0.46312	0.44408	0.35893	0.41884	0.4329	0.30661	0.4058	0.34177	0.40364	0.41163	0.39719	0.38825	0.41408	0.40217	0.34753	0.3656	0.31486	0.34685	0.38942	0.37656	0.42106	0.42712	0.33303	0.32243
1061.9	0.47933	0.45061	0.44295	0.49371	0.49488	0.46351	0.44931	0.44543	0.52739	0.45166	0.45945	0.38795	0.46415	0.4875	0.38485	0.40085	0.43898	0.31663	0.40804	0.3636	0.39643	0.40389	0.39161	0.39099	0.40619	0.41173	0.36918	0.35841	0.34662	0.36163	0.40761	0.43515	0.45604	0.43945	0.33613	0.33467
1062.8	0.47153	0.40656	0.46214	0.46802	0.49125	0.43341	0.42276	0.42446	0.51334	0.41011	0.45165	0.37315	0.4431	0.46403	0.38992	0.38386	0.42784	0.2915	0.38607	0.34996	0.38329	0.39019	0.38615	0.34177	0.3897	0.38005	0.36834	0.34668	0.34675	0.35476	0.41376	0.42511	0.43733	0.43209	0.33406	0.30292
1063.8	0.46574	0.38605	0.49699	0.48065	0.49442	0.45271	0.46323	0.4459	0.51009	0.42339	0.45854	0.38384	0.47048	0.46868	0.39511	0.38145	0.44622	0.2958	0.40163	0.36676	0.39074	0.37877	0.39623	0.35067	0.40141	0.36154	0.39817	0.37258	0.36095	0.37477	0.42029	0.43274	0.43672	0.42626	0.35542	0.31592
1064.7	0.4515	0.36944	0.5039	0.47159	0.47989	0.44359	0.42236	0.45108	0.48514	0.43445	0.43478	0.39592	0.45493	0.47157	0.36364	0.38015	0.4293	0.29521	0.39058	0.38149	0.38092	0.37075	0.37787	0.338	0.38796	0.34343	0.41278	0.36629	0.35271	0.36781	0.42488	0.43302	0.42266	0.4284	0.35903	0.29224
1065.6	0.4595	0.34652	0.5195	0.49505	0.47667	0.42499	0.4498	0.47446	0.51635	0.46951	0.44189	0.44686	0.49269	0.45262	0.38075	0.38987	0.44121	0.29753	0.38806	0.41053	0.40649	0.41364	0.37168	0.35636	0.3964	0.34743	0.42069	0.37375	0.38516	0.37978	0.43506	0.46136	0.44069	0.46452	0.36543	0.31769
1066.5	0.45029	0.34339	0.5167	0.48248	0.46333	0.39168	0.45565	0.4728	0.51604	0.45004	0.41937	0.44617	0.52185	0.44282	0.35333	0.38923	0.45273	0.28538	0.406	0.39921	0.40229	0.42683	0.37209	0.35744	0.40978	0.32839	0.40568	0.37809	0.40563	0.37897	0.46505	0.44832	0.42545	0.45188	0.34852	0.32142
1067.5	0.43924	0.35474	0.48828	0.50404	0.4573	0.40199	0.45608	0.48358	0.54712	0.46369	0.41217	0.45353	0.51729	0.44268	0.33985	0.38207	0.45539	0.31653	0.4082	0.40051	0.42749	0.44797	0.36791	0.37867	0.41471	0.32759	0.36562	0.40256	0.39935	0.38817	0.45817	0.44438	0.42337	0.44035	0.34945	0.3385
1068.4	0.46302	0.37227	0.48892	0.5029	0.45982	0.40213	0.43324	0.4946	0.55281	0.45203	0.40194	0.4377	0.51067	0.44213	0.35388	0.38786	0.4561	0.32948	0.4056	0.40688	0.44295	0.47237	0.38289	0.37645	0.42476	0.34182	0.35585	0.40624	0.40113	0.41238	0.43968	0.43145	0.44325	0.44237	0.35154	0.34399
1069.3	0.43482	0.35819	0.46758	0.50524	0.47648	0.39008	0.43881	0.49029	0.54733	0.42941	0.40835	0.42839	0.52551	0.43021	0.36025	0.40285	0.46805	0.33112	0.41999	0.40588	0.44185	0.46713	0.38314	0.38081	0.44601	0.35437	0.32587	0.41243	0.43093	0.40998	0.43203	0.43436	0.45671	0.42125	0.32993	0.35772
1070.2	0.4461	0.37886	0.46585	0.51522	0.49738	0.41918	0.46878	0.48499	0.54742	0.44607	0.4278	0.44015	0.54246	0.44361	0.35872	0.44698	0.46508	0.34443	0.45403	0.4221	0.44901	0.47081	0.40409	0.4198	0.45939	0.35387	0.31609	0.43274	0.44406	0.4232	0.46018	0.44418	0.45008	0.4409	0.33402	0.38134
1071.2	0.41482	0.34449	0.47162	0.50235	0.47699	0.41705	0.45897	0.47625	0.54437	0.44016	0.42805	0.45389	0.52082	0.42598	0.38009	0.44156	0.47354	0.36393	0.43092	0.4254	0.46577	0.4771	0.39076	0.4553	0.45406	0.35423	0.32884	0.4248	0.42196	0.42685	0.43008	0.43683	0.46675	0.43504	0.32972	0.38275
1072.1	0.42503	0.33911	0.47857	0.49484	0.48262	0.44132	0.45276	0.51382	0.5142	0.4412	0.42048	0.4661	0.53435	0.4277	0.37283	0.47037	0.48057	0.37181	0.43744	0.44302	0.47732	0.46545	0.4111	0.48787	0.4479	0.36013	0.34836	0.41723	0.40022	0.43538	0.42151	0.45108	0.46163	0.42925	0.33376	0.38771
1073	0.42304	0.37976	0.52359	0.51303	0.51555	0.44007	0.50007	0.53451	0.51293	0.49399	0.46525	0.49619	0.56072	0.47256	0.40952	0.50857	0.51155	0.38875	0.45616	0.4718	0.50224	0.48056	0.4297	0.52418	0.46677	0.39764	0.37791	0.42876	0.4487	0.43455	0.44809	0.47788	0.46382	0.45295	0.34038	0.39727
1073.9	0.43252	0.39654	0.52223	0.52366	0.46477	0.43409	0.50258	0.53256	0.48773	0.49414	0.46621	0.48819	0.53967	0.45467	0.43583	0.51601	0.5084	0.389	0.46525	0.47038	0.50137	0.46743	0.44087	0.53053	0.45024	0.36992	0.38716	0.42595	0.41586	0.42469	0.43878	0.46517	0.44439	0.44247	0.34899	0.39775
1074.9	0.42374	0.41724	0.52465	0.49956	0.4385	0.42874	0.47473	0.52533	0.49496	0.51035	0.45543	0.4925	0.51369	0.44628	0.44299	0.52265	0.52431	0.40586	0.45902	0.45702	0.50675	0.4723	0.44234	0.52693	0.45624	0.3598	0.39416	0.41295	0.39704	0.42551	0.41612	0.44923	0.44814	0.45089	0.33393	0.40067
1075.8	0.48149	0.44846	0.52559	0.51493	0.4483	0.44952	0.50608	0.54338	0.5092	0.5289	0.48437	0.49008	0.53841	0.44317	0.44176	0.56097	0.5372	0.4369	0.48449	0.4872	0.55148	0.48838	0.49359	0.53373	0.48455	0.37582	0.39731	0.42985	0.42713	0.43895	0.4342	0.46362	0.46989	0.47248	0.36477	0.41676
1076.7	0.49327	0.46631	0.54374	0.51036	0.45136	0.39816	0.53887	0.50331	0.50602	0.52343	0.51814	0.50035	0.56095	0.47404	0.47892	0.55758	0.56299	0.44074	0.50952	0.51405	0.57297	0.49541	0.50334	0.54072	0.49644	0.40274	0.43618	0.42753	0.45629	0.41617	0.45053	0.46021	0.48387	0.49012	0.37431	0.43753
1077.6	0.48274	0.44777	0.52032	0.47965	0.43664	0.40337	0.53669	0.48459	0.52089	0.4732	0.49754	0.48182	0.54902	0.45602	0.47267	0.55657	0.55366	0.4419	0.51206	0.50602	0.56457	0.47773	0.50603	0.53001	0.47258	0.37673	0.40786	0.4025	0.42327	0.42041	0.44969	0.45777	0.48216	0.47418	0.36269	0.42075
1078.6	0.47301	0.4507	0.55599	0.49503	0.47743	0.42704	0.55415	0.50412	0.54916	0.48293	0.49817	0.4929	0.57645	0.4778	0.45881	0.58361	0.58536	0.46463	0.52944	0.54016	0.605	0.50195	0.51472	0.54227	0.47386	0.39783	0.40259	0.42087	0.42836	0.4384	0.4651	0.47152	0.50221	0.49944	0.37395	0.43294
1079.5	0.48165	0.43813	0.57862	0.47213	0.48756	0.4278	0.56204	0.51556	0.55829	0.45434	0.50788	0.47385	0.56638	0.47779	0.46826	0.56024	0.59605	0.47994	0.55043	0.57213	0.6165	0.49239	0.5141	0.5309	0.47169	0.42026	0.40724	0.40952	0.43556	0.44426	0.4773	0.48695	0.51329	0.47815	0.37841	0.43701
1080.4	0.45713	0.40686	0.58727	0.46355	0.49612	0.45907	0.54345	0.5069	0.55648	0.46181	0.48396	0.46848	0.5474	0.46735	0.48684	0.57034	0.60491	0.48157	0.585	0.55482	0.60352	0.47551	0.51763	0.53734	0.46258	0.41314	0.42041	0.40127	0.42407	0.45778	0.48702	0.46603	0.50615	0.47407	0.36894	0.42054
1081.3	0.45752	0.42581	0.59002	0.44426	0.51684	0.5047	0.52842	0.54577	0.55381	0.47672	0.47913	0.45577	0.52962	0.4703	0.47778	0.58365	0.62407	0.49005	0.58908	0.54463	0.59254	0.49944	0.54031	0.53841	0.46729	0.4265	0.41758	0.39722	0.43933	0.48464	0.48202	0.46234	0.50283	0.48132	0.37162	0.39184
1082.2	0.42293	0.41875	0.57704	0.45959	0.50223	0.48209	0.49917	0.51137	0.5385	0.46282	0.46504	0.44594	0.50865	0.45583	0.44303	0.57366	0.61749	0.4871	0.58464	0.54988	0.59291	0.51465	0.53621	0.54392	0.43975	0.42469	0.42323	0.39125	0.4232	0.47315	0.45582	0.43673	0.48413	0.45909	0.38027	0.38585
1083.2	0.44961	0.43826	0.55054	0.44476	0.49859	0.47851	0.49831	0.48507	0.54416	0.44317	0.46475	0.44582	0.50404	0.46439	0.44668	0.54113	0.62084	0.48831	0.59427	0.53246	0.57654	0.52895	0.55953	0.54485	0.4311	0.4426	0.4208	0.36223	0.41617	0.481	0.42984	0.42688	0.46425	0.45313	0.37679	0.36317
1084.1	0.41751	0.4449	0.5117	0.46133	0.48682	0.45824	0.48088	0.47491	0.51227	0.41164	0.46225	0.42947	0.50718	0.46565	0.43492	0.54745	0.60415	0.46538	0.57215	0.50015	0.52094	0.52145	0.58119	0.557	0.40853	0.421	0.4084	0.36379	0.40955	0.46704	0.40134	0.4095	0.43421	0.42323	0.37619	0.3358
1085	0.42166	0.4825	0.4904	0.47172	0.48505	0.4049	0.48437	0.44676	0.5089	0.41921	0.48976	0.45186	0.50805	0.49793	0.41618	0.53321	0.58486	0.44532	0.54438	0.48229	0.49754	0.53495	0.58787	0.56299	0.39279	0.42352	0.37005	0.37622	0.39528	0.42604	0.36747	0.40146	0.40144	0.42223	0.37541	0.34545
1085.9	0.42998	0.46325	0.48031	0.48614	0.47969	0.39493	0.48508	0.42673	0.53124	0.41729	0.47865	0.45475	0.50198	0.49632	0.41837	0.52864	0.56472	0.43074	0.53795	0.46593	0.4914	0.52534	0.58658	0.58118	0.40537	0.40922	0.35337	0.37207	0.3832	0.41408	0.35692	0.39618	0.40839	0.41831	0.36587	0.36517
1086.8	0.44676	0.45084	0.49024	0.49039	0.49026	0.40077	0.48703	0.47142	0.54134	0.44452	0.46991	0.48927	0.50893	0.49038	0.41934	0.53706	0.57645	0.41397	0.53746	0.44947	0.46891	0.51835	0.59488	0.59241	0.44005	0.41196	0.35032	0.38721	0.41063	0.39791	0.38156	0.40349	0.40801	0.42853	0.34971	0.37655
1087.8	0.44558	0.43433	0.46728	0.50451	0.49417	0.39123	0.46533	0.49638	0.5471	0.46531	0.46305	0.47036	0.49039	0.49275	0.40527	0.55622	0.55415	0.3942	0.50209	0.43489	0.45801	0.52366	0.59457	0.61436	0.44261	0.40895	0.35695	0.4091	0.42681	0.39197	0.40076	0.41169	0.42932	0.43701	0.33597	0.38241
1088.7	0.4667	0.43844	0.4898	0.51621	0.48457	0.41406	0.48369	0.50222	0.56415	0.47603	0.46122	0.46574	0.5213	0.5053	0.41594	0.53802	0.55328	0.40548	0.49288	0.43148	0.46726	0.52852	0.57353	0.61224	0.46159	0.42955	0.37271	0.43671	0.40684	0.4053	0.40599	0.43542	0.44059	0.45469	0.33363	0.38305
1089.6	0.45098	0.40401	0.48447	0.48072	0.46438	0.42255	0.48466	0.49634	0.54093	0.4363	0.4176	0.42212	0.49952	0.50466	0.39797	0.50043	0.51803	0.39783	0.47741	0.42106	0.43832	0.51041	0.54435	0.59585	0.46622	0.42278	0.38919	0.4033	0.37746	0.41537	0.41773	0.42993	0.44365	0.4344	0.31999	0.35711
1090.5	0.46123	0.43917	0.47749	0.48829	0.45524	0.44423	0.51098	0.50785	0.52866	0.41103	0.41991	0.41527	0.51464	0.51751	0.37805	0.4973	0.49835	0.38886	0.47903	0.42349	0.41932	0.50268	0.55569	0.58276	0.46124	0.42227	0.38726	0.39507	0.37643	0.42964	0.43631	0.43975	0.43153	0.42199	0.32369	0.36691
1091.5	0.47672	0.43017	0.41226	0.47863	0.41892	0.45519	0.49454	0.48855	0.49406	0.36617	0.42974	0.37324	0.49749	0.50426	0.34869	0.46498	0.46547	0.38922	0.45752	0.40641	0.41138	0.47459	0.55628	0.55845	0.43298	0.41568	0.37163	0.37823	0.34395	0.4418	0.41185	0.44034	0.42657	0.4026	0.32341	0.3537
1092.4	0.45904	0.43835	0.43401	0.46758	0.39949	0.45519	0.50129	0.44855	0.48006	0.36395	0.42946	0.37143	0.49308	0.52132	0.34437	0.43343	0.44431	0.37674	0.43895	0.38238	0.38989	0.45794	0.54143	0.52283	0.43272	0.41336	0.36251	0.37973	0.33043	0.44778	0.39774	0.4254	0.40639	0.38396	0.32759	0.35405
1093.3	0.4482	0.37757	0.41162	0.42316	0.3957	0.42743	0.47578	0.44936	0.46855	0.36874	0.39515	0.36915	0.46072	0.48082	0.33815	0.39295	0.41196	0.342	0.418	0.36577	0.36988	0.46463	0.52986	0.48582	0.39906	0.37581	0.36587	0.33571	0.31818	0.43632	0.38903	0.41387	0.39463	0.37718	0.32477	0.32996
1094.2	0.4356	0.39175	0.39883	0.42195	0.39808	0.42186	0.47083	0.43819	0.49114	0.38693	0.40145	0.36461	0.46012	0.45366	0.34764	0.3834	0.40988	0.31952	0.39093	0.35887	0.38011	0.4762	0.51385	0.47337	0.37294	0.36	0.37367	0.35621	0.34089	0.44016	0.37465	0.41133	0.39835	0.402	0.32842	0.34802
1095.1	0.38094	0.33744	0.38073	0.4389	0.39717	0.38567	0.43589	0.42826	0.46316	0.42012	0.36001	0.3836	0.43637	0.39085	0.34595	0.35813	0.3907	0.31278	0.36515	0.33585	0.34921	0.47867	0.46207	0.44415	0.35117	0.33351	0.3726	0.36684	0.33986	0.4217	0.36638	0.41595	0.40018	0.43815	0.32385	0.32589
1096	0.34922	0.30606	0.39289	0.42876	0.38977	0.35816	0.433	0.41778	0.48108	0.44861	0.34199	0.36403	0.43552	0.37393	0.34415	0.3711	0.38121	0.29304	0.35418	0.31788	0.33869	0.48319	0.41989	0.41447	0.33712	0.32548	0.36509	0.36329	0.35732	0.41846	0.36137	0.41394	0.39562	0.45638	0.31243	0.3167
1097	0.35538	0.26371	0.3632	0.40758	0.38291	0.35838	0.42512	0.42766	0.47711	0.44436	0.322	0.37458	0.43165	0.33241	0.3523	0.37599	0.38881	0.29573	0.35487	0.31063	0.31587	0.47171	0.38542	0.41333	0.3247	0.2915	0.38555	0.34815	0.36085	0.39238	0.34927	0.39794	0.38859	0.45938	0.30189	0.32569
1097.9	0.35302	0.32344	0.38279	0.41392	0.39099	0.37124	0.45366	0.43585	0.46272	0.45286	0.34465	0.33938	0.42455	0.33192	0.33328	0.40003	0.38811	0.30124	0.36437	0.31898	0.32586	0.4587	0.38537	0.40413	0.33552	0.31112	0.38034	0.36015	0.38345	0.38538	0.36584	0.37234	0.37206	0.47267	0.3219	0.31508
1098.8	0.36744	0.3131	0.36901	0.43287	0.38143	0.37563	0.45065	0.462	0.44421	0.43354	0.33758	0.34203	0.41381	0.32395	0.31663	0.41654	0.3875	0.30894	0.36767	0.31875	0.29399	0.43467	0.35091	0.38967	0.3613	0.3158	0.34808	0.35588	0.36919	0.37252	0.37132	0.36782	0.36029	0.46875	0.31328	0.30636
1099.7	0.38208	0.32833	0.3798	0.37977	0.37782	0.37496	0.48139	0.45285	0.44522	0.40158	0.35332	0.32263	0.41038	0.33783	0.32409	0.39202	0.39134	0.29427	0.37744	0.31825	0.30645	0.40229	0.33004	0.38191	0.35565	0.31347	0.3417	0.31727	0.35237	0.36866	0.36025	0.34939	0.34323	0.43481	0.29455	0.30374
1100.6	0.3854	0.38265	0.41254	0.36929	0.37837	0.39098	0.47135	0.46429	0.44469	0.38802	0.36685	0.3507	0.41396	0.35287	0.3332	0.37139	0.40008	0.29633	0.38101	0.32463	0.30177	0.35854	0.32951	0.38165	0.35607	0.32276	0.3529	0.32715	0.33831	0.36826	0.3705	0.34227	0.35342	0.4125	0.31366	0.30922
1101.6	0.37724	0.38474	0.44565	0.39631	0.37756	0.36578	0.46924	0.49368	0.4498	0.39428	0.38964	0.34339	0.42204	0.3637	0.35029	0.36662	0.38338	0.29176	0.38981	0.34539	0.317	0.34858	0.34323	0.35107	0.36797	0.33279	0.35663	0.33123	0.33601	0.36816	0.38556	0.35948	0.36044	0.42501	0.33687	0.29404
1102.5	0.3758	0.35145	0.40833	0.4116	0.34712	0.35774	0.4635	0.49033	0.48363	0.39335	0.40838	0.35398	0.42685	0.36665	0.35658	0.37435	0.37015	0.27629	0.3777	0.34004	0.32714	0.33443	0.34914	0.35644	0.38253	0.31143	0.33252	0.32107	0.32775	0.35893	0.38052	0.38072	0.3969	0.41979	0.32271	0.31539
1103.4	0.36562	0.36031	0.4384	0.42614	0.36791	0.37867	0.45969	0.48027	0.49465	0.40869	0.43586	0.3605	0.45185	0.38336	0.36507	0.37267	0.37046	0.2891	0.37218	0.33781	0.34742	0.33945	0.38646	0.3513	0.38122	0.33455	0.35152	0.32514	0.35005	0.37305	0.37767	0.39792	0.42153	0.409	0.34105	0.324
1104.3	0.38712	0.36619	0.43898	0.45829	0.36277	0.40699	0.44002	0.48293	0.52018	0.44475	0.42279	0.39217	0.45948	0.40134	0.34992	0.40053	0.36595	0.30626	0.35421	0.32609	0.36164	0.36783	0.39456	0.35289	0.38172	0.34985	0.35918	0.37618	0.36163	0.37776	0.38142	0.39281	0.44518	0.44405	0.35704	0.34379
1105.2	0.38216	0.33856	0.41391	0.44558	0.35307	0.39274	0.44693	0.4728	0.52834	0.45687	0.42787	0.39958	0.4829	0.3938	0.36625	0.3681	0.36257	0.30263	0.3431	0.33625	0.35319	0.38496	0.38237	0.33723	0.39359	0.34053	0.36223	0.36797	0.36267	0.36725	0.36917	0.40611	0.44965	0.45418	0.3515	0.35535
1106.1	0.37548	0.3712	0.42259	0.43586	0.37918	0.44621	0.48309	0.47569	0.50941	0.46102	0.44602	0.44064	0.49478	0.42055	0.34317	0.37182	0.37148	0.30152	0.3556	0.32585	0.36355	0.38719	0.38339	0.35764	0.40077	0.35356	0.36095	0.35394	0.37405	0.37534	0.39262	0.39645	0.44294	0.44769	0.35397	0.37501
1107.1	0.35437	0.35356	0.44378	0.43579	0.39491	0.44734	0.48563	0.46958	0.48748	0.46509	0.42612	0.45361	0.50591	0.43515	0.35553	0.36803	0.38297	0.30968	0.35318	0.32371	0.37338	0.39965	0.37546	0.33723	0.40643	0.34892	0.38303	0.39206	0.38866	0.38447	0.39118	0.38834	0.43421	0.43392	0.34372	0.38789
1108	0.33948	0.33986	0.41087	0.40457	0.36017	0.43098	0.47219	0.49702	0.4917	0.4404	0.38482	0.44734	0.51092	0.43873	0.35158	0.35383	0.37929	0.29945	0.36132	0.32591	0.36769	0.3783	0.35583	0.32636	0.37728	0.35121	0.36785	0.38168	0.3644	0.37458	0.38535	0.404	0.39706	0.43308	0.3294	0.37859
1108.9	0.34347	0.35934	0.42669	0.37718	0.34316	0.44099	0.48875	0.52927	0.49616	0.41615	0.41198	0.42568	0.53366	0.45986	0.36761	0.33812	0.37581	0.29377	0.38209	0.33506	0.37323	0.37282	0.36839	0.32783	0.38707	0.37659	0.38216	0.36331	0.36059	0.37042	0.40081	0.42222	0.38579	0.40406	0.35591	0.38008
1109.8	0.37476	0.39105	0.41616	0.38759	0.35676	0.46529	0.53439	0.53354	0.50966	0.4556	0.39581	0.44349	0.52489	0.51502	0.35317	0.36591	0.35818	0.29841	0.40997	0.34639	0.3947	0.39344	0.38808	0.36391	0.4076	0.39754	0.37081	0.37275	0.37141	0.36473	0.42061	0.4278	0.37256	0.44718	0.36725	0.40098
1110.7	0.3824	0.37826	0.37367	0.37235	0.34372	0.41919	0.50878	0.52012	0.49594	0.43546	0.35813	0.41151	0.52324	0.50271	0.36401	0.35048	0.35848	0.29707	0.38576	0.35733	0.37586	0.37733	0.3645	0.34901	0.38981	0.39969	0.34342	0.38302	0.36074	0.35588	0.39528	0.45388	0.37715	0.44009	0.35886	0.40273
1111.6	0.39154	0.41068	0.38519	0.3842	0.3393	0.42859	0.47838	0.50971	0.4901	0.43475	0.35507	0.4334	0.49944	0.50649	0.35497	0.35354	0.36611	0.30682	0.38163	0.36379	0.35476	0.34117	0.33975	0.36212	0.38115	0.43493	0.34195	0.37532	0.36628	0.36208	0.37129	0.45747	0.3662	0.45306	0.37343	0.41007
1112.6	0.42965	0.459	0.42465	0.42686	0.38304	0.4628	0.51887	0.53913	0.46978	0.47143	0.43243	0.46174	0.52374	0.54879	0.40247	0.37913	0.38848	0.30238	0.4002	0.3827	0.35807	0.3769	0.36458	0.37346	0.42466	0.45351	0.38654	0.41609	0.4175	0.3731	0.39595	0.47555	0.38884	0.4745	0.39804	0.45803
1113.5	0.38865	0.4436	0.39866	0.41751	0.42654	0.4206	0.4842	0.4969	0.47325	0.47287	0.42922	0.4632	0.4799	0.51175	0.38148	0.37835	0.40753	0.3055	0.36737	0.38849	0.36551	0.36048	0.35059	0.3384	0.43258	0.40825	0.35132	0.42722	0.42478	0.38107	0.38668	0.46469	0.37987	0.4557	0.37275	0.45429
1114.4	0.38457	0.4132	0.454	0.45793	0.44779	0.43619	0.44153	0.51392	0.50064	0.43315	0.46145	0.45864	0.4963	0.48804	0.41309	0.38734	0.4314	0.30457	0.35931	0.37673	0.37503	0.3469	0.34914	0.32176	0.45614	0.3954	0.38696	0.45372	0.44143	0.39623	0.37049	0.47015	0.41565	0.44105	0.39249	0.45783
1115.3	0.39446	0.44465	0.47361	0.45886	0.44358	0.49256	0.4679	0.51998	0.53876	0.44435	0.50822	0.49344	0.51458	0.49453	0.39247	0.40076	0.429	0.30494	0.37705	0.3664	0.40616	0.34836	0.37372	0.33809	0.4928	0.42318	0.4048	0.46434	0.46262	0.42577	0.36903	0.46795	0.43892	0.44313	0.42527	0.49075
1116.2	0.41823	0.43879	0.45471	0.4561	0.45879	0.49803	0.48651	0.55279	0.56859	0.45614	0.51882	0.49221	0.55515	0.51392	0.39929	0.39944	0.42994	0.30848	0.38675	0.37543	0.41656	0.3626	0.37016	0.33843	0.49192	0.41952	0.39321	0.45881	0.4703	0.42846	0.39	0.48539	0.47078	0.44902	0.44343	0.50336
1117.1	0.46088	0.44099	0.489	0.48755	0.48263	0.47969	0.48319	0.56238	0.62552	0.48278	0.49912	0.52952	0.57288	0.48606	0.41954	0.40663	0.45152	0.32119	0.37995	0.39075	0.46342	0.36505	0.37046	0.35867	0.5122	0.42256	0.41837	0.45742	0.48478	0.44801	0.40196	0.48327	0.52385	0.45983	0.46539	0.54358
1118	0.50475	0.45826	0.51024	0.52371	0.47039	0.4789	0.4954	0.59242	0.58894	0.50549	0.50869	0.52957	0.58826	0.49567	0.42699	0.40715	0.4473	0.318	0.41208	0.39924	0.44039	0.37959	0.38591	0.36825	0.51195	0.45677	0.43269	0.4611	0.50916	0.44522	0.40762	0.49619	0.53027	0.48612	0.50253	0.55889
1119	0.53	0.49229	0.50638	0.52939	0.49611	0.48134	0.54216	0.58991	0.56115	0.55436	0.52807	0.55206	0.61294	0.49863	0.43665	0.4221	0.44746	0.33346	0.42113	0.39182	0.45626	0.41358	0.40124	0.39529	0.51647	0.46761	0.43249	0.48295	0.50532	0.47751	0.44452	0.48612	0.5388	0.48938	0.53597	0.60421
1119.9	0.54278	0.51526	0.54639	0.57418	0.51559	0.47706	0.56723	0.57994	0.574	0.59882	0.54536	0.59094	0.63169	0.51383	0.49164	0.45403	0.46692	0.34854	0.42659	0.40137	0.46832	0.43891	0.40133	0.41097	0.53202	0.47042	0.46283	0.52356	0.51214	0.49265	0.48231	0.50687	0.55327	0.53565	0.56446	0.63785
1120.8	0.54795	0.54148	0.55456	0.59903	0.53588	0.5052	0.59844	0.56059	0.57577	0.59807	0.59356	0.60453	0.64889	0.5142	0.49621	0.4705	0.47267	0.35506	0.45678	0.39996	0.49083	0.47261	0.44093	0.41333	0.5574	0.49503	0.48903	0.52769	0.52211	0.50251	0.52755	0.51529	0.55654	0.56238	0.61397	0.66636
1121.7	0.55473	0.55213	0.57475	0.58164	0.53992	0.53514	0.63269	0.56765	0.61205	0.60212	0.63141	0.63224	0.68263	0.53701	0.49237	0.49384	0.46376	0.37153	0.48194	0.4177	0.51129	0.49214	0.47717	0.4281	0.57878	0.51364	0.49149	0.55325	0.54432	0.53573	0.5588	0.55758	0.55993	0.57739	0.65748	0.68419
1122.6	0.58468	0.57568	0.6163	0.62199	0.55245	0.59291	0.67512	0.5842	0.67142	0.63725	0.66615	0.68115	0.74028	0.57648	0.54624	0.54791	0.46692	0.40637	0.48712	0.43168	0.54557	0.51386	0.50215	0.47215	0.62707	0.53559	0.53409	0.61328	0.54295	0.58439	0.59299	0.57327	0.60509	0.62299	0.70328	0.7431
1123.5	0.58252	0.62178	0.63336	0.62817	0.59545	0.62785	0.69606	0.60284	0.70626	0.64802	0.68451	0.69106	0.755	0.6156	0.55886	0.57034	0.50522	0.43034	0.5086	0.4594	0.55923	0.53971	0.52396	0.46558	0.66094	0.57627	0.56644	0.62621	0.61525	0.62216	0.62001	0.6228	0.64096	0.66282	0.71762	0.74382
1124.5	0.60149	0.62461	0.61597	0.65181	0.61267	0.62774	0.71867	0.64973	0.73679	0.66565	0.68674	0.68395	0.76132	0.62137	0.56982	0.58407	0.52114	0.45921	0.5309	0.48558	0.5694	0.56269	0.5386	0.48393	0.69071	0.58442	0.56591	0.64767	0.65445	0.6582	0.64104	0.65829	0.66627	0.68313	0.74088	0.74453
1125.4	0.6293	0.63345	0.67455	0.67983	0.63738	0.63566	0.71521	0.68135	0.77911	0.69227	0.6906	0.72989	0.77314	0.64648	0.60596	0.61963	0.54358	0.48248	0.51927	0.5056	0.59583	0.58381	0.55085	0.51283	0.72692	0.60122	0.62276	0.72244	0.70203	0.68368	0.65639	0.69103	0.70311	0.71584	0.76209	0.77985
1126.3	0.65364	0.66386	0.70005	0.71685	0.6744	0.67346	0.73271	0.69442	0.79928	0.73136	0.72867	0.71585	0.77487	0.6566	0.64474	0.64458	0.57571	0.51316	0.53767	0.53034	0.62377	0.61504	0.55661	0.53752	0.76784	0.61549	0.6649	0.74703	0.72574	0.70085	0.69381	0.69455	0.74297	0.77751	0.79521	0.80503
1127.2	0.68443	0.6493	0.74017	0.73853	0.68463	0.65387	0.7631	0.73363	0.84637	0.73367	0.73652	0.72499	0.78765	0.67491	0.68363	0.64336	0.60121	0.51397	0.56082	0.56585	0.65055	0.61587	0.56018	0.55115	0.78853	0.6187	0.70685	0.74275	0.76478	0.72571	0.73511	0.72315	0.78018	0.78196	0.81877	0.8169
1128.1	0.71108	0.65984	0.79923	0.76481	0.65763	0.64735	0.77423	0.784	0.88789	0.76639	0.77168	0.75863	0.79204	0.69958	0.72586	0.65625	0.60445	0.53211	0.56489	0.60615	0.67445	0.63016	0.59077	0.58662	0.81526	0.63018	0.73786	0.76275	0.75679	0.75968	0.74193	0.7436	0.78606	0.81821	0.86222	0.86434
1129	0.74945	0.69214	0.87358	0.78079	0.68205	0.67907	0.78231	0.80448	0.91597	0.79486	0.81116	0.76593	0.84968	0.74024	0.748	0.69019	0.61626	0.54797	0.58722	0.63758	0.71445	0.67171	0.63828	0.59397	0.84572	0.67051	0.78511	0.80338	0.79364	0.78367	0.79598	0.76174	0.81213	0.83961	0.89937	0.89491
1129.9	0.76658	0.69761	0.87005	0.78359	0.69771	0.70666	0.83758	0.82348	0.90993	0.81727	0.79049	0.74632	0.85536	0.74703	0.75137	0.69645	0.62987	0.56646	0.62403	0.6498	0.74358	0.69724	0.6649	0.61303	0.87161	0.67738	0.76903	0.79047	0.79767	0.83356	0.81193	0.76839	0.8284	0.85057	0.91088	0.90845
1130.9	0.7562	0.67842	0.86489	0.78557	0.68284	0.69319	0.8285	0.84843	0.85351	0.81217	0.77302	0.7439	0.85769	0.76775	0.75347	0.6876	0.62306	0.56318	0.62387	0.64598	0.73579	0.70528	0.67805	0.59847	0.8725	0.68513	0.77461	0.78735	0.7979	0.84926	0.81438	0.78794	0.78898	0.81245	0.90747	0.88742
1131.8	0.76575	0.7156	0.84816	0.77764	0.74233	0.74643	0.84409	0.86303	0.85821	0.8401	0.79564	0.76616	0.86735	0.7857	0.73264	0.69958	0.63429	0.57933	0.66282	0.64727	0.76822	0.7708	0.71506	0.6269	0.884	0.73149	0.76283	0.79967	0.84637	0.86392	0.85109	0.84494	0.82445	0.83426	0.92841	0.9175
1132.7	0.76639	0.71388	0.85235	0.7871	0.77347	0.77822	0.82758	0.83663	0.83823	0.80473	0.77839	0.79278	0.88324	0.74775	0.74425	0.71946	0.63489	0.57279	0.67928	0.63703	0.78231	0.78354	0.70943	0.64321	0.88502	0.73303	0.77351	0.8073	0.86629	0.87023	0.88656	0.86053	0.84535	0.80353	0.9158	0.92164
1133.6	0.74826	0.68534	0.85784	0.79651	0.78876	0.79411	0.82154	0.82176	0.8434	0.78451	0.7603	0.7702	0.86773	0.72571	0.74752	0.70739	0.63927	0.56371	0.68395	0.633	0.80408	0.80151	0.69843	0.64582	0.87998	0.71363	0.79078	0.78826	0.86659	0.8777	0.87768	0.85763	0.86551	0.82366	0.90744	0.91829
1134.5	0.78533	0.73514	0.90394	0.82884	0.81352	0.79511	0.8265	0.86915	0.86466	0.79305	0.82216	0.79743	0.89927	0.73856	0.80685	0.73027	0.65496	0.57164	0.70968	0.67873	0.8135	0.82915	0.73637	0.66127	0.88274	0.73996	0.83955	0.84111	0.89973	0.89706	0.90942	0.89642	0.87374	0.83507	0.93516	0.93411
1135.4	0.81492	0.7589	0.91281	0.8374	0.84519	0.80468	0.8541	0.88032	0.92991	0.82495	0.82828	0.82187	0.91127	0.72497	0.81642	0.74852	0.66925	0.58915	0.74317	0.70932	0.84688	0.87522	0.75173	0.70583	0.89207	0.74224	0.83577	0.85143	0.93125	0.90462	0.92043	0.91054	0.91763	0.885	0.95641	0.962
1136.3	0.79007	0.73635	0.91729	0.82603	0.79609	0.78943	0.84672	0.86804	0.9057	0.83693	0.82703	0.80333	0.90845	0.70172	0.82865	0.75274	0.67911	0.59178	0.71806	0.72589	0.85622	0.85615	0.75178	0.70206	0.89813	0.72809	0.85419	0.86476	0.91662	0.89225	0.90072	0.89073	0.90407	0.89611	0.93167	0.93695
1137.2	0.81135	0.74948	0.89594	0.85915	0.78166	0.77296	0.88763	0.90061	0.91972	0.87	0.83596	0.77228	0.9182	0.71166	0.81091	0.77516	0.69948	0.62232	0.72876	0.76573	0.87409	0.86144	0.77428	0.71586	0.91153	0.74502	0.84825	0.88438	0.92262	0.89883	0.90772	0.91561	0.91696	0.93353	0.94493	0.93197
1138.1	0.83245	0.74004	0.84492	0.82079	0.75068	0.75096	0.85975	0.89915	0.87187	0.86909	0.8101	0.77101	0.89469	0.69529	0.78725	0.75082	0.69796	0.62863	0.72123	0.77327	0.86272	0.82415	0.75435	0.70967	0.87142	0.74112	0.80978	0.85759	0.91068	0.88791	0.88224	0.90688	0.87373	0.90298	0.94374	0.913
1139.1	0.80772	0.71741	0.83994	0.80518	0.73097	0.73404	0.84636	0.87606	0.85107	0.86438	0.79452	0.77446	0.87978	0.6983	0.74319	0.73304	0.71216	0.63429	0.7235	0.7679	0.86322	0.79519	0.74664	0.70226	0.85242	0.71909	0.78639	0.80514	0.91619	0.87185	0.86285	0.90731	0.88735	0.90395	0.93533	0.90335
1140	0.8111	0.7144	0.82586	0.78554	0.70396	0.7252	0.84568	0.81649	0.83297	0.81416	0.78198	0.74894	0.84873	0.72731	0.70609	0.72365	0.71588	0.63067	0.71561	0.75921	0.85623	0.74727	0.73845	0.69156	0.82606	0.72779	0.77022	0.78273	0.89638	0.8654	0.83248	0.88759	0.89215	0.85897	0.91812	0.88987
1140.9	0.84721	0.70733	0.82231	0.80136	0.72139	0.73597	0.83165	0.78067	0.83813	0.77614	0.78136	0.7602	0.86357	0.72424	0.72766	0.75293	0.7283	0.65502	0.74058	0.7706	0.85454	0.74593	0.75012	0.69506	0.82715	0.7305	0.79273	0.78663	0.90479	0.86673	0.81729	0.87898	0.88488	0.87007	0.92135	0.89926
1141.8	0.81925	0.64511	0.77977	0.73769	0.69893	0.7234	0.76824	0.7161	0.78248	0.72931	0.75594	0.73521	0.81044	0.68747	0.71232	0.7136	0.72337	0.63027	0.73509	0.73747	0.83203	0.71473	0.72356	0.66814	0.78145	0.70223	0.76207	0.73524	0.89415	0.83092	0.7777	0.81398	0.84583	0.83677	0.90225	0.85516
1142.7	0.85304	0.68797	0.81893	0.78763	0.7128	0.73136	0.80091	0.7216	0.80629	0.73753	0.79936	0.72619	0.82616	0.7322	0.75459	0.75301	0.75508	0.64697	0.75674	0.74978	0.8508	0.74046	0.76403	0.69521	0.80009	0.72261	0.80144	0.76075	0.89201	0.8384	0.80115	0.82249	0.87594	0.84727	0.90891	0.8466
1143.6	0.86003	0.66657	0.77494	0.76839	0.69509	0.71924	0.77917	0.68917	0.78497	0.7304	0.76833	0.71327	0.80691	0.70356	0.73651	0.76992	0.75133	0.65707	0.75262	0.73793	0.85575	0.74241	0.7416	0.70723	0.78659	0.71915	0.78481	0.76412	0.85814	0.80184	0.77103	0.78961	0.84428	0.82266	0.87683	0.81985
1144.5	0.86736	0.69814	0.76458	0.81683	0.68908	0.72665	0.78078	0.74418	0.78614	0.74625	0.80806	0.73251	0.827	0.70288	0.74875	0.80831	0.76749	0.67127	0.76679	0.7513	0.85946	0.7547	0.74974	0.72047	0.78041	0.72638	0.77498	0.81519	0.84719	0.79784	0.79085	0.8092	0.85415	0.83294	0.8763	0.8115
1145.5	0.82434	0.71837	0.73564	0.82835	0.69765	0.68932	0.76175	0.72874	0.73463	0.73052	0.77297	0.72103	0.78313	0.71805	0.70173	0.80622	0.76735	0.66116	0.76998	0.72039	0.84595	0.74985	0.72954	0.70629	0.74037	0.71522	0.73027	0.79623	0.79478	0.7768	0.7874	0.77744	0.81892	0.78815	0.85045	0.77863
1146.4	0.83193	0.7445	0.73987	0.83749	0.68299	0.67817	0.7413	0.69745	0.7469	0.7173	0.75967	0.68241	0.78141	0.74828	0.68259	0.82664	0.76431	0.67325	0.77025	0.72708	0.84328	0.76604	0.71604	0.69482	0.73561	0.72279	0.70926	0.79942	0.74675	0.73764	0.77719	0.7626	0.8066	0.77021	0.81263	0.75987
1147.3	0.75796	0.70227	0.69592	0.77327	0.65821	0.63658	0.6895	0.64326	0.67979	0.65952	0.71363	0.67095	0.73395	0.68137	0.63973	0.80404	0.73788	0.64694	0.74157	0.69027	0.80397	0.71682	0.68228	0.6682	0.69615	0.68045	0.64741	0.75249	0.71935	0.68109	0.72189	0.71572	0.75716	0.7294	0.76722	0.73066
1148.2	0.71937	0.70653	0.65269	0.73154	0.61587	0.6278	0.65582	0.64141	0.66015	0.63507	0.68065	0.6324	0.71648	0.69618	0.62967	0.78525	0.71475	0.62249	0.72678	0.68115	0.77068	0.69797	0.65421	0.65471	0.67666	0.66092	0.61701	0.73933	0.68208	0.67383	0.7131	0.71612	0.73693	0.70671	0.75065	0.70301
1149.1	0.66216	0.64669	0.6053	0.65672	0.58105	0.59021	0.59997	0.55836	0.59438	0.59661	0.62344	0.57535	0.68939	0.66118	0.59336	0.74168	0.70081	0.59289	0.69577	0.634	0.7373	0.65017	0.65158	0.61963	0.646	0.62336	0.60381	0.67652	0.64379	0.64366	0.65592	0.65917	0.66379	0.68135	0.72482	0.65545
1150	0.64233	0.60716	0.58445	0.60072	0.53834	0.58713	0.57263	0.54916	0.56414	0.56856	0.58275	0.50741	0.6726	0.62005	0.56619	0.71118	0.7026	0.58107	0.6585	0.6133	0.67793	0.64308	0.63636	0.60591	0.60434	0.58839	0.56456	0.62228	0.62799	0.63956	0.59524	0.63226	0.62563	0.6564	0.70253	0.60938
1150.9	0.62067	0.58911	0.57981	0.58829	0.53853	0.56901	0.57825	0.57328	0.54134	0.54699	0.54406	0.53169	0.65439	0.61873	0.57081	0.70487	0.69337	0.56157	0.6429	0.58387	0.64209	0.5928	0.61763	0.6161	0.55452	0.58049	0.56306	0.59601	0.62009	0.6259	0.57538	0.6387	0.60641	0.6191	0.69711	0.61875
1151.8	0.6302	0.58389	0.59415	0.59701	0.53553	0.55586	0.58077	0.60862	0.54593	0.52895	0.53778	0.53318	0.65103	0.64973	0.56854	0.7187	0.69544	0.55912	0.63028	0.57288	0.62432	0.58449	0.60999	0.6353	0.55951	0.57901	0.55903	0.60524	0.60502	0.62239	0.56385	0.63526	0.5955	0.5879	0.68134	0.61069
1152.7	0.64689	0.57069	0.63536	0.62875	0.5522	0.56828	0.58006	0.57607	0.56833	0.53923	0.55936	0.56339	0.661	0.6446	0.5976	0.73031	0.71048	0.55781	0.61741	0.55438	0.64224	0.59735	0.60974	0.64697	0.54757	0.58494	0.57161	0.5876	0.60324	0.63599	0.54582	0.60552	0.6027	0.59268	0.653	0.63481
1153.6	0.60781	0.54456	0.66533	0.62405	0.51332	0.55846	0.55106	0.55456	0.55094	0.5328	0.52441	0.55183	0.63438	0.63404	0.59875	0.71567	0.68132	0.54499	0.5995	0.52277	0.59891	0.58548	0.54339	0.64702	0.54179	0.55625	0.55729	0.57259	0.56935	0.61321	0.53354	0.57848	0.57726	0.57076	0.61312	0.61646
1154.5	0.61293	0.53835	0.68548	0.63139	0.50726	0.54118	0.52609	0.57011	0.55376	0.53268	0.5233	0.56825	0.62984	0.62825	0.61576	0.71731	0.66694	0.50965	0.58009	0.51761	0.58808	0.56052	0.53298	0.66547	0.54707	0.53559	0.55995	0.60632	0.55999	0.57286	0.54196	0.58326	0.57855	0.55077	0.59975	0.62272
1155.4	0.5825	0.50257	0.67656	0.61599	0.49033	0.52799	0.50104	0.55165	0.54285	0.5331	0.53647	0.54826	0.60894	0.57595	0.63208	0.67626	0.65284	0.47556	0.53753	0.4975	0.56589	0.55541	0.52527	0.66817	0.53686	0.50975	0.55163	0.59786	0.55037	0.56103	0.50791	0.55119	0.57322	0.55199	0.57506	0.59996
1156.4	0.54886	0.48352	0.65069	0.61556	0.48246	0.5532	0.48789	0.52688	0.57183	0.53085	0.51595	0.53203	0.62979	0.56576	0.63642	0.64384	0.63645	0.4668	0.53251	0.46505	0.54709	0.55198	0.51274	0.64974	0.50364	0.49749	0.55564	0.58109	0.53285	0.55417	0.50019	0.54701	0.5772	0.54426	0.55844	0.58409
1157.3	0.51441	0.45604	0.60802	0.58699	0.46146	0.49718	0.4521	0.49165	0.52833	0.46936	0.50008	0.47726	0.61086	0.54441	0.60905	0.60501	0.61779	0.41391	0.48901	0.41722	0.48322	0.51022	0.50707	0.61608	0.49617	0.46888	0.51072	0.55154	0.50477	0.47714	0.48259	0.52139	0.53626	0.51189	0.54629	0.54005
1158.2	0.50353	0.43418	0.55748	0.57474	0.48224	0.47049	0.46009	0.51143	0.5329	0.45102	0.47938	0.49209	0.6249	0.5472	0.60442	0.57203	0.62193	0.39247	0.44775	0.41279	0.46977	0.49842	0.49329	0.61442	0.48493	0.45569	0.48935	0.54588	0.52886	0.45312	0.44554	0.53211	0.53391	0.48462	0.54081	0.54955
1159.1	0.49101	0.41722	0.56	0.56576	0.47258	0.47092	0.50955	0.49754	0.54872	0.46136	0.46958	0.49647	0.63457	0.56131	0.64553	0.55342	0.60548	0.38661	0.43532	0.39035	0.47834	0.46624	0.45932	0.6142	0.49207	0.46677	0.49511	0.53113	0.52334	0.45036	0.42427	0.52724	0.53947	0.47921	0.51966	0.55136
1160	0.50222	0.42389	0.54559	0.56488	0.48902	0.47945	0.49068	0.52544	0.55707	0.47456	0.46349	0.49344	0.65609	0.60587	0.64786	0.56632	0.59905	0.3877	0.43141	0.38742	0.48195	0.45835	0.46745	0.59947	0.51763	0.4601	0.4746	0.54845	0.51089	0.44717	0.42596	0.54665	0.52664	0.48293	0.52032	0.54761
1160.9	0.46874	0.38342	0.50789	0.52292	0.44992	0.4171	0.48665	0.49538	0.51271	0.45565	0.43693	0.46693	0.61762	0.59702	0.64192	0.53009	0.5707	0.35185	0.38908	0.37751	0.45781	0.44053	0.43643	0.56288	0.52101	0.426	0.45928	0.54147	0.47676	0.42025	0.39134	0.5144	0.49211	0.48611	0.49596	0.5382
1161.8	0.46671	0.38606	0.51648	0.52418	0.43632	0.42515	0.51565	0.4983	0.531	0.45389	0.42908	0.46872	0.59938	0.59091	0.63402	0.52226	0.55994	0.35712	0.38214	0.37274	0.46056	0.42854	0.4045	0.57245	0.51745	0.42509	0.46446	0.55455	0.47745	0.43612	0.39377	0.5105	0.49779	0.47759	0.47704	0.54274
1162.7	0.4715	0.41602	0.53081	0.51444	0.43643	0.43936	0.51544	0.49287	0.52271	0.44628	0.44249	0.4686	0.55907	0.61683	0.62812	0.56085	0.54024	0.36418	0.38975	0.36796	0.44292	0.41975	0.40645	0.5448	0.49515	0.43037	0.4682	0.56339	0.48422	0.43725	0.4106	0.49685	0.50213	0.4976	0.4494	0.51835
1163.6	0.45281	0.42896	0.50402	0.51052	0.42848	0.43399	0.458	0.48145	0.50478	0.39329	0.45154	0.45579	0.51266	0.61998	0.61335	0.55617	0.52016	0.34838	0.36332	0.3501	0.40672	0.40146	0.38283	0.48631	0.49142	0.42759	0.45729	0.5578	0.46861	0.43688	0.40482	0.47557	0.49393	0.48319	0.44337	0.49738
1164.5	0.44368	0.44027	0.52096	0.51047	0.39896	0.40983	0.49779	0.43668	0.48612	0.39548	0.4723	0.48907	0.50124	0.62717	0.65338	0.55116	0.50731	0.3432	0.36273	0.3196	0.40038	0.39222	0.35968	0.46884	0.48611	0.42235	0.484	0.56006	0.47716	0.44816	0.40764	0.45728	0.49311	0.47843	0.43679	0.49769
1165.4	0.44844	0.4605	0.53229	0.52399	0.39935	0.41036	0.50617	0.4362	0.48615	0.42876	0.48804	0.49115	0.48491	0.62188	0.65977	0.58461	0.50937	0.34133	0.37261	0.31272	0.37707	0.39	0.35281	0.46876	0.48924	0.42105	0.46558	0.57351	0.49933	0.45734	0.42068	0.4516	0.48771	0.46129	0.42288	0.47841
1166.4	0.44889	0.45824	0.53388	0.51867	0.40854	0.4246	0.53291	0.47267	0.48598	0.45243	0.48423	0.50583	0.48564	0.6799	0.68806	0.6109	0.48811	0.34822	0.38891	0.32965	0.35496	0.40581	0.36016	0.44494	0.50718	0.4323	0.47689	0.57487	0.51166	0.49788	0.43156	0.45847	0.49044	0.4814	0.41546	0.45453
1167.3	0.45177	0.4307	0.52358	0.49913	0.38914	0.41132	0.50278	0.46399	0.4776	0.45041	0.45517	0.46559	0.47575	0.64763	0.7166	0.58913	0.48341	0.30512	0.37094	0.30222	0.34399	0.39133	0.34649	0.40453	0.51378	0.40936	0.47256	0.56794	0.48276	0.50138	0.41686	0.44021	0.48614	0.4489	0.39955	0.41753
1168.2	0.45727	0.41522	0.49387	0.49125	0.38756	0.38819	0.52102	0.46773	0.4803	0.47045	0.44234	0.45176	0.48892	0.65375	0.70725	0.60446	0.49327	0.29631	0.36214	0.30734	0.33497	0.39501	0.34398	0.40527	0.50398	0.40845	0.4727	0.54244	0.50399	0.49799	0.41127	0.43693	0.48019	0.44958	0.3616	0.3927
1169.1	0.46925	0.42403	0.45752	0.48449	0.40557	0.3817	0.5181	0.46309	0.48768	0.45498	0.41713	0.41315	0.49347	0.65494	0.66391	0.60666	0.494	0.2796	0.3445	0.30775	0.33432	0.4088	0.33991	0.3806	0.49607	0.41161	0.46805	0.52175	0.52431	0.48292	0.41733	0.42005	0.47167	0.42812	0.34365	0.37211
1170	0.50474	0.43461	0.45736	0.47445	0.39258	0.40807	0.52976	0.50397	0.5136	0.45095	0.42568	0.4367	0.51164	0.64997	0.69842	0.61279	0.47543	0.28509	0.34411	0.33491	0.35538	0.40756	0.34239	0.37002	0.49598	0.42615	0.48419	0.50776	0.52759	0.47958	0.44811	0.43566	0.50017	0.44013	0.32844	0.38575
1170.9	0.47148	0.42461	0.45639	0.45551	0.38392	0.40346	0.49068	0.50115	0.48005	0.43627	0.42184	0.39997	0.49505	0.60629	0.68911	0.60169	0.47471	0.28501	0.31735	0.33269	0.3478	0.38826	0.3252	0.32596	0.47651	0.41243	0.4714	0.49317	0.48639	0.44887	0.42954	0.43791	0.48631	0.40884	0.31477	0.35769
1171.8	0.44615	0.43047	0.4635	0.46154	0.37703	0.41119	0.49659	0.48598	0.48741	0.42354	0.44265	0.42625	0.50437	0.60975	0.66124	0.59708	0.46168	0.30746	0.3102	0.35239	0.35441	0.37048	0.33499	0.33194	0.4775	0.43172	0.45052	0.49759	0.48591	0.45262	0.44939	0.4202	0.48748	0.40842	0.30394	0.36343
1172.7	0.46125	0.42821	0.50055	0.4426	0.36537	0.42789	0.48876	0.47133	0.50964	0.4351	0.44959	0.42005	0.49583	0.61066	0.67134	0.56199	0.4351	0.32589	0.32892	0.34004	0.37572	0.38681	0.34963	0.31594	0.46275	0.40157	0.43618	0.50522	0.46528	0.45796	0.44667	0.4221	0.48626	0.41247	0.2968	0.35892
1173.6	0.44664	0.41592	0.51765	0.42308	0.34894	0.45359	0.48029	0.48438	0.49507	0.42939	0.43024	0.41648	0.47076	0.59583	0.63505	0.56195	0.4199	0.33524	0.35622	0.33826	0.3525	0.36114	0.32938	0.30213	0.4661	0.38753	0.40422	0.48542	0.40734	0.45368	0.46021	0.42193	0.46952	0.40678	0.26637	0.33159
1174.5	0.44728	0.39786	0.53442	0.40428	0.35927	0.46903	0.44154	0.44948	0.47721	0.39694	0.39411	0.39306	0.44646	0.59268	0.59911	0.53967	0.40769	0.34331	0.34379	0.32183	0.35572	0.34349	0.31792	0.28495	0.45042	0.36656	0.39389	0.47591	0.37102	0.46728	0.4322	0.41515	0.44425	0.41519	0.26002	0.29726
1175.4	0.45426	0.40893	0.50618	0.40466	0.35247	0.47958	0.42629	0.4152	0.48514	0.37176	0.35625	0.42225	0.43783	0.56568	0.57001	0.50029	0.37753	0.34142	0.34078	0.29968	0.3539	0.33364	0.31852	0.28605	0.42915	0.35333	0.38549	0.463	0.36155	0.47081	0.43217	0.38756	0.4245	0.40953	0.24776	0.30083
1176.3	0.477	0.3982	0.5128	0.4145	0.35823	0.50573	0.44149	0.4352	0.47166	0.4	0.33584	0.42595	0.43128	0.57179	0.54033	0.50798	0.37176	0.34579	0.34532	0.29633	0.35419	0.35118	0.31614	0.27964	0.43496	0.33023	0.39156	0.44566	0.32173	0.48769	0.42878	0.41468	0.40212	0.41169	0.23988	0.29688
1177.2	0.45456	0.39606	0.48092	0.45042	0.38036	0.50688	0.44749	0.45289	0.43166	0.38166	0.33455	0.41349	0.43909	0.53752	0.46662	0.50788	0.35919	0.33028	0.34539	0.30093	0.33791	0.30075	0.31372	0.27802	0.4501	0.32541	0.35411	0.43456	0.31145	0.47768	0.4375	0.41221	0.37446	0.39401	0.24274	0.27319
1178.1	0.4552	0.40117	0.49487	0.46214	0.38642	0.5239	0.44363	0.44267	0.44139	0.38244	0.35445	0.40929	0.45063	0.53555	0.46995	0.49461	0.33935	0.34385	0.33229	0.30681	0.32651	0.30566	0.3206	0.27648	0.43625	0.32256	0.35231	0.45309	0.3237	0.52123	0.42276	0.40366	0.37939	0.39551	0.24283	0.27281
1179	0.45229	0.409	0.47388	0.49069	0.36916	0.51905	0.4222	0.44661	0.4422	0.41813	0.36325	0.42606	0.46224	0.51764	0.43241	0.46334	0.34053	0.32821	0.31754	0.29634	0.30198	0.32215	0.31381	0.27497	0.44637	0.35104	0.31753	0.42549	0.3093	0.50628	0.4082	0.39758	0.38582	0.37655	0.2362	0.27498
1179.9	0.46421	0.41849	0.50235	0.51088	0.39492	0.51577	0.47208	0.46408	0.4324	0.4596	0.40072	0.41835	0.47619	0.5429	0.41556	0.47118	0.3683	0.30674	0.32778	0.31113	0.28531	0.33537	0.33173	0.28696	0.46936	0.3609	0.32122	0.43695	0.35334	0.4902	0.41525	0.4174	0.40258	0.39872	0.25272	0.2808
1180.8	0.45821	0.42469	0.49247	0.49805	0.40171	0.48037	0.45186	0.43798	0.42693	0.43754	0.39645	0.42728	0.46231	0.50368	0.41837	0.42099	0.3732	0.28231	0.31491	0.29709	0.28266	0.32783	0.31647	0.28828	0.43295	0.37495	0.32358	0.41898	0.37806	0.45363	0.39227	0.40563	0.40592	0.40031	0.25054	0.28743
1181.8	0.43179	0.43389	0.48044	0.47026	0.39171	0.47765	0.4618	0.42759	0.4503	0.43944	0.38813	0.44997	0.45323	0.48376	0.41081	0.38194	0.37104	0.28013	0.31903	0.30005	0.28983	0.35441	0.30623	0.29502	0.40303	0.37706	0.32325	0.40875	0.38525	0.43869	0.40161	0.39754	0.42309	0.41481	0.24909	0.29934
1182.6	0.4272	0.39776	0.44634	0.46017	0.37965	0.4349	0.467	0.45703	0.45943	0.41688	0.3566	0.44072	0.43128	0.44957	0.37994	0.33496	0.36839	0.24788	0.30783	0.30113	0.29438	0.33996	0.30606	0.29186	0.38732	0.35379	0.31589	0.38006	0.37125	0.3734	0.38995	0.40718	0.41608	0.39071	0.25462	0.29444
1183.5	0.38617	0.37029	0.42003	0.45484	0.40036	0.40827	0.48996	0.38071	0.4493	0.38572	0.32809	0.42944	0.40195	0.45017	0.33883	0.33185	0.35264	0.24096	0.31499	0.27222	0.28717	0.30678	0.29117	0.29086	0.3674	0.32306	0.31489	0.39421	0.38948	0.35451	0.39563	0.38112	0.39259	0.37469	0.22689	0.29214
1184.4	0.39019	0.36125	0.4098	0.48019	0.38565	0.40969	0.46525	0.3689	0.47051	0.3506	0.30184	0.43371	0.39711	0.40707	0.33403	0.3252	0.33286	0.25043	0.32845	0.26116	0.31038	0.28019	0.26239	0.28852	0.34661	0.31911	0.30946	0.40321	0.35573	0.36697	0.40074	0.37693	0.38907	0.34018	0.19705	0.29512
1185.4	0.37736	0.36407	0.39623	0.46233	0.3723	0.39646	0.47537	0.3897	0.4664	0.3351	0.29844	0.3967	0.40451	0.40473	0.32297	0.33446	0.30266	0.25794	0.34233	0.25713	0.28998	0.28205	0.25086	0.29335	0.35681	0.30916	0.29196	0.39801	0.32029	0.37529	0.41907	0.36448	0.36445	0.31507	0.2012	0.2868
1186.3	0.39726	0.35735	0.41946	0.46931	0.35211	0.40868	0.45553	0.39351	0.46409	0.3258	0.30647	0.42514	0.41289	0.4134	0.33972	0.3411	0.29086	0.25069	0.30681	0.24846	0.28557	0.28972	0.24824	0.2895	0.3598	0.32767	0.31769	0.39738	0.30333	0.39615	0.40436	0.35384	0.34079	0.29328	0.19433	0.28536
1187.2	0.37833	0.35849	0.45015	0.46872	0.36409	0.40387	0.42807	0.34611	0.44764	0.32194	0.29657	0.43582	0.4009	0.39133	0.33233	0.34601	0.30282	0.24719	0.28512	0.24401	0.28403	0.29737	0.22623	0.2794	0.35091	0.32904	0.31289	0.38269	0.32674	0.38008	0.37922	0.33228	0.32302	0.30122	0.17414	0.27271
1188.1	0.38146	0.40872	0.47795	0.47714	0.38189	0.40254	0.42935	0.42171	0.43774	0.32978	0.32672	0.41042	0.41725	0.4128	0.33403	0.33722	0.30705	0.25412	0.29297	0.27012	0.28805	0.32987	0.25007	0.27897	0.3552	0.34932	0.32177	0.3924	0.33066	0.38367	0.37698	0.37314	0.34113	0.31311	0.20822	0.28083
1189	0.36125	0.38721	0.47668	0.43751	0.38499	0.36339	0.42115	0.42201	0.40996	0.33517	0.3262	0.37395	0.41268	0.40543	0.30855	0.31648	0.3115	0.25013	0.26995	0.26138	0.27089	0.33882	0.26022	0.25694	0.34104	0.32226	0.32456	0.36224	0.32449	0.36064	0.36307	0.35917	0.31794	0.31143	0.20778	0.2682
1189.9	0.3981	0.40309	0.50938	0.49105	0.41334	0.39877	0.41357	0.40796	0.42788	0.35948	0.35867	0.38786	0.42351	0.40257	0.3167	0.31993	0.32708	0.25458	0.26235	0.26372	0.28473	0.34912	0.28582	0.26634	0.34348	0.32098	0.33214	0.38054	0.36871	0.33649	0.37322	0.36004	0.34702	0.33596	0.20792	0.2707
1190.8	0.40093	0.41646	0.4881	0.47367	0.39598	0.36921	0.39891	0.3678	0.41105	0.38468	0.34458	0.33576	0.38835	0.39979	0.29246	0.32367	0.33327	0.24423	0.26845	0.25014	0.27292	0.34223	0.27403	0.26117	0.33801	0.32002	0.31959	0.38656	0.35452	0.29525	0.35927	0.34736	0.35207	0.34355	0.21353	0.25946
1191.7	0.41961	0.4182	0.4809	0.47155	0.38508	0.36891	0.4124	0.40274	0.41316	0.39951	0.37064	0.3656	0.40381	0.42608	0.30916	0.31089	0.32248	0.2446	0.28265	0.26142	0.29123	0.34168	0.29674	0.27653	0.35632	0.33066	0.33461	0.40296	0.3497	0.31612	0.37097	0.36334	0.37704	0.36126	0.23418	0.28994
1192.6	0.46407	0.41447	0.49136	0.45913	0.37164	0.38909	0.41208	0.38905	0.42028	0.408	0.37581	0.4109	0.39769	0.40815	0.32663	0.30563	0.32129	0.22001	0.28949	0.25812	0.28099	0.33582	0.30479	0.28011	0.35812	0.32651	0.33329	0.37274	0.34743	0.32548	0.38419	0.36596	0.37203	0.38183	0.23194	0.29568
1193.5	0.47369	0.4297	0.50747	0.45341	0.3666	0.41676	0.42558	0.39146	0.42864	0.41578	0.38866	0.42004	0.42867	0.42849	0.36157	0.30302	0.31538	0.21445	0.30459	0.25562	0.29143	0.33156	0.30778	0.28499	0.37348	0.36435	0.33939	0.39295	0.3682	0.33944	0.37706	0.38112	0.39151	0.38766	0.24978	0.30117
1194.4	0.46466	0.4105	0.48944	0.43469	0.35047	0.39341	0.4626	0.40122	0.43517	0.39896	0.37302	0.429	0.41774	0.41931	0.34183	0.29037	0.30477	0.20828	0.32397	0.27197	0.29957	0.33379	0.30235	0.2682	0.3749	0.38343	0.34258	0.38577	0.34008	0.34655	0.36759	0.39669	0.39142	0.39173	0.26014	0.30371
1195.3	0.47272	0.4168	0.52516	0.46513	0.40182	0.40272	0.48692	0.45609	0.45027	0.39267	0.35778	0.45903	0.45034	0.42357	0.34667	0.30105	0.32186	0.22652	0.34028	0.30286	0.34348	0.34205	0.30197	0.27202	0.38324	0.3879	0.35332	0.38933	0.36152	0.37587	0.3853	0.4341	0.43265	0.41134	0.25449	0.3352
1196.2	0.50857	0.44722	0.52495	0.51798	0.41832	0.42533	0.51119	0.45608	0.46305	0.39032	0.39087	0.46328	0.48934	0.42821	0.32885	0.3372	0.33098	0.2472	0.35588	0.30755	0.35156	0.35016	0.29934	0.29281	0.40821	0.4161	0.36277	0.39939	0.36111	0.39883	0.41476	0.45595	0.44763	0.4236	0.2711	0.35643
1197.1	0.48839	0.43288	0.52477	0.51705	0.42173	0.40473	0.51022	0.46814	0.4871	0.38455	0.40274	0.42461	0.50213	0.4332	0.32132	0.33729	0.34171	0.26544	0.35693	0.30703	0.36983	0.35667	0.29435	0.28216	0.39406	0.41569	0.37572	0.39957	0.37036	0.40389	0.40095	0.4671	0.46855	0.41663	0.28735	0.3491
1198	0.50788	0.44208	0.55119	0.54901	0.45887	0.40638	0.52846	0.46047	0.51692	0.39357	0.42353	0.47297	0.51916	0.42137	0.31538	0.3758	0.35383	0.27234	0.36111	0.32082	0.39223	0.36807	0.2986	0.30902	0.41173	0.40449	0.37188	0.38576	0.39663	0.40506	0.40304	0.47736	0.5084	0.45389	0.30126	0.37548
1198.9	0.4823	0.44178	0.57758	0.54575	0.45545	0.39977	0.50359	0.47497	0.52181	0.39674	0.42473	0.46926	0.52902	0.4379	0.32796	0.37445	0.35755	0.27395	0.3509	0.31195	0.39933	0.34015	0.29671	0.3136	0.41369	0.38948	0.38418	0.37363	0.3884	0.40858	0.38123	0.48184	0.50919	0.44816	0.3003	0.38932
1199.8	0.48561	0.46617	0.60068	0.56958	0.46434	0.41165	0.51434	0.45946	0.54017	0.41827	0.48097	0.4647	0.55027	0.44471	0.32836	0.3882	0.36152	0.27646	0.35888	0.30213	0.39172	0.34367	0.33191	0.31807	0.43342	0.41214	0.40979	0.38738	0.41042	0.42353	0.40186	0.47388	0.50697	0.46965	0.32668	0.39074
1200.7	0.45896	0.44369	0.6106	0.5151	0.44352	0.39202	0.49665	0.45226	0.52961	0.4285	0.42943	0.41904	0.50904	0.41216	0.34001	0.37019	0.35509	0.25941	0.35163	0.27844	0.37961	0.34299	0.33534	0.29401	0.40419	0.38646	0.41291	0.38518	0.39919	0.39787	0.3913	0.439	0.4854	0.4692	0.30586	0.37624
1201.6	0.48359	0.46693	0.65463	0.54251	0.45117	0.41522	0.53296	0.46589	0.54807	0.45548	0.42683	0.45341	0.50867	0.40706	0.36822	0.39915	0.35819	0.26389	0.35328	0.29109	0.3861	0.34616	0.34424	0.31012	0.42732	0.38383	0.42843	0.41907	0.38671	0.38946	0.42012	0.42713	0.48983	0.48945	0.30772	0.40364
1202.5	0.49571	0.45746	0.63698	0.53448	0.43164	0.42161	0.5181	0.51078	0.55577	0.45284	0.37959	0.42641	0.4594	0.4378	0.379	0.3776	0.35243	0.26016	0.344	0.30806	0.39333	0.34209	0.33614	0.2974	0.40318	0.39439	0.43482	0.44887	0.38447	0.37956	0.43458	0.43431	0.46334	0.48042	0.28898	0.39688
1203.4	0.53691	0.47664	0.61985	0.54477	0.47171	0.44003	0.53648	0.53918	0.56624	0.47428	0.41612	0.44845	0.47922	0.46257	0.37671	0.40764	0.38721	0.27134	0.35343	0.33877	0.39715	0.37194	0.36122	0.30267	0.39725	0.40375	0.42033	0.46809	0.43144	0.40322	0.46949	0.4644	0.48663	0.52167	0.29444	0.38938
1204.3	0.50551	0.44126	0.5906	0.49477	0.46151	0.41945	0.54539	0.52437	0.55762	0.45041	0.41508	0.44939	0.4546	0.45993	0.38735	0.38727	0.40864	0.27262	0.36047	0.32867	0.38097	0.37367	0.35736	0.2995	0.39597	0.36873	0.41191	0.44355	0.41282	0.35888	0.46474	0.46495	0.4773	0.48829	0.30809	0.39601
1205.2	0.49778	0.45127	0.58617	0.51955	0.48515	0.427	0.57054	0.51929	0.56289	0.46761	0.43295	0.46945	0.46936	0.48318	0.37897	0.40661	0.42379	0.29697	0.36272	0.3457	0.38732	0.37151	0.36138	0.31967	0.391	0.38127	0.39298	0.44409	0.4258	0.37823	0.46962	0.48757	0.49272	0.50658	0.33211	0.40123
1206.1	0.47076	0.43382	0.53701	0.48395	0.48179	0.4155	0.5589	0.55081	0.55773	0.46245	0.46226	0.48189	0.47386	0.49353	0.34958	0.39608	0.44088	0.30522	0.36353	0.36379	0.39307	0.37731	0.36929	0.32	0.3943	0.37058	0.38025	0.44319	0.45291	0.40219	0.45406	0.49231	0.47921	0.48752	0.34223	0.41834
1207	0.43741	0.41711	0.50751	0.45866	0.46775	0.39527	0.55018	0.53374	0.53049	0.45562	0.48932	0.501	0.48238	0.45574	0.31397	0.38255	0.43417	0.30087	0.37135	0.34597	0.37801	0.38122	0.36632	0.32962	0.38847	0.34532	0.37364	0.42195	0.42748	0.40823	0.46035	0.48697	0.47393	0.46969	0.34874	0.41219
1207.9	0.42526	0.41246	0.52726	0.45905	0.46217	0.39469	0.56501	0.53636	0.52142	0.46772	0.48068	0.49397	0.4802	0.45472	0.34883	0.37246	0.42692	0.3087	0.37225	0.31123	0.37468	0.39971	0.3442	0.34036	0.4163	0.36394	0.38659	0.42853	0.44971	0.41762	0.47612	0.46091	0.47165	0.45165	0.36155	0.43633
1208.8	0.4381	0.41411	0.52484	0.49163	0.45062	0.41787	0.55747	0.56999	0.52841	0.46394	0.43456	0.51418	0.50726	0.45726	0.35898	0.36549	0.39317	0.30771	0.3613	0.33273	0.38136	0.40391	0.33446	0.33678	0.40803	0.36773	0.38408	0.44564	0.45363	0.46367	0.47603	0.46551	0.47512	0.47106	0.34597	0.44701
1209.7	0.4439	0.401	0.48289	0.48087	0.4439	0.41669	0.54015	0.61059	0.53654	0.45338	0.44406	0.50511	0.51756	0.46818	0.36943	0.35231	0.40449	0.29212	0.3711	0.34142	0.36147	0.4069	0.33161	0.32448	0.43332	0.35645	0.39249	0.46949	0.46733	0.45267	0.46933	0.49742	0.47785	0.44366	0.32912	0.44857
1210.6	0.47389	0.42098	0.47505	0.51822	0.45587	0.45522	0.52853	0.60307	0.53833	0.44536	0.40333	0.48349	0.5319	0.4712	0.40571	0.38245	0.40387	0.2988	0.37529	0.34569	0.35776	0.42064	0.33403	0.33207	0.44458	0.38771	0.40063	0.48033	0.46513	0.46182	0.46674	0.50188	0.48258	0.46416	0.33931	0.44163
1211.5	0.505	0.44251	0.49262	0.52506	0.46292	0.45131	0.51861	0.60839	0.5625	0.4625	0.42589	0.47669	0.55088	0.49194	0.43844	0.40189	0.42566	0.30822	0.36283	0.34429	0.35892	0.4281	0.35275	0.33078	0.47478	0.40313	0.38607	0.47247	0.48968	0.44728	0.43347	0.49684	0.50076	0.4848	0.35155	0.46011
1212.4	0.50641	0.44788	0.47084	0.47816	0.4045	0.44427	0.50179	0.58001	0.56166	0.45781	0.41067	0.46745	0.54584	0.46144	0.41537	0.38756	0.41101	0.29454	0.35994	0.35255	0.36198	0.40021	0.36803	0.30876	0.44887	0.38897	0.38173	0.46061	0.43875	0.44125	0.4104	0.48299	0.4844	0.47667	0.34238	0.44336
1213.3	0.52055	0.45835	0.45346	0.45694	0.37106	0.45081	0.50015	0.55812	0.55633	0.43678	0.43305	0.42666	0.51824	0.47261	0.40588	0.40518	0.40243	0.30459	0.35763	0.3355	0.36248	0.37692	0.37241	0.30259	0.43299	0.4013	0.36903	0.44911	0.42315	0.43567	0.37985	0.46946	0.48761	0.45961	0.34804	0.41935
1214.2	0.51568	0.4879	0.49894	0.4506	0.35698	0.46932	0.52989	0.54993	0.54296	0.4333	0.41983	0.43905	0.53305	0.49518	0.43222	0.40341	0.39182	0.32092	0.36165	0.3417	0.38452	0.38882	0.37053	0.30913	0.41823	0.42002	0.38061	0.426	0.41616	0.45028	0.39944	0.4666	0.48936	0.47598	0.35574	0.43229
1215.1	0.48574	0.44907	0.5142	0.43678	0.3649	0.46526	0.53706	0.56039	0.54112	0.44898	0.44291	0.45385	0.52246	0.50724	0.43289	0.39322	0.39317	0.32048	0.37342	0.32987	0.41616	0.354	0.36457	0.29953	0.407	0.41459	0.39002	0.41639	0.40559	0.43857	0.42214	0.48477	0.5147	0.46829	0.35276	0.43705
1216	0.46844	0.42584	0.49815	0.44148	0.33452	0.47181	0.54358	0.58677	0.53843	0.43156	0.41408	0.43168	0.50499	0.51615	0.44523	0.38824	0.38264	0.3114	0.39173	0.34643	0.40345	0.34732	0.35565	0.29479	0.39471	0.41493	0.41391	0.41656	0.39265	0.44543	0.43722	0.47752	0.51447	0.47393	0.34675	0.423
1216.9	0.42866	0.42082	0.48899	0.48395	0.35332	0.46669	0.53853	0.59338	0.53785	0.42473	0.40994	0.41075	0.49184	0.54534	0.46698	0.4098	0.38638	0.30872	0.39692	0.35052	0.41697	0.35027	0.34614	0.30343	0.39743	0.41975	0.41227	0.4293	0.38237	0.42855	0.43155	0.4794	0.52375	0.46392	0.35198	0.41049
1217.8	0.42708	0.42077	0.49219	0.47593	0.38454	0.45675	0.53166	0.59268	0.54851	0.46314	0.39879	0.43723	0.48506	0.53969	0.48926	0.41871	0.41974	0.30687	0.40972	0.36464	0.43068	0.38418	0.35865	0.32705	0.42689	0.41348	0.42551	0.42807	0.38294	0.4224	0.45354	0.49863	0.5121	0.46476	0.35147	0.42841
1218.7	0.43861	0.4136	0.44772	0.48014	0.40276	0.4569	0.5011	0.58112	0.56443	0.49082	0.41587	0.43009	0.45332	0.53589	0.48796	0.44152	0.43783	0.30425	0.41834	0.36454	0.42843	0.38223	0.37994	0.34812	0.43598	0.42016	0.42197	0.43949	0.38216	0.42336	0.44147	0.47128	0.5101	0.45769	0.36209	0.41784
1219.6	0.4275	0.4399	0.42591	0.47301	0.37777	0.44003	0.49627	0.51852	0.55676	0.47865	0.37978	0.44055	0.45491	0.55984	0.48705	0.44048	0.4442	0.30519	0.40304	0.35632	0.42437	0.39402	0.37891	0.36858	0.43178	0.42827	0.39512	0.42473	0.37854	0.43388	0.43187	0.44495	0.50731	0.46643	0.3545	0.41081
1220.5	0.42235	0.46735	0.42835	0.46096	0.38852	0.45745	0.50785	0.50721	0.53627	0.49611	0.38488	0.44633	0.46865	0.56939	0.4768	0.44987	0.46524	0.32903	0.40391	0.37843	0.41428	0.38343	0.39841	0.37991	0.43672	0.43249	0.37312	0.44125	0.37446	0.43264	0.44085	0.46626	0.47928	0.46572	0.36957	0.41605
1221.4	0.43722	0.4823	0.39841	0.44123	0.38377	0.46851	0.49293	0.50197	0.53947	0.47457	0.38341	0.42768	0.45162	0.57804	0.47388	0.44025	0.46343	0.32421	0.39144	0.37989	0.41686	0.39027	0.38758	0.37751	0.44071	0.43521	0.35461	0.42315	0.37965	0.41134	0.41907	0.47338	0.47725	0.47315	0.35859	0.40482
1222.3	0.44355	0.47233	0.39987	0.44596	0.37422	0.45398	0.49312	0.5259	0.53087	0.45867	0.40703	0.42754	0.4644	0.58017	0.4885	0.44544	0.44781	0.31904	0.38535	0.38601	0.41502	0.37214	0.39041	0.36375	0.42988	0.43211	0.34561	0.42771	0.38954	0.40342	0.39683	0.48018	0.46053	0.47983	0.35215	0.3886
1223.2	0.43832	0.47592	0.43015	0.431	0.36933	0.42845	0.5076	0.55489	0.52694	0.43093	0.42147	0.42021	0.47963	0.57352	0.48469	0.45375	0.42871	0.31639	0.37751	0.39527	0.42693	0.38056	0.37962	0.3481	0.42157	0.42163	0.34392	0.43023	0.3993	0.39252	0.37906	0.51545	0.44954	0.47912	0.34911	0.38239
1224.1	0.45537	0.47308	0.43639	0.43745	0.36866	0.41464	0.52105	0.60464	0.52798	0.4417	0.44665	0.40002	0.49192	0.5337	0.48446	0.48187	0.42252	0.31558	0.38202	0.41595	0.40272	0.41908	0.38503	0.3534	0.42967	0.39907	0.35024	0.46732	0.42733	0.36871	0.3837	0.53911	0.43538	0.47914	0.35233	0.37639
1225	0.48001	0.48471	0.4457	0.45793	0.39284	0.40843	0.50361	0.61303	0.5382	0.44715	0.45973	0.40535	0.51754	0.53852	0.51804	0.50454	0.41772	0.32022	0.37245	0.41013	0.44116	0.45196	0.39133	0.37402	0.43774	0.40883	0.37418	0.47011	0.43811	0.40497	0.36397	0.54149	0.45193	0.4715	0.35823	0.39473
1225.9	0.47682	0.47638	0.4749	0.4812	0.41099	0.41683	0.49304	0.61327	0.53872	0.45548	0.43686	0.42738	0.53557	0.52572	0.55357	0.533	0.42294	0.33244	0.37864	0.43257	0.44077	0.43633	0.39222	0.38662	0.4135	0.40376	0.4099	0.47391	0.45674	0.42639	0.36405	0.56057	0.46016	0.45977	0.33817	0.41674
1226.8	0.47856	0.48184	0.50702	0.48255	0.39607	0.44182	0.48771	0.60632	0.54428	0.46327	0.43795	0.42339	0.54621	0.53226	0.586	0.53104	0.42992	0.34024	0.40541	0.44541	0.44985	0.45659	0.38808	0.40172	0.41787	0.39979	0.44033	0.4772	0.46168	0.43903	0.39645	0.55276	0.48158	0.45749	0.3636	0.42243
1227.7	0.49245	0.49059	0.52415	0.51976	0.40625	0.46784	0.49847	0.59182	0.55864	0.46374	0.41834	0.46607	0.53806	0.52721	0.61334	0.53789	0.4491	0.34344	0.41855	0.43481	0.46578	0.47318	0.39897	0.42322	0.4493	0.39007	0.45739	0.47266	0.4718	0.4512	0.4245	0.52253	0.50682	0.44517	0.36675	0.42941
1228.6	0.47952	0.45575	0.51434	0.48207	0.39152	0.45745	0.51211	0.56689	0.53589	0.44171	0.40209	0.45826	0.53195	0.53893	0.60896	0.49872	0.45693	0.35283	0.43171	0.42996	0.48433	0.43126	0.38592	0.42255	0.43234	0.39655	0.45117	0.41574	0.43792	0.44198	0.4299	0.4827	0.49543	0.42393	0.3589	0.43013
1229.4	0.48746	0.46751	0.51984	0.49066	0.39715	0.46071	0.53882	0.5626	0.55791	0.44649	0.41289	0.47942	0.53529	0.53072	0.62621	0.50326	0.46926	0.35865	0.45579	0.42474	0.49486	0.42873	0.37853	0.42414	0.44237	0.38479	0.48136	0.40617	0.44828	0.43415	0.4523	0.46811	0.52351	0.43254	0.36335	0.41846
1230.3	0.49315	0.43722	0.50512	0.47501	0.38636	0.44117	0.5776	0.56667	0.55771	0.45543	0.43063	0.46864	0.53997	0.52874	0.58821	0.50532	0.4903	0.36686	0.4581	0.4167	0.49338	0.45748	0.40314	0.43922	0.45527	0.37338	0.44874	0.39637	0.45625	0.44299	0.48587	0.45589	0.52258	0.43066	0.38931	0.42161
1231.2	0.47663	0.43097	0.49232	0.46522	0.41996	0.43234	0.59446	0.56531	0.56436	0.47255	0.43923	0.45754	0.53822	0.54247	0.5627	0.49745	0.50405	0.36769	0.43336	0.40391	0.48314	0.46591	0.42	0.43979	0.44784	0.38669	0.40712	0.38446	0.46184	0.44476	0.48717	0.45098	0.52038	0.43867	0.38682	0.44046
1232.1	0.47708	0.40572	0.47238	0.46446	0.43392	0.43645	0.56773	0.57238	0.54966	0.48879	0.44812	0.40319	0.52043	0.54936	0.56229	0.49425	0.50872	0.37776	0.42758	0.40923	0.46429	0.45676	0.42818	0.43024	0.41656	0.41189	0.38676	0.38616	0.44307	0.4289	0.48184	0.46001	0.51103	0.44891	0.40058	0.44113
1233	0.4816	0.41875	0.49862	0.47773	0.44724	0.4449	0.54082	0.59235	0.58606	0.4875	0.46661	0.39451	0.50622	0.53039	0.56711	0.51692	0.50737	0.37519	0.41317	0.4108	0.47298	0.48298	0.43914	0.43959	0.42028	0.40675	0.39547	0.41818	0.43307	0.41694	0.47019	0.472	0.50489	0.44287	0.41075	0.43475
1233.9	0.4539	0.40255	0.47521	0.4692	0.45088	0.45171	0.51229	0.59852	0.59222	0.48634	0.46469	0.36229	0.46042	0.53614	0.51927	0.52481	0.51297	0.3663	0.41051	0.41158	0.46937	0.47487	0.44669	0.44521	0.39019	0.41644	0.34679	0.42728	0.41927	0.40576	0.46603	0.46615	0.48999	0.42733	0.41032	0.40813
1234.8	0.47873	0.4318	0.52371	0.50842	0.48539	0.49056	0.53137	0.63397	0.61779	0.48585	0.4809	0.40577	0.50199	0.54504	0.5436	0.54269	0.51622	0.39742	0.42687	0.4232	0.49006	0.46416	0.47321	0.46576	0.41617	0.43285	0.37421	0.45667	0.43449	0.4372	0.45474	0.49464	0.494	0.4304	0.44345	0.44321
1235.7	0.49193	0.42597	0.51524	0.53474	0.50064	0.49691	0.54853	0.65104	0.6347	0.48487	0.49069	0.42925	0.49512	0.53476	0.55112	0.55372	0.52447	0.40913	0.45256	0.44033	0.51076	0.47006	0.49322	0.48803	0.42407	0.43057	0.39766	0.47311	0.45025	0.44838	0.45865	0.52329	0.51401	0.43696	0.45709	0.44909
1236.6	0.48109	0.43709	0.52158	0.48952	0.46061	0.45796	0.53861	0.65168	0.64126	0.47325	0.4742	0.45299	0.50839	0.52313	0.52418	0.55575	0.50543	0.40709	0.45827	0.43089	0.51827	0.47176	0.48837	0.49543	0.41053	0.41523	0.38909	0.44982	0.43821	0.44286	0.45282	0.53264	0.50432	0.43177	0.44099	0.46581
1237.5	0.49184	0.46161	0.50782	0.49539	0.46414	0.47835	0.52988	0.65806	0.64393	0.4679	0.46528	0.46137	0.51094	0.55105	0.5189	0.55795	0.50877	0.40884	0.4654	0.4447	0.51211	0.44231	0.52045	0.51496	0.4368	0.43977	0.39793	0.44073	0.46093	0.47003	0.44591	0.56212	0.51586	0.42458	0.44513	0.48077
1238.4	0.49068	0.47596	0.51201	0.51122	0.46289	0.46117	0.53538	0.6545	0.63373	0.46344	0.50589	0.46505	0.5148	0.55699	0.53488	0.55064	0.5126	0.41604	0.46895	0.44603	0.50958	0.45848	0.5604	0.50535	0.45243	0.44075	0.39791	0.43788	0.48097	0.48266	0.45844	0.54988	0.50781	0.4392	0.45771	0.51748
1239.3	0.48578	0.44631	0.50987	0.49842	0.45692	0.44417	0.51163	0.64635	0.64111	0.47429	0.49635	0.46642	0.51736	0.56008	0.52213	0.5605	0.53101	0.40911	0.49016	0.45978	0.53284	0.48454	0.55356	0.50132	0.45447	0.44593	0.40486	0.44404	0.46578	0.46648	0.47916	0.54499	0.53081	0.45765	0.43296	0.5244
1240.2	0.50249	0.45785	0.50307	0.47222	0.4295	0.45166	0.52088	0.65506	0.63818	0.49056	0.46101	0.46464	0.52733	0.55877	0.48627	0.56449	0.54609	0.42193	0.50437	0.47549	0.53215	0.47382	0.5331	0.48902	0.46075	0.45873	0.38334	0.44325	0.48394	0.45302	0.48625	0.53758	0.52128	0.4535	0.43386	0.52715
1241.1	0.51655	0.44168	0.48389	0.49509	0.45126	0.46943	0.54493	0.68944	0.64704	0.50413	0.49765	0.48477	0.56266	0.57195	0.50084	0.55787	0.57131	0.44446	0.51153	0.51132	0.54987	0.46603	0.54998	0.51378	0.48984	0.45829	0.40515	0.4604	0.48863	0.46848	0.50589	0.53628	0.5247	0.4569	0.46256	0.53602
1242	0.48876	0.44383	0.50783	0.50362	0.45557	0.47307	0.55354	0.70313	0.63615	0.54466	0.50428	0.48629	0.59672	0.56861	0.5183	0.54541	0.58101	0.47689	0.5334	0.52543	0.55999	0.49649	0.53613	0.5065	0.49525	0.44991	0.43206	0.44987	0.50908	0.47439	0.52041	0.52979	0.53635	0.47855	0.48113	0.54084
1242.9	0.47822	0.40279	0.52329	0.4802	0.42098	0.46963	0.57198	0.72626	0.6336	0.53525	0.46666	0.49168	0.60319	0.55959	0.5109	0.55207	0.57334	0.48371	0.53815	0.55547	0.58441	0.49899	0.48302	0.51789	0.48807	0.44343	0.44223	0.45417	0.46305	0.45271	0.51685	0.55459	0.53658	0.46059	0.47769	0.53192
1243.8	0.47231	0.42253	0.50163	0.4718	0.39696	0.47731	0.57701	0.68802	0.61215	0.52798	0.46739	0.48889	0.58664	0.5455	0.51873	0.529	0.55063	0.50329	0.54117	0.54169	0.57065	0.4935	0.48061	0.5264	0.47614	0.43648	0.42647	0.45137	0.44254	0.44951	0.51339	0.52952	0.49321	0.446	0.51951	0.51879
1244.6	0.42518	0.39627	0.49459	0.50309	0.41556	0.45665	0.52282	0.64523	0.58306	0.5195	0.48875	0.48939	0.58203	0.51945	0.51806	0.5285	0.54431	0.50047	0.5228	0.53378	0.55988	0.48432	0.4804	0.51994	0.46248	0.4141	0.4304	0.4462	0.39168	0.43927	0.46123	0.50505	0.47814	0.44269	0.53113	0.50687
1245.6	0.41475	0.39499	0.50967	0.52044	0.42159	0.48091	0.53177	0.58545	0.5851	0.51734	0.46011	0.4828	0.57246	0.48746	0.53014	0.56793	0.56057	0.4885	0.52986	0.53248	0.56888	0.48236	0.45553	0.51401	0.4612	0.40331	0.4169	0.43562	0.39332	0.44032	0.45306	0.4895	0.46545	0.444	0.53401	0.49776
1246.4	0.45304	0.37389	0.49805	0.53077	0.41861	0.4482	0.53438	0.53417	0.57463	0.49069	0.48118	0.49845	0.5453	0.45915	0.52929	0.58439	0.56463	0.4686	0.53024	0.51087	0.56562	0.47089	0.45204	0.49502	0.44224	0.38586	0.38521	0.45622	0.36357	0.40685	0.44702	0.46668	0.44692	0.43887	0.5409	0.50228
1247.3	0.44457	0.36011	0.50399	0.53768	0.44645	0.46715	0.52106	0.48343	0.56406	0.50517	0.47163	0.51857	0.54435	0.42339	0.51089	0.57421	0.57407	0.46768	0.54772	0.48444	0.55096	0.45625	0.45274	0.4762	0.43725	0.36679	0.39475	0.43576	0.36819	0.41282	0.42191	0.44902	0.45	0.45299	0.56073	0.48571
1248.2	0.43111	0.35738	0.50982	0.53607	0.45613	0.44816	0.52657	0.48342	0.56882	0.50847	0.48695	0.51079	0.54126	0.42385	0.51588	0.60835	0.58033	0.46006	0.5506	0.48445	0.53145	0.44558	0.43739	0.46214	0.43336	0.3784	0.41831	0.42117	0.38182	0.40036	0.44537	0.44398	0.45478	0.44709	0.55743	0.4863
1249.1	0.44713	0.3579	0.53073	0.53663	0.4438	0.44605	0.5476	0.49061	0.57594	0.49176	0.49648	0.5156	0.53361	0.45056	0.54327	0.62178	0.57704	0.46325	0.56775	0.46733	0.52651	0.44573	0.43607	0.46793	0.41364	0.38631	0.4487	0.41757	0.38456	0.39864	0.47224	0.43747	0.4773	0.43295	0.54487	0.45599
1250	0.43482	0.35849	0.51606	0.5277	0.45546	0.43673	0.54052	0.49602	0.55844	0.47386	0.49723	0.50754	0.52338	0.46995	0.49374	0.58725	0.56678	0.47451	0.57166	0.44818	0.50681	0.4483	0.43842	0.4477	0.39989	0.40001	0.44842	0.40961	0.37426	0.3849	0.46732	0.43105	0.49103	0.42378	0.54673	0.4351
1250.9	0.43717	0.36646	0.51021	0.5288	0.4461	0.45022	0.55646	0.50171	0.5626	0.48884	0.4706	0.51118	0.51847	0.48579	0.47106	0.61073	0.56222	0.48142	0.58942	0.44561	0.50434	0.4483	0.43849	0.46407	0.39334	0.41446	0.45308	0.41349	0.37051	0.39654	0.45848	0.42838	0.49788	0.43144	0.54927	0.42179
1251.8	0.43737	0.3812	0.50676	0.55557	0.45532	0.43945	0.58248	0.48532	0.56934	0.47081	0.47286	0.50203	0.51814	0.49981	0.46629	0.63342	0.55604	0.48687	0.58661	0.45356	0.48831	0.44592	0.44757	0.47134	0.40969	0.4355	0.43097	0.44961	0.36956	0.39738	0.4733	0.41384	0.49979	0.40442	0.53679	0.42859
1252.7	0.44789	0.37804	0.49781	0.5571	0.45284	0.42736	0.58356	0.48863	0.56306	0.48172	0.47019	0.47625	0.50273	0.49092	0.42005	0.60619	0.55707	0.47157	0.57346	0.45164	0.49305	0.43533	0.4557	0.47682	0.42165	0.41322	0.39033	0.46061	0.35477	0.36736	0.43478	0.41435	0.48286	0.41152	0.52327	0.3971
1253.6	0.41366	0.39017	0.48881	0.54916	0.47821	0.42777	0.56824	0.45966	0.55286	0.46833	0.43279	0.45456	0.4891	0.46288	0.38303	0.58804	0.54829	0.46115	0.55044	0.43609	0.48572	0.42314	0.44013	0.48348	0.42856	0.39806	0.35859	0.4503	0.33206	0.35537	0.40568	0.40272	0.44201	0.39158	0.5095	0.39263
1254.5	0.41048	0.43764	0.53494	0.58357	0.48326	0.43217	0.57701	0.45228	0.57425	0.4936	0.45507	0.44818	0.49964	0.4703	0.42555	0.62773	0.55636	0.45561	0.54125	0.43389	0.48666	0.43057	0.43145	0.4837	0.43865	0.40854	0.36814	0.48298	0.34618	0.35643	0.42036	0.41943	0.43535	0.40046	0.50476	0.40388
1255.4	0.40448	0.46147	0.57166	0.62071	0.52407	0.43413	0.56803	0.45172	0.5896	0.48144	0.47259	0.46428	0.5271	0.49509	0.43998	0.59921	0.55998	0.45418	0.50854	0.43099	0.48274	0.42598	0.42474	0.49001	0.44136	0.41905	0.36965	0.47568	0.36219	0.35247	0.42242	0.42462	0.44979	0.39513	0.51203	0.41162
1256.3	0.43671	0.49189	0.60406	0.61067	0.54039	0.44498	0.54738	0.4706	0.58111	0.50295	0.45582	0.47578	0.52983	0.4935	0.45547	0.58236	0.57119	0.4473	0.47407	0.41313	0.47195	0.43793	0.42531	0.49554	0.43309	0.40113	0.40178	0.44245	0.38234	0.35387	0.40805	0.42899	0.44154	0.40612	0.52196	0.41797
1257.2	0.43505	0.49611	0.61307	0.58987	0.55951	0.43651	0.48904	0.45409	0.56074	0.47316	0.45294	0.47863	0.50562	0.49295	0.46788	0.5444	0.57155	0.42261	0.43717	0.39918	0.45103	0.4216	0.40878	0.47242	0.40814	0.39446	0.41625	0.41133	0.39247	0.36673	0.40225	0.39958	0.46339	0.39975	0.52917	0.41245
1258	0.50779	0.54775	0.62165	0.60949	0.57713	0.45618	0.51811	0.49854	0.55676	0.48345	0.47807	0.50395	0.54967	0.53031	0.48153	0.54936	0.58029	0.42313	0.44324	0.42248	0.44901	0.42492	0.42455	0.45408	0.42745	0.41645	0.41969	0.41914	0.42769	0.38675	0.44582	0.4292	0.481	0.42975	0.54283	0.4398
1258.9	0.54054	0.54674	0.61853	0.63468	0.58981	0.45398	0.49449	0.50283	0.54995	0.48423	0.4618	0.51426	0.5663	0.55988	0.48735	0.51622	0.57609	0.41865	0.428	0.42914	0.43959	0.39868	0.43609	0.46032	0.43982	0.41678	0.42034	0.41494	0.43082	0.39859	0.41928	0.41778	0.5039	0.4469	0.53968	0.43711
1259.8	0.54353	0.56871	0.62118	0.61945	0.60793	0.4621	0.49165	0.51734	0.54799	0.48627	0.45247	0.47975	0.53326	0.56349	0.46837	0.50449	0.56387	0.3989	0.42495	0.42687	0.42897	0.38138	0.42836	0.42959	0.44051	0.39578	0.43631	0.41744	0.41409	0.39736	0.44352	0.40013	0.47897	0.4282	0.5159	0.41221
1260.7	0.568	0.57621	0.58633	0.62678	0.59931	0.46811	0.49622	0.51677	0.55369	0.47739	0.46129	0.46754	0.51931	0.5921	0.46558	0.48309	0.54846	0.39655	0.42074	0.43382	0.42292	0.36829	0.41594	0.42142	0.43244	0.40625	0.41708	0.41224	0.37409	0.39941	0.46092	0.41152	0.48145	0.42726	0.50486	0.40435
1261.6	0.59431	0.6061	0.60837	0.6808	0.63664	0.51606	0.57117	0.53784	0.57977	0.51629	0.4796	0.4992	0.54578	0.59552	0.47289	0.49702	0.54187	0.41398	0.43802	0.43421	0.43389	0.39949	0.42685	0.43135	0.45339	0.414	0.42452	0.42874	0.39003	0.43058	0.48563	0.42588	0.4754	0.44811	0.50357	0.41909
1262.5	0.57215	0.58762	0.62548	0.67442	0.66437	0.51084	0.58133	0.53145	0.60913	0.54958	0.48666	0.48051	0.52902	0.59231	0.46544	0.47991	0.54567	0.4105	0.43127	0.42183	0.44561	0.42413	0.42508	0.42493	0.45571	0.42312	0.44274	0.43267	0.40023	0.433	0.48087	0.42535	0.47187	0.45533	0.49379	0.40305
1263.4	0.55341	0.57107	0.58592	0.62564	0.64248	0.49985	0.58057	0.53116	0.57355	0.52033	0.47922	0.49298	0.4782	0.55	0.40142	0.45741	0.50608	0.39806	0.41922	0.40104	0.42186	0.42217	0.40206	0.40837	0.42722	0.39481	0.40796	0.41172	0.36196	0.41828	0.47591	0.39825	0.44445	0.4236	0.46526	0.38223
1264.3	0.54662	0.53425	0.55443	0.61158	0.61355	0.45943	0.57568	0.51962	0.55325	0.49739	0.46879	0.46912	0.47258	0.52703	0.40954	0.45854	0.48258	0.38007	0.40591	0.37539	0.40937	0.43966	0.38793	0.40467	0.42379	0.37801	0.3795	0.39274	0.3319	0.40967	0.43366	0.38307	0.44096	0.42746	0.44917	0.38143
1265.2	0.52983	0.53342	0.55483	0.6306	0.60235	0.45536	0.56678	0.51222	0.55414	0.49888	0.47221	0.4725	0.47882	0.50509	0.38868	0.44465	0.44596	0.3617	0.39838	0.35606	0.40969	0.44471	0.38872	0.39262	0.42777	0.36076	0.36241	0.38596	0.33809	0.40077	0.41991	0.37261	0.43106	0.43864	0.43728	0.36799
1266.1	0.54441	0.55883	0.55634	0.60589	0.56418	0.42849	0.56219	0.52046	0.56998	0.49818	0.46876	0.46031	0.47919	0.5364	0.38944	0.41969	0.4239	0.35023	0.40254	0.35274	0.39839	0.45414	0.37709	0.39332	0.43607	0.36535	0.35464	0.38118	0.31978	0.37688	0.40031	0.37402	0.44366	0.43678	0.41352	0.36243
1266.9	0.5641	0.56654	0.52859	0.60971	0.52012	0.44654	0.56467	0.53738	0.55283	0.46166	0.46299	0.48117	0.46292	0.52541	0.36248	0.43449	0.39864	0.33957	0.38872	0.35361	0.38198	0.42408	0.35506	0.39303	0.43601	0.35957	0.32793	0.38981	0.29232	0.37997	0.3845	0.37659	0.45344	0.4167	0.41628	0.3807
1267.8	0.54264	0.54702	0.5293	0.59532	0.49734	0.44649	0.56539	0.58075	0.55959	0.45695	0.44788	0.44739	0.46576	0.51135	0.38198	0.42856	0.39426	0.32339	0.37065	0.35676	0.3841	0.42072	0.348	0.38104	0.44131	0.36041	0.3186	0.39304	0.32073	0.35101	0.38666	0.38676	0.44401	0.41704	0.41106	0.38665
1268.7	0.56277	0.5657	0.54628	0.59957	0.50002	0.49138	0.54123	0.58759	0.59068	0.45992	0.45109	0.49679	0.50229	0.49639	0.38302	0.42173	0.40914	0.34337	0.35283	0.36712	0.38808	0.4088	0.35588	0.39985	0.43483	0.37458	0.34018	0.4003	0.35469	0.36978	0.39328	0.4057	0.46025	0.42321	0.41079	0.39473
1269.6	0.57079	0.56939	0.56021	0.55849	0.50178	0.48466	0.50853	0.60395	0.58805	0.43173	0.46924	0.47749	0.48875	0.497	0.39726	0.41967	0.43087	0.33795	0.34331	0.36084	0.37291	0.38401	0.36362	0.38704	0.43322	0.39306	0.37125	0.40316	0.36422	0.34145	0.36691	0.41937	0.45563	0.39543	0.40921	0.39644
1270.5	0.56386	0.57531	0.55989	0.55386	0.50488	0.50138	0.47883	0.61979	0.56774	0.42259	0.4682	0.48478	0.48693	0.4851	0.40019	0.43708	0.44992	0.3405	0.3359	0.37184	0.37041	0.36843	0.37388	0.3919	0.42784	0.39409	0.38929	0.38935	0.36801	0.35807	0.37601	0.42494	0.45244	0.37565	0.40356	0.40068
1271.4	0.55501	0.55282	0.57555	0.53861	0.47669	0.47297	0.45063	0.58576	0.57686	0.41863	0.4602	0.43644	0.47101	0.45466	0.42277	0.42646	0.4284	0.3337	0.32003	0.35012	0.36771	0.3632	0.38	0.39471	0.41089	0.35952	0.39908	0.39005	0.37094	0.34335	0.37017	0.40644	0.44075	0.36854	0.39819	0.39908
1272.3	0.57888	0.54837	0.59149	0.53971	0.46867	0.46037	0.46781	0.54175	0.59296	0.43799	0.47356	0.46874	0.46198	0.46329	0.42575	0.4141	0.42843	0.32667	0.33275	0.34358	0.37549	0.36767	0.38804	0.39737	0.41278	0.35299	0.41746	0.40299	0.3537	0.3718	0.36359	0.4118	0.4456	0.37348	0.38706	0.40375
1273.2	0.5745	0.52881	0.58043	0.54871	0.45885	0.45144	0.49118	0.54711	0.58187	0.45476	0.45896	0.45424	0.44376	0.46268	0.42013	0.4167	0.43905	0.32101	0.35341	0.35208	0.3756	0.3974	0.40311	0.37435	0.4204	0.3434	0.41135	0.41184	0.35217	0.3816	0.37981	0.41719	0.44775	0.38156	0.38604	0.41235
1274.1	0.52435	0.50497	0.5344	0.52447	0.42962	0.42309	0.49068	0.53331	0.5781	0.48544	0.4365	0.44127	0.46058	0.46092	0.39776	0.40428	0.41631	0.31485	0.3467	0.34264	0.38943	0.39899	0.39218	0.37529	0.40133	0.33313	0.36789	0.418	0.36719	0.38413	0.38629	0.40973	0.42445	0.3787	0.37513	0.40985
1274.9	0.48957	0.45436	0.47	0.49406	0.41176	0.40158	0.50559	0.50983	0.57522	0.48135	0.41348	0.42758	0.44561	0.43723	0.35904	0.38825	0.39751	0.30251	0.33534	0.32463	0.37543	0.393	0.36719	0.35001	0.3888	0.31757	0.33786	0.41252	0.34532	0.37227	0.35781	0.42014	0.39707	0.3829	0.35811	0.40539
1275.8	0.45977	0.46094	0.46223	0.47088	0.39309	0.39555	0.52195	0.50912	0.56771	0.47641	0.42534	0.45208	0.4501	0.44805	0.34041	0.36658	0.39388	0.30886	0.35607	0.32868	0.37601	0.39072	0.36407	0.35996	0.39723	0.3326	0.33802	0.39242	0.34316	0.37099	0.38267	0.42584	0.40229	0.39868	0.3477	0.39611
1276.7	0.44332	0.44724	0.44713	0.44206	0.38837	0.40515	0.50388	0.51244	0.54987	0.47106	0.41324	0.40614	0.46651	0.4766	0.34242	0.36688	0.39916	0.32169	0.34209	0.32443	0.36879	0.38774	0.36265	0.3687	0.38336	0.32894	0.33855	0.37489	0.33891	0.38368	0.37048	0.41369	0.40893	0.39667	0.36581	0.38943
1277.6	0.43216	0.44672	0.43244	0.40796	0.37245	0.40069	0.53228	0.5238	0.55074	0.45668	0.41455	0.40026	0.44359	0.48768	0.34483	0.37759	0.38609	0.31323	0.34463	0.31108	0.37049	0.34405	0.32203	0.36862	0.36493	0.33925	0.32243	0.37197	0.35189	0.35905	0.36084	0.40751	0.38477	0.37411	0.34856	0.36681
1278.5	0.43074	0.44029	0.45507	0.41823	0.39225	0.43023	0.5604	0.53862	0.5387	0.45127	0.41007	0.40917	0.43061	0.48401	0.35469	0.38184	0.39979	0.32632	0.36515	0.33716	0.36527	0.32716	0.3038	0.36536	0.38155	0.33445	0.33816	0.3875	0.3368	0.39345	0.37982	0.41349	0.39268	0.37717	0.323	0.37153
1279.4	0.43733	0.46359	0.5159	0.43973	0.42228	0.45893	0.57786	0.5541	0.55753	0.46605	0.42077	0.42458	0.45505	0.51736	0.38381	0.41608	0.42533	0.34434	0.38119	0.35897	0.39279	0.35245	0.32935	0.38061	0.40583	0.36229	0.36461	0.42503	0.36001	0.41105	0.41885	0.40018	0.43873	0.39944	0.34969	0.38923
1280.3	0.42535	0.42083	0.47582	0.44102	0.43266	0.45601	0.54792	0.53987	0.51976	0.43816	0.38884	0.43095	0.45023	0.51557	0.39905	0.42447	0.428	0.34448	0.36445	0.3495	0.37326	0.34212	0.31101	0.35992	0.39873	0.3533	0.35909	0.40918	0.36895	0.41191	0.37536	0.3596	0.40977	0.36324	0.3298	0.38076
1281.2	0.42582	0.43519	0.44368	0.46287	0.4501	0.46017	0.56965	0.51955	0.5417	0.43544	0.40072	0.46887	0.4399	0.50393	0.38733	0.44433	0.43155	0.33353	0.38544	0.35784	0.3804	0.35805	0.3174	0.3478	0.41986	0.36912	0.36583	0.42245	0.40532	0.38975	0.40173	0.37515	0.4028	0.35454	0.32326	0.37315
1282	0.4052	0.41154	0.47488	0.46936	0.46056	0.44963	0.57253	0.52635	0.51834	0.46403	0.43693	0.44653	0.44512	0.5017	0.38805	0.42445	0.42895	0.33289	0.38736	0.36772	0.38976	0.38989	0.34913	0.33906	0.43593	0.35769	0.36728	0.4159	0.39618	0.40956	0.41545	0.37223	0.41475	0.35919	0.33899	0.37337
1282.9	0.39608	0.37395	0.46375	0.46095	0.45282	0.41091	0.55957	0.49708	0.52101	0.43077	0.41652	0.43901	0.43443	0.4771	0.38567	0.42733	0.40351	0.31795	0.36003	0.34496	0.38323	0.37323	0.33838	0.32561	0.42121	0.32915	0.36314	0.39345	0.40039	0.39496	0.3981	0.33589	0.40956	0.34473	0.32204	0.35956
1283.8	0.37289	0.35522	0.43706	0.46044	0.41779	0.38776	0.53636	0.49114	0.50059	0.4143	0.42361	0.4389	0.41744	0.47272	0.38192	0.4068	0.39193	0.30378	0.34506	0.32536	0.35105	0.34465	0.32639	0.31706	0.40157	0.30348	0.34225	0.38126	0.40769	0.38301	0.3814	0.34728	0.3709	0.31285	0.31672	0.34573
1284.7	0.36468	0.34453	0.45024	0.45394	0.42239	0.39214	0.54209	0.48452	0.53261	0.44351	0.43523	0.4172	0.43088	0.45733	0.36232	0.40511	0.38324	0.29258	0.35641	0.32342	0.35611	0.33585	0.34653	0.32957	0.39919	0.29361	0.33667	0.3994	0.38034	0.40014	0.40278	0.36317	0.38257	0.31174	0.33279	0.35543
1285.6	0.36659	0.34483	0.4712	0.46947	0.40802	0.39919	0.52985	0.52464	0.52074	0.45886	0.45207	0.41301	0.47986	0.46625	0.37253	0.39695	0.38097	0.31003	0.35285	0.31823	0.3338	0.31208	0.34691	0.34842	0.39535	0.29251	0.34176	0.40529	0.35887	0.43228	0.40252	0.37143	0.38122	0.34144	0.33452	0.37085
1286.5	0.3798	0.34248	0.45424	0.45217	0.39301	0.37745	0.50074	0.5326	0.52181	0.44616	0.41491	0.44053	0.50643	0.46387	0.38198	0.38768	0.38551	0.29384	0.34786	0.31967	0.32357	0.29157	0.34527	0.3557	0.39338	0.29788	0.35023	0.40124	0.35695	0.40781	0.38359	0.38656	0.37012	0.34564	0.31439	0.38415
1287.4	0.40252	0.34554	0.45853	0.47008	0.40155	0.39219	0.50933	0.53241	0.52756	0.47213	0.42112	0.43383	0.51989	0.48095	0.39636	0.39314	0.40915	0.30683	0.35833	0.33531	0.31766	0.31709	0.3577	0.35273	0.38918	0.312	0.36242	0.41977	0.35398	0.39474	0.39733	0.40716	0.36958	0.37054	0.33583	0.38501
1288.3	0.4007	0.31223	0.44447	0.44916	0.39422	0.3723	0.50554	0.52297	0.50376	0.45682	0.38003	0.40243	0.51321	0.45333	0.38017	0.37369	0.38378	0.29846	0.36324	0.31473	0.3186	0.29122	0.33637	0.347	0.38219	0.30028	0.34281	0.40578	0.32028	0.38302	0.38611	0.40431	0.36574	0.37154	0.31004	0.36162
1289.1	0.43439	0.34295	0.47093	0.47218	0.38669	0.38322	0.50424	0.54597	0.51656	0.48215	0.39695	0.42461	0.52798	0.48477	0.42093	0.4033	0.39894	0.30862	0.36254	0.33743	0.34263	0.31808	0.33099	0.34026	0.39004	0.31044	0.35549	0.43061	0.3321	0.37216	0.38845	0.42171	0.39438	0.40221	0.31066	0.35449
1290	0.42269	0.33046	0.4534	0.47323	0.39119	0.35775	0.48711	0.52535	0.52946	0.46715	0.39643	0.39375	0.49387	0.43797	0.4222	0.40416	0.39092	0.29766	0.35143	0.35099	0.38104	0.34307	0.33945	0.29054	0.38837	0.29071	0.35166	0.41952	0.3171	0.34734	0.3659	0.41518	0.40113	0.38637	0.31361	0.33825
1290.9	0.38593	0.29838	0.41056	0.45978	0.40469	0.36547	0.47792	0.47476	0.50891	0.4377	0.37748	0.38246	0.44859	0.42233	0.38176	0.4013	0.36674	0.30011	0.33522	0.33734	0.36252	0.34933	0.32427	0.26113	0.37646	0.28272	0.3193	0.40545	0.31128	0.35085	0.35905	0.40511	0.39265	0.37438	0.30653	0.32375
1291.8	0.38761	0.32046	0.42016	0.47044	0.40869	0.38733	0.48806	0.48404	0.50985	0.45747	0.39638	0.41269	0.48591	0.45334	0.37784	0.41238	0.36611	0.30477	0.35564	0.33749	0.39207	0.36483	0.34378	0.29067	0.40219	0.29357	0.3271	0.41139	0.33142	0.38169	0.36556	0.41863	0.42428	0.39446	0.31993	0.33139
1292.7	0.36717	0.29973	0.40647	0.47397	0.38802	0.40849	0.47949	0.45043	0.50368	0.4206	0.39383	0.40301	0.46804	0.44079	0.34413	0.41114	0.35212	0.30645	0.34835	0.34513	0.39433	0.34897	0.33707	0.26426	0.3868	0.29642	0.31876	0.40367	0.30444	0.37071	0.35981	0.39577	0.41214	0.38107	0.31535	0.31704
1293.6	0.35515	0.30284	0.42246	0.47335	0.41336	0.39024	0.49981	0.46271	0.48605	0.39219	0.38017	0.41368	0.45371	0.43127	0.34714	0.37837	0.35789	0.30459	0.36869	0.34854	0.38141	0.34687	0.31808	0.27222	0.38581	0.29626	0.32625	0.38172	0.3217	0.36948	0.37092	0.3939	0.40045	0.40246	0.31316	0.34059
1294.4	0.32197	0.31379	0.45098	0.4635	0.42135	0.36388	0.47854	0.43362	0.47438	0.37091	0.34404	0.39765	0.45289	0.45327	0.31079	0.37974	0.37316	0.3038	0.37178	0.33786	0.37277	0.30798	0.27989	0.28556	0.36191	0.28991	0.32225	0.35478	0.31584	0.37577	0.37352	0.36217	0.40617	0.39855	0.2753	0.31957
1295.3	0.31495	0.30858	0.44919	0.49014	0.41471	0.36787	0.45883	0.42058	0.4786	0.37977	0.3687	0.36847	0.46277	0.43589	0.3043	0.38198	0.37734	0.31147	0.37968	0.33242	0.35918	0.30422	0.27925	0.30199	0.36014	0.27922	0.32119	0.36793	0.31677	0.36975	0.35887	0.34086	0.40093	0.40486	0.28169	0.32568
1296.2	0.31281	0.2986	0.44079	0.46979	0.39977	0.36438	0.45745	0.4163	0.47735	0.36347	0.37081	0.35061	0.43448	0.41309	0.30988	0.37432	0.37201	0.3132	0.36841	0.33075	0.34953	0.29449	0.29502	0.27688	0.35871	0.28912	0.31881	0.35766	0.2924	0.35531	0.35762	0.32344	0.39414	0.39	0.28304	0.32057
1297.1	0.3326	0.31763	0.44731	0.48383	0.4239	0.35102	0.42811	0.4319	0.50222	0.39435	0.37358	0.3566	0.44584	0.39394	0.38239	0.379	0.3854	0.31818	0.36216	0.33481	0.36017	0.31821	0.31798	0.30506	0.36392	0.27386	0.33955	0.35286	0.32595	0.37304	0.36356	0.34071	0.41744	0.41805	0.28865	0.34381
1298	0.34295	0.3101	0.43689	0.47902	0.42192	0.37345	0.39759	0.44599	0.50214	0.3986	0.37256	0.35072	0.46408	0.41081	0.38863	0.38836	0.37012	0.32965	0.34015	0.33206	0.34743	0.32041	0.33501	0.30404	0.36529	0.28444	0.34323	0.37192	0.30894	0.37603	0.34733	0.33818	0.40595	0.39027	0.28701	0.33361
1298.9	0.38118	0.27703	0.43498	0.45287	0.43226	0.40181	0.41184	0.4715	0.49102	0.40415	0.3987	0.37016	0.46752	0.43283	0.41348	0.37543	0.34686	0.34041	0.34097	0.33404	0.32928	0.32577	0.37673	0.31948	0.38182	0.29294	0.34986	0.38777	0.31682	0.36791	0.33105	0.3484	0.39558	0.37506	0.31858	0.35544
1299.8	0.41615	0.32731	0.469	0.45132	0.43432	0.40471	0.41431	0.5206	0.50343	0.38409	0.39838	0.38701	0.48549	0.4748	0.43549	0.37659	0.3468	0.34662	0.34357	0.33818	0.35277	0.29963	0.39764	0.34731	0.3885	0.30019	0.37563	0.39278	0.33203	0.38779	0.35302	0.36193	0.41421	0.35811	0.32101	0.35453
1300.6	0.40288	0.30591	0.44037	0.45832	0.40646	0.39623	0.38786	0.52981	0.47724	0.36889	0.37168	0.38188	0.46835	0.45494	0.403	0.36647	0.3253	0.32758	0.32748	0.32491	0.34481	0.2784	0.35544	0.35127	0.35588	0.25676	0.35858	0.36417	0.27881	0.37947	0.33545	0.34616	0.39037	0.32771	0.29673	0.35894
1301.5	0.41997	0.32661	0.48376	0.45515	0.41439	0.4091	0.4511	0.54104	0.48395	0.39316	0.41396	0.40392	0.4995	0.49019	0.39116	0.37386	0.33617	0.33098	0.34214	0.33448	0.33703	0.30942	0.37536	0.35774	0.3713	0.27731	0.36036	0.37856	0.29508	0.37439	0.35265	0.33698	0.37843	0.32743	0.31867	0.38675
1302.4	0.38893	0.32726	0.48087	0.43935	0.38155	0.37533	0.44676	0.50565	0.46275	0.4073	0.39971	0.39948	0.4854	0.48205	0.36936	0.34302	0.34529	0.30202	0.33663	0.31967	0.3517	0.31513	0.37879	0.34481	0.34259	0.2684	0.32148	0.34719	0.28774	0.35251	0.34955	0.33199	0.36144	0.32759	0.30009	0.37827
1303.3	0.39643	0.35367	0.48269	0.45734	0.3521	0.36919	0.46253	0.50092	0.46246	0.40709	0.38719	0.3887	0.4776	0.47925	0.37401	0.35307	0.35076	0.29619	0.33595	0.31093	0.37006	0.32378	0.37072	0.32985	0.34915	0.27005	0.31256	0.32281	0.27095	0.35032	0.37106	0.34939	0.3735	0.34401	0.30708	0.37991
1304.2	0.38429	0.34755	0.50051	0.45586	0.34618	0.36941	0.46008	0.4737	0.44577	0.43322	0.40317	0.38806	0.47888	0.46557	0.40397	0.3622	0.36465	0.2954	0.33007	0.32275	0.37706	0.3469	0.35657	0.30674	0.34591	0.26185	0.31643	0.31736	0.25007	0.33416	0.36247	0.35549	0.36837	0.36731	0.31076	0.382
1305.1	0.37646	0.39315	0.54366	0.4647	0.37755	0.35794	0.48497	0.44655	0.4662	0.43498	0.40117	0.38958	0.47533	0.48357	0.41141	0.3596	0.3718	0.29749	0.34815	0.32337	0.37957	0.3735	0.36425	0.31689	0.3521	0.29653	0.31052	0.32023	0.30419	0.33125	0.36797	0.35249	0.3819	0.40289	0.31741	0.37769
1305.9	0.3722	0.39637	0.52594	0.4829	0.39477	0.35651	0.46039	0.45716	0.44748	0.39783	0.36755	0.37168	0.42133	0.48376	0.40155	0.37323	0.37934	0.28569	0.34313	0.32059	0.38143	0.33452	0.33886	0.3001	0.32576	0.28891	0.31605	0.33844	0.30339	0.32979	0.35638	0.35673	0.38018	0.39442	0.29203	0.35301
1306.8	0.42601	0.36984	0.54999	0.49399	0.42465	0.35211	0.46806	0.49691	0.45345	0.37569	0.37863	0.37352	0.40813	0.44885	0.40086	0.4019	0.38107	0.29288	0.33645	0.33419	0.36337	0.32351	0.3461	0.2983	0.34223	0.27025	0.32929	0.33716	0.32176	0.34615	0.3441	0.3819	0.38275	0.40272	0.30597	0.34281
1307.7	0.42444	0.40128	0.57857	0.5366	0.47327	0.36431	0.45822	0.50066	0.46635	0.38266	0.38698	0.40764	0.43121	0.47479	0.41984	0.39644	0.37937	0.2939	0.34656	0.33187	0.36438	0.33505	0.33875	0.3196	0.35689	0.29523	0.33255	0.36279	0.34377	0.36856	0.32617	0.36279	0.36871	0.40022	0.28293	0.3508
1308.6	0.44859	0.44785	0.59092	0.58047	0.51926	0.38983	0.48049	0.51116	0.50725	0.38792	0.38898	0.43296	0.45115	0.48497	0.40966	0.40983	0.38671	0.31046	0.37017	0.33489	0.36564	0.36077	0.34917	0.34641	0.37646	0.32644	0.32456	0.38369	0.37126	0.38524	0.34335	0.36135	0.38292	0.40192	0.28476	0.37481
1309.5	0.47133	0.44089	0.59308	0.58497	0.53521	0.39068	0.46315	0.51651	0.5182	0.37925	0.39996	0.45946	0.45592	0.47182	0.44412	0.40689	0.39723	0.3134	0.37801	0.33684	0.36211	0.34375	0.35885	0.36085	0.38761	0.31634	0.3315	0.39644	0.37425	0.39902	0.336	0.33787	0.38063	0.37278	0.29553	0.38295
1310.3	0.47888	0.44029	0.60977	0.56515	0.52283	0.37528	0.41855	0.47878	0.51881	0.39076	0.38905	0.4726	0.48754	0.43949	0.43057	0.37259	0.37799	0.32604	0.36397	0.3363	0.35805	0.3515	0.36121	0.36525	0.37886	0.30941	0.31049	0.36383	0.36048	0.39319	0.30227	0.33017	0.38919	0.36044	0.30337	0.39175
1311.2	0.48491	0.50017	0.64263	0.58112	0.5454	0.42117	0.42118	0.47367	0.5355	0.39138	0.39542	0.48414	0.51648	0.49041	0.44646	0.38939	0.38931	0.3529	0.37454	0.3414	0.40201	0.35353	0.38162	0.38095	0.38706	0.35493	0.33817	0.38036	0.37536	0.41453	0.31293	0.32899	0.42153	0.371	0.30589	0.41357
1312.1	0.5118	0.50917	0.65166	0.57116	0.53973	0.44491	0.44058	0.46974	0.52754	0.39827	0.3926	0.47586	0.49814	0.45998	0.45255	0.39462	0.40728	0.35016	0.3737	0.35145	0.39534	0.34567	0.40207	0.36917	0.35107	0.34383	0.33138	0.389	0.3934	0.42209	0.33805	0.35325	0.41591	0.37295	0.31995	0.3996
1313	0.52226	0.49575	0.63488	0.57447	0.52498	0.45037	0.45863	0.44294	0.4858	0.38243	0.37731	0.45135	0.49598	0.47718	0.4373	0.38812	0.40597	0.34354	0.35586	0.35018	0.39022	0.33351	0.39165	0.3494	0.32615	0.34194	0.33224	0.3618	0.37225	0.42673	0.31494	0.34877	0.41079	0.37479	0.31681	0.37842
1313.9	0.56403	0.49814	0.64213	0.61732	0.52945	0.48648	0.46013	0.41987	0.46697	0.40717	0.36867	0.43124	0.51153	0.5023	0.41351	0.38766	0.41877	0.35751	0.33611	0.36458	0.3861	0.34921	0.39126	0.34816	0.32514	0.35482	0.32942	0.36513	0.3737	0.42439	0.32614	0.38354	0.43157	0.40924	0.29787	0.37471
1314.8	0.60999	0.49742	0.65341	0.65302	0.53844	0.50797	0.48488	0.42915	0.4686	0.40583	0.37006	0.43673	0.52686	0.53662	0.42081	0.40222	0.43985	0.35197	0.34963	0.35441	0.40281	0.35293	0.40013	0.36179	0.33746	0.36553	0.35539	0.36677	0.38094	0.42712	0.36012	0.38826	0.44473	0.43072	0.29575	0.36966
1315.6	0.60748	0.47847	0.63512	0.65779	0.53075	0.49849	0.49916	0.40078	0.45649	0.42171	0.37929	0.42262	0.51078	0.51884	0.43818	0.37638	0.44573	0.3274	0.35858	0.34864	0.39684	0.36127	0.38287	0.37482	0.32962	0.31679	0.35324	0.34643	0.35969	0.41314	0.3607	0.37133	0.44785	0.42464	0.28219	0.37181
1316.5	0.61008	0.47343	0.66505	0.64885	0.53992	0.48599	0.47622	0.40787	0.45479	0.42068	0.39018	0.42677	0.52729	0.52405	0.47006	0.38333	0.45338	0.33624	0.36291	0.3444	0.40279	0.37946	0.38943	0.40693	0.34746	0.32993	0.38332	0.34457	0.36207	0.38557	0.35257	0.36932	0.45246	0.42146	0.28793	0.38613
1317.4	0.61628	0.44727	0.67078	0.63643	0.53672	0.49633	0.41991	0.40735	0.43928	0.43137	0.40505	0.42103	0.51739	0.51093	0.46827	0.37178	0.45082	0.33567	0.35519	0.33169	0.393	0.37518	0.41713	0.40456	0.3383	0.32065	0.36881	0.35454	0.34892	0.38637	0.34126	0.36227	0.4127	0.43578	0.29912	0.36832
1318.3	0.59026	0.44903	0.6755	0.5963	0.51613	0.46793	0.41983	0.4239	0.42031	0.39291	0.40119	0.40909	0.50739	0.50725	0.46979	0.3937	0.4524	0.33044	0.36877	0.33118	0.41194	0.35625	0.42927	0.40206	0.34041	0.32814	0.35691	0.33661	0.33919	0.37596	0.34292	0.36084	0.39367	0.40338	0.29864	0.37135
1319.2	0.5862	0.44383	0.68276	0.58908	0.52306	0.49977	0.43188	0.41731	0.43069	0.38844	0.42618	0.42165	0.49097	0.50525	0.47281	0.40496	0.45751	0.34908	0.37991	0.34241	0.41338	0.35575	0.4295	0.40583	0.34213	0.31408	0.3613	0.35121	0.34979	0.39288	0.34373	0.3742	0.39607	0.38456	0.30037	0.38897
1320	0.55536	0.42856	0.62477	0.59431	0.5218	0.50436	0.40252	0.41274	0.42267	0.38291	0.40169	0.40333	0.47939	0.52565	0.42112	0.41451	0.44421	0.36279	0.35238	0.33401	0.38405	0.34684	0.43165	0.39037	0.32982	0.33226	0.32497	0.3614	0.35536	0.37242	0.32705	0.37228	0.38842	0.37745	0.29083	0.37635
1320.9	0.5551	0.40187	0.58103	0.60151	0.5028	0.49024	0.40842	0.41019	0.41077	0.36936	0.39222	0.40051	0.4529	0.51046	0.36949	0.41673	0.43482	0.35107	0.34889	0.35218	0.39956	0.34844	0.4301	0.36237	0.32984	0.31636	0.29879	0.33826	0.35055	0.36993	0.32278	0.38818	0.39403	0.38645	0.28146	0.37233
1321.8	0.54459	0.38866	0.56492	0.57503	0.48573	0.47579	0.40472	0.41465	0.42394	0.34559	0.34049	0.41084	0.43566	0.50502	0.38434	0.436	0.43647	0.3405	0.35145	0.36626	0.41267	0.33752	0.39163	0.36582	0.34104	0.3089	0.32041	0.33103	0.3594	0.35085	0.34177	0.3936	0.41253	0.36664	0.25137	0.37142
1322.7	0.55788	0.39537	0.55546	0.57151	0.50178	0.4926	0.43469	0.43198	0.46532	0.35096	0.34181	0.41913	0.44256	0.51365	0.39248	0.44057	0.44562	0.35578	0.35818	0.37046	0.42676	0.35756	0.3868	0.40126	0.35293	0.29541	0.32897	0.3346	0.36956	0.37185	0.34829	0.41141	0.42006	0.39014	0.27273	0.37728
1323.6	0.53097	0.38154	0.50958	0.55145	0.4788	0.44516	0.42466	0.42504	0.4416	0.32997	0.33367	0.42716	0.4167	0.51185	0.38245	0.44672	0.4368	0.33524	0.359	0.37513	0.42787	0.39048	0.38292	0.41834	0.36694	0.31225	0.30731	0.33192	0.36185	0.34595	0.32053	0.40441	0.41327	0.41155	0.26113	0.36169
1324.4	0.55357	0.38433	0.53352	0.53641	0.46188	0.45039	0.46207	0.42964	0.43742	0.3298	0.33492	0.43885	0.44848	0.49269	0.41771	0.45608	0.44196	0.33608	0.39376	0.39374	0.4631	0.39951	0.38975	0.4311	0.38503	0.31241	0.35131	0.33343	0.36749	0.36992	0.3553	0.41585	0.39266	0.42209	0.2846	0.38257
1325.3	0.55039	0.4019	0.53319	0.51695	0.45543	0.4736	0.49027	0.43412	0.46151	0.3621	0.34418	0.45778	0.4782	0.52293	0.4348	0.45768	0.45671	0.3531	0.41105	0.39493	0.46242	0.41911	0.3965	0.46889	0.38956	0.3214	0.37401	0.36111	0.36931	0.3924	0.36654	0.42218	0.3991	0.43978	0.29771	0.41671
1326.2	0.55237	0.39882	0.54148	0.51854	0.46993	0.46983	0.53516	0.45929	0.49223	0.3679	0.39042	0.45788	0.51337	0.53141	0.42789	0.46411	0.46597	0.35053	0.44043	0.41476	0.49296	0.44568	0.40999	0.47266	0.3873	0.33461	0.37208	0.36778	0.38099	0.40499	0.36892	0.4532	0.42322	0.46458	0.32621	0.4416
1327.1	0.5464	0.39475	0.53037	0.49686	0.46332	0.47273	0.51006	0.43423	0.46789	0.3884	0.4081	0.42899	0.52736	0.54192	0.44764	0.45674	0.46124	0.33973	0.44633	0.4317	0.50517	0.44323	0.41809	0.43911	0.3943	0.35468	0.38529	0.37419	0.40316	0.40274	0.36138	0.44037	0.43133	0.46111	0.32228	0.41479
1328	0.51028	0.38599	0.50119	0.46796	0.4734	0.48378	0.48937	0.43038	0.46329	0.38661	0.38714	0.38322	0.52988	0.55124	0.43644	0.44233	0.46543	0.34585	0.42206	0.42749	0.51393	0.41079	0.41038	0.41994	0.38257	0.34827	0.39259	0.36424	0.4125	0.4007	0.36752	0.4219	0.42179	0.44499	0.33759	0.41803
1328.8	0.48714	0.39688	0.46615	0.42734	0.48037	0.4404	0.4748	0.40624	0.50543	0.39554	0.3802	0.41236	0.50101	0.5715	0.41882	0.42914	0.48534	0.35621	0.41599	0.43162	0.52083	0.41324	0.38903	0.41591	0.3694	0.38564	0.36664	0.34092	0.42147	0.38822	0.35487	0.42161	0.44513	0.43529	0.34357	0.41437
1329.7	0.45936	0.37499	0.41606	0.41389	0.45279	0.42152	0.44376	0.36713	0.4789	0.34982	0.3391	0.39876	0.46366	0.54793	0.40266	0.4153	0.49046	0.34612	0.41233	0.43587	0.51969	0.38008	0.36612	0.40551	0.36772	0.38093	0.33015	0.31636	0.40857	0.35776	0.34684	0.39842	0.42967	0.39205	0.33025	0.38089
1330.6	0.46377	0.36917	0.39913	0.39636	0.41456	0.435	0.43899	0.36132	0.47482	0.37236	0.35686	0.43401	0.45314	0.55433	0.40677	0.40813	0.48004	0.3657	0.42029	0.44102	0.52294	0.36892	0.38098	0.42646	0.37222	0.37165	0.33868	0.31829	0.40335	0.37436	0.36498	0.38641	0.43914	0.38137	0.31753	0.39072
1331.5	0.44497	0.33205	0.40023	0.39904	0.38306	0.41198	0.4334	0.37452	0.47814	0.35336	0.38345	0.47873	0.4238	0.51401	0.38519	0.40845	0.46955	0.36936	0.40441	0.46613	0.53244	0.3873	0.40417	0.42892	0.36206	0.34816	0.33408	0.32945	0.38492	0.3683	0.35329	0.41611	0.43754	0.38623	0.33738	0.4307
1332.4	0.44751	0.34449	0.41947	0.40547	0.38794	0.3961	0.4361	0.39634	0.48297	0.36433	0.41137	0.50786	0.44848	0.5295	0.39828	0.41679	0.48483	0.37953	0.42561	0.47874	0.5526	0.38652	0.43617	0.44851	0.37648	0.36891	0.33315	0.34745	0.36428	0.39019	0.35111	0.44927	0.43894	0.36962	0.34611	0.43767
1333.2	0.39743	0.34431	0.43879	0.41916	0.36494	0.41644	0.42198	0.42461	0.45501	0.34479	0.45265	0.48288	0.47471	0.52282	0.40614	0.43335	0.4668	0.36387	0.42657	0.49205	0.55489	0.38378	0.46321	0.44226	0.38015	0.35501	0.34006	0.37894	0.35622	0.3871	0.3462	0.44018	0.44397	0.37312	0.36545	0.42265
1334.1	0.39719	0.37878	0.48616	0.40156	0.40001	0.40931	0.43021	0.46678	0.47209	0.38187	0.51283	0.48361	0.51713	0.54618	0.43953	0.46224	0.47078	0.35504	0.42322	0.50246	0.57282	0.40917	0.49282	0.43744	0.39735	0.37304	0.37928	0.39456	0.37066	0.39675	0.34713	0.46584	0.46672	0.41187	0.39106	0.42428
1335	0.3957	0.40234	0.52155	0.41257	0.43714	0.38921	0.45182	0.49092	0.48683	0.39775	0.51378	0.45988	0.52288	0.54981	0.4625	0.47565	0.48712	0.3754	0.41709	0.51605	0.59399	0.43137	0.52286	0.45807	0.43937	0.39615	0.39733	0.40466	0.39048	0.40685	0.3503	0.47216	0.47976	0.43504	0.43094	0.43152
1335.9	0.39616	0.41348	0.50959	0.42401	0.46091	0.40118	0.4356	0.5032	0.50485	0.40364	0.51333	0.46859	0.52542	0.57956	0.47974	0.48803	0.51168	0.38659	0.42054	0.48498	0.59436	0.42195	0.53428	0.4822	0.43748	0.4204	0.41875	0.40491	0.40423	0.40601	0.36634	0.43436	0.48333	0.44554	0.43781	0.44309
1336.7	0.37203	0.3835	0.49544	0.4104	0.4258	0.38243	0.42188	0.47629	0.51563	0.3973	0.50049	0.42399	0.51644	0.54509	0.48226	0.49411	0.50372	0.37892	0.43476	0.48389	0.58861	0.43807	0.54526	0.45303	0.43276	0.3957	0.41208	0.38988	0.40276	0.36889	0.38004	0.40978	0.47357	0.47026	0.43234	0.43078
1337.6	0.43138	0.38439	0.50789	0.42507	0.45086	0.39291	0.45436	0.49488	0.55611	0.44108	0.5013	0.42962	0.52396	0.5743	0.48637	0.51688	0.53015	0.40224	0.44468	0.48582	0.59392	0.4688	0.56712	0.50244	0.4688	0.41744	0.42986	0.41816	0.42818	0.39148	0.40752	0.43423	0.4738	0.52483	0.43405	0.47212
1338.5	0.41117	0.34587	0.4816	0.42884	0.43056	0.38084	0.44135	0.49947	0.55962	0.43242	0.46867	0.40948	0.50739	0.53788	0.4687	0.48288	0.51985	0.41952	0.44815	0.48332	0.58259	0.4515	0.56819	0.50494	0.45787	0.40443	0.43156	0.42358	0.41607	0.39841	0.4118	0.42001	0.46125	0.51837	0.42749	0.49255
1339.4	0.39482	0.33316	0.44261	0.42757	0.41447	0.37106	0.42227	0.47193	0.53075	0.41268	0.47484	0.41785	0.51627	0.5004	0.45778	0.48066	0.51447	0.40451	0.44599	0.46494	0.56368	0.44213	0.55396	0.50159	0.43855	0.38459	0.42704	0.41339	0.42088	0.39396	0.39073	0.39997	0.42669	0.50609	0.43005	0.48037
1340.3	0.39576	0.34451	0.47025	0.42439	0.43671	0.34801	0.44717	0.47937	0.53885	0.43513	0.46872	0.41236	0.54093	0.49245	0.46022	0.45875	0.51881	0.38881	0.45271	0.46702	0.54608	0.4412	0.53938	0.50211	0.46095	0.37828	0.42665	0.4135	0.4106	0.39559	0.38986	0.43525	0.43063	0.51733	0.43016	0.47544
1341.1	0.42514	0.36179	0.49454	0.45133	0.47997	0.36362	0.48051	0.52734	0.54131	0.4632	0.47745	0.46282	0.57143	0.51531	0.47527	0.45228	0.52134	0.37421	0.44323	0.47468	0.54116	0.4504	0.53823	0.54152	0.50017	0.38838	0.46809	0.42173	0.4294	0.4051	0.38273	0.45335	0.4603	0.52238	0.44087	0.50263
1342	0.41377	0.35783	0.49407	0.4636	0.50369	0.34345	0.47627	0.53767	0.5331	0.43594	0.50252	0.47386	0.57849	0.49086	0.48953	0.44788	0.51535	0.37402	0.4455	0.47292	0.54569	0.45908	0.54247	0.53443	0.51348	0.38016	0.48665	0.41045	0.44445	0.41751	0.36718	0.46341	0.47427	0.50862	0.45428	0.49704
1342.9	0.40656	0.37072	0.50566	0.48258	0.52226	0.34354	0.49653	0.54532	0.55351	0.43279	0.51565	0.48423	0.58057	0.51794	0.51794	0.47126	0.51564	0.36686	0.43854	0.46176	0.5472	0.465	0.54353	0.5432	0.52813	0.3937	0.49879	0.43498	0.46352	0.43684	0.38545	0.46903	0.49049	0.51153	0.47049	0.49652
1343.8	0.38662	0.36675	0.51992	0.48547	0.50529	0.35422	0.46614	0.53136	0.5766	0.45455	0.4729	0.455	0.56032	0.55253	0.53506	0.46417	0.50116	0.36668	0.42187	0.45623	0.52986	0.47212	0.54644	0.53466	0.53827	0.41203	0.50025	0.43817	0.43924	0.43034	0.3892	0.49297	0.49471	0.51826	0.45451	0.49609
1344.6	0.37512	0.36578	0.49202	0.50269	0.48508	0.36962	0.44982	0.53678	0.57377	0.43552	0.48669	0.43847	0.5633	0.57368	0.55156	0.49197	0.47325	0.35487	0.42281	0.44439	0.53011	0.4921	0.54969	0.52764	0.53829	0.41867	0.50981	0.47079	0.44202	0.41745	0.3881	0.49005	0.48931	0.49913	0.46373	0.50036
1345.5	0.38994	0.41001	0.50595	0.50835	0.48812	0.38771	0.47101	0.52256	0.60373	0.46304	0.51503	0.42219	0.5795	0.56918	0.56306	0.4915	0.47247	0.36762	0.42698	0.43918	0.5345	0.51012	0.56782	0.51042	0.52653	0.44513	0.4937	0.49049	0.46329	0.44743	0.41334	0.49459	0.48058	0.52235	0.48193	0.51323
1346.4	0.39114	0.42208	0.53279	0.51228	0.47032	0.39881	0.47992	0.50762	0.61899	0.49474	0.48038	0.43849	0.57091	0.5554	0.57795	0.47317	0.46903	0.34916	0.43284	0.43	0.53697	0.50759	0.56848	0.51577	0.5341	0.43544	0.49753	0.50192	0.45197	0.45435	0.43195	0.49533	0.47725	0.5177	0.46977	0.51293
1347.3	0.43835	0.45117	0.54083	0.52182	0.48031	0.42246	0.46061	0.52739	0.6178	0.50524	0.50004	0.46316	0.57752	0.57275	0.55055	0.47405	0.4647	0.3479	0.4245	0.43759	0.5302	0.51283	0.57951	0.53633	0.54861	0.44709	0.48849	0.50314	0.46126	0.44622	0.42308	0.49237	0.47213	0.53501	0.46151	0.54217
1348.1	0.44524	0.48094	0.54725	0.52599	0.50052	0.41864	0.49984	0.53889	0.62489	0.49678	0.53869	0.47404	0.57844	0.55313	0.53647	0.46129	0.47221	0.32067	0.42817	0.42506	0.54305	0.51311	0.5979	0.55199	0.56881	0.45219	0.48902	0.52882	0.48531	0.44342	0.42144	0.49213	0.50607	0.54019	0.48185	0.56502
1349	0.45109	0.49991	0.55776	0.52825	0.53328	0.43367	0.53047	0.53568	0.65213	0.5151	0.55209	0.51807	0.61262	0.57036	0.51944	0.46242	0.48329	0.33907	0.43247	0.42923	0.54982	0.53278	0.61786	0.57375	0.60111	0.47078	0.50226	0.52211	0.54356	0.48079	0.45184	0.49876	0.52243	0.57549	0.48845	0.58773
1349.9	0.44844	0.48295	0.53292	0.52553	0.5438	0.43331	0.50558	0.54002	0.64424	0.50736	0.52581	0.50956	0.58646	0.58082	0.49656	0.47027	0.49071	0.3492	0.42174	0.42236	0.54789	0.5389	0.60229	0.58275	0.62046	0.47867	0.50464	0.52704	0.56346	0.49349	0.44366	0.51216	0.53557	0.5711	0.50236	0.59024
1350.8	0.4658	0.46247	0.50391	0.53595	0.55443	0.44014	0.48315	0.54729	0.62265	0.48966	0.54025	0.49375	0.57125	0.58598	0.46892	0.4866	0.48223	0.34712	0.38498	0.40791	0.52276	0.54178	0.58736	0.56539	0.61278	0.48462	0.46974	0.53432	0.57338	0.48237	0.42958	0.50096	0.54183	0.54536	0.50199	0.57412
1351.6	0.48333	0.45337	0.53588	0.5293	0.57122	0.48446	0.5184	0.52376	0.63592	0.51382	0.56108	0.50142	0.59206	0.60035	0.47491	0.4716	0.48151	0.35146	0.4088	0.39107	0.5293	0.55953	0.5767	0.55016	0.60462	0.48919	0.51053	0.51792	0.60046	0.49872	0.44497	0.51275	0.55481	0.54943	0.52971	0.55554
1352.5	0.50812	0.4744	0.54503	0.53901	0.59738	0.49067	0.50918	0.55702	0.64883	0.51976	0.54711	0.50678	0.59871	0.63989	0.47641	0.48789	0.47217	0.36323	0.40706	0.41076	0.53554	0.54438	0.5473	0.51819	0.60384	0.5134	0.51368	0.50703	0.62096	0.52251	0.46655	0.52445	0.54121	0.54624	0.51473	0.54578
1353.4	0.54147	0.46679	0.57079	0.53533	0.59566	0.48317	0.51302	0.57496	0.62274	0.53643	0.52997	0.51193	0.58028	0.61479	0.47169	0.4873	0.47771	0.36	0.39337	0.39963	0.55017	0.53609	0.52748	0.50736	0.58568	0.51017	0.50479	0.51725	0.59891	0.51882	0.45919	0.52896	0.52192	0.5131	0.51543	0.55713
1354.3	0.56598	0.4959	0.60599	0.54951	0.61384	0.51582	0.51423	0.59496	0.62975	0.53221	0.58074	0.56601	0.59255	0.6241	0.50368	0.4795	0.46828	0.3639	0.39596	0.40854	0.55839	0.54197	0.52383	0.50874	0.58561	0.49659	0.52153	0.50948	0.57223	0.53925	0.4582	0.55014	0.52384	0.50341	0.50823	0.55896
1355.1	0.55668	0.5282	0.61036	0.57792	0.60215	0.52482	0.52669	0.59511	0.63459	0.55748	0.55511	0.56067	0.62444	0.62718	0.50281	0.46275	0.46192	0.35442	0.41753	0.4148	0.56836	0.51504	0.52157	0.50062	0.55082	0.52092	0.54308	0.51407	0.57467	0.52343	0.46239	0.5671	0.52447	0.52381	0.51756	0.57071
1356	0.55348	0.52984	0.58193	0.60338	0.58931	0.5009	0.54584	0.59304	0.64191	0.53735	0.52042	0.56155	0.62686	0.61521	0.49393	0.46211	0.45691	0.35533	0.41013	0.42015	0.57818	0.50146	0.51804	0.49601	0.5621	0.51483	0.49773	0.51898	0.55515	0.52365	0.47125	0.56784	0.53951	0.53202	0.51119	0.59071
1356.9	0.534	0.53333	0.57842	0.59421	0.58369	0.5025	0.54991	0.57129	0.61314	0.52825	0.5402	0.562	0.63104	0.61127	0.50651	0.43142	0.46575	0.35596	0.41476	0.38916	0.5602	0.49406	0.51663	0.50356	0.5453	0.50354	0.50507	0.51293	0.54844	0.51161	0.4632	0.55414	0.55392	0.52378	0.52581	0.60507
1357.8	0.53453	0.56044	0.58745	0.60622	0.57719	0.51678	0.58662	0.57131	0.62997	0.51497	0.53396	0.54349	0.6375	0.63166	0.5327	0.43107	0.46112	0.36137	0.44669	0.40144	0.5645	0.51012	0.51481	0.49619	0.54562	0.51251	0.51417	0.52399	0.52305	0.52993	0.48983	0.56658	0.58882	0.53561	0.52402	0.59551
1358.6	0.53537	0.56151	0.59452	0.61906	0.55351	0.51086	0.62934	0.54528	0.5947	0.52212	0.51703	0.53596	0.64467	0.61758	0.55002	0.4495	0.45182	0.35075	0.46312	0.39384	0.55932	0.50029	0.51188	0.49142	0.5284	0.51435	0.50691	0.52205	0.50967	0.52481	0.51466	0.53655	0.59653	0.55395	0.5165	0.59099
1359.5	0.52853	0.54211	0.61736	0.61894	0.54853	0.53584	0.61434	0.5279	0.59816	0.49029	0.55325	0.53752	0.6439	0.60822	0.55897	0.46892	0.45796	0.3591	0.46247	0.39559	0.56468	0.50566	0.51396	0.5016	0.55531	0.49087	0.52406	0.50711	0.49754	0.54166	0.52324	0.5307	0.59828	0.55613	0.52263	0.60539
1360.4	0.49441	0.532	0.64081	0.6064	0.54201	0.53586	0.58432	0.51268	0.58965	0.48055	0.57418	0.52185	0.62739	0.59728	0.57745	0.49235	0.4739	0.35538	0.45078	0.4036	0.56576	0.5025	0.5126	0.51346	0.55584	0.47496	0.54807	0.5159	0.48323	0.5491	0.50731	0.55166	0.59749	0.53983	0.53299	0.60115
1361.3	0.52426	0.52235	0.65195	0.61846	0.57063	0.5523	0.61039	0.54493	0.61289	0.51826	0.58165	0.54933	0.65788	0.60598	0.60306	0.51548	0.49465	0.36471	0.46614	0.44472	0.59303	0.55169	0.53534	0.50707	0.56599	0.47863	0.55638	0.54603	0.49978	0.56743	0.52927	0.596	0.60048	0.57658	0.53868	0.62874
1362.1	0.52435	0.53472	0.6561	0.61611	0.58942	0.57799	0.60035	0.57365	0.62389	0.55781	0.60447	0.55493	0.67493	0.60072	0.60029	0.50449	0.51326	0.37001	0.47647	0.47052	0.5991	0.55398	0.55852	0.50673	0.57058	0.49806	0.55383	0.53905	0.53389	0.57758	0.53547	0.60421	0.63497	0.60024	0.53471	0.62675
1363	0.5394	0.52571	0.65002	0.62096	0.61355	0.5631	0.60112	0.60339	0.66045	0.56076	0.60198	0.53862	0.68813	0.63693	0.57293	0.50533	0.54923	0.37276	0.4797	0.48429	0.61099	0.55824	0.56232	0.49581	0.60101	0.52614	0.55236	0.56393	0.58569	0.57146	0.55151	0.61824	0.6365	0.5981	0.55431	0.63238
1363.9	0.58225	0.52514	0.65922	0.60243	0.63252	0.55563	0.63417	0.63079	0.66188	0.59108	0.60794	0.52324	0.70339	0.675	0.59596	0.49004	0.57379	0.38593	0.49611	0.49942	0.63467	0.57826	0.56944	0.48972	0.61189	0.53205	0.55555	0.57501	0.6126	0.60214	0.56335	0.62661	0.63796	0.60404	0.55089	0.63566
1364.8	0.61415	0.5355	0.65313	0.62969	0.64535	0.53984	0.65168	0.64709	0.64524	0.58781	0.61336	0.55063	0.7217	0.68916	0.59341	0.48137	0.5693	0.3969	0.52336	0.51707	0.6273	0.57474	0.56918	0.46122	0.60244	0.5506	0.55868	0.58885	0.61834	0.60255	0.56939	0.59382	0.62766	0.59435	0.54186	0.63156
1365.6	0.63901	0.52374	0.66004	0.66	0.64845	0.55548	0.65734	0.63858	0.66707	0.60328	0.62309	0.56784	0.72483	0.7127	0.58242	0.49932	0.57632	0.41117	0.53484	0.52101	0.63484	0.56888	0.57191	0.48809	0.64743	0.55384	0.55561	0.61303	0.64207	0.62514	0.57564	0.57185	0.64344	0.58758	0.55432	0.62894
1366.5	0.62977	0.51824	0.63307	0.69466	0.63481	0.54569	0.65428	0.61262	0.67062	0.56594	0.60017	0.58062	0.72207	0.73236	0.56534	0.51902	0.57754	0.41738	0.52828	0.50244	0.63139	0.53235	0.54719	0.4842	0.65993	0.543	0.53716	0.62294	0.63624	0.62042	0.55613	0.56881	0.61102	0.56122	0.55278	0.64074
1367.4	0.61633	0.5186	0.64189	0.68851	0.62043	0.54885	0.67319	0.61083	0.68641	0.5833	0.60785	0.59401	0.70376	0.72467	0.5688	0.51382	0.56951	0.43597	0.5434	0.49929	0.63514	0.54341	0.54	0.50957	0.63824	0.53837	0.54753	0.59974	0.60749	0.64188	0.55951	0.56509	0.62793	0.55672	0.54355	0.66086
1368.2	0.57939	0.50342	0.61789	0.6688	0.61603	0.52427	0.6601	0.57358	0.67222	0.57228	0.58254	0.60751	0.68642	0.70863	0.55398	0.50684	0.56371	0.43721	0.54757	0.48969	0.60578	0.51456	0.50679	0.51115	0.63449	0.51422	0.52125	0.57791	0.59259	0.62075	0.55231	0.5364	0.62802	0.53303	0.5292	0.66483
1369.1	0.58872	0.50785	0.65609	0.67618	0.62674	0.54634	0.67196	0.59812	0.69846	0.61173	0.59963	0.62455	0.71368	0.72789	0.57994	0.53612	0.58727	0.45364	0.56588	0.49508	0.62767	0.54221	0.5304	0.55374	0.67436	0.52026	0.55469	0.60243	0.6255	0.64603	0.57372	0.56266	0.63816	0.56506	0.53903	0.69427
1370	0.56109	0.54046	0.62866	0.6637	0.60263	0.51341	0.66371	0.59907	0.68153	0.59485	0.5824	0.61795	0.70626	0.70065	0.55678	0.52379	0.58542	0.45403	0.57287	0.49549	0.63085	0.5478	0.51304	0.53568	0.63968	0.52556	0.55025	0.57565	0.59761	0.61206	0.57436	0.57556	0.62677	0.57952	0.52179	0.67399
1370.9	0.56001	0.54916	0.61818	0.61806	0.61038	0.49825	0.64351	0.58709	0.67362	0.6086	0.60046	0.61035	0.70872	0.68316	0.56845	0.51062	0.57661	0.45231	0.5683	0.5034	0.65425	0.55997	0.53766	0.55479	0.63725	0.53149	0.55943	0.56963	0.59433	0.6054	0.56717	0.56982	0.62938	0.59891	0.54016	0.64985
1371.7	0.5685	0.55917	0.60268	0.62207	0.63366	0.50962	0.63352	0.59055	0.67124	0.63358	0.59833	0.61187	0.71861	0.6883	0.5785	0.51811	0.58292	0.45116	0.55581	0.52718	0.66462	0.57626	0.55345	0.56189	0.65532	0.54145	0.55741	0.59555	0.62851	0.59516	0.55902	0.58883	0.61475	0.63358	0.54927	0.63851
1372.6	0.61115	0.59957	0.6068	0.65762	0.65732	0.53548	0.64934	0.61075	0.70106	0.63833	0.62397	0.66005	0.75806	0.71723	0.57634	0.56682	0.58756	0.45146	0.56766	0.55217	0.68509	0.61669	0.60358	0.58109	0.68599	0.58713	0.58597	0.63172	0.63787	0.60015	0.55426	0.60078	0.64568	0.66223	0.56801	0.65195
1373.5	0.62366	0.6099	0.60192	0.66559	0.66879	0.55922	0.63559	0.62474	0.72081	0.63117	0.61816	0.65215	0.74864	0.70659	0.57098	0.58591	0.58695	0.44825	0.55841	0.55854	0.68018	0.61692	0.62244	0.58182	0.66696	0.59785	0.55929	0.63428	0.64498	0.59656	0.54271	0.60848	0.66228	0.64917	0.56443	0.64632
1374.3	0.63563	0.62548	0.62381	0.67031	0.71985	0.59208	0.65402	0.633	0.72278	0.61169	0.6255	0.63114	0.77453	0.72907	0.59485	0.59628	0.60132	0.45439	0.5672	0.56676	0.68113	0.59397	0.62309	0.61189	0.6745	0.61175	0.58342	0.6433	0.6685	0.62403	0.55189	0.60198	0.66537	0.61238	0.56316	0.65832
1375.2	0.63011	0.58434	0.61999	0.67983	0.70635	0.5937	0.64543	0.66027	0.7358	0.61539	0.59656	0.63288	0.78089	0.72449	0.58986	0.61021	0.61281	0.44504	0.57041	0.57337	0.64707	0.59991	0.59021	0.59581	0.64445	0.58444	0.58791	0.62619	0.68468	0.62623	0.5505	0.58871	0.65193	0.60857	0.52662	0.6785
1376.1	0.65414	0.58151	0.65421	0.69941	0.6946	0.6036	0.65578	0.66364	0.74715	0.58889	0.60453	0.63956	0.80994	0.72264	0.59006	0.62348	0.62215	0.45524	0.58061	0.58068	0.65748	0.60032	0.61808	0.59787	0.6471	0.58383	0.62344	0.63353	0.67266	0.65037	0.55477	0.57368	0.67163	0.6026	0.53224	0.67822
1377	0.65511	0.59149	0.65093	0.70434	0.69512	0.59515	0.65471	0.66584	0.757	0.59178	0.60969	0.6201	0.77736	0.7168	0.60977	0.62049	0.63098	0.46053	0.59798	0.57999	0.69227	0.58972	0.60483	0.60158	0.63244	0.58128	0.61254	0.63924	0.68683	0.65643	0.56902	0.60649	0.65177	0.59688	0.53029	0.673
1377.8	0.66331	0.59392	0.63908	0.72234	0.70286	0.5647	0.67605	0.67256	0.746	0.60025	0.59914	0.64954	0.76173	0.71436	0.60253	0.60531	0.62119	0.45956	0.60547	0.58843	0.70888	0.58018	0.585	0.59748	0.63127	0.56563	0.58769	0.65045	0.69129	0.64678	0.58092	0.6319	0.65234	0.59817	0.52964	0.69265
1378.7	0.65561	0.55051	0.65587	0.71908	0.68874	0.53527	0.67545	0.67207	0.75716	0.61425	0.61218	0.67445	0.75294	0.69945	0.61377	0.61448	0.62377	0.45788	0.60049	0.58163	0.72021	0.60772	0.60361	0.61369	0.62625	0.56276	0.58615	0.65882	0.67964	0.64226	0.57996	0.63278	0.66531	0.61483	0.54527	0.71879
1379.6	0.69001	0.60374	0.71288	0.74938	0.71151	0.55464	0.71869	0.70968	0.76532	0.64075	0.67342	0.70362	0.75709	0.72886	0.63034	0.62596	0.63601	0.48778	0.6339	0.61105	0.74906	0.65057	0.65332	0.65612	0.67455	0.57634	0.61547	0.68859	0.69081	0.67114	0.61352	0.68344	0.68742	0.64728	0.59482	0.74355
1380.4	0.66062	0.59088	0.71246	0.75283	0.7202	0.55197	0.71827	0.73337	0.77468	0.65493	0.68144	0.69077	0.75144	0.74555	0.6396	0.63723	0.63707	0.48602	0.63845	0.60677	0.7452	0.65123	0.64139	0.65533	0.67105	0.57518	0.60097	0.69007	0.68883	0.6541	0.60476	0.67657	0.68744	0.64397	0.5981	0.73542
1381.3	0.66934	0.5936	0.76708	0.75684	0.73714	0.58075	0.75493	0.78275	0.7657	0.66212	0.69238	0.72076	0.77923	0.7411	0.66972	0.64419	0.64591	0.50516	0.60941	0.60921	0.74861	0.69364	0.68517	0.67397	0.69084	0.58655	0.63748	0.69059	0.67444	0.66458	0.62729	0.67995	0.69603	0.66941	0.61334	0.74459
1382.2	0.63746	0.57931	0.75526	0.71363	0.71549	0.581	0.74637	0.78486	0.74579	0.66997	0.67672	0.66849	0.77545	0.73665	0.68336	0.62158	0.65114	0.5121	0.59762	0.59252	0.7564	0.73988	0.68183	0.67314	0.70139	0.60418	0.66685	0.65609	0.65842	0.67552	0.61238	0.64269	0.70125	0.6828	0.60532	0.72831
1383	0.65853	0.60692	0.74679	0.72763	0.71032	0.59697	0.75182	0.83356	0.74471	0.66327	0.6829	0.67345	0.79093	0.73802	0.66451	0.61681	0.65352	0.52479	0.58705	0.61074	0.76324	0.75247	0.69387	0.65165	0.71037	0.59426	0.67429	0.66961	0.64785	0.6878	0.6135	0.66653	0.70433	0.70116	0.60503	0.72136
1383.9	0.64055	0.58553	0.73521	0.72179	0.72	0.61658	0.75507	0.8257	0.73097	0.67215	0.6847	0.65816	0.79841	0.71616	0.68335	0.61842	0.65721	0.52771	0.5623	0.59585	0.76739	0.74364	0.68476	0.64624	0.7116	0.59804	0.68427	0.67395	0.63743	0.6891	0.63694	0.63893	0.69399	0.69443	0.60021	0.70265
1384.8	0.65972	0.5747	0.70491	0.70901	0.72069	0.61368	0.73017	0.81599	0.71272	0.64686	0.68241	0.67004	0.76317	0.68163	0.68481	0.61434	0.64438	0.54064	0.54404	0.58006	0.75605	0.7104	0.67369	0.64359	0.72127	0.5879	0.68143	0.67474	0.63834	0.72096	0.64828	0.656	0.67438	0.68417	0.57909	0.7132
1385.7	0.66875	0.57184	0.6687	0.74256	0.71025	0.60321	0.72991	0.85051	0.76336	0.65915	0.70248	0.64838	0.76722	0.70888	0.653	0.60268	0.6498	0.54931	0.56642	0.59795	0.7435	0.71508	0.66278	0.64442	0.72628	0.59197	0.67384	0.68142	0.65655	0.74667	0.6647	0.67029	0.67405	0.70299	0.5907	0.72415
1386.5	0.68474	0.57475	0.67467	0.76338	0.70676	0.59706	0.72715	0.85894	0.80286	0.64973	0.72865	0.65913	0.76903	0.71932	0.66387	0.60717	0.63666	0.54609	0.56526	0.58963	0.74674	0.69483	0.68351	0.65003	0.7415	0.58057	0.67055	0.69927	0.65368	0.74134	0.67052	0.66958	0.6699	0.69194	0.60842	0.7201
1387.4	0.70649	0.58097	0.70924	0.75718	0.68622	0.60197	0.72557	0.86514	0.82752	0.68243	0.72799	0.66286	0.76703	0.72811	0.6753	0.62541	0.62549	0.5519	0.55677	0.57077	0.74204	0.70423	0.69289	0.68737	0.73414	0.58868	0.68188	0.68138	0.65725	0.75147	0.6723	0.64379	0.67104	0.66497	0.61616	0.70968
1388.3	0.71717	0.5604	0.69391	0.75095	0.64688	0.5629	0.71976	0.87127	0.85119	0.66442	0.70505	0.66259	0.7325	0.7326	0.63053	0.60017	0.59809	0.52841	0.55211	0.55609	0.72468	0.70071	0.67598	0.66104	0.7266	0.58784	0.6584	0.66258	0.61915	0.74442	0.64408	0.65252	0.68132	0.6497	0.59506	0.71932
1389.1	0.7045	0.55182	0.71677	0.76252	0.64368	0.572	0.73484	0.89689	0.87418	0.69748	0.70469	0.67125	0.74635	0.74171	0.61922	0.59446	0.59024	0.51015	0.55322	0.56777	0.74853	0.73329	0.68559	0.67318	0.71502	0.59543	0.67184	0.65115	0.63506	0.71925	0.64876	0.65545	0.6936	0.66422	0.59247	0.72958
1390	0.68541	0.55599	0.69508	0.6946	0.59592	0.55413	0.71569	0.87806	0.82833	0.69636	0.68175	0.64876	0.70743	0.69735	0.59202	0.57773	0.56366	0.49495	0.53434	0.52358	0.73457	0.71442	0.6815	0.65706	0.68045	0.57971	0.64609	0.63328	0.59506	0.68362	0.6307	0.62465	0.68378	0.63974	0.56611	0.71468
1390.9	0.68962	0.5796	0.68082	0.69488	0.58348	0.57711	0.72899	0.88996	0.81968	0.72529	0.68679	0.65353	0.72366	0.67947	0.56748	0.56995	0.58267	0.4924	0.5303	0.50426	0.71023	0.74409	0.69408	0.65363	0.65264	0.59797	0.64657	0.62235	0.60728	0.68434	0.66366	0.61898	0.67012	0.65455	0.56104	0.69808
1391.7	0.65055	0.55928	0.64769	0.69166	0.5763	0.57431	0.73098	0.85855	0.8133	0.72695	0.68474	0.64752	0.67773	0.64596	0.55125	0.54307	0.57274	0.46984	0.5216	0.49616	0.69204	0.72686	0.68709	0.60988	0.65096	0.57622	0.6102	0.59016	0.60686	0.6571	0.65516	0.59907	0.6624	0.66198	0.53269	0.68837
1392.6	0.62079	0.60118	0.67486	0.69895	0.61507	0.56605	0.7165	0.86379	0.80238	0.75123	0.68717	0.66378	0.69568	0.65901	0.56072	0.56418	0.60939	0.47659	0.52046	0.50204	0.69012	0.72897	0.70773	0.6276	0.63616	0.592	0.62818	0.60156	0.64759	0.66423	0.65776	0.60416	0.66079	0.65169	0.54916	0.67916
1393.5	0.61363	0.63953	0.69471	0.70171	0.6144	0.54587	0.72761	0.87392	0.81232	0.76085	0.72418	0.706	0.73382	0.6677	0.57723	0.54866	0.61908	0.47434	0.54017	0.48984	0.69292	0.72309	0.71351	0.62928	0.64075	0.6183	0.63387	0.60424	0.63409	0.66513	0.66681	0.59268	0.67989	0.65108	0.55382	0.68932
1394.3	0.60906	0.65376	0.71804	0.72303	0.65954	0.56051	0.7507	0.88128	0.82455	0.78897	0.7465	0.74201	0.75087	0.68883	0.59716	0.5426	0.61569	0.46625	0.54231	0.51017	0.69947	0.70884	0.69651	0.63395	0.65561	0.62554	0.65261	0.61498	0.6421	0.6628	0.66312	0.61806	0.67983	0.64508	0.56405	0.69235
1395.2	0.6438	0.66297	0.76285	0.71815	0.70202	0.5557	0.75018	0.87344	0.82912	0.79144	0.75038	0.75807	0.73006	0.72743	0.60769	0.56144	0.6189	0.46993	0.53585	0.52486	0.71653	0.69528	0.6965	0.62972	0.67719	0.61858	0.67614	0.61379	0.64716	0.66646	0.65018	0.60648	0.70263	0.65564	0.5513	0.71096
1396.1	0.65019	0.66356	0.7653	0.7163	0.70288	0.54214	0.7436	0.88601	0.81055	0.78871	0.75112	0.75175	0.74839	0.74796	0.61442	0.55466	0.61635	0.46546	0.53836	0.52895	0.71166	0.66683	0.68466	0.62183	0.67344	0.62612	0.69522	0.64484	0.63651	0.65986	0.63636	0.61907	0.69162	0.6382	0.53675	0.70129
1396.9	0.68248	0.62796	0.75397	0.71419	0.68006	0.59079	0.77511	0.87408	0.82056	0.80664	0.7701	0.75523	0.74251	0.73036	0.64968	0.53666	0.58516	0.46292	0.53684	0.53008	0.70832	0.67714	0.67571	0.63903	0.67291	0.61811	0.70167	0.64467	0.63181	0.64285	0.63109	0.60638	0.67595	0.66204	0.52254	0.70689
1397.8	0.67442	0.62516	0.72449	0.69438	0.63189	0.59278	0.74138	0.85833	0.80155	0.79399	0.72748	0.70311	0.6793	0.72514	0.61814	0.53422	0.53673	0.45668	0.50116	0.50491	0.68209	0.67416	0.65203	0.61527	0.65107	0.59307	0.68686	0.63577	0.59042	0.61671	0.57919	0.6046	0.65058	0.63621	0.51363	0.67366
1398.7	0.67106	0.61796	0.74674	0.69901	0.64815	0.58797	0.73837	0.86257	0.82061	0.81953	0.75211	0.70259	0.66916	0.74146	0.61183	0.53754	0.54557	0.47324	0.48821	0.50877	0.67366	0.67165	0.66547	0.61319	0.65214	0.58655	0.67268	0.62699	0.63123	0.6109	0.58335	0.58323	0.67265	0.62496	0.50694	0.66296
1399.5	0.62575	0.57454	0.736	0.6845	0.62836	0.58513	0.72059	0.87174	0.81591	0.83007	0.74194	0.69362	0.66551	0.71127	0.57384	0.5168	0.52718	0.46859	0.49399	0.52131	0.63905	0.64861	0.64511	0.60001	0.63098	0.56965	0.64073	0.6155	0.62112	0.57918	0.57647	0.60826	0.65983	0.60026	0.49993	0.65035
1400.4	0.64523	0.5779	0.75272	0.69328	0.62615	0.60167	0.73079	0.87777	0.85686	0.86278	0.75902	0.72186	0.67776	0.7255	0.59356	0.53103	0.51858	0.46464	0.5017	0.51924	0.6669	0.67443	0.65619	0.60367	0.63754	0.58202	0.64864	0.61714	0.61754	0.56922	0.61659	0.6208	0.65324	0.61455	0.53888	0.65675
1401.3	0.61222	0.56617	0.74872	0.66253	0.60391	0.55196	0.68761	0.83058	0.83846	0.79936	0.73693	0.70361	0.65466	0.72438	0.55719	0.52116	0.49797	0.4509	0.48945	0.47886	0.65893	0.634	0.61735	0.57331	0.61535	0.56477	0.61695	0.58242	0.59998	0.54976	0.57896	0.59424	0.62012	0.56523	0.51744	0.62282
1402.1	0.6252	0.55819	0.75083	0.6701	0.62964	0.56748	0.70368	0.82088	0.83348	0.82386	0.7539	0.71483	0.6936	0.72105	0.56853	0.529	0.54282	0.44883	0.48674	0.50693	0.65965	0.63696	0.63504	0.58893	0.62491	0.55328	0.61009	0.58125	0.62019	0.5616	0.59391	0.59217	0.62961	0.5618	0.52423	0.64433
1403	0.6263	0.54403	0.73282	0.67531	0.59593	0.57249	0.67815	0.80795	0.79961	0.79442	0.7377	0.73747	0.71459	0.68732	0.58498	0.53227	0.52377	0.43143	0.48876	0.499	0.64916	0.64395	0.63325	0.58202	0.61743	0.53041	0.61747	0.57331	0.5759	0.58632	0.58032	0.58079	0.60981	0.56816	0.50853	0.63596
1403.9	0.66601	0.59709	0.72768	0.71668	0.58623	0.56764	0.72409	0.78877	0.81291	0.77413	0.76098	0.76184	0.7506	0.69583	0.61967	0.55647	0.5193	0.43135	0.50375	0.49682	0.67219	0.65278	0.63927	0.62362	0.62595	0.54885	0.63064	0.58089	0.56933	0.61659	0.5923	0.59852	0.61068	0.56421	0.53189	0.63456
1404.7	0.64684	0.62907	0.7236	0.71927	0.60319	0.56344	0.70412	0.77858	0.78555	0.75377	0.76442	0.7569	0.73751	0.69149	0.59679	0.53633	0.54778	0.43247	0.50457	0.49645	0.64351	0.64544	0.63308	0.62222	0.62231	0.535	0.60436	0.55542	0.59101	0.63357	0.56447	0.58632	0.5996	0.56202	0.50451	0.61281
1405.6	0.69867	0.67381	0.72589	0.76646	0.65314	0.61002	0.73386	0.81199	0.79161	0.78822	0.79831	0.75874	0.78659	0.70465	0.61526	0.57118	0.58122	0.44419	0.50959	0.54673	0.66204	0.66904	0.67246	0.62163	0.63641	0.54525	0.60602	0.58165	0.58934	0.63703	0.61548	0.61429	0.64541	0.58087	0.51199	0.62132
1406.5	0.70667	0.69873	0.73826	0.76712	0.65953	0.60123	0.74646	0.79289	0.78194	0.78102	0.82434	0.77241	0.79306	0.72435	0.63201	0.56378	0.56562	0.44237	0.5352	0.55234	0.64226	0.67923	0.67469	0.61726	0.64034	0.5491	0.61915	0.58839	0.5828	0.63802	0.62667	0.61231	0.64175	0.60827	0.52851	0.61343
1407.3	0.72324	0.69638	0.7562	0.78086	0.6544	0.59514	0.77204	0.77802	0.80015	0.79325	0.81343	0.74507	0.76656	0.76276	0.63635	0.57384	0.5736	0.44617	0.54567	0.55376	0.62884	0.6771	0.6769	0.614	0.61953	0.56839	0.6134	0.58748	0.58411	0.61972	0.63006	0.61981	0.6417	0.62146	0.54525	0.62241
1408.2	0.70612	0.67797	0.76027	0.75602	0.65389	0.61528	0.73183	0.75244	0.78988	0.80442	0.78045	0.73213	0.75311	0.77184	0.63602	0.55074	0.57952	0.44586	0.53487	0.52956	0.62528	0.67751	0.64099	0.58365	0.61532	0.5652	0.61599	0.58262	0.56912	0.62655	0.60109	0.58736	0.64411	0.6124	0.52587	0.63548
1409.1	0.68274	0.63696	0.72984	0.74905	0.62865	0.59992	0.75083	0.73158	0.77981	0.77953	0.74445	0.72138	0.72169	0.73658	0.6055	0.57348	0.5391	0.43378	0.53739	0.51414	0.61757	0.65786	0.61422	0.56478	0.58884	0.53308	0.59	0.57907	0.54291	0.59838	0.59609	0.5645	0.63785	0.59213	0.52202	0.65616
1409.9	0.69367	0.6676	0.77716	0.73505	0.63957	0.57511	0.76849	0.75636	0.78432	0.79339	0.75791	0.76499	0.74085	0.77117	0.62573	0.57156	0.54223	0.43342	0.56822	0.49363	0.61032	0.64887	0.61031	0.58181	0.59163	0.55424	0.60819	0.57482	0.55665	0.60336	0.5997	0.55207	0.6335	0.6257	0.55076	0.68085
1410.8	0.70907	0.66487	0.78145	0.74549	0.65214	0.59412	0.7786	0.79582	0.80074	0.79228	0.74247	0.75904	0.72264	0.77006	0.63256	0.59319	0.54991	0.44565	0.56805	0.4768	0.62051	0.62195	0.59127	0.58229	0.57147	0.56468	0.59165	0.58356	0.57403	0.60022	0.62121	0.55907	0.62221	0.59866	0.51595	0.66613
1411.7	0.68446	0.63232	0.73692	0.72287	0.64032	0.57458	0.75843	0.77329	0.79225	0.72699	0.72889	0.74912	0.72663	0.72799	0.59582	0.57596	0.52868	0.43108	0.54948	0.45566	0.63536	0.59426	0.57445	0.58557	0.55786	0.53982	0.55679	0.57602	0.54523	0.57213	0.6162	0.54261	0.62472	0.57963	0.50486	0.6592
1412.5	0.67321	0.60373	0.72629	0.6992	0.65899	0.54461	0.75862	0.79702	0.77318	0.70102	0.73631	0.73846	0.7063	0.70316	0.60392	0.57618	0.5155	0.4194	0.53746	0.47157	0.63008	0.57811	0.58576	0.59272	0.54127	0.51151	0.5428	0.56025	0.55719	0.52475	0.62302	0.54533	0.59363	0.5897	0.48608	0.64133
1413.4	0.74626	0.65939	0.7813	0.70709	0.67561	0.58751	0.78312	0.81381	0.78597	0.73366	0.77167	0.75974	0.76354	0.7517	0.65816	0.59252	0.54397	0.4512	0.54031	0.48928	0.64784	0.61836	0.61232	0.61782	0.56852	0.55027	0.58397	0.58749	0.56041	0.55661	0.64142	0.57929	0.64435	0.63376	0.5015	0.65175
1414.2	0.75099	0.62134	0.76285	0.73219	0.66063	0.5777	0.79007	0.78894	0.78049	0.71411	0.76499	0.73632	0.74154	0.72025	0.65957	0.58273	0.54205	0.44559	0.51708	0.48804	0.65137	0.61596	0.60992	0.59954	0.58621	0.53405	0.58722	0.59498	0.54768	0.54328	0.64177	0.58554	0.65202	0.6122	0.47813	0.64675
1415.1	0.7167	0.60413	0.72506	0.69645	0.63489	0.5423	0.76343	0.75608	0.77444	0.67785	0.73138	0.73218	0.74665	0.69146	0.65425	0.54352	0.54123	0.41208	0.48905	0.4849	0.66064	0.58787	0.60195	0.58604	0.57563	0.50464	0.58146	0.55005	0.51966	0.52437	0.61462	0.58142	0.6592	0.59822	0.48185	0.66173
1416	0.73339	0.67092	0.75534	0.68062	0.68295	0.56328	0.76	0.77049	0.75982	0.71639	0.73767	0.72919	0.76513	0.72716	0.71271	0.54851	0.56873	0.41756	0.49405	0.50561	0.65437	0.6121	0.59764	0.57494	0.59695	0.53405	0.60614	0.54625	0.55515	0.55155	0.60462	0.59995	0.64819	0.60722	0.49924	0.66809
1416.9	0.7221	0.6504	0.72623	0.66922	0.63156	0.53498	0.77991	0.71389	0.75504	0.69336	0.72522	0.70876	0.75379	0.73881	0.68579	0.53023	0.56208	0.40167	0.48594	0.48004	0.64608	0.5871	0.58893	0.53342	0.56652	0.52756	0.58732	0.51715	0.50023	0.54662	0.59832	0.5809	0.64105	0.58202	0.5174	0.63802
1417.7	0.6933	0.57815	0.71013	0.6421	0.61702	0.50518	0.75705	0.67786	0.7433	0.64869	0.70088	0.66737	0.70006	0.68601	0.66631	0.49278	0.53578	0.37936	0.46838	0.45899	0.63943	0.55786	0.56818	0.51238	0.54328	0.48468	0.57183	0.48196	0.50004	0.53108	0.59403	0.56545	0.62051	0.54656	0.50103	0.61129
1418.6	0.62008	0.55857	0.67391	0.57981	0.59134	0.49475	0.69266	0.64888	0.71517	0.61878	0.64366	0.62878	0.66972	0.6548	0.60658	0.4635	0.51805	0.35674	0.45223	0.43972	0.61417	0.5132	0.52678	0.49418	0.48733	0.43563	0.53253	0.4368	0.49192	0.52424	0.54742	0.54782	0.5891	0.52706	0.49159	0.58676
1419.4	0.62896	0.56624	0.68024	0.57825	0.61264	0.4897	0.69031	0.65341	0.703	0.62734	0.65137	0.62853	0.66987	0.66455	0.58062	0.4709	0.51762	0.36918	0.47406	0.44844	0.59693	0.52114	0.52298	0.48924	0.49011	0.44559	0.51918	0.4428	0.51119	0.52648	0.54979	0.5495	0.58305	0.53471	0.48956	0.56618
1420.3	0.59222	0.51206	0.6655	0.56374	0.58831	0.48863	0.67805	0.63593	0.67152	0.58337	0.59029	0.60463	0.66152	0.63607	0.52407	0.44854	0.51005	0.35821	0.47171	0.4384	0.59373	0.49867	0.49036	0.46129	0.47767	0.4183	0.49937	0.41271	0.48995	0.5293	0.54692	0.54438	0.57389	0.51009	0.45701	0.54288
1421.2	0.57124	0.53655	0.66268	0.55483	0.59027	0.50964	0.65072	0.64638	0.66308	0.57591	0.5818	0.60356	0.66073	0.62829	0.51661	0.4485	0.51554	0.35646	0.45829	0.45031	0.58598	0.47673	0.46374	0.45784	0.47297	0.4065	0.48887	0.41247	0.48516	0.53134	0.53687	0.53501	0.5699	0.50731	0.42315	0.5558
1422	0.55794	0.53302	0.61953	0.54867	0.5758	0.49225	0.62744	0.64064	0.65748	0.54934	0.57605	0.59558	0.67693	0.65301	0.5229	0.44095	0.51858	0.35008	0.45572	0.44588	0.57836	0.44261	0.45145	0.45971	0.46525	0.42525	0.47391	0.39919	0.46354	0.52161	0.51928	0.52692	0.55035	0.46522	0.42509	0.54899
1422.9	0.57129	0.50918	0.59643	0.54045	0.55454	0.48278	0.617	0.63953	0.63621	0.54381	0.57056	0.56839	0.64837	0.6431	0.52403	0.42683	0.49938	0.34759	0.44085	0.45862	0.55674	0.44277	0.45914	0.42961	0.45949	0.42893	0.45072	0.37559	0.43894	0.50563	0.49112	0.52865	0.54081	0.46233	0.41809	0.52841
1423.8	0.52738	0.47591	0.56635	0.54849	0.52528	0.47714	0.60825	0.60227	0.61214	0.51711	0.55758	0.53698	0.62508	0.6234	0.513	0.43205	0.49122	0.33504	0.4304	0.43422	0.54982	0.41884	0.44891	0.40058	0.45078	0.40099	0.41867	0.3776	0.4085	0.49633	0.46994	0.52142	0.528	0.43005	0.40983	0.51373
1424.6	0.51375	0.44986	0.54707	0.5612	0.50267	0.45111	0.58287	0.5913	0.61929	0.49032	0.57309	0.51926	0.59564	0.5923	0.50927	0.4379	0.46185	0.32527	0.40409	0.41013	0.52717	0.36228	0.45267	0.39222	0.42655	0.36771	0.41574	0.39341	0.40274	0.4717	0.44149	0.47677	0.51595	0.39951	0.40809	0.48748
1425.5	0.51634	0.41942	0.53925	0.57486	0.49667	0.43737	0.57345	0.57957	0.60233	0.48219	0.57097	0.48995	0.60142	0.58916	0.48861	0.44881	0.44426	0.3296	0.39815	0.40317	0.52977	0.36387	0.45956	0.39561	0.43189	0.36806	0.40789	0.42031	0.40862	0.47437	0.42623	0.47614	0.51866	0.38775	0.42245	0.4683
1426.3	0.46587	0.44572	0.51957	0.55254	0.49341	0.40641	0.50964	0.55075	0.57129	0.47407	0.51394	0.46422	0.55986	0.57326	0.44376	0.44996	0.44411	0.30691	0.36579	0.38611	0.49486	0.35902	0.44393	0.38061	0.40315	0.35703	0.38098	0.40348	0.38628	0.43519	0.38188	0.46545	0.48848	0.41146	0.38177	0.45502
1427.2	0.44788	0.43891	0.52024	0.58283	0.48524	0.39489	0.49417	0.55986	0.56614	0.43712	0.50305	0.46257	0.56039	0.58	0.46949	0.46727	0.44677	0.31695	0.37018	0.38077	0.50726	0.33382	0.41744	0.39803	0.39921	0.34874	0.39796	0.43204	0.37121	0.41367	0.40728	0.44974	0.48703	0.36691	0.36769	0.46215
1428.1	0.46487	0.45945	0.53933	0.55776	0.46478	0.38718	0.50624	0.55532	0.55886	0.40651	0.48909	0.4478	0.55665	0.56809	0.46	0.4511	0.44314	0.32221	0.36703	0.38623	0.48346	0.3352	0.41594	0.39728	0.39562	0.36126	0.4053	0.40283	0.35951	0.40058	0.41394	0.43906	0.46834	0.38172	0.36168	0.44297
1428.9	0.44655	0.47555	0.53797	0.54652	0.42767	0.3637	0.50632	0.52294	0.53113	0.42762	0.47027	0.44233	0.53046	0.57927	0.46785	0.4567	0.43861	0.31035	0.3727	0.38432	0.48112	0.35461	0.38513	0.38828	0.38223	0.36545	0.37875	0.3874	0.31901	0.36776	0.4098	0.43299	0.45042	0.3779	0.34485	0.44344
1429.8	0.41257	0.45629	0.5431	0.50632	0.413	0.33722	0.47456	0.50437	0.52132	0.41657	0.41536	0.44771	0.49048	0.53731	0.48472	0.43178	0.44804	0.31023	0.36503	0.37101	0.43371	0.34057	0.35745	0.3823	0.35965	0.33982	0.35631	0.33274	0.29721	0.34919	0.38048	0.42705	0.43213	0.37623	0.31179	0.42448
1430.7	0.43026	0.41671	0.53517	0.51233	0.4147	0.34993	0.49685	0.51407	0.50845	0.40132	0.42301	0.43848	0.50985	0.52267	0.46825	0.44008	0.42428	0.32503	0.37551	0.37871	0.42478	0.32836	0.36474	0.36277	0.34188	0.32178	0.34087	0.34789	0.28716	0.36478	0.37647	0.39437	0.43321	0.36757	0.31022	0.39764
1431.5	0.42438	0.43924	0.51772	0.45076	0.42048	0.33933	0.49622	0.51243	0.51568	0.40391	0.40405	0.41879	0.50333	0.51083	0.43185	0.43094	0.42156	0.3173	0.35741	0.37329	0.41377	0.35323	0.35556	0.35661	0.33953	0.30992	0.33748	0.31397	0.28111	0.35006	0.35201	0.39335	0.41267	0.38268	0.29331	0.37205
1432.4	0.42014	0.41459	0.51972	0.46265	0.41512	0.34218	0.46353	0.53367	0.50768	0.41599	0.42986	0.43924	0.48936	0.52804	0.44497	0.44854	0.41144	0.31504	0.3449	0.3846	0.42466	0.36287	0.35762	0.36063	0.34457	0.30055	0.3406	0.33875	0.28461	0.35282	0.33813	0.39862	0.41592	0.36436	0.2954	0.3773
1433.2	0.4084	0.37737	0.49296	0.4357	0.40659	0.33316	0.44445	0.5444	0.50542	0.36983	0.42947	0.43938	0.49915	0.49614	0.38156	0.41159	0.39859	0.31534	0.32011	0.38308	0.41945	0.34575	0.36218	0.36276	0.3169	0.28052	0.33906	0.30731	0.26786	0.34141	0.32667	0.41167	0.39497	0.34422	0.30037	0.37519
1434.1	0.39476	0.3813	0.46222	0.44894	0.40959	0.35348	0.45995	0.53864	0.49778	0.36832	0.47253	0.42208	0.50903	0.4826	0.35264	0.41455	0.37985	0.29556	0.31308	0.37628	0.42229	0.34132	0.39007	0.35082	0.30986	0.28266	0.36006	0.32278	0.2722	0.33121	0.33676	0.40832	0.38369	0.31128	0.30335	0.38422
1434.9	0.37958	0.35889	0.46045	0.43352	0.37694	0.34029	0.46538	0.52552	0.48372	0.3972	0.46595	0.41633	0.48391	0.48086	0.37431	0.38413	0.37751	0.28207	0.30195	0.36423	0.42343	0.33841	0.36627	0.35565	0.31421	0.28268	0.38591	0.29139	0.27442	0.31221	0.32704	0.39807	0.37376	0.30741	0.29712	0.38978
1435.8	0.36103	0.33256	0.46733	0.46283	0.3644	0.33203	0.48714	0.49374	0.47235	0.41927	0.47255	0.44935	0.48228	0.48695	0.38228	0.39103	0.35963	0.26313	0.31255	0.35002	0.41974	0.3191	0.3814	0.33669	0.30035	0.30026	0.3759	0.29954	0.26852	0.31544	0.31522	0.38864	0.37214	0.32311	0.31166	0.37919
1436.7	0.33131	0.32734	0.44717	0.425	0.37317	0.31059	0.46475	0.4609	0.46853	0.41415	0.43015	0.41248	0.4744	0.46479	0.3581	0.36449	0.3382	0.24045	0.30991	0.31451	0.40599	0.29484	0.35061	0.34236	0.27643	0.29623	0.36847	0.28299	0.24794	0.2908	0.29986	0.3589	0.351	0.31076	0.28266	0.37529
1437.5	0.32154	0.33104	0.45008	0.42003	0.36296	0.30986	0.45581	0.44066	0.48302	0.4216	0.40232	0.38047	0.46048	0.45358	0.38004	0.38907	0.33917	0.22886	0.32023	0.30486	0.39543	0.30721	0.34365	0.31732	0.29749	0.2977	0.36602	0.29952	0.23023	0.28386	0.30416	0.32478	0.34582	0.31035	0.25234	0.35032
1438.4	0.34595	0.35022	0.48438	0.42919	0.36323	0.31118	0.44431	0.46006	0.49398	0.42994	0.41546	0.41303	0.46827	0.48947	0.42151	0.43087	0.34028	0.22932	0.34261	0.31198	0.40412	0.34168	0.34059	0.31179	0.3002	0.31318	0.37798	0.32161	0.22718	0.29223	0.31959	0.32568	0.36674	0.35309	0.26275	0.34972
1439.3	0.32972	0.35287	0.49772	0.42805	0.38343	0.32957	0.45359	0.47208	0.49407	0.39162	0.45006	0.4334	0.4811	0.48246	0.4176	0.44406	0.35553	0.23446	0.35949	0.32063	0.39297	0.34159	0.3462	0.30771	0.30346	0.29153	0.37638	0.32342	0.24643	0.29791	0.34104	0.34093	0.37322	0.34948	0.2799	0.36216
1440.1	0.32133	0.33557	0.51695	0.40819	0.37814	0.34487	0.46135	0.46229	0.49596	0.36566	0.45495	0.40371	0.49254	0.46681	0.45355	0.43807	0.36288	0.24209	0.3624	0.30524	0.36873	0.34733	0.34164	0.29864	0.31485	0.28812	0.38152	0.33665	0.26919	0.31924	0.3465	0.3253	0.37354	0.31706	0.25884	0.35243
1441	0.32395	0.3142	0.53111	0.4236	0.37159	0.33678	0.46993	0.46285	0.4751	0.35559	0.45242	0.41666	0.48879	0.47201	0.47261	0.42994	0.37393	0.25351	0.34743	0.3054	0.36949	0.34515	0.35099	0.28499	0.32453	0.26936	0.40626	0.32631	0.2739	0.30664	0.34527	0.33015	0.38921	0.3037	0.2622	0.34951
1441.8	0.36584	0.35439	0.553	0.45447	0.41122	0.37462	0.48954	0.4943	0.46242	0.37728	0.50297	0.46841	0.49599	0.51068	0.49131	0.43313	0.39446	0.26989	0.35332	0.31269	0.36338	0.36446	0.37087	0.30986	0.34703	0.29885	0.41974	0.34496	0.30722	0.34479	0.34817	0.36793	0.41818	0.30709	0.29689	0.38391
1442.7	0.37108	0.33912	0.54972	0.44487	0.41399	0.38389	0.51203	0.53633	0.47263	0.38931	0.49296	0.45667	0.51252	0.49322	0.49094	0.40605	0.39589	0.27504	0.34803	0.30683	0.36578	0.33829	0.3545	0.31628	0.35718	0.28438	0.41748	0.34014	0.32715	0.3508	0.3458	0.36845	0.40305	0.28609	0.30521	0.37967
1443.6	0.37202	0.34927	0.54256	0.43448	0.38965	0.37669	0.49243	0.52549	0.46802	0.40683	0.4776	0.46148	0.50238	0.45992	0.47683	0.39437	0.37885	0.25364	0.33908	0.30533	0.35757	0.33596	0.34134	0.3182	0.36007	0.28909	0.39087	0.34544	0.27908	0.34379	0.32155	0.34905	0.39523	0.26329	0.30192	0.36584
1444.4	0.40968	0.37075	0.53469	0.42505	0.41714	0.38039	0.48111	0.54348	0.45978	0.43394	0.46749	0.46179	0.47704	0.44351	0.44283	0.37986	0.37891	0.24702	0.33267	0.31627	0.3712	0.3214	0.33938	0.32644	0.34959	0.26715	0.37317	0.33435	0.25644	0.33433	0.31682	0.35566	0.40001	0.26394	0.31042	0.3837
1445.3	0.44363	0.37529	0.5352	0.42456	0.4242	0.40294	0.51358	0.54156	0.46753	0.45068	0.47037	0.45462	0.47052	0.43839	0.45213	0.40887	0.38604	0.23722	0.34173	0.31466	0.35895	0.31866	0.32661	0.32298	0.35684	0.26011	0.36492	0.34233	0.25471	0.35913	0.31387	0.34234	0.37821	0.28164	0.32281	0.39734
1446.1	0.4291	0.36914	0.52332	0.40298	0.41821	0.3708	0.50989	0.5263	0.46383	0.44793	0.46842	0.42381	0.46881	0.43074	0.45757	0.41046	0.37375	0.22329	0.34327	0.29306	0.35523	0.29727	0.30629	0.30869	0.3387	0.26066	0.36801	0.32424	0.2694	0.34924	0.31222	0.33516	0.36318	0.28225	0.30283	0.38615
1447	0.40875	0.39523	0.52522	0.41963	0.41985	0.34501	0.49762	0.50276	0.4499	0.43317	0.4577	0.41034	0.43579	0.44525	0.44273	0.39269	0.36251	0.21127	0.31877	0.29849	0.33354	0.29261	0.30525	0.2923	0.3284	0.27451	0.3598	0.31416	0.2694	0.33516	0.30287	0.3446	0.35995	0.27623	0.28603	0.38194
1447.8	0.406	0.38114	0.50011	0.4315	0.42953	0.35691	0.51882	0.51599	0.45231	0.42872	0.46557	0.41758	0.42988	0.46439	0.46035	0.40129	0.35648	0.22179	0.33105	0.30226	0.34068	0.29055	0.31492	0.30665	0.34687	0.28093	0.36687	0.32089	0.2985	0.3508	0.33624	0.36258	0.34758	0.29189	0.27411	0.37448
1448.7	0.39558	0.38027	0.5159	0.45151	0.42014	0.35257	0.53442	0.51971	0.45233	0.41657	0.50904	0.46166	0.42983	0.48535	0.49157	0.41125	0.35729	0.22036	0.32771	0.30366	0.33888	0.29414	0.32637	0.33162	0.37359	0.30367	0.39732	0.33516	0.32061	0.3507	0.34937	0.38113	0.3363	0.3086	0.29032	0.3779
1449.6	0.35628	0.415	0.47615	0.45237	0.42833	0.33979	0.51789	0.50832	0.46188	0.40867	0.50404	0.46177	0.43886	0.49674	0.48621	0.39178	0.35068	0.21294	0.32474	0.29267	0.34559	0.28723	0.3291	0.32129	0.36354	0.31501	0.36565	0.31777	0.30487	0.34951	0.35652	0.37285	0.35632	0.29449	0.28347	0.36313
1450.4	0.33676	0.39319	0.49363	0.42366	0.42254	0.35549	0.52165	0.52267	0.4622	0.4153	0.46942	0.47554	0.43774	0.47513	0.49492	0.36664	0.34411	0.21984	0.32335	0.29994	0.34294	0.28786	0.322	0.32355	0.34865	0.297	0.37535	0.30417	0.30331	0.34872	0.36192	0.36718	0.36758	0.31117	0.27296	0.33759
1451.3	0.33959	0.37887	0.479	0.4315	0.42969	0.36864	0.50861	0.52423	0.45775	0.3882	0.49005	0.48367	0.44555	0.46065	0.49301	0.37744	0.34088	0.22978	0.34457	0.29414	0.35208	0.26869	0.33599	0.34868	0.36311	0.30274	0.36456	0.31376	0.31042	0.34929	0.37167	0.36307	0.37447	0.30216	0.28585	0.35321
1452.1	0.33981	0.41629	0.54345	0.44078	0.42436	0.36599	0.50856	0.52052	0.48996	0.38836	0.49056	0.47355	0.46695	0.48493	0.52956	0.37396	0.34382	0.22883	0.33406	0.28016	0.3663	0.28321	0.33814	0.32592	0.34982	0.31649	0.38294	0.30915	0.31098	0.35141	0.36773	0.36669	0.38647	0.27801	0.30917	0.35106
1453	0.32512	0.40915	0.51735	0.42942	0.40383	0.35614	0.48278	0.52812	0.48479	0.3724	0.43598	0.41482	0.45991	0.48404	0.48527	0.33891	0.34084	0.22289	0.32438	0.2734	0.35328	0.28449	0.31931	0.30443	0.33126	0.30568	0.34102	0.28674	0.30534	0.35631	0.37223	0.34099	0.38988	0.26135	0.30559	0.33908
1453.9	0.35786	0.4038	0.54271	0.45913	0.40796	0.3637	0.48715	0.58147	0.47864	0.3611	0.43437	0.4315	0.47854	0.49336	0.49508	0.35497	0.34394	0.24565	0.31643	0.29611	0.36992	0.28017	0.33462	0.31065	0.33883	0.3383	0.35283	0.31817	0.34882	0.3701	0.39227	0.35832	0.38476	0.26802	0.32561	0.33402
1454.7	0.35776	0.39819	0.51649	0.48163	0.41943	0.34132	0.45831	0.53108	0.47797	0.34791	0.43899	0.41727	0.45823	0.50116	0.4778	0.35269	0.35395	0.23443	0.29226	0.28633	0.35973	0.28794	0.33373	0.30149	0.35534	0.32752	0.32406	0.33615	0.35314	0.35931	0.35714	0.33651	0.35862	0.25833	0.33052	0.33925
1455.6	0.38471	0.39451	0.52639	0.47237	0.43287	0.34035	0.45122	0.51278	0.47494	0.38025	0.40354	0.42336	0.44438	0.50773	0.49793	0.33527	0.36679	0.22479	0.28943	0.27857	0.35328	0.3224	0.30788	0.28178	0.35327	0.32669	0.34025	0.32938	0.33888	0.36482	0.3568	0.31635	0.34844	0.26093	0.31564	0.34177
1456.4	0.41058	0.39292	0.49643	0.4716	0.43944	0.34291	0.42684	0.49525	0.43428	0.37663	0.396	0.42169	0.4401	0.49813	0.46904	0.33219	0.36992	0.22618	0.27346	0.27809	0.35658	0.34077	0.31481	0.28909	0.35406	0.32135	0.34807	0.34946	0.3357	0.37049	0.35098	0.32456	0.34404	0.2945	0.31194	0.35802
1457.3	0.44484	0.37412	0.48274	0.49178	0.46013	0.34962	0.43602	0.47503	0.43489	0.3836	0.38942	0.4309	0.45231	0.48035	0.48127	0.36151	0.36587	0.22575	0.27662	0.2804	0.3625	0.353	0.30657	0.28828	0.34193	0.31484	0.35479	0.34318	0.34775	0.35208	0.33818	0.3301	0.32841	0.29619	0.29784	0.35741
1458.1	0.45355	0.36121	0.49556	0.4648	0.44283	0.34318	0.40919	0.4418	0.45741	0.39876	0.36709	0.39963	0.43945	0.48884	0.47147	0.3441	0.34409	0.20206	0.26202	0.26598	0.34192	0.38258	0.30845	0.27469	0.32685	0.28383	0.36482	0.33935	0.33688	0.3292	0.32356	0.32018	0.3287	0.32731	0.28741	0.34526
1459	0.4883	0.39661	0.50646	0.48347	0.45342	0.35336	0.41951	0.4607	0.47657	0.42917	0.35727	0.38251	0.46631	0.50359	0.48165	0.349	0.33675	0.20501	0.27891	0.27958	0.36524	0.39719	0.32062	0.27874	0.33227	0.29435	0.37005	0.35455	0.33631	0.3325	0.37738	0.33225	0.36894	0.35408	0.29899	0.37057
1459.9	0.48605	0.40107	0.49808	0.46817	0.42916	0.35436	0.45607	0.46378	0.47852	0.38711	0.37245	0.38361	0.48129	0.50723	0.46431	0.3515	0.31634	0.21126	0.28295	0.28621	0.3787	0.36458	0.33326	0.27718	0.32048	0.29744	0.35795	0.36376	0.33911	0.34109	0.39725	0.35564	0.37331	0.36775	0.30979	0.37306
1460.7	0.47278	0.38322	0.49062	0.45085	0.41635	0.33586	0.45561	0.48864	0.4895	0.37984	0.34086	0.365	0.44055	0.50274	0.45018	0.3362	0.30065	0.21793	0.29911	0.27112	0.36146	0.32637	0.32509	0.27442	0.30395	0.28978	0.33799	0.33551	0.35217	0.31983	0.40033	0.34074	0.37201	0.35908	0.29983	0.38041
1461.6	0.45292	0.41212	0.50912	0.46159	0.40601	0.33801	0.45302	0.50565	0.49629	0.38434	0.34039	0.36182	0.43509	0.51921	0.4933	0.33795	0.29349	0.22334	0.30136	0.27229	0.3729	0.32112	0.34542	0.26142	0.31643	0.31318	0.36556	0.36266	0.34749	0.33161	0.4202	0.35312	0.39709	0.37214	0.30719	0.38398
1462.4	0.4255	0.41064	0.50528	0.45654	0.40088	0.34139	0.4705	0.45632	0.46866	0.36917	0.35639	0.36318	0.40922	0.48782	0.50258	0.31879	0.29462	0.22877	0.31335	0.25987	0.3735	0.29609	0.30991	0.25901	0.30566	0.31574	0.37289	0.33744	0.33852	0.35582	0.40986	0.34721	0.39071	0.34423	0.2917	0.39477
1463.3	0.43535	0.43511	0.51461	0.46623	0.39746	0.34673	0.49745	0.49242	0.47215	0.35124	0.38686	0.41783	0.40531	0.5184	0.52874	0.33799	0.28291	0.23095	0.31583	0.24704	0.37471	0.28778	0.33521	0.28964	0.3166	0.33654	0.39608	0.34291	0.34905	0.36122	0.40116	0.39219	0.36385	0.31208	0.32201	0.42075
1464.1	0.44167	0.41655	0.51493	0.47705	0.38782	0.34222	0.45245	0.49306	0.45544	0.38485	0.39763	0.39619	0.38101	0.52642	0.52058	0.33643	0.30409	0.23171	0.29809	0.22916	0.36714	0.29026	0.34591	0.29426	0.31229	0.3224	0.39227	0.32306	0.34104	0.35854	0.36944	0.3797	0.35767	0.29211	0.34504	0.42905
1465	0.43662	0.4353	0.50802	0.49308	0.39891	0.34696	0.46698	0.47803	0.46181	0.40549	0.41268	0.40206	0.39123	0.53758	0.52983	0.33654	0.31017	0.21263	0.284	0.23022	0.37876	0.3047	0.3381	0.29541	0.32964	0.34543	0.39699	0.32863	0.3292	0.36187	0.37315	0.39107	0.36897	0.30223	0.34187	0.41904
1465.8	0.42286	0.40109	0.47401	0.4337	0.3881	0.33377	0.47661	0.44913	0.45683	0.39319	0.40659	0.40294	0.3815	0.53778	0.47145	0.31077	0.31017	0.21974	0.26391	0.20792	0.37663	0.29943	0.33551	0.30276	0.32471	0.32185	0.35954	0.30184	0.30625	0.35521	0.36602	0.37123	0.35571	0.28856	0.34822	0.41041
1466.7	0.46109	0.41215	0.46361	0.44226	0.38303	0.33231	0.49044	0.52197	0.47485	0.39332	0.43372	0.40839	0.41093	0.53488	0.4564	0.32618	0.33216	0.22362	0.26799	0.22554	0.40357	0.29845	0.35214	0.31995	0.35305	0.34521	0.36905	0.3224	0.31819	0.34305	0.3771	0.40937	0.36927	0.29333	0.3893	0.41657
1467.5	0.43376	0.36733	0.43082	0.42882	0.3346	0.30292	0.48676	0.48492	0.4501	0.38733	0.40649	0.34017	0.38393	0.4912	0.42602	0.27415	0.33432	0.22799	0.25992	0.23315	0.39247	0.25176	0.31909	0.28451	0.33101	0.32666	0.35254	0.2994	0.2811	0.33548	0.37368	0.37491	0.38478	0.28911	0.37546	0.352
1468.4	0.40431	0.37803	0.43308	0.41266	0.32456	0.28878	0.51137	0.47617	0.48407	0.38285	0.38817	0.32793	0.40092	0.47705	0.4373	0.28103	0.32493	0.21984	0.25645	0.2395	0.41019	0.27961	0.3067	0.28512	0.33249	0.33753	0.34893	0.30848	0.26799	0.31664	0.36777	0.3758	0.40914	0.31117	0.36045	0.3358
1469.3	0.41747	0.36661	0.41407	0.36919	0.29849	0.26735	0.5067	0.47258	0.45793	0.36485	0.39723	0.32626	0.39826	0.46778	0.43036	0.26979	0.32186	0.22012	0.25628	0.23918	0.39499	0.26124	0.3186	0.26984	0.32789	0.30212	0.33525	0.29675	0.25492	0.30346	0.36353	0.35765	0.38775	0.29221	0.37878	0.3313
1470.1	0.45216	0.42728	0.44466	0.42737	0.30231	0.28072	0.47157	0.49373	0.48566	0.37143	0.42149	0.33194	0.42735	0.46901	0.44755	0.29682	0.32568	0.21727	0.27414	0.2565	0.40686	0.26052	0.32721	0.27551	0.32838	0.3255	0.35006	0.31474	0.27325	0.3258	0.3656	0.37445	0.41877	0.30807	0.38543	0.35246
1471	0.41992	0.40036	0.41985	0.41549	0.28111	0.26502	0.43782	0.44531	0.46012	0.37166	0.40218	0.32914	0.38329	0.44885	0.43492	0.29553	0.30959	0.20383	0.26911	0.23714	0.36304	0.25769	0.32716	0.25421	0.30259	0.28544	0.31412	0.28963	0.24211	0.29923	0.34407	0.35803	0.41047	0.31053	0.35565	0.33335
1471.8	0.39457	0.39828	0.41183	0.37318	0.30374	0.27096	0.42305	0.45225	0.46274	0.34647	0.37752	0.38162	0.40034	0.44027	0.41094	0.31774	0.32383	0.19506	0.27267	0.23347	0.35839	0.27508	0.31749	0.25573	0.27869	0.26676	0.2856	0.26433	0.23592	0.28446	0.32353	0.35104	0.38886	0.31834	0.33486	0.35562
1472.7	0.35854	0.36441	0.33743	0.34403	0.28078	0.26724	0.39052	0.42227	0.40365	0.29167	0.33951	0.3571	0.35925	0.39768	0.35033	0.28101	0.28881	0.18303	0.27154	0.21801	0.32356	0.2324	0.27851	0.22995	0.27118	0.22754	0.22922	0.24023	0.20709	0.26328	0.31537	0.32416	0.3524	0.27733	0.31378	0.33726
1473.5	0.35884	0.36374	0.36182	0.36454	0.30274	0.29265	0.37685	0.43791	0.44104	0.31033	0.34494	0.36505	0.38098	0.39705	0.33992	0.30445	0.30377	0.19392	0.27243	0.23848	0.33433	0.26687	0.27846	0.24819	0.24204	0.23381	0.22203	0.24515	0.21033	0.28455	0.30664	0.34641	0.37398	0.27225	0.31802	0.34453
1474.4	0.31249	0.32678	0.32835	0.30906	0.28321	0.2778	0.35824	0.39561	0.38159	0.30927	0.32505	0.35872	0.33684	0.3967	0.31613	0.28066	0.29055	0.1818	0.26057	0.22455	0.29004	0.25219	0.26515	0.2378	0.22971	0.20465	0.20492	0.22306	0.17916	0.2659	0.27997	0.32206	0.31865	0.24505	0.29841	0.32933
1475.2	0.28004	0.32783	0.30791	0.27674	0.27418	0.26342	0.36721	0.37707	0.37402	0.30109	0.30244	0.35807	0.33903	0.4001	0.3134	0.24176	0.26903	0.19477	0.2542	0.22577	0.28872	0.24112	0.24838	0.24168	0.20254	0.21552	0.18424	0.21252	0.16201	0.26812	0.29144	0.28843	0.29173	0.22333	0.28949	0.33316
1476.1	0.3099	0.32207	0.31108	0.27959	0.26568	0.25772	0.35377	0.35569	0.37181	0.30586	0.31324	0.31877	0.32672	0.39182	0.33083	0.23818	0.26531	0.19455	0.23909	0.21397	0.29821	0.24481	0.256	0.24038	0.21439	0.20962	0.2082	0.21343	0.18941	0.26839	0.28671	0.27977	0.28542	0.2256	0.28092	0.32858
1476.9	0.33026	0.33997	0.3632	0.29125	0.29744	0.25794	0.34545	0.35693	0.3893	0.3532	0.34172	0.349	0.36377	0.41559	0.34826	0.25487	0.30707	0.19616	0.24448	0.22577	0.30905	0.2647	0.27697	0.25026	0.20825	0.21281	0.24485	0.21107	0.22213	0.28062	0.3036	0.28755	0.27339	0.2493	0.28982	0.3274
1477.8	0.33471	0.34171	0.3502	0.30484	0.2978	0.24743	0.37346	0.34519	0.37936	0.34192	0.32315	0.32556	0.35802	0.41699	0.35083	0.24247	0.29607	0.18388	0.24428	0.21079	0.29827	0.23911	0.26742	0.22941	0.22982	0.23223	0.25155	0.21512	0.2327	0.26676	0.30845	0.27725	0.25959	0.25041	0.27729	0.31602
1478.7	0.37909	0.35262	0.37967	0.33456	0.31217	0.27912	0.42056	0.4179	0.4296	0.3468	0.36872	0.36122	0.38711	0.42988	0.38942	0.25211	0.32332	0.19799	0.25095	0.2424	0.32748	0.26835	0.27649	0.24846	0.23834	0.25811	0.28933	0.223	0.26244	0.28107	0.33468	0.32032	0.2936	0.27413	0.29681	0.33283
1479.5	0.38418	0.34581	0.3893	0.34028	0.30424	0.28563	0.3948	0.44065	0.45336	0.33936	0.35108	0.32853	0.37725	0.43733	0.35291	0.25806	0.31443	0.19054	0.25679	0.2478	0.33259	0.27697	0.28185	0.23096	0.2558	0.24132	0.28709	0.22765	0.24503	0.28844	0.31063	0.33422	0.29608	0.27622	0.30069	0.32506
1480.4	0.40288	0.37021	0.42401	0.35572	0.31716	0.30366	0.41418	0.47251	0.48523	0.37138	0.38552	0.35562	0.39177	0.46638	0.3526	0.28253	0.32249	0.19669	0.28816	0.26353	0.33159	0.3066	0.29504	0.26631	0.26803	0.28164	0.2838	0.25558	0.24612	0.30963	0.33365	0.36055	0.3395	0.30393	0.33023	0.33536
1481.2	0.43446	0.40345	0.42871	0.38946	0.32637	0.31867	0.44783	0.49551	0.52885	0.37611	0.36748	0.37445	0.38938	0.48834	0.37616	0.29139	0.32912	0.20834	0.30385	0.26955	0.34034	0.29832	0.30818	0.27329	0.27261	0.30683	0.28342	0.27525	0.24893	0.31843	0.32254	0.36222	0.37069	0.30588	0.3305	0.3551
1482.1	0.42057	0.40151	0.42825	0.3794	0.3511	0.3223	0.44066	0.50807	0.54558	0.37286	0.38514	0.39037	0.37428	0.49004	0.37677	0.30128	0.34457	0.22149	0.29808	0.26959	0.34865	0.28672	0.30313	0.27866	0.26485	0.2854	0.28727	0.26644	0.25457	0.3227	0.31387	0.35371	0.36572	0.29964	0.32495	0.37477
1482.9	0.38654	0.41667	0.39272	0.38546	0.33936	0.31383	0.4409	0.46742	0.51775	0.38051	0.3756	0.36085	0.36266	0.49244	0.341	0.3064	0.32717	0.22045	0.29877	0.25079	0.33929	0.27474	0.29815	0.26659	0.27054	0.27835	0.24966	0.272	0.22132	0.31049	0.28601	0.3259	0.35488	0.28945	0.32139	0.36585
1483.8	0.43024	0.44564	0.43433	0.42998	0.40334	0.34871	0.46622	0.48473	0.52882	0.41045	0.39486	0.4277	0.38278	0.50777	0.38916	0.34654	0.36824	0.23522	0.29262	0.27652	0.35622	0.29308	0.30461	0.30508	0.28775	0.28934	0.30153	0.29952	0.2817	0.319	0.30924	0.35744	0.36135	0.30633	0.33436	0.39493
1484.6	0.40797	0.40914	0.37379	0.44311	0.40126	0.32315	0.43728	0.46354	0.50623	0.38133	0.37071	0.39712	0.36929	0.4814	0.35501	0.32782	0.35694	0.21896	0.26595	0.26694	0.34381	0.25199	0.27662	0.26783	0.26869	0.25533	0.27369	0.27249	0.26266	0.27721	0.26842	0.32648	0.31729	0.2807	0.30001	0.37201
1485.5	0.42704	0.40944	0.39097	0.45805	0.40305	0.33369	0.45297	0.4814	0.49559	0.38679	0.3847	0.39664	0.40502	0.48148	0.36595	0.34735	0.36	0.22774	0.26651	0.27916	0.35047	0.27983	0.2841	0.28117	0.2855	0.2675	0.27732	0.2921	0.26692	0.29319	0.26953	0.3339	0.31088	0.29084	0.30621	0.36865
1486.3	0.41347	0.39805	0.39309	0.47201	0.39018	0.33013	0.46717	0.46978	0.46411	0.37723	0.36592	0.40457	0.41148	0.46852	0.3671	0.34374	0.36285	0.21265	0.28878	0.27832	0.34865	0.27227	0.27436	0.29002	0.29578	0.2777	0.27155	0.31172	0.2487	0.2958	0.26794	0.34645	0.33175	0.28599	0.29952	0.35149
1487.2	0.43945	0.39099	0.4047	0.48081	0.39869	0.3212	0.46236	0.48613	0.48523	0.37606	0.35932	0.41367	0.41341	0.42947	0.36165	0.35432	0.36702	0.20488	0.28787	0.28116	0.34323	0.25618	0.27327	0.29816	0.29089	0.27793	0.27936	0.31301	0.27099	0.28551	0.2789	0.34915	0.34053	0.2801	0.29548	0.34952
1488	0.41255	0.36128	0.39862	0.45872	0.38112	0.30142	0.4387	0.49322	0.45646	0.36065	0.37915	0.37775	0.4249	0.42853	0.34482	0.33271	0.36871	0.20167	0.28269	0.28766	0.33415	0.23926	0.26454	0.29411	0.28884	0.26588	0.25478	0.29937	0.26293	0.28097	0.26511	0.3349	0.34001	0.27013	0.28175	0.34084
1488.9	0.44007	0.4099	0.43654	0.47003	0.38132	0.33763	0.48482	0.52354	0.47191	0.38665	0.38947	0.4132	0.4551	0.48203	0.36616	0.33275	0.37815	0.23271	0.30423	0.31462	0.35487	0.27127	0.29682	0.31947	0.31395	0.3058	0.27236	0.32483	0.27203	0.34048	0.30614	0.36592	0.35823	0.28027	0.2973	0.37114
1489.8	0.39889	0.40748	0.41153	0.436	0.37337	0.31413	0.457	0.52742	0.46376	0.38303	0.38385	0.39256	0.42461	0.48934	0.33406	0.3037	0.36388	0.22947	0.3072	0.30458	0.346	0.25158	0.28113	0.30273	0.30653	0.2903	0.27628	0.29032	0.26705	0.32819	0.31571	0.36009	0.36279	0.26382	0.27544	0.34905
1490.6	0.43215	0.39699	0.41103	0.42659	0.38118	0.31724	0.42707	0.53646	0.4962	0.38753	0.4006	0.39062	0.45217	0.48131	0.31475	0.31755	0.35327	0.25046	0.30593	0.32003	0.3578	0.26916	0.30127	0.29603	0.32775	0.28293	0.27087	0.29003	0.28463	0.32629	0.32767	0.35918	0.35471	0.27584	0.29229	0.34254
1491.5	0.41823	0.39743	0.44048	0.4235	0.38292	0.33833	0.43669	0.54805	0.53532	0.41892	0.41137	0.41466	0.46888	0.51451	0.31619	0.3117	0.36547	0.27202	0.31635	0.32063	0.38953	0.30011	0.30463	0.30913	0.339	0.29469	0.28209	0.27811	0.30867	0.33147	0.34762	0.37354	0.36861	0.30485	0.29616	0.35179
1492.3	0.40445	0.38315	0.42963	0.4143	0.34956	0.33274	0.47286	0.55418	0.55636	0.41169	0.39329	0.40467	0.47865	0.48454	0.29763	0.32036	0.36032	0.27144	0.33789	0.29485	0.40639	0.27057	0.32187	0.2885	0.32552	0.29167	0.26955	0.2865	0.30021	0.31464	0.36538	0.37597	0.38875	0.30237	0.29639	0.33025
1493.2	0.3685	0.33571	0.42532	0.37138	0.33114	0.2953	0.44757	0.54385	0.5168	0.38301	0.37244	0.35888	0.43515	0.43544	0.26829	0.30286	0.3425	0.23878	0.32855	0.28096	0.38802	0.23183	0.30777	0.26708	0.29174	0.26872	0.25771	0.25579	0.27519	0.27016	0.34348	0.357	0.38527	0.26395	0.28214	0.29668
1494	0.3949	0.32073	0.44874	0.37381	0.34369	0.33372	0.46382	0.54745	0.53982	0.39017	0.4084	0.38219	0.44689	0.41064	0.29161	0.33535	0.35969	0.24955	0.32341	0.29467	0.40485	0.25061	0.33097	0.28872	0.29085	0.27901	0.28568	0.2643	0.27223	0.2803	0.34563	0.374	0.39824	0.27681	0.30858	0.32828
1494.8	0.36485	0.3385	0.47047	0.38708	0.32816	0.32792	0.46035	0.55716	0.53295	0.39832	0.40314	0.37451	0.43989	0.41648	0.29242	0.34442	0.38507	0.24824	0.31481	0.30654	0.39321	0.24134	0.34507	0.30274	0.27568	0.29126	0.30557	0.26814	0.26484	0.26887	0.32824	0.37153	0.38506	0.28274	0.31114	0.33625
1495.7	0.34133	0.32712	0.44811	0.35215	0.31615	0.29734	0.43674	0.52595	0.45904	0.34381	0.37645	0.34181	0.42826	0.39028	0.29238	0.33238	0.37009	0.24221	0.31438	0.29778	0.35706	0.22595	0.34074	0.28544	0.25814	0.28378	0.27803	0.26415	0.21385	0.25738	0.30183	0.33186	0.35502	0.26042	0.28877	0.33931
1496.5	0.36576	0.35176	0.48423	0.35942	0.34254	0.31966	0.42446	0.50661	0.44421	0.35526	0.38611	0.37907	0.41404	0.4011	0.30167	0.33968	0.37213	0.24659	0.3083	0.30411	0.34006	0.27454	0.32011	0.32222	0.2573	0.29045	0.29753	0.2337	0.21676	0.26936	0.28803	0.32951	0.33245	0.26594	0.29095	0.37966
1497.4	0.38664	0.36999	0.5133	0.37966	0.35724	0.36312	0.43822	0.51209	0.47715	0.37336	0.39338	0.43526	0.44044	0.42721	0.34609	0.35954	0.39617	0.28596	0.31976	0.30843	0.3735	0.28654	0.31969	0.34301	0.28534	0.29886	0.33348	0.25516	0.23608	0.28496	0.29196	0.34767	0.34734	0.28992	0.30379	0.40584
1498.2	0.38212	0.33361	0.49284	0.36556	0.34922	0.3361	0.42868	0.51837	0.44155	0.35745	0.35965	0.42107	0.41356	0.44382	0.33399	0.34762	0.38448	0.28435	0.32214	0.31136	0.37097	0.27879	0.31645	0.34523	0.28477	0.29098	0.30322	0.25189	0.22902	0.26892	0.28897	0.34341	0.32296	0.28526	0.28404	0.3818
1499.1	0.41201	0.32872	0.4889	0.35254	0.34513	0.35411	0.4623	0.508	0.43817	0.35022	0.36504	0.42409	0.435	0.46527	0.34602	0.32732	0.38164	0.29943	0.33064	0.30447	0.39338	0.29369	0.32854	0.34759	0.29393	0.29328	0.30465	0.23672	0.22582	0.2927	0.2899	0.34923	0.33875	0.28041	0.27363	0.37329
1500	0.44364	0.34844	0.50366	0.3727	0.34806	0.36819	0.4818	0.53716	0.48943	0.3775	0.34882	0.45923	0.4424	0.47276	0.33468	0.33553	0.38715	0.31063	0.34616	0.31287	0.42867	0.28663	0.31204	0.37009	0.29859	0.29962	0.34279	0.25344	0.24567	0.31917	0.31242	0.37845	0.36818	0.2809	0.27769	0.38061
1500.8	0.44145	0.37832	0.50458	0.35299	0.35459	0.3774	0.48882	0.53773	0.50287	0.375	0.33393	0.44644	0.45323	0.47074	0.34321	0.34871	0.39472	0.32203	0.36256	0.32024	0.4361	0.28311	0.31131	0.35178	0.33171	0.3157	0.34894	0.26829	0.23509	0.33056	0.3299	0.37741	0.39522	0.28412	0.26968	0.35542
1501.7	0.42342	0.35194	0.45736	0.33418	0.34413	0.33896	0.45651	0.51926	0.48183	0.36295	0.3493	0.4189	0.43671	0.43502	0.29857	0.33867	0.38444	0.2975	0.3609	0.33038	0.42752	0.27769	0.32814	0.34655	0.34291	0.29508	0.30448	0.25615	0.22194	0.30995	0.33045	0.35593	0.35703	0.27174	0.2746	0.34041
1502.5	0.43368	0.40477	0.47874	0.36163	0.34028	0.34543	0.48118	0.50371	0.50398	0.3618	0.33059	0.44452	0.45149	0.45033	0.31524	0.33283	0.39506	0.3009	0.366	0.34046	0.44117	0.28671	0.31476	0.34753	0.36254	0.30727	0.32032	0.24984	0.25158	0.3243	0.32396	0.358	0.36211	0.26591	0.26698	0.34887
1503.4	0.42195	0.41304	0.45118	0.34558	0.30161	0.32666	0.45055	0.48024	0.48221	0.3391	0.30368	0.44819	0.39427	0.42057	0.31503	0.32517	0.36406	0.28211	0.35486	0.32593	0.41501	0.26967	0.27346	0.34698	0.33777	0.28473	0.31887	0.23433	0.23084	0.30884	0.32	0.34149	0.35414	0.26163	0.26338	0.35345
1504.2	0.40245	0.4108	0.45978	0.37131	0.32928	0.338	0.4621	0.44642	0.48106	0.32765	0.34329	0.43176	0.40309	0.42054	0.35425	0.3455	0.38345	0.29038	0.37164	0.33056	0.41036	0.25643	0.32278	0.35974	0.35799	0.27537	0.32724	0.24899	0.26796	0.3214	0.33151	0.33819	0.35154	0.27322	0.28785	0.33096
1505.1	0.38773	0.34872	0.43819	0.39253	0.29298	0.29187	0.44656	0.42273	0.47301	0.30825	0.33429	0.41977	0.38152	0.41224	0.36023	0.32245	0.36938	0.28025	0.36912	0.31988	0.40309	0.22735	0.35239	0.35497	0.34106	0.24916	0.32426	0.25118	0.25896	0.30308	0.31354	0.32918	0.3339	0.27334	0.29276	0.32932
1505.9	0.40017	0.3654	0.48545	0.43064	0.32569	0.30545	0.48366	0.43729	0.50482	0.32393	0.35294	0.42207	0.40983	0.43629	0.40292	0.34581	0.38337	0.28604	0.38653	0.30774	0.41535	0.25541	0.35523	0.36327	0.355	0.26587	0.3665	0.28332	0.28826	0.32549	0.33913	0.33401	0.3618	0.29943	0.29981	0.34147
1506.7	0.36606	0.35007	0.44709	0.41677	0.32235	0.30292	0.4592	0.4281	0.4913	0.30516	0.36459	0.38072	0.40469	0.41043	0.39145	0.36682	0.38707	0.2788	0.38511	0.2889	0.40366	0.23947	0.36559	0.35907	0.3478	0.26318	0.34804	0.30835	0.27605	0.3163	0.35176	0.33423	0.3846	0.31153	0.30901	0.3312
1507.6	0.36127	0.34459	0.44571	0.42727	0.38273	0.31044	0.45701	0.46452	0.50688	0.33269	0.35147	0.37679	0.43027	0.42103	0.39869	0.38366	0.43034	0.28579	0.40198	0.30412	0.42785	0.26097	0.38122	0.36409	0.35963	0.28773	0.33809	0.33609	0.32515	0.32395	0.37429	0.36879	0.39488	0.33841	0.3019	0.35717
1508.4	0.35653	0.30196	0.44601	0.40097	0.35841	0.294	0.42224	0.46357	0.47966	0.3004	0.32032	0.3379	0.39445	0.40807	0.36057	0.37141	0.40949	0.27336	0.36266	0.29647	0.41882	0.25647	0.33557	0.32483	0.31782	0.27886	0.32006	0.31321	0.29433	0.30304	0.34156	0.35799	0.37482	0.31671	0.27541	0.341
1509.3	0.36422	0.33982	0.45665	0.39867	0.38182	0.35407	0.44853	0.50956	0.49484	0.32199	0.34999	0.35238	0.41257	0.43506	0.35774	0.386	0.4285	0.27823	0.37572	0.30963	0.43406	0.2846	0.34867	0.35214	0.31925	0.31021	0.29471	0.34358	0.3454	0.33589	0.36321	0.37695	0.38705	0.31614	0.29272	0.33896
1510.1	0.37946	0.34212	0.45909	0.40586	0.36989	0.36951	0.45131	0.49706	0.46293	0.33464	0.32856	0.3692	0.41211	0.43121	0.34554	0.39407	0.43942	0.28306	0.3641	0.31571	0.40694	0.29338	0.34044	0.35106	0.3151	0.30613	0.30445	0.33738	0.35903	0.33908	0.34919	0.3737	0.39152	0.32156	0.29337	0.34883
1511	0.37064	0.33769	0.50312	0.40091	0.37927	0.37049	0.4649	0.48072	0.47999	0.34692	0.32418	0.38744	0.40694	0.42183	0.35559	0.37589	0.4262	0.28763	0.37678	0.31567	0.40779	0.31534	0.34203	0.35413	0.31742	0.29133	0.32375	0.33353	0.36402	0.34364	0.36445	0.37366	0.39193	0.33086	0.29456	0.35731
1511.8	0.35705	0.33978	0.51667	0.40579	0.37542	0.35408	0.47594	0.44589	0.46137	0.33263	0.36	0.38317	0.4156	0.40977	0.32946	0.37067	0.40167	0.27892	0.35915	0.30794	0.3914	0.31166	0.34275	0.35732	0.31088	0.28867	0.30867	0.33491	0.35837	0.33399	0.33401	0.34413	0.37722	0.31444	0.30266	0.34997
1512.7	0.38795	0.35808	0.49595	0.41171	0.39256	0.35922	0.48662	0.46098	0.48137	0.36944	0.35784	0.42702	0.4671	0.42875	0.3505	0.36269	0.41502	0.27228	0.37426	0.30996	0.40243	0.34605	0.35994	0.38432	0.3371	0.29872	0.31131	0.35946	0.3821	0.34228	0.34685	0.35143	0.39043	0.34617	0.30361	0.38452
1513.5	0.39485	0.39334	0.4853	0.43945	0.43022	0.35009	0.45671	0.44341	0.47894	0.36899	0.35525	0.4067	0.49547	0.44511	0.3642	0.3963	0.42352	0.2852	0.36468	0.31267	0.42577	0.35571	0.37094	0.37524	0.35144	0.31653	0.3407	0.35781	0.37457	0.34057	0.34553	0.35101	0.4087	0.37166	0.30452	0.39864
1514.4	0.38485	0.40013	0.48178	0.43316	0.4147	0.35579	0.42401	0.43951	0.47817	0.32704	0.34041	0.39039	0.48478	0.46727	0.36932	0.37839	0.39337	0.2961	0.34797	0.31046	0.44425	0.33599	0.37269	0.38284	0.34396	0.33644	0.33323	0.36038	0.36584	0.35502	0.3266	0.35769	0.41755	0.35862	0.30154	0.38094
1515.2	0.40637	0.39834	0.44689	0.422	0.41642	0.3594	0.40727	0.44904	0.46026	0.33722	0.34145	0.39248	0.481	0.47429	0.3311	0.35937	0.40377	0.2793	0.33727	0.30834	0.42895	0.34276	0.38085	0.38938	0.33573	0.33939	0.32953	0.35392	0.3643	0.36418	0.29672	0.34883	0.40029	0.35677	0.31006	0.37665
1516.1	0.40712	0.40836	0.46782	0.42593	0.42073	0.35691	0.40444	0.4486	0.47011	0.34535	0.33116	0.38972	0.47022	0.48158	0.34331	0.34826	0.40752	0.28163	0.34633	0.30192	0.43472	0.35435	0.40247	0.37808	0.34967	0.33633	0.35503	0.3577	0.35558	0.36683	0.31782	0.35199	0.39824	0.37116	0.33566	0.34977
1516.9	0.36442	0.40077	0.47662	0.42597	0.41064	0.33015	0.38956	0.41296	0.43284	0.33006	0.33904	0.33737	0.43101	0.47456	0.32509	0.34141	0.39646	0.26474	0.33096	0.2904	0.42343	0.35487	0.39935	0.36318	0.3525	0.31932	0.34367	0.35595	0.33571	0.34536	0.31627	0.3301	0.40295	0.35568	0.34191	0.31509
1517.8	0.38988	0.38822	0.49732	0.41691	0.40458	0.30276	0.42054	0.4178	0.44703	0.33285	0.32799	0.35844	0.43264	0.46034	0.33308	0.31066	0.37687	0.25895	0.3398	0.28702	0.41895	0.37272	0.38471	0.36621	0.35648	0.32069	0.3511	0.3543	0.35745	0.3647	0.32854	0.33944	0.3949	0.36088	0.32965	0.32604
1518.6	0.41012	0.40191	0.47706	0.37978	0.41373	0.30352	0.43855	0.41783	0.47081	0.37144	0.32085	0.3547	0.42916	0.42298	0.33469	0.30094	0.39736	0.23603	0.35682	0.29356	0.42758	0.39621	0.38919	0.36301	0.35802	0.30693	0.34604	0.33613	0.35785	0.34238	0.34831	0.34208	0.39504	0.37856	0.33358	0.32691
1519.5	0.40482	0.38951	0.49384	0.40436	0.40208	0.29766	0.43619	0.42087	0.45923	0.3739	0.32465	0.32402	0.43922	0.41915	0.35805	0.31771	0.38542	0.24304	0.34352	0.29703	0.44026	0.38604	0.36932	0.33878	0.36704	0.3183	0.34984	0.34776	0.36031	0.33968	0.3377	0.34439	0.40033	0.40481	0.32256	0.31548
1520.3	0.43373	0.40676	0.488	0.40611	0.41645	0.34956	0.48018	0.42273	0.4654	0.39086	0.34281	0.33858	0.46077	0.44264	0.36949	0.32983	0.38804	0.26356	0.35403	0.29743	0.44329	0.39723	0.36669	0.36091	0.38808	0.35001	0.35191	0.35838	0.38028	0.36398	0.35777	0.34756	0.41339	0.41463	0.30889	0.34086
1521.1	0.43928	0.41983	0.49193	0.39701	0.45539	0.3696	0.50285	0.43378	0.47531	0.39833	0.32739	0.37485	0.47279	0.45896	0.40176	0.32584	0.38482	0.28771	0.37108	0.32627	0.44664	0.41077	0.3727	0.38334	0.39557	0.37149	0.35913	0.35464	0.39888	0.3926	0.36874	0.36438	0.4068	0.44017	0.32085	0.36266
1522	0.4106	0.40274	0.48225	0.3907	0.44174	0.3908	0.484	0.42048	0.46155	0.38701	0.32571	0.36276	0.45754	0.4517	0.39519	0.30646	0.38405	0.27044	0.36823	0.32104	0.42897	0.38698	0.37013	0.38621	0.39011	0.3629	0.35215	0.34754	0.37987	0.37351	0.36214	0.34185	0.3965	0.42367	0.32448	0.36504
1522.8	0.40962	0.39854	0.50691	0.43525	0.46895	0.39687	0.48739	0.43124	0.46307	0.36675	0.3409	0.39141	0.46041	0.47005	0.40442	0.33475	0.388	0.27784	0.38119	0.31357	0.42176	0.41084	0.38392	0.38723	0.39631	0.38004	0.3693	0.37639	0.38087	0.38473	0.37865	0.35637	0.40357	0.42368	0.31845	0.38251
1523.7	0.39195	0.39355	0.50267	0.42343	0.49219	0.40218	0.49787	0.409	0.44755	0.34091	0.32147	0.41369	0.46736	0.46717	0.3959	0.32983	0.40343	0.27168	0.38337	0.30563	0.41451	0.40754	0.40975	0.41706	0.40325	0.3719	0.36206	0.36468	0.37663	0.38307	0.40279	0.36055	0.38834	0.40617	0.33259	0.40584
1524.5	0.39012	0.38509	0.49269	0.43283	0.48344	0.38267	0.45686	0.41643	0.4362	0.33981	0.28951	0.38559	0.45717	0.46289	0.38308	0.33044	0.41217	0.25942	0.36633	0.30665	0.41926	0.4027	0.41774	0.40792	0.39653	0.35664	0.34905	0.35724	0.35706	0.38104	0.39228	0.37631	0.39324	0.39564	0.34122	0.40201
1525.4	0.40224	0.38314	0.45504	0.45405	0.45287	0.39877	0.46528	0.42595	0.45621	0.35141	0.29416	0.38762	0.45712	0.44275	0.35767	0.35306	0.4265	0.24864	0.35464	0.29723	0.41187	0.40336	0.42132	0.38996	0.39955	0.35506	0.33115	0.36501	0.34997	0.38274	0.38173	0.37981	0.40128	0.39326	0.342	0.39705
1526.2	0.40355	0.37676	0.45608	0.44536	0.463	0.40556	0.461	0.43874	0.44918	0.34333	0.28136	0.39013	0.46261	0.45599	0.33975	0.37565	0.42464	0.26255	0.33428	0.30297	0.40608	0.4203	0.42316	0.38998	0.38788	0.34855	0.32668	0.36721	0.37249	0.3834	0.36745	0.38586	0.4053	0.39795	0.3451	0.39974
1527.1	0.38727	0.36882	0.44547	0.43359	0.43302	0.4151	0.45381	0.43966	0.42618	0.33406	0.26067	0.36722	0.47447	0.46722	0.32398	0.36596	0.40912	0.26495	0.30827	0.31404	0.39195	0.39488	0.40899	0.38333	0.37994	0.3386	0.31716	0.35847	0.36531	0.37844	0.34486	0.37852	0.38994	0.39618	0.35074	0.40306
1527.9	0.41135	0.39675	0.44425	0.43513	0.42075	0.41155	0.43769	0.46536	0.44197	0.36061	0.27571	0.34615	0.46368	0.47459	0.33497	0.36967	0.40154	0.27206	0.32216	0.33058	0.4	0.41347	0.39226	0.37258	0.37708	0.35727	0.3318	0.36245	0.37722	0.37913	0.35465	0.38043	0.40236	0.41172	0.35514	0.40448
1528.8	0.40347	0.39604	0.44806	0.42409	0.40165	0.4066	0.43979	0.46941	0.46007	0.34316	0.29866	0.35438	0.4692	0.48759	0.35618	0.37217	0.40074	0.26519	0.3168	0.33982	0.40424	0.42062	0.35614	0.35523	0.37158	0.3511	0.34237	0.37249	0.40056	0.35716	0.3527	0.38231	0.41161	0.43073	0.35485	0.38648
1529.6	0.40832	0.38307	0.49017	0.41542	0.38005	0.39472	0.43553	0.49307	0.44673	0.32431	0.29493	0.35003	0.48248	0.50281	0.3762	0.36964	0.38122	0.26151	0.32515	0.33774	0.40841	0.40133	0.34417	0.36085	0.35342	0.36287	0.35104	0.36476	0.37608	0.33557	0.36965	0.39296	0.41906	0.41335	0.34705	0.405
1530.5	0.41341	0.39035	0.49618	0.4143	0.36008	0.36972	0.43999	0.51098	0.44653	0.35242	0.32885	0.3293	0.47275	0.4839	0.39592	0.36119	0.39165	0.25217	0.33629	0.3532	0.40486	0.39528	0.34725	0.35111	0.3566	0.37404	0.36233	0.36258	0.35587	0.32079	0.36789	0.39499	0.42435	0.41944	0.36729	0.38484
1531.3	0.42017	0.37824	0.47462	0.39431	0.38549	0.33478	0.41587	0.50499	0.44757	0.36556	0.34476	0.31832	0.44261	0.4745	0.38397	0.34695	0.40203	0.24895	0.34827	0.32878	0.40985	0.40221	0.34538	0.35628	0.35678	0.3734	0.34691	0.36758	0.36147	0.33099	0.36428	0.36865	0.42327	0.43044	0.36051	0.38358
1532.1	0.45974	0.38064	0.49279	0.39938	0.41235	0.36691	0.44999	0.52962	0.47353	0.39166	0.38313	0.37082	0.45566	0.5088	0.41428	0.37174	0.41537	0.26833	0.35119	0.33198	0.41288	0.41423	0.36379	0.37625	0.35962	0.37542	0.33889	0.39664	0.3816	0.36212	0.36084	0.38271	0.42211	0.43477	0.36829	0.40329
1533	0.46095	0.36076	0.50597	0.3816	0.4128	0.35807	0.45432	0.53305	0.47829	0.38818	0.3785	0.35382	0.44881	0.49202	0.42481	0.36475	0.4141	0.28045	0.3645	0.31667	0.41682	0.39488	0.38596	0.37623	0.35955	0.38025	0.34967	0.38722	0.37138	0.37751	0.36575	0.36577	0.43049	0.41104	0.35894	0.41461
1533.8	0.48811	0.39906	0.50038	0.38126	0.44031	0.36954	0.44648	0.5454	0.50406	0.40737	0.38646	0.35808	0.43552	0.509	0.42255	0.37275	0.43202	0.29832	0.37013	0.32143	0.43261	0.4207	0.39924	0.38085	0.3839	0.38305	0.36777	0.40532	0.39955	0.39304	0.37177	0.3868	0.42659	0.44927	0.37022	0.42087
1534.7	0.5059	0.40672	0.50786	0.39984	0.45615	0.38901	0.44666	0.52643	0.53015	0.40471	0.39199	0.37999	0.45991	0.52283	0.43476	0.37386	0.41598	0.31312	0.37139	0.30469	0.45727	0.42339	0.40761	0.39035	0.38577	0.382	0.38549	0.41659	0.39135	0.40952	0.38737	0.39377	0.4438	0.45332	0.36435	0.45225
1535.5	0.47574	0.40361	0.49367	0.3917	0.44776	0.3909	0.46584	0.51455	0.52532	0.40103	0.39192	0.3901	0.479	0.50485	0.44857	0.38304	0.39802	0.32038	0.37027	0.31158	0.45775	0.40611	0.41482	0.38056	0.37676	0.36817	0.40316	0.39674	0.39563	0.41724	0.39691	0.41069	0.42654	0.43963	0.37017	0.44522
1536.4	0.44175	0.38854	0.4594	0.37364	0.43743	0.36043	0.44247	0.49104	0.52716	0.36928	0.37381	0.35856	0.49315	0.47073	0.42281	0.37297	0.39249	0.31203	0.35736	0.30119	0.46308	0.38819	0.41508	0.37635	0.3719	0.35583	0.4227	0.38561	0.38858	0.40277	0.38771	0.40081	0.42955	0.42385	0.38392	0.44588
1537.2	0.43691	0.39535	0.43866	0.37089	0.44993	0.35943	0.45177	0.50934	0.5124	0.36294	0.36446	0.37077	0.48942	0.47387	0.38947	0.37887	0.39587	0.29889	0.35718	0.3075	0.44637	0.37838	0.42167	0.38599	0.35832	0.362	0.41258	0.36939	0.37407	0.39584	0.4032	0.40607	0.41321	0.42887	0.39209	0.44665
1538	0.41911	0.35605	0.43339	0.34318	0.43322	0.33569	0.43395	0.49187	0.48658	0.35671	0.3798	0.37448	0.49384	0.45178	0.37923	0.378	0.38968	0.28176	0.35023	0.29004	0.42745	0.35096	0.43436	0.37747	0.3373	0.34718	0.40615	0.3447	0.36343	0.38048	0.37475	0.39054	0.41395	0.41565	0.40598	0.4351
1538.9	0.41404	0.33473	0.4183	0.34708	0.45182	0.35087	0.48432	0.51518	0.4717	0.36384	0.3654	0.36635	0.47334	0.45427	0.36334	0.40851	0.42618	0.28444	0.36607	0.2957	0.41898	0.35962	0.42404	0.37584	0.35883	0.34528	0.39018	0.35224	0.37844	0.38539	0.38211	0.39172	0.39607	0.42378	0.40776	0.42681
1539.7	0.42601	0.35405	0.45412	0.3625	0.44097	0.35925	0.49367	0.57959	0.48431	0.38135	0.3947	0.37294	0.48648	0.45766	0.36824	0.42211	0.43527	0.28257	0.38498	0.30729	0.4195	0.36709	0.43082	0.39615	0.37221	0.34932	0.39692	0.38466	0.37087	0.36506	0.3832	0.42519	0.42171	0.44612	0.42305	0.44383
1540.6	0.41373	0.34972	0.45859	0.37191	0.41074	0.35032	0.49416	0.59397	0.46577	0.38599	0.395	0.36344	0.44392	0.45274	0.33477	0.41615	0.41706	0.27686	0.38552	0.30179	0.39082	0.3486	0.42545	0.38494	0.36492	0.35963	0.36161	0.36026	0.35432	0.35192	0.38904	0.42146	0.42612	0.44094	0.40921	0.41737
1541.4	0.41369	0.31252	0.45978	0.38711	0.42068	0.34836	0.48352	0.57565	0.46962	0.40794	0.40923	0.38085	0.42952	0.44146	0.33285	0.416	0.41399	0.27736	0.39675	0.2899	0.39503	0.36731	0.4161	0.38798	0.3768	0.32756	0.34685	0.37026	0.37222	0.34109	0.3727	0.41856	0.43083	0.44433	0.40655	0.43286
1542.3	0.40076	0.30028	0.46317	0.4035	0.42084	0.35445	0.48526	0.60195	0.47312	0.39807	0.39747	0.37392	0.4206	0.43448	0.34136	0.39966	0.42942	0.2918	0.38911	0.31382	0.40299	0.35288	0.39549	0.38797	0.38988	0.32554	0.35155	0.35997	0.36842	0.35317	0.36779	0.42381	0.42638	0.42341	0.39279	0.43472
1543.1	0.42834	0.29635	0.48347	0.413	0.4258	0.32652	0.45694	0.60918	0.48569	0.42228	0.41341	0.4279	0.45022	0.44948	0.35321	0.40955	0.4383	0.29169	0.39481	0.31468	0.41369	0.35214	0.39801	0.40557	0.38238	0.34187	0.37299	0.37307	0.38579	0.35592	0.37334	0.42898	0.4437	0.42488	0.40489	0.44212
1543.9	0.44293	0.2703	0.43727	0.41846	0.40824	0.34166	0.44094	0.5638	0.47499	0.40252	0.40776	0.41611	0.43403	0.4591	0.33527	0.40045	0.44212	0.29122	0.36677	0.30623	0.42068	0.34677	0.38533	0.38409	0.38	0.32988	0.33592	0.34719	0.38908	0.36137	0.36552	0.40231	0.43423	0.39708	0.39628	0.42811
1544.8	0.45783	0.2881	0.46629	0.43046	0.4424	0.36571	0.43433	0.57355	0.49955	0.41174	0.38595	0.44564	0.47681	0.47561	0.37122	0.3981	0.47193	0.29294	0.36619	0.3145	0.44644	0.37122	0.37523	0.39182	0.40238	0.33364	0.35528	0.36047	0.41399	0.36155	0.35222	0.40972	0.44238	0.42778	0.39298	0.4509
1545.6	0.46268	0.32078	0.45717	0.41686	0.42191	0.36318	0.42891	0.56623	0.48936	0.40303	0.36585	0.43387	0.47035	0.46427	0.39957	0.38388	0.45865	0.28819	0.35468	0.33193	0.43631	0.37203	0.36361	0.37708	0.40605	0.35255	0.36514	0.37142	0.42548	0.36467	0.34079	0.39497	0.42964	0.43731	0.386	0.43773
1546.5	0.48871	0.36638	0.48309	0.44726	0.44279	0.37595	0.46645	0.5563	0.51818	0.4413	0.38812	0.44848	0.47483	0.48949	0.41395	0.41087	0.46644	0.29089	0.36688	0.32921	0.44447	0.41962	0.37396	0.39983	0.42314	0.36598	0.3807	0.40985	0.45076	0.38586	0.36284	0.39856	0.44599	0.47156	0.41082	0.44315
1547.3	0.45593	0.39718	0.43234	0.42375	0.41804	0.37049	0.45399	0.51091	0.51854	0.41759	0.36925	0.39226	0.43697	0.45052	0.37002	0.39349	0.431	0.26885	0.35161	0.30784	0.42966	0.39892	0.36772	0.37279	0.40421	0.35831	0.3533	0.38886	0.40763	0.36749	0.35883	0.36655	0.41886	0.46493	0.39816	0.417
1548.1	0.4355	0.40965	0.45442	0.41266	0.42102	0.3636	0.43349	0.50619	0.53416	0.42773	0.34732	0.39554	0.43604	0.43931	0.38195	0.39468	0.42464	0.26405	0.34809	0.31702	0.42876	0.402	0.3575	0.37632	0.39809	0.38879	0.35289	0.40905	0.40623	0.39004	0.34199	0.40434	0.42991	0.46697	0.39477	0.43276
1549	0.46311	0.42379	0.4604	0.42679	0.40506	0.36181	0.44553	0.4937	0.5131	0.43482	0.38759	0.38312	0.44599	0.42473	0.39497	0.41048	0.41867	0.2711	0.36013	0.32187	0.43622	0.39126	0.37807	0.38444	0.38573	0.38477	0.35344	0.42655	0.40233	0.39682	0.37179	0.41479	0.43725	0.4489	0.41138	0.44733
1549.8	0.44941	0.40828	0.46139	0.44507	0.40132	0.36463	0.43362	0.48836	0.51779	0.42438	0.40158	0.39113	0.44221	0.41557	0.37727	0.42589	0.41044	0.277	0.35596	0.32619	0.45371	0.37691	0.37406	0.3979	0.37004	0.36719	0.33935	0.42083	0.36674	0.40511	0.3806	0.43139	0.44807	0.4443	0.42818	0.44891
1550.7	0.4415	0.38615	0.44583	0.41576	0.41501	0.36395	0.42029	0.46428	0.48213	0.4032	0.37366	0.3817	0.44528	0.38109	0.35493	0.41055	0.39689	0.27461	0.34819	0.31471	0.43804	0.33892	0.35539	0.37679	0.35478	0.35172	0.3241	0.40666	0.38896	0.40793	0.39089	0.41152	0.4272	0.41614	0.39861	0.45827
1551.5	0.44844	0.36446	0.47903	0.43385	0.41917	0.39058	0.43249	0.48322	0.47784	0.41637	0.38804	0.40191	0.45465	0.40765	0.38372	0.41957	0.39183	0.30335	0.34888	0.33336	0.43828	0.34548	0.35891	0.39425	0.37602	0.34645	0.3228	0.42124	0.40551	0.43013	0.40551	0.43461	0.43204	0.43737	0.39099	0.472
1552.4	0.46023	0.35812	0.48381	0.44699	0.42453	0.40135	0.45917	0.45665	0.4565	0.42163	0.38792	0.41188	0.43884	0.41223	0.37833	0.44324	0.39245	0.31882	0.36341	0.31212	0.41665	0.32013	0.35982	0.40498	0.37275	0.33273	0.35315	0.40626	0.40003	0.4325	0.41798	0.39181	0.41028	0.44324	0.39431	0.45609
1553.2	0.42981	0.3207	0.48359	0.41432	0.42385	0.38861	0.46903	0.4398	0.45062	0.38892	0.35224	0.40676	0.42258	0.4197	0.36441	0.4391	0.39339	0.3175	0.36105	0.30393	0.4067	0.32057	0.33165	0.38777	0.37589	0.33176	0.36223	0.40546	0.40071	0.42599	0.40445	0.38494	0.38919	0.45214	0.38508	0.43079
1554.1	0.47963	0.34457	0.49448	0.41555	0.46785	0.39989	0.48864	0.46321	0.4741	0.41413	0.37649	0.41203	0.48269	0.43186	0.3647	0.47	0.42113	0.32452	0.37649	0.32603	0.42208	0.35487	0.35403	0.39296	0.39831	0.34917	0.3782	0.42899	0.45474	0.44633	0.41283	0.41031	0.41694	0.45747	0.3987	0.44474
1554.9	0.47751	0.36585	0.50001	0.43681	0.45169	0.41048	0.50043	0.4914	0.51507	0.44753	0.39965	0.42802	0.49301	0.45975	0.38852	0.482	0.42611	0.33382	0.40898	0.3342	0.43944	0.38657	0.36999	0.41092	0.41049	0.36867	0.38065	0.44696	0.44557	0.44585	0.41444	0.43054	0.44224	0.48261	0.4207	0.45988
1555.7	0.46828	0.35955	0.47361	0.39769	0.42598	0.38547	0.46977	0.45545	0.4997	0.42456	0.38668	0.41682	0.47825	0.42073	0.36811	0.43729	0.43157	0.31022	0.39229	0.29848	0.41318	0.39456	0.35032	0.38561	0.38321	0.34873	0.3642	0.42315	0.45825	0.43899	0.39771	0.40582	0.44557	0.44807	0.4183	0.45215
1556.6	0.49396	0.36713	0.50207	0.40498	0.45659	0.37429	0.50403	0.50335	0.52951	0.42767	0.41225	0.42246	0.52845	0.43706	0.38231	0.42427	0.44158	0.30014	0.40417	0.33126	0.42206	0.41096	0.36057	0.39235	0.39425	0.35	0.35509	0.43627	0.48061	0.42777	0.44442	0.41331	0.46445	0.45233	0.41671	0.48038
1557.4	0.48386	0.39169	0.4777	0.42337	0.46636	0.38454	0.49228	0.49822	0.52257	0.4606	0.42262	0.44269	0.53056	0.43829	0.37515	0.43264	0.43512	0.29713	0.40476	0.32937	0.41822	0.42288	0.3716	0.38198	0.40066	0.35463	0.34181	0.41862	0.46297	0.42815	0.45895	0.41051	0.47955	0.45212	0.41723	0.47589
1558.3	0.41715	0.37994	0.48749	0.41405	0.43003	0.3689	0.48928	0.48206	0.50016	0.44776	0.4024	0.44062	0.50863	0.4308	0.3803	0.40477	0.42529	0.29747	0.41289	0.30823	0.38463	0.39335	0.35535	0.37604	0.38376	0.34908	0.35826	0.38858	0.42586	0.4209	0.46864	0.39763	0.45057	0.45891	0.39813	0.47676
1559.1	0.43086	0.36598	0.46525	0.41489	0.45246	0.36542	0.49473	0.49508	0.47469	0.40416	0.41626	0.42692	0.51795	0.43104	0.36066	0.41439	0.4348	0.29095	0.40593	0.32225	0.38197	0.37709	0.36315	0.37275	0.37831	0.34458	0.34795	0.37869	0.43276	0.41832	0.48356	0.40453	0.44781	0.44713	0.40258	0.46229
1559.9	0.4216	0.39701	0.46992	0.429	0.46563	0.35931	0.52845	0.52742	0.47398	0.41191	0.432	0.42302	0.55199	0.47158	0.38331	0.44022	0.45688	0.29778	0.4291	0.35549	0.41143	0.38077	0.37822	0.39608	0.41389	0.37459	0.36234	0.385	0.43357	0.42563	0.48298	0.43237	0.4511	0.47288	0.41496	0.4743
1560.8	0.4261	0.42028	0.45333	0.40883	0.47614	0.34676	0.51273	0.5263	0.47522	0.42692	0.42188	0.43445	0.53218	0.47233	0.39734	0.43319	0.46811	0.29405	0.43032	0.34224	0.41928	0.40385	0.381	0.38079	0.42165	0.39211	0.3773	0.3868	0.45529	0.42284	0.46683	0.44213	0.46748	0.496	0.43737	0.46538
1561.6	0.42269	0.41482	0.42172	0.40391	0.47117	0.32807	0.50984	0.54485	0.49	0.41205	0.40882	0.41822	0.50422	0.4684	0.39002	0.4319	0.46618	0.29069	0.43177	0.34817	0.41974	0.4059	0.37458	0.38133	0.41724	0.39281	0.36215	0.40188	0.46783	0.436	0.44745	0.44444	0.46918	0.49588	0.43823	0.47129
1562.4	0.44332	0.44174	0.40149	0.38149	0.47578	0.32638	0.50628	0.5348	0.48758	0.40077	0.42034	0.40966	0.48803	0.47907	0.38526	0.43561	0.47079	0.27576	0.42134	0.34605	0.42597	0.39297	0.37028	0.37397	0.42323	0.41577	0.32615	0.39845	0.46928	0.43546	0.42427	0.42152	0.47414	0.48991	0.44211	0.45862
1563.3	0.45768	0.43553	0.42302	0.36906	0.46897	0.33624	0.49521	0.50086	0.49428	0.40587	0.40157	0.42681	0.4775	0.46231	0.42542	0.4335	0.47021	0.28714	0.40395	0.34111	0.43444	0.40026	0.37765	0.38179	0.4465	0.42298	0.34974	0.40186	0.45446	0.43486	0.40136	0.40391	0.47234	0.4932	0.44811	0.45589
1564.1	0.48925	0.40594	0.44543	0.372	0.47906	0.35641	0.4755	0.50699	0.50463	0.39358	0.38425	0.43841	0.46494	0.45029	0.43235	0.44347	0.46077	0.29321	0.39635	0.36493	0.42509	0.39764	0.37915	0.38294	0.44827	0.40801	0.35505	0.41076	0.45523	0.43982	0.39162	0.40568	0.48822	0.48543	0.43781	0.4566
1565	0.47675	0.40032	0.43848	0.39471	0.45138	0.37148	0.48811	0.49192	0.51214	0.38314	0.38424	0.44664	0.46154	0.44817	0.4449	0.47239	0.47614	0.30032	0.3896	0.36438	0.42801	0.38098	0.3873	0.40732	0.44583	0.41902	0.35344	0.4209	0.44877	0.45079	0.38476	0.39418	0.4654	0.45163	0.427	0.4457
1565.8	0.49353	0.41431	0.46604	0.40857	0.47375	0.39272	0.50262	0.50382	0.507	0.39473	0.40071	0.45016	0.49751	0.45407	0.46614	0.4697	0.50274	0.30376	0.39144	0.37278	0.44952	0.37924	0.40565	0.42382	0.45471	0.41962	0.36803	0.4091	0.43942	0.44997	0.40745	0.40281	0.46801	0.43777	0.43335	0.45347
1566.6	0.50928	0.41794	0.49866	0.4531	0.48905	0.44272	0.51336	0.53775	0.54402	0.42349	0.42762	0.49184	0.52932	0.49208	0.5069	0.49533	0.51561	0.33398	0.40144	0.38892	0.4749	0.43647	0.43663	0.45086	0.48091	0.43765	0.40972	0.45005	0.46513	0.46431	0.42703	0.41735	0.47987	0.45909	0.46108	0.47568
1567.5	0.4613	0.41213	0.48135	0.42357	0.47386	0.39112	0.51229	0.50096	0.53322	0.41222	0.42461	0.46989	0.5179	0.48467	0.4762	0.4841	0.49865	0.3006	0.4031	0.36696	0.45761	0.42578	0.42772	0.43805	0.44371	0.41989	0.38918	0.43702	0.44338	0.42425	0.42858	0.41876	0.45649	0.44318	0.44688	0.45746
1568.3	0.44172	0.43482	0.46364	0.42785	0.47383	0.40955	0.5187	0.50349	0.54662	0.44023	0.44313	0.47992	0.52096	0.49331	0.4835	0.48811	0.49725	0.31454	0.40386	0.3482	0.49164	0.43496	0.4242	0.44787	0.44876	0.44014	0.39135	0.45294	0.44223	0.4284	0.44752	0.42478	0.46782	0.45544	0.47131	0.46224
1569.2	0.43162	0.42204	0.46721	0.41675	0.4863	0.4212	0.49128	0.51149	0.54451	0.43931	0.45519	0.45961	0.5341	0.48019	0.47756	0.47294	0.4909	0.32551	0.39607	0.34572	0.48917	0.45493	0.4275	0.43703	0.44387	0.41358	0.38805	0.44958	0.43892	0.44374	0.4408	0.43328	0.48386	0.46393	0.48987	0.45594
1570	0.45209	0.41297	0.48476	0.41462	0.47308	0.41346	0.50568	0.49313	0.56523	0.4422	0.48875	0.47697	0.5343	0.50431	0.49195	0.49454	0.48208	0.32643	0.39468	0.35837	0.47629	0.45625	0.44311	0.44414	0.44486	0.4219	0.4059	0.45714	0.45101	0.461	0.43954	0.44075	0.48032	0.47998	0.50441	0.44355
1570.8	0.43979	0.38105	0.47874	0.4053	0.46499	0.39763	0.51122	0.479	0.56835	0.44387	0.46924	0.4515	0.52166	0.46146	0.47727	0.46762	0.47592	0.31457	0.39577	0.3483	0.46428	0.41262	0.42869	0.44507	0.43984	0.3936	0.40306	0.4305	0.42948	0.46065	0.45216	0.43967	0.48369	0.46098	0.47181	0.43625
1571.7	0.46152	0.3995	0.48425	0.42157	0.4796	0.44487	0.51624	0.49965	0.57701	0.46783	0.48686	0.45121	0.53294	0.47865	0.5017	0.48695	0.50957	0.33523	0.41514	0.37476	0.48018	0.42055	0.42223	0.4364	0.47859	0.41218	0.42763	0.44682	0.44707	0.49303	0.45727	0.44323	0.48637	0.48739	0.46833	0.43148
1572.5	0.46203	0.41832	0.50255	0.43079	0.48796	0.44629	0.52112	0.49665	0.56811	0.44982	0.50217	0.45947	0.5376	0.49585	0.53669	0.49738	0.53054	0.32639	0.41378	0.37673	0.45521	0.42668	0.43213	0.4402	0.46773	0.41852	0.43027	0.44516	0.47095	0.49253	0.45344	0.45199	0.46002	0.48688	0.46838	0.41862
1573.3	0.45389	0.38018	0.50576	0.40961	0.46755	0.44694	0.52637	0.50025	0.55842	0.41461	0.50066	0.43849	0.5255	0.50699	0.54	0.50171	0.52216	0.3196	0.42453	0.40131	0.4533	0.4102	0.4257	0.44335	0.47602	0.41056	0.42348	0.43601	0.44635	0.48714	0.47523	0.46501	0.45641	0.49292	0.45272	0.41542
1574.2	0.46774	0.39388	0.53386	0.4148	0.50976	0.48657	0.51525	0.52678	0.58309	0.43812	0.50432	0.45348	0.55388	0.51945	0.57103	0.51994	0.55185	0.34438	0.4308	0.40371	0.49666	0.42477	0.44296	0.46243	0.48792	0.42138	0.43707	0.4591	0.5156	0.49586	0.47376	0.47252	0.47765	0.50719	0.45669	0.44648
1575	0.49082	0.40736	0.51572	0.38957	0.52281	0.48084	0.49129	0.51633	0.56068	0.43296	0.48319	0.44776	0.54879	0.56351	0.55472	0.52866	0.57032	0.34034	0.41776	0.41022	0.49498	0.43107	0.44038	0.45337	0.48265	0.42085	0.41637	0.45275	0.52121	0.48487	0.44546	0.47191	0.46513	0.50232	0.46685	0.4223
1575.8	0.50304	0.40592	0.52111	0.41333	0.50723	0.48548	0.51041	0.54007	0.56353	0.42926	0.50849	0.45882	0.57556	0.57281	0.55552	0.54504	0.56485	0.34958	0.42018	0.40995	0.50264	0.44839	0.4656	0.48462	0.47429	0.41112	0.39674	0.45377	0.52454	0.49697	0.46017	0.47605	0.47252	0.4903	0.48271	0.45781
1576.7	0.52611	0.40029	0.48771	0.40525	0.4947	0.48154	0.51447	0.54895	0.5809	0.45271	0.50609	0.43731	0.58149	0.58137	0.51795	0.53376	0.56662	0.36289	0.43286	0.41339	0.52795	0.45292	0.47686	0.47306	0.47945	0.40834	0.39067	0.44016	0.51304	0.4889	0.45683	0.47038	0.4775	0.4925	0.47698	0.46481
1577.5	0.54279	0.45754	0.48943	0.4434	0.52719	0.4664	0.54072	0.53268	0.59688	0.49528	0.5037	0.47877	0.61817	0.61975	0.51549	0.5639	0.57849	0.35792	0.44582	0.40316	0.53596	0.45965	0.48784	0.48501	0.48096	0.45006	0.40738	0.45719	0.53572	0.4682	0.45594	0.45694	0.47099	0.51748	0.46479	0.49017
1578.4	0.50939	0.43946	0.44939	0.43242	0.48903	0.45064	0.53954	0.53183	0.56741	0.47043	0.48315	0.47511	0.60651	0.58962	0.47306	0.54359	0.56233	0.35099	0.45114	0.39776	0.50428	0.45513	0.46979	0.48987	0.46568	0.44686	0.37057	0.45794	0.47412	0.46495	0.4459	0.44898	0.4507	0.4929	0.45399	0.4774
1579.2	0.52017	0.45758	0.47674	0.47584	0.52183	0.47933	0.5869	0.56865	0.59802	0.49959	0.51554	0.50705	0.65553	0.60404	0.51526	0.58726	0.5715	0.38654	0.47897	0.42622	0.53622	0.48209	0.51593	0.51404	0.47588	0.4699	0.41377	0.51005	0.51693	0.50125	0.48663	0.49047	0.4747	0.52923	0.47347	0.51147
1580	0.49833	0.44472	0.45713	0.45893	0.52347	0.46485	0.53997	0.5572	0.58562	0.47445	0.50084	0.50337	0.6312	0.60572	0.50942	0.57058	0.58933	0.38493	0.46015	0.42951	0.53017	0.4644	0.48249	0.50355	0.46822	0.47584	0.40852	0.49614	0.5116	0.49628	0.44963	0.48577	0.4593	0.52362	0.44011	0.47882
1580.9	0.4734	0.42667	0.48631	0.47515	0.55844	0.46834	0.55152	0.5599	0.5736	0.44019	0.50291	0.54231	0.64125	0.61961	0.52594	0.59224	0.58863	0.37548	0.46943	0.4425	0.522	0.45039	0.47982	0.51595	0.46587	0.46121	0.41494	0.49945	0.51819	0.51939	0.46602	0.48676	0.44507	0.5028	0.43654	0.49155
1581.7	0.49317	0.43686	0.51533	0.47346	0.56285	0.49455	0.55521	0.59482	0.57382	0.45739	0.54219	0.55039	0.63884	0.6089	0.56117	0.60216	0.61059	0.40164	0.47712	0.45804	0.55416	0.46061	0.48768	0.5226	0.49398	0.46358	0.4319	0.50842	0.54818	0.54411	0.48121	0.52141	0.45418	0.50668	0.44898	0.50202
1582.5	0.47952	0.42746	0.51637	0.45709	0.56235	0.48393	0.55154	0.5774	0.56009	0.44952	0.5311	0.51571	0.61506	0.61811	0.56564	0.59324	0.60968	0.39489	0.47612	0.44474	0.54836	0.44531	0.47979	0.49692	0.48861	0.45165	0.4212	0.4783	0.55517	0.53135	0.48089	0.4813	0.42506	0.49667	0.42895	0.46868
1583.4	0.45125	0.39966	0.50931	0.42793	0.50881	0.45829	0.51877	0.55461	0.539	0.41831	0.51456	0.50735	0.57655	0.60304	0.55522	0.58036	0.59783	0.38127	0.47248	0.41989	0.54765	0.4248	0.45523	0.47724	0.47421	0.43302	0.3912	0.44758	0.52276	0.50017	0.45854	0.4361	0.39906	0.47489	0.40347	0.45387
1584.2	0.48789	0.45321	0.53429	0.44639	0.51959	0.48296	0.54523	0.58656	0.56748	0.467	0.53408	0.55544	0.57968	0.63478	0.57622	0.59598	0.58723	0.39923	0.4918	0.42444	0.56327	0.46817	0.49329	0.49552	0.48886	0.44767	0.41334	0.47827	0.54957	0.53257	0.50347	0.45777	0.43177	0.5127	0.44858	0.48053
1585	0.47378	0.46837	0.55303	0.43152	0.51405	0.48118	0.52112	0.57403	0.56189	0.49176	0.5146	0.5438	0.57989	0.60756	0.59309	0.59902	0.59458	0.39872	0.477	0.42776	0.56833	0.4784	0.49883	0.48614	0.4859	0.44599	0.42179	0.486	0.5509	0.52779	0.47945	0.45068	0.47186	0.5304	0.45088	0.46509
1585.9	0.45747	0.47575	0.53329	0.42288	0.50898	0.48117	0.5034	0.5497	0.56351	0.46457	0.49815	0.55142	0.58857	0.61116	0.57221	0.57578	0.5921	0.39368	0.47923	0.42097	0.54742	0.49419	0.50053	0.46775	0.47084	0.43676	0.40546	0.48581	0.53588	0.53123	0.46631	0.41372	0.47843	0.52927	0.45444	0.4433
1586.7	0.47016	0.49626	0.55998	0.44333	0.51989	0.49538	0.51685	0.55643	0.58223	0.48283	0.54129	0.6039	0.60365	0.62808	0.59984	0.59785	0.59076	0.40887	0.48293	0.43243	0.55701	0.50571	0.49982	0.48479	0.48806	0.42453	0.45585	0.51239	0.54765	0.5535	0.4781	0.44909	0.50019	0.5626	0.46862	0.47846
1587.6	0.48548	0.5127	0.5811	0.4614	0.55602	0.50574	0.53189	0.59214	0.60219	0.52994	0.58365	0.60927	0.62329	0.6264	0.60911	0.58935	0.61187	0.40559	0.49525	0.44962	0.55521	0.54016	0.49965	0.50755	0.50791	0.44797	0.49168	0.52104	0.56675	0.57824	0.48294	0.4834	0.52188	0.59329	0.48422	0.48231
1588.4	0.48054	0.4862	0.56789	0.48561	0.55551	0.50627	0.54035	0.59892	0.60746	0.53285	0.57373	0.5871	0.64709	0.59841	0.58536	0.60108	0.60703	0.38587	0.49242	0.44634	0.5717	0.53368	0.50095	0.50392	0.50554	0.43027	0.48408	0.51469	0.55484	0.55705	0.45377	0.47388	0.52383	0.57826	0.46564	0.46974
1589.2	0.52078	0.49552	0.5586	0.51013	0.56981	0.51106	0.56305	0.6326	0.62185	0.54912	0.60689	0.58498	0.65889	0.62364	0.57606	0.60994	0.60757	0.38996	0.5109	0.45406	0.57157	0.54814	0.51554	0.53207	0.50486	0.45052	0.4879	0.54778	0.56925	0.54947	0.47467	0.48679	0.49561	0.58488	0.47238	0.48111
1590.1	0.54864	0.49328	0.56829	0.52964	0.58145	0.50803	0.58765	0.6476	0.63054	0.54919	0.62821	0.5875	0.64593	0.62089	0.57643	0.61052	0.5883	0.39433	0.51867	0.45561	0.576	0.54833	0.53289	0.55013	0.51038	0.44182	0.47852	0.541	0.57027	0.54437	0.48742	0.49487	0.49421	0.56706	0.48748	0.48188
1590.9	0.59983	0.51547	0.59808	0.56226	0.58892	0.53357	0.60066	0.68855	0.66287	0.56188	0.64053	0.6206	0.66259	0.60917	0.58856	0.60909	0.5932	0.40096	0.51779	0.47979	0.60355	0.56424	0.5596	0.57446	0.51379	0.47608	0.48082	0.56139	0.57492	0.55424	0.50001	0.51076	0.52245	0.58133	0.50751	0.49754
1591.7	0.60988	0.53206	0.59303	0.56822	0.58765	0.54229	0.59353	0.65857	0.6387	0.56515	0.6126	0.63116	0.6503	0.5939	0.57977	0.62367	0.5759	0.39059	0.50085	0.46432	0.59624	0.56421	0.56956	0.56774	0.50541	0.46266	0.45914	0.57762	0.56994	0.52797	0.50094	0.49472	0.5129	0.58103	0.50404	0.50073
1592.6	0.61616	0.54113	0.60473	0.5362	0.61007	0.55429	0.59435	0.68225	0.64807	0.54693	0.608	0.63436	0.63747	0.60228	0.59303	0.61095	0.57708	0.39482	0.50034	0.47758	0.58637	0.56102	0.55868	0.5686	0.50857	0.49394	0.46271	0.58662	0.57784	0.52147	0.51168	0.49801	0.5152	0.57358	0.50829	0.49446
1593.4	0.60293	0.53743	0.61893	0.53332	0.58184	0.5596	0.60013	0.67164	0.63868	0.54776	0.60606	0.63381	0.62836	0.58036	0.58624	0.58883	0.56972	0.39126	0.5034	0.45625	0.58208	0.55159	0.54423	0.54957	0.51861	0.49749	0.46495	0.55137	0.54532	0.52091	0.52594	0.48434	0.51228	0.5669	0.49199	0.47433
1594.2	0.59503	0.53646	0.62858	0.53028	0.57381	0.58607	0.61805	0.69849	0.62666	0.58027	0.60148	0.64053	0.64495	0.58681	0.61471	0.58348	0.57279	0.39517	0.49033	0.46818	0.58913	0.54941	0.5353	0.54961	0.53027	0.50661	0.49559	0.55779	0.54006	0.5305	0.52168	0.4951	0.52081	0.5748	0.48235	0.47253
1595.1	0.59085	0.54558	0.59614	0.52568	0.58206	0.58422	0.6083	0.69584	0.61533	0.60193	0.59042	0.5933	0.64866	0.59529	0.59792	0.58861	0.56922	0.37181	0.48358	0.46091	0.56898	0.56472	0.5262	0.53168	0.53864	0.5033	0.4851	0.55841	0.53465	0.531	0.52779	0.50355	0.50937	0.57167	0.47951	0.44634
1595.9	0.62779	0.57776	0.59868	0.55914	0.61109	0.58942	0.65414	0.74645	0.6458	0.58634	0.61571	0.62033	0.67146	0.62378	0.58995	0.59033	0.56705	0.38029	0.50267	0.48449	0.57532	0.57591	0.53507	0.54474	0.55941	0.52637	0.49842	0.58239	0.55943	0.54514	0.5431	0.52719	0.53885	0.54966	0.50146	0.47316
1596.7	0.64048	0.57998	0.6151	0.58697	0.60865	0.58085	0.6605	0.73308	0.62129	0.60234	0.62681	0.63418	0.67203	0.6215	0.58003	0.59705	0.57138	0.3784	0.51077	0.46473	0.56282	0.57461	0.536	0.54658	0.56718	0.5242	0.49995	0.58378	0.57474	0.56191	0.55047	0.51811	0.52439	0.56287	0.49359	0.48901
1597.6	0.70057	0.62546	0.66424	0.62883	0.65775	0.62557	0.68661	0.76445	0.67201	0.61926	0.64478	0.68399	0.68564	0.63396	0.59922	0.62681	0.58559	0.39771	0.52256	0.4792	0.59169	0.60993	0.56664	0.57577	0.59522	0.53684	0.53086	0.61345	0.61352	0.60489	0.56594	0.55776	0.58404	0.60575	0.50598	0.51702
1598.4	0.71139	0.64489	0.67206	0.6415	0.70655	0.62517	0.66747	0.78752	0.68154	0.63545	0.64235	0.66907	0.6844	0.63893	0.55405	0.62075	0.60514	0.3911	0.53072	0.48151	0.59187	0.61942	0.57016	0.58197	0.60679	0.55198	0.51727	0.61126	0.63383	0.61035	0.57224	0.57586	0.58045	0.60649	0.51447	0.54403
1599.2	0.68334	0.62718	0.67895	0.61528	0.69352	0.62725	0.67869	0.76399	0.66428	0.61009	0.64303	0.67032	0.65882	0.61686	0.52585	0.60353	0.60679	0.4101	0.53288	0.47	0.57282	0.6066	0.56181	0.56002	0.59542	0.52565	0.50547	0.5867	0.64711	0.59987	0.56391	0.54966	0.58731	0.60413	0.50701	0.53624
1600.1	0.70635	0.65132	0.68706	0.62157	0.68812	0.68102	0.70124	0.75962	0.68923	0.64078	0.69014	0.67503	0.66562	0.6237	0.52432	0.61141	0.62618	0.43676	0.53814	0.46753	0.58542	0.62875	0.57764	0.56342	0.60651	0.53864	0.50998	0.5712	0.66048	0.63299	0.59911	0.57325	0.60146	0.63651	0.51579	0.52782
1600.9	0.75234	0.69174	0.72194	0.62906	0.72141	0.70312	0.74057	0.78542	0.74407	0.65787	0.72332	0.70166	0.72018	0.65625	0.54112	0.59688	0.64271	0.46036	0.55217	0.48982	0.60466	0.63329	0.59409	0.58208	0.60386	0.55241	0.55494	0.58277	0.65878	0.65583	0.62434	0.60763	0.6492	0.65905	0.54187	0.5476
1601.7	0.75337	0.69607	0.68762	0.60822	0.69288	0.69718	0.76759	0.80831	0.73926	0.6457	0.72447	0.6904	0.72118	0.66554	0.54997	0.58337	0.63818	0.45628	0.54587	0.50702	0.58514	0.61771	0.59638	0.58934	0.59111	0.56918	0.54888	0.58839	0.64097	0.63877	0.62731	0.60869	0.63187	0.62585	0.56703	0.54029
1602.6	0.78096	0.69357	0.70905	0.61133	0.68466	0.71487	0.80125	0.8171	0.76716	0.6599	0.74482	0.7045	0.71753	0.67053	0.58502	0.59154	0.62842	0.46613	0.55002	0.51268	0.59202	0.64206	0.60731	0.60711	0.58792	0.58296	0.57398	0.59514	0.64884	0.65023	0.64196	0.59728	0.65595	0.66117	0.58621	0.54656
1603.4	0.85309	0.73504	0.75743	0.68548	0.74695	0.75691	0.83527	0.88315	0.81709	0.69897	0.7784	0.74645	0.75245	0.71879	0.63688	0.62322	0.63203	0.48375	0.57772	0.54389	0.62854	0.65083	0.63908	0.64914	0.62979	0.62559	0.62093	0.63034	0.67864	0.67081	0.66456	0.64465	0.68861	0.67023	0.62282	0.59075
1604.2	0.81645	0.71935	0.77914	0.68388	0.74235	0.73569	0.79531	0.88673	0.80379	0.68316	0.75168	0.72178	0.75197	0.71047	0.66327	0.61912	0.61102	0.46033	0.55341	0.54163	0.60725	0.6405	0.60609	0.62552	0.62018	0.60824	0.62437	0.63433	0.65509	0.66439	0.62713	0.64422	0.6717	0.66566	0.60832	0.57677
1605.1	0.82675	0.74547	0.78239	0.72358	0.77738	0.77664	0.81007	0.90679	0.79137	0.70201	0.77826	0.71195	0.76683	0.70407	0.68115	0.64681	0.62217	0.46516	0.55055	0.56364	0.61603	0.66664	0.63535	0.6182	0.6544	0.61456	0.61521	0.65753	0.7115	0.68687	0.63997	0.66696	0.68867	0.67948	0.61883	0.58738
1605.9	0.83997	0.73251	0.78088	0.72099	0.81685	0.79963	0.7837	0.86773	0.7743	0.72601	0.78629	0.72801	0.77786	0.69397	0.66656	0.66382	0.63017	0.47628	0.55227	0.56268	0.61026	0.66991	0.62078	0.58621	0.67706	0.61188	0.61265	0.65504	0.74336	0.7106	0.62232	0.67879	0.67765	0.71494	0.61825	0.61898
1606.7	0.85006	0.75802	0.80761	0.77075	0.81589	0.81572	0.76552	0.86368	0.77426	0.7172	0.80182	0.73511	0.8012	0.70025	0.68396	0.6987	0.65359	0.48298	0.56295	0.56227	0.60235	0.64522	0.62552	0.58217	0.70071	0.61596	0.62152	0.68775	0.73813	0.71224	0.61763	0.70608	0.69006	0.7153	0.60098	0.61274
1607.6	0.80242	0.76295	0.81723	0.74648	0.79836	0.81793	0.76298	0.84016	0.78447	0.72478	0.81057	0.72691	0.82462	0.69576	0.68822	0.67416	0.6667	0.47437	0.57608	0.54957	0.59652	0.65687	0.61258	0.57938	0.70234	0.60842	0.6247	0.69632	0.72231	0.72145	0.62088	0.70191	0.69669	0.74023	0.58097	0.61568
1608.4	0.84776	0.79788	0.85839	0.77994	0.83405	0.85402	0.81701	0.85765	0.80351	0.75881	0.84277	0.76634	0.83254	0.73208	0.72142	0.68794	0.70443	0.49504	0.60757	0.57584	0.63553	0.66505	0.66556	0.62986	0.74097	0.64386	0.6453	0.73144	0.7699	0.74072	0.66357	0.70309	0.72713	0.74689	0.60445	0.65789
1609.2	0.81726	0.74394	0.87504	0.7403	0.79639	0.8296	0.81182	0.81734	0.79678	0.73328	0.82234	0.78209	0.78772	0.73404	0.71504	0.66509	0.67179	0.48873	0.60421	0.54572	0.61249	0.63203	0.63449	0.61343	0.73087	0.64699	0.64239	0.69646	0.74468	0.71168	0.6714	0.68554	0.70867	0.73374	0.59112	0.64617
1610.1	0.83218	0.77342	0.93026	0.77727	0.79839	0.81289	0.8643	0.85698	0.84528	0.72975	0.83636	0.79396	0.79181	0.73711	0.7276	0.66292	0.68127	0.49166	0.61273	0.55096	0.6416	0.62678	0.65895	0.64942	0.74658	0.63433	0.65885	0.71039	0.74465	0.7138	0.69898	0.68709	0.75033	0.73928	0.60063	0.63949
1610.9	0.83066	0.77853	0.94176	0.77282	0.81221	0.79336	0.87356	0.8544	0.87261	0.73367	0.81463	0.82623	0.78489	0.72228	0.739	0.65276	0.66813	0.48321	0.60858	0.55942	0.64982	0.6646	0.66338	0.65205	0.7436	0.61964	0.66652	0.71196	0.76532	0.71615	0.69284	0.68826	0.75016	0.74714	0.60681	0.65871
1611.7	0.85112	0.77867	0.93687	0.77267	0.80991	0.7776	0.86151	0.8617	0.85799	0.72009	0.81313	0.82826	0.76568	0.70349	0.73566	0.67028	0.65081	0.47602	0.58852	0.55052	0.6344	0.65439	0.65995	0.6315	0.7335	0.63217	0.67373	0.69748	0.75398	0.70707	0.68704	0.66667	0.74063	0.74774	0.60887	0.64177
1612.5	0.86398	0.75597	0.92225	0.74785	0.82685	0.74483	0.80865	0.83643	0.84112	0.68566	0.78323	0.80081	0.754	0.66877	0.72145	0.65217	0.62653	0.4683	0.571	0.52383	0.60395	0.64905	0.61723	0.59376	0.72557	0.62421	0.67842	0.66187	0.74071	0.69867	0.66249	0.63211	0.72231	0.73485	0.59296	0.61638
1613.4	0.89779	0.79672	0.92598	0.77253	0.85986	0.734	0.8031	0.8498	0.86414	0.7007	0.77718	0.78851	0.78334	0.66214	0.7206	0.64439	0.64898	0.45997	0.57475	0.53721	0.6243	0.67574	0.61898	0.60966	0.72905	0.63902	0.67425	0.69957	0.74525	0.72397	0.64764	0.63678	0.73499	0.71997	0.59134	0.63485
1614.2	0.87076	0.76641	0.8837	0.75719	0.85774	0.71247	0.74067	0.82217	0.82863	0.6914	0.76951	0.74492	0.76326	0.66419	0.70475	0.62505	0.64168	0.44343	0.55924	0.52312	0.61057	0.68435	0.61365	0.56708	0.71581	0.63222	0.64695	0.68727	0.76093	0.69865	0.6343	0.62693	0.70784	0.70446	0.58076	0.61884
1615	0.85495	0.74556	0.88042	0.76453	0.8518	0.70659	0.73426	0.84341	0.80425	0.67471	0.78629	0.71747	0.75697	0.64848	0.69041	0.6009	0.63069	0.44101	0.54112	0.50594	0.61228	0.65799	0.58999	0.56875	0.71515	0.62609	0.62672	0.68842	0.76141	0.72107	0.64201	0.6123	0.7002	0.69447	0.57932	0.60186
1615.9	0.85772	0.74332	0.88475	0.77745	0.86219	0.68004	0.74117	0.81629	0.76741	0.67522	0.75746	0.71925	0.76259	0.6361	0.66532	0.5646	0.63902	0.43201	0.53587	0.50602	0.60716	0.65972	0.58873	0.57103	0.72437	0.62602	0.6049	0.67494	0.78029	0.70716	0.65102	0.61761	0.69103	0.67973	0.57798	0.61158
1616.7	0.8283	0.72189	0.8299	0.79033	0.82331	0.67618	0.71279	0.81883	0.76635	0.67776	0.7503	0.72232	0.75714	0.63952	0.62225	0.55361	0.62719	0.4344	0.52003	0.49579	0.60022	0.6334	0.58265	0.56932	0.70075	0.61453	0.56542	0.66899	0.76011	0.69485	0.63907	0.62028	0.68392	0.689	0.57634	0.59603
1617.5	0.80869	0.69416	0.82269	0.78739	0.79833	0.65448	0.67262	0.79322	0.71931	0.65794	0.73947	0.68888	0.72863	0.61504	0.62822	0.56599	0.6097	0.42149	0.49787	0.47333	0.54912	0.59571	0.56263	0.53281	0.69351	0.5856	0.56748	0.63723	0.74787	0.65784	0.62325	0.59837	0.6423	0.68525	0.58715	0.55307
1618.4	0.82377	0.72067	0.84335	0.80437	0.77832	0.66376	0.69398	0.81842	0.70661	0.65653	0.74363	0.71184	0.75072	0.62287	0.64828	0.56129	0.59766	0.41765	0.49833	0.4708	0.52952	0.59884	0.55059	0.5599	0.70113	0.61332	0.58756	0.6346	0.73411	0.6781	0.62685	0.60124	0.63921	0.68351	0.59403	0.56804
1619.2	0.83336	0.73049	0.80226	0.75618	0.76548	0.64139	0.68661	0.78644	0.696	0.64252	0.7082	0.70931	0.73275	0.62972	0.61176	0.5666	0.58706	0.40335	0.49771	0.473	0.52158	0.58722	0.5262	0.5312	0.68125	0.63736	0.5823	0.61075	0.71698	0.64253	0.61373	0.59914	0.62534	0.68153	0.58024	0.55256
1620	0.8658	0.74509	0.7941	0.74435	0.74271	0.63226	0.67189	0.78861	0.71413	0.62932	0.69197	0.67992	0.7065	0.65103	0.62971	0.58506	0.5723	0.39146	0.49357	0.46959	0.52202	0.5554	0.51295	0.51837	0.66963	0.62624	0.58037	0.61896	0.72871	0.62987	0.5963	0.59231	0.61778	0.67061	0.57412	0.53603
1620.8	0.85003	0.75747	0.8131	0.73678	0.74225	0.61454	0.70198	0.7823	0.69586	0.61989	0.69513	0.65955	0.71214	0.65535	0.63357	0.57159	0.56391	0.38521	0.50241	0.48298	0.50706	0.54614	0.51267	0.51058	0.6764	0.61069	0.58692	0.60257	0.71935	0.63167	0.58975	0.59097	0.60447	0.65579	0.57531	0.5462
1621.7	0.84032	0.77299	0.79824	0.7365	0.73552	0.64037	0.71227	0.76143	0.68544	0.62012	0.68095	0.65699	0.69341	0.66852	0.61681	0.58412	0.57042	0.38437	0.50929	0.47985	0.51972	0.54918	0.51015	0.51244	0.6786	0.60984	0.6003	0.61606	0.69101	0.63071	0.58388	0.57444	0.60959	0.66446	0.57122	0.5738
1622.5	0.81273	0.70995	0.78821	0.70012	0.74033	0.61258	0.67555	0.72757	0.6613	0.6129	0.64786	0.6157	0.65636	0.64377	0.59652	0.57716	0.56428	0.37559	0.48206	0.47338	0.50163	0.52492	0.47216	0.48644	0.65734	0.58342	0.58438	0.60292	0.6784	0.58872	0.55179	0.54954	0.58867	0.66537	0.54767	0.54229
1623.3	0.84159	0.7174	0.79994	0.71476	0.73141	0.63477	0.66157	0.7062	0.6604	0.61936	0.65094	0.59938	0.655	0.66573	0.62172	0.58408	0.56074	0.3863	0.479	0.46713	0.49178	0.5164	0.4807	0.48676	0.67	0.55686	0.57693	0.60067	0.6778	0.6026	0.56001	0.55357	0.60107	0.65843	0.55382	0.5456
1624.1	0.80836	0.71511	0.7532	0.7058	0.75213	0.61672	0.64012	0.67597	0.66452	0.59863	0.65728	0.59927	0.65067	0.65777	0.60118	0.58227	0.55979	0.38962	0.47437	0.45633	0.48276	0.53772	0.47582	0.48595	0.6693	0.55599	0.56078	0.59991	0.65524	0.61209	0.56941	0.54417	0.6109	0.64837	0.54818	0.54157
1625	0.81581	0.73646	0.75124	0.68854	0.73334	0.59567	0.63014	0.66219	0.66219	0.59912	0.62233	0.59784	0.65393	0.64948	0.61892	0.58713	0.56086	0.38283	0.45363	0.43482	0.48333	0.5413	0.46204	0.48234	0.65641	0.55847	0.56471	0.61308	0.65229	0.58257	0.56593	0.54047	0.61891	0.64788	0.54065	0.53454
1625.8	0.80081	0.72678	0.72235	0.65314	0.70833	0.5756	0.63221	0.68813	0.67916	0.60166	0.61659	0.60478	0.65175	0.63936	0.62747	0.55407	0.53741	0.38253	0.44159	0.4353	0.47874	0.54165	0.47087	0.48173	0.63591	0.54902	0.5344	0.57907	0.6291	0.58806	0.56741	0.54555	0.61889	0.654	0.52405	0.51621
1626.6	0.78739	0.72741	0.67699	0.64653	0.69652	0.56065	0.63526	0.66019	0.70519	0.5982	0.60787	0.60976	0.65663	0.62889	0.61424	0.55529	0.54823	0.37067	0.4454	0.42121	0.46557	0.53055	0.47102	0.47836	0.6482	0.52078	0.5223	0.56598	0.62558	0.59081	0.55998	0.54409	0.60405	0.64551	0.53018	0.52796
1627.5	0.7765	0.6936	0.67793	0.62925	0.71284	0.54419	0.62871	0.66064	0.7107	0.61073	0.61326	0.61982	0.65693	0.59919	0.61662	0.54394	0.54726	0.36703	0.43575	0.41952	0.46356	0.51452	0.47319	0.48753	0.63085	0.52587	0.54339	0.55975	0.63156	0.56813	0.54167	0.5266	0.59448	0.65315	0.53397	0.54261
1628.3	0.76264	0.65897	0.681	0.62273	0.67102	0.55	0.64175	0.64585	0.67907	0.61235	0.59995	0.60118	0.62715	0.59642	0.59427	0.53164	0.54358	0.34952	0.42655	0.4138	0.43936	0.50593	0.46596	0.46502	0.61553	0.50773	0.52711	0.53149	0.60489	0.55935	0.5269	0.51762	0.57681	0.64339	0.52489	0.53908
1629.1	0.74303	0.61397	0.66987	0.62073	0.69162	0.55918	0.61466	0.63741	0.67801	0.60813	0.62097	0.60815	0.60946	0.58082	0.57753	0.54125	0.54755	0.34043	0.43309	0.4106	0.43824	0.50312	0.48883	0.44489	0.61576	0.50025	0.51714	0.52097	0.5979	0.57605	0.51516	0.52008	0.56988	0.63449	0.52588	0.53479
1630	0.72397	0.59662	0.67637	0.64199	0.69339	0.53326	0.59233	0.63006	0.68349	0.58604	0.60473	0.59712	0.6207	0.58925	0.55789	0.54512	0.55946	0.32607	0.43543	0.41346	0.45342	0.48446	0.4855	0.43935	0.60231	0.49583	0.51617	0.53405	0.61573	0.55578	0.50764	0.53074	0.55969	0.60629	0.53621	0.54065
1630.8	0.73553	0.63364	0.7029	0.63995	0.67876	0.53478	0.58723	0.65633	0.66397	0.57027	0.6098	0.61104	0.61275	0.60282	0.5814	0.55435	0.53214	0.34352	0.44929	0.42491	0.47967	0.47173	0.49296	0.42791	0.57576	0.52132	0.51933	0.55502	0.59725	0.57098	0.51999	0.53035	0.58178	0.58903	0.53856	0.54745
1631.6	0.70135	0.66109	0.66564	0.63881	0.65835	0.52169	0.56155	0.65351	0.63256	0.55265	0.61152	0.57427	0.60997	0.62193	0.55559	0.54512	0.5305	0.33621	0.44389	0.41251	0.46316	0.48272	0.49899	0.39362	0.579	0.51613	0.49713	0.53992	0.57206	0.57381	0.50764	0.53358	0.55627	0.56413	0.53179	0.50921
1632.4	0.71923	0.65215	0.66039	0.62765	0.65497	0.51532	0.56147	0.66555	0.64097	0.54457	0.60989	0.55595	0.61771	0.60598	0.56117	0.56053	0.53244	0.36737	0.44272	0.42055	0.46857	0.47657	0.49162	0.40968	0.59194	0.5257	0.51985	0.55212	0.57905	0.56985	0.51148	0.52916	0.54743	0.55839	0.53362	0.50094
1633.3	0.73276	0.66325	0.64428	0.59552	0.63891	0.51669	0.58055	0.68474	0.6359	0.54362	0.57429	0.52797	0.60268	0.63665	0.56405	0.55365	0.53384	0.37107	0.43993	0.43864	0.46524	0.47584	0.46026	0.40619	0.59545	0.54025	0.5281	0.54005	0.58835	0.55948	0.51498	0.53737	0.53702	0.56401	0.51435	0.49232
1634.1	0.73669	0.67104	0.65613	0.57536	0.62702	0.53694	0.56958	0.67181	0.61107	0.56741	0.58206	0.50752	0.5948	0.62791	0.57879	0.54178	0.51568	0.38608	0.435	0.4289	0.44756	0.49869	0.45356	0.39911	0.59991	0.5405	0.51007	0.52692	0.58021	0.56181	0.4942	0.51908	0.53569	0.57268	0.50287	0.48154
1634.9	0.70681	0.6058	0.61918	0.56779	0.61469	0.53386	0.56357	0.65742	0.6049	0.56748	0.57434	0.46592	0.56558	0.59631	0.54303	0.5105	0.52285	0.3805	0.42916	0.4112	0.43013	0.49536	0.44129	0.38536	0.57793	0.5188	0.49649	0.50451	0.57398	0.54625	0.47075	0.51115	0.50377	0.56834	0.4878	0.46611
1635.7	0.70543	0.5788	0.61539	0.5475	0.59006	0.51237	0.5842	0.66824	0.60523	0.56732	0.56855	0.46713	0.56591	0.57192	0.52158	0.50663	0.52856	0.38289	0.43649	0.4302	0.41929	0.49084	0.44496	0.38139	0.56424	0.50838	0.47866	0.49968	0.5721	0.52944	0.47849	0.506	0.50397	0.57099	0.48667	0.47692
1636.6	0.6777	0.57289	0.6059	0.55389	0.59446	0.52894	0.56378	0.64744	0.59795	0.56663	0.57087	0.48691	0.57547	0.57676	0.51805	0.50673	0.53374	0.36491	0.43723	0.432	0.42061	0.46938	0.45055	0.36347	0.54301	0.499	0.44904	0.49694	0.57722	0.53028	0.45284	0.50663	0.49965	0.56865	0.49102	0.49147
1637.4	0.64992	0.52366	0.60301	0.55514	0.56064	0.48889	0.5442	0.6183	0.57935	0.54481	0.54956	0.47014	0.56727	0.5306	0.50542	0.50464	0.52589	0.35114	0.42794	0.40916	0.40389	0.43224	0.44917	0.34059	0.52635	0.46982	0.43254	0.4896	0.55012	0.51354	0.45645	0.48066	0.48962	0.53694	0.49323	0.49482
1638.2	0.63544	0.48848	0.55523	0.54771	0.54821	0.46588	0.53218	0.62511	0.60551	0.51071	0.51683	0.47133	0.55953	0.50854	0.45838	0.51763	0.54819	0.35102	0.43215	0.40879	0.41039	0.39997	0.42355	0.33292	0.51402	0.46667	0.42643	0.47916	0.54573	0.50742	0.45248	0.46759	0.46821	0.51246	0.47004	0.47793
1639.1	0.63634	0.51912	0.5844	0.53508	0.55066	0.47983	0.53576	0.63292	0.61054	0.51755	0.50881	0.4986	0.59487	0.52306	0.46098	0.51961	0.55317	0.35032	0.43922	0.42194	0.41598	0.42874	0.43051	0.34328	0.54168	0.46921	0.42347	0.47956	0.55964	0.49629	0.47115	0.46091	0.46898	0.5323	0.48325	0.48386
1639.9	0.60916	0.4926	0.58617	0.53996	0.55814	0.49741	0.53242	0.59273	0.59535	0.48683	0.496	0.50602	0.59125	0.5163	0.46452	0.51968	0.5399	0.3504	0.44282	0.40774	0.41223	0.40769	0.39622	0.35285	0.53837	0.47606	0.434	0.48296	0.54889	0.50498	0.47672	0.43277	0.44671	0.51136	0.48399	0.4943
1640.7	0.61442	0.49709	0.58978	0.54142	0.54648	0.47573	0.56365	0.62208	0.59426	0.4838	0.49667	0.50308	0.59703	0.52844	0.45265	0.51281	0.53243	0.36558	0.44912	0.39737	0.43011	0.42394	0.38604	0.3517	0.55097	0.49378	0.44841	0.48678	0.54283	0.50312	0.50031	0.43071	0.44708	0.50928	0.48654	0.47641
1641.5	0.60304	0.50447	0.57702	0.51863	0.55488	0.49453	0.57074	0.62335	0.62058	0.49482	0.52138	0.52054	0.61486	0.53865	0.44724	0.49832	0.5227	0.37367	0.45253	0.40576	0.44615	0.45695	0.4018	0.37482	0.54197	0.51407	0.43933	0.48534	0.54572	0.50886	0.50069	0.43394	0.45149	0.52312	0.49151	0.48304
1642.4	0.57158	0.48727	0.5845	0.50187	0.57348	0.49121	0.59227	0.59641	0.61381	0.48482	0.5451	0.53224	0.60947	0.55325	0.46068	0.48981	0.50297	0.37485	0.45739	0.41335	0.44676	0.47598	0.42657	0.39266	0.5477	0.50613	0.43917	0.48748	0.52534	0.49553	0.50918	0.42404	0.4761	0.53443	0.51763	0.49323
1643.2	0.57327	0.47279	0.57885	0.50989	0.57532	0.47379	0.60114	0.57723	0.62644	0.45169	0.56142	0.52457	0.60235	0.55485	0.46722	0.49212	0.5043	0.38693	0.45493	0.41824	0.46923	0.46262	0.43319	0.39551	0.55085	0.50479	0.45231	0.48271	0.51804	0.51679	0.51397	0.4178	0.49675	0.5137	0.50421	0.48199
1644	0.53766	0.46432	0.54277	0.49271	0.53575	0.4635	0.59515	0.58868	0.62886	0.44607	0.53727	0.50571	0.56693	0.54278	0.44622	0.47103	0.48038	0.37859	0.43906	0.41321	0.49126	0.47351	0.43042	0.38316	0.53349	0.49493	0.42937	0.44464	0.47771	0.50323	0.48704	0.42358	0.5018	0.51077	0.48392	0.45158
1644.8	0.51102	0.43296	0.55642	0.48382	0.56252	0.45847	0.58324	0.59502	0.63684	0.42546	0.53981	0.49803	0.562	0.53112	0.47269	0.45956	0.47875	0.37323	0.43155	0.44185	0.49003	0.47288	0.43443	0.39013	0.52392	0.47729	0.4267	0.44023	0.48883	0.49626	0.48025	0.4295	0.50618	0.5073	0.47329	0.46526
1645.6	0.50791	0.40525	0.56094	0.51961	0.56	0.44178	0.59409	0.59646	0.60889	0.43045	0.52805	0.49169	0.54629	0.54225	0.47132	0.45089	0.48493	0.38698	0.44487	0.44915	0.48213	0.46346	0.41898	0.38482	0.52465	0.4677	0.43669	0.45043	0.48691	0.49399	0.47756	0.42921	0.48836	0.50764	0.47396	0.44167
1646.5	0.5135	0.42553	0.54519	0.51726	0.54494	0.43991	0.58276	0.61251	0.59291	0.44733	0.52659	0.48561	0.55765	0.53116	0.47854	0.44383	0.48341	0.3899	0.44105	0.45517	0.48066	0.45459	0.43221	0.37865	0.53143	0.47493	0.436	0.45003	0.4965	0.50462	0.47713	0.44088	0.4722	0.52231	0.47341	0.42165
1647.3	0.50178	0.43897	0.53724	0.50466	0.55278	0.43433	0.56689	0.61846	0.58743	0.47248	0.51965	0.47763	0.55442	0.55015	0.48415	0.44738	0.48624	0.37406	0.43481	0.45893	0.47688	0.45574	0.42791	0.38846	0.53113	0.49559	0.43881	0.43723	0.50137	0.4714	0.45912	0.44525	0.46303	0.51956	0.47217	0.42646
1648.1	0.55414	0.46224	0.5863	0.52479	0.58495	0.44136	0.5852	0.64715	0.60002	0.48597	0.54317	0.4873	0.59161	0.57546	0.53209	0.46716	0.5201	0.38758	0.46691	0.49293	0.48312	0.47427	0.4572	0.3969	0.55218	0.51066	0.47759	0.45822	0.55872	0.47677	0.48146	0.46288	0.47704	0.54533	0.478	0.44715
1649	0.54991	0.46399	0.55978	0.49243	0.53972	0.43353	0.55368	0.627	0.58169	0.5057	0.50917	0.49705	0.56348	0.55648	0.51816	0.45166	0.51799	0.38632	0.47252	0.48828	0.48674	0.44905	0.46505	0.39655	0.55456	0.51346	0.47434	0.4491	0.52646	0.46508	0.4611	0.45131	0.46427	0.5417	0.47189	0.44386
1649.8	0.50988	0.47471	0.5674	0.47112	0.51746	0.43005	0.53872	0.62277	0.56515	0.45589	0.48352	0.4696	0.5605	0.53217	0.50031	0.44393	0.50961	0.37595	0.47869	0.48503	0.48802	0.42188	0.46276	0.3962	0.54892	0.49862	0.45267	0.4378	0.51946	0.4582	0.43325	0.42138	0.46275	0.50828	0.44795	0.45123
1650.6	0.55703	0.47168	0.62075	0.50447	0.51813	0.4498	0.57923	0.64165	0.58076	0.4612	0.4977	0.48205	0.56075	0.54316	0.51704	0.45236	0.51578	0.38865	0.5088	0.51366	0.51824	0.43977	0.46964	0.40661	0.574	0.49807	0.47293	0.45671	0.53433	0.45996	0.45925	0.43929	0.48417	0.49645	0.44004	0.48619
1651.4	0.55653	0.44869	0.59846	0.51339	0.50619	0.45942	0.5756	0.63048	0.54527	0.4471	0.47595	0.48719	0.53988	0.51154	0.50396	0.45413	0.49265	0.39116	0.51646	0.50728	0.51552	0.42362	0.46916	0.40127	0.55502	0.48477	0.44158	0.47487	0.49105	0.47233	0.46817	0.437	0.46411	0.46037	0.41743	0.49076
1652.3	0.52529	0.42753	0.56922	0.5021	0.51306	0.44918	0.57159	0.6126	0.547	0.4525	0.48913	0.4956	0.52552	0.49343	0.48771	0.4732	0.49856	0.3927	0.51759	0.50755	0.52184	0.42259	0.46662	0.42037	0.56502	0.47719	0.41294	0.48348	0.48203	0.46545	0.47089	0.4286	0.47077	0.45159	0.42491	0.51137
1653.1	0.50388	0.40975	0.58	0.50465	0.51493	0.43043	0.55697	0.58994	0.53691	0.43672	0.49177	0.46493	0.53893	0.46996	0.48356	0.47081	0.48978	0.38002	0.51291	0.50625	0.52616	0.42288	0.45389	0.41239	0.53806	0.45845	0.4006	0.4725	0.47413	0.46336	0.46247	0.41377	0.45703	0.43292	0.42218	0.49498
1653.9	0.53412	0.40072	0.58219	0.51918	0.5288	0.43336	0.55059	0.57977	0.57012	0.44815	0.51206	0.48728	0.54475	0.46408	0.49979	0.48827	0.51686	0.37887	0.50062	0.52864	0.54282	0.42041	0.44611	0.42219	0.54383	0.46514	0.41926	0.46805	0.49347	0.47165	0.46854	0.44028	0.47206	0.46274	0.43259	0.49639
1654.7	0.4999	0.40085	0.54662	0.51784	0.534	0.4018	0.52285	0.55836	0.55492	0.45054	0.50155	0.4669	0.53501	0.47518	0.48561	0.49852	0.53171	0.3627	0.48718	0.51193	0.53437	0.43102	0.44015	0.43235	0.52858	0.459	0.41288	0.46727	0.48274	0.46131	0.4525	0.42816	0.46021	0.44825	0.43905	0.49738
1655.6	0.4647	0.38734	0.53101	0.50591	0.52272	0.36756	0.53484	0.55821	0.5483	0.44265	0.50057	0.44001	0.52513	0.46456	0.46287	0.48919	0.54359	0.35868	0.48351	0.52549	0.51938	0.43517	0.44054	0.41021	0.52915	0.44145	0.41144	0.4576	0.49947	0.43565	0.44904	0.40304	0.45826	0.45837	0.45073	0.48681
1656.4	0.43198	0.40782	0.54469	0.49533	0.51104	0.35893	0.52859	0.53483	0.53943	0.43477	0.46924	0.43945	0.52242	0.47256	0.45097	0.47277	0.53652	0.35173	0.48179	0.49653	0.50607	0.40775	0.42831	0.39071	0.51108	0.43818	0.41915	0.45639	0.48284	0.41887	0.44581	0.38225	0.43468	0.43632	0.44223	0.45506
1657.2	0.4407	0.44183	0.56091	0.50321	0.5299	0.37584	0.57066	0.56669	0.54627	0.45593	0.47511	0.46492	0.54464	0.51481	0.46475	0.48969	0.5477	0.36131	0.50109	0.49188	0.51029	0.43052	0.4464	0.40377	0.54307	0.46187	0.43365	0.46809	0.49725	0.42211	0.47225	0.40093	0.44452	0.47221	0.45978	0.45255
1658	0.44121	0.4377	0.57131	0.49664	0.53271	0.37406	0.57119	0.56646	0.54223	0.4738	0.47669	0.47997	0.54269	0.53206	0.46586	0.48085	0.52374	0.36696	0.50158	0.47136	0.51866	0.45372	0.45566	0.41954	0.54948	0.47122	0.43193	0.4809	0.4891	0.41022	0.47787	0.39015	0.44362	0.46249	0.4688	0.4421
1658.8	0.41857	0.41115	0.57302	0.46951	0.50494	0.37357	0.5564	0.54268	0.51182	0.45154	0.44421	0.45961	0.52356	0.50008	0.44786	0.45147	0.49674	0.36817	0.46706	0.45411	0.4925	0.40503	0.42331	0.39354	0.51891	0.46247	0.42452	0.44495	0.46497	0.39722	0.45786	0.37696	0.42555	0.44549	0.46433	0.4166
1659.7	0.47266	0.43861	0.62508	0.47737	0.5206	0.39607	0.54025	0.55057	0.5326	0.48324	0.45873	0.46687	0.55334	0.54934	0.48155	0.47638	0.50777	0.39073	0.46933	0.44001	0.50177	0.42125	0.42003	0.41135	0.53192	0.47584	0.44453	0.45853	0.48487	0.40889	0.46146	0.39521	0.44188	0.48152	0.47982	0.41458
1660.5	0.47229	0.38922	0.59538	0.48891	0.51672	0.39537	0.50323	0.5433	0.50718	0.47441	0.44086	0.46482	0.52186	0.52045	0.45725	0.46008	0.48362	0.38968	0.41672	0.42851	0.48045	0.41738	0.40956	0.40935	0.50488	0.4505	0.42299	0.44551	0.48519	0.40312	0.40775	0.38154	0.43207	0.46844	0.46685	0.40552
1661.3	0.45964	0.36002	0.55	0.47173	0.49411	0.38751	0.4673	0.53208	0.5015	0.44302	0.43127	0.44453	0.48504	0.48602	0.4199	0.44332	0.46022	0.38366	0.38587	0.41033	0.46403	0.38295	0.39502	0.40696	0.45344	0.4253	0.40593	0.42735	0.45328	0.38598	0.35789	0.36387	0.43573	0.43975	0.44776	0.39494
1662.1	0.46596	0.38076	0.52027	0.4729	0.49911	0.38752	0.47328	0.54104	0.48367	0.44801	0.45247	0.42805	0.46488	0.47346	0.4171	0.45471	0.46995	0.38075	0.38208	0.40417	0.44264	0.3721	0.40735	0.39852	0.44042	0.41364	0.40021	0.42841	0.44649	0.37412	0.35244	0.36695	0.42812	0.43455	0.44721	0.41229
1663	0.49167	0.39752	0.49426	0.46454	0.52271	0.39703	0.49605	0.55069	0.52026	0.4448	0.46221	0.44017	0.47639	0.49023	0.42888	0.46151	0.47272	0.37805	0.38929	0.3996	0.44391	0.40088	0.42132	0.40424	0.43486	0.41895	0.39681	0.44111	0.47039	0.39132	0.36353	0.35928	0.44081	0.44707	0.44161	0.42145
1663.8	0.43235	0.3507	0.4464	0.45194	0.48288	0.36713	0.46051	0.54108	0.50748	0.39674	0.44123	0.43147	0.42775	0.43076	0.39207	0.42001	0.43853	0.33514	0.34875	0.37561	0.41069	0.36138	0.40596	0.4017	0.39229	0.39674	0.36783	0.4032	0.41238	0.35966	0.33257	0.34133	0.41951	0.39377	0.41008	0.39796
1664.6	0.45037	0.36182	0.46385	0.46357	0.48943	0.3797	0.47721	0.5614	0.52532	0.40192	0.45373	0.42435	0.46328	0.45689	0.41038	0.43004	0.45267	0.32291	0.37228	0.37716	0.41728	0.37677	0.41336	0.41224	0.39223	0.40929	0.37299	0.43477	0.40701	0.35825	0.37635	0.35848	0.42985	0.40398	0.4204	0.4054
1665.4	0.4437	0.35459	0.47466	0.47545	0.47828	0.36967	0.49539	0.55628	0.52508	0.42989	0.45569	0.43594	0.45255	0.46301	0.42583	0.42697	0.45353	0.30893	0.37094	0.3726	0.39553	0.4065	0.41084	0.39856	0.41319	0.40191	0.38689	0.43727	0.39228	0.35004	0.42902	0.36199	0.41755	0.42275	0.43465	0.41782
1666.2	0.44255	0.34923	0.48907	0.45363	0.46306	0.36692	0.50847	0.54651	0.54222	0.39473	0.43416	0.45099	0.47327	0.46823	0.43619	0.41774	0.43308	0.29922	0.37757	0.35671	0.38511	0.42452	0.39308	0.39908	0.41937	0.40391	0.38571	0.42376	0.36074	0.35571	0.44625	0.35714	0.40214	0.4504	0.4267	0.39829
1667.1	0.42466	0.34086	0.5043	0.45429	0.44452	0.35107	0.4722	0.54974	0.53543	0.39406	0.45474	0.4561	0.43781	0.46673	0.42287	0.41622	0.42481	0.28798	0.36992	0.34393	0.36669	0.39896	0.39235	0.39385	0.41491	0.39781	0.36419	0.39777	0.33735	0.341	0.4421	0.35796	0.39679	0.44038	0.42069	0.39751
1667.9	0.45938	0.37451	0.53812	0.48211	0.48115	0.37946	0.52227	0.55848	0.55179	0.41481	0.48752	0.46133	0.46858	0.49402	0.45857	0.44673	0.44131	0.30796	0.39287	0.36249	0.37477	0.42929	0.41447	0.39883	0.42766	0.41008	0.39313	0.41843	0.3739	0.37512	0.46109	0.36571	0.4184	0.47108	0.4432	0.42428
1668.7	0.46058	0.36804	0.5438	0.47239	0.47906	0.35772	0.54222	0.56317	0.56804	0.40624	0.50567	0.45373	0.44206	0.49591	0.45675	0.43107	0.42648	0.31211	0.3892	0.36303	0.36173	0.41463	0.41605	0.38425	0.4372	0.39647	0.39343	0.39331	0.34913	0.38581	0.44281	0.36495	0.42504	0.46609	0.4435	0.42442
1669.5	0.45917	0.3702	0.55973	0.4803	0.51317	0.36445	0.53038	0.5763	0.57557	0.38446	0.49778	0.44781	0.44649	0.50728	0.43584	0.43812	0.43195	0.31183	0.38184	0.36599	0.36402	0.39754	0.41357	0.39269	0.43832	0.40924	0.37308	0.3973	0.37842	0.40105	0.41	0.36837	0.42935	0.43566	0.40822	0.41947
1670.4	0.46645	0.38519	0.57311	0.51096	0.51932	0.36854	0.53156	0.57591	0.55753	0.42818	0.49101	0.46425	0.43861	0.52148	0.41541	0.43785	0.43066	0.31806	0.36831	0.3709	0.37501	0.39984	0.43505	0.38555	0.43382	0.40578	0.37448	0.41155	0.40069	0.40721	0.39385	0.36449	0.43832	0.40589	0.41031	0.43023
1671.2	0.49805	0.39881	0.5909	0.52182	0.52803	0.36572	0.55519	0.58495	0.57054	0.42602	0.48377	0.48544	0.45934	0.52527	0.44997	0.42812	0.42391	0.31463	0.36958	0.38235	0.37848	0.41889	0.42636	0.39743	0.45803	0.41542	0.40846	0.4356	0.40494	0.39576	0.40101	0.37177	0.4553	0.41126	0.41305	0.44168
1672	0.47534	0.39606	0.5584	0.4864	0.49201	0.36656	0.52677	0.55958	0.5492	0.4306	0.44577	0.47881	0.4611	0.52262	0.42098	0.40481	0.40966	0.30046	0.35956	0.36101	0.39245	0.39692	0.39889	0.38089	0.43832	0.40209	0.39058	0.41956	0.38365	0.38107	0.39072	0.3788	0.43858	0.38975	0.39104	0.42224
1672.8	0.52011	0.44526	0.56097	0.4756	0.45774	0.37935	0.53135	0.52495	0.5348	0.45618	0.43273	0.5058	0.49058	0.52995	0.45926	0.40312	0.40441	0.30143	0.36158	0.34725	0.42165	0.41994	0.39658	0.38861	0.43621	0.41143	0.41407	0.41882	0.39748	0.36977	0.40794	0.37697	0.44817	0.39659	0.40174	0.43539
1673.6	0.40313	0.40272	0.45431	0.399	0.36859	0.41885	0.44533	0.47721	0.46491	0.44932	0.38636	0.38214	0.50691	0.47279	0.39254	0.39719	0.40674	0.26196	0.33922	0.29784	0.44526	0.34523	0.32609	0.34354	0.33428	0.34729	0.35921	0.36242	0.35808	0.36318	0.36275	0.39246	0.37921	0.3518	0.33668	0.37295
