# Supplementary material for: All-flexible chronoepifluidic nanoplasmonic patch for label-free metabolite profiling in sweat
Source: Nat Commun. 2025 Aug 27;16:8017. doi: 10.1038/s41467-025-63510-2 (PMC12391418; doi:10.1038/s41467-025-63510-2)
Supplement: Supplementary file 4 — Supplementary Data 1 [file 41467_2025_63510_MOESM4_ESM.zip › ML_SERS data_Base solution_UA_20uM_Lac_10mM_Try_100uM_Glu_250uM.csv]

	Measurement number
Wavenumber (cm-1)	1	2	3	4	5	6	7	8	9	10	11	12	13	14	15	16	17	18	19	20	21	22	23	24	25	26	27	28	29	30	31	32	33	34	35	36
457.71	0.31975	0.38641	0.37218	0.32666	0.35896	0.33316	0.32978	0.33119	0.29571	0.44044	0.34775	0.31536	0.29605	0.31036	0.36441	0.23904	0.31967	0.32528	0.25549	0.27207	0.25372	0.41373	0.23991	0.21406	0.32505	0.38121	0.2971	0.30498	0.33629	0.3969	0.35866	0.27979	0.19383	0.24642	0.14652	0.28597
458.74	0.28245	0.39269	0.44576	0.35374	0.41894	0.33456	0.37994	0.37671	0.31864	0.36217	0.41751	0.3245	0.29414	0.39831	0.3579	0.27435	0.33895	0.29558	0.21	0.32605	0.29601	0.34671	0.31086	0.24538	0.33728	0.34615	0.31228	0.33265	0.37607	0.34072	0.33939	0.3526	0.27788	0.18366	0.19892	0.27381
459.78	0.28847	0.38725	0.4205	0.34039	0.40865	0.33609	0.40016	0.37476	0.34485	0.33376	0.39914	0.33883	0.28589	0.37279	0.35299	0.28647	0.33585	0.26172	0.22377	0.31822	0.28811	0.29814	0.29756	0.24859	0.3167	0.31742	0.28491	0.31737	0.35295	0.30889	0.36721	0.3528	0.28933	0.16876	0.20456	0.2775
460.81	0.28676	0.38581	0.40447	0.34203	0.41759	0.33648	0.4013	0.38525	0.35446	0.30865	0.41599	0.36456	0.27188	0.38761	0.33757	0.28806	0.32815	0.23726	0.20725	0.32023	0.28189	0.27793	0.29149	0.28007	0.29808	0.2937	0.26315	0.30702	0.33162	0.26837	0.35585	0.37237	0.28539	0.1348	0.20954	0.29122
461.85	0.29876	0.37249	0.39182	0.32932	0.39904	0.35864	0.42512	0.40166	0.3576	0.32833	0.43196	0.3755	0.28206	0.36198	0.30836	0.27848	0.32286	0.27488	0.23303	0.30053	0.292	0.29728	0.3112	0.28575	0.30397	0.27167	0.2498	0.301	0.31792	0.28067	0.35616	0.38434	0.28048	0.14559	0.21247	0.29331
462.88	0.31228	0.37619	0.37907	0.32606	0.40111	0.38189	0.42738	0.36517	0.35088	0.31886	0.4248	0.39288	0.25708	0.35047	0.31472	0.29872	0.3076	0.25615	0.24486	0.27509	0.26035	0.27315	0.28206	0.34335	0.28404	0.28632	0.25892	0.30156	0.30935	0.28252	0.3352	0.37039	0.25656	0.12462	0.18296	0.33019
463.92	0.32451	0.38479	0.39525	0.34084	0.40964	0.40914	0.42779	0.38935	0.33228	0.35371	0.45915	0.37325	0.24343	0.35552	0.31219	0.30899	0.30654	0.28234	0.23642	0.29186	0.26015	0.2998	0.29588	0.34739	0.28317	0.29547	0.28031	0.31062	0.29808	0.3032	0.29305	0.37956	0.24163	0.14594	0.18315	0.34533
464.93	0.319	0.37305	0.40896	0.34405	0.41895	0.43415	0.43522	0.39913	0.34587	0.3906	0.45626	0.37587	0.2612	0.36313	0.33881	0.30654	0.32464	0.27567	0.23632	0.27716	0.26619	0.32532	0.29576	0.35087	0.29372	0.28753	0.30431	0.3193	0.30595	0.29681	0.27718	0.38203	0.24308	0.16119	0.17361	0.35647
465.96	0.31567	0.37691	0.43833	0.33755	0.41025	0.44285	0.45826	0.38416	0.32739	0.41865	0.46372	0.37757	0.25874	0.36569	0.3463	0.31551	0.33229	0.28537	0.23859	0.29384	0.2838	0.32754	0.31349	0.34099	0.29564	0.30513	0.31518	0.33929	0.32927	0.29973	0.28683	0.37472	0.26239	0.20933	0.1844	0.35859
467	0.34173	0.39642	0.45369	0.36424	0.42266	0.47405	0.44908	0.38486	0.34048	0.43351	0.44971	0.39171	0.25535	0.39434	0.38581	0.31689	0.33604	0.27859	0.24282	0.35381	0.2827	0.32248	0.28545	0.34389	0.28858	0.32867	0.31288	0.337	0.31278	0.28606	0.30689	0.37765	0.2744	0.22876	0.1878	0.37348
468.03	0.35893	0.43716	0.46378	0.36631	0.43597	0.49139	0.4409	0.42154	0.33267	0.4584	0.44271	0.40909	0.29781	0.40849	0.38471	0.298	0.35373	0.28529	0.24399	0.39418	0.27826	0.32646	0.30848	0.33002	0.30102	0.32338	0.29969	0.3401	0.32454	0.28352	0.32559	0.38899	0.26421	0.26091	0.23254	0.38658
469.06	0.40887	0.47203	0.47125	0.40247	0.44368	0.50759	0.45337	0.39502	0.38185	0.46771	0.41089	0.43956	0.33113	0.41137	0.41967	0.3046	0.36817	0.29766	0.28142	0.40349	0.30271	0.34546	0.32232	0.34062	0.30973	0.34149	0.28963	0.36006	0.3468	0.28128	0.35935	0.38563	0.30412	0.27285	0.23852	0.40312
470.1	0.43198	0.50822	0.4768	0.42514	0.45515	0.5294	0.42809	0.36865	0.37387	0.42449	0.43256	0.46104	0.34261	0.4207	0.41724	0.31076	0.38395	0.32055	0.28804	0.42991	0.32489	0.32962	0.34481	0.35784	0.32036	0.35972	0.28445	0.3655	0.35813	0.30749	0.35758	0.36529	0.30351	0.26133	0.26198	0.42815
471.13	0.4553	0.53628	0.48799	0.43888	0.48938	0.54912	0.41795	0.39727	0.41439	0.41664	0.45327	0.47635	0.38229	0.42349	0.43245	0.32065	0.40664	0.33654	0.29975	0.42107	0.3394	0.34389	0.34765	0.36323	0.34904	0.37504	0.30678	0.37486	0.36242	0.32696	0.36121	0.36362	0.32766	0.25222	0.28851	0.45766
472.16	0.46349	0.52517	0.48043	0.45454	0.49964	0.56268	0.37899	0.36541	0.3906	0.42633	0.46503	0.47373	0.39384	0.39702	0.42344	0.34757	0.41613	0.33051	0.28256	0.36497	0.33567	0.36149	0.3915	0.35344	0.35902	0.37058	0.32253	0.39622	0.36706	0.3313	0.33971	0.34201	0.32276	0.25427	0.31144	0.47116
473.17	0.51566	0.54217	0.48017	0.46801	0.52995	0.58886	0.40501	0.37661	0.44368	0.43655	0.51791	0.50013	0.4092	0.40623	0.43779	0.37985	0.44551	0.34682	0.29448	0.38484	0.38343	0.39728	0.4045	0.3781	0.35866	0.39111	0.33892	0.42324	0.38221	0.34326	0.35885	0.3654	0.36007	0.26401	0.31952	0.48157
474.21	0.55749	0.57295	0.49946	0.50119	0.55622	0.61464	0.41586	0.40234	0.44036	0.43716	0.60369	0.51155	0.43702	0.44498	0.43185	0.41545	0.44214	0.36364	0.30257	0.41364	0.36562	0.4028	0.43086	0.37588	0.37683	0.41232	0.39078	0.44381	0.37971	0.33917	0.3872	0.38825	0.36271	0.25265	0.37832	0.48875
475.24	0.61397	0.58518	0.51272	0.5095	0.58282	0.63651	0.45888	0.43931	0.46059	0.51688	0.64895	0.52988	0.45275	0.46904	0.42749	0.43359	0.47729	0.36776	0.35469	0.45131	0.38644	0.44388	0.4418	0.39251	0.39446	0.44351	0.42186	0.44807	0.4083	0.34993	0.42939	0.42288	0.38842	0.28431	0.38906	0.51591
476.27	0.68475	0.61919	0.5434	0.54976	0.63145	0.69629	0.46994	0.45715	0.48839	0.54489	0.66987	0.55441	0.49092	0.49369	0.4669	0.45537	0.50883	0.40391	0.38625	0.48357	0.39303	0.45907	0.48626	0.40936	0.41868	0.45143	0.45508	0.46377	0.4222	0.39192	0.46527	0.4607	0.38629	0.30895	0.41606	0.54549
477.31	0.77673	0.70337	0.59203	0.57222	0.6758	0.71233	0.52122	0.53689	0.5371	0.5794	0.73274	0.58654	0.52525	0.54356	0.5013	0.47067	0.53393	0.41857	0.43671	0.56331	0.4189	0.50437	0.50064	0.43815	0.43759	0.49786	0.48506	0.48601	0.44496	0.41646	0.49063	0.51703	0.40046	0.34121	0.47311	0.57745
478.34	0.83399	0.75492	0.6495	0.6322	0.69987	0.75499	0.54068	0.58036	0.54714	0.63747	0.75918	0.58634	0.55283	0.57621	0.51446	0.51931	0.54196	0.44716	0.47232	0.58673	0.43154	0.52871	0.52939	0.43384	0.50529	0.53283	0.50895	0.50422	0.4567	0.4463	0.51264	0.55101	0.42875	0.37547	0.5021	0.5882
479.37	0.87141	0.7991	0.69727	0.63285	0.72907	0.79452	0.55999	0.60299	0.5979	0.66969	0.79334	0.62561	0.59068	0.59841	0.54472	0.51773	0.57177	0.47992	0.48648	0.60907	0.47107	0.56775	0.55061	0.49385	0.55883	0.55992	0.51962	0.52935	0.49446	0.48356	0.52733	0.57612	0.44202	0.4279	0.51748	0.64423
480.38	0.91004	0.8547	0.72291	0.70282	0.76938	0.83707	0.5991	0.64182	0.60449	0.67956	0.81694	0.67764	0.61709	0.62008	0.57313	0.56157	0.5762	0.50565	0.49848	0.61228	0.48	0.6096	0.56883	0.54895	0.57836	0.57691	0.5313	0.56892	0.50257	0.48569	0.54108	0.61098	0.467	0.47138	0.56542	0.67357
481.41	0.93187	0.83756	0.72583	0.73841	0.74051	0.84168	0.63621	0.64446	0.63136	0.71297	0.83544	0.67845	0.63007	0.63985	0.57719	0.59671	0.58042	0.4885	0.52548	0.61681	0.51037	0.61428	0.59424	0.59162	0.59542	0.58153	0.5392	0.60578	0.51844	0.48461	0.55892	0.61428	0.52216	0.47825	0.58781	0.69374
482.45	0.93955	0.80637	0.73049	0.78407	0.73369	0.86831	0.67561	0.65402	0.65562	0.73477	0.86514	0.70585	0.66303	0.62103	0.61171	0.65031	0.59722	0.49116	0.53853	0.63341	0.56017	0.64013	0.62665	0.63426	0.61519	0.55692	0.56349	0.6434	0.53659	0.51086	0.59861	0.60056	0.57223	0.51455	0.61496	0.6849
483.48	0.91637	0.80318	0.74174	0.77794	0.72858	0.85058	0.70117	0.65324	0.71456	0.76858	0.85494	0.71329	0.67005	0.62359	0.64476	0.6465	0.59558	0.48652	0.53489	0.63353	0.57993	0.64251	0.64397	0.64871	0.62064	0.54163	0.58554	0.64018	0.54481	0.4993	0.62318	0.61883	0.58896	0.52567	0.62278	0.69146
484.51	0.91305	0.79644	0.71497	0.76683	0.7338	0.84636	0.69892	0.66093	0.68067	0.78274	0.84383	0.71956	0.66679	0.61224	0.63907	0.6333	0.6204	0.4523	0.53553	0.6183	0.58316	0.6179	0.63549	0.67387	0.59381	0.53375	0.5591	0.61713	0.54908	0.4848	0.62886	0.61772	0.60039	0.54389	0.63394	0.67928
485.54	0.86792	0.72558	0.71408	0.72652	0.71228	0.83905	0.65807	0.63084	0.66873	0.78489	0.81834	0.69343	0.65977	0.58383	0.62549	0.60819	0.60198	0.42857	0.49681	0.59904	0.55126	0.61182	0.61766	0.63169	0.57739	0.48092	0.56045	0.61097	0.53802	0.47776	0.62231	0.61097	0.57303	0.54387	0.59535	0.64028
486.57	0.86217	0.71147	0.70939	0.68873	0.73524	0.8691	0.63185	0.64191	0.64555	0.79774	0.84696	0.71223	0.66105	0.56134	0.61684	0.57065	0.60356	0.43948	0.48851	0.59424	0.52309	0.65094	0.6286	0.64651	0.58236	0.4812	0.54388	0.57864	0.5501	0.4696	0.61972	0.61958	0.54059	0.59612	0.5718	0.61385
487.58	0.82274	0.66491	0.69434	0.64335	0.7272	0.85002	0.60182	0.6127	0.63069	0.79435	0.78914	0.67666	0.62284	0.54749	0.58613	0.51078	0.59935	0.42937	0.44526	0.55614	0.50978	0.60835	0.59881	0.63743	0.56494	0.44989	0.49711	0.53305	0.55202	0.44077	0.57824	0.59865	0.51349	0.57407	0.50713	0.62268
488.61	0.7781	0.6297	0.63556	0.63686	0.72806	0.88861	0.5596	0.61102	0.58464	0.73583	0.81501	0.6661	0.64111	0.53486	0.53097	0.48404	0.59786	0.43037	0.43578	0.55611	0.48816	0.57894	0.6011	0.6586	0.52957	0.41933	0.45322	0.53231	0.51538	0.44133	0.5504	0.57475	0.49476	0.55681	0.48949	0.64034
489.64	0.74689	0.56039	0.61516	0.62116	0.70577	0.89935	0.55055	0.6065	0.59956	0.7317	0.79972	0.63929	0.60842	0.52299	0.50522	0.48678	0.52581	0.42386	0.41151	0.56527	0.4741	0.5803	0.62422	0.65682	0.52815	0.37169	0.4207	0.52394	0.46965	0.44425	0.54001	0.56312	0.47577	0.55202	0.47723	0.62531
490.67	0.71907	0.5647	0.61376	0.58045	0.70233	0.92313	0.53059	0.62379	0.62128	0.71071	0.79497	0.63582	0.60066	0.52317	0.50595	0.48099	0.5209	0.45463	0.3934	0.58422	0.49035	0.5339	0.63339	0.64857	0.51662	0.36983	0.41349	0.48372	0.45276	0.46053	0.51283	0.5601	0.4995	0.53701	0.48026	0.61475
491.7	0.66621	0.55893	0.61621	0.56925	0.67454	0.9112	0.54939	0.61837	0.60205	0.69962	0.7659	0.60953	0.58537	0.50848	0.4882	0.49326	0.49567	0.42798	0.37261	0.54847	0.47743	0.52987	0.58565	0.60271	0.49284	0.35306	0.41915	0.44321	0.42279	0.45813	0.47939	0.52303	0.50209	0.50095	0.46614	0.60943
492.74	0.63781	0.56369	0.59328	0.54073	0.67579	0.93064	0.53912	0.61279	0.559	0.6777	0.78077	0.62257	0.59905	0.48038	0.4833	0.53477	0.48412	0.4325	0.39151	0.53867	0.42988	0.52275	0.57302	0.59344	0.49947	0.34932	0.40811	0.46194	0.39765	0.45855	0.49779	0.52203	0.49678	0.50512	0.46855	0.61873
493.74	0.63397	0.53537	0.58754	0.50877	0.671	0.90781	0.56501	0.58581	0.55377	0.66345	0.74272	0.62365	0.57264	0.47032	0.4873	0.53638	0.48755	0.42609	0.39805	0.50821	0.41796	0.52493	0.54772	0.5597	0.51499	0.35717	0.39607	0.44166	0.43127	0.45928	0.51268	0.49411	0.49954	0.5031	0.47564	0.59946
494.77	0.62635	0.53012	0.57657	0.4972	0.68839	0.88709	0.54623	0.58448	0.53953	0.64251	0.75096	0.63386	0.55891	0.4567	0.48024	0.53214	0.52059	0.44475	0.40659	0.49877	0.42872	0.53175	0.53806	0.52705	0.49981	0.36685	0.41093	0.4296	0.44002	0.46784	0.49713	0.49134	0.52118	0.49266	0.48287	0.60231
495.8	0.61401	0.5059	0.54031	0.49025	0.65721	0.85098	0.54795	0.58173	0.50407	0.63917	0.73861	0.62205	0.55927	0.4409	0.46026	0.50728	0.49413	0.43027	0.41425	0.47052	0.44641	0.53051	0.53263	0.52633	0.50483	0.36478	0.39838	0.42345	0.42786	0.45855	0.50538	0.46356	0.51701	0.48616	0.47979	0.62226
496.83	0.60492	0.47434	0.54098	0.49335	0.66878	0.80459	0.51103	0.57397	0.4694	0.60673	0.69727	0.58989	0.52984	0.41671	0.45536	0.49785	0.47816	0.42724	0.42569	0.49104	0.4507	0.48023	0.53941	0.49609	0.49615	0.33905	0.39458	0.43324	0.41669	0.43215	0.52026	0.47572	0.50114	0.48343	0.48086	0.59407
497.86	0.57638	0.45965	0.53921	0.44569	0.65635	0.78342	0.49491	0.57908	0.4835	0.5718	0.65415	0.5581	0.46875	0.45276	0.43281	0.42559	0.47091	0.43379	0.4129	0.47396	0.45748	0.4681	0.52886	0.43645	0.4781	0.36683	0.40844	0.37805	0.41856	0.43134	0.50942	0.4841	0.49504	0.45319	0.45499	0.544
498.87	0.53565	0.40463	0.54091	0.38644	0.60178	0.72716	0.45362	0.57714	0.42259	0.55991	0.60453	0.52625	0.42178	0.41713	0.43116	0.38218	0.42384	0.4064	0.3711	0.48536	0.43054	0.44949	0.48272	0.40548	0.43184	0.34449	0.42202	0.34958	0.3824	0.41457	0.48664	0.48023	0.47052	0.44987	0.41642	0.50239
499.9	0.50272	0.38792	0.54411	0.38136	0.56701	0.72612	0.46148	0.54608	0.38151	0.53377	0.55326	0.45397	0.4151	0.42628	0.44219	0.37344	0.43846	0.37788	0.37258	0.46627	0.41625	0.41186	0.46058	0.33495	0.43824	0.35104	0.42661	0.35068	0.39304	0.39905	0.48126	0.47033	0.45244	0.4249	0.36999	0.44645
500.93	0.49658	0.39353	0.55625	0.37273	0.56028	0.70196	0.46009	0.57858	0.35916	0.49342	0.53995	0.42719	0.40044	0.41797	0.45278	0.37514	0.44255	0.36877	0.36077	0.49267	0.36287	0.37396	0.4477	0.31665	0.4109	0.34656	0.42295	0.35199	0.40155	0.38647	0.45761	0.47795	0.41988	0.39097	0.35625	0.41657
501.96	0.49361	0.39185	0.54496	0.36397	0.5128	0.69311	0.46564	0.58621	0.38355	0.48219	0.53856	0.42572	0.3951	0.43468	0.46586	0.37395	0.44763	0.38695	0.34803	0.49083	0.36491	0.36171	0.43141	0.33155	0.40085	0.35277	0.41485	0.37773	0.40918	0.42023	0.44099	0.4816	0.42819	0.38566	0.36049	0.40392
502.99	0.49616	0.37982	0.53133	0.40713	0.48955	0.67212	0.45445	0.60034	0.37763	0.45487	0.5174	0.43064	0.41643	0.40587	0.46529	0.41223	0.43899	0.37439	0.36143	0.49404	0.37167	0.34357	0.41262	0.34858	0.38543	0.3365	0.40496	0.40605	0.4068	0.42822	0.43312	0.46329	0.42263	0.36616	0.36298	0.42139
504.02	0.45615	0.36549	0.50152	0.41366	0.48109	0.64794	0.43888	0.56472	0.38538	0.39945	0.52262	0.40136	0.40183	0.377	0.44391	0.40663	0.451	0.36768	0.35206	0.44121	0.37533	0.31262	0.40659	0.3257	0.38077	0.30479	0.37681	0.41204	0.40945	0.43687	0.40828	0.44888	0.41827	0.33047	0.34955	0.42445
505.02	0.42681	0.36276	0.4747	0.40851	0.44906	0.61339	0.42382	0.594	0.40353	0.39797	0.5213	0.42558	0.42653	0.37549	0.41688	0.41072	0.41234	0.37233	0.32847	0.43232	0.35591	0.32115	0.37264	0.37829	0.36383	0.29789	0.35334	0.4171	0.39953	0.43476	0.3998	0.45255	0.40718	0.31726	0.32519	0.44689
506.05	0.41871	0.36063	0.45216	0.39453	0.40902	0.57775	0.40637	0.52892	0.42753	0.42384	0.49444	0.41817	0.40456	0.37153	0.40569	0.39118	0.37797	0.36327	0.3293	0.36762	0.35725	0.34566	0.35176	0.38138	0.36794	0.29816	0.35615	0.40008	0.37478	0.43832	0.4098	0.42683	0.42718	0.3404	0.30572	0.44326
507.08	0.37409	0.37407	0.43307	0.36078	0.4018	0.54833	0.37317	0.47733	0.39976	0.40447	0.44766	0.38951	0.39557	0.3573	0.38586	0.34043	0.35513	0.34185	0.30258	0.36235	0.33789	0.35226	0.31847	0.36476	0.36272	0.29541	0.33799	0.36564	0.37507	0.41971	0.3977	0.40594	0.39983	0.30638	0.26949	0.42254
508.11	0.32647	0.36116	0.41337	0.31148	0.3545	0.51617	0.37517	0.43319	0.36556	0.39775	0.44816	0.35091	0.39914	0.36451	0.37499	0.27141	0.30948	0.33366	0.27132	0.34617	0.28932	0.3553	0.3177	0.31974	0.3493	0.27929	0.33167	0.32433	0.36013	0.40877	0.40267	0.38824	0.38389	0.29834	0.25971	0.3856
509.14	0.32246	0.40043	0.41727	0.3277	0.34698	0.53087	0.38807	0.44885	0.36146	0.41822	0.43803	0.34288	0.39734	0.39269	0.36111	0.28054	0.29839	0.33183	0.26539	0.35738	0.25807	0.35713	0.33214	0.33338	0.35557	0.3169	0.32236	0.31326	0.37385	0.40299	0.40255	0.3824	0.38053	0.29394	0.25783	0.36003
510.14	0.31528	0.41385	0.4195	0.32732	0.34819	0.51001	0.37876	0.42775	0.32303	0.36872	0.40989	0.28566	0.34735	0.37527	0.34125	0.25469	0.31573	0.3178	0.2678	0.3453	0.23767	0.29913	0.32433	0.2893	0.34431	0.29517	0.32329	0.31076	0.38	0.40845	0.39064	0.34785	0.36524	0.27386	0.25494	0.31612
511.17	0.30039	0.3943	0.40688	0.33229	0.33457	0.52263	0.38306	0.44765	0.30553	0.33621	0.3972	0.27636	0.34632	0.37014	0.327	0.27159	0.31242	0.3149	0.26698	0.35303	0.24798	0.30191	0.30012	0.29516	0.33438	0.28959	0.3087	0.34777	0.38554	0.40962	0.37179	0.34769	0.34249	0.26429	0.26453	0.31728
512.2	0.30929	0.36479	0.3688	0.36336	0.3049	0.5069	0.39991	0.45332	0.28177	0.32157	0.41893	0.28428	0.3342	0.3766	0.30208	0.30126	0.29246	0.31765	0.27022	0.35308	0.25206	0.28045	0.3092	0.27351	0.30265	0.2821	0.307	0.37651	0.36841	0.39916	0.35562	0.34467	0.34777	0.26863	0.26784	0.31403
513.23	0.30896	0.36705	0.36234	0.36733	0.31116	0.4682	0.40355	0.43753	0.29529	0.33022	0.41011	0.26685	0.32901	0.36576	0.29206	0.30293	0.30749	0.29617	0.26888	0.34055	0.27578	0.26925	0.32621	0.26059	0.30178	0.27958	0.30958	0.39625	0.37623	0.36695	0.34599	0.33933	0.34524	0.27829	0.2677	0.29951
514.23	0.31782	0.34943	0.36585	0.32812	0.28638	0.43755	0.38222	0.40113	0.26942	0.33466	0.4029	0.25279	0.32312	0.35246	0.33768	0.27735	0.288	0.28919	0.26319	0.32043	0.29266	0.27732	0.31587	0.23848	0.28915	0.25279	0.34546	0.39835	0.35707	0.35809	0.33021	0.33188	0.33058	0.29105	0.26277	0.27962
515.26	0.29483	0.32549	0.35485	0.28548	0.26075	0.39589	0.37767	0.3736	0.26697	0.33435	0.40512	0.27895	0.33753	0.32505	0.36604	0.26046	0.23481	0.27654	0.22611	0.31706	0.31513	0.29794	0.33099	0.23852	0.27727	0.23746	0.34006	0.38078	0.34127	0.35383	0.33986	0.32756	0.33326	0.29776	0.25689	0.30414
516.29	0.27874	0.30429	0.362	0.2697	0.26279	0.37038	0.38786	0.3499	0.25624	0.32814	0.38817	0.26105	0.31961	0.31429	0.36129	0.24119	0.24211	0.27444	0.21019	0.31441	0.30832	0.27827	0.32072	0.22856	0.284	0.23524	0.34528	0.36359	0.33352	0.34719	0.35777	0.3277	0.31889	0.29087	0.22491	0.28378
517.32	0.26994	0.2935	0.35922	0.20371	0.26589	0.36611	0.39516	0.333	0.28085	0.29788	0.38925	0.27349	0.32292	0.29519	0.38756	0.21535	0.2492	0.26035	0.20932	0.29743	0.32937	0.28693	0.3446	0.25286	0.3169	0.22612	0.34334	0.33223	0.34791	0.34715	0.36715	0.32435	0.33771	0.29484	0.24135	0.30256
518.34	0.3027	0.32937	0.36558	0.2318	0.28871	0.39185	0.43359	0.34523	0.25009	0.31378	0.36412	0.31135	0.31918	0.31699	0.37235	0.25232	0.23536	0.27404	0.23081	0.32342	0.34664	0.33518	0.3003	0.32481	0.34863	0.24628	0.34522	0.35867	0.34634	0.39087	0.38992	0.32826	0.34359	0.30229	0.22354	0.34165
519.35	0.31272	0.32921	0.35892	0.27975	0.28995	0.39646	0.43489	0.35039	0.2735	0.30649	0.36198	0.31822	0.33752	0.32785	0.36033	0.27181	0.21921	0.26165	0.21709	0.33914	0.36064	0.35936	0.30965	0.3368	0.334	0.25385	0.34891	0.39094	0.35179	0.40713	0.40422	0.32076	0.34865	0.31526	0.23377	0.36108
520.37	0.33455	0.35164	0.35123	0.30666	0.30305	0.41265	0.46449	0.35125	0.26942	0.32995	0.37114	0.32308	0.32452	0.35463	0.33052	0.30315	0.22749	0.2826	0.22009	0.32224	0.36497	0.39168	0.32635	0.35332	0.36069	0.27448	0.36139	0.40019	0.36362	0.42192	0.39759	0.33278	0.34218	0.31891	0.25449	0.3559
521.4	0.32818	0.37353	0.35687	0.31594	0.31205	0.40255	0.46211	0.32752	0.26136	0.3473	0.36729	0.32418	0.36043	0.37826	0.36128	0.30977	0.22118	0.28173	0.23344	0.31484	0.3719	0.39574	0.35785	0.34934	0.35364	0.29556	0.36473	0.39547	0.37065	0.426	0.40437	0.34831	0.35538	0.32226	0.28432	0.36909
522.43	0.35635	0.42269	0.36901	0.3552	0.32835	0.40827	0.46415	0.34874	0.25867	0.37312	0.34633	0.29591	0.35459	0.41614	0.33413	0.32554	0.22766	0.28929	0.21866	0.32925	0.38393	0.39991	0.32053	0.33782	0.3364	0.32538	0.37023	0.40341	0.36685	0.43506	0.40888	0.34762	0.35316	0.31508	0.26018	0.3764
523.43	0.34642	0.41797	0.38775	0.34277	0.32096	0.41091	0.4343	0.32167	0.26484	0.33875	0.3591	0.26417	0.35166	0.40417	0.35868	0.30974	0.23023	0.30029	0.20342	0.29934	0.39793	0.37753	0.35348	0.30442	0.32567	0.31463	0.37393	0.38752	0.36768	0.43272	0.39163	0.34884	0.37927	0.31158	0.28381	0.35934
524.46	0.34185	0.439	0.38223	0.32318	0.3488	0.399	0.47582	0.33524	0.28074	0.3177	0.35328	0.28771	0.34268	0.41921	0.35103	0.2987	0.24324	0.31413	0.26566	0.29897	0.40565	0.36234	0.36158	0.31502	0.35167	0.32678	0.35831	0.37694	0.36947	0.43376	0.41205	0.37315	0.39519	0.30386	0.29492	0.37886
525.48	0.34314	0.4045	0.40175	0.33463	0.37432	0.39934	0.47108	0.34734	0.25959	0.32231	0.32106	0.28337	0.35213	0.41169	0.37466	0.29052	0.24844	0.30403	0.28235	0.30723	0.38582	0.37332	0.32835	0.30523	0.35668	0.30126	0.35959	0.38357	0.3654	0.42803	0.43883	0.36336	0.38568	0.31287	0.28222	0.37034
526.51	0.35938	0.41479	0.38032	0.32826	0.4125	0.40526	0.47233	0.36114	0.24951	0.29721	0.29155	0.27146	0.31777	0.38065	0.34381	0.27372	0.24888	0.30449	0.26697	0.31711	0.37549	0.3723	0.30665	0.29078	0.3666	0.28637	0.33697	0.37499	0.37449	0.43	0.45071	0.34871	0.38713	0.31356	0.2602	0.35064
527.51	0.34543	0.4103	0.3681	0.32779	0.45235	0.41841	0.50543	0.38275	0.22762	0.30059	0.30083	0.27071	0.3213	0.3578	0.33202	0.27528	0.24351	0.29014	0.27725	0.33213	0.32958	0.38229	0.31248	0.2893	0.38163	0.27223	0.31889	0.38226	0.37158	0.42737	0.45096	0.36922	0.35527	0.30788	0.25845	0.3203
528.54	0.34847	0.41711	0.37782	0.33871	0.48238	0.40948	0.51135	0.40999	0.24591	0.33833	0.29333	0.26539	0.31669	0.3499	0.31464	0.27969	0.26128	0.29524	0.24824	0.33139	0.32192	0.39951	0.2812	0.29017	0.37271	0.27085	0.32892	0.3833	0.36002	0.40915	0.43683	0.37502	0.33176	0.32976	0.24246	0.30987
529.56	0.33942	0.40531	0.40529	0.36497	0.49932	0.40459	0.504	0.39944	0.2223	0.34925	0.28428	0.2377	0.316	0.32116	0.31791	0.28179	0.26745	0.29484	0.20656	0.31561	0.28947	0.4089	0.24543	0.27917	0.37342	0.24599	0.34989	0.37088	0.34751	0.37875	0.42153	0.35265	0.31537	0.33147	0.23404	0.30049
530.59	0.32688	0.43681	0.40065	0.34973	0.49458	0.39659	0.50243	0.37692	0.24336	0.34109	0.27452	0.22161	0.29914	0.32859	0.29611	0.26947	0.23999	0.28391	0.20635	0.28847	0.2653	0.3623	0.21081	0.25468	0.36082	0.26936	0.35787	0.36323	0.32422	0.35707	0.38695	0.33615	0.30977	0.30832	0.21398	0.3068
531.61	0.31579	0.42069	0.40511	0.36095	0.47228	0.3771	0.49293	0.36997	0.24919	0.34622	0.28743	0.20503	0.29593	0.33291	0.29035	0.27559	0.23536	0.25538	0.20913	0.27132	0.24366	0.37729	0.19169	0.23133	0.34545	0.26692	0.35389	0.38866	0.29278	0.33977	0.36294	0.33351	0.30271	0.30003	0.21854	0.29481
532.62	0.31791	0.41563	0.44248	0.34657	0.47386	0.36608	0.47657	0.34974	0.25478	0.3511	0.30443	0.20978	0.31016	0.32221	0.31559	0.27218	0.23791	0.26686	0.18778	0.24557	0.24736	0.33927	0.18175	0.19511	0.33952	0.27082	0.35983	0.38803	0.28567	0.3409	0.35541	0.30138	0.30921	0.29173	0.24739	0.3203
533.64	0.28485	0.39409	0.42207	0.33112	0.46735	0.3499	0.44797	0.33584	0.25141	0.32053	0.31302	0.21792	0.30292	0.30977	0.32096	0.28459	0.2042	0.2434	0.19098	0.23643	0.22692	0.29765	0.18134	0.19419	0.32984	0.25227	0.345	0.37548	0.28082	0.32719	0.35639	0.28459	0.30918	0.26121	0.25004	0.33073
534.67	0.31595	0.45644	0.4165	0.34216	0.48316	0.35625	0.42699	0.33655	0.24895	0.32061	0.33798	0.24057	0.31099	0.35982	0.31348	0.30779	0.20508	0.25315	0.18739	0.24557	0.24561	0.26713	0.18493	0.19326	0.32503	0.29571	0.32776	0.38299	0.29544	0.32782	0.34118	0.29261	0.30738	0.25448	0.24603	0.33533
535.67	0.31923	0.45027	0.40363	0.31934	0.49234	0.35805	0.4173	0.32719	0.24968	0.305	0.34969	0.27045	0.31173	0.34033	0.31172	0.28598	0.23995	0.27254	0.19853	0.25947	0.24949	0.27604	0.20802	0.20551	0.30343	0.29784	0.32905	0.34911	0.30729	0.32827	0.33728	0.32399	0.30923	0.25777	0.26565	0.33757
536.69	0.35309	0.4886	0.42331	0.32426	0.50782	0.3832	0.42739	0.32509	0.24186	0.29588	0.38505	0.31444	0.32984	0.35843	0.3406	0.30275	0.2479	0.29	0.20789	0.27184	0.24789	0.24722	0.24519	0.23076	0.30587	0.30414	0.35319	0.3313	0.32571	0.32841	0.34267	0.31675	0.29862	0.25434	0.27976	0.37016
537.72	0.34736	0.49552	0.39092	0.33751	0.48729	0.36985	0.40842	0.3203	0.24624	0.29751	0.36263	0.32278	0.30201	0.37247	0.34607	0.2921	0.23815	0.28116	0.22975	0.27201	0.23411	0.25355	0.24456	0.27118	0.30713	0.31066	0.35396	0.32196	0.32725	0.31039	0.34468	0.34103	0.2955	0.27163	0.25375	0.38673
538.74	0.36758	0.52598	0.40353	0.34103	0.47842	0.3602	0.4325	0.31601	0.27323	0.32398	0.35829	0.30987	0.31543	0.41333	0.35384	0.26679	0.26995	0.27771	0.2529	0.29386	0.24893	0.2327	0.24903	0.25628	0.31942	0.33701	0.37302	0.32736	0.34643	0.28593	0.36761	0.3699	0.30406	0.27513	0.25724	0.38923
539.74	0.32901	0.46895	0.41354	0.29934	0.44298	0.3578	0.42321	0.26818	0.27324	0.33041	0.33868	0.3084	0.30351	0.39263	0.33793	0.24269	0.27877	0.28482	0.24864	0.27998	0.21458	0.23161	0.23968	0.24807	0.32262	0.3257	0.36735	0.31762	0.32997	0.29197	0.36838	0.34096	0.28711	0.28166	0.25201	0.40843
540.77	0.32515	0.45991	0.41705	0.30999	0.39028	0.33221	0.4097	0.26318	0.26679	0.36483	0.33596	0.27952	0.29746	0.38233	0.34826	0.26887	0.2696	0.25799	0.25267	0.26925	0.23	0.22565	0.22658	0.24098	0.34233	0.31776	0.34609	0.32791	0.32553	0.25804	0.38292	0.32265	0.29323	0.27273	0.24394	0.39125
541.79	0.31025	0.4256	0.39987	0.29392	0.35669	0.31855	0.37702	0.25083	0.28334	0.37824	0.36104	0.25846	0.29233	0.3524	0.32298	0.24482	0.2622	0.27624	0.24144	0.27575	0.2435	0.23089	0.23061	0.22564	0.33157	0.30513	0.33089	0.32994	0.31826	0.25658	0.3617	0.31718	0.29275	0.29036	0.23957	0.37158
542.82	0.30719	0.41304	0.40837	0.28583	0.33052	0.30812	0.34082	0.24537	0.30369	0.37481	0.35111	0.24811	0.29447	0.3431	0.31129	0.26996	0.26816	0.27429	0.22421	0.284	0.25571	0.22186	0.23895	0.21009	0.33035	0.29083	0.33069	0.35229	0.30136	0.23981	0.35985	0.29902	0.30813	0.28158	0.23447	0.34778
543.82	0.31181	0.39324	0.40811	0.28611	0.30889	0.33468	0.31431	0.27025	0.28736	0.40148	0.36483	0.28327	0.3242	0.32077	0.32245	0.29443	0.26795	0.29774	0.22517	0.28361	0.24404	0.24763	0.24567	0.23241	0.33474	0.28751	0.32503	0.36556	0.29559	0.26062	0.336	0.28789	0.28794	0.28953	0.24193	0.35818
544.84	0.35104	0.42192	0.40066	0.32971	0.305	0.36335	0.32653	0.32264	0.33139	0.43183	0.39054	0.28608	0.35142	0.32907	0.3475	0.33071	0.2745	0.33155	0.27172	0.32652	0.29881	0.25525	0.25262	0.23592	0.33572	0.30109	0.34924	0.40071	0.2965	0.28674	0.35702	0.32222	0.31773	0.307	0.23717	0.33257
545.86	0.36021	0.44473	0.41804	0.35403	0.33147	0.3722	0.32957	0.34348	0.34879	0.45088	0.44004	0.31182	0.36804	0.38429	0.38849	0.36409	0.29845	0.36852	0.30076	0.3635	0.3111	0.26821	0.29979	0.2402	0.34263	0.33631	0.3823	0.44423	0.30281	0.33043	0.35981	0.32951	0.31834	0.34917	0.2726	0.35199
546.89	0.37608	0.47605	0.45448	0.38016	0.35123	0.37739	0.36258	0.35861	0.36976	0.47361	0.42644	0.35133	0.39618	0.44117	0.42478	0.40368	0.3274	0.39599	0.34887	0.38151	0.33731	0.25911	0.295	0.28177	0.37646	0.35022	0.41553	0.46706	0.32546	0.33798	0.38852	0.37728	0.33376	0.34254	0.27243	0.38593
547.89	0.40517	0.48974	0.47967	0.42682	0.36364	0.41971	0.38486	0.38012	0.37971	0.51699	0.46485	0.37046	0.43147	0.47034	0.45424	0.42566	0.36043	0.45417	0.39191	0.39776	0.37432	0.28342	0.32268	0.29316	0.38968	0.38467	0.44494	0.4856	0.35155	0.37395	0.39313	0.39502	0.33741	0.35512	0.29416	0.40085
548.91	0.43125	0.5073	0.5011	0.44733	0.37616	0.42247	0.38566	0.37872	0.39385	0.50649	0.47786	0.36127	0.41103	0.47241	0.46354	0.4409	0.39983	0.46752	0.4054	0.41244	0.37952	0.28397	0.33212	0.28506	0.39049	0.40704	0.45105	0.50002	0.35139	0.39163	0.38793	0.40143	0.33593	0.36745	0.30509	0.40861
549.93	0.43695	0.52512	0.4943	0.47363	0.38419	0.41991	0.36246	0.36313	0.38033	0.4985	0.48966	0.37813	0.41406	0.48641	0.4449	0.4579	0.4404	0.45159	0.40289	0.4025	0.37286	0.26431	0.36079	0.31444	0.40102	0.41291	0.44018	0.49414	0.36819	0.38464	0.38684	0.38251	0.34701	0.34978	0.35498	0.42018
550.93	0.44416	0.52664	0.49257	0.48671	0.39001	0.43339	0.35363	0.34416	0.39034	0.4914	0.46106	0.38026	0.42139	0.45393	0.44185	0.4693	0.46287	0.45594	0.38379	0.41133	0.38204	0.25091	0.35584	0.32981	0.39071	0.39802	0.43716	0.47523	0.38421	0.3735	0.37476	0.38268	0.34171	0.31764	0.33208	0.42299
551.96	0.40469	0.48606	0.4451	0.45091	0.35933	0.43805	0.31922	0.33798	0.37704	0.48473	0.44178	0.35147	0.38945	0.42482	0.42899	0.44366	0.45416	0.42788	0.36332	0.4059	0.3576	0.24746	0.34274	0.28588	0.36192	0.39315	0.41365	0.45167	0.37445	0.36453	0.35402	0.34726	0.3258	0.31177	0.33633	0.3803
552.98	0.37917	0.44252	0.42082	0.42126	0.35099	0.40761	0.30992	0.28248	0.37865	0.44009	0.39566	0.33934	0.36793	0.38835	0.39637	0.43053	0.4426	0.41649	0.37097	0.38875	0.34497	0.21708	0.30723	0.26399	0.3422	0.35628	0.3881	0.41005	0.38214	0.34875	0.3412	0.32837	0.31839	0.30349	0.31507	0.34818
553.98	0.34604	0.39232	0.36571	0.3936	0.3301	0.38296	0.29985	0.20598	0.36987	0.42214	0.39677	0.32624	0.3426	0.35962	0.37551	0.41541	0.39943	0.39854	0.37594	0.36751	0.3435	0.19357	0.29077	0.24841	0.3296	0.30142	0.35407	0.37397	0.37311	0.31299	0.32838	0.29096	0.31683	0.2756	0.29854	0.298
555	0.30203	0.34282	0.30688	0.32467	0.29073	0.36184	0.28193	0.16728	0.33943	0.39167	0.35566	0.31654	0.30118	0.32468	0.36987	0.36725	0.32911	0.37545	0.34187	0.33385	0.33235	0.18831	0.22871	0.19439	0.28962	0.25271	0.32845	0.34436	0.35533	0.27565	0.29134	0.2712	0.27263	0.25919	0.23347	0.28137
556.02	0.25175	0.29067	0.26854	0.29773	0.24603	0.3441	0.25921	0.15296	0.31427	0.36395	0.35221	0.28596	0.27698	0.29979	0.31653	0.33627	0.28354	0.35314	0.33359	0.29533	0.28972	0.14634	0.17793	0.13601	0.26162	0.23665	0.29281	0.32015	0.34421	0.25718	0.27182	0.23883	0.24945	0.25074	0.21055	0.23877
557.05	0.2476	0.29947	0.26864	0.30203	0.24774	0.31966	0.25791	0.12801	0.30308	0.34431	0.34798	0.27156	0.26149	0.27948	0.29118	0.33944	0.25887	0.35231	0.32945	0.27281	0.27545	0.1406	0.15141	0.13469	0.27001	0.23093	0.28161	0.3107	0.33649	0.24635	0.25807	0.21814	0.24715	0.24037	0.18179	0.23404
558.04	0.21931	0.28391	0.233	0.27424	0.23432	0.30814	0.22539	0.15508	0.26302	0.34015	0.35028	0.26354	0.23161	0.27725	0.26874	0.32796	0.23935	0.32837	0.30803	0.25919	0.24152	0.13207	0.13142	0.12402	0.25621	0.21053	0.25983	0.30906	0.30337	0.2321	0.24966	0.2004	0.21235	0.21067	0.16869	0.21088
559.07	0.20978	0.26819	0.24194	0.27414	0.23178	0.29816	0.23442	0.19916	0.23427	0.32029	0.29146	0.26472	0.22988	0.28255	0.23333	0.31783	0.23601	0.33598	0.30104	0.25983	0.22263	0.1236	0.10329	0.12051	0.23335	0.23302	0.24631	0.31171	0.30602	0.24401	0.25412	0.19779	0.21626	0.19095	0.14551	0.22356
560.09	0.23168	0.25651	0.26678	0.27897	0.25351	0.27654	0.25588	0.28071	0.25474	0.34393	0.30173	0.25001	0.23432	0.28885	0.23506	0.31707	0.26011	0.33903	0.30956	0.27886	0.20923	0.13792	0.14527	0.11654	0.2402	0.25494	0.25063	0.29338	0.31729	0.247	0.27344	0.21502	0.23242	0.19211	0.17833	0.22961
561.09	0.24099	0.25772	0.26255	0.25539	0.26067	0.25042	0.25556	0.32093	0.24888	0.33881	0.28897	0.24225	0.21649	0.28927	0.24025	0.29854	0.25019	0.32482	0.29471	0.29334	0.21162	0.16383	0.15469	0.13976	0.23739	0.25324	0.24554	0.29537	0.30659	0.25125	0.27969	0.21178	0.25012	0.1805	0.17652	0.2402
562.11	0.23916	0.23759	0.24397	0.24698	0.25379	0.25683	0.25112	0.36854	0.23244	0.34292	0.27913	0.24703	0.22438	0.28607	0.23808	0.29497	0.2341	0.29897	0.29358	0.2782	0.23005	0.15685	0.18046	0.16894	0.23532	0.24127	0.22266	0.28569	0.30517	0.26339	0.29132	0.20371	0.23887	0.1718	0.19377	0.2225
563.13	0.24633	0.27073	0.25458	0.23706	0.25421	0.25382	0.28703	0.37924	0.24258	0.33571	0.2979	0.23366	0.2411	0.29684	0.24625	0.255	0.22823	0.28368	0.2889	0.2664	0.22963	0.16102	0.21998	0.18811	0.23125	0.27498	0.21202	0.2696	0.32241	0.2663	0.30398	0.19896	0.25758	0.19316	0.21223	0.23674
564.13	0.26554	0.28981	0.2593	0.23089	0.25479	0.23831	0.29136	0.40377	0.23951	0.36474	0.31843	0.23306	0.24841	0.29969	0.28758	0.2571	0.214	0.24666	0.3018	0.24334	0.21325	0.16937	0.23072	0.19513	0.24334	0.2739	0.22832	0.27782	0.34534	0.26158	0.30819	0.20213	0.24561	0.20683	0.23323	0.24326
565.15	0.25556	0.29354	0.25661	0.21098	0.24004	0.24254	0.2858	0.36441	0.21048	0.34457	0.30737	0.22182	0.25226	0.30305	0.27722	0.24897	0.19936	0.25335	0.31326	0.20847	0.19859	0.17205	0.22342	0.21797	0.24274	0.27244	0.20419	0.27844	0.34969	0.26753	0.30889	0.16865	0.23047	0.20443	0.21946	0.22967
566.17	0.24665	0.28554	0.25731	0.21864	0.22968	0.23435	0.30755	0.37528	0.2137	0.33159	0.30116	0.22693	0.25284	0.28729	0.27133	0.22023	0.17608	0.2433	0.3245	0.19729	0.21379	0.17009	0.24352	0.22889	0.25123	0.24562	0.1999	0.285	0.34992	0.25724	0.30498	0.18369	0.23722	0.20583	0.21931	0.21201
567.17	0.27387	0.25283	0.28407	0.23485	0.23381	0.22518	0.32726	0.38207	0.24194	0.31324	0.31097	0.22651	0.25462	0.26698	0.27694	0.22166	0.17774	0.24446	0.33104	0.19835	0.19692	0.17948	0.23433	0.21748	0.24338	0.22702	0.23205	0.29454	0.36489	0.25239	0.28413	0.18402	0.23173	0.21149	0.21584	0.23071
568.19	0.26335	0.25307	0.28642	0.29225	0.23171	0.21917	0.34736	0.39239	0.25126	0.31472	0.2993	0.21693	0.26053	0.25018	0.26558	0.27373	0.16089	0.23787	0.34081	0.18051	0.20399	0.20881	0.22158	0.19464	0.25229	0.21077	0.24677	0.31992	0.35662	0.24928	0.2757	0.18392	0.21738	0.20768	0.19479	0.21127
569.21	0.22605	0.23884	0.264	0.30404	0.22439	0.2215	0.33506	0.39649	0.25966	0.25565	0.31007	0.19621	0.24239	0.24385	0.23713	0.2667	0.16127	0.25539	0.30797	0.18514	0.22558	0.19418	0.24806	0.19648	0.24676	0.21379	0.24147	0.29769	0.3431	0.25514	0.25816	0.1781	0.20582	0.19087	0.18531	0.19459
570.2	0.22606	0.25602	0.27124	0.32291	0.22126	0.22477	0.32929	0.42778	0.2811	0.23409	0.29825	0.19928	0.21516	0.23367	0.26094	0.26416	0.16275	0.23905	0.29053	0.19074	0.24623	0.18509	0.24548	0.21791	0.26786	0.21235	0.25602	0.30223	0.34742	0.2558	0.22534	0.19412	0.20162	0.18979	0.16369	0.18859
571.22	0.24159	0.30708	0.29013	0.33097	0.24622	0.23751	0.32629	0.41997	0.28899	0.24542	0.26837	0.21731	0.24128	0.25661	0.2603	0.28205	0.18239	0.26023	0.28288	0.16517	0.27388	0.21291	0.25071	0.24846	0.27944	0.23183	0.26487	0.29069	0.35407	0.25288	0.22035	0.18495	0.19464	0.21698	0.16178	0.22302
572.24	0.21259	0.35669	0.28651	0.35146	0.25181	0.21329	0.31468	0.39329	0.30968	0.25891	0.27124	0.2069	0.25276	0.2777	0.24205	0.28486	0.19102	0.25857	0.26691	0.16279	0.32998	0.26117	0.27764	0.24071	0.28626	0.25261	0.24606	0.30501	0.35119	0.24357	0.21752	0.18968	0.21675	0.22281	0.17615	0.21871
573.24	0.24215	0.34841	0.29727	0.33635	0.26041	0.21187	0.29798	0.39229	0.29759	0.26567	0.25298	0.18758	0.24192	0.289	0.2739	0.25976	0.19482	0.27595	0.25688	0.17953	0.34582	0.3101	0.31626	0.27235	0.28461	0.25213	0.27024	0.30454	0.34374	0.24291	0.21041	0.19024	0.22842	0.23037	0.18632	0.226
574.26	0.22223	0.31576	0.30287	0.30758	0.25351	0.2005	0.32558	0.40807	0.27587	0.26549	0.25551	0.18633	0.23317	0.26764	0.27521	0.23473	0.18091	0.26837	0.26218	0.19529	0.34748	0.33603	0.35394	0.27746	0.29323	0.23364	0.27012	0.29958	0.32216	0.22609	0.20872	0.20841	0.23384	0.2424	0.18032	0.22024
575.28	0.22053	0.29025	0.30535	0.30369	0.27475	0.16776	0.34101	0.37366	0.28992	0.28183	0.25003	0.18842	0.2692	0.25336	0.26405	0.23302	0.18525	0.26871	0.25332	0.21056	0.37872	0.38844	0.3961	0.3026	0.29009	0.22193	0.28816	0.29534	0.31809	0.22448	0.22244	0.21337	0.258	0.25583	0.20306	0.21419
576.28	0.21931	0.25576	0.31836	0.28973	0.27125	0.1724	0.34184	0.35956	0.26484	0.27032	0.24087	0.18073	0.26568	0.24021	0.26223	0.22682	0.17528	0.27102	0.2357	0.2363	0.39652	0.43137	0.41271	0.28314	0.29481	0.22026	0.28312	0.29647	0.30207	0.2428	0.22121	0.23086	0.25585	0.24954	0.2016	0.19254
577.3	0.23524	0.23282	0.34165	0.28348	0.29823	0.20631	0.35034	0.37452	0.22722	0.26272	0.21955	0.20869	0.23959	0.25304	0.28511	0.20566	0.19255	0.29358	0.2249	0.25975	0.40031	0.45584	0.4503	0.35014	0.31619	0.22621	0.30488	0.28123	0.30371	0.26561	0.23342	0.23986	0.26616	0.25856	0.19189	0.23153
578.32	0.20845	0.22448	0.35215	0.27201	0.29357	0.19451	0.35356	0.37436	0.21049	0.24236	0.22547	0.23774	0.23975	0.24897	0.27287	0.18441	0.2188	0.29257	0.21387	0.25974	0.41351	0.45335	0.45658	0.40723	0.33207	0.2168	0.30597	0.25657	0.30662	0.26343	0.23979	0.24443	0.25897	0.23941	0.19334	0.25097
579.31	0.24151	0.27367	0.36943	0.29467	0.32144	0.2261	0.37765	0.33167	0.22135	0.25721	0.21979	0.25065	0.26513	0.28463	0.27515	0.19819	0.25762	0.3089	0.22873	0.25254	0.44507	0.52542	0.46505	0.45209	0.36937	0.23597	0.32988	0.27787	0.32306	0.29238	0.26053	0.24018	0.26524	0.24996	0.19716	0.29664
580.33	0.25542	0.27904	0.39046	0.32823	0.34697	0.2613	0.38715	0.35423	0.21377	0.25901	0.25089	0.23831	0.25856	0.30895	0.27664	0.21789	0.26249	0.30756	0.24464	0.26303	0.46939	0.58891	0.48758	0.48711	0.40375	0.25575	0.3326	0.30016	0.32312	0.31313	0.27519	0.27538	0.26889	0.25557	0.20449	0.33552
581.35	0.27038	0.29159	0.3721	0.33797	0.35884	0.28223	0.37123	0.34083	0.24207	0.2635	0.28271	0.23131	0.26243	0.31019	0.26536	0.21634	0.26506	0.31507	0.25043	0.25063	0.48186	0.61034	0.51258	0.54195	0.41019	0.26342	0.3294	0.30519	0.32301	0.33338	0.26601	0.25887	0.25796	0.25208	0.20946	0.36562
582.35	0.28426	0.30437	0.35048	0.36248	0.36066	0.28327	0.40118	0.3731	0.24865	0.26067	0.26469	0.23675	0.29272	0.2983	0.25512	0.25241	0.27269	0.32969	0.25735	0.26899	0.49318	0.61812	0.5156	0.54579	0.42072	0.27082	0.3357	0.34863	0.32325	0.33985	0.27579	0.29319	0.25507	0.23366	0.20285	0.35461
583.36	0.27909	0.29729	0.32511	0.36941	0.37525	0.29051	0.39376	0.34712	0.26803	0.26138	0.26336	0.24616	0.29145	0.29188	0.23009	0.27865	0.26805	0.32642	0.25398	0.26982	0.50053	0.63497	0.50617	0.50955	0.42644	0.28163	0.32634	0.36855	0.33528	0.3468	0.27245	0.29837	0.2604	0.24709	0.18577	0.36427
584.38	0.28141	0.27651	0.35503	0.38974	0.39381	0.30523	0.38497	0.36245	0.29941	0.27871	0.25758	0.23895	0.30103	0.27151	0.24377	0.29159	0.26956	0.34059	0.2456	0.27208	0.51983	0.61506	0.505	0.51017	0.41376	0.27642	0.33512	0.36715	0.3336	0.3535	0.2634	0.32008	0.28831	0.25641	0.18722	0.35944
585.38	0.25604	0.26765	0.34537	0.39265	0.38287	0.30103	0.39678	0.34367	0.28324	0.27734	0.24333	0.25957	0.29398	0.25283	0.26059	0.30206	0.26549	0.35628	0.25197	0.25962	0.49201	0.58143	0.49346	0.50158	0.39856	0.25573	0.36276	0.35367	0.31457	0.35271	0.26085	0.29915	0.28238	0.25571	0.19265	0.34927
586.4	0.2733	0.28136	0.35701	0.43934	0.38366	0.30002	0.45363	0.36989	0.28325	0.32267	0.26877	0.27966	0.30148	0.27102	0.28925	0.34031	0.28522	0.38419	0.26718	0.27667	0.48739	0.59825	0.52183	0.51818	0.4119	0.27573	0.3741	0.38481	0.31767	0.34577	0.30199	0.32217	0.30435	0.29917	0.22787	0.3543
587.41	0.2354	0.30032	0.36118	0.41237	0.37698	0.29007	0.43763	0.30413	0.29521	0.32184	0.29719	0.26018	0.29366	0.279	0.28713	0.31059	0.26774	0.36678	0.2555	0.241	0.4625	0.59533	0.51611	0.4985	0.40027	0.27628	0.34427	0.33074	0.30067	0.33946	0.30994	0.29176	0.30962	0.32606	0.25172	0.34721
588.41	0.25547	0.32766	0.38843	0.40326	0.36619	0.31823	0.45718	0.32356	0.2931	0.36653	0.30756	0.2824	0.30441	0.2944	0.31535	0.32534	0.26617	0.35896	0.2783	0.25159	0.46184	0.58552	0.51796	0.52049	0.40948	0.28995	0.34712	0.33147	0.30909	0.3676	0.32432	0.31084	0.31419	0.34117	0.29259	0.34409
589.43	0.25717	0.3473	0.35891	0.3925	0.33604	0.29687	0.47635	0.3121	0.27969	0.35336	0.30216	0.31296	0.28225	0.29977	0.30713	0.3289	0.23301	0.35132	0.29051	0.26705	0.42281	0.5452	0.50115	0.50643	0.40054	0.30643	0.3119	0.34214	0.28457	0.3578	0.34446	0.29939	0.29861	0.35143	0.3074	0.32464
590.42	0.26997	0.34184	0.35432	0.39306	0.31432	0.29398	0.4469	0.30936	0.26546	0.3369	0.29083	0.29302	0.27809	0.29445	0.27397	0.32015	0.21267	0.33613	0.28334	0.27499	0.38903	0.50168	0.47476	0.46007	0.3839	0.30855	0.29392	0.35305	0.26974	0.35251	0.3376	0.30281	0.29719	0.34537	0.29484	0.32935
591.44	0.26674	0.29989	0.35105	0.34846	0.30107	0.29303	0.41353	0.27399	0.26605	0.27151	0.26978	0.28982	0.26982	0.26903	0.27475	0.3001	0.20568	0.30146	0.28047	0.27181	0.35634	0.42485	0.41209	0.3793	0.36716	0.28725	0.31013	0.32995	0.26094	0.34284	0.32821	0.27574	0.30229	0.31349	0.2891	0.31951
592.46	0.29437	0.298	0.33673	0.34708	0.27548	0.31768	0.4073	0.28611	0.25761	0.22923	0.2904	0.29732	0.26319	0.27739	0.27914	0.34453	0.20198	0.31945	0.29725	0.28724	0.34022	0.34523	0.37674	0.35024	0.36651	0.29667	0.34808	0.38901	0.26454	0.34885	0.32352	0.25966	0.30833	0.2872	0.28517	0.32428
593.45	0.29386	0.30439	0.32763	0.32392	0.26638	0.33174	0.38978	0.24835	0.23489	0.18154	0.26746	0.26549	0.25753	0.2913	0.26192	0.33321	0.175	0.34598	0.2844	0.29001	0.30531	0.26711	0.33964	0.28892	0.34831	0.3051	0.33737	0.38839	0.23354	0.34599	0.31158	0.24359	0.31891	0.27302	0.2533	0.31138
594.47	0.31363	0.29431	0.32073	0.34894	0.2698	0.32739	0.33229	0.19263	0.20886	0.17526	0.26094	0.24582	0.2803	0.30616	0.26463	0.35277	0.19671	0.34262	0.27009	0.25004	0.29951	0.23385	0.30477	0.25723	0.34738	0.30335	0.3659	0.40338	0.25114	0.34352	0.28604	0.21325	0.3201	0.24984	0.24731	0.31147
595.46	0.31482	0.32336	0.32787	0.3345	0.2582	0.34568	0.33662	0.16257	0.18489	0.1662	0.24865	0.24166	0.30454	0.32205	0.27442	0.35015	0.2061	0.37855	0.30136	0.23467	0.27296	0.19763	0.26536	0.22811	0.35122	0.31844	0.37557	0.42044	0.27165	0.35701	0.31264	0.20184	0.29375	0.23378	0.23508	0.29259
596.48	0.28129	0.35382	0.33548	0.35973	0.27608	0.35824	0.33747	0.16509	0.17284	0.19252	0.26138	0.2576	0.31892	0.33773	0.26759	0.37431	0.228	0.37489	0.32376	0.23229	0.26233	0.17081	0.25003	0.22396	0.36336	0.32464	0.36319	0.44993	0.28886	0.34239	0.31712	0.21652	0.2964	0.23944	0.22475	0.29822
597.49	0.26457	0.33373	0.35484	0.31706	0.29176	0.35036	0.31969	0.15238	0.16506	0.21392	0.2214	0.23943	0.3044	0.31885	0.27321	0.33014	0.23157	0.36858	0.32088	0.21878	0.24152	0.14798	0.22759	0.19174	0.33575	0.3085	0.34856	0.42275	0.30418	0.34316	0.30218	0.21059	0.2848	0.23457	0.21858	0.27174
598.49	0.28716	0.35689	0.39477	0.35602	0.32015	0.33493	0.32874	0.19541	0.16458	0.22997	0.27829	0.27893	0.32558	0.31941	0.3229	0.35754	0.27133	0.37731	0.33651	0.22673	0.25025	0.15631	0.24086	0.23588	0.34985	0.28928	0.39567	0.47112	0.35555	0.34413	0.3318	0.22732	0.27147	0.25534	0.26015	0.31351
599.5	0.27826	0.37973	0.41343	0.3328	0.30141	0.36343	0.33332	0.2266	0.17309	0.24769	0.30633	0.3126	0.30651	0.32221	0.31812	0.33944	0.24967	0.38364	0.34392	0.23584	0.24971	0.18261	0.22778	0.23437	0.34362	0.27942	0.40358	0.47264	0.37435	0.36354	0.34071	0.22926	0.26406	0.27431	0.26353	0.31039
600.52	0.28526	0.39813	0.38046	0.32069	0.32039	0.34427	0.31712	0.26164	0.21801	0.27582	0.34094	0.36612	0.29829	0.32843	0.31984	0.34696	0.26377	0.36679	0.31749	0.25454	0.26569	0.19762	0.26119	0.25866	0.35328	0.28921	0.37592	0.48289	0.40913	0.3476	0.32465	0.25437	0.29116	0.29297	0.28078	0.31927
601.51	0.33857	0.46399	0.38809	0.32004	0.31704	0.35111	0.3282	0.28984	0.2421	0.29191	0.35009	0.37018	0.32097	0.37664	0.35818	0.36089	0.27149	0.38456	0.30817	0.2782	0.28875	0.22887	0.27268	0.28691	0.35353	0.31778	0.41503	0.50738	0.43921	0.37004	0.33156	0.26996	0.3053	0.30979	0.30273	0.31815
602.53	0.37577	0.50656	0.39777	0.35998	0.32299	0.37011	0.36527	0.35585	0.25334	0.31979	0.36885	0.39769	0.3695	0.41176	0.37556	0.38148	0.28282	0.39728	0.3402	0.31383	0.30383	0.24056	0.27936	0.324	0.37774	0.32985	0.41482	0.53549	0.47475	0.37849	0.37004	0.30805	0.31454	0.32035	0.30762	0.34775
603.52	0.37345	0.51888	0.39953	0.37693	0.32841	0.37301	0.37925	0.33812	0.27191	0.33838	0.35206	0.38283	0.36557	0.41175	0.37318	0.37967	0.26468	0.38546	0.34324	0.29864	0.30137	0.2393	0.2914	0.2925	0.37946	0.34375	0.40449	0.55179	0.4772	0.3671	0.36257	0.30304	0.32875	0.32749	0.29936	0.32926
604.54	0.41946	0.5573	0.40295	0.41205	0.40122	0.39254	0.41591	0.40555	0.31838	0.36074	0.37791	0.37428	0.40705	0.41017	0.39215	0.40516	0.29617	0.38005	0.35195	0.32801	0.31203	0.232	0.31338	0.31612	0.3963	0.38351	0.40148	0.57905	0.51482	0.36732	0.38583	0.34771	0.3571	0.33241	0.31493	0.35772
605.55	0.46612	0.56305	0.47122	0.43385	0.43329	0.4327	0.44482	0.41323	0.33486	0.4225	0.4024	0.36928	0.43228	0.41075	0.42872	0.40545	0.30575	0.40054	0.35688	0.32598	0.34369	0.26685	0.31966	0.32472	0.38661	0.37839	0.44501	0.59015	0.52206	0.408	0.39803	0.34537	0.39193	0.36285	0.31336	0.37454
606.55	0.46559	0.51332	0.4677	0.45183	0.4633	0.42405	0.45136	0.422	0.34973	0.45805	0.39446	0.38149	0.43348	0.37821	0.40888	0.39129	0.27241	0.38441	0.35149	0.30907	0.32387	0.26825	0.30712	0.33791	0.38783	0.35035	0.41948	0.58623	0.54392	0.42343	0.37754	0.34914	0.38681	0.36592	0.3181	0.37818
607.56	0.47752	0.53898	0.45728	0.47813	0.52216	0.45116	0.46129	0.40702	0.37579	0.50344	0.45179	0.38605	0.44684	0.38217	0.39878	0.40592	0.30291	0.39827	0.33531	0.29824	0.34532	0.30776	0.34417	0.33227	0.42073	0.37667	0.43663	0.61246	0.55919	0.45857	0.38034	0.3506	0.408	0.41371	0.34822	0.37496
608.55	0.50337	0.54259	0.45141	0.48087	0.55288	0.46543	0.49706	0.44835	0.42571	0.54319	0.47773	0.42698	0.47372	0.38126	0.38669	0.3979	0.32329	0.4284	0.36791	0.30983	0.37509	0.30972	0.34714	0.38064	0.42614	0.38345	0.43465	0.60841	0.5769	0.49824	0.42246	0.38551	0.43062	0.41654	0.35096	0.3903
609.57	0.48206	0.55036	0.48566	0.49203	0.57094	0.46146	0.50048	0.44523	0.44479	0.5967	0.48108	0.45448	0.48346	0.41165	0.40052	0.39319	0.30315	0.44091	0.38066	0.3196	0.39768	0.36063	0.39007	0.41825	0.4333	0.36659	0.46217	0.60507	0.58313	0.52049	0.42527	0.39694	0.44295	0.47114	0.37337	0.3995
610.58	0.47676	0.56933	0.44744	0.50283	0.59624	0.44958	0.50109	0.45185	0.43584	0.57658	0.4945	0.4323	0.50215	0.42625	0.39142	0.39955	0.31096	0.40524	0.37374	0.30858	0.39006	0.35647	0.39281	0.42539	0.42589	0.39942	0.44652	0.60665	0.57885	0.50851	0.41919	0.39978	0.43684	0.48289	0.41608	0.38901
611.57	0.4973	0.60429	0.45776	0.52188	0.61989	0.45493	0.49936	0.47718	0.43818	0.57638	0.53804	0.42914	0.51342	0.44176	0.39287	0.41443	0.32971	0.41717	0.3741	0.31582	0.40557	0.39216	0.44032	0.43038	0.44406	0.4131	0.46329	0.61162	0.57978	0.52278	0.43319	0.41086	0.43415	0.50808	0.42038	0.37633
612.59	0.54559	0.61818	0.50452	0.54316	0.63847	0.42948	0.51112	0.50125	0.4875	0.58662	0.56291	0.4518	0.54566	0.45476	0.42111	0.41148	0.31408	0.40962	0.37641	0.34497	0.44308	0.44147	0.46443	0.47458	0.45464	0.40336	0.50205	0.60666	0.56732	0.51612	0.43608	0.44876	0.4567	0.53487	0.44705	0.39778
613.58	0.57191	0.60327	0.50789	0.53066	0.67582	0.4403	0.47698	0.49384	0.48001	0.57992	0.57545	0.44347	0.54071	0.46513	0.4247	0.39496	0.32871	0.3955	0.33257	0.35127	0.42803	0.48839	0.48669	0.4964	0.44357	0.39525	0.51967	0.57665	0.5469	0.51446	0.39501	0.42682	0.45095	0.56258	0.4879	0.40537
614.6	0.58277	0.60011	0.49564	0.52842	0.68522	0.44286	0.45889	0.48431	0.47123	0.55431	0.57609	0.43801	0.54391	0.47367	0.42117	0.39054	0.34151	0.4083	0.32904	0.34199	0.42992	0.49374	0.49463	0.47941	0.46071	0.39804	0.51027	0.57076	0.52155	0.52813	0.39487	0.42666	0.45062	0.55955	0.48912	0.40598
615.59	0.5582	0.57222	0.5269	0.54524	0.73573	0.45151	0.48246	0.50581	0.49881	0.56865	0.56993	0.46555	0.54829	0.46212	0.41535	0.40233	0.35076	0.44596	0.35229	0.3724	0.45462	0.50329	0.54988	0.52994	0.49476	0.37406	0.50505	0.56113	0.53631	0.5353	0.4107	0.44063	0.45635	0.5555	0.4844	0.4374
616.6	0.56358	0.56826	0.55386	0.54508	0.79056	0.44719	0.46875	0.50954	0.54292	0.56697	0.56836	0.46503	0.54258	0.46304	0.43541	0.39947	0.373	0.43285	0.36243	0.39225	0.49197	0.52289	0.57174	0.56358	0.50887	0.3836	0.50255	0.54975	0.52844	0.50916	0.4298	0.45477	0.49945	0.55952	0.50774	0.49339
617.61	0.50438	0.54965	0.51608	0.53016	0.80235	0.4432	0.45957	0.47002	0.50091	0.53863	0.54423	0.46091	0.50001	0.45218	0.42334	0.39342	0.37638	0.4398	0.38305	0.36323	0.48328	0.51387	0.56972	0.56825	0.48252	0.37704	0.45539	0.52322	0.48894	0.50589	0.42918	0.42497	0.50188	0.5516	0.49345	0.50082
618.61	0.47886	0.54814	0.471	0.54862	0.81366	0.43039	0.45611	0.495	0.51123	0.5154	0.53119	0.43129	0.51178	0.44673	0.41502	0.41824	0.36446	0.44393	0.39738	0.36516	0.50418	0.50499	0.58821	0.55676	0.51306	0.38273	0.4227	0.52228	0.4977	0.47872	0.44727	0.42921	0.51639	0.53214	0.47593	0.51141
619.62	0.50494	0.56115	0.45623	0.57105	0.85902	0.42251	0.48654	0.54207	0.55331	0.51634	0.55667	0.44742	0.52491	0.44666	0.42862	0.45114	0.41437	0.46127	0.39906	0.3926	0.55925	0.53072	0.62983	0.60609	0.53983	0.41625	0.43446	0.52672	0.52739	0.46362	0.46521	0.4594	0.54802	0.54027	0.49265	0.54951
620.61	0.51982	0.56009	0.44415	0.55181	0.85128	0.41578	0.50396	0.55564	0.57803	0.5132	0.55173	0.44373	0.53568	0.4515	0.45112	0.44762	0.42435	0.47786	0.42525	0.40943	0.57828	0.57024	0.61326	0.58656	0.55809	0.42745	0.46296	0.52362	0.51234	0.45957	0.48982	0.46813	0.5612	0.5568	0.52453	0.55017
621.62	0.53244	0.57019	0.44163	0.57508	0.83782	0.4255	0.5499	0.5672	0.568	0.55479	0.57282	0.46834	0.56745	0.49395	0.46082	0.47356	0.44895	0.5292	0.46408	0.41243	0.58801	0.60511	0.64979	0.60602	0.5792	0.45844	0.49831	0.53546	0.51024	0.48372	0.50513	0.46896	0.57111	0.58272	0.54063	0.57068
622.61	0.57721	0.57218	0.50033	0.6188	0.83938	0.43799	0.56578	0.61628	0.60595	0.60241	0.58127	0.49118	0.63726	0.51862	0.49514	0.5383	0.49906	0.55194	0.49646	0.43912	0.60806	0.65559	0.68779	0.64088	0.62094	0.48233	0.55499	0.55791	0.55171	0.48541	0.52812	0.48547	0.58451	0.60551	0.56705	0.61471
623.63	0.57978	0.63116	0.56085	0.65102	0.83289	0.45103	0.60543	0.62273	0.6506	0.65752	0.63584	0.5483	0.67834	0.5501	0.54852	0.56383	0.53261	0.57294	0.5515	0.47335	0.65097	0.72325	0.73069	0.69426	0.65114	0.53881	0.61306	0.59823	0.53906	0.52872	0.57585	0.5292	0.6245	0.66389	0.61987	0.67066
624.62	0.5953	0.65312	0.58733	0.67226	0.79744	0.46689	0.61666	0.63546	0.64839	0.70024	0.64549	0.54812	0.72032	0.59827	0.57693	0.59314	0.53108	0.58247	0.60756	0.48996	0.6386	0.76377	0.74584	0.70268	0.66796	0.54872	0.62991	0.63405	0.53439	0.52641	0.62029	0.52894	0.63248	0.68091	0.63326	0.689
625.63	0.63877	0.70895	0.64033	0.72568	0.80811	0.4682	0.62656	0.66529	0.67208	0.72643	0.69595	0.59223	0.75887	0.6588	0.61898	0.64695	0.56657	0.58372	0.64638	0.51276	0.67405	0.79482	0.77257	0.75843	0.6987	0.61141	0.66	0.67496	0.56513	0.53402	0.65802	0.56632	0.69074	0.73177	0.65182	0.74571
626.64	0.64091	0.71173	0.66398	0.76395	0.77942	0.47885	0.64493	0.71173	0.71409	0.72257	0.70549	0.63192	0.79241	0.68231	0.64809	0.68816	0.57607	0.61741	0.69807	0.56718	0.70977	0.82073	0.75745	0.80519	0.73501	0.64375	0.68357	0.73709	0.57719	0.55547	0.71163	0.62294	0.73754	0.75638	0.68067	0.78823
627.63	0.66946	0.72015	0.66284	0.76716	0.76889	0.48645	0.65022	0.75213	0.74502	0.76578	0.72151	0.64348	0.78535	0.72096	0.68181	0.69772	0.5812	0.62865	0.70894	0.60164	0.7428	0.84725	0.76736	0.81316	0.77206	0.69375	0.67744	0.76054	0.58134	0.58114	0.73216	0.67902	0.80384	0.80468	0.71136	0.80297
628.64	0.7259	0.73546	0.68644	0.79767	0.77494	0.48785	0.68142	0.81696	0.76559	0.77408	0.7368	0.65277	0.82054	0.78251	0.71016	0.73874	0.62464	0.66649	0.74171	0.64107	0.77033	0.85341	0.78845	0.80464	0.81155	0.72069	0.69219	0.77647	0.64498	0.60008	0.75015	0.74011	0.84618	0.81791	0.73401	0.82572
629.63	0.7517	0.75352	0.74628	0.84371	0.81433	0.53226	0.70599	0.84846	0.77713	0.78326	0.7698	0.69056	0.83744	0.78765	0.75289	0.7885	0.68452	0.71497	0.75232	0.67047	0.80353	0.84432	0.79673	0.81641	0.83912	0.75115	0.73638	0.80643	0.68137	0.65843	0.77087	0.78161	0.89426	0.837	0.7723	0.87615
630.65	0.75963	0.74826	0.76972	0.87506	0.82155	0.54507	0.72428	0.86084	0.76839	0.81143	0.80653	0.71748	0.84649	0.80495	0.76817	0.82652	0.72668	0.76273	0.76068	0.67389	0.82564	0.8596	0.82854	0.84313	0.86733	0.74461	0.75303	0.83649	0.71782	0.69598	0.78634	0.80973	0.90981	0.85263	0.83233	0.91156
631.64	0.81011	0.76833	0.797	0.86538	0.84044	0.56595	0.75022	0.88091	0.76633	0.85063	0.84833	0.70782	0.84402	0.81397	0.81126	0.83588	0.78124	0.78088	0.76425	0.69022	0.82477	0.84667	0.87455	0.8173	0.87359	0.7602	0.77776	0.82437	0.75348	0.70308	0.79911	0.82531	0.93586	0.86387	0.86372	0.91967
632.65	0.82381	0.80741	0.85551	0.88265	0.87235	0.57777	0.80138	0.88166	0.76922	0.86737	0.90482	0.74502	0.88314	0.83782	0.85737	0.85919	0.84343	0.81552	0.82274	0.71027	0.82529	0.84644	0.91295	0.83723	0.90185	0.78066	0.84752	0.84199	0.81071	0.72018	0.85332	0.83814	0.93007	0.87605	0.89792	0.96397
633.64	0.83061	0.83389	0.87233	0.89108	0.90117	0.61935	0.81901	0.87557	0.76818	0.91578	0.9169	0.76156	0.89285	0.86148	0.89338	0.87929	0.87501	0.82999	0.81599	0.73099	0.83379	0.84776	0.91378	0.86426	0.91622	0.8261	0.86056	0.8653	0.81017	0.7373	0.86242	0.84146	0.94089	0.89517	0.92042	0.95593
634.65	0.8348	0.85456	0.87469	0.89512	0.9093	0.59392	0.83942	0.87889	0.77917	0.95027	0.93492	0.77165	0.91722	0.88385	0.88997	0.87724	0.90937	0.81811	0.84557	0.74928	0.83224	0.85634	0.92109	0.8598	0.91875	0.86893	0.88176	0.8703	0.81609	0.71964	0.88687	0.87472	0.96179	0.92779	0.9468	0.95259
635.64	0.87261	0.89658	0.87853	0.89365	0.9035	0.63032	0.85918	0.90358	0.81949	0.96141	0.93915	0.79465	0.93957	0.90603	0.89603	0.89019	0.90901	0.8267	0.88034	0.7801	0.8404	0.86829	0.9175	0.86088	0.92747	0.91203	0.91618	0.88607	0.81201	0.73351	0.91361	0.8814	0.97066	0.94546	0.93158	0.94238
636.65	0.87057	0.94005	0.90709	0.91146	0.9329	0.65948	0.84574	0.90137	0.7953	0.95109	0.94297	0.82885	0.95202	0.92644	0.90377	0.91466	0.91763	0.8425	0.88158	0.79057	0.86861	0.85826	0.90347	0.88611	0.93057	0.94158	0.9299	0.89739	0.82802	0.75972	0.90721	0.90944	0.95286	0.96007	0.93722	0.93406
637.66	0.87931	0.952	0.84433	0.93691	0.92712	0.67173	0.8256	0.9134	0.76345	0.93586	0.924	0.86541	0.93672	0.91994	0.86226	0.92828	0.91058	0.86934	0.86594	0.79273	0.86767	0.87232	0.88028	0.91042	0.91402	0.9599	0.88633	0.91356	0.79908	0.77225	0.90671	0.9135	0.94296	0.96228	0.92513	0.92801
638.65	0.87288	0.90681	0.87498	0.94923	0.92009	0.66916	0.81835	0.90493	0.73848	0.90347	0.92909	0.89715	0.927	0.89186	0.87005	0.93127	0.90819	0.87147	0.87889	0.81463	0.85964	0.9033	0.86921	0.9181	0.89413	0.92971	0.91154	0.92827	0.79028	0.76378	0.9202	0.89478	0.93286	0.96461	0.91735	0.94441
639.66	0.89516	0.88895	0.861	0.92594	0.89965	0.69907	0.79703	0.92436	0.7393	0.87137	0.91174	0.93171	0.92944	0.89341	0.87566	0.92957	0.86678	0.87579	0.86841	0.83831	0.86643	0.89496	0.87918	0.94116	0.90046	0.90474	0.89677	0.91515	0.77874	0.77424	0.89639	0.89336	0.92266	0.95636	0.90677	0.94153
640.65	0.8695	0.86777	0.85667	0.92117	0.90625	0.68777	0.76836	0.89723	0.70871	0.85669	0.89314	0.93665	0.92544	0.87494	0.86123	0.90318	0.85441	0.87604	0.82689	0.83529	0.85458	0.87386	0.87768	0.89438	0.87089	0.88249	0.87027	0.90327	0.7677	0.76672	0.86446	0.88714	0.91464	0.94983	0.88255	0.93557
641.66	0.83364	0.82542	0.82575	0.88143	0.89607	0.68251	0.77804	0.86644	0.71306	0.8417	0.86538	0.9525	0.93431	0.85162	0.83553	0.86055	0.82597	0.85443	0.81832	0.8262	0.82029	0.87783	0.86001	0.87086	0.87113	0.84543	0.8426	0.87559	0.72614	0.75993	0.85993	0.8489	0.91213	0.95468	0.85882	0.92708
642.65	0.78312	0.78247	0.8412	0.85033	0.88944	0.65501	0.77503	0.79464	0.69001	0.81913	0.8245	0.91639	0.91781	0.8231	0.83317	0.84584	0.78587	0.80575	0.80225	0.80518	0.82024	0.85504	0.81813	0.81904	0.83194	0.80099	0.83464	0.85335	0.7129	0.72055	0.82505	0.81045	0.89339	0.91864	0.83239	0.8796
643.66	0.7616	0.78997	0.79464	0.79801	0.85949	0.63424	0.74664	0.77283	0.65754	0.80422	0.78374	0.90884	0.90404	0.82724	0.77887	0.81862	0.73994	0.79623	0.78967	0.77062	0.80954	0.81777	0.77274	0.80968	0.80108	0.7893	0.79566	0.80488	0.69611	0.71818	0.79697	0.79388	0.85667	0.89238	0.81462	0.8668
644.64	0.72695	0.76835	0.78955	0.77522	0.82943	0.62491	0.75187	0.71596	0.61107	0.78225	0.75926	0.88544	0.88007	0.79671	0.74445	0.78783	0.72972	0.79915	0.78201	0.72704	0.77298	0.809	0.72817	0.79472	0.78396	0.7498	0.76848	0.78434	0.67021	0.70884	0.79047	0.75446	0.82036	0.8597	0.78764	0.8532
645.65	0.67998	0.75663	0.76673	0.74963	0.78348	0.58134	0.73325	0.67121	0.55616	0.72175	0.7167	0.82576	0.84123	0.78541	0.74015	0.76623	0.67733	0.771	0.76071	0.715	0.73992	0.74283	0.67209	0.77007	0.77131	0.73087	0.7432	0.74742	0.62929	0.6859	0.77126	0.73178	0.79132	0.78805	0.75622	0.79339
646.64	0.64125	0.75777	0.75153	0.73821	0.75021	0.56659	0.70206	0.62083	0.50541	0.68837	0.6895	0.78393	0.80681	0.77296	0.72071	0.74756	0.64792	0.76554	0.72511	0.67834	0.70415	0.70294	0.62191	0.75047	0.73319	0.71637	0.71364	0.73255	0.62127	0.68033	0.7512	0.70557	0.73855	0.74177	0.72793	0.75247
647.65	0.6174	0.7291	0.71256	0.70485	0.70485	0.55687	0.68882	0.63768	0.48404	0.63018	0.67516	0.74418	0.76883	0.76541	0.67756	0.7116	0.60841	0.76171	0.70523	0.64974	0.63967	0.6272	0.59105	0.71641	0.71284	0.68822	0.67301	0.68829	0.58842	0.68169	0.72886	0.68679	0.70198	0.70845	0.71386	0.72626
648.64	0.60596	0.70124	0.70648	0.72054	0.69638	0.54003	0.6976	0.60153	0.48764	0.61124	0.6455	0.71714	0.75752	0.72649	0.66561	0.68958	0.61187	0.745	0.71293	0.62554	0.63677	0.60935	0.58573	0.68103	0.71467	0.6605	0.66674	0.69223	0.58117	0.66279	0.71918	0.64894	0.70513	0.6829	0.69259	0.69669
649.65	0.58366	0.68198	0.67496	0.68988	0.69378	0.49642	0.65429	0.56993	0.47579	0.59075	0.61404	0.64421	0.72044	0.7229	0.65714	0.6557	0.57591	0.71309	0.7075	0.59691	0.6157	0.5505	0.53495	0.597	0.68095	0.6726	0.63514	0.64862	0.55688	0.63892	0.69925	0.60811	0.66657	0.65176	0.65792	0.62143
650.63	0.58091	0.63967	0.64513	0.6436	0.69264	0.48862	0.62544	0.5846	0.47299	0.58138	0.60636	0.61835	0.69025	0.69086	0.62395	0.613	0.58592	0.70448	0.6971	0.57467	0.61022	0.54504	0.51484	0.56559	0.66812	0.62827	0.61379	0.62389	0.54804	0.62085	0.66214	0.58527	0.61686	0.65576	0.61467	0.60525
651.64	0.58855	0.60618	0.62431	0.62515	0.69044	0.45975	0.61603	0.58869	0.49737	0.53519	0.59578	0.57971	0.67853	0.6675	0.59181	0.60499	0.56703	0.68003	0.6917	0.573	0.59509	0.50325	0.50724	0.53251	0.65072	0.60234	0.60216	0.60183	0.52852	0.59683	0.64811	0.56049	0.60576	0.61945	0.59908	0.57431
652.63	0.5837	0.61105	0.63484	0.60802	0.69898	0.44726	0.56651	0.58349	0.48172	0.52673	0.58462	0.55707	0.68151	0.66506	0.58038	0.57836	0.5792	0.6487	0.64464	0.56717	0.58086	0.5141	0.50528	0.50174	0.65927	0.60979	0.6195	0.58952	0.52657	0.5755	0.61049	0.53714	0.55635	0.58885	0.5661	0.54038
653.64	0.55207	0.6077	0.61489	0.54781	0.67512	0.44211	0.52064	0.54639	0.45692	0.50764	0.55888	0.54003	0.66187	0.64158	0.58443	0.53734	0.55304	0.61043	0.57495	0.53383	0.53573	0.4877	0.48679	0.47185	0.6176	0.58598	0.57448	0.55096	0.49923	0.55561	0.5625	0.50651	0.50174	0.56604	0.53397	0.49676
654.62	0.52209	0.5823	0.61537	0.56676	0.64203	0.43417	0.49248	0.53696	0.43989	0.48638	0.55381	0.53429	0.66438	0.60828	0.57022	0.53532	0.5363	0.59527	0.53438	0.52983	0.51858	0.47405	0.48243	0.45506	0.60263	0.53573	0.55936	0.56684	0.48216	0.51594	0.51124	0.49146	0.47937	0.55209	0.51852	0.48475
655.63	0.5129	0.55942	0.62943	0.60831	0.62902	0.45741	0.50807	0.5062	0.45739	0.4907	0.52677	0.5622	0.6661	0.59436	0.57142	0.54652	0.50663	0.58038	0.54559	0.5162	0.50495	0.47419	0.47869	0.479	0.58922	0.51357	0.55529	0.56685	0.46751	0.50234	0.50985	0.46005	0.47265	0.51871	0.52054	0.47434
656.62	0.47966	0.54542	0.60838	0.58283	0.60018	0.44176	0.48362	0.45434	0.406	0.48474	0.51559	0.53787	0.64066	0.57068	0.55614	0.51221	0.50768	0.56701	0.52164	0.45825	0.48117	0.47679	0.46972	0.45768	0.5599	0.48755	0.54525	0.55757	0.4497	0.47397	0.46801	0.41135	0.4348	0.50168	0.48705	0.45429
657.63	0.47161	0.53666	0.60047	0.5931	0.60354	0.44042	0.47892	0.40403	0.40778	0.50638	0.49679	0.54308	0.63603	0.54896	0.55878	0.52268	0.48972	0.54906	0.54264	0.45532	0.48808	0.45876	0.44316	0.44838	0.5288	0.44565	0.50206	0.56233	0.43297	0.45782	0.46301	0.39222	0.44314	0.50418	0.46253	0.4761
658.61	0.45415	0.49612	0.58433	0.62433	0.59118	0.43796	0.45003	0.40026	0.37825	0.46363	0.4932	0.49443	0.60217	0.54453	0.51843	0.53125	0.47209	0.5657	0.53521	0.46257	0.46405	0.43984	0.41953	0.41256	0.51725	0.41638	0.47407	0.55836	0.41392	0.43686	0.42686	0.3816	0.42221	0.4919	0.43199	0.45942
659.62	0.44841	0.5002	0.56736	0.59461	0.62226	0.43882	0.43721	0.39637	0.36731	0.45945	0.48053	0.48294	0.56917	0.53651	0.49681	0.53302	0.49016	0.54843	0.51511	0.4769	0.47499	0.43873	0.40891	0.42652	0.48235	0.39716	0.45256	0.53134	0.4285	0.42739	0.41976	0.37662	0.42656	0.46815	0.41263	0.44863
660.61	0.42866	0.52905	0.56313	0.54877	0.64289	0.44099	0.41001	0.39884	0.32554	0.45254	0.50326	0.45281	0.56257	0.54392	0.50443	0.50925	0.52328	0.56134	0.49936	0.46794	0.4509	0.42383	0.41673	0.38766	0.46817	0.40589	0.42248	0.50172	0.41692	0.43092	0.38558	0.36824	0.4152	0.46113	0.41981	0.42905
661.62	0.44968	0.50431	0.60554	0.56876	0.68128	0.46275	0.4136	0.42957	0.34398	0.49711	0.4882	0.46304	0.5659	0.56438	0.51761	0.546	0.53077	0.56705	0.52121	0.49357	0.47212	0.42848	0.41393	0.39547	0.47106	0.40858	0.40741	0.50302	0.43616	0.43384	0.39449	0.38358	0.41384	0.47092	0.42197	0.44107
662.6	0.43579	0.49078	0.6141	0.59447	0.67453	0.46925	0.41912	0.43498	0.3424	0.46741	0.48115	0.44825	0.53173	0.55395	0.52184	0.55699	0.5266	0.58625	0.52896	0.46859	0.48098	0.42117	0.41566	0.39402	0.45601	0.40481	0.41149	0.50827	0.4356	0.40874	0.39125	0.3884	0.40814	0.4438	0.41547	0.40631
663.61	0.44134	0.51501	0.68393	0.61317	0.7082	0.49387	0.45374	0.42151	0.36258	0.49369	0.48416	0.48289	0.53636	0.55923	0.54856	0.57519	0.538	0.56254	0.56545	0.43716	0.51024	0.42339	0.41456	0.40691	0.45158	0.40966	0.4572	0.50917	0.4469	0.4068	0.42551	0.36679	0.43138	0.44368	0.40558	0.41366
664.59	0.43357	0.49659	0.72394	0.6323	0.70505	0.51252	0.48405	0.39305	0.35269	0.4812	0.48408	0.48704	0.52545	0.56246	0.58627	0.57446	0.50606	0.57327	0.58586	0.40483	0.49006	0.39529	0.4057	0.37994	0.45501	0.40045	0.45438	0.50737	0.41202	0.41625	0.42992	0.34501	0.40383	0.43367	0.40898	0.406
665.6	0.4264	0.49553	0.74877	0.67865	0.73355	0.54239	0.49582	0.39243	0.37125	0.50934	0.47609	0.4835	0.52799	0.57109	0.60873	0.59721	0.49683	0.57557	0.56994	0.40196	0.51037	0.40449	0.40603	0.37025	0.44951	0.41374	0.47053	0.53424	0.43158	0.42398	0.45507	0.35809	0.39317	0.45016	0.39943	0.41644
666.59	0.4044	0.50454	0.71033	0.67531	0.74228	0.54914	0.47975	0.40286	0.36986	0.46861	0.4678	0.46231	0.49469	0.55715	0.58609	0.55455	0.48121	0.55986	0.55355	0.38438	0.51358	0.37399	0.40041	0.34049	0.44019	0.38645	0.45681	0.50456	0.40328	0.40745	0.43144	0.3629	0.4037	0.42881	0.38016	0.39267
667.57	0.42803	0.50663	0.73604	0.65781	0.77723	0.5629	0.46656	0.43785	0.37877	0.48294	0.50071	0.47642	0.48995	0.54465	0.58989	0.51803	0.49238	0.54114	0.52789	0.38429	0.50578	0.366	0.42295	0.35314	0.4383	0.37574	0.46565	0.50342	0.39726	0.41666	0.42886	0.35718	0.39473	0.44704	0.38693	0.40008
668.58	0.46713	0.48972	0.70197	0.65959	0.80453	0.60176	0.47057	0.46403	0.41334	0.49745	0.5032	0.46264	0.49536	0.53783	0.56751	0.50395	0.49317	0.57637	0.51239	0.4079	0.51291	0.3674	0.43343	0.34622	0.44672	0.37087	0.43172	0.51976	0.40454	0.44169	0.43971	0.38718	0.40766	0.44339	0.38763	0.38594
669.56	0.50178	0.52405	0.6858	0.68606	0.82203	0.63819	0.48097	0.49207	0.45665	0.52833	0.51652	0.48161	0.50882	0.53817	0.57712	0.49931	0.50901	0.59735	0.52193	0.41699	0.53279	0.41662	0.4562	0.39619	0.45418	0.38511	0.47354	0.54644	0.42953	0.47449	0.46294	0.40578	0.43841	0.47572	0.38624	0.39405
670.57	0.53672	0.53346	0.69192	0.68529	0.81096	0.64308	0.47456	0.51268	0.46183	0.54995	0.52692	0.48564	0.51513	0.54194	0.5661	0.50301	0.4923	0.57907	0.53991	0.40311	0.51393	0.42362	0.44689	0.42499	0.45867	0.36976	0.48758	0.53858	0.42028	0.46212	0.46198	0.41002	0.46123	0.47643	0.38834	0.39599
671.55	0.55435	0.55793	0.7171	0.72506	0.82663	0.67604	0.48557	0.53315	0.47093	0.62214	0.54165	0.5343	0.54099	0.54451	0.60231	0.52611	0.51725	0.58075	0.53996	0.41969	0.51567	0.4581	0.46759	0.45701	0.464	0.39244	0.50424	0.56968	0.44259	0.46243	0.49417	0.42473	0.45074	0.49447	0.38875	0.40955
672.56	0.56238	0.57263	0.65847	0.73519	0.80767	0.71528	0.4887	0.49536	0.49835	0.64744	0.53025	0.51964	0.5643	0.57396	0.57962	0.54224	0.51834	0.60073	0.53075	0.42853	0.51744	0.45923	0.46936	0.43322	0.4768	0.42877	0.48349	0.55649	0.44956	0.45843	0.48315	0.42944	0.4793	0.48043	0.38476	0.40012
673.54	0.54019	0.58744	0.63171	0.73719	0.77879	0.69483	0.49174	0.52313	0.48884	0.6582	0.5455	0.51337	0.5863	0.58996	0.58813	0.56691	0.50498	0.5674	0.52212	0.43191	0.50647	0.44294	0.45574	0.43774	0.4897	0.4469	0.49709	0.5426	0.43967	0.42769	0.47245	0.43814	0.4552	0.48727	0.38985	0.40702
674.55	0.52777	0.62147	0.63364	0.73657	0.75985	0.6631	0.44722	0.53199	0.49128	0.67382	0.56338	0.51257	0.5873	0.61895	0.58846	0.57887	0.49754	0.54529	0.47655	0.43073	0.48334	0.43935	0.4605	0.41084	0.51142	0.47409	0.47799	0.55699	0.4358	0.4022	0.45715	0.44131	0.43715	0.47864	0.39549	0.41546
675.53	0.53162	0.6371	0.60742	0.72776	0.74826	0.65265	0.42844	0.51989	0.49459	0.68873	0.5298	0.52421	0.58349	0.61735	0.59309	0.58143	0.52187	0.54791	0.46565	0.43719	0.47829	0.43472	0.47194	0.38604	0.5091	0.48286	0.47543	0.55306	0.44379	0.38986	0.45409	0.42355	0.43234	0.47172	0.38055	0.40639
676.54	0.54116	0.6812	0.58245	0.7219	0.71912	0.6177	0.40061	0.47915	0.51404	0.67073	0.5283	0.48425	0.57051	0.63573	0.58648	0.59908	0.50105	0.54757	0.45472	0.43672	0.46527	0.4392	0.44878	0.3618	0.52811	0.50244	0.47284	0.54758	0.43773	0.38696	0.42662	0.40909	0.44914	0.47553	0.38881	0.41212
677.52	0.55082	0.71874	0.60993	0.73009	0.71058	0.59177	0.41254	0.50441	0.51999	0.69211	0.50069	0.50524	0.59139	0.6583	0.61269	0.59956	0.48638	0.52976	0.46909	0.45909	0.48209	0.44868	0.43658	0.37907	0.5316	0.52396	0.4924	0.56038	0.43786	0.38934	0.44059	0.42889	0.44378	0.48492	0.39199	0.43327
678.5	0.54892	0.74044	0.61609	0.70552	0.6744	0.58258	0.36049	0.48928	0.51527	0.70418	0.4658	0.50419	0.55468	0.66047	0.62925	0.58481	0.46787	0.51776	0.45553	0.45688	0.48069	0.44492	0.44832	0.38915	0.52204	0.52375	0.48216	0.55894	0.41945	0.39231	0.42084	0.43904	0.45222	0.47553	0.38365	0.44678
679.51	0.55758	0.71349	0.61548	0.70842	0.66499	0.59486	0.38586	0.48577	0.52322	0.71482	0.43207	0.52575	0.57089	0.65578	0.63079	0.59514	0.51651	0.53986	0.49007	0.45571	0.49418	0.46113	0.43665	0.4309	0.52742	0.5279	0.51381	0.55357	0.42067	0.40414	0.418	0.44332	0.465	0.48078	0.37759	0.46338
680.49	0.54116	0.68385	0.57666	0.68717	0.62534	0.55206	0.42658	0.50565	0.52209	0.70961	0.43489	0.52114	0.55925	0.65028	0.60654	0.59322	0.4938	0.49624	0.47989	0.47993	0.50344	0.48142	0.42105	0.45197	0.52549	0.52612	0.50664	0.55826	0.42048	0.37949	0.43718	0.46703	0.46155	0.4926	0.37712	0.4536
681.5	0.5344	0.64702	0.6154	0.65861	0.62065	0.56839	0.45265	0.505	0.50205	0.69818	0.44982	0.57695	0.58652	0.65366	0.64058	0.6094	0.50246	0.49094	0.50522	0.48538	0.50549	0.49342	0.45523	0.49841	0.53254	0.52288	0.54194	0.56249	0.41545	0.39635	0.47198	0.46903	0.47097	0.48412	0.38844	0.4585
682.48	0.51814	0.61336	0.58854	0.61326	0.57524	0.56152	0.43723	0.49299	0.45841	0.6727	0.47367	0.57434	0.58418	0.61201	0.62167	0.61901	0.49592	0.51108	0.47874	0.4649	0.47493	0.50695	0.45821	0.52182	0.53869	0.47557	0.53338	0.56209	0.40586	0.40057	0.46032	0.44294	0.4585	0.48675	0.40763	0.44715
683.49	0.5191	0.58623	0.56866	0.62116	0.57401	0.53582	0.43535	0.45047	0.44976	0.67143	0.52369	0.61888	0.60965	0.59523	0.59968	0.62829	0.50625	0.51618	0.4761	0.45222	0.45036	0.55456	0.47475	0.54541	0.56455	0.46399	0.54782	0.5488	0.41783	0.39793	0.46599	0.42822	0.45619	0.49356	0.4308	0.45632
684.47	0.49264	0.55548	0.51992	0.54186	0.55061	0.51814	0.40561	0.41875	0.42011	0.64348	0.52717	0.61871	0.59733	0.57803	0.583	0.58489	0.45882	0.47502	0.45758	0.45378	0.43523	0.53671	0.48393	0.54846	0.54936	0.42815	0.50807	0.49911	0.4053	0.40011	0.45912	0.40372	0.44915	0.47554	0.43128	0.4531
685.45	0.50204	0.56355	0.52162	0.53629	0.53422	0.53824	0.3871	0.35708	0.4007	0.59785	0.52655	0.63882	0.61684	0.57852	0.59748	0.58021	0.4451	0.49224	0.43746	0.40767	0.43235	0.50731	0.49036	0.58499	0.55612	0.43876	0.49454	0.50382	0.37524	0.42208	0.42945	0.37338	0.42986	0.45889	0.43611	0.47849
686.46	0.48538	0.51759	0.46169	0.50693	0.47842	0.49833	0.35444	0.36025	0.38665	0.55906	0.51192	0.58431	0.59841	0.56826	0.55403	0.52737	0.4065	0.47361	0.39382	0.37511	0.412	0.49215	0.47432	0.56466	0.52395	0.4218	0.46403	0.47548	0.35225	0.3969	0.3906	0.36676	0.40975	0.45429	0.4163	0.46362
687.44	0.49531	0.50604	0.46003	0.50032	0.48212	0.48922	0.35017	0.35798	0.37222	0.54005	0.47355	0.58676	0.58613	0.58094	0.56675	0.51645	0.40597	0.45262	0.38166	0.37899	0.4242	0.49634	0.45598	0.55929	0.52468	0.44245	0.46527	0.47285	0.35723	0.39764	0.40864	0.38052	0.4171	0.4481	0.3859	0.48117
688.44	0.46117	0.51279	0.43823	0.45992	0.44898	0.47813	0.36666	0.37789	0.34168	0.48875	0.43721	0.51867	0.56509	0.59255	0.54998	0.50032	0.40508	0.44184	0.37768	0.37263	0.41654	0.44081	0.42457	0.5111	0.50589	0.46317	0.45327	0.48315	0.33814	0.3892	0.40589	0.36259	0.39472	0.42757	0.36458	0.43436
689.42	0.43899	0.47612	0.4161	0.43765	0.42687	0.43752	0.35742	0.34613	0.34077	0.46607	0.40985	0.45745	0.52712	0.56114	0.50948	0.48333	0.40272	0.41705	0.33256	0.32947	0.41637	0.41652	0.38931	0.43341	0.46866	0.45963	0.42075	0.46984	0.3413	0.35385	0.38103	0.34663	0.37184	0.41306	0.34124	0.38971
690.43	0.41483	0.44618	0.39081	0.41498	0.41969	0.40424	0.3165	0.34589	0.35357	0.45223	0.39059	0.42208	0.49386	0.55273	0.46499	0.45507	0.38902	0.41446	0.30693	0.32472	0.40023	0.42087	0.35299	0.38177	0.46235	0.44406	0.39017	0.4497	0.3496	0.34571	0.3442	0.34692	0.38672	0.40034	0.31992	0.36236
691.41	0.413	0.4361	0.38187	0.39459	0.40343	0.39473	0.30097	0.31568	0.32698	0.46598	0.35093	0.42783	0.48584	0.51767	0.45025	0.44503	0.37149	0.42684	0.29964	0.29858	0.37828	0.41016	0.29067	0.37339	0.47101	0.43336	0.3688	0.44854	0.33974	0.34902	0.33564	0.32858	0.37365	0.39032	0.288	0.36849
692.39	0.37434	0.37543	0.34566	0.3703	0.36798	0.35264	0.28579	0.27952	0.30729	0.42674	0.35601	0.38868	0.46221	0.4566	0.39337	0.39979	0.34128	0.40144	0.31223	0.26547	0.34521	0.35458	0.26622	0.33879	0.45519	0.38246	0.32071	0.41015	0.30705	0.32904	0.30941	0.2928	0.35121	0.36872	0.27143	0.34146
693.39	0.39072	0.33795	0.33286	0.35644	0.37736	0.33291	0.23987	0.22179	0.28617	0.41905	0.33008	0.39671	0.45409	0.41621	0.38738	0.36238	0.30712	0.39931	0.2877	0.22947	0.32717	0.36044	0.27603	0.34946	0.42203	0.33684	0.31189	0.40296	0.30586	0.33565	0.29233	0.2678	0.35535	0.35316	0.25531	0.34144
694.38	0.37749	0.34796	0.32387	0.37395	0.35698	0.31935	0.20743	0.23068	0.24624	0.39544	0.34193	0.40051	0.43323	0.39957	0.37382	0.35692	0.25392	0.39473	0.30119	0.22518	0.27571	0.35075	0.27635	0.36545	0.42177	0.32161	0.30147	0.39847	0.29706	0.32067	0.28083	0.27268	0.34613	0.35013	0.24667	0.34363
695.38	0.37394	0.3368	0.30987	0.34815	0.35958	0.31673	0.19589	0.18842	0.22792	0.39938	0.35711	0.35862	0.41158	0.36569	0.3518	0.32408	0.23901	0.37943	0.29763	0.21055	0.22729	0.33574	0.31013	0.33588	0.40046	0.30827	0.2945	0.38338	0.28449	0.3112	0.30327	0.26098	0.32065	0.35621	0.24207	0.31976
696.36	0.34664	0.32785	0.28212	0.32432	0.34875	0.27846	0.16022	0.16552	0.21691	0.35165	0.34657	0.33868	0.36763	0.34509	0.32275	0.28294	0.2167	0.31354	0.26747	0.21015	0.20058	0.27279	0.30885	0.29904	0.34163	0.29069	0.27024	0.35751	0.26917	0.28368	0.26821	0.23684	0.28801	0.31563	0.24332	0.27291
697.34	0.3625	0.36571	0.28936	0.33259	0.38217	0.28771	0.1639	0.16515	0.23171	0.35838	0.32362	0.32409	0.36417	0.34724	0.33469	0.27809	0.22175	0.33506	0.25335	0.18832	0.19604	0.2797	0.32139	0.30784	0.32668	0.30495	0.30511	0.35728	0.28876	0.29197	0.27003	0.24075	0.27906	0.31954	0.23907	0.25383
698.34	0.36692	0.39025	0.28603	0.34868	0.40427	0.27803	0.18807	0.18529	0.28174	0.36207	0.34218	0.30766	0.34153	0.36079	0.29507	0.28533	0.24274	0.30127	0.26344	0.18214	0.22685	0.27724	0.29229	0.29408	0.32835	0.3298	0.26392	0.35619	0.29082	0.28302	0.25407	0.23792	0.28362	0.31275	0.23988	0.24434
699.32	0.37255	0.38591	0.27589	0.34085	0.42112	0.28344	0.21282	0.20948	0.24632	0.35979	0.29807	0.30213	0.34207	0.36397	0.29698	0.26915	0.24579	0.28384	0.24777	0.16681	0.2371	0.25447	0.27166	0.28863	0.32433	0.30786	0.26752	0.33865	0.2653	0.27385	0.24986	0.24055	0.28229	0.2952	0.22484	0.22026
700.33	0.36697	0.37093	0.27298	0.34529	0.4129	0.26629	0.19058	0.20933	0.24208	0.31194	0.27858	0.3098	0.33851	0.32209	0.27678	0.27679	0.25313	0.27003	0.26002	0.12986	0.24524	0.21258	0.24973	0.32064	0.30656	0.2748	0.26759	0.31036	0.25279	0.23928	0.22115	0.21994	0.29445	0.27194	0.2229	0.22199
701.31	0.39129	0.36749	0.28057	0.39133	0.43052	0.30555	0.20379	0.22041	0.25134	0.3175	0.29762	0.28944	0.33882	0.31901	0.26442	0.31195	0.26624	0.296	0.26146	0.11587	0.27315	0.22633	0.28315	0.28813	0.32842	0.27051	0.27802	0.3284	0.25116	0.26306	0.23102	0.24295	0.31269	0.27553	0.23288	0.21614
702.29	0.39239	0.37653	0.29248	0.3714	0.40504	0.30694	0.21152	0.23667	0.26022	0.28809	0.31334	0.29454	0.33934	0.32259	0.26472	0.32343	0.2424	0.26565	0.24933	0.13905	0.2817	0.20988	0.29108	0.27431	0.3137	0.25186	0.27899	0.33583	0.23425	0.24671	0.21834	0.23105	0.31142	0.2521	0.23273	0.2212
703.29	0.3534	0.31341	0.2819	0.30838	0.39752	0.27878	0.15948	0.1976	0.20016	0.26126	0.26864	0.29256	0.31886	0.27762	0.25546	0.28262	0.22437	0.25765	0.19653	0.11312	0.2332	0.19058	0.27089	0.26988	0.28967	0.20327	0.28913	0.26228	0.22493	0.20243	0.18177	0.21332	0.26125	0.25478	0.20004	0.2262
704.27	0.35079	0.29258	0.29755	0.30236	0.37791	0.28451	0.17695	0.16923	0.22832	0.23163	0.29322	0.27046	0.30099	0.2227	0.23666	0.25637	0.22398	0.26033	0.20886	0.10757	0.21436	0.20347	0.2692	0.24476	0.29945	0.18696	0.28462	0.26464	0.20755	0.2081	0.16927	0.19564	0.24847	0.23614	0.2016	0.22147
705.27	0.34223	0.29214	0.28622	0.28232	0.34579	0.28254	0.22466	0.19536	0.22389	0.2349	0.30191	0.25094	0.27489	0.21551	0.24985	0.25821	0.1978	0.24891	0.19638	0.12917	0.22736	0.21335	0.28042	0.22355	0.27848	0.18463	0.26668	0.27153	0.18528	0.24608	0.17966	0.1933	0.21893	0.21901	0.20297	0.21828
706.25	0.2886	0.2686	0.22785	0.22653	0.313	0.25931	0.21535	0.20131	0.18237	0.21209	0.26974	0.22876	0.25594	0.17013	0.20613	0.23341	0.18243	0.23203	0.16461	0.12177	0.18619	0.21534	0.25552	0.24855	0.24484	0.1383	0.21247	0.21618	0.16979	0.21076	0.14319	0.16466	0.19317	0.22008	0.17067	0.21603
707.23	0.22433	0.2107	0.16444	0.18872	0.27731	0.22506	0.15291	0.14936	0.13456	0.20184	0.25788	0.22786	0.194	0.12667	0.1471	0.18157	0.17665	0.17522	0.13816	0.070839	0.13115	0.19606	0.26581	0.24509	0.21285	0.10123	0.13831	0.16164	0.15199	0.16155	0.097435	0.14127	0.15494	0.21654	0.15611	0.19199
708.23	0.22624	0.21388	0.14104	0.22086	0.23456	0.23822	0.17211	0.18216	0.11743	0.16471	0.25388	0.19531	0.16729	0.096468	0.12632	0.19332	0.14195	0.16734	0.14775	0.081354	0.094278	0.16746	0.25166	0.20554	0.20004	0.084396	0.09489	0.16541	0.12753	0.15268	0.10665	0.14544	0.14379	0.19632	0.16527	0.15808
709.21	0.19735	0.18096	0.08867	0.16579	0.19545	0.23437	0.15114	0.17079	0.10697	0.13975	0.20112	0.18469	0.14758	0.07874	0.086861	0.17447	0.10517	0.1493	0.1107	0.081674	0.077207	0.12779	0.21419	0.19227	0.13992	0.065177	0.054256	0.11889	0.1016	0.12257	0.097453	0.10276	0.10241	0.18446	0.14746	0.14419
710.21	0.15243	0.15391	0.079091	0.15248	0.16183	0.23933	0.111	0.14928	0.075747	0.089633	0.16295	0.16848	0.12063	0.081738	0.060015	0.12959	0.074331	0.11649	0.069759	0.069957	0.064014	0.08482	0.19095	0.14624	0.12988	0.03212	0.04097	0.092553	0.089449	0.069904	0.058741	0.084662	0.095126	0.16102	0.11164	0.103
711.19	0.14558	0.14467	0.10389	0.16642	0.14515	0.21727	0.10711	0.1041	0.10439	0.079526	0.14895	0.15519	0.10418	0.098154	0.076755	0.084276	0.064604	0.091585	0.097996	0.083531	0.099569	0.071804	0.17477	0.12118	0.12723	0.032828	0.03975	0.093379	0.077724	0.057831	0.074959	0.083931	0.09985	0.14138	0.1109	0.090492
712.17	0.11965	0.11492	0.10501	0.14416	0.11557	0.2133	0.11989	0.11844	0.10263	0.073418	0.11841	0.10857	0.084149	0.085689	0.070868	0.074192	0.066578	0.10003	0.093379	0.086741	0.11953	0.064708	0.1137	0.07527	0.097125	0.032623	0.046665	0.076752	0.046571	0.059194	0.080804	0.079811	0.10696	0.11826	0.088671	0.065365
713.17	0.1043	0.089142	0.080981	0.12207	0.093332	0.21383	0.12487	0.08687	0.094437	0.098477	0.11702	0.078401	0.093908	0.072356	0.065313	0.053802	0.071174	0.10309	0.074028	0.093409	0.15358	0.069234	0.13489	0.073814	0.099857	0.028883	0.048713	0.077417	0.032809	0.053283	0.061833	0.062792	0.096668	0.09922	0.06334	0.047613
714.15	0.096521	0.10056	0.082634	0.1197	0.10014	0.18155	0.12663	0.09695	0.090456	0.10804	0.11034	0.06712	0.078296	0.081948	0.073093	0.046697	0.086884	0.075769	0.080971	0.11348	0.20297	0.066774	0.14475	0.06546	0.1029	0.043789	0.070683	0.081808	0.054457	0.043269	0.062828	0.084343	0.12157	0.084736	0.049983	0.035875
715.13	0.11168	0.075163	0.087305	0.1294	0.095819	0.18919	0.11598	0.080355	0.090749	0.13531	0.095537	0.079413	0.083644	0.052692	0.066195	0.069295	0.086831	0.094506	0.10473	0.1392	0.21104	0.085918	0.10821	0.062073	0.097822	0.04615	0.069239	0.068137	0.06501	0.077073	0.080851	0.095014	0.11178	0.076773	0.043149	0.045265
716.13	0.12025	0.095177	0.081485	0.12126	0.091592	0.18541	0.14447	0.10557	0.067648	0.11374	0.076786	0.10337	0.080163	0.046875	0.058044	0.11112	0.091502	0.10998	0.12273	0.16627	0.18998	0.072418	0.10384	0.056432	0.11115	0.068998	0.078321	0.087193	0.083754	0.076468	0.087417	0.092168	0.089036	0.059895	0.027705	0.045674
717.11	0.16932	0.1076	0.069894	0.13197	0.10922	0.21274	0.15853	0.11187	0.058113	0.11944	0.060239	0.11246	0.08005	0.061118	0.079493	0.13947	0.083778	0.14697	0.14615	0.21482	0.20319	0.0756	0.09479	0.048657	0.13089	0.088496	0.096695	0.10255	0.11216	0.10045	0.10534	0.11882	0.069712	0.07556	0.032315	0.04622
718.08	0.16111	0.13862	0.098263	0.12415	0.10149	0.21117	0.16646	0.10862	0.086479	0.097216	0.049766	0.14561	0.080333	0.10204	0.10963	0.15461	0.084423	0.14562	0.1884	0.22983	0.22555	0.085118	0.082315	0.056183	0.12811	0.098702	0.12554	0.10493	0.11737	0.11862	0.13989	0.10881	0.089239	0.093033	0.041145	0.048924
719.09	0.16321	0.12085	0.11245	0.12164	0.077762	0.22283	0.16537	0.072101	0.098785	0.08669	0.083099	0.15461	0.10613	0.11184	0.11377	0.17247	0.084838	0.18603	0.19345	0.20739	0.22177	0.085844	0.12154	0.070972	0.15298	0.093529	0.1192	0.1068	0.11539	0.12872	0.1551	0.096885	0.092027	0.11103	0.053293	0.051937
720.06	0.18407	0.17909	0.11073	0.1437	0.086972	0.20676	0.18407	0.087692	0.09765	0.10824	0.098021	0.16999	0.11464	0.17083	0.12026	0.18433	0.1096	0.21413	0.21362	0.22786	0.22284	0.11032	0.16286	0.11628	0.1792	0.12849	0.12467	0.12978	0.13265	0.11989	0.15861	0.11702	0.10528	0.15707	0.082615	0.077234
721.06	0.21662	0.20279	0.10759	0.13681	0.074562	0.22447	0.17208	0.089949	0.11744	0.12966	0.10865	0.17627	0.12826	0.19865	0.14391	0.18214	0.10909	0.23982	0.2036	0.23012	0.24981	0.13103	0.18165	0.11749	0.19298	0.14937	0.12754	0.13311	0.14174	0.14399	0.15395	0.14834	0.14969	0.17436	0.1123	0.077645
722.04	0.17947	0.21742	0.11994	0.13199	0.078636	0.17015	0.1863	0.096375	0.14048	0.11923	0.11794	0.17986	0.12445	0.21175	0.1397	0.17453	0.11949	0.23211	0.19595	0.24986	0.26129	0.12152	0.18994	0.14135	0.19882	0.15169	0.12831	0.12943	0.15768	0.15522	0.1603	0.15546	0.17591	0.16916	0.12194	0.084055
723.02	0.20645	0.2152	0.1527	0.14272	0.096866	0.15086	0.20354	0.10366	0.15546	0.13126	0.12514	0.20691	0.12278	0.20025	0.14134	0.1959	0.1473	0.24538	0.19142	0.27196	0.25284	0.12749	0.19165	0.17204	0.20428	0.17336	0.12999	0.16238	0.18051	0.16049	0.17128	0.17775	0.20115	0.17175	0.12334	0.13438
724.02	0.22772	0.25654	0.15602	0.17007	0.12429	0.13891	0.2222	0.12587	0.14629	0.15029	0.11891	0.20844	0.13225	0.21363	0.15068	0.21766	0.18483	0.26114	0.19504	0.3236	0.25526	0.15206	0.18073	0.17106	0.2137	0.20269	0.14099	0.20306	0.21882	0.19966	0.18944	0.19818	0.19401	0.17676	0.1385	0.14715
724.99	0.21096	0.2238	0.15866	0.15591	0.12555	0.10446	0.25175	0.1386	0.16652	0.13628	0.12496	0.21176	0.13642	0.20218	0.1645	0.20175	0.17207	0.26261	0.20746	0.32669	0.27254	0.14123	0.18007	0.16357	0.21429	0.20168	0.14017	0.20205	0.20413	0.21067	0.21092	0.17915	0.20351	0.15731	0.12474	0.15931
725.97	0.21636	0.19485	0.18841	0.16288	0.13741	0.073699	0.27463	0.15781	0.17547	0.15962	0.17268	0.2154	0.15623	0.19671	0.16691	0.19547	0.17402	0.26621	0.21771	0.33335	0.25882	0.14664	0.18253	0.18057	0.21233	0.20345	0.15647	0.20807	0.19747	0.2139	0.25825	0.18697	0.18496	0.15803	0.13604	0.16415
726.97	0.25623	0.20769	0.19891	0.20624	0.11149	0.082963	0.28824	0.15934	0.19246	0.17338	0.19191	0.22664	0.19198	0.21942	0.18554	0.23359	0.1614	0.27807	0.23153	0.3195	0.25489	0.19435	0.20869	0.21633	0.22919	0.21793	0.17446	0.23581	0.17479	0.22555	0.2931	0.19063	0.19472	0.17424	0.14194	0.18526
727.95	0.24758	0.21336	0.19055	0.17757	0.11332	0.089608	0.29394	0.1898	0.1689	0.17514	0.19182	0.2067	0.20158	0.233	0.18688	0.20608	0.15502	0.28762	0.26258	0.31233	0.25462	0.19273	0.21498	0.21312	0.24245	0.22583	0.17628	0.21137	0.18362	0.24219	0.29235	0.20421	0.1837	0.18073	0.13404	0.16688
728.92	0.25889	0.19432	0.21659	0.17902	0.12583	0.063365	0.28208	0.21342	0.19889	0.18452	0.19372	0.21345	0.21474	0.24521	0.21207	0.19294	0.14402	0.28019	0.274	0.30989	0.26441	0.19445	0.23778	0.20738	0.2275	0.23103	0.19131	0.20664	0.18286	0.22299	0.29017	0.23117	0.19036	0.19076	0.13113	0.16822
729.92	0.28042	0.23219	0.21851	0.17271	0.14362	0.061456	0.28692	0.20788	0.1969	0.20636	0.17979	0.19481	0.23018	0.25289	0.21981	0.21981	0.17479	0.26179	0.25127	0.29223	0.25676	0.21639	0.24006	0.18503	0.24012	0.25092	0.20779	0.23777	0.22003	0.23911	0.30082	0.25378	0.20123	0.21188	0.15108	0.15571
730.9	0.28325	0.26523	0.21083	0.17603	0.16102	0.085394	0.27807	0.22619	0.19472	0.20547	0.15682	0.20573	0.21584	0.26299	0.21448	0.24523	0.16769	0.26663	0.24398	0.27809	0.27044	0.21305	0.25384	0.20087	0.24648	0.24824	0.22569	0.23953	0.23308	0.25515	0.28473	0.2358	0.21132	0.23372	0.16351	0.16659
731.87	0.3237	0.3129	0.23018	0.19034	0.2104	0.076348	0.30727	0.26331	0.202	0.22573	0.18166	0.22321	0.227	0.28419	0.23789	0.24828	0.18921	0.26157	0.26448	0.28204	0.26442	0.20511	0.29493	0.20265	0.25612	0.26856	0.23032	0.28163	0.26563	0.25946	0.2815	0.25345	0.20976	0.23532	0.19377	0.18348
732.87	0.32701	0.31814	0.21499	0.18095	0.21135	0.051624	0.30463	0.25693	0.21615	0.22221	0.15648	0.24175	0.21741	0.28526	0.23976	0.23252	0.1881	0.26198	0.23308	0.26035	0.22474	0.18669	0.28449	0.19307	0.24325	0.25628	0.23665	0.29334	0.27497	0.24769	0.2835	0.27299	0.20445	0.22372	0.20665	0.17642
733.85	0.32546	0.35215	0.19901	0.17951	0.21569	0.087785	0.32758	0.27265	0.19981	0.21303	0.15717	0.27769	0.21833	0.30788	0.22038	0.25126	0.18419	0.27861	0.23932	0.23838	0.20862	0.17676	0.27652	0.2216	0.26809	0.27065	0.25127	0.30884	0.2607	0.28601	0.29497	0.26408	0.22232	0.21948	0.22643	0.19129
734.83	0.32231	0.30945	0.1962	0.17249	0.22328	0.1232	0.32191	0.30712	0.1891	0.20976	0.1894	0.28785	0.21631	0.26319	0.21334	0.22754	0.17246	0.2918	0.25331	0.24712	0.18847	0.16724	0.27777	0.23651	0.26131	0.2332	0.26624	0.29184	0.24664	0.29218	0.29955	0.27027	0.2016	0.20849	0.21524	0.1938
735.82	0.32363	0.30633	0.19018	0.16602	0.25173	0.11142	0.34745	0.30417	0.18497	0.197	0.1983	0.26557	0.22141	0.28347	0.20543	0.19848	0.19511	0.28224	0.24582	0.23848	0.1802	0.17554	0.26885	0.23421	0.2453	0.23833	0.25142	0.29808	0.25742	0.27609	0.30001	0.2798	0.20967	0.18564	0.1947	0.20535
736.8	0.28047	0.28333	0.19167	0.15108	0.26086	0.15922	0.34152	0.28673	0.17939	0.18712	0.18906	0.25915	0.21449	0.26884	0.21176	0.16932	0.20029	0.30919	0.23417	0.22646	0.19176	0.18802	0.23933	0.22659	0.26059	0.23414	0.25376	0.26839	0.2563	0.28192	0.30114	0.26265	0.22384	0.18666	0.16355	0.19041
737.77	0.29792	0.29589	0.19846	0.19789	0.26283	0.18241	0.34816	0.30385	0.1748	0.20648	0.25526	0.24662	0.21092	0.26634	0.22511	0.18367	0.19195	0.3082	0.23816	0.23693	0.21898	0.2282	0.28371	0.21747	0.26487	0.24484	0.2538	0.2889	0.25029	0.29773	0.30835	0.25676	0.23215	0.20268	0.187	0.18005
738.77	0.30209	0.28432	0.22021	0.23746	0.26253	0.16441	0.32871	0.30097	0.19477	0.21599	0.29696	0.23256	0.20615	0.25367	0.25958	0.18317	0.17975	0.27871	0.22584	0.23694	0.23573	0.25067	0.29649	0.22203	0.25867	0.22854	0.24746	0.28946	0.2648	0.27501	0.2986	0.26324	0.23663	0.20926	0.19292	0.16498
739.75	0.33909	0.31825	0.27836	0.2592	0.27367	0.15505	0.33693	0.32046	0.22483	0.18861	0.28327	0.24611	0.21891	0.31052	0.30787	0.1954	0.17902	0.2736	0.22742	0.25196	0.25063	0.24062	0.28114	0.22342	0.25006	0.25332	0.27137	0.31039	0.26707	0.26835	0.30283	0.26418	0.25628	0.20495	0.20352	0.16055
740.72	0.33765	0.32429	0.25487	0.26975	0.26831	0.16292	0.34344	0.30476	0.23874	0.20833	0.28203	0.26307	0.23796	0.29647	0.30105	0.21657	0.19785	0.277	0.23683	0.25425	0.23729	0.25439	0.27494	0.22913	0.26033	0.24992	0.25934	0.31578	0.2772	0.27943	0.30246	0.27123	0.23406	0.23247	0.21313	0.15938
741.7	0.35262	0.34694	0.26787	0.27587	0.27943	0.16862	0.34209	0.30822	0.25101	0.23891	0.29942	0.27313	0.26548	0.30546	0.29397	0.23019	0.2061	0.27473	0.23636	0.2747	0.23522	0.24006	0.2872	0.23442	0.25363	0.24745	0.2711	0.33474	0.28885	0.27673	0.2877	0.29875	0.23555	0.25466	0.23664	0.16829
742.69	0.3355	0.36535	0.27637	0.26563	0.29034	0.18579	0.35354	0.30591	0.27827	0.2441	0.28459	0.27278	0.28506	0.31872	0.3026	0.2332	0.21528	0.27415	0.24971	0.25629	0.24479	0.21883	0.26253	0.23252	0.25542	0.23024	0.29576	0.32142	0.28334	0.27332	0.30016	0.30872	0.24601	0.2601	0.23254	0.16378
743.67	0.35424	0.38335	0.27348	0.22106	0.28156	0.21732	0.3678	0.28501	0.28194	0.27683	0.28322	0.26491	0.28244	0.31136	0.30205	0.21936	0.21722	0.29171	0.26131	0.22881	0.21946	0.22993	0.24073	0.2243	0.23841	0.23032	0.30566	0.32624	0.26452	0.27392	0.29955	0.29999	0.24815	0.2682	0.22396	0.17915
744.64	0.34753	0.40799	0.25555	0.23093	0.29965	0.25601	0.37274	0.26704	0.2734	0.31449	0.29974	0.27713	0.29249	0.29446	0.27515	0.2318	0.23856	0.30148	0.26039	0.20824	0.23084	0.25493	0.24366	0.22867	0.25899	0.22342	0.29399	0.33976	0.28033	0.27416	0.30273	0.29784	0.24924	0.29266	0.22351	0.20052
745.64	0.31556	0.38303	0.26758	0.19655	0.29948	0.27622	0.34939	0.25637	0.25208	0.30061	0.29749	0.28242	0.27965	0.27578	0.27641	0.20909	0.21608	0.28846	0.24057	0.21438	0.2181	0.23686	0.24113	0.1881	0.22763	0.1947	0.31994	0.32456	0.27465	0.26259	0.28779	0.27888	0.26259	0.27555	0.22391	0.18197
746.61	0.32175	0.36085	0.27797	0.19562	0.30182	0.27929	0.3507	0.2448	0.25623	0.30295	0.3056	0.2762	0.28882	0.25777	0.27391	0.1992	0.20855	0.2822	0.23797	0.18609	0.21528	0.25473	0.24454	0.18267	0.21218	0.18446	0.32152	0.30896	0.28183	0.26113	0.28985	0.25771	0.26658	0.25776	0.2171	0.17741
747.59	0.33362	0.3231	0.28765	0.21629	0.30486	0.27446	0.34419	0.28601	0.2592	0.32488	0.32956	0.29302	0.30454	0.24144	0.25413	0.20445	0.23138	0.2684	0.22084	0.20841	0.22419	0.27527	0.25018	0.17899	0.21731	0.18971	0.3065	0.31186	0.29403	0.25773	0.27131	0.26028	0.27232	0.25629	0.22512	0.20132
748.58	0.30907	0.308	0.30038	0.22216	0.33939	0.28289	0.33544	0.2859	0.24781	0.31241	0.30269	0.3057	0.33821	0.25617	0.24264	0.21111	0.24855	0.28291	0.22644	0.22907	0.2254	0.264	0.24194	0.18907	0.22215	0.19555	0.30226	0.30434	0.31481	0.27292	0.28421	0.26637	0.27567	0.2542	0.22413	0.21366
749.56	0.28847	0.27272	0.28193	0.19888	0.34165	0.28278	0.32901	0.30081	0.26131	0.32001	0.31405	0.28478	0.33648	0.25582	0.23133	0.19447	0.24347	0.27155	0.24079	0.22509	0.22075	0.27572	0.25117	0.19205	0.21509	0.19317	0.28448	0.27875	0.32467	0.26382	0.26734	0.27289	0.28608	0.24534	0.2319	0.20825
750.53	0.28043	0.27864	0.28957	0.21901	0.3337	0.28672	0.35027	0.31323	0.24933	0.34629	0.31087	0.25453	0.33355	0.27462	0.23984	0.18252	0.24212	0.28083	0.27417	0.21479	0.22793	0.2805	0.23203	0.19601	0.23481	0.23847	0.25845	0.27729	0.32496	0.26099	0.28138	0.27357	0.27682	0.24606	0.2146	0.20711
751.51	0.27323	0.28898	0.29083	0.21517	0.30944	0.30367	0.32067	0.33794	0.25311	0.34887	0.28624	0.2542	0.32142	0.28974	0.23273	0.17592	0.24439	0.26547	0.26389	0.22686	0.22829	0.27069	0.22275	0.17544	0.25448	0.25562	0.23307	0.27084	0.29956	0.27412	0.2511	0.27703	0.27634	0.23095	0.21947	0.20609
752.5	0.26154	0.3018	0.27442	0.2174	0.29022	0.31742	0.30993	0.30645	0.25658	0.33619	0.2445	0.24731	0.30101	0.30214	0.2541	0.19522	0.20563	0.28854	0.26549	0.21351	0.23188	0.2547	0.2116	0.15914	0.24162	0.25602	0.23999	0.28621	0.2833	0.26955	0.2523	0.24978	0.27205	0.21187	0.20375	0.18886
753.48	0.27505	0.31497	0.25189	0.22696	0.28102	0.29339	0.28057	0.3343	0.25852	0.33014	0.23484	0.25128	0.26771	0.30241	0.25497	0.18879	0.21703	0.26685	0.22579	0.22837	0.24457	0.22649	0.2282	0.14165	0.23793	0.26584	0.23858	0.28969	0.28823	0.23967	0.21555	0.27122	0.26357	0.19471	0.19271	0.17992
754.45	0.27058	0.33195	0.24561	0.2369	0.27451	0.2668	0.2906	0.34571	0.21567	0.31453	0.21919	0.26973	0.25188	0.29763	0.26211	0.19546	0.22347	0.2555	0.21621	0.25118	0.2053	0.18896	0.20734	0.1261	0.22433	0.26241	0.23823	0.30497	0.27944	0.22574	0.22296	0.27619	0.24064	0.16832	0.17931	0.18389
755.44	0.31669	0.33458	0.27299	0.28298	0.29528	0.2739	0.30791	0.39611	0.24424	0.32167	0.22994	0.29337	0.26132	0.29078	0.27361	0.24376	0.22849	0.25916	0.20952	0.26088	0.2101	0.1996	0.24043	0.16061	0.24436	0.24222	0.24123	0.32875	0.29235	0.25494	0.24307	0.29419	0.24256	0.17093	0.21589	0.2104
756.42	0.32091	0.30629	0.26432	0.28299	0.32043	0.26348	0.31704	0.39843	0.2307	0.30887	0.24715	0.30377	0.25092	0.27374	0.28041	0.24441	0.2239	0.2699	0.20537	0.25531	0.1942	0.18794	0.23387	0.16736	0.23447	0.23067	0.27022	0.3193	0.31734	0.25218	0.26123	0.29502	0.23264	0.16837	0.22427	0.23629
757.39	0.33998	0.3162	0.28383	0.26719	0.35353	0.25384	0.33599	0.43716	0.21579	0.29934	0.26367	0.29704	0.27149	0.28403	0.27854	0.21563	0.23786	0.25958	0.20904	0.2816	0.18783	0.20207	0.22564	0.19775	0.26617	0.24681	0.27593	0.3108	0.34035	0.27184	0.26975	0.33316	0.2456	0.17772	0.22239	0.25046
758.36	0.33079	0.31889	0.29113	0.283	0.36403	0.29243	0.37995	0.44785	0.22026	0.30658	0.24585	0.28355	0.28377	0.28694	0.27939	0.22898	0.21763	0.299	0.23695	0.28687	0.17266	0.22118	0.19682	0.2178	0.28518	0.25942	0.27224	0.31713	0.35323	0.30393	0.29414	0.32151	0.26007	0.18269	0.20903	0.26463
759.36	0.33372	0.2848	0.2753	0.27664	0.3528	0.30556	0.37196	0.43882	0.24081	0.3188	0.24813	0.28034	0.26671	0.29094	0.25298	0.23832	0.20368	0.30944	0.2247	0.28024	0.18136	0.22911	0.21126	0.238	0.28763	0.26955	0.25714	0.31601	0.33074	0.30936	0.28602	0.32003	0.26082	0.20654	0.19835	0.2662
760.33	0.3088	0.28543	0.28475	0.24538	0.34199	0.30981	0.35753	0.43802	0.25686	0.31821	0.24772	0.28203	0.24973	0.28204	0.26611	0.21827	0.21053	0.3114	0.21674	0.27621	0.2	0.23793	0.2142	0.24245	0.28321	0.28743	0.28476	0.30828	0.32816	0.29747	0.26527	0.31389	0.27478	0.2267	0.18143	0.26433
761.3	0.3141	0.30905	0.2753	0.24714	0.34526	0.31968	0.38204	0.42676	0.26441	0.30798	0.22549	0.26839	0.24979	0.2975	0.26045	0.22809	0.23701	0.30925	0.24426	0.2637	0.21549	0.25242	0.21042	0.25601	0.26949	0.29328	0.27663	0.30653	0.33571	0.29461	0.28004	0.31228	0.2855	0.23675	0.16427	0.24506
762.27	0.30557	0.2838	0.26763	0.24066	0.32434	0.36714	0.41316	0.40629	0.26781	0.33601	0.22131	0.27058	0.2567	0.2926	0.25062	0.23778	0.24771	0.33616	0.2574	0.24064	0.20027	0.23833	0.22764	0.22833	0.23565	0.27811	0.27544	0.29945	0.34412	0.30918	0.28038	0.28793	0.25609	0.24922	0.17746	0.24831
763.27	0.31595	0.26536	0.27904	0.23714	0.32855	0.36993	0.4431	0.40063	0.26567	0.34451	0.23338	0.28298	0.26616	0.2995	0.24635	0.25327	0.27289	0.30996	0.27773	0.22264	0.21725	0.24313	0.4041	0.22164	0.23755	0.28819	0.30117	0.2828	0.33643	0.28589	0.29045	0.28521	0.23966	0.27096	0.18799	0.23679
764.24	0.31216	0.31043	0.33196	0.26204	0.33258	0.39334	0.44595	0.39723	0.29284	0.34792	0.21784	0.28717	0.28787	0.31506	0.28053	0.24587	0.29395	0.30808	0.2742	0.21341	0.25633	0.25116	0.42089	0.21986	0.2486	0.2968	0.33918	0.26214	0.35807	0.28467	0.28296	0.26854	0.25105	0.27414	0.19833	0.22044
765.21	0.33569	0.29117	0.35047	0.25788	0.34803	0.43232	0.46665	0.40153	0.28127	0.34477	0.21042	0.28686	0.32785	0.31837	0.28499	0.25011	0.31279	0.31966	0.27852	0.22832	0.25481	0.23491	0.41321	0.19381	0.25566	0.29241	0.34082	0.2593	0.36284	0.29675	0.29546	0.28646	0.24858	0.26944	0.17843	0.21691
766.18	0.32924	0.31183	0.33606	0.26555	0.33856	0.48936	0.46975	0.45589	0.29734	0.37359	0.21511	0.28734	0.32874	0.32311	0.28432	0.25876	0.29911	0.32689	0.26473	0.24648	0.26157	0.24844	0.42004	0.17269	0.27072	0.30791	0.32379	0.28793	0.34535	0.29038	0.29057	0.29547	0.25273	0.28731	0.18388	0.21181
767.18	0.32337	0.31534	0.34025	0.27764	0.35407	0.50627	0.43909	0.47787	0.3191	0.36151	0.20384	0.29607	0.29673	0.31383	0.28044	0.24704	0.30646	0.30215	0.23986	0.26806	0.28209	0.25479	0.41576	0.18546	0.2947	0.32762	0.30403	0.27843	0.3356	0.27405	0.2811	0.3257	0.28159	0.28178	0.16989	0.2146
768.15	0.33987	0.33112	0.33469	0.29568	0.33276	0.54282	0.45027	0.50408	0.33149	0.34877	0.24181	0.30266	0.30059	0.30023	0.28456	0.23394	0.31486	0.31271	0.22768	0.28591	0.28393	0.26602	0.29225	0.19082	0.29794	0.29868	0.27927	0.29521	0.33443	0.29024	0.29277	0.3375	0.30506	0.26908	0.18077	0.20979
769.12	0.34978	0.3127	0.28337	0.29118	0.33784	0.59916	0.49782	0.51301	0.3118	0.32637	0.25185	0.30468	0.29275	0.27896	0.25714	0.23928	0.31275	0.32346	0.23981	0.29215	0.24897	0.2667	0.27951	0.18387	0.29448	0.28335	0.2441	0.31445	0.33723	0.29954	0.31656	0.35446	0.29737	0.24127	0.19571	0.21405
770.09	0.33346	0.34075	0.25979	0.31303	0.33315	0.60167	0.51015	0.50264	0.32212	0.3245	0.26871	0.3163	0.2851	0.29438	0.25208	0.25225	0.31348	0.31077	0.22397	0.29065	0.2457	0.26825	0.26533	0.19518	0.29441	0.28711	0.24818	0.32475	0.34266	0.27707	0.3104	0.35106	0.30369	0.23675	0.22067	0.21705
771.09	0.3388	0.36615	0.29443	0.32028	0.32623	0.5786	0.5399	0.46135	0.31915	0.31077	0.25032	0.31867	0.27206	0.30565	0.27559	0.25772	0.31432	0.29658	0.22451	0.27129	0.22285	0.27171	0.25267	0.21016	0.29786	0.29813	0.28465	0.30178	0.33711	0.27262	0.29952	0.33208	0.28509	0.21787	0.2034	0.21631
772.06	0.33584	0.37163	0.30417	0.31262	0.32087	0.6155	0.57424	0.44243	0.31228	0.27841	0.2863	0.3203	0.30943	0.30631	0.28262	0.29078	0.31964	0.30987	0.22422	0.26168	0.22448	0.26179	0.27104	0.20991	0.29791	0.30646	0.29402	0.3137	0.3331	0.28559	0.29675	0.31172	0.25557	0.20212	0.21467	0.20353
773.03	0.32247	0.356	0.32627	0.31508	0.32791	0.62809	0.55713	0.42299	0.31525	0.29434	0.28144	0.30709	0.30202	0.30669	0.26951	0.30165	0.31132	0.30962	0.20246	0.2483	0.23262	0.25657	0.25254	0.20326	0.29532	0.31072	0.30618	0.31053	0.33941	0.2983	0.26468	0.30397	0.23852	0.21561	0.20561	0.19762
774	0.32357	0.33912	0.35619	0.34238	0.34338	0.63273	0.5451	0.41412	0.33503	0.32813	0.27305	0.30839	0.31638	0.32184	0.28118	0.29886	0.32623	0.30135	0.19236	0.26356	0.28156	0.29294	0.24624	0.20606	0.28705	0.32823	0.32476	0.3009	0.35135	0.30722	0.24859	0.28449	0.24278	0.24302	0.1894	0.19378
774.99	0.33912	0.3423	0.36148	0.33382	0.35571	0.66585	0.5568	0.42106	0.36219	0.31456	0.26537	0.33306	0.31561	0.32494	0.28931	0.29836	0.32039	0.30784	0.21403	0.267	0.30342	0.28594	0.26172	0.21617	0.27483	0.31377	0.32413	0.29514	0.34176	0.32981	0.26466	0.29092	0.25582	0.24669	0.18053	0.20139
775.96	0.33599	0.31227	0.38139	0.31431	0.37764	0.71751	0.54048	0.42144	0.34787	0.32746	0.28249	0.33927	0.32938	0.30269	0.27922	0.28191	0.33674	0.32232	0.20077	0.25796	0.31585	0.28474	0.26036	0.20497	0.26679	0.28607	0.31569	0.2912	0.36516	0.35453	0.27069	0.29354	0.26401	0.27045	0.18987	0.20964
776.93	0.34732	0.32156	0.38667	0.35144	0.37855	0.73213	0.5628	0.43083	0.34675	0.36227	0.27868	0.34207	0.31546	0.31319	0.27952	0.27598	0.32893	0.31788	0.22988	0.28035	0.31307	0.3046	0.25981	0.22791	0.25009	0.27601	0.30873	0.30728	0.38405	0.34711	0.28785	0.30091	0.26863	0.29929	0.19021	0.2269
777.9	0.35499	0.33526	0.3928	0.34402	0.37357	0.75247	0.58566	0.42744	0.34309	0.37565	0.30039	0.33651	0.30465	0.30761	0.29039	0.27832	0.33833	0.31596	0.2559	0.2955	0.31713	0.34549	0.28149	0.21827	0.25148	0.26968	0.32341	0.31851	0.3818	0.35688	0.30925	0.30292	0.27409	0.31928	0.19965	0.22414
778.89	0.37224	0.36033	0.42461	0.31137	0.3655	0.78976	0.59267	0.42495	0.33833	0.34459	0.32291	0.32284	0.33551	0.30193	0.32264	0.26796	0.33004	0.34319	0.26181	0.27244	0.32238	0.32073	0.29902	0.22942	0.27245	0.27862	0.33061	0.29985	0.3721	0.37328	0.32375	0.31617	0.27572	0.34193	0.21312	0.24649
779.86	0.39107	0.38845	0.4443	0.32799	0.34354	0.82415	0.59298	0.3934	0.33341	0.36841	0.35982	0.31037	0.35159	0.29758	0.34281	0.27291	0.32936	0.34743	0.26735	0.25381	0.35152	0.36043	0.33753	0.23913	0.27659	0.3029	0.33588	0.31069	0.38154	0.37748	0.31492	0.30488	0.2647	0.35648	0.23481	0.25124
780.83	0.40797	0.39689	0.43913	0.33891	0.33593	0.82253	0.61498	0.40872	0.31774	0.35098	0.39478	0.30892	0.38699	0.32791	0.34677	0.27155	0.31555	0.34361	0.29794	0.308	0.36286	0.37861	0.37088	0.23837	0.28386	0.31734	0.32576	0.328	0.37811	0.37868	0.34408	0.33251	0.26196	0.34941	0.24455	0.2508
781.8	0.41078	0.403	0.42657	0.29972	0.34954	0.79242	0.58925	0.4038	0.30396	0.34994	0.3687	0.2951	0.40356	0.33045	0.35415	0.27414	0.31685	0.32208	0.30303	0.29014	0.37101	0.42063	0.35082	0.21203	0.30506	0.3288	0.33273	0.32447	0.38379	0.36334	0.34996	0.32412	0.28728	0.35531	0.23095	0.22303
782.8	0.40376	0.4141	0.41298	0.30102	0.33825	0.78916	0.57371	0.40006	0.29639	0.32144	0.35927	0.29193	0.42049	0.35953	0.34835	0.26377	0.29327	0.31083	0.31094	0.27515	0.35674	0.38127	0.33373	0.23391	0.28783	0.34333	0.31788	0.31905	0.38547	0.35502	0.37491	0.32607	0.27887	0.32685	0.23463	0.23575
783.77	0.37655	0.41424	0.38993	0.31552	0.33348	0.74472	0.55402	0.39781	0.30869	0.33935	0.36328	0.30261	0.39277	0.37869	0.32716	0.27409	0.28392	0.27472	0.30692	0.28908	0.33973	0.36527	0.32361	0.2142	0.27949	0.33021	0.31402	0.34119	0.38541	0.3302	0.37254	0.33619	0.29576	0.31077	0.23064	0.21958
784.73	0.36252	0.37478	0.40679	0.30826	0.34365	0.70762	0.52102	0.39608	0.30691	0.34112	0.33308	0.2825	0.39303	0.36623	0.31559	0.26308	0.26507	0.27318	0.29464	0.3075	0.31654	0.35332	0.29998	0.19676	0.2962	0.31948	0.31542	0.323	0.38939	0.33181	0.38203	0.33149	0.3113	0.32636	0.22047	0.21403
785.7	0.35462	0.37361	0.40794	0.309	0.34573	0.69527	0.49258	0.36595	0.34728	0.34398	0.32704	0.28572	0.36968	0.34803	0.28972	0.25061	0.24832	0.2676	0.28328	0.28596	0.32369	0.35984	0.28651	0.19319	0.30109	0.31579	0.29556	0.32211	0.3897	0.3217	0.38027	0.2818	0.33433	0.32684	0.2192	0.21758
786.67	0.35856	0.38099	0.40906	0.35609	0.33428	0.69341	0.45821	0.35002	0.35271	0.3455	0.34936	0.30718	0.36616	0.33017	0.25919	0.25278	0.25045	0.27424	0.26153	0.28548	0.31883	0.3412	0.31412	0.22472	0.30359	0.30283	0.29027	0.30517	0.38182	0.32965	0.36507	0.28677	0.33137	0.32999	0.23383	0.25705
787.66	0.37039	0.3404	0.39872	0.35865	0.35163	0.69786	0.42902	0.33606	0.33839	0.35794	0.36114	0.32312	0.36787	0.29403	0.26282	0.24931	0.27496	0.2972	0.25753	0.29114	0.32366	0.36933	0.30909	0.21843	0.34416	0.28897	0.27331	0.30248	0.39511	0.32965	0.34677	0.29232	0.34601	0.34219	0.25032	0.27229
788.63	0.38528	0.34966	0.42001	0.3498	0.36962	0.71685	0.39373	0.34757	0.32871	0.35203	0.34975	0.33347	0.3722	0.29008	0.27107	0.24297	0.29833	0.32659	0.2559	0.30785	0.3159	0.39414	0.32364	0.26319	0.34528	0.29688	0.2833	0.2995	0.41615	0.34209	0.33949	0.28867	0.32604	0.33573	0.25397	0.29375
789.6	0.39474	0.36191	0.37848	0.36675	0.36795	0.74028	0.38118	0.36198	0.31059	0.32636	0.36763	0.33857	0.35879	0.29394	0.2622	0.26934	0.31912	0.32203	0.25689	0.30087	0.31567	0.40661	0.35333	0.26959	0.35581	0.29781	0.28178	0.31753	0.40509	0.35488	0.34061	0.29645	0.32753	0.31034	0.25033	0.291
790.57	0.38211	0.34094	0.34309	0.36613	0.37193	0.72234	0.37274	0.38119	0.27659	0.33407	0.34165	0.33836	0.37038	0.3047	0.28431	0.29286	0.33007	0.32429	0.26977	0.3231	0.32495	0.40765	0.37144	0.29954	0.36473	0.2944	0.28072	0.32205	0.40314	0.34233	0.34341	0.34768	0.3118	0.32087	0.2528	0.29867
791.54	0.37554	0.37569	0.35794	0.34465	0.35989	0.71086	0.37992	0.38645	0.27832	0.31736	0.33957	0.34354	0.37888	0.33703	0.31956	0.27887	0.32737	0.32956	0.30232	0.34289	0.344	0.43019	0.38168	0.33273	0.37741	0.29804	0.29019	0.34189	0.40449	0.35001	0.38275	0.35369	0.32186	0.30921	0.27726	0.30479
792.53	0.37409	0.41098	0.37737	0.35387	0.351	0.67748	0.38298	0.40097	0.30848	0.34798	0.31751	0.35787	0.36538	0.34161	0.35163	0.28742	0.30242	0.30316	0.29758	0.36372	0.37136	0.46394	0.39078	0.338	0.36724	0.30613	0.30616	0.36758	0.39897	0.34013	0.39661	0.35757	0.32981	0.32872	0.26258	0.29373
793.5	0.4036	0.41216	0.39042	0.37822	0.34678	0.62845	0.39308	0.41831	0.31383	0.36214	0.30146	0.36744	0.38562	0.3332	0.36516	0.31157	0.30402	0.28992	0.31758	0.37727	0.40819	0.49555	0.39072	0.32643	0.36976	0.31228	0.32819	0.38679	0.40485	0.35901	0.42397	0.38867	0.37081	0.34603	0.27689	0.30265
794.47	0.39004	0.46852	0.41981	0.37026	0.35997	0.57564	0.38472	0.44227	0.31817	0.37753	0.31371	0.36404	0.39576	0.36555	0.38138	0.30273	0.31915	0.29168	0.32875	0.38926	0.39971	0.53097	0.37604	0.32791	0.37516	0.34467	0.33517	0.38929	0.42687	0.35971	0.42863	0.42515	0.36443	0.34665	0.29577	0.29826
795.43	0.40289	0.48765	0.45004	0.37908	0.33692	0.58024	0.36161	0.47042	0.31648	0.38494	0.31226	0.381	0.39843	0.38082	0.39816	0.32743	0.31654	0.3306	0.32703	0.38767	0.38571	0.53197	0.36933	0.33056	0.37483	0.36419	0.36288	0.4077	0.43547	0.39944	0.42344	0.4469	0.37961	0.34348	0.28214	0.29805
796.4	0.41752	0.47556	0.42794	0.37921	0.36495	0.57018	0.38716	0.50719	0.32347	0.42135	0.31765	0.37691	0.39366	0.39443	0.3832	0.33603	0.34819	0.35264	0.32134	0.39976	0.39911	0.54422	0.36789	0.34441	0.37895	0.399	0.37258	0.40674	0.44946	0.42581	0.42957	0.47378	0.39481	0.36363	0.27651	0.28905
797.39	0.41023	0.50104	0.43581	0.37082	0.40691	0.58348	0.40601	0.55284	0.31545	0.41827	0.33152	0.38852	0.43034	0.44614	0.39396	0.34936	0.39285	0.39264	0.33487	0.41903	0.40085	0.5494	0.4057	0.35248	0.39027	0.45898	0.39025	0.40563	0.47713	0.45561	0.44883	0.51608	0.39874	0.37333	0.3082	0.32676
798.36	0.40451	0.52016	0.43179	0.35992	0.40412	0.60034	0.41517	0.57529	0.32791	0.43902	0.37432	0.40833	0.45564	0.48801	0.40871	0.36075	0.41008	0.40506	0.34513	0.41428	0.38399	0.55199	0.4274	0.39438	0.41307	0.4972	0.39429	0.42595	0.48587	0.4824	0.44983	0.5305	0.3963	0.3917	0.32103	0.36559
799.33	0.40206	0.46762	0.44166	0.385	0.38292	0.59348	0.45026	0.55443	0.32681	0.44185	0.33179	0.42724	0.4612	0.48691	0.42431	0.36949	0.40298	0.42853	0.36173	0.42392	0.39692	0.54084	0.44156	0.42975	0.42467	0.48871	0.4054	0.45072	0.49475	0.48221	0.46723	0.51435	0.41175	0.40794	0.33109	0.40586
800.29	0.43221	0.49546	0.4444	0.40038	0.39629	0.56879	0.48489	0.59293	0.37936	0.46667	0.37251	0.42827	0.48148	0.5103	0.43722	0.37381	0.43517	0.42469	0.37993	0.46226	0.43393	0.55053	0.47319	0.46604	0.45005	0.51578	0.43605	0.46638	0.52187	0.49901	0.48547	0.53281	0.4295	0.43721	0.37249	0.43601
801.26	0.4571	0.49954	0.4527	0.40761	0.3799	0.53769	0.47372	0.62289	0.40734	0.49091	0.42157	0.44376	0.49846	0.50513	0.47033	0.40758	0.44066	0.42011	0.38259	0.47267	0.44317	0.54789	0.50244	0.47239	0.47256	0.50926	0.4588	0.50434	0.54208	0.50729	0.47735	0.56208	0.43918	0.44589	0.41586	0.49685
802.23	0.49726	0.51724	0.45791	0.43476	0.3617	0.53482	0.51381	0.65355	0.43137	0.50692	0.45283	0.45161	0.52054	0.52421	0.47121	0.44018	0.46338	0.44017	0.41165	0.48698	0.44847	0.54906	0.50525	0.51159	0.48709	0.49016	0.48735	0.53382	0.55372	0.53608	0.49433	0.56235	0.47004	0.46196	0.44307	0.53073
803.22	0.51576	0.51347	0.45245	0.437	0.35557	0.51148	0.55447	0.66043	0.43739	0.51188	0.47042	0.46018	0.51544	0.52129	0.47384	0.45687	0.47328	0.46697	0.43654	0.50236	0.46748	0.56081	0.5341	0.51087	0.51301	0.49522	0.49122	0.53845	0.58352	0.54915	0.50973	0.56579	0.48506	0.4606	0.47096	0.53568
804.18	0.55341	0.57271	0.44201	0.44492	0.37039	0.49639	0.58518	0.70895	0.47258	0.55327	0.50868	0.50122	0.54	0.53814	0.49829	0.46684	0.51303	0.47873	0.45572	0.52206	0.50086	0.59368	0.54335	0.54605	0.51677	0.51647	0.50417	0.54679	0.60892	0.57935	0.53145	0.59348	0.509	0.48656	0.47199	0.57026
805.15	0.54294	0.57385	0.46646	0.46415	0.38209	0.48997	0.61023	0.72317	0.44976	0.55345	0.50087	0.50559	0.54935	0.53669	0.53195	0.47982	0.53275	0.47315	0.44981	0.49655	0.49367	0.60928	0.51657	0.54037	0.52023	0.52298	0.52808	0.55034	0.61944	0.5861	0.54981	0.58897	0.52704	0.48038	0.47011	0.5881
806.12	0.54746	0.60614	0.51289	0.50082	0.41976	0.53947	0.67146	0.76049	0.46261	0.56508	0.51468	0.51585	0.5984	0.57787	0.5554	0.51342	0.55238	0.5123	0.4705	0.50408	0.5091	0.63564	0.52879	0.5316	0.53186	0.56848	0.54933	0.56403	0.65626	0.60883	0.57289	0.59662	0.55309	0.50235	0.46786	0.57893
807.08	0.54297	0.6323	0.55409	0.50815	0.43178	0.52919	0.70415	0.78233	0.4923	0.57659	0.51755	0.51543	0.59658	0.58707	0.59481	0.52566	0.5484	0.52165	0.46648	0.50242	0.50915	0.65964	0.54225	0.55754	0.54497	0.60956	0.57539	0.55625	0.67903	0.61164	0.59536	0.61915	0.55747	0.49599	0.46783	0.57252
808.07	0.55955	0.66237	0.57303	0.52993	0.43888	0.54842	0.74579	0.80719	0.54185	0.60445	0.51945	0.49487	0.59365	0.59941	0.61807	0.5334	0.55689	0.54361	0.47555	0.49938	0.53456	0.7066	0.53498	0.56852	0.54595	0.61697	0.59421	0.57792	0.66732	0.62658	0.62907	0.63645	0.56544	0.52186	0.46725	0.55891
809.04	0.56137	0.63544	0.58814	0.54057	0.44019	0.56559	0.75988	0.83849	0.57019	0.62006	0.54737	0.48314	0.59669	0.5896	0.5984	0.54826	0.53667	0.5461	0.49175	0.49775	0.56441	0.7062	0.55993	0.55924	0.55608	0.62053	0.60425	0.58409	0.65613	0.62967	0.6396	0.62837	0.58291	0.53265	0.50369	0.54077
810	0.60133	0.63958	0.61125	0.57855	0.46217	0.56915	0.80954	0.84073	0.62216	0.64215	0.59119	0.52771	0.62114	0.60747	0.58466	0.55208	0.56311	0.56883	0.53401	0.51727	0.59906	0.74031	0.61575	0.58397	0.57289	0.62648	0.5901	0.60752	0.68453	0.62895	0.67229	0.65522	0.57865	0.56808	0.54235	0.5505
810.97	0.61739	0.6201	0.5876	0.56157	0.4485	0.56667	0.77892	0.7945	0.61869	0.64844	0.59754	0.5297	0.60171	0.58358	0.58842	0.5287	0.55996	0.56561	0.5294	0.50926	0.60026	0.76378	0.63294	0.59238	0.57368	0.615	0.58195	0.60142	0.67182	0.63092	0.67607	0.63752	0.55726	0.56633	0.55529	0.54408
811.93	0.61206	0.60725	0.55287	0.57931	0.44397	0.59589	0.73643	0.78275	0.61076	0.64131	0.61404	0.53449	0.62023	0.58531	0.56304	0.54039	0.58035	0.56205	0.53341	0.52511	0.62056	0.74534	0.63344	0.5645	0.59503	0.59407	0.5719	0.62221	0.66442	0.63541	0.66648	0.63916	0.56831	0.56414	0.57324	0.54103
812.9	0.59832	0.60304	0.52891	0.58522	0.44227	0.59224	0.69845	0.75308	0.57475	0.63677	0.61228	0.53678	0.6379	0.58272	0.5421	0.54396	0.5735	0.5579	0.52739	0.5353	0.60352	0.69868	0.64674	0.55203	0.57663	0.60675	0.55312	0.61327	0.65632	0.60366	0.64862	0.61906	0.5684	0.54967	0.56066	0.54044
813.87	0.59317	0.61724	0.53186	0.58632	0.46166	0.6071	0.68075	0.72074	0.56487	0.61116	0.63704	0.5252	0.63917	0.60372	0.56078	0.54966	0.59667	0.56735	0.51066	0.54237	0.5915	0.67819	0.63243	0.56762	0.57702	0.63048	0.5731	0.61349	0.66348	0.5928	0.63336	0.6408	0.56595	0.52851	0.53607	0.55137
814.85	0.5762	0.60558	0.55169	0.57933	0.45537	0.63921	0.64252	0.70303	0.54869	0.60909	0.62911	0.48908	0.62489	0.57596	0.5695	0.56953	0.5897	0.55977	0.50375	0.54502	0.60813	0.65759	0.6153	0.54981	0.57904	0.62139	0.59108	0.60935	0.64679	0.59266	0.60903	0.63116	0.59526	0.51185	0.5273	0.52497
815.82	0.56062	0.60306	0.56375	0.59299	0.44551	0.65372	0.64524	0.70961	0.5622	0.57917	0.60146	0.47655	0.6148	0.5824	0.56446	0.56096	0.58789	0.56437	0.52099	0.56234	0.62447	0.62581	0.61323	0.54418	0.56608	0.60508	0.59099	0.58452	0.63072	0.58429	0.60998	0.62753	0.60888	0.50079	0.50621	0.50654
816.78	0.5761	0.59327	0.60002	0.58452	0.43619	0.62682	0.63659	0.68371	0.55506	0.57043	0.58359	0.49081	0.59424	0.56201	0.58718	0.54585	0.56908	0.55085	0.51455	0.52969	0.62251	0.63217	0.623	0.57372	0.54103	0.6104	0.58524	0.56138	0.61564	0.55922	0.59655	0.59944	0.59823	0.47802	0.4797	0.50141
817.75	0.56198	0.57931	0.62644	0.56986	0.44265	0.61108	0.609	0.667	0.54534	0.56112	0.55503	0.49677	0.58181	0.54616	0.59365	0.53051	0.57222	0.53583	0.50686	0.51741	0.61648	0.6541	0.58789	0.55757	0.5464	0.5881	0.58385	0.54476	0.61143	0.54148	0.58298	0.59408	0.58672	0.46311	0.4651	0.47959
818.71	0.56254	0.54628	0.61844	0.55182	0.43929	0.5962	0.57382	0.65796	0.53077	0.58779	0.51679	0.49231	0.58307	0.52964	0.58844	0.51621	0.57026	0.52724	0.49466	0.513	0.5985	0.69027	0.59434	0.55087	0.53484	0.54552	0.56696	0.53128	0.59669	0.52406	0.57984	0.57239	0.55471	0.45694	0.46208	0.45335
819.68	0.55806	0.55165	0.58281	0.53491	0.43313	0.57412	0.56368	0.64147	0.53098	0.59409	0.51316	0.50417	0.57581	0.53294	0.57925	0.49381	0.55787	0.52188	0.49157	0.50806	0.57653	0.69362	0.57832	0.54256	0.53128	0.52542	0.55764	0.51523	0.58083	0.48755	0.57707	0.55154	0.52629	0.43236	0.44187	0.46376
820.64	0.54477	0.5356	0.56281	0.51195	0.44943	0.53793	0.51511	0.60483	0.49949	0.57205	0.49828	0.50788	0.55817	0.51519	0.55378	0.48782	0.5527	0.47659	0.46367	0.46721	0.53739	0.66434	0.51922	0.51856	0.51447	0.51103	0.54299	0.5158	0.56832	0.43875	0.56334	0.52534	0.49104	0.40616	0.42407	0.45065
821.63	0.51082	0.5288	0.53775	0.50786	0.46549	0.54102	0.50972	0.5911	0.48501	0.56214	0.47852	0.49816	0.56919	0.5033	0.52859	0.47951	0.53432	0.48418	0.451	0.46666	0.50306	0.63092	0.46953	0.48696	0.50568	0.49261	0.52454	0.51877	0.54213	0.42376	0.53557	0.50765	0.46328	0.39058	0.40911	0.43396
822.59	0.50853	0.56334	0.50964	0.54598	0.47968	0.55572	0.50425	0.60985	0.49204	0.58497	0.49067	0.49162	0.57316	0.52532	0.51268	0.49924	0.53933	0.48038	0.42845	0.47926	0.52662	0.61778	0.47681	0.47435	0.50119	0.491	0.51487	0.52839	0.53534	0.42475	0.53553	0.49966	0.46195	0.39942	0.41833	0.41383
823.56	0.50158	0.55965	0.53957	0.55095	0.49375	0.57805	0.48908	0.6058	0.47756	0.55877	0.4625	0.48083	0.55755	0.51277	0.50298	0.49641	0.53289	0.4742	0.40665	0.46575	0.49785	0.55755	0.4477	0.42627	0.4844	0.48016	0.49743	0.51607	0.53526	0.43065	0.51399	0.47619	0.444	0.37928	0.38777	0.37715
824.52	0.46849	0.53462	0.50855	0.53343	0.48929	0.55137	0.43793	0.5801	0.45459	0.5223	0.46222	0.45797	0.5345	0.48801	0.47525	0.48511	0.50314	0.44266	0.35843	0.44094	0.46239	0.51823	0.42446	0.42131	0.44773	0.46997	0.44451	0.48563	0.49558	0.42767	0.47883	0.4467	0.42137	0.35496	0.36867	0.33634
825.49	0.48384	0.51588	0.51759	0.54919	0.49953	0.56161	0.45782	0.61297	0.44655	0.54044	0.4413	0.45871	0.52123	0.46945	0.48827	0.47277	0.49045	0.47074	0.35399	0.47143	0.46232	0.51266	0.4144	0.407	0.44812	0.4563	0.43069	0.46659	0.47227	0.44237	0.45585	0.47347	0.41621	0.34475	0.36585	0.3241
826.45	0.49305	0.51898	0.51738	0.53423	0.49747	0.54436	0.43752	0.62594	0.45401	0.54225	0.47044	0.43891	0.48869	0.47363	0.47219	0.4502	0.48849	0.43604	0.35992	0.46742	0.47668	0.51736	0.43269	0.39044	0.45164	0.43703	0.4186	0.44863	0.46893	0.42545	0.45878	0.46623	0.4123	0.35339	0.36057	0.32323
827.41	0.48228	0.46234	0.54324	0.48616	0.49904	0.55067	0.44081	0.59833	0.4341	0.48295	0.47606	0.42571	0.456	0.44038	0.4498	0.39859	0.46341	0.41412	0.35876	0.43844	0.43314	0.49591	0.42364	0.39146	0.45204	0.38431	0.41396	0.42091	0.46117	0.41356	0.44964	0.45425	0.39301	0.32764	0.33675	0.31177
828.4	0.46705	0.4584	0.49374	0.46558	0.47328	0.51972	0.44631	0.57598	0.44077	0.48052	0.50825	0.41913	0.44051	0.42154	0.42367	0.36535	0.42492	0.38791	0.37249	0.42304	0.43734	0.5162	0.41846	0.38455	0.44727	0.37636	0.40249	0.40298	0.42629	0.39397	0.45215	0.45061	0.38761	0.33378	0.34791	0.31266
829.36	0.47539	0.43937	0.52072	0.44786	0.518	0.54624	0.44924	0.58553	0.4322	0.48486	0.47133	0.42239	0.42857	0.39552	0.4282	0.34691	0.45233	0.41912	0.37703	0.42485	0.43295	0.53	0.42378	0.39331	0.45601	0.36622	0.435	0.38757	0.45393	0.41892	0.43566	0.45182	0.37491	0.33321	0.32291	0.30327
830.33	0.45861	0.46269	0.51613	0.42979	0.52383	0.5502	0.4394	0.58067	0.42835	0.49997	0.51397	0.4183	0.45791	0.40085	0.41695	0.33791	0.45451	0.42413	0.37802	0.39494	0.40261	0.52957	0.43854	0.39623	0.44299	0.35697	0.42151	0.39054	0.44927	0.43928	0.45201	0.41342	0.35731	0.33307	0.31452	0.28964
831.29	0.46041	0.44248	0.49445	0.46139	0.53898	0.54122	0.42592	0.56518	0.42484	0.50539	0.48651	0.42598	0.44232	0.3669	0.39935	0.33877	0.44066	0.4139	0.34459	0.3992	0.39921	0.51214	0.39718	0.37665	0.42248	0.34142	0.39902	0.37665	0.43256	0.43101	0.43119	0.39749	0.35461	0.3259	0.29557	0.23821
832.25	0.41997	0.43805	0.46837	0.44969	0.55848	0.53223	0.39626	0.55471	0.41726	0.5234	0.4734	0.42865	0.43771	0.35983	0.41315	0.32504	0.41995	0.41084	0.31817	0.39366	0.38997	0.50558	0.37498	0.35687	0.39039	0.34911	0.39243	0.33808	0.41388	0.43806	0.40983	0.37473	0.33144	0.31166	0.28528	0.24816
833.22	0.42427	0.46224	0.46371	0.44985	0.59805	0.5415	0.40853	0.59461	0.4015	0.52133	0.45483	0.42404	0.43478	0.3636	0.42864	0.3269	0.42606	0.41282	0.3288	0.41624	0.3698	0.48325	0.37015	0.35401	0.38733	0.36303	0.38223	0.34488	0.41419	0.42543	0.40325	0.37568	0.3241	0.29774	0.27733	0.25855
834.18	0.44285	0.49606	0.45131	0.48112	0.58307	0.53629	0.41737	0.62808	0.42568	0.52579	0.48834	0.41118	0.4663	0.39383	0.43503	0.34001	0.3798	0.38754	0.3188	0.42143	0.3636	0.45725	0.38164	0.33391	0.39061	0.38616	0.3679	0.37588	0.39135	0.40745	0.41245	0.38593	0.32806	0.28525	0.30784	0.27518
835.14	0.42447	0.49497	0.47514	0.46911	0.59088	0.51757	0.39131	0.59167	0.45723	0.49586	0.46081	0.39255	0.43495	0.40207	0.43214	0.3502	0.38595	0.34265	0.31117	0.42358	0.37131	0.43322	0.36726	0.32161	0.38172	0.38934	0.39042	0.37853	0.39704	0.3682	0.40102	0.37179	0.33973	0.26758	0.26828	0.28374
836.11	0.41465	0.48633	0.48179	0.43864	0.61738	0.52535	0.38291	0.5791	0.45427	0.47637	0.46037	0.38088	0.45202	0.42883	0.44331	0.34863	0.39223	0.34027	0.32616	0.40081	0.35579	0.43843	0.38171	0.32904	0.39082	0.40502	0.40207	0.37931	0.4006	0.37463	0.40421	0.38093	0.33913	0.25962	0.26233	0.30544
837.09	0.44089	0.49398	0.46768	0.46174	0.60121	0.51036	0.37774	0.59034	0.45943	0.48916	0.45153	0.36416	0.44338	0.43351	0.44537	0.36911	0.39068	0.33371	0.34289	0.41143	0.34532	0.43077	0.37374	0.32618	0.4029	0.43608	0.3979	0.42435	0.39737	0.35994	0.41481	0.39156	0.32578	0.26099	0.25592	0.31097
838.05	0.43785	0.46712	0.48882	0.47182	0.59242	0.51291	0.37031	0.55133	0.475	0.47626	0.45143	0.35001	0.4509	0.41787	0.42625	0.3823	0.41144	0.32163	0.32935	0.3883	0.3675	0.41841	0.37587	0.31317	0.4176	0.41385	0.39714	0.4387	0.41247	0.35099	0.41372	0.38384	0.33643	0.24765	0.25227	0.29189
839.01	0.42451	0.48189	0.48418	0.44259	0.59732	0.48412	0.36936	0.50536	0.45176	0.46504	0.43571	0.35176	0.43433	0.40956	0.42882	0.37019	0.42576	0.29631	0.32735	0.36741	0.37939	0.4098	0.36851	0.30349	0.4069	0.41267	0.3894	0.42963	0.41838	0.32931	0.41844	0.37555	0.33127	0.24894	0.24797	0.27665
839.98	0.44405	0.4959	0.44921	0.4828	0.59393	0.4847	0.38767	0.51986	0.4197	0.47625	0.45804	0.36389	0.44104	0.40581	0.42093	0.38474	0.42139	0.30481	0.32355	0.34794	0.38679	0.39794	0.38333	0.28976	0.41939	0.43249	0.35404	0.44243	0.41823	0.33561	0.40378	0.38375	0.32493	0.24699	0.27709	0.27597
840.94	0.44371	0.51862	0.43714	0.48986	0.54779	0.48726	0.40463	0.51166	0.42083	0.47203	0.45066	0.36718	0.41883	0.39983	0.4098	0.38579	0.40147	0.3181	0.32323	0.33017	0.41357	0.39592	0.38958	0.28219	0.409	0.44252	0.34513	0.44305	0.41102	0.33128	0.40859	0.37436	0.32996	0.2424	0.28969	0.27238
841.9	0.45363	0.52158	0.44773	0.4706	0.53934	0.48907	0.41659	0.50943	0.41311	0.46412	0.45766	0.36022	0.4178	0.39261	0.39913	0.3609	0.41381	0.32148	0.33206	0.2974	0.43636	0.38858	0.40805	0.26335	0.41254	0.42769	0.3418	0.41226	0.42308	0.33397	0.40071	0.3866	0.35279	0.2326	0.29086	0.24512
842.86	0.46326	0.5294	0.42147	0.47076	0.53051	0.46694	0.41147	0.50975	0.38024	0.44849	0.47535	0.38304	0.40421	0.41072	0.42736	0.3581	0.41995	0.31529	0.32748	0.28676	0.42016	0.38336	0.39798	0.27405	0.39199	0.43388	0.3341	0.40515	0.41711	0.34379	0.39259	0.37299	0.34055	0.22315	0.28329	0.2514
843.82	0.47305	0.5189	0.40577	0.46915	0.50342	0.49677	0.40337	0.51778	0.38236	0.45457	0.45348	0.40191	0.38391	0.41477	0.39836	0.34471	0.42596	0.33907	0.32428	0.29336	0.39451	0.392	0.38108	0.28152	0.38002	0.41993	0.32535	0.38533	0.41176	0.35977	0.38206	0.37261	0.33011	0.22483	0.26905	0.23887
844.79	0.46164	0.4911	0.44763	0.44387	0.49522	0.4834	0.41106	0.5233	0.40787	0.43825	0.41885	0.39978	0.38717	0.41213	0.42122	0.31485	0.41175	0.33449	0.31885	0.32422	0.39722	0.40307	0.36271	0.29279	0.38281	0.40204	0.37988	0.3638	0.41517	0.34662	0.40277	0.388	0.33637	0.2329	0.27181	0.24143
845.75	0.46031	0.47266	0.44962	0.40609	0.525	0.4666	0.38435	0.53829	0.38028	0.44921	0.40956	0.4056	0.39716	0.40236	0.42596	0.27792	0.41808	0.33359	0.30311	0.35342	0.35817	0.40071	0.33318	0.30488	0.37256	0.39068	0.38873	0.33609	0.43256	0.34263	0.3944	0.39766	0.30298	0.22973	0.25034	0.25993
846.71	0.44828	0.48254	0.46325	0.39003	0.52718	0.45877	0.40382	0.56772	0.37618	0.42715	0.40308	0.41727	0.40984	0.41107	0.44573	0.29413	0.42481	0.33315	0.29702	0.37257	0.34809	0.3931	0.30315	0.32849	0.36663	0.38956	0.41209	0.33545	0.43239	0.33964	0.40744	0.38638	0.29056	0.24302	0.24423	0.27683
847.69	0.45276	0.4929	0.50856	0.41165	0.52121	0.47421	0.39919	0.57608	0.406	0.46865	0.39353	0.4329	0.42449	0.40574	0.44529	0.31146	0.42387	0.37888	0.28444	0.389	0.36117	0.41845	0.31073	0.3522	0.388	0.38302	0.42762	0.33955	0.45153	0.35616	0.40835	0.4096	0.29304	0.25652	0.25414	0.28617
848.65	0.43278	0.46025	0.51091	0.43571	0.52283	0.43854	0.41777	0.56995	0.41638	0.42079	0.38078	0.4035	0.42216	0.39672	0.42745	0.32486	0.41888	0.38223	0.29962	0.37196	0.37464	0.39124	0.30403	0.32916	0.39511	0.36146	0.41183	0.35407	0.42892	0.33741	0.41301	0.40086	0.29793	0.23343	0.24658	0.28791
849.61	0.4552	0.45872	0.49068	0.43475	0.50917	0.42005	0.45419	0.5761	0.3902	0.42882	0.41688	0.40214	0.4213	0.38859	0.40215	0.32852	0.42648	0.38151	0.3046	0.36558	0.35852	0.4159	0.33307	0.35713	0.4015	0.35682	0.37659	0.3569	0.42536	0.36058	0.40683	0.41164	0.28677	0.23377	0.26987	0.30231
850.57	0.46726	0.4573	0.51318	0.44392	0.48527	0.42779	0.47525	0.5514	0.39512	0.41324	0.43455	0.3818	0.42544	0.3828	0.42015	0.33907	0.42321	0.38828	0.31665	0.37103	0.36022	0.41323	0.36239	0.33823	0.41646	0.3487	0.38483	0.35596	0.41388	0.38605	0.41408	0.42407	0.30137	0.23227	0.281	0.27962
851.54	0.46367	0.45853	0.51255	0.46344	0.46839	0.41307	0.45525	0.50807	0.38692	0.37773	0.44251	0.39531	0.41097	0.36989	0.41286	0.34344	0.40374	0.39408	0.30067	0.34707	0.35491	0.41031	0.39331	0.34795	0.43661	0.34067	0.35697	0.36357	0.39684	0.3953	0.39778	0.4096	0.30497	0.20256	0.28767	0.30036
852.5	0.47232	0.46386	0.51536	0.42767	0.47415	0.39619	0.47171	0.50363	0.3792	0.34244	0.44821	0.39197	0.39614	0.37111	0.42738	0.33311	0.40068	0.37492	0.32646	0.33834	0.34453	0.38586	0.4013	0.31991	0.43359	0.35394	0.37189	0.3403	0.38644	0.38696	0.40333	0.41886	0.31022	0.20001	0.28506	0.29459
853.46	0.47501	0.48654	0.55621	0.42863	0.46153	0.41808	0.45731	0.50058	0.37937	0.37246	0.46259	0.44028	0.41165	0.35876	0.47437	0.33332	0.41102	0.37407	0.33305	0.35726	0.36251	0.40094	0.41341	0.37231	0.4383	0.36672	0.39246	0.3488	0.4033	0.41726	0.41288	0.43115	0.32717	0.22605	0.28743	0.33653
854.42	0.48222	0.48323	0.57279	0.42818	0.41869	0.40537	0.41642	0.46337	0.36306	0.36941	0.44599	0.45294	0.39545	0.34559	0.46621	0.32999	0.37059	0.3645	0.33327	0.33492	0.34457	0.38535	0.41139	0.36065	0.42639	0.3584	0.38783	0.34248	0.38263	0.39392	0.41	0.40957	0.31095	0.21889	0.25778	0.34465
855.38	0.48902	0.5063	0.55527	0.45104	0.38464	0.38845	0.43869	0.45806	0.36864	0.36507	0.40052	0.46536	0.39429	0.35474	0.44081	0.36559	0.36625	0.3406	0.3404	0.3066	0.3368	0.37897	0.41446	0.38861	0.40097	0.37438	0.37361	0.3582	0.3747	0.36798	0.41497	0.37897	0.30854	0.22524	0.24681	0.34977
856.34	0.49925	0.50441	0.57581	0.45863	0.38824	0.38162	0.45807	0.4564	0.37415	0.38702	0.4125	0.48603	0.40554	0.38465	0.43521	0.38802	0.38305	0.32968	0.34475	0.30946	0.34718	0.38659	0.40941	0.41974	0.39452	0.39213	0.37784	0.37291	0.38804	0.37187	0.42166	0.39163	0.31587	0.21813	0.26484	0.34587
857.3	0.49404	0.50582	0.52385	0.46069	0.37397	0.36795	0.45572	0.45401	0.34703	0.39747	0.38517	0.47243	0.39752	0.39466	0.37932	0.38569	0.3532	0.31628	0.34047	0.32964	0.33165	0.39958	0.42301	0.45159	0.38871	0.38977	0.33979	0.37469	0.37597	0.37513	0.41972	0.3848	0.29495	0.23515	0.27436	0.3532
858.26	0.49649	0.50893	0.49894	0.42679	0.36431	0.3328	0.45434	0.42949	0.31611	0.40231	0.39367	0.43817	0.3825	0.40851	0.36783	0.39045	0.32974	0.32259	0.31234	0.29655	0.30296	0.41246	0.42919	0.43543	0.37209	0.39609	0.33343	0.35704	0.37195	0.35858	0.40406	0.35198	0.26463	0.23008	0.27198	0.31026
859.22	0.44499	0.49516	0.46869	0.41265	0.38285	0.35359	0.44974	0.40161	0.30777	0.3871	0.37081	0.43505	0.36387	0.40473	0.35707	0.39251	0.3486	0.3611	0.31164	0.28152	0.3084	0.42411	0.39872	0.42946	0.36973	0.39524	0.32909	0.33817	0.37181	0.38731	0.38821	0.33956	0.27394	0.22038	0.25464	0.27854
860.18	0.42433	0.48107	0.48695	0.39693	0.39511	0.34407	0.416	0.37544	0.29443	0.39697	0.40192	0.4237	0.35201	0.3928	0.3883	0.37182	0.35534	0.38823	0.29507	0.27338	0.31723	0.43899	0.41466	0.4126	0.38144	0.38076	0.33737	0.34885	0.37821	0.39875	0.38359	0.33591	0.26912	0.21619	0.2669	0.28269
861.13	0.43156	0.46352	0.47005	0.38953	0.39255	0.35451	0.40458	0.36413	0.28274	0.39799	0.38026	0.4103	0.34438	0.35734	0.38494	0.3604	0.34117	0.40924	0.30613	0.26246	0.27781	0.44221	0.41286	0.39303	0.36379	0.37243	0.33715	0.32389	0.37586	0.40084	0.3957	0.3189	0.25228	0.23157	0.25188	0.27633
862.09	0.40409	0.45356	0.48944	0.35545	0.37916	0.35991	0.37385	0.36706	0.28058	0.38517	0.373	0.39681	0.35862	0.34264	0.40261	0.35013	0.3555	0.41221	0.27263	0.24155	0.27346	0.43911	0.3875	0.36761	0.35322	0.3621	0.34304	0.31282	0.38076	0.40265	0.37797	0.30634	0.25768	0.20695	0.23134	0.27566
863.08	0.39264	0.43996	0.47636	0.3225	0.38071	0.39054	0.36068	0.39313	0.27915	0.37039	0.36969	0.3946	0.36209	0.34913	0.38705	0.31969	0.34415	0.40868	0.26745	0.2499	0.26351	0.43308	0.39231	0.37449	0.36409	0.35332	0.34258	0.28768	0.38232	0.42362	0.38605	0.34278	0.25762	0.20445	0.23746	0.31166
864.03	0.42686	0.45766	0.49881	0.32885	0.39176	0.39634	0.38858	0.40949	0.31473	0.37356	0.37908	0.39868	0.39271	0.37697	0.42593	0.32663	0.36321	0.39048	0.25558	0.24991	0.29068	0.43664	0.40806	0.40549	0.38315	0.36764	0.36419	0.31005	0.41346	0.41628	0.41204	0.34355	0.27459	0.22009	0.26851	0.34095
864.99	0.4267	0.44221	0.49053	0.33677	0.39827	0.3999	0.40875	0.44027	0.31816	0.36048	0.37183	0.40043	0.3972	0.38152	0.40811	0.33028	0.37966	0.36679	0.26935	0.24821	0.29925	0.44469	0.38476	0.40215	0.38446	0.36629	0.36435	0.31328	0.41653	0.41691	0.41407	0.35882	0.28353	0.23555	0.26015	0.35644
865.95	0.42305	0.4604	0.45526	0.30131	0.39182	0.39531	0.40784	0.4302	0.32579	0.36919	0.38302	0.39386	0.40521	0.39058	0.39766	0.30349	0.37537	0.35329	0.27486	0.2732	0.30212	0.43181	0.40165	0.39785	0.38263	0.36159	0.33983	0.32585	0.40416	0.41035	0.42413	0.38482	0.27942	0.25371	0.2791	0.3508
866.91	0.44009	0.44505	0.44898	0.31679	0.38356	0.39124	0.42217	0.41513	0.31596	0.3605	0.39788	0.39975	0.39147	0.38935	0.392	0.30878	0.37559	0.34546	0.27431	0.26449	0.28304	0.42889	0.416	0.40487	0.37952	0.36342	0.34399	0.33886	0.40073	0.40545	0.43355	0.39363	0.27329	0.2606	0.29064	0.34781
867.87	0.45109	0.42956	0.4858	0.35116	0.37738	0.37859	0.42903	0.42257	0.32836	0.38932	0.40132	0.40099	0.3957	0.37335	0.42193	0.33432	0.38592	0.34607	0.28919	0.27857	0.28332	0.43347	0.41596	0.38658	0.38334	0.37383	0.36881	0.35624	0.40554	0.40915	0.43797	0.37696	0.28499	0.26913	0.29091	0.32973
868.83	0.41742	0.40533	0.4687	0.36539	0.37545	0.38212	0.38854	0.45762	0.30271	0.37692	0.38917	0.39715	0.38287	0.34468	0.39226	0.3204	0.35831	0.34773	0.28961	0.29994	0.24899	0.42242	0.42396	0.36399	0.35245	0.36058	0.3531	0.38409	0.38396	0.4039	0.41096	0.39036	0.26899	0.27205	0.2944	0.32022
869.79	0.40794	0.4093	0.44569	0.33523	0.38973	0.39874	0.39233	0.46755	0.29156	0.38687	0.41141	0.41088	0.38534	0.33508	0.37597	0.28912	0.35728	0.36791	0.28528	0.32272	0.24455	0.42118	0.44305	0.39208	0.35722	0.36704	0.32656	0.37465	0.41583	0.41549	0.42056	0.411	0.26635	0.28207	0.31595	0.31268
870.74	0.40731	0.39676	0.47803	0.36901	0.40277	0.39688	0.41379	0.50952	0.32289	0.40214	0.41058	0.38591	0.40536	0.33859	0.40185	0.29974	0.36507	0.36108	0.29199	0.33798	0.27306	0.44204	0.45941	0.39612	0.3663	0.38133	0.38045	0.38156	0.45455	0.42943	0.41132	0.41745	0.31091	0.28902	0.30081	0.32601
871.7	0.40369	0.39627	0.47831	0.36695	0.42022	0.40769	0.43379	0.53463	0.36167	0.43049	0.40878	0.4013	0.40997	0.36304	0.39928	0.28199	0.36839	0.38786	0.32704	0.3451	0.29684	0.44109	0.45969	0.41728	0.36994	0.39716	0.40677	0.39519	0.4626	0.44734	0.43475	0.44259	0.32256	0.29573	0.30272	0.35012
872.66	0.39793	0.40852	0.46143	0.36481	0.44498	0.42614	0.46027	0.54973	0.37223	0.42964	0.42551	0.4391	0.4234	0.37678	0.40566	0.29672	0.39695	0.39229	0.33956	0.35487	0.31276	0.45125	0.46752	0.45983	0.38372	0.40305	0.40922	0.43568	0.4869	0.43951	0.44223	0.45124	0.33962	0.30553	0.31959	0.37945
873.62	0.44019	0.44192	0.4837	0.36457	0.48185	0.44754	0.488	0.56416	0.40683	0.48927	0.45643	0.45634	0.4425	0.42353	0.44239	0.33052	0.42822	0.42512	0.36344	0.35813	0.34174	0.49134	0.50026	0.51218	0.42528	0.43644	0.43602	0.45599	0.51649	0.47012	0.47752	0.47811	0.36182	0.33966	0.3276	0.40301
874.58	0.4591	0.46067	0.50295	0.38791	0.47801	0.46307	0.49913	0.55167	0.4449	0.51092	0.45195	0.46426	0.44451	0.45308	0.47452	0.35352	0.41518	0.42409	0.37903	0.35704	0.3595	0.47936	0.47565	0.50784	0.43535	0.4613	0.48353	0.47706	0.50964	0.48683	0.48413	0.48005	0.38498	0.32613	0.31673	0.41652
875.53	0.47836	0.5094	0.4983	0.40179	0.48635	0.48933	0.49269	0.57257	0.45934	0.51482	0.4608	0.496	0.44772	0.49931	0.48308	0.37206	0.42942	0.46067	0.38948	0.37605	0.38359	0.52052	0.47158	0.52369	0.46483	0.48992	0.47898	0.52176	0.50407	0.50808	0.48749	0.50227	0.3929	0.34592	0.33943	0.43449
876.49	0.48399	0.54169	0.49827	0.4238	0.49518	0.49482	0.50412	0.60079	0.47059	0.517	0.47962	0.50482	0.45397	0.51539	0.508	0.39252	0.4435	0.46691	0.39666	0.39095	0.40348	0.54478	0.46329	0.52588	0.48851	0.51526	0.48726	0.54546	0.52898	0.51961	0.47702	0.51146	0.40717	0.35604	0.36136	0.44515
877.45	0.51629	0.54233	0.48892	0.43565	0.48047	0.49088	0.50578	0.57751	0.47384	0.52964	0.47563	0.48435	0.46215	0.52745	0.51548	0.39026	0.43671	0.47675	0.39138	0.3797	0.42427	0.57094	0.48088	0.51632	0.49821	0.52993	0.5044	0.5629	0.53852	0.53801	0.48205	0.52186	0.41759	0.37297	0.37052	0.45004
878.41	0.49929	0.52878	0.45851	0.42544	0.4787	0.48815	0.52612	0.57161	0.46128	0.52794	0.47082	0.46071	0.45629	0.506	0.49867	0.37013	0.44394	0.46058	0.40649	0.38013	0.43691	0.54112	0.47065	0.48807	0.49422	0.51817	0.50322	0.57712	0.55703	0.54351	0.49464	0.51373	0.42754	0.38273	0.37879	0.45051
879.36	0.49566	0.50364	0.46592	0.43382	0.48589	0.49436	0.54886	0.61796	0.48132	0.53878	0.49565	0.46248	0.47401	0.49439	0.49874	0.38348	0.45646	0.47784	0.43109	0.39395	0.45037	0.56788	0.51427	0.48822	0.51072	0.49919	0.49422	0.62825	0.57367	0.5494	0.50836	0.51596	0.4365	0.41113	0.39632	0.46715
880.32	0.46759	0.47498	0.46668	0.446	0.48078	0.5029	0.56068	0.59979	0.45266	0.52757	0.48624	0.47557	0.47533	0.47093	0.51368	0.40986	0.47763	0.48589	0.40768	0.37704	0.45305	0.54357	0.48589	0.52131	0.51197	0.49457	0.51418	0.64834	0.60015	0.56455	0.51813	0.49802	0.42029	0.4007	0.38395	0.47217
881.28	0.4747	0.48051	0.46492	0.46898	0.46404	0.50209	0.56589	0.61447	0.44465	0.55455	0.48445	0.50027	0.51355	0.44723	0.51133	0.43301	0.45893	0.49289	0.41181	0.40824	0.46617	0.57938	0.49931	0.55121	0.52542	0.48724	0.51733	0.67976	0.59004	0.56767	0.55321	0.51803	0.42917	0.42857	0.37456	0.4878
882.23	0.44165	0.49842	0.45624	0.459	0.48315	0.50223	0.5724	0.64701	0.44656	0.55105	0.48415	0.50048	0.51328	0.46663	0.51211	0.41819	0.46772	0.4907	0.41755	0.43693	0.47043	0.59564	0.47031	0.54637	0.52454	0.50178	0.50942	0.68438	0.61014	0.57482	0.55104	0.55027	0.43701	0.43712	0.37743	0.48606
883.19	0.4724	0.5247	0.50206	0.47683	0.47849	0.49069	0.57749	0.65509	0.45761	0.56945	0.50549	0.52839	0.53054	0.48012	0.5562	0.44201	0.49791	0.51037	0.41312	0.47258	0.48202	0.64411	0.47954	0.56572	0.53268	0.52385	0.55086	0.69253	0.62888	0.5875	0.54733	0.58738	0.44295	0.4495	0.38334	0.50313
884.15	0.46933	0.54673	0.49258	0.47597	0.4556	0.45049	0.56317	0.62163	0.44131	0.54618	0.51021	0.50558	0.53049	0.49944	0.54963	0.44645	0.51669	0.50276	0.38988	0.46076	0.48308	0.6483	0.48119	0.57579	0.54068	0.54587	0.56606	0.69278	0.63427	0.57867	0.54956	0.599	0.44606	0.43537	0.39275	0.50091
885.1	0.50823	0.5484	0.49964	0.47979	0.47139	0.42667	0.5834	0.64279	0.45443	0.57545	0.52816	0.51479	0.53091	0.50623	0.54058	0.43076	0.5138	0.48922	0.43589	0.48478	0.48509	0.6536	0.51048	0.56899	0.54263	0.53657	0.57741	0.70896	0.63803	0.56653	0.56587	0.6256	0.45808	0.44492	0.41848	0.50545
886.06	0.50717	0.54255	0.52345	0.48377	0.4818	0.41514	0.60944	0.62371	0.47584	0.57739	0.56026	0.5058	0.53134	0.50493	0.57095	0.43915	0.54343	0.48535	0.44008	0.48197	0.50042	0.64912	0.52732	0.56787	0.54706	0.53664	0.58844	0.74025	0.67068	0.56207	0.57234	0.6147	0.47482	0.44055	0.43239	0.51712
887.01	0.52634	0.53272	0.52453	0.49906	0.46821	0.40799	0.61605	0.60897	0.47789	0.60598	0.56799	0.519	0.525	0.48848	0.56935	0.45542	0.52928	0.48791	0.45395	0.48459	0.50204	0.66069	0.54694	0.58014	0.55977	0.53244	0.59496	0.75176	0.65882	0.56257	0.58857	0.61033	0.47441	0.45767	0.43273	0.52939
887.97	0.52801	0.51934	0.48947	0.51341	0.43994	0.40485	0.61291	0.61552	0.47433	0.5777	0.56009	0.491	0.518	0.48857	0.53662	0.46043	0.51333	0.48555	0.46005	0.47171	0.49578	0.64196	0.54262	0.57058	0.56321	0.53654	0.57639	0.7749	0.64405	0.56227	0.58124	0.59718	0.47001	0.43274	0.42652	0.51319
888.93	0.56631	0.49095	0.51711	0.52074	0.46824	0.4273	0.6113	0.65032	0.50221	0.60844	0.57061	0.54079	0.52499	0.4847	0.5643	0.4738	0.50778	0.50734	0.48244	0.51108	0.50516	0.63627	0.55116	0.61214	0.56092	0.52715	0.60382	0.77154	0.6514	0.57924	0.59167	0.61105	0.49854	0.45696	0.43474	0.54096
889.88	0.54339	0.49509	0.48904	0.51736	0.45802	0.42911	0.58228	0.64261	0.50629	0.60904	0.58676	0.52741	0.52061	0.49346	0.54019	0.47187	0.49219	0.50588	0.44595	0.501	0.51031	0.64571	0.56823	0.60584	0.54726	0.54494	0.56645	0.75563	0.64409	0.57471	0.57299	0.6256	0.49853	0.45383	0.44186	0.53131
890.84	0.53095	0.54356	0.49216	0.49534	0.47805	0.45211	0.54806	0.653	0.49505	0.59446	0.56093	0.53077	0.5182	0.52793	0.53101	0.45969	0.49132	0.50846	0.44092	0.50271	0.49185	0.61698	0.55075	0.60158	0.5517	0.57432	0.56351	0.73404	0.63913	0.59034	0.55799	0.62236	0.50076	0.44431	0.43337	0.51521
891.79	0.52149	0.5641	0.48862	0.49839	0.48754	0.44797	0.53004	0.65235	0.50616	0.5526	0.56313	0.51689	0.53462	0.53882	0.52255	0.47633	0.50539	0.50179	0.42915	0.49046	0.51009	0.58046	0.55625	0.58607	0.52779	0.56902	0.55785	0.74807	0.65712	0.58596	0.54775	0.6023	0.50819	0.41343	0.44231	0.50138
892.75	0.49962	0.59023	0.49104	0.47709	0.49836	0.45412	0.51902	0.6809	0.51649	0.5555	0.57167	0.54463	0.54523	0.54248	0.52685	0.45942	0.49409	0.48676	0.41869	0.53482	0.51615	0.58147	0.56399	0.59004	0.5197	0.57507	0.53362	0.70925	0.6582	0.57869	0.56067	0.63178	0.51288	0.40444	0.45976	0.50739
893.7	0.45729	0.6288	0.44615	0.4713	0.477	0.4612	0.52387	0.67739	0.4857	0.55019	0.55661	0.51413	0.54667	0.54441	0.48543	0.43636	0.48052	0.46498	0.3905	0.52074	0.50657	0.59216	0.54174	0.54737	0.5143	0.57984	0.4803	0.68011	0.64087	0.57705	0.55531	0.6065	0.48109	0.38959	0.44912	0.48669
894.66	0.45131	0.61393	0.47958	0.45708	0.47515	0.45897	0.53674	0.67527	0.46735	0.55021	0.54384	0.51204	0.54352	0.54036	0.504	0.43764	0.49108	0.4541	0.40641	0.52762	0.4757	0.59095	0.51722	0.54325	0.53672	0.57557	0.49438	0.66631	0.64353	0.5614	0.56708	0.57895	0.47601	0.40117	0.43582	0.48689
895.61	0.45109	0.55821	0.4457	0.43667	0.46393	0.4668	0.54374	0.65592	0.45197	0.55374	0.57072	0.52223	0.52328	0.52374	0.47725	0.41267	0.47232	0.46829	0.40443	0.52127	0.44932	0.60768	0.52101	0.54738	0.52391	0.55175	0.47345	0.63082	0.62703	0.57534	0.58078	0.5762	0.45395	0.40867	0.44031	0.48563
896.57	0.44076	0.53091	0.43201	0.42433	0.46034	0.47689	0.54581	0.64949	0.4346	0.56893	0.57838	0.54251	0.48969	0.5045	0.45419	0.38977	0.46482	0.46445	0.39116	0.51606	0.41462	0.59747	0.51866	0.55399	0.52136	0.54873	0.45546	0.58445	0.58706	0.55976	0.5901	0.59148	0.44048	0.41253	0.43718	0.49168
897.52	0.43526	0.51111	0.4428	0.44495	0.46235	0.4917	0.57239	0.61771	0.435	0.55495	0.56397	0.55269	0.48186	0.49444	0.46892	0.40809	0.47355	0.46914	0.39679	0.49631	0.4113	0.57718	0.50036	0.56012	0.51684	0.54185	0.47296	0.58896	0.58197	0.56112	0.59758	0.56912	0.4464	0.41886	0.41488	0.50474
898.48	0.45806	0.48812	0.44229	0.44952	0.4599	0.5092	0.55931	0.59741	0.43566	0.54712	0.55901	0.53725	0.46949	0.48384	0.47333	0.42186	0.47074	0.47169	0.37318	0.488	0.41279	0.56734	0.48381	0.53905	0.51336	0.52663	0.46882	0.58639	0.58648	0.55469	0.5798	0.57779	0.45211	0.42321	0.40381	0.47829
899.43	0.46388	0.459	0.42763	0.42665	0.43767	0.53304	0.53265	0.59521	0.44858	0.52735	0.56228	0.53884	0.47127	0.44329	0.4747	0.40126	0.46108	0.48163	0.3522	0.47667	0.4303	0.56518	0.48567	0.50802	0.48639	0.50052	0.45447	0.53935	0.56855	0.56217	0.55674	0.5667	0.45537	0.41584	0.38269	0.47412
900.39	0.47061	0.46338	0.43452	0.4339	0.43303	0.55172	0.50654	0.55301	0.47386	0.52981	0.53987	0.51336	0.46763	0.43327	0.49105	0.3955	0.45798	0.4411	0.31925	0.44013	0.44923	0.51044	0.48215	0.48394	0.46688	0.48542	0.44919	0.49986	0.55641	0.51823	0.52204	0.54758	0.4813	0.40216	0.36995	0.44201
901.34	0.46347	0.45089	0.44294	0.42819	0.4326	0.57165	0.47001	0.55415	0.47671	0.50275	0.53287	0.49857	0.45792	0.43313	0.48961	0.37994	0.45205	0.42444	0.31402	0.44178	0.44429	0.49272	0.46269	0.4622	0.45998	0.46447	0.44999	0.49595	0.56173	0.51671	0.4995	0.52026	0.46896	0.38508	0.35656	0.42011
902.3	0.46298	0.43736	0.43188	0.37326	0.42417	0.55774	0.40447	0.54316	0.47821	0.51922	0.52649	0.47176	0.43568	0.43578	0.46637	0.33797	0.43028	0.39014	0.28077	0.40899	0.44282	0.48245	0.43995	0.4535	0.45238	0.44694	0.42172	0.43848	0.55146	0.50036	0.46633	0.49733	0.4549	0.37626	0.34728	0.3932
903.25	0.42687	0.41993	0.4305	0.33959	0.42034	0.56814	0.37789	0.53237	0.44978	0.49165	0.51453	0.4765	0.43443	0.41227	0.46677	0.31225	0.40355	0.38485	0.25767	0.37997	0.39736	0.43879	0.43911	0.46898	0.43022	0.42072	0.40556	0.40857	0.52064	0.49352	0.44333	0.47852	0.43149	0.35692	0.33553	0.37306
904.2	0.43281	0.42429	0.41928	0.35281	0.43977	0.59082	0.38113	0.54986	0.43009	0.49962	0.51118	0.48763	0.43887	0.43222	0.46288	0.32627	0.38652	0.39575	0.25395	0.38458	0.35199	0.41782	0.41478	0.49003	0.43809	0.41894	0.39107	0.4173	0.52318	0.50547	0.43544	0.51914	0.43446	0.342	0.34179	0.37846
905.16	0.41335	0.42055	0.43314	0.34642	0.44032	0.61629	0.36304	0.56543	0.37582	0.46945	0.48574	0.48526	0.42231	0.44227	0.4476	0.31106	0.39227	0.40865	0.25958	0.38216	0.3218	0.43112	0.3943	0.49334	0.44658	0.41963	0.38519	0.41632	0.50996	0.51417	0.42209	0.51868	0.40026	0.33307	0.31598	0.39639
906.09	0.43471	0.47878	0.43923	0.37817	0.45255	0.65499	0.38863	0.55603	0.37109	0.50475	0.47631	0.49393	0.45227	0.46809	0.4488	0.32922	0.40535	0.40542	0.26928	0.39847	0.33236	0.43863	0.41744	0.48651	0.4662	0.44504	0.38235	0.41545	0.50756	0.51059	0.43116	0.53263	0.41677	0.3489	0.3399	0.41354
907.04	0.42408	0.47097	0.43153	0.37598	0.47206	0.69534	0.39373	0.54026	0.36256	0.47402	0.45181	0.48706	0.45067	0.45119	0.44168	0.32414	0.40344	0.42173	0.25499	0.4003	0.29685	0.42399	0.39319	0.4558	0.46483	0.41128	0.38331	0.41328	0.49448	0.49652	0.42536	0.53764	0.42744	0.34223	0.33359	0.39896
908	0.43549	0.50137	0.43736	0.39556	0.49672	0.70665	0.38615	0.55958	0.373	0.49751	0.44724	0.49267	0.44058	0.46748	0.44555	0.32785	0.43183	0.40747	0.27553	0.42123	0.30783	0.45859	0.40354	0.45165	0.46082	0.42838	0.39619	0.40196	0.49617	0.48362	0.42428	0.55562	0.42758	0.36326	0.34585	0.4185
908.95	0.42049	0.5293	0.45446	0.38583	0.49659	0.72734	0.38232	0.54039	0.39605	0.48101	0.42032	0.47133	0.42481	0.47074	0.44482	0.30511	0.42712	0.39204	0.27046	0.40501	0.35138	0.46576	0.40206	0.43537	0.4454	0.42968	0.42168	0.37959	0.46943	0.46845	0.42419	0.5268	0.4312	0.36743	0.34706	0.40281
909.9	0.42554	0.52526	0.44174	0.39687	0.48304	0.72606	0.39284	0.53508	0.42339	0.4798	0.44286	0.45263	0.43325	0.45956	0.45851	0.31772	0.40904	0.36759	0.27414	0.42129	0.35438	0.4663	0.41447	0.39926	0.42816	0.4234	0.42697	0.39004	0.46077	0.45163	0.43745	0.53455	0.44438	0.37538	0.37196	0.36998
910.85	0.41916	0.50477	0.41227	0.35566	0.46594	0.72739	0.37869	0.5233	0.41692	0.45928	0.42471	0.42665	0.41509	0.44824	0.44472	0.29803	0.39383	0.39076	0.2579	0.37858	0.3313	0.44909	0.3832	0.39241	0.39427	0.40761	0.39459	0.36901	0.44537	0.45863	0.41253	0.52293	0.42792	0.37221	0.33782	0.34754
911.81	0.42869	0.52787	0.40773	0.37438	0.4651	0.75917	0.39959	0.50917	0.41796	0.48374	0.43413	0.40463	0.42579	0.46024	0.4394	0.30285	0.3902	0.39961	0.28596	0.36717	0.33646	0.46686	0.4134	0.38968	0.40209	0.43023	0.38753	0.36175	0.44749	0.46628	0.41499	0.51925	0.41784	0.38738	0.3309	0.349
912.76	0.44171	0.52709	0.44716	0.39092	0.46571	0.80924	0.39388	0.49648	0.41274	0.47205	0.42458	0.39614	0.42065	0.47332	0.4622	0.30045	0.39115	0.41534	0.28192	0.35861	0.33917	0.4543	0.4001	0.38003	0.40087	0.43588	0.41425	0.37076	0.45529	0.47285	0.42003	0.50585	0.40802	0.37418	0.3195	0.35484
913.71	0.43241	0.51233	0.43101	0.39694	0.46296	0.81152	0.37322	0.47443	0.40413	0.45315	0.42851	0.38195	0.40885	0.44991	0.447	0.29315	0.39215	0.38781	0.26882	0.342	0.30789	0.41927	0.38042	0.36419	0.37969	0.40878	0.38303	0.38474	0.44672	0.44416	0.39531	0.49187	0.3875	0.36254	0.29664	0.35498
914.67	0.4315	0.48981	0.44127	0.39717	0.4769	0.83823	0.39599	0.48256	0.41102	0.45444	0.38412	0.38261	0.39559	0.41484	0.4168	0.27994	0.37171	0.40959	0.27941	0.32688	0.32545	0.40767	0.3461	0.37974	0.38358	0.37998	0.36001	0.37952	0.44593	0.462	0.39241	0.49092	0.39452	0.34217	0.26998	0.36145
915.62	0.4147	0.44714	0.47851	0.40895	0.46504	0.843	0.4081	0.49083	0.38212	0.43116	0.39727	0.39125	0.38094	0.39491	0.43067	0.25971	0.34597	0.39342	0.28187	0.34127	0.31623	0.3934	0.33826	0.36713	0.37656	0.36033	0.38255	0.37709	0.4363	0.43727	0.39929	0.48568	0.36588	0.31379	0.26087	0.35378
916.57	0.40199	0.41486	0.4693	0.39829	0.43816	0.84117	0.37928	0.50593	0.365	0.39079	0.39189	0.40367	0.35759	0.37296	0.4238	0.25453	0.33333	0.37345	0.25752	0.32797	0.32204	0.3512	0.32134	0.3616	0.33343	0.34402	0.36641	0.37589	0.41554	0.42081	0.37485	0.47408	0.35109	0.2881	0.24878	0.33931
917.52	0.38443	0.41506	0.43928	0.37889	0.42919	0.8127	0.38822	0.48861	0.37221	0.36404	0.40572	0.39628	0.35507	0.34691	0.3985	0.26319	0.33661	0.34269	0.27834	0.31233	0.31182	0.34104	0.31517	0.34637	0.31907	0.33391	0.34072	0.38002	0.40655	0.40372	0.36707	0.4656	0.36025	0.27691	0.24768	0.32373
918.47	0.38427	0.39645	0.43988	0.38641	0.38968	0.82159	0.40491	0.47658	0.36926	0.38262	0.42057	0.38994	0.35795	0.35309	0.38711	0.27694	0.33063	0.35248	0.29245	0.30193	0.30845	0.36121	0.3272	0.34817	0.31834	0.34473	0.3503	0.37958	0.40695	0.40815	0.3899	0.44455	0.35918	0.27478	0.26613	0.2999
919.43	0.3758	0.41886	0.43955	0.40635	0.37373	0.81487	0.36331	0.4742	0.35505	0.4053	0.43989	0.40596	0.34892	0.36856	0.39359	0.29188	0.35618	0.34135	0.26991	0.29146	0.30678	0.37401	0.33279	0.34403	0.30478	0.36495	0.3413	0.37004	0.42198	0.39881	0.38037	0.43401	0.34114	0.30122	0.2812	0.31292
920.38	0.37002	0.43056	0.45409	0.41588	0.37705	0.83023	0.34529	0.48174	0.36022	0.41351	0.43759	0.40183	0.35817	0.35468	0.3904	0.31713	0.37161	0.3434	0.2699	0.28878	0.30871	0.39209	0.31614	0.36023	0.31529	0.36774	0.33261	0.36818	0.43853	0.40274	0.38275	0.43264	0.34486	0.31229	0.27971	0.32937
921.31	0.37108	0.46126	0.4566	0.43345	0.40099	0.83861	0.35168	0.48831	0.36077	0.42171	0.44415	0.38312	0.36763	0.36735	0.39058	0.33025	0.38834	0.36306	0.2702	0.27887	0.28831	0.40847	0.31925	0.32959	0.33318	0.39209	0.34432	0.38603	0.43988	0.41461	0.39871	0.42679	0.34833	0.31981	0.28831	0.32032
922.26	0.38043	0.43412	0.42976	0.43681	0.37185	0.84167	0.33962	0.48145	0.3538	0.43338	0.44587	0.36549	0.34924	0.3689	0.3627	0.31578	0.35036	0.35745	0.24254	0.28987	0.28245	0.40036	0.30217	0.31428	0.32664	0.37246	0.30208	0.37505	0.4151	0.41104	0.38855	0.42392	0.32099	0.31223	0.26366	0.31045
923.21	0.40275	0.4488	0.43732	0.46347	0.39156	0.83833	0.33184	0.49038	0.35081	0.43108	0.44052	0.38313	0.35463	0.3644	0.36014	0.32885	0.35903	0.36193	0.24296	0.29454	0.29752	0.38606	0.3041	0.30806	0.34123	0.36891	0.31553	0.37874	0.40633	0.40623	0.3917	0.44187	0.30547	0.30129	0.25158	0.32431
924.16	0.44345	0.4442	0.45637	0.45106	0.40463	0.80608	0.33856	0.45897	0.35317	0.39972	0.43814	0.34892	0.36063	0.36626	0.37515	0.34446	0.35243	0.37477	0.23712	0.29953	0.28956	0.36068	0.30206	0.28574	0.33178	0.36428	0.32697	0.38458	0.37468	0.39361	0.37346	0.40878	0.30331	0.27402	0.23626	0.29836
925.11	0.47523	0.46954	0.44408	0.46929	0.41152	0.78159	0.35186	0.46383	0.37726	0.38663	0.43805	0.35403	0.35386	0.39287	0.38605	0.34932	0.34791	0.3838	0.23334	0.31931	0.29489	0.36225	0.31449	0.26638	0.32289	0.37653	0.34113	0.39992	0.36018	0.39531	0.37501	0.39727	0.3092	0.27323	0.25279	0.27804
926.06	0.48706	0.47425	0.45047	0.47336	0.39082	0.74313	0.35679	0.45976	0.35404	0.40789	0.43399	0.38821	0.36926	0.40041	0.39236	0.34545	0.34055	0.36359	0.25443	0.32349	0.29208	0.37578	0.29261	0.2835	0.30271	0.35855	0.3414	0.39516	0.35557	0.37436	0.3781	0.3815	0.28206	0.28195	0.23024	0.2945
927.02	0.49889	0.46517	0.46319	0.46071	0.40152	0.70267	0.38382	0.47541	0.36346	0.417	0.43432	0.41765	0.40094	0.40024	0.41693	0.35993	0.37922	0.3875	0.26867	0.32357	0.3104	0.37024	0.28844	0.2881	0.32302	0.38533	0.3758	0.40211	0.379	0.37469	0.37397	0.37582	0.30323	0.26862	0.239	0.30389
927.97	0.48216	0.45482	0.42648	0.4245	0.37986	0.66998	0.37387	0.47538	0.3466	0.41806	0.41251	0.39443	0.37573	0.40287	0.3935	0.34548	0.37269	0.37123	0.25137	0.33509	0.2995	0.36899	0.2842	0.27911	0.29611	0.3937	0.33069	0.38529	0.38922	0.36191	0.35984	0.35933	0.28863	0.26075	0.21407	0.29537
928.92	0.4659	0.46475	0.40252	0.4251	0.36049	0.64942	0.38156	0.4977	0.33756	0.42022	0.42222	0.42301	0.37612	0.40761	0.37933	0.35093	0.38619	0.3497	0.2609	0.34536	0.31183	0.38622	0.28043	0.30107	0.29915	0.40013	0.33052	0.3977	0.40695	0.33754	0.37542	0.3756	0.27062	0.2548	0.21957	0.32313
929.87	0.46143	0.46086	0.40309	0.41269	0.34595	0.60446	0.38274	0.48047	0.32529	0.41966	0.41599	0.40271	0.37485	0.39289	0.35692	0.36655	0.40192	0.32582	0.27178	0.3334	0.3293	0.37961	0.26969	0.2941	0.30646	0.40115	0.31353	0.3892	0.40986	0.32094	0.37468	0.3813	0.28191	0.24088	0.19594	0.32132
930.82	0.46897	0.45735	0.40057	0.40649	0.33713	0.57781	0.38863	0.47864	0.34157	0.39662	0.42852	0.37113	0.35442	0.39561	0.32788	0.36846	0.40652	0.32231	0.26034	0.3724	0.34002	0.37648	0.28063	0.28008	0.31326	0.42898	0.30056	0.38397	0.4201	0.32425	0.37228	0.4007	0.28846	0.21356	0.22176	0.30897
931.75	0.4531	0.48871	0.40091	0.40048	0.34282	0.55686	0.37485	0.47248	0.33013	0.40022	0.43904	0.36109	0.34317	0.38871	0.30329	0.3552	0.40254	0.31189	0.27152	0.36439	0.34262	0.37291	0.30492	0.27551	0.29971	0.40918	0.2946	0.3713	0.41392	0.31127	0.38026	0.40321	0.27433	0.20834	0.23739	0.3084
932.7	0.46462	0.50037	0.44558	0.41669	0.34642	0.52111	0.37574	0.44646	0.35314	0.41284	0.46509	0.37308	0.33424	0.37431	0.3257	0.35088	0.39838	0.30735	0.28527	0.35942	0.35245	0.37669	0.31982	0.27121	0.29787	0.394	0.31756	0.36176	0.39966	0.307	0.37283	0.37922	0.28682	0.20775	0.26082	0.30225
933.65	0.4656	0.49202	0.4327	0.41405	0.36099	0.50574	0.38768	0.4545	0.36002	0.42513	0.48396	0.36092	0.31556	0.36455	0.3126	0.33471	0.39455	0.33257	0.31331	0.37439	0.34189	0.39769	0.35077	0.26471	0.31537	0.37651	0.30534	0.33312	0.3934	0.33471	0.37449	0.40158	0.29169	0.20359	0.27167	0.29132
934.6	0.45706	0.48077	0.42177	0.41815	0.35162	0.49056	0.36457	0.42412	0.33986	0.42797	0.48063	0.354	0.30926	0.36689	0.31308	0.31437	0.39322	0.3371	0.31376	0.37283	0.32188	0.41257	0.361	0.24921	0.30413	0.36761	0.32697	0.31469	0.37752	0.33071	0.36246	0.3891	0.27102	0.2015	0.26843	0.27243
935.55	0.43509	0.48817	0.40853	0.42623	0.36203	0.46021	0.33299	0.40989	0.3557	0.41666	0.47758	0.37388	0.3019	0.35718	0.34158	0.31697	0.37377	0.34155	0.32964	0.34539	0.32532	0.3817	0.37227	0.27034	0.31755	0.33721	0.32049	0.29555	0.36857	0.33148	0.34161	0.3706	0.26342	0.2036	0.2467	0.27705
936.5	0.42314	0.4657	0.41132	0.43068	0.34984	0.44791	0.32171	0.38299	0.36118	0.40129	0.44014	0.37431	0.28149	0.35455	0.35371	0.31157	0.34927	0.35422	0.31768	0.35717	0.31894	0.38532	0.36472	0.27389	0.31615	0.33855	0.30611	0.28217	0.35337	0.33378	0.32802	0.3431	0.25983	0.19875	0.22945	0.28484
937.45	0.40523	0.47694	0.38982	0.43349	0.37641	0.4306	0.32652	0.37446	0.34473	0.37021	0.42325	0.36932	0.28628	0.3903	0.36383	0.32032	0.35774	0.37313	0.32158	0.35347	0.3168	0.37309	0.33437	0.2713	0.32721	0.35598	0.30629	0.30264	0.3604	0.33947	0.32857	0.35618	0.25493	0.20121	0.20466	0.28699
938.4	0.37977	0.47266	0.40028	0.43009	0.36851	0.40506	0.31056	0.3488	0.32509	0.36943	0.38884	0.36008	0.29359	0.39779	0.37816	0.31233	0.34945	0.36178	0.31639	0.32587	0.30895	0.37685	0.30515	0.24588	0.31165	0.38312	0.31798	0.30682	0.35812	0.31998	0.32874	0.32498	0.23654	0.22596	0.18174	0.27605
939.32	0.38045	0.44099	0.39528	0.41617	0.37825	0.39043	0.29032	0.36938	0.35415	0.36059	0.38222	0.37029	0.29318	0.38167	0.37991	0.31246	0.33853	0.36824	0.32855	0.32663	0.33214	0.35532	0.30283	0.25212	0.3162	0.36933	0.29921	0.30837	0.36848	0.32919	0.32164	0.32982	0.23541	0.20656	0.18014	0.2948
940.27	0.38371	0.40818	0.40027	0.42909	0.3709	0.39226	0.333	0.35014	0.33828	0.37637	0.37657	0.36045	0.28265	0.37276	0.35804	0.31389	0.33845	0.37311	0.3363	0.33386	0.32931	0.36971	0.30166	0.25269	0.31096	0.37513	0.31822	0.32482	0.36482	0.32083	0.3474	0.3294	0.22493	0.19665	0.19556	0.32353
941.22	0.37387	0.42054	0.39823	0.43922	0.37624	0.37652	0.33795	0.38769	0.3147	0.38294	0.37248	0.36051	0.30024	0.39451	0.36432	0.31594	0.35605	0.3673	0.36106	0.35075	0.31804	0.37319	0.30167	0.26555	0.31451	0.38205	0.32879	0.33555	0.37726	0.3291	0.36115	0.3597	0.22251	0.21621	0.18676	0.31776
942.17	0.36818	0.39786	0.41409	0.42889	0.38589	0.36392	0.32324	0.39385	0.3219	0.38718	0.37694	0.34618	0.30405	0.35697	0.356	0.29987	0.37254	0.35416	0.3737	0.3568	0.3149	0.39039	0.32811	0.26712	0.33513	0.3669	0.31623	0.31893	0.38753	0.32069	0.36554	0.37008	0.21969	0.20778	0.19454	0.31953
943.12	0.37424	0.40272	0.41995	0.43589	0.39468	0.38897	0.3321	0.3771	0.34693	0.37893	0.38398	0.37665	0.30218	0.36729	0.33593	0.30294	0.3934	0.36411	0.36944	0.37155	0.32648	0.38204	0.34018	0.2879	0.34461	0.36873	0.31645	0.33191	0.40424	0.33444	0.35765	0.35698	0.23152	0.19569	0.18906	0.34766
944.07	0.35503	0.41212	0.41085	0.43703	0.38078	0.38527	0.33443	0.36555	0.34419	0.38497	0.37605	0.36459	0.30283	0.36862	0.34497	0.30746	0.38669	0.36643	0.36495	0.35873	0.30709	0.36598	0.32763	0.28239	0.34907	0.37371	0.30303	0.33082	0.38623	0.33023	0.35962	0.35239	0.21948	0.2111	0.16111	0.34418
945.02	0.37273	0.42318	0.41925	0.44241	0.38041	0.38457	0.31086	0.41537	0.34324	0.39987	0.38584	0.37622	0.32318	0.37917	0.38585	0.32307	0.40875	0.39093	0.37552	0.37145	0.30139	0.38112	0.33684	0.27971	0.36369	0.38491	0.30414	0.34878	0.39632	0.34455	0.34297	0.36276	0.22499	0.23124	0.16531	0.33627
945.96	0.38547	0.41692	0.43088	0.45482	0.36603	0.3772	0.31848	0.36453	0.37314	0.40315	0.41071	0.35812	0.32278	0.37489	0.38885	0.33615	0.39759	0.39473	0.36594	0.33472	0.30998	0.37775	0.32336	0.2702	0.36153	0.39438	0.29752	0.35483	0.37899	0.33521	0.34396	0.33327	0.22746	0.21727	0.16362	0.32841
946.89	0.37989	0.44141	0.41455	0.43883	0.34591	0.38715	0.34184	0.38292	0.3749	0.41352	0.38947	0.3522	0.34297	0.38767	0.38561	0.34007	0.37421	0.40403	0.37215	0.32249	0.31078	0.361	0.30964	0.26022	0.32434	0.41468	0.31751	0.35209	0.36887	0.34917	0.34531	0.30696	0.23185	0.22905	0.16871	0.34051
947.84	0.36835	0.4296	0.40071	0.43336	0.32441	0.34064	0.33085	0.40725	0.35782	0.41358	0.37565	0.32738	0.3432	0.37373	0.4067	0.33888	0.34494	0.37236	0.36074	0.33394	0.29308	0.33412	0.29734	0.25797	0.31427	0.38405	0.3134	0.32917	0.34926	0.32993	0.35007	0.32783	0.22516	0.22002	0.16851	0.31119
948.79	0.3921	0.42983	0.44349	0.42644	0.34966	0.32111	0.36329	0.43084	0.36938	0.43598	0.3866	0.34866	0.35784	0.38932	0.43118	0.32203	0.36144	0.36886	0.36812	0.35173	0.29351	0.35052	0.31972	0.27562	0.31548	0.39664	0.34118	0.33743	0.3632	0.33723	0.36476	0.3422	0.23843	0.24192	0.18447	0.31987
949.74	0.37314	0.44541	0.44842	0.40116	0.3399	0.32495	0.35452	0.4018	0.37083	0.43994	0.37442	0.35631	0.347	0.39831	0.40655	0.29841	0.34719	0.35666	0.35156	0.33863	0.29856	0.3543	0.30714	0.27195	0.30547	0.38978	0.34505	0.31243	0.35131	0.32318	0.35397	0.33052	0.23693	0.24491	0.17024	0.3079
950.68	0.34673	0.44107	0.44459	0.3844	0.36028	0.31612	0.35083	0.42254	0.3623	0.44457	0.35577	0.36678	0.33649	0.38519	0.39329	0.28934	0.36096	0.33779	0.34555	0.36033	0.29089	0.3574	0.31563	0.26043	0.31264	0.37732	0.36165	0.2904	0.37153	0.31401	0.34263	0.3388	0.22973	0.26731	0.17448	0.30047
951.63	0.36342	0.46714	0.44648	0.39473	0.35609	0.32356	0.32287	0.41981	0.34338	0.42957	0.36493	0.38597	0.30925	0.4044	0.40916	0.28761	0.37378	0.33824	0.32242	0.369	0.2759	0.34382	0.3253	0.26126	0.33034	0.39682	0.35116	0.30582	0.38474	0.32021	0.33252	0.36283	0.21609	0.25675	0.16959	0.28403
952.58	0.38511	0.48498	0.46562	0.38416	0.36043	0.34169	0.30902	0.40936	0.34326	0.41927	0.36176	0.40791	0.31478	0.43661	0.40543	0.27087	0.39144	0.3489	0.30605	0.34992	0.29406	0.34585	0.33828	0.26478	0.34051	0.43652	0.36799	0.32046	0.38852	0.34021	0.31744	0.34893	0.21308	0.26486	0.17708	0.28431
953.5	0.383	0.49166	0.45273	0.37719	0.35177	0.37146	0.29563	0.38371	0.33918	0.39587	0.35272	0.38163	0.29966	0.43145	0.38401	0.28209	0.37585	0.34932	0.29187	0.34434	0.29538	0.34122	0.33632	0.25334	0.33696	0.42724	0.37482	0.30826	0.39269	0.34335	0.3118	0.34594	0.22811	0.26449	0.18322	0.26213
954.45	0.3901	0.49217	0.43252	0.37349	0.34806	0.36843	0.28971	0.37583	0.33129	0.37735	0.3376	0.3472	0.28586	0.4195	0.37314	0.28615	0.36583	0.34029	0.26362	0.32926	0.27061	0.31859	0.32155	0.21503	0.32113	0.41838	0.36711	0.31128	0.39282	0.34302	0.31881	0.33947	0.23354	0.25697	0.17542	0.22499
955.4	0.42523	0.51243	0.44018	0.38284	0.33516	0.39907	0.28121	0.39068	0.34685	0.37193	0.32607	0.37052	0.29701	0.4523	0.39648	0.3089	0.36275	0.34471	0.24601	0.30558	0.2844	0.32637	0.30622	0.22018	0.31805	0.43547	0.35945	0.33872	0.38005	0.36688	0.32374	0.34513	0.24821	0.24819	0.16735	0.21177
956.35	0.39972	0.45412	0.41393	0.38077	0.33443	0.38183	0.29226	0.36725	0.37309	0.3945	0.32453	0.37379	0.31821	0.43049	0.37788	0.29182	0.34764	0.3437	0.25513	0.29201	0.29617	0.34435	0.28026	0.21391	0.30829	0.40504	0.33494	0.33936	0.36431	0.3548	0.31276	0.33345	0.26329	0.25799	0.14772	0.20461
957.29	0.36186	0.40994	0.38171	0.36038	0.3256	0.36258	0.28752	0.37716	0.3666	0.41004	0.31752	0.38024	0.3025	0.39455	0.3648	0.2996	0.32585	0.32149	0.2567	0.28584	0.27457	0.35094	0.25726	0.20224	0.29427	0.37423	0.31439	0.33261	0.36481	0.32951	0.30823	0.32836	0.26465	0.27117	0.13924	0.20836
958.24	0.35324	0.42522	0.35256	0.3554	0.31094	0.36427	0.30003	0.36584	0.36556	0.4186	0.32438	0.42225	0.28431	0.39763	0.33953	0.30604	0.32016	0.32015	0.25199	0.27204	0.26271	0.36464	0.24755	0.22611	0.2714	0.3831	0.28824	0.3435	0.3658	0.31792	0.29782	0.30457	0.2542	0.2724	0.14535	0.23497
959.17	0.32952	0.40226	0.37677	0.35682	0.29545	0.35022	0.29832	0.33969	0.35231	0.41236	0.33243	0.45546	0.30863	0.38755	0.35893	0.29266	0.30062	0.31414	0.26782	0.26679	0.2845	0.36791	0.24822	0.24959	0.25888	0.38988	0.28952	0.32741	0.35316	0.3094	0.29027	0.29989	0.25834	0.27085	0.14069	0.26334
960.11	0.31448	0.38784	0.38178	0.38269	0.28459	0.34665	0.29104	0.34223	0.33512	0.41831	0.35248	0.47487	0.30889	0.35636	0.35265	0.302	0.27525	0.30421	0.27004	0.29121	0.26465	0.38079	0.262	0.24409	0.25402	0.39519	0.30648	0.33232	0.34176	0.28808	0.27906	0.29966	0.24569	0.27666	0.14932	0.28546
961.06	0.32325	0.41118	0.38731	0.37858	0.292	0.37179	0.31216	0.3358	0.30925	0.41109	0.32673	0.49788	0.2938	0.36659	0.35028	0.32801	0.27704	0.31557	0.26565	0.29619	0.26679	0.37492	0.25599	0.23854	0.2686	0.39819	0.31737	0.31524	0.35091	0.30223	0.29572	0.30001	0.23843	0.27206	0.16295	0.28997
962.01	0.33091	0.41613	0.39497	0.37761	0.30558	0.4133	0.30713	0.32769	0.30629	0.39747	0.35212	0.46135	0.30937	0.3343	0.35775	0.33046	0.29338	0.33064	0.26273	0.30866	0.27504	0.37593	0.2649	0.21813	0.26238	0.36784	0.29778	0.31414	0.3652	0.32253	0.29679	0.31276	0.23724	0.26552	0.16844	0.25935
962.95	0.30214	0.39516	0.40309	0.37501	0.29727	0.40954	0.27291	0.34418	0.27765	0.38804	0.35283	0.4352	0.31715	0.31565	0.38541	0.31989	0.29734	0.33156	0.24502	0.31308	0.26429	0.36798	0.26783	0.19538	0.27497	0.34385	0.2932	0.30891	0.3545	0.31559	0.27781	0.32647	0.22352	0.24692	0.16349	0.22014
963.9	0.3004	0.38632	0.39727	0.37993	0.3184	0.42443	0.29236	0.36147	0.31245	0.39783	0.36527	0.43861	0.31949	0.30901	0.37926	0.33649	0.31862	0.32579	0.23494	0.31505	0.28686	0.37379	0.28645	0.19618	0.29599	0.31679	0.2741	0.33797	0.37033	0.32079	0.28809	0.32447	0.24479	0.24768	0.17567	0.22605
964.82	0.30228	0.40938	0.35237	0.34764	0.33228	0.41393	0.30123	0.34925	0.30784	0.39125	0.36058	0.43592	0.30668	0.33613	0.34795	0.29426	0.33459	0.32031	0.2288	0.30818	0.28866	0.36302	0.25967	0.2067	0.29838	0.29992	0.23585	0.3101	0.37584	0.31252	0.28763	0.34077	0.25832	0.2577	0.16049	0.21571
965.77	0.29461	0.39173	0.35685	0.34162	0.32945	0.4036	0.27995	0.35456	0.30548	0.37954	0.38095	0.41154	0.3028	0.3197	0.35067	0.2805	0.3327	0.28965	0.2039	0.30547	0.27116	0.34902	0.27273	0.21389	0.28941	0.28279	0.2584	0.32057	0.36949	0.30241	0.28047	0.33314	0.23967	0.25661	0.16983	0.19947
966.71	0.31308	0.39925	0.37063	0.35238	0.31465	0.38668	0.30989	0.37116	0.30829	0.36394	0.34412	0.44096	0.30148	0.35394	0.34667	0.28679	0.33195	0.28998	0.19915	0.29732	0.25021	0.33398	0.23925	0.24209	0.28986	0.31551	0.28396	0.31719	0.34949	0.27898	0.28468	0.33218	0.23967	0.25536	0.15848	0.21609
967.66	0.31294	0.39807	0.37173	0.35576	0.31615	0.37236	0.33012	0.39184	0.30686	0.3638	0.33234	0.43433	0.28817	0.33765	0.32373	0.28091	0.3248	0.27662	0.20781	0.30586	0.23568	0.31665	0.21418	0.23214	0.29529	0.31968	0.29117	0.31069	0.34465	0.27734	0.2996	0.3413	0.23639	0.24847	0.13757	0.23414
968.61	0.31512	0.39788	0.34979	0.35051	0.30692	0.36815	0.34885	0.40254	0.31289	0.35518	0.32303	0.44226	0.29422	0.33818	0.32727	0.28455	0.32706	0.28863	0.22317	0.32258	0.22123	0.31544	0.19319	0.24204	0.29021	0.33913	0.30391	0.30287	0.33313	0.27672	0.29983	0.35532	0.23214	0.24111	0.15545	0.21635
969.55	0.30544	0.38222	0.36448	0.35182	0.29846	0.37375	0.36704	0.40272	0.31727	0.34926	0.30253	0.40276	0.2884	0.32761	0.3578	0.30616	0.31029	0.30527	0.22468	0.30759	0.22692	0.29365	0.1995	0.23792	0.27904	0.33691	0.32579	0.32378	0.33703	0.29035	0.31311	0.33285	0.22967	0.21844	0.17985	0.19998
970.47	0.30486	0.37482	0.36822	0.35548	0.30731	0.37881	0.37887	0.40482	0.30759	0.34355	0.28592	0.39806	0.30382	0.32301	0.33786	0.3212	0.32473	0.30458	0.24305	0.31017	0.23429	0.30139	0.19987	0.22597	0.27192	0.3339	0.28925	0.31576	0.34866	0.28455	0.3227	0.33715	0.24571	0.22438	0.16272	0.19905
971.42	0.2727	0.3823	0.33534	0.35013	0.29976	0.40704	0.38939	0.39267	0.31596	0.34119	0.31078	0.37294	0.28832	0.32541	0.3268	0.31917	0.29716	0.30982	0.24756	0.31867	0.24268	0.27836	0.22583	0.2076	0.26824	0.34137	0.26	0.32088	0.34964	0.31092	0.327	0.33852	0.2369	0.20744	0.17387	0.20011
972.37	0.30017	0.37661	0.31664	0.36317	0.30772	0.43356	0.42929	0.36193	0.3399	0.34097	0.28849	0.38052	0.32328	0.34156	0.32224	0.31789	0.31157	0.31747	0.26194	0.30709	0.27088	0.27575	0.23436	0.21709	0.27187	0.34349	0.2347	0.333	0.35258	0.31806	0.32954	0.33042	0.24756	0.2227	0.18984	0.20302
973.31	0.2946	0.37327	0.33016	0.34995	0.32965	0.4453	0.43192	0.38297	0.31886	0.33792	0.26971	0.36536	0.29534	0.35239	0.31139	0.31721	0.32978	0.29444	0.24229	0.30183	0.25985	0.2584	0.24072	0.19562	0.26184	0.34256	0.24002	0.32722	0.36537	0.30914	0.32144	0.32572	0.22274	0.21829	0.16282	0.2062
974.26	0.26545	0.33098	0.32863	0.31373	0.30394	0.44047	0.41768	0.36437	0.32723	0.32684	0.28501	0.35778	0.27269	0.31296	0.29299	0.28971	0.34749	0.27989	0.23238	0.30273	0.24292	0.2423	0.24964	0.20177	0.2661	0.32673	0.20985	0.29943	0.3665	0.29753	0.30422	0.317	0.21165	0.21356	0.16017	0.21475
975.18	0.28823	0.35829	0.33859	0.32481	0.30127	0.4618	0.45785	0.38749	0.36317	0.35189	0.32786	0.37748	0.2703	0.32181	0.31606	0.28791	0.34854	0.29744	0.24478	0.31373	0.26459	0.23388	0.2739	0.23108	0.28819	0.33433	0.23878	0.30388	0.3761	0.30813	0.3104	0.34602	0.22089	0.21662	0.2109	0.23292
976.12	0.30096	0.3581	0.35813	0.33211	0.28481	0.44344	0.46585	0.39016	0.36333	0.37908	0.31398	0.34724	0.29578	0.30517	0.32974	0.28284	0.35547	0.29382	0.26134	0.30102	0.26962	0.27658	0.25154	0.21871	0.29079	0.32207	0.25749	0.29117	0.3655	0.29	0.32013	0.34436	0.22851	0.2357	0.20183	0.20294
977.07	0.28162	0.35532	0.35835	0.32301	0.27968	0.42307	0.46507	0.38912	0.36228	0.37489	0.35087	0.33396	0.27817	0.30877	0.32617	0.3015	0.3564	0.28066	0.25739	0.30393	0.27166	0.29738	0.26181	0.23248	0.28401	0.33159	0.27423	0.29825	0.36154	0.28892	0.33105	0.34125	0.22302	0.22063	0.2078	0.19054
978.01	0.2863	0.34706	0.37513	0.31925	0.27101	0.42658	0.49168	0.36869	0.35263	0.37631	0.36614	0.30948	0.29455	0.29465	0.33308	0.29178	0.33778	0.28038	0.25552	0.3012	0.27222	0.31409	0.25602	0.24302	0.29757	0.31803	0.26579	0.28553	0.35525	0.29658	0.36198	0.33799	0.22842	0.22806	0.22024	0.19058
978.96	0.34126	0.33968	0.39521	0.33108	0.30913	0.44917	0.5464	0.40775	0.34357	0.39701	0.3748	0.29553	0.33419	0.31483	0.34094	0.30178	0.33884	0.29693	0.28088	0.31723	0.29566	0.33455	0.25392	0.23417	0.31172	0.31429	0.29958	0.29949	0.37554	0.30224	0.37946	0.36128	0.24287	0.23329	0.22688	0.18446
979.88	0.33704	0.32541	0.38344	0.312	0.28453	0.44282	0.54363	0.39584	0.3348	0.37387	0.35381	0.2879	0.32553	0.32474	0.32347	0.28324	0.32816	0.29581	0.27318	0.3092	0.28444	0.34665	0.22168	0.24545	0.30277	0.31511	0.26779	0.28765	0.34867	0.29361	0.37972	0.34037	0.24565	0.22982	0.18951	0.17653
980.82	0.35472	0.32434	0.39709	0.34102	0.31788	0.4564	0.55593	0.40422	0.32909	0.35412	0.35895	0.33314	0.32454	0.34503	0.32323	0.29993	0.33839	0.29057	0.2497	0.31162	0.28665	0.34003	0.22947	0.28666	0.31315	0.32107	0.28243	0.31784	0.36796	0.29843	0.38323	0.33569	0.24719	0.21906	0.18766	0.22324
981.77	0.35406	0.35195	0.40791	0.30951	0.32602	0.50936	0.54794	0.41491	0.32769	0.37738	0.35576	0.35233	0.32897	0.35974	0.32516	0.27556	0.33613	0.31634	0.24115	0.30971	0.27796	0.3473	0.20591	0.28809	0.32751	0.32105	0.28514	0.30164	0.38097	0.30792	0.38251	0.34376	0.25248	0.23483	0.17098	0.24044
982.71	0.35642	0.38535	0.38362	0.31587	0.30268	0.52864	0.52925	0.43322	0.32104	0.37833	0.36006	0.35709	0.31426	0.3782	0.33108	0.27037	0.33353	0.32643	0.25228	0.31755	0.25669	0.33449	0.20469	0.29913	0.32695	0.34123	0.29602	0.30813	0.37951	0.31621	0.35748	0.36391	0.25387	0.23732	0.1723	0.23183
983.63	0.33985	0.40051	0.36454	0.3272	0.28083	0.55945	0.51303	0.40327	0.32467	0.35287	0.35447	0.37874	0.30125	0.37612	0.32224	0.28341	0.32929	0.31675	0.23286	0.31619	0.24161	0.31147	0.21446	0.28569	0.31621	0.34312	0.28543	0.30082	0.36403	0.31885	0.34732	0.35575	0.25076	0.21291	0.15548	0.24189
984.58	0.34488	0.4099	0.40222	0.3264	0.30304	0.58975	0.51026	0.39482	0.3146	0.38761	0.37687	0.36455	0.32538	0.36919	0.35837	0.30969	0.34064	0.33242	0.22897	0.30262	0.25012	0.32787	0.23303	0.26968	0.32207	0.35736	0.33897	0.31673	0.3748	0.32591	0.34798	0.36056	0.25519	0.22945	0.16758	0.24108
985.52	0.36279	0.43353	0.40819	0.32479	0.33144	0.6285	0.52259	0.40734	0.34652	0.43014	0.40893	0.34457	0.32002	0.38722	0.3659	0.3225	0.35822	0.35681	0.2668	0.31437	0.28525	0.36566	0.26746	0.25541	0.34852	0.378	0.34773	0.32331	0.37965	0.34625	0.3628	0.39026	0.28762	0.24467	0.19086	0.24399
986.46	0.40402	0.41727	0.44614	0.37474	0.35614	0.63401	0.5434	0.41403	0.34621	0.43618	0.41375	0.35155	0.3477	0.38626	0.39278	0.36537	0.38199	0.35226	0.28008	0.32404	0.30119	0.35909	0.28064	0.27339	0.36318	0.391	0.38781	0.33409	0.39127	0.34965	0.38222	0.38543	0.28983	0.24039	0.20614	0.25923
987.41	0.40157	0.42705	0.46211	0.34146	0.36716	0.64386	0.53608	0.38777	0.37647	0.43469	0.40883	0.34045	0.34869	0.4051	0.39304	0.35829	0.37011	0.35633	0.2706	0.30298	0.33417	0.37494	0.30598	0.26218	0.3472	0.40953	0.38021	0.31427	0.3883	0.36262	0.39271	0.36659	0.31026	0.24946	0.20971	0.25557
988.33	0.41902	0.43106	0.4796	0.33817	0.39536	0.63694	0.51934	0.41127	0.37761	0.42788	0.39928	0.32601	0.35631	0.40262	0.4028	0.35198	0.38656	0.37316	0.28482	0.31502	0.34776	0.39295	0.31494	0.29296	0.33648	0.43016	0.38631	0.32187	0.39279	0.3687	0.4174	0.38158	0.31866	0.26139	0.21519	0.26261
989.27	0.39499	0.37312	0.44293	0.31464	0.37672	0.61457	0.51564	0.42554	0.35441	0.38775	0.34994	0.30624	0.31361	0.37557	0.36884	0.33146	0.36338	0.33221	0.28191	0.32724	0.30595	0.37054	0.29006	0.26115	0.32301	0.40133	0.3474	0.2832	0.38485	0.35552	0.41711	0.38153	0.2908	0.24075	0.18787	0.24372
990.21	0.37466	0.34887	0.4262	0.30974	0.35294	0.60031	0.48138	0.43288	0.3266	0.36271	0.31923	0.30506	0.31758	0.3578	0.36296	0.31283	0.33811	0.33042	0.24226	0.30925	0.28614	0.34909	0.26588	0.25223	0.30291	0.38679	0.32516	0.25932	0.37081	0.34344	0.40172	0.37278	0.2627	0.23453	0.15754	0.22848
991.16	0.35111	0.36182	0.39346	0.29677	0.32833	0.60547	0.45694	0.42178	0.32175	0.35841	0.29212	0.2791	0.29705	0.35438	0.3564	0.2877	0.30038	0.31076	0.23763	0.30787	0.27806	0.34101	0.26509	0.22228	0.28684	0.38375	0.28611	0.26345	0.35347	0.3387	0.38173	0.38354	0.26869	0.23224	0.16012	0.1986
992.08	0.34311	0.33926	0.35382	0.30696	0.33638	0.61692	0.45938	0.43828	0.32007	0.37546	0.27798	0.29577	0.31102	0.32352	0.34496	0.29464	0.31627	0.31192	0.25555	0.32143	0.26376	0.35453	0.23789	0.22676	0.30895	0.36786	0.28615	0.28689	0.36433	0.33512	0.38154	0.41005	0.25932	0.23543	0.13549	0.2101
993.02	0.32893	0.35048	0.32896	0.32255	0.32413	0.6089	0.43797	0.42053	0.3021	0.40028	0.28801	0.30682	0.29654	0.32591	0.32082	0.30739	0.30903	0.28243	0.23647	0.28838	0.2616	0.37211	0.22369	0.20565	0.31478	0.35162	0.27809	0.28429	0.34788	0.33022	0.36237	0.39448	0.25287	0.25616	0.15588	0.19104
993.96	0.33394	0.40117	0.33763	0.35472	0.32397	0.60239	0.40497	0.42127	0.32967	0.37453	0.30451	0.32802	0.29973	0.34944	0.34629	0.30424	0.30101	0.29749	0.22981	0.27771	0.2881	0.35101	0.23039	0.24335	0.31585	0.37477	0.289	0.31177	0.33708	0.34135	0.35364	0.38653	0.26837	0.23464	0.15419	0.21635
994.9	0.33731	0.42294	0.34573	0.36161	0.30406	0.60945	0.4163	0.41732	0.33191	0.39281	0.31756	0.32347	0.31423	0.35489	0.34024	0.30786	0.29934	0.29832	0.25008	0.29239	0.27745	0.34015	0.22645	0.24107	0.32276	0.38628	0.29895	0.33667	0.33576	0.34332	0.35536	0.39514	0.27809	0.22363	0.16934	0.20991
995.82	0.31167	0.43625	0.34693	0.35114	0.30815	0.60129	0.38687	0.4264	0.32471	0.36785	0.32512	0.31347	0.30513	0.36144	0.32051	0.30603	0.3091	0.29297	0.23079	0.27533	0.26829	0.33747	0.23547	0.23547	0.31438	0.38283	0.29586	0.33606	0.3371	0.34275	0.34405	0.38461	0.26064	0.22203	0.16628	0.20217
996.77	0.31421	0.43	0.37789	0.37354	0.30257	0.57046	0.36667	0.40588	0.30435	0.34754	0.33071	0.30335	0.3031	0.37277	0.32167	0.31026	0.30932	0.28646	0.22906	0.27494	0.27539	0.32579	0.24397	0.23865	0.30518	0.38032	0.28684	0.33677	0.34023	0.33449	0.3452	0.37666	0.2589	0.20668	0.18692	0.20197
997.71	0.31592	0.43303	0.3837	0.37848	0.3032	0.57879	0.39289	0.39677	0.32132	0.35289	0.33197	0.30837	0.33458	0.37307	0.35684	0.30336	0.30585	0.30515	0.27261	0.29405	0.26904	0.33551	0.26524	0.24167	0.32287	0.3747	0.3114	0.36748	0.35535	0.34746	0.3728	0.38538	0.259	0.20206	0.15577	0.21783
998.65	0.29373	0.4437	0.39572	0.36406	0.32166	0.58493	0.37815	0.38737	0.31056	0.3714	0.35629	0.29246	0.35304	0.37297	0.35064	0.31277	0.32447	0.32108	0.27306	0.29692	0.26444	0.36202	0.29873	0.22162	0.33024	0.36712	0.31559	0.37346	0.36927	0.34584	0.36202	0.3886	0.25179	0.22009	0.18182	0.2063
999.57	0.27223	0.42466	0.39426	0.31739	0.33254	0.5636	0.34545	0.33016	0.31551	0.34996	0.35538	0.29987	0.31755	0.36792	0.35251	0.28714	0.33302	0.31579	0.27181	0.2728	0.27219	0.36308	0.32056	0.23035	0.30736	0.33838	0.30184	0.32109	0.37184	0.35199	0.35393	0.36341	0.25454	0.22812	0.19044	0.21518
1000.5	0.28326	0.38084	0.38447	0.31097	0.31981	0.52786	0.36362	0.34903	0.33447	0.37462	0.36723	0.31277	0.32102	0.34272	0.35959	0.27997	0.33543	0.33182	0.28795	0.29139	0.29973	0.37658	0.31294	0.2476	0.29598	0.31312	0.31108	0.31267	0.37431	0.34601	0.36176	0.38199	0.28071	0.22859	0.18656	0.233
1001.5	0.30289	0.37925	0.36204	0.31713	0.31225	0.50667	0.35607	0.34191	0.34948	0.39036	0.37943	0.28329	0.3118	0.31719	0.34654	0.27993	0.33467	0.3332	0.29214	0.27867	0.30687	0.38256	0.30977	0.2284	0.28698	0.29311	0.30289	0.31612	0.35341	0.34301	0.35878	0.36885	0.28004	0.2274	0.17575	0.22655
1002.4	0.2868	0.37998	0.36401	0.28281	0.31201	0.46827	0.32658	0.35124	0.34752	0.39078	0.35699	0.26165	0.27574	0.33072	0.3134	0.28587	0.33188	0.32493	0.26235	0.25035	0.32166	0.37783	0.28729	0.24748	0.25615	0.2981	0.29193	0.29563	0.34158	0.33074	0.33634	0.35762	0.2694	0.22781	0.17329	0.22734
1003.3	0.32393	0.38161	0.34492	0.27805	0.30064	0.46445	0.35884	0.37298	0.35208	0.40476	0.34546	0.27601	0.27086	0.34747	0.3072	0.27107	0.32674	0.30494	0.27009	0.25215	0.33713	0.41599	0.28028	0.27422	0.25961	0.31563	0.27208	0.28767	0.35719	0.34444	0.36054	0.3702	0.2758	0.23146	0.17198	0.24516
1004.3	0.36971	0.4255	0.3624	0.30252	0.30874	0.45412	0.38284	0.40107	0.37724	0.43662	0.37718	0.30191	0.31051	0.36436	0.34863	0.28101	0.33715	0.30188	0.28451	0.2904	0.36249	0.45946	0.30284	0.28104	0.29307	0.33998	0.29769	0.32084	0.37652	0.34652	0.37748	0.38686	0.27699	0.2401	0.18596	0.26937
1005.2	0.34596	0.43382	0.37703	0.30569	0.31028	0.46509	0.34679	0.36811	0.35181	0.42529	0.38866	0.28576	0.31861	0.38039	0.35906	0.27235	0.3453	0.30275	0.26561	0.27325	0.34149	0.46569	0.30442	0.25841	0.30706	0.34253	0.29563	0.31753	0.38374	0.34386	0.36872	0.37206	0.26566	0.24201	0.19984	0.26429
1006.1	0.3423	0.46336	0.39948	0.30556	0.33527	0.4722	0.36786	0.40913	0.34103	0.43808	0.40485	0.31935	0.33351	0.43286	0.39671	0.27223	0.36406	0.32103	0.26675	0.30403	0.33307	0.48388	0.32038	0.27634	0.32522	0.36617	0.33484	0.31676	0.41525	0.35927	0.38028	0.40651	0.25779	0.24472	0.21616	0.2771
1007.1	0.3517	0.46164	0.41412	0.32409	0.36214	0.47497	0.3782	0.43074	0.34117	0.41892	0.43685	0.3372	0.35712	0.43179	0.42079	0.271	0.39109	0.33228	0.27261	0.3442	0.34235	0.4737	0.34912	0.27822	0.36758	0.37209	0.33772	0.31562	0.44415	0.37119	0.39109	0.43199	0.26661	0.23338	0.25044	0.28829
1008	0.35582	0.47439	0.41384	0.35196	0.36947	0.46014	0.38433	0.4412	0.36479	0.44414	0.46511	0.34856	0.39599	0.44527	0.44403	0.30293	0.42518	0.35461	0.28364	0.36818	0.35502	0.46853	0.36308	0.26895	0.37453	0.37123	0.36117	0.33849	0.45599	0.37853	0.39186	0.43285	0.28199	0.24134	0.27517	0.29189
1008.9	0.34681	0.44478	0.39903	0.33068	0.36156	0.42304	0.39626	0.4446	0.34048	0.43242	0.4449	0.34384	0.37064	0.44138	0.40972	0.30431	0.41408	0.33801	0.29471	0.34343	0.33793	0.4269	0.34422	0.28198	0.37733	0.35632	0.35677	0.34868	0.45428	0.36763	0.40636	0.4302	0.27846	0.24211	0.26549	0.2681
1009.9	0.40775	0.45902	0.39549	0.34524	0.38093	0.39879	0.44111	0.46925	0.38874	0.45722	0.44883	0.36585	0.39268	0.45966	0.42203	0.32568	0.42282	0.33028	0.34173	0.38439	0.37288	0.42938	0.36872	0.29653	0.38876	0.3827	0.36588	0.36908	0.4625	0.37015	0.43645	0.44803	0.30844	0.25679	0.29223	0.27308
1010.8	0.40607	0.44626	0.39466	0.33172	0.37548	0.39096	0.42589	0.45419	0.40947	0.43213	0.44178	0.37487	0.3863	0.43482	0.42011	0.32911	0.41601	0.31195	0.31954	0.37671	0.39179	0.40675	0.36843	0.29914	0.39835	0.37872	0.34952	0.37465	0.45094	0.35688	0.41864	0.43887	0.32248	0.26546	0.29137	0.27674
1011.7	0.41017	0.46542	0.38958	0.35017	0.35577	0.37465	0.43407	0.46376	0.4014	0.46145	0.44007	0.39432	0.39084	0.44916	0.41681	0.32571	0.3792	0.31361	0.33529	0.38301	0.39567	0.42213	0.3558	0.30405	0.39358	0.40655	0.32605	0.39644	0.44291	0.3521	0.43214	0.4536	0.32393	0.27542	0.2709	0.28135
1012.7	0.40339	0.45839	0.39159	0.34848	0.36686	0.37918	0.43478	0.44981	0.40594	0.43951	0.41704	0.4162	0.35444	0.45124	0.40174	0.30587	0.36488	0.30908	0.33618	0.37958	0.38453	0.41291	0.32636	0.32248	0.38403	0.40956	0.32477	0.39418	0.43236	0.33872	0.43863	0.45563	0.31695	0.28243	0.25872	0.29937
1013.6	0.40291	0.45972	0.3961	0.3987	0.39546	0.41023	0.45317	0.47092	0.42744	0.44971	0.41521	0.42829	0.38349	0.46138	0.40809	0.32987	0.36951	0.32714	0.32873	0.39975	0.39003	0.42694	0.33449	0.33015	0.38069	0.429	0.32052	0.41767	0.43009	0.34585	0.41803	0.46311	0.33518	0.28661	0.27516	0.33001
1014.5	0.39077	0.47598	0.38456	0.40327	0.39612	0.42887	0.46691	0.4818	0.41864	0.45231	0.41318	0.4621	0.37457	0.46189	0.39422	0.34425	0.35106	0.34595	0.31537	0.37604	0.37698	0.40946	0.34063	0.34864	0.37862	0.43826	0.32596	0.42501	0.43486	0.36536	0.42996	0.45723	0.31892	0.30533	0.2673	0.35202
1015.5	0.38976	0.48278	0.39523	0.39848	0.40572	0.43352	0.48192	0.50488	0.39069	0.47694	0.40164	0.47259	0.39252	0.47507	0.38304	0.34055	0.35199	0.34539	0.33633	0.3971	0.34588	0.41985	0.32925	0.36562	0.36836	0.45581	0.32669	0.42762	0.45065	0.38137	0.44513	0.44592	0.30613	0.31448	0.2662	0.35824
1016.4	0.37608	0.5005	0.40167	0.41102	0.41163	0.47353	0.49232	0.50837	0.41987	0.48122	0.40361	0.46341	0.405	0.48419	0.39416	0.35274	0.37182	0.33386	0.33961	0.38796	0.32508	0.4223	0.32569	0.36675	0.37694	0.45305	0.35964	0.43768	0.46142	0.39579	0.44974	0.42285	0.296	0.32747	0.2839	0.36323
1017.3	0.39349	0.51586	0.4118	0.41656	0.41478	0.4714	0.50246	0.54618	0.40928	0.49587	0.41669	0.4484	0.43619	0.49861	0.39856	0.37677	0.37155	0.33762	0.35156	0.40899	0.32266	0.40897	0.33005	0.34862	0.40325	0.46223	0.36685	0.45316	0.46611	0.40721	0.44628	0.43596	0.29559	0.33973	0.2853	0.36127
1018.3	0.38407	0.52432	0.40557	0.38312	0.3986	0.47536	0.49566	0.55387	0.41149	0.48826	0.40668	0.44349	0.43812	0.4962	0.40488	0.34953	0.3737	0.33757	0.34467	0.39775	0.33097	0.40687	0.31055	0.35309	0.38801	0.45545	0.37853	0.43181	0.47365	0.41359	0.45841	0.44202	0.28796	0.35889	0.27437	0.35299
1019.2	0.38809	0.54148	0.44241	0.40262	0.4356	0.49908	0.52536	0.56112	0.43399	0.50557	0.39936	0.44261	0.45886	0.52244	0.42969	0.34516	0.40964	0.3561	0.37693	0.42057	0.35038	0.44409	0.29611	0.34883	0.41344	0.45781	0.40096	0.45072	0.49337	0.429	0.46485	0.46691	0.30199	0.36992	0.27781	0.35688
1020.1	0.408	0.53409	0.44337	0.44408	0.4431	0.51601	0.56681	0.5652	0.4801	0.49476	0.4282	0.44685	0.44954	0.51496	0.42313	0.3544	0.40991	0.37559	0.3842	0.41023	0.39178	0.44445	0.31577	0.36013	0.42069	0.43954	0.40886	0.47061	0.48632	0.42813	0.47165	0.47071	0.32644	0.36309	0.29238	0.36589
1021.1	0.43092	0.50587	0.44606	0.41668	0.44503	0.49185	0.57725	0.55029	0.47852	0.49744	0.44136	0.44053	0.42793	0.50424	0.42821	0.3377	0.39262	0.38042	0.38887	0.4144	0.39174	0.42873	0.31093	0.34598	0.40758	0.43635	0.4212	0.46128	0.48534	0.41892	0.46401	0.47929	0.33364	0.37294	0.297	0.38193
1022	0.44276	0.505	0.45322	0.41583	0.47017	0.49326	0.58006	0.54501	0.51411	0.5061	0.43823	0.46171	0.44093	0.49433	0.44489	0.32995	0.39003	0.39928	0.40034	0.40223	0.42672	0.44029	0.31813	0.36788	0.40468	0.42749	0.41636	0.46813	0.49389	0.42757	0.46192	0.48735	0.35947	0.37195	0.29999	0.39393
1022.9	0.4415	0.49904	0.46683	0.42117	0.4774	0.49596	0.58406	0.54769	0.52775	0.4941	0.45047	0.45306	0.41975	0.48415	0.44163	0.33963	0.3817	0.40031	0.42111	0.40916	0.41501	0.40618	0.34388	0.35873	0.41652	0.42171	0.4073	0.48256	0.49213	0.4335	0.45353	0.48988	0.36393	0.35628	0.31424	0.40797
1023.9	0.40998	0.47196	0.43532	0.40123	0.45685	0.47761	0.5551	0.52462	0.50507	0.45909	0.4687	0.41699	0.40607	0.46466	0.4211	0.35097	0.3456	0.38511	0.39499	0.39142	0.38332	0.38752	0.36073	0.3501	0.40086	0.40293	0.38345	0.47141	0.47302	0.42766	0.44261	0.47585	0.35046	0.3299	0.318	0.38564
1024.8	0.39054	0.45239	0.43204	0.39432	0.45313	0.47624	0.52532	0.53252	0.48056	0.46131	0.43936	0.41926	0.41647	0.46337	0.4234	0.35751	0.33536	0.38879	0.40112	0.37726	0.36779	0.39866	0.34454	0.34813	0.39941	0.39367	0.3784	0.47706	0.46568	0.42045	0.44877	0.4922	0.33842	0.34665	0.31199	0.39552
1025.7	0.37851	0.45827	0.43305	0.37756	0.45792	0.48334	0.51427	0.52515	0.49224	0.4552	0.42582	0.42107	0.4259	0.45525	0.42493	0.36672	0.33803	0.39875	0.39137	0.36195	0.38704	0.39312	0.33777	0.35856	0.40556	0.39839	0.37398	0.45739	0.45591	0.42431	0.44601	0.4934	0.35317	0.35244	0.31108	0.38252
1026.7	0.34178	0.43035	0.40194	0.38003	0.44981	0.4895	0.52053	0.49454	0.46386	0.47486	0.44385	0.38016	0.40325	0.4353	0.41502	0.36787	0.32419	0.37887	0.38854	0.34098	0.33878	0.40745	0.34723	0.3149	0.38383	0.38762	0.3752	0.43629	0.44956	0.41064	0.44951	0.46867	0.31686	0.37612	0.31558	0.36666
1027.6	0.36303	0.42544	0.40738	0.38801	0.46487	0.48513	0.50187	0.49874	0.44418	0.49512	0.46498	0.40262	0.42776	0.43925	0.4059	0.38075	0.35925	0.37658	0.38941	0.33171	0.32907	0.42715	0.33712	0.33917	0.38718	0.38934	0.40074	0.42961	0.45972	0.40026	0.46865	0.46243	0.31379	0.37931	0.32122	0.36968
1028.5	0.39503	0.45701	0.43969	0.39952	0.479	0.47798	0.51627	0.49676	0.47743	0.52948	0.46877	0.42715	0.44363	0.44209	0.41979	0.36668	0.38683	0.38354	0.3985	0.32172	0.36779	0.44174	0.33319	0.34724	0.40016	0.40844	0.41422	0.43075	0.47533	0.40365	0.46882	0.45994	0.3235	0.39674	0.33136	0.38994
1029.4	0.41786	0.46496	0.43296	0.40199	0.49763	0.46928	0.51976	0.479	0.48175	0.56695	0.49581	0.42439	0.45048	0.44419	0.41586	0.38201	0.40218	0.3749	0.39456	0.31331	0.36654	0.42502	0.3512	0.3439	0.40207	0.41412	0.40882	0.43222	0.48635	0.40512	0.47615	0.45119	0.33368	0.39962	0.34899	0.38042
1030.4	0.4109	0.45997	0.42754	0.42543	0.50332	0.45366	0.51359	0.48057	0.4622	0.56212	0.48166	0.42306	0.45757	0.45934	0.40247	0.37987	0.41345	0.38077	0.39875	0.32102	0.34125	0.43649	0.35857	0.32535	0.39152	0.40462	0.38098	0.44059	0.49596	0.40531	0.46462	0.44893	0.32111	0.4031	0.34736	0.3702
1031.3	0.42702	0.47438	0.46778	0.44227	0.50553	0.47133	0.48934	0.51748	0.46584	0.56052	0.45943	0.44334	0.4769	0.46077	0.40929	0.37854	0.42998	0.41028	0.38842	0.33822	0.36616	0.42681	0.34714	0.35477	0.39781	0.40873	0.39447	0.45862	0.48598	0.42674	0.46556	0.48582	0.35075	0.38567	0.3401	0.36347
1032.2	0.41636	0.47248	0.44449	0.47014	0.51556	0.46279	0.47954	0.50494	0.48266	0.5473	0.44264	0.42296	0.45874	0.45045	0.42172	0.37882	0.41313	0.43278	0.3651	0.33953	0.37104	0.41624	0.33403	0.29841	0.3914	0.42107	0.36594	0.46448	0.46781	0.42977	0.45374	0.47964	0.34886	0.3848	0.32188	0.33203
1033.2	0.38506	0.42877	0.44611	0.46609	0.51112	0.44201	0.46662	0.49826	0.44597	0.51676	0.42195	0.41139	0.44437	0.42746	0.41797	0.37038	0.39332	0.42524	0.35505	0.32192	0.33501	0.4054	0.30395	0.27575	0.36542	0.39793	0.36902	0.45024	0.44139	0.40197	0.44606	0.46175	0.33871	0.36526	0.28631	0.33885
1034.1	0.37019	0.422	0.46177	0.45938	0.50037	0.42127	0.46734	0.50195	0.45469	0.46806	0.42948	0.40344	0.42249	0.43463	0.42472	0.34082	0.38865	0.42739	0.35423	0.32968	0.32218	0.37805	0.29909	0.26484	0.3498	0.40259	0.37389	0.41824	0.4296	0.40223	0.4302	0.45403	0.32848	0.33593	0.26652	0.34819
1035	0.36398	0.42023	0.45895	0.46363	0.48518	0.4313	0.46745	0.52745	0.45727	0.45891	0.4646	0.396	0.42085	0.42213	0.42599	0.33652	0.39373	0.43395	0.34841	0.31662	0.31667	0.36287	0.29853	0.2574	0.35053	0.4052	0.39036	0.42133	0.41251	0.40122	0.44792	0.44936	0.32408	0.31855	0.2663	0.33442
1036	0.36201	0.43089	0.47967	0.46881	0.47807	0.40765	0.46966	0.50598	0.44851	0.44537	0.49394	0.39224	0.40551	0.43069	0.43465	0.33535	0.38768	0.41943	0.34625	0.31117	0.31328	0.34804	0.29782	0.24857	0.38058	0.40053	0.39677	0.40693	0.41456	0.37501	0.46147	0.4332	0.31391	0.31783	0.28263	0.33641
1036.9	0.35559	0.42581	0.50679	0.45302	0.47537	0.40638	0.45063	0.4872	0.42459	0.44565	0.49429	0.38856	0.37907	0.44416	0.44063	0.33421	0.39565	0.40379	0.33768	0.30718	0.31326	0.34707	0.3	0.27084	0.38087	0.39537	0.40252	0.39496	0.41432	0.37603	0.44646	0.43514	0.31257	0.30541	0.2778	0.33593
1037.8	0.38772	0.44482	0.50389	0.4497	0.46719	0.42001	0.4344	0.50809	0.4228	0.47876	0.50624	0.39238	0.37159	0.46031	0.45718	0.33779	0.40625	0.40572	0.31623	0.32504	0.31022	0.35475	0.29999	0.29541	0.38073	0.41961	0.39239	0.38499	0.39978	0.39446	0.44781	0.44972	0.30061	0.32184	0.27828	0.33083
1038.8	0.38549	0.45731	0.50488	0.43282	0.44441	0.42139	0.41325	0.51291	0.42835	0.49114	0.48393	0.41236	0.37829	0.44778	0.46454	0.33268	0.37884	0.38433	0.30199	0.3251	0.32285	0.37668	0.28567	0.31012	0.39441	0.4166	0.38727	0.37387	0.39234	0.3899	0.43976	0.45098	0.29697	0.3277	0.26848	0.3194
1039.7	0.41189	0.45843	0.52528	0.44659	0.45552	0.41373	0.43453	0.50262	0.42713	0.5043	0.46318	0.42387	0.36563	0.45292	0.47897	0.32845	0.38466	0.37138	0.2983	0.31748	0.33785	0.37766	0.29443	0.32542	0.4012	0.40633	0.39743	0.37527	0.39297	0.38567	0.43621	0.43789	0.29654	0.33292	0.26647	0.33781
1040.6	0.40821	0.41025	0.48206	0.43509	0.43402	0.41117	0.42017	0.48596	0.42366	0.49552	0.42499	0.40306	0.3558	0.44774	0.45992	0.31775	0.38499	0.37093	0.27251	0.3035	0.32149	0.36315	0.28067	0.30673	0.36772	0.4019	0.35629	0.36261	0.37926	0.39711	0.43161	0.43105	0.28487	0.32599	0.24632	0.31958
1041.5	0.38812	0.42827	0.48025	0.43532	0.41824	0.40276	0.45211	0.49169	0.41444	0.49855	0.4083	0.40586	0.37122	0.44798	0.46677	0.31439	0.38181	0.37053	0.27629	0.31004	0.3194	0.37179	0.27128	0.2942	0.35966	0.41575	0.35768	0.36157	0.37676	0.39489	0.44974	0.42439	0.27328	0.33837	0.24918	0.30539
1042.5	0.37947	0.41002	0.47071	0.43295	0.42157	0.39613	0.46306	0.48007	0.42333	0.45576	0.39119	0.3863	0.35379	0.43461	0.44772	0.30274	0.37066	0.3523	0.28324	0.29656	0.32624	0.34235	0.2566	0.27009	0.35136	0.40389	0.33945	0.3504	0.37785	0.373	0.45421	0.4048	0.28992	0.3141	0.23454	0.27399
1043.4	0.38353	0.42848	0.45711	0.44758	0.44057	0.40393	0.49946	0.46813	0.3904	0.44061	0.38385	0.36071	0.35473	0.44579	0.44965	0.30529	0.39381	0.36017	0.31416	0.30528	0.31877	0.30989	0.23857	0.23337	0.3486	0.42901	0.34417	0.35835	0.37036	0.36993	0.49849	0.40588	0.27619	0.31043	0.23434	0.23983
1044.3	0.37751	0.39445	0.45466	0.43475	0.4544	0.39677	0.48622	0.50656	0.39239	0.42202	0.40245	0.34821	0.35323	0.43236	0.44321	0.32621	0.38362	0.37109	0.3161	0.34403	0.33013	0.29724	0.23645	0.22337	0.33552	0.43291	0.3142	0.3433	0.37148	0.37202	0.49983	0.43046	0.28654	0.28225	0.22845	0.2286
1045.2	0.38153	0.40002	0.44943	0.40795	0.47494	0.37302	0.48266	0.50707	0.35685	0.40125	0.412	0.3534	0.34469	0.42618	0.41291	0.33089	0.36036	0.35117	0.30437	0.3504	0.32562	0.28282	0.23141	0.24123	0.32724	0.43551	0.31393	0.33826	0.37525	0.34297	0.47309	0.4056	0.25855	0.25109	0.22428	0.23703
1046.2	0.40812	0.37608	0.4284	0.42154	0.49218	0.3855	0.47213	0.52149	0.37611	0.38615	0.4246	0.35506	0.35192	0.41656	0.3953	0.34066	0.35804	0.34894	0.30114	0.34437	0.33341	0.26745	0.23923	0.23165	0.3272	0.41243	0.30041	0.33841	0.38135	0.3409	0.45626	0.41027	0.26868	0.22835	0.24198	0.23699
1047.1	0.39336	0.3816	0.41283	0.41793	0.49023	0.37834	0.45327	0.52125	0.35553	0.38751	0.42567	0.34507	0.35524	0.41418	0.38998	0.35187	0.35643	0.36414	0.29007	0.34536	0.32431	0.2852	0.27094	0.23236	0.31755	0.40541	0.29462	0.35249	0.37972	0.34644	0.43899	0.4126	0.24693	0.23108	0.2524	0.24964
1048	0.38166	0.34769	0.42648	0.39699	0.49357	0.36046	0.435	0.51153	0.35947	0.4064	0.43158	0.35643	0.3306	0.39045	0.40162	0.34487	0.35176	0.35388	0.24946	0.32051	0.3214	0.30512	0.28444	0.24173	0.30572	0.37574	0.2912	0.3348	0.38671	0.32929	0.3962	0.39529	0.26034	0.24165	0.25747	0.26951
1049	0.37764	0.36759	0.39706	0.38762	0.4701	0.36471	0.41312	0.45011	0.35275	0.40533	0.41229	0.37001	0.33098	0.40661	0.39257	0.32601	0.33679	0.34854	0.25018	0.30232	0.31573	0.33033	0.2639	0.24168	0.29897	0.36743	0.28849	0.32665	0.37424	0.3085	0.37528	0.37729	0.25353	0.24453	0.24717	0.26234
1049.9	0.36572	0.39839	0.40365	0.39908	0.48256	0.39762	0.42603	0.44042	0.39116	0.41544	0.39238	0.36346	0.32728	0.40176	0.39624	0.32487	0.35541	0.35929	0.27404	0.28969	0.32944	0.34314	0.27344	0.22925	0.31377	0.36533	0.28918	0.34244	0.37122	0.32415	0.38799	0.38777	0.27668	0.24981	0.24155	0.24728
1050.8	0.35102	0.39766	0.41503	0.40045	0.4713	0.3825	0.42748	0.43247	0.39042	0.4066	0.39247	0.34712	0.32121	0.38689	0.38181	0.33153	0.35135	0.35347	0.2837	0.28204	0.31579	0.316	0.26871	0.24454	0.32625	0.33595	0.2896	0.35292	0.3479	0.30394	0.39571	0.37773	0.25766	0.24821	0.20628	0.26357
1051.7	0.3495	0.39238	0.44321	0.41754	0.45845	0.36929	0.42582	0.43847	0.40129	0.40724	0.39899	0.34124	0.32568	0.3873	0.40562	0.32945	0.32822	0.33108	0.27879	0.29597	0.30789	0.29503	0.24593	0.22285	0.32654	0.33927	0.30144	0.35306	0.33979	0.29948	0.38361	0.37898	0.26488	0.25389	0.19875	0.24937
1052.7	0.34407	0.40602	0.45174	0.45823	0.45844	0.38782	0.42289	0.43849	0.40916	0.40751	0.38786	0.33936	0.35043	0.38827	0.37919	0.34539	0.33473	0.34656	0.29636	0.30887	0.30584	0.29821	0.23472	0.23864	0.33077	0.34046	0.30226	0.39369	0.34535	0.31797	0.38095	0.37951	0.25501	0.24038	0.193	0.25727
1053.6	0.32139	0.41916	0.45457	0.45627	0.45962	0.37531	0.43561	0.42269	0.38872	0.40217	0.35017	0.31923	0.32704	0.35883	0.36463	0.33011	0.34068	0.3116	0.28153	0.28149	0.27587	0.26391	0.22324	0.23536	0.321	0.34436	0.29874	0.40104	0.33609	0.30465	0.37821	0.37176	0.23109	0.23344	0.16851	0.25466
1054.5	0.312	0.40721	0.47515	0.4706	0.4457	0.35067	0.41754	0.42235	0.36689	0.40229	0.35334	0.33489	0.33116	0.35703	0.40118	0.31983	0.34091	0.2954	0.26404	0.2745	0.25842	0.26471	0.21491	0.25728	0.31004	0.34906	0.31962	0.39894	0.33277	0.2864	0.36661	0.35198	0.23023	0.22957	0.16077	0.27999
1055.4	0.30556	0.40149	0.45696	0.4558	0.42717	0.34694	0.39262	0.41099	0.34807	0.41208	0.34075	0.34495	0.33093	0.36947	0.40043	0.29975	0.32342	0.29688	0.2447	0.28608	0.2541	0.29699	0.21007	0.24329	0.2794	0.37809	0.31354	0.39224	0.31902	0.28646	0.34547	0.35591	0.23415	0.22627	0.16715	0.27337
1056.4	0.31601	0.41845	0.43622	0.46939	0.4193	0.35069	0.40139	0.4137	0.33999	0.41224	0.30547	0.35757	0.33905	0.36903	0.37967	0.31299	0.33946	0.31087	0.26221	0.28969	0.24681	0.31095	0.20546	0.25127	0.29278	0.38502	0.32094	0.41059	0.3294	0.27376	0.34881	0.37233	0.21892	0.20872	0.16334	0.26572
1057.3	0.30497	0.39919	0.41526	0.43141	0.38611	0.31342	0.36592	0.38963	0.33389	0.40155	0.29957	0.32431	0.30728	0.35683	0.37651	0.3073	0.31997	0.28289	0.24552	0.26326	0.23516	0.31058	0.20499	0.21234	0.28565	0.35226	0.31377	0.39737	0.31921	0.24673	0.32485	0.36633	0.19947	0.20003	0.15481	0.23992
1058.2	0.32346	0.40632	0.4195	0.44397	0.38937	0.31744	0.36869	0.40218	0.34647	0.43597	0.31909	0.3246	0.33048	0.37553	0.39378	0.32476	0.32078	0.30569	0.25302	0.28678	0.27022	0.32355	0.23723	0.23039	0.31461	0.3614	0.32722	0.4266	0.32095	0.27482	0.32437	0.37511	0.21707	0.21745	0.1763	0.24686
1059.2	0.32791	0.38722	0.39667	0.40366	0.37995	0.31097	0.37619	0.41015	0.36384	0.42811	0.31838	0.29545	0.3143	0.36751	0.34858	0.30893	0.30924	0.29627	0.25938	0.29322	0.26879	0.31838	0.24103	0.20781	0.30016	0.36709	0.29188	0.40455	0.31322	0.28224	0.32105	0.38157	0.22567	0.22407	0.17511	0.21295
1060.1	0.34111	0.38744	0.39967	0.37727	0.37391	0.30874	0.39347	0.38924	0.37236	0.41816	0.32494	0.2776	0.32302	0.35179	0.35124	0.29487	0.3224	0.28844	0.26887	0.27651	0.26461	0.30512	0.24407	0.21155	0.31156	0.35223	0.28692	0.38545	0.33568	0.29167	0.32841	0.35391	0.23159	0.21823	0.16965	0.22661
1061	0.33372	0.36603	0.37018	0.33086	0.36738	0.30543	0.38832	0.34902	0.36742	0.39305	0.34465	0.26305	0.29757	0.35521	0.33139	0.2575	0.33503	0.28363	0.25486	0.2468	0.25716	0.26906	0.25149	0.2054	0.29675	0.33378	0.26707	0.35087	0.33892	0.29617	0.30989	0.3178	0.23001	0.20457	0.15562	0.21844
1061.9	0.3452	0.37869	0.38204	0.33744	0.37372	0.32752	0.3986	0.34188	0.38615	0.39573	0.34159	0.26695	0.30466	0.38218	0.33741	0.244	0.35119	0.31064	0.24877	0.25725	0.28568	0.2575	0.26602	0.20448	0.2968	0.36425	0.27981	0.35074	0.33686	0.31695	0.308	0.33501	0.24139	0.19688	0.15007	0.22071
1062.8	0.34457	0.33671	0.39365	0.33176	0.35172	0.32303	0.38349	0.32901	0.39546	0.37358	0.34351	0.25719	0.30707	0.3535	0.32659	0.2299	0.3369	0.30405	0.22991	0.23247	0.26102	0.26198	0.24082	0.16152	0.26968	0.32834	0.27637	0.33377	0.33798	0.3037	0.28187	0.32613	0.23273	0.17995	0.1465	0.19235
1063.8	0.34057	0.33404	0.38809	0.34382	0.33811	0.32857	0.38519	0.32517	0.38744	0.39311	0.35341	0.26881	0.31085	0.33951	0.35303	0.24344	0.33862	0.3097	0.25006	0.22504	0.25682	0.25548	0.24591	0.17261	0.26486	0.31075	0.29219	0.34109	0.33399	0.30751	0.28538	0.33346	0.21275	0.17561	0.14238	0.21425
1064.7	0.33968	0.34021	0.3908	0.33711	0.33099	0.31933	0.37732	0.32921	0.3833	0.40384	0.35446	0.27324	0.30987	0.35697	0.35371	0.24983	0.33535	0.31385	0.24521	0.23044	0.25826	0.26699	0.25211	0.17633	0.26684	0.31978	0.29935	0.34652	0.32197	0.29	0.2816	0.35967	0.21016	0.17926	0.14871	0.20384
1065.6	0.33641	0.31973	0.40998	0.34108	0.3208	0.30912	0.36467	0.32261	0.38723	0.44101	0.36049	0.28788	0.32234	0.33068	0.35598	0.25266	0.31675	0.30227	0.23545	0.2363	0.27863	0.28818	0.24204	0.222	0.27504	0.30741	0.30348	0.35035	0.3272	0.29103	0.28909	0.36781	0.21253	0.19488	0.16178	0.22746
1066.5	0.32835	0.3249	0.36473	0.32998	0.3127	0.29386	0.3756	0.34138	0.36689	0.43709	0.35028	0.27946	0.31681	0.31577	0.33715	0.26108	0.3152	0.28095	0.24553	0.25435	0.26189	0.28719	0.21572	0.2168	0.27727	0.28979	0.2758	0.33987	0.32816	0.27322	0.30566	0.3539	0.19998	0.21373	0.16377	0.21934
1067.5	0.32216	0.34737	0.34696	0.35156	0.31566	0.3008	0.36311	0.3441	0.37365	0.42685	0.32875	0.28749	0.30192	0.33482	0.32605	0.25841	0.31868	0.27562	0.25885	0.25771	0.27369	0.27389	0.21683	0.23653	0.27087	0.30063	0.25412	0.33617	0.32925	0.26635	0.32195	0.34541	0.2076	0.20806	0.1539	0.22044
1068.4	0.33527	0.33868	0.35614	0.3611	0.30409	0.31337	0.36972	0.33299	0.39091	0.42439	0.32387	0.27618	0.29995	0.35115	0.31096	0.26464	0.32077	0.29248	0.23859	0.25037	0.27644	0.29846	0.2137	0.23192	0.28191	0.29427	0.2609	0.35468	0.31946	0.25643	0.29778	0.34379	0.20902	0.22266	0.15387	0.1966
1069.3	0.3169	0.32331	0.32942	0.38361	0.30486	0.31618	0.38123	0.33256	0.38135	0.44006	0.3136	0.26627	0.28061	0.34406	0.29545	0.24557	0.30825	0.27089	0.23115	0.25167	0.26918	0.29372	0.19762	0.21921	0.26792	0.27236	0.22797	0.34152	0.31885	0.26621	0.28158	0.32899	0.20031	0.21566	0.14587	0.1838
1070.2	0.3272	0.3613	0.30287	0.42016	0.30536	0.33115	0.37875	0.35273	0.37227	0.45648	0.30781	0.27884	0.26167	0.37694	0.28669	0.27207	0.32527	0.27905	0.25693	0.25244	0.25227	0.29676	0.20423	0.21476	0.27439	0.27123	0.2071	0.35117	0.30769	0.26602	0.29604	0.33	0.20348	0.21798	0.16022	0.20682
1071.2	0.33103	0.34042	0.33636	0.43159	0.29634	0.33783	0.38038	0.33874	0.38865	0.44656	0.30259	0.29606	0.26172	0.36903	0.30143	0.26645	0.31209	0.28494	0.25808	0.24563	0.24249	0.29078	0.20877	0.23161	0.26035	0.2661	0.20136	0.34623	0.30194	0.26339	0.29366	0.32226	0.21942	0.20259	0.15224	0.22201
1072.1	0.33158	0.29657	0.30722	0.41179	0.27829	0.35121	0.3719	0.32939	0.37043	0.43036	0.32463	0.28806	0.25751	0.35414	0.27678	0.28292	0.29237	0.29722	0.25203	0.25069	0.22382	0.27952	0.1993	0.21081	0.26024	0.22957	0.18697	0.32741	0.28618	0.25883	0.26905	0.32744	0.20841	0.20132	0.15702	0.22606
1073	0.35627	0.35249	0.33946	0.42031	0.32049	0.35487	0.38717	0.33522	0.37361	0.45346	0.34154	0.31222	0.27798	0.38745	0.31348	0.29871	0.31224	0.30002	0.28246	0.27761	0.24065	0.2972	0.21806	0.21924	0.27065	0.25851	0.21046	0.33443	0.30918	0.26815	0.29719	0.34287	0.21936	0.20477	0.17141	0.2458
1073.9	0.35183	0.35891	0.34648	0.40484	0.30115	0.35534	0.35676	0.33489	0.37655	0.42617	0.32939	0.30591	0.27301	0.37848	0.32242	0.3052	0.30523	0.29867	0.28854	0.26202	0.2233	0.28169	0.22808	0.19729	0.26864	0.25502	0.23151	0.33624	0.29231	0.24549	0.28476	0.33716	0.21007	0.19784	0.16528	0.24591
1074.9	0.34535	0.34155	0.35921	0.3655	0.30633	0.37647	0.34186	0.3194	0.3862	0.40683	0.32127	0.30708	0.29012	0.35309	0.33974	0.28575	0.28362	0.30173	0.26786	0.24157	0.22986	0.28077	0.23176	0.19654	0.24929	0.23663	0.2304	0.32163	0.27891	0.24233	0.25962	0.32125	0.19649	0.19347	0.14277	0.2224
1075.8	0.35252	0.34797	0.35107	0.36291	0.33681	0.38444	0.32071	0.33645	0.39254	0.42048	0.33193	0.29227	0.31106	0.34862	0.32101	0.29219	0.30952	0.29047	0.25322	0.25008	0.2463	0.28002	0.24013	0.17715	0.2698	0.23581	0.23383	0.32447	0.28091	0.24829	0.24982	0.33424	0.20336	0.20748	0.15054	0.20652
1076.7	0.35907	0.39036	0.38654	0.33959	0.35983	0.36456	0.32554	0.36134	0.38861	0.42815	0.34026	0.30763	0.30168	0.36314	0.36324	0.28864	0.32873	0.26638	0.2561	0.25514	0.2421	0.28604	0.27856	0.19924	0.28009	0.27649	0.27005	0.34621	0.29176	0.24554	0.26916	0.33964	0.20472	0.20557	0.15666	0.18661
1077.6	0.34163	0.36204	0.35907	0.30759	0.33054	0.36896	0.29602	0.35083	0.35994	0.39672	0.31475	0.28487	0.29063	0.34359	0.34237	0.26204	0.29546	0.24904	0.23045	0.22509	0.22441	0.24045	0.24431	0.16008	0.25763	0.23625	0.2432	0.32209	0.2816	0.23837	0.25504	0.32193	0.19098	0.17128	0.14289	0.15757
1078.6	0.36839	0.37271	0.37598	0.30787	0.36418	0.4067	0.30517	0.37976	0.35424	0.41458	0.31731	0.30388	0.30618	0.35673	0.34589	0.27791	0.30629	0.27176	0.23361	0.25254	0.24328	0.25869	0.23106	0.18421	0.25655	0.24459	0.24038	0.32875	0.2913	0.24784	0.26819	0.33937	0.2007	0.18301	0.143	0.15826
1079.5	0.36664	0.38188	0.39284	0.30431	0.38567	0.41615	0.3378	0.38533	0.35469	0.39139	0.30065	0.29553	0.30405	0.37137	0.34959	0.25794	0.32709	0.26798	0.23715	0.26944	0.26928	0.24139	0.21296	0.16327	0.26444	0.26845	0.25571	0.32298	0.29788	0.24197	0.28511	0.34401	0.22779	0.17619	0.14021	0.15547
1080.4	0.3756	0.37044	0.41536	0.29784	0.3847	0.42259	0.33089	0.35754	0.3377	0.37032	0.28239	0.29255	0.29809	0.38161	0.37431	0.25428	0.29674	0.29704	0.24407	0.24069	0.26246	0.24505	0.19777	0.14869	0.25012	0.263	0.27849	0.32702	0.29557	0.24806	0.28978	0.30789	0.21425	0.15113	0.12982	0.15157
1081.3	0.38097	0.37943	0.41044	0.2959	0.39808	0.44828	0.34076	0.34277	0.33666	0.39624	0.27388	0.26004	0.30329	0.38078	0.38036	0.24522	0.29834	0.31997	0.24185	0.23467	0.25508	0.25454	0.17688	0.14304	0.25743	0.24884	0.27284	0.2928	0.2933	0.2559	0.27953	0.30792	0.20193	0.15676	0.13091	0.15949
1082.2	0.36409	0.37831	0.40291	0.3001	0.40552	0.42961	0.33335	0.33261	0.31878	0.38809	0.27076	0.25919	0.30391	0.36413	0.38076	0.24588	0.29445	0.3121	0.23473	0.24265	0.23572	0.25072	0.18338	0.14907	0.26026	0.2487	0.25255	0.28155	0.28904	0.2399	0.27212	0.28671	0.19455	0.1637	0.12531	0.1671
1083.2	0.34058	0.36613	0.38365	0.28176	0.41609	0.42101	0.33509	0.30673	0.30605	0.34564	0.29526	0.22608	0.28763	0.35956	0.37309	0.2271	0.29186	0.30081	0.22462	0.22573	0.22175	0.21965	0.20141	0.11858	0.25808	0.23642	0.2392	0.24193	0.29393	0.23736	0.26481	0.26127	0.1651	0.13417	0.12664	0.14019
1084.1	0.32284	0.37929	0.36075	0.28343	0.40902	0.39076	0.30322	0.30934	0.27369	0.33841	0.29935	0.2122	0.26741	0.34877	0.35855	0.24602	0.27781	0.29089	0.21069	0.20892	0.16417	0.20284	0.21198	0.12151	0.24727	0.22668	0.23211	0.23166	0.28489	0.22859	0.23108	0.26325	0.13332	0.12646	0.12685	0.12911
1085	0.29491	0.38794	0.33862	0.28438	0.4103	0.39416	0.31032	0.29931	0.26509	0.35413	0.31632	0.22038	0.24635	0.36072	0.33839	0.23991	0.28966	0.25894	0.20111	0.19885	0.14013	0.21405	0.21792	0.15058	0.23472	0.24923	0.2068	0.23754	0.27364	0.21294	0.22022	0.26064	0.12544	0.14146	0.12211	0.11943
1085.9	0.28909	0.39484	0.3301	0.30879	0.42257	0.37768	0.30173	0.28862	0.26963	0.32075	0.29103	0.2443	0.25776	0.37284	0.31295	0.24847	0.29446	0.24509	0.18894	0.18394	0.15045	0.21551	0.20063	0.16041	0.2119	0.24654	0.1854	0.26166	0.28166	0.21517	0.21489	0.25314	0.1394	0.13674	0.099038	0.12571
1086.8	0.29832	0.37244	0.33614	0.30842	0.42377	0.37736	0.32684	0.30633	0.26962	0.32118	0.29027	0.23926	0.25347	0.35982	0.30022	0.25679	0.30694	0.25136	0.20205	0.17696	0.1656	0.21437	0.18225	0.16892	0.2092	0.24686	0.19592	0.25778	0.27017	0.22599	0.21489	0.27145	0.14755	0.13632	0.083142	0.13739
1087.8	0.31105	0.38657	0.33203	0.32978	0.41185	0.3587	0.30823	0.30869	0.28942	0.32617	0.26092	0.25386	0.25251	0.34978	0.29484	0.26876	0.30519	0.23678	0.19945	0.16998	0.17518	0.234	0.15993	0.19525	0.2007	0.26083	0.20019	0.27835	0.27204	0.21788	0.20895	0.28116	0.16905	0.16068	0.06808	0.15164
1088.7	0.3154	0.37599	0.3539	0.33773	0.40515	0.36258	0.3082	0.28808	0.28777	0.34015	0.25678	0.25976	0.25786	0.34874	0.31187	0.2624	0.28737	0.24324	0.20825	0.17189	0.1887	0.24028	0.1441	0.18486	0.20117	0.26118	0.20308	0.28095	0.26828	0.21959	0.22522	0.27858	0.165	0.15394	0.061636	0.1444
1089.6	0.34126	0.38429	0.34095	0.31714	0.39376	0.34878	0.32213	0.27446	0.28361	0.31759	0.25588	0.24628	0.27796	0.33897	0.3156	0.24119	0.25892	0.24811	0.22523	0.1699	0.18959	0.2189	0.14723	0.17361	0.20352	0.24956	0.19934	0.24534	0.25438	0.21566	0.22792	0.2799	0.16201	0.15111	0.055777	0.14293
1090.5	0.33797	0.39399	0.35828	0.29702	0.36765	0.3584	0.36122	0.30472	0.27298	0.31956	0.27533	0.2604	0.27376	0.34408	0.3217	0.23944	0.25177	0.25196	0.2492	0.1812	0.18657	0.20014	0.16964	0.15602	0.21828	0.26537	0.20519	0.23117	0.2418	0.21826	0.25429	0.2829	0.16188	0.15336	0.082829	0.14816
1091.5	0.32935	0.3885	0.34052	0.30038	0.35766	0.35652	0.35854	0.28378	0.2882	0.31433	0.28325	0.27151	0.26076	0.34172	0.32084	0.23655	0.23686	0.25497	0.24606	0.18809	0.18069	0.18573	0.18065	0.134	0.21074	0.25617	0.18261	0.23874	0.23833	0.2195	0.24484	0.27544	0.14977	0.14118	0.10035	0.13223
1092.4	0.31961	0.40344	0.33429	0.2889	0.34592	0.34586	0.38985	0.30175	0.27493	0.33025	0.29348	0.26998	0.25727	0.34923	0.29905	0.24062	0.22677	0.27429	0.23438	0.17487	0.16921	0.1857	0.19249	0.10877	0.21669	0.24694	0.16727	0.25324	0.21917	0.2465	0.26174	0.2697	0.14098	0.13783	0.12424	0.12413
1093.3	0.33329	0.40207	0.32986	0.26631	0.35031	0.34147	0.42111	0.32361	0.29507	0.33395	0.29659	0.26527	0.25977	0.34499	0.29093	0.22813	0.24847	0.2666	0.23313	0.19204	0.16646	0.18273	0.19314	0.089244	0.20423	0.23098	0.16812	0.23576	0.22461	0.25407	0.2532	0.26907	0.14315	0.14433	0.11801	0.12825
1094.2	0.32737	0.39861	0.33993	0.2594	0.32589	0.31915	0.41226	0.32977	0.29702	0.34466	0.293	0.2502	0.24334	0.33545	0.29618	0.23708	0.25978	0.27348	0.21025	0.16734	0.16381	0.18192	0.17937	0.071214	0.20289	0.21292	0.17072	0.23722	0.23468	0.24992	0.24182	0.28139	0.1404	0.13769	0.13413	0.12155
1095.1	0.33842	0.38448	0.32348	0.26949	0.32169	0.30291	0.39529	0.31972	0.28595	0.35868	0.27401	0.23968	0.23818	0.30831	0.2734	0.2358	0.24607	0.28572	0.19128	0.16058	0.14895	0.2061	0.14882	0.059145	0.20414	0.17701	0.17468	0.23066	0.23235	0.24514	0.2217	0.27148	0.10754	0.14008	0.11953	0.12243
1096	0.35328	0.39259	0.32264	0.28025	0.3064	0.29158	0.37531	0.34052	0.28789	0.36722	0.24406	0.21158	0.25409	0.31032	0.25383	0.23093	0.25571	0.28085	0.17654	0.15634	0.13844	0.24371	0.14038	0.054946	0.22097	0.17394	0.19599	0.21574	0.23315	0.2272	0.22516	0.27049	0.10396	0.15538	0.099242	0.11276
1097	0.35683	0.36165	0.34213	0.29096	0.31655	0.26546	0.37987	0.31524	0.28087	0.37595	0.21855	0.22417	0.24579	0.29131	0.27467	0.21415	0.27949	0.27447	0.19499	0.16353	0.13902	0.22879	0.13654	0.082027	0.22148	0.16635	0.20733	0.19859	0.24947	0.2186	0.21148	0.27036	0.10972	0.16377	0.071704	0.12645
1097.9	0.36354	0.36258	0.34536	0.3056	0.31643	0.26591	0.39399	0.31786	0.27816	0.37508	0.23819	0.21794	0.24822	0.29701	0.27656	0.224	0.28314	0.28218	0.22014	0.16105	0.16059	0.24803	0.15268	0.074466	0.24547	0.18699	0.22055	0.21175	0.25177	0.23639	0.22765	0.28972	0.11546	0.18117	0.10116	0.10876
1098.8	0.36426	0.36151	0.34027	0.34685	0.32373	0.27298	0.39152	0.35318	0.27414	0.36701	0.21267	0.23536	0.24837	0.29209	0.25341	0.24147	0.2842	0.27599	0.22742	0.19149	0.17402	0.27441	0.15322	0.088023	0.23867	0.20224	0.20934	0.22095	0.25236	0.2449	0.22866	0.28546	0.11366	0.18872	0.074972	0.13098
1099.7	0.35021	0.37017	0.33941	0.32915	0.31007	0.25925	0.4115	0.35581	0.28397	0.35991	0.21835	0.2454	0.24676	0.30152	0.26845	0.22877	0.29838	0.25158	0.25065	0.19189	0.18277	0.24851	0.15108	0.082518	0.23355	0.23169	0.20389	0.21434	0.26268	0.23442	0.24914	0.2925	0.1389	0.18458	0.072391	0.15635
1100.6	0.36324	0.39655	0.35283	0.32159	0.31315	0.27047	0.43393	0.36704	0.28486	0.34438	0.2531	0.27442	0.23776	0.31235	0.28958	0.22922	0.30618	0.2489	0.26091	0.20258	0.19374	0.23598	0.16363	0.11269	0.22649	0.24	0.21146	0.22348	0.26828	0.24932	0.25024	0.31035	0.14677	0.18062	0.11179	0.18248
1101.6	0.39301	0.41235	0.36464	0.33433	0.28591	0.2666	0.43684	0.39631	0.31174	0.33759	0.27519	0.25267	0.26355	0.32211	0.30991	0.24486	0.28624	0.23882	0.2605	0.21259	0.20655	0.25758	0.17609	0.099347	0.2422	0.25128	0.22683	0.23792	0.26651	0.23457	0.25639	0.31501	0.1499	0.19146	0.13735	0.18047
1102.5	0.40622	0.41155	0.36084	0.32447	0.26403	0.25905	0.42637	0.41669	0.34744	0.32424	0.28498	0.26277	0.27129	0.3131	0.29628	0.26052	0.27534	0.22074	0.23684	0.22496	0.22233	0.25908	0.19088	0.12231	0.23502	0.23599	0.20597	0.24412	0.26254	0.21808	0.25984	0.31193	0.17656	0.19046	0.14079	0.20565
1103.4	0.42326	0.44112	0.37213	0.31216	0.26761	0.28432	0.44065	0.41319	0.34125	0.34936	0.34449	0.27081	0.28296	0.32108	0.31318	0.28453	0.27052	0.2346	0.2501	0.24045	0.20169	0.24593	0.22573	0.13279	0.26057	0.23124	0.22515	0.25139	0.26083	0.25027	0.27837	0.33288	0.18593	0.19227	0.20108	0.2284
1104.3	0.43622	0.43348	0.39522	0.34409	0.26195	0.3111	0.40603	0.42343	0.35756	0.36491	0.34187	0.28353	0.29275	0.3086	0.31257	0.31625	0.26864	0.26337	0.23526	0.2372	0.21841	0.27591	0.21981	0.19446	0.26933	0.23258	0.23989	0.26108	0.25872	0.27145	0.2612	0.32796	0.19375	0.21327	0.20783	0.23989
1105.2	0.42112	0.42317	0.39933	0.33932	0.25285	0.30633	0.38792	0.44432	0.37546	0.38509	0.35222	0.27935	0.29241	0.30141	0.30944	0.31538	0.26165	0.26523	0.2411	0.2471	0.23341	0.2751	0.22326	0.19216	0.27078	0.23514	0.23005	0.25618	0.27187	0.27793	0.28068	0.32899	0.20455	0.21137	0.21014	0.24539
1106.1	0.41915	0.45566	0.40072	0.32316	0.26679	0.34931	0.39046	0.43484	0.38437	0.38425	0.36279	0.31593	0.29342	0.3212	0.30395	0.31491	0.29624	0.3009	0.27176	0.25919	0.24681	0.27566	0.22925	0.2267	0.27042	0.2443	0.24119	0.24904	0.29147	0.30916	0.30811	0.33535	0.21464	0.20738	0.22686	0.2718
1107.1	0.41109	0.47058	0.43468	0.34061	0.28839	0.38784	0.38936	0.45283	0.36023	0.40929	0.35332	0.31899	0.31521	0.32775	0.32252	0.33808	0.31787	0.33369	0.29606	0.25552	0.24981	0.30373	0.23633	0.25049	0.29854	0.26513	0.25831	0.259	0.31583	0.32972	0.31991	0.34061	0.20991	0.20495	0.22716	0.29071
1108	0.39075	0.45696	0.42321	0.32432	0.28162	0.37499	0.3917	0.48583	0.36756	0.40572	0.3173	0.33003	0.30875	0.32782	0.32716	0.3182	0.33397	0.33548	0.30516	0.27021	0.26973	0.30083	0.22384	0.24268	0.282	0.27665	0.23631	0.2511	0.33118	0.3194	0.31837	0.35046	0.21642	0.21166	0.19949	0.27489
1108.9	0.39224	0.47977	0.4155	0.30179	0.28964	0.39082	0.42739	0.50935	0.37664	0.41451	0.36919	0.3181	0.33961	0.36844	0.36199	0.32199	0.34205	0.34104	0.32206	0.29706	0.27443	0.30827	0.27382	0.22661	0.29888	0.3024	0.25448	0.25401	0.34216	0.34191	0.34041	0.36359	0.23375	0.21505	0.22879	0.25426
1109.8	0.39872	0.52389	0.40507	0.30128	0.28474	0.41056	0.47007	0.49846	0.36658	0.4451	0.37557	0.35174	0.35123	0.41516	0.36226	0.35569	0.34562	0.36244	0.35321	0.29031	0.26892	0.35284	0.30092	0.25907	0.33133	0.33819	0.25857	0.27033	0.35324	0.36294	0.36708	0.37593	0.24728	0.25499	0.23603	0.27183
1110.7	0.37685	0.4975	0.39967	0.29438	0.30006	0.40786	0.45852	0.5067	0.33308	0.44497	0.37465	0.36193	0.34272	0.41915	0.3754	0.37783	0.34658	0.34788	0.32812	0.29713	0.26133	0.36642	0.29734	0.258	0.34553	0.35293	0.25586	0.29452	0.36923	0.36717	0.36263	0.41576	0.24593	0.26275	0.23512	0.26884
1111.6	0.38203	0.49992	0.37446	0.31268	0.28879	0.40248	0.4639	0.47547	0.31768	0.43378	0.38202	0.37656	0.33452	0.44383	0.36886	0.38243	0.36497	0.3651	0.3134	0.30594	0.25304	0.34873	0.28903	0.25387	0.34113	0.3636	0.26828	0.30774	0.37148	0.38626	0.34983	0.43076	0.24464	0.26695	0.2357	0.28352
1112.6	0.39216	0.54019	0.40782	0.3543	0.31685	0.43222	0.48942	0.49473	0.32572	0.44896	0.42859	0.38499	0.37246	0.49534	0.40271	0.43133	0.39985	0.39177	0.33686	0.31404	0.27923	0.36966	0.32098	0.28172	0.37111	0.3979	0.33206	0.34758	0.40752	0.39911	0.38689	0.45986	0.26802	0.28037	0.27494	0.3006
1113.5	0.39936	0.50435	0.40028	0.38278	0.34024	0.42259	0.49405	0.48674	0.33887	0.45067	0.41813	0.37172	0.36874	0.46828	0.39453	0.44982	0.43221	0.38363	0.33973	0.32588	0.29912	0.37711	0.3225	0.27408	0.3778	0.39176	0.32567	0.37009	0.43933	0.40407	0.4029	0.48802	0.30291	0.29393	0.27038	0.31315
1114.4	0.40878	0.46024	0.43645	0.407	0.37074	0.42829	0.49805	0.50426	0.3563	0.42837	0.42191	0.36863	0.39571	0.46276	0.44251	0.44837	0.47042	0.39278	0.324	0.35097	0.35291	0.37077	0.32274	0.27994	0.38484	0.38173	0.3645	0.39893	0.47913	0.41652	0.40371	0.51186	0.34091	0.30865	0.285	0.32292
1115.3	0.43471	0.4884	0.45561	0.44305	0.37872	0.44393	0.54139	0.51166	0.39342	0.45044	0.4645	0.38322	0.44326	0.4964	0.46864	0.46177	0.49602	0.41971	0.36886	0.36547	0.38958	0.38701	0.37909	0.33862	0.41546	0.40305	0.39107	0.41343	0.49488	0.44837	0.44341	0.51118	0.38066	0.33394	0.32711	0.35838
1116.2	0.45981	0.49395	0.47562	0.45987	0.38961	0.46053	0.57832	0.54253	0.44316	0.47642	0.48388	0.41012	0.45856	0.50915	0.48557	0.47112	0.50513	0.42332	0.3991	0.39634	0.41504	0.43365	0.41818	0.37743	0.43892	0.42067	0.3977	0.43977	0.53174	0.46915	0.4834	0.55202	0.40888	0.38411	0.36786	0.37365
1117.1	0.51117	0.47471	0.50792	0.46466	0.41289	0.47618	0.61669	0.57357	0.48835	0.49736	0.50084	0.46218	0.47313	0.50693	0.50108	0.47707	0.53783	0.43814	0.41593	0.42902	0.47976	0.47883	0.44498	0.44405	0.47093	0.42683	0.42211	0.46423	0.56825	0.50444	0.49352	0.58506	0.46382	0.4195	0.39265	0.42823
1118	0.53255	0.51153	0.53616	0.47164	0.41222	0.48465	0.65688	0.5929	0.46598	0.53288	0.52201	0.49253	0.49032	0.54279	0.51832	0.48491	0.55385	0.47911	0.45909	0.46536	0.48224	0.51718	0.47954	0.47574	0.48735	0.43342	0.43981	0.47939	0.60013	0.54428	0.53814	0.61002	0.4562	0.45063	0.44005	0.45235
1119	0.57778	0.54389	0.55264	0.51672	0.43177	0.5252	0.7015	0.57574	0.49744	0.57359	0.5698	0.53767	0.50847	0.5595	0.53455	0.53257	0.5832	0.53179	0.51666	0.4939	0.51176	0.56411	0.53758	0.5198	0.517	0.46766	0.47748	0.51437	0.63028	0.59827	0.58048	0.6214	0.47546	0.47465	0.49741	0.50077
1119.9	0.61285	0.5742	0.58731	0.53801	0.44638	0.5707	0.74312	0.60556	0.53694	0.60951	0.58352	0.57444	0.55041	0.56487	0.57257	0.57227	0.60421	0.57819	0.55774	0.53515	0.55891	0.60009	0.54852	0.5568	0.55019	0.49158	0.52264	0.5595	0.67831	0.64198	0.62546	0.67005	0.51802	0.51854	0.52456	0.53727
1120.8	0.6064	0.59598	0.59567	0.52968	0.46672	0.59013	0.77399	0.61474	0.54634	0.64306	0.60886	0.59641	0.58542	0.57015	0.6203	0.60012	0.62147	0.61143	0.6013	0.54845	0.59988	0.63969	0.573	0.5863	0.58432	0.52388	0.56057	0.58402	0.7073	0.67446	0.67206	0.67244	0.54735	0.5508	0.55545	0.5543
1121.7	0.63724	0.63216	0.61097	0.5583	0.47848	0.62966	0.7882	0.61337	0.58976	0.66664	0.65023	0.61369	0.63275	0.6048	0.65638	0.63289	0.63476	0.65551	0.63806	0.58833	0.63143	0.67371	0.62101	0.61857	0.6371	0.56294	0.58418	0.61768	0.7464	0.72174	0.72804	0.70661	0.58708	0.60362	0.60898	0.56593
1122.6	0.67146	0.6614	0.63777	0.57811	0.49905	0.67753	0.78588	0.61464	0.65352	0.67855	0.67767	0.65218	0.66958	0.64177	0.69955	0.67594	0.66014	0.70394	0.65923	0.59762	0.68705	0.69869	0.65722	0.67857	0.68224	0.61031	0.6397	0.6807	0.77007	0.76364	0.74856	0.74012	0.62745	0.64056	0.64879	0.60822
1123.5	0.68318	0.69017	0.64054	0.57295	0.52384	0.71159	0.8029	0.65534	0.69284	0.68984	0.68449	0.65096	0.70158	0.67882	0.72805	0.68421	0.70095	0.72396	0.68936	0.62425	0.72212	0.72356	0.68164	0.69034	0.71126	0.64349	0.65923	0.7045	0.80881	0.79858	0.7792	0.77859	0.66132	0.68262	0.66586	0.6112
1124.5	0.71134	0.68716	0.62672	0.59672	0.52603	0.73231	0.82867	0.67699	0.71124	0.73099	0.7	0.68196	0.71377	0.69504	0.72751	0.71464	0.73116	0.74653	0.71389	0.65337	0.73913	0.77709	0.6919	0.68977	0.74169	0.66322	0.66595	0.7401	0.83209	0.81583	0.80518	0.80196	0.68761	0.70592	0.694	0.62736
1125.4	0.73082	0.69857	0.66648	0.64126	0.5458	0.75776	0.81332	0.71014	0.76907	0.74704	0.73224	0.70017	0.73286	0.73841	0.7521	0.7544	0.77001	0.78394	0.7364	0.6985	0.78908	0.7925	0.72351	0.72686	0.76644	0.68483	0.7212	0.78679	0.86945	0.8557	0.81786	0.85065	0.7371	0.72246	0.71578	0.67088
1126.3	0.74096	0.70665	0.68124	0.66986	0.54614	0.77221	0.83239	0.70661	0.7723	0.7654	0.72532	0.69843	0.76707	0.72882	0.78595	0.77295	0.79545	0.83286	0.77479	0.71655	0.81023	0.83186	0.71671	0.72538	0.78968	0.69288	0.75444	0.80435	0.88506	0.89725	0.84611	0.86975	0.75177	0.74933	0.7152	0.68955
1127.2	0.75459	0.70084	0.71541	0.66589	0.56254	0.7843	0.85155	0.72294	0.79152	0.77515	0.7348	0.71602	0.77516	0.72565	0.81642	0.78386	0.81931	0.83577	0.81505	0.75212	0.84527	0.8604	0.71163	0.75341	0.81306	0.70059	0.77399	0.80608	0.91066	0.90753	0.87788	0.88695	0.79503	0.76586	0.72629	0.7202
1128.1	0.76721	0.71792	0.75639	0.6824	0.55667	0.77439	0.83422	0.73804	0.79399	0.79294	0.76833	0.74735	0.79	0.72667	0.85095	0.81615	0.79896	0.86687	0.82352	0.77545	0.86489	0.89496	0.7537	0.78852	0.8294	0.7169	0.81459	0.81172	0.91169	0.92399	0.88311	0.90828	0.80095	0.76217	0.74754	0.75333
1129	0.7896	0.76209	0.80531	0.69034	0.57767	0.78004	0.8474	0.75326	0.82134	0.77507	0.80602	0.7353	0.79984	0.76481	0.89062	0.82525	0.81856	0.88587	0.86314	0.80988	0.89538	0.89581	0.80451	0.80266	0.83642	0.73357	0.85881	0.84084	0.93334	0.9564	0.89959	0.92948	0.82417	0.77451	0.76651	0.77395
1129.9	0.80851	0.75367	0.78205	0.67331	0.58132	0.78016	0.84535	0.7439	0.81461	0.76905	0.79676	0.70914	0.79408	0.74894	0.89935	0.81164	0.83048	0.8841	0.89367	0.81484	0.89494	0.8939	0.80792	0.80695	0.84107	0.73275	0.83587	0.84159	0.92545	0.95179	0.92296	0.92375	0.81794	0.78126	0.78707	0.76397
1130.9	0.77568	0.76062	0.79715	0.64428	0.58858	0.77238	0.82837	0.75753	0.78678	0.76562	0.79418	0.70586	0.76996	0.7727	0.90744	0.83578	0.83475	0.86808	0.88263	0.83029	0.87374	0.87381	0.8283	0.81799	0.83223	0.75015	0.83862	0.86371	0.92178	0.94062	0.90309	0.93208	0.79271	0.76639	0.80195	0.76728
1131.8	0.79871	0.79677	0.77932	0.65261	0.60599	0.78946	0.83222	0.78118	0.83073	0.78316	0.81402	0.7133	0.78212	0.78793	0.89892	0.8459	0.86849	0.89459	0.89611	0.84334	0.8962	0.89135	0.86677	0.82966	0.85245	0.75733	0.81394	0.87967	0.92282	0.94207	0.91187	0.95318	0.79889	0.77515	0.80357	0.76232
1132.7	0.79365	0.78981	0.78266	0.64261	0.60711	0.79395	0.81793	0.77068	0.84113	0.76009	0.78774	0.73191	0.79041	0.77141	0.89722	0.85368	0.89385	0.90529	0.89993	0.85191	0.89282	0.84285	0.82924	0.85226	0.87799	0.76346	0.80476	0.89475	0.91034	0.93192	0.90021	0.94437	0.80715	0.77256	0.78736	0.7657
1133.6	0.75692	0.74766	0.77494	0.63467	0.61127	0.79003	0.78605	0.73829	0.83878	0.78389	0.77654	0.70097	0.79088	0.73292	0.89958	0.85208	0.89221	0.9044	0.88077	0.85279	0.90637	0.86621	0.81437	0.84428	0.89747	0.76035	0.80718	0.86741	0.88777	0.89563	0.87724	0.92232	0.80203	0.77899	0.78332	0.74698
1134.5	0.76063	0.7826	0.80397	0.66864	0.61391	0.82085	0.79811	0.74212	0.84822	0.79587	0.78915	0.73337	0.80523	0.7474	0.91878	0.90058	0.89217	0.94332	0.89597	0.89209	0.92761	0.87477	0.82453	0.8373	0.91189	0.7775	0.83187	0.86951	0.89209	0.89855	0.87731	0.93919	0.80241	0.77421	0.78	0.75128
1135.4	0.77857	0.77834	0.77303	0.67223	0.62197	0.8219	0.80044	0.74109	0.88773	0.80744	0.7931	0.74899	0.81054	0.72764	0.89919	0.89522	0.90818	0.95097	0.9179	0.91573	0.96387	0.88038	0.82749	0.85148	0.92416	0.77085	0.81563	0.84865	0.88747	0.87357	0.88346	0.93943	0.82103	0.77927	0.77443	0.77148
1136.3	0.74502	0.7551	0.77729	0.65753	0.60099	0.80055	0.76467	0.70948	0.8425	0.78397	0.77134	0.72722	0.8066	0.69375	0.89813	0.89986	0.88995	0.94783	0.91286	0.91605	0.95192	0.86159	0.81448	0.82248	0.90404	0.76672	0.83535	0.83496	0.86586	0.85422	0.85837	0.91751	0.79614	0.76348	0.76864	0.76799
1137.2	0.74535	0.75536	0.748	0.67153	0.6171	0.78627	0.75243	0.70073	0.83342	0.80075	0.77535	0.70204	0.79573	0.71843	0.87573	0.91067	0.89502	0.93728	0.92718	0.9418	0.9542	0.88445	0.80925	0.79806	0.87541	0.75363	0.80103	0.84266	0.85879	0.83164	0.86712	0.91529	0.78133	0.76185	0.75838	0.75639
1138.1	0.71997	0.74215	0.71532	0.63922	0.58587	0.7869	0.69532	0.6867	0.77668	0.76752	0.74496	0.70932	0.75581	0.7032	0.83496	0.89268	0.87888	0.93219	0.91897	0.92552	0.91863	0.84022	0.76999	0.75526	0.84565	0.72071	0.74485	0.81521	0.83332	0.81155	0.83111	0.90715	0.73384	0.71488	0.70387	0.73553
1139.1	0.71303	0.69243	0.68488	0.59885	0.57663	0.74791	0.69106	0.68831	0.76154	0.73542	0.73506	0.69507	0.74945	0.67958	0.80707	0.85797	0.88423	0.91696	0.90807	0.90804	0.91665	0.82537	0.74832	0.75297	0.83236	0.67593	0.71625	0.78907	0.8202	0.79244	0.8102	0.88953	0.72074	0.68312	0.68914	0.71909
1140	0.7067	0.67357	0.67868	0.57408	0.55911	0.73434	0.65871	0.6426	0.74532	0.70587	0.71689	0.67044	0.71051	0.68415	0.78673	0.83394	0.86329	0.90484	0.8976	0.88188	0.9027	0.80346	0.73115	0.72688	0.81014	0.66124	0.69013	0.76726	0.792	0.78298	0.78182	0.83327	0.69589	0.64694	0.66999	0.68071
1140.9	0.68317	0.64853	0.70346	0.59377	0.55846	0.74152	0.64905	0.62469	0.7245	0.69556	0.70043	0.67824	0.6918	0.68939	0.77504	0.8292	0.84558	0.90104	0.89726	0.86986	0.89354	0.78748	0.69932	0.71943	0.79681	0.65169	0.69398	0.76802	0.7817	0.77253	0.7735	0.81209	0.67374	0.63031	0.64162	0.65063
1141.8	0.63823	0.63107	0.68345	0.55428	0.53093	0.75377	0.63874	0.60396	0.67316	0.66137	0.67296	0.63485	0.66872	0.65518	0.74834	0.78664	0.80664	0.87514	0.85825	0.83477	0.84612	0.75255	0.68233	0.67943	0.77471	0.62453	0.67256	0.7161	0.75298	0.76541	0.74169	0.78682	0.63279	0.60063	0.61294	0.61885
1142.7	0.65283	0.63697	0.68999	0.58025	0.53374	0.74673	0.63695	0.60239	0.68114	0.64056	0.66464	0.6089	0.65282	0.65936	0.75578	0.78615	0.80124	0.86519	0.83262	0.81423	0.88008	0.7095	0.69819	0.69311	0.75339	0.63912	0.6936	0.70933	0.74474	0.76578	0.74193	0.76902	0.64119	0.60456	0.63357	0.60604
1143.6	0.62627	0.6302	0.69496	0.57797	0.52678	0.74237	0.61254	0.5595	0.64487	0.6322	0.63651	0.59555	0.62722	0.64974	0.72565	0.77639	0.76583	0.84478	0.80067	0.77171	0.8454	0.69839	0.66307	0.66661	0.72264	0.63917	0.68406	0.69867	0.71867	0.74243	0.71289	0.73271	0.60616	0.61314	0.61157	0.58444
1144.5	0.62193	0.63204	0.68468	0.63811	0.52375	0.7816	0.63204	0.57611	0.64618	0.64215	0.66594	0.611	0.64619	0.6466	0.71141	0.79491	0.74809	0.84256	0.79083	0.7599	0.83701	0.69082	0.67404	0.65817	0.70355	0.63114	0.68985	0.72138	0.70834	0.73966	0.71875	0.7679	0.59927	0.61293	0.60151	0.61325
1145.5	0.62273	0.63774	0.63434	0.63149	0.51301	0.76298	0.64252	0.53517	0.64664	0.62442	0.63753	0.58354	0.62775	0.64475	0.69278	0.76234	0.71207	0.80766	0.74935	0.71465	0.82422	0.65215	0.65618	0.63158	0.67603	0.63443	0.64394	0.69636	0.68158	0.72164	0.69177	0.73392	0.58312	0.5844	0.58109	0.60431
1146.4	0.61753	0.6225	0.62493	0.64829	0.48028	0.72974	0.62043	0.49585	0.64746	0.61198	0.60606	0.55071	0.60845	0.63914	0.6701	0.73951	0.68553	0.77904	0.72125	0.66211	0.83358	0.6325	0.61412	0.60236	0.65969	0.63713	0.63274	0.69717	0.66055	0.69373	0.67448	0.71481	0.57334	0.55693	0.55549	0.56456
1147.3	0.58901	0.57869	0.60763	0.61153	0.47101	0.69275	0.60895	0.46103	0.6094	0.58334	0.58831	0.53368	0.5867	0.59748	0.63087	0.70116	0.64762	0.7289	0.6892	0.62873	0.75583	0.61545	0.55997	0.55282	0.62359	0.60865	0.59258	0.68021	0.64114	0.66746	0.64295	0.67746	0.52641	0.50711	0.51051	0.53852
1148.2	0.56904	0.57896	0.57623	0.59162	0.44235	0.67285	0.575	0.49145	0.58433	0.57521	0.57443	0.50387	0.57964	0.59172	0.62497	0.64434	0.60906	0.68941	0.64586	0.6042	0.71432	0.57025	0.52742	0.50936	0.61714	0.61142	0.55999	0.66206	0.60795	0.65259	0.61813	0.6747	0.51081	0.45689	0.46616	0.50744
1149.1	0.53742	0.57548	0.56368	0.52036	0.42159	0.60351	0.52675	0.44935	0.51323	0.52394	0.52732	0.43399	0.53234	0.56219	0.58857	0.5718	0.56057	0.62349	0.58513	0.54462	0.65709	0.51965	0.4663	0.45116	0.58169	0.5887	0.52063	0.60296	0.5779	0.59903	0.56509	0.5971	0.4618	0.40183	0.42252	0.42352
1150	0.51988	0.56395	0.54277	0.47607	0.41072	0.57558	0.48294	0.44619	0.45573	0.49994	0.52901	0.39879	0.50788	0.53611	0.55246	0.52671	0.5466	0.60755	0.52299	0.50509	0.58986	0.50864	0.45094	0.41739	0.55887	0.5549	0.5193	0.56842	0.57168	0.58797	0.51965	0.57875	0.40455	0.38099	0.39075	0.37826
1150.9	0.51632	0.55214	0.55451	0.43715	0.4292	0.56271	0.46975	0.47775	0.44223	0.47602	0.52507	0.40785	0.49243	0.51612	0.54098	0.4902	0.53159	0.57969	0.49609	0.48817	0.54367	0.47986	0.44068	0.41224	0.54463	0.5249	0.51235	0.54036	0.5722	0.56076	0.5067	0.55811	0.3755	0.36664	0.36977	0.37713
1151.8	0.50598	0.57845	0.52885	0.43724	0.43337	0.56942	0.45985	0.48193	0.43527	0.46894	0.50061	0.40405	0.5074	0.52925	0.53594	0.47549	0.50362	0.56105	0.46655	0.45577	0.52703	0.45166	0.44681	0.40047	0.53696	0.50469	0.50706	0.53332	0.55814	0.56101	0.47786	0.54986	0.37249	0.36954	0.35976	0.36256
1152.7	0.48259	0.58395	0.54585	0.43672	0.4496	0.57227	0.46557	0.42856	0.44325	0.44003	0.47322	0.42326	0.48822	0.52655	0.51924	0.47419	0.48201	0.54772	0.43306	0.42195	0.50782	0.44912	0.43607	0.4263	0.51252	0.5007	0.50564	0.52882	0.55174	0.53697	0.4658	0.52619	0.35839	0.37367	0.3519	0.38084
1153.6	0.45249	0.53917	0.53221	0.43862	0.43327	0.56751	0.44987	0.40669	0.43164	0.43488	0.42896	0.43677	0.46953	0.50079	0.523	0.45545	0.44734	0.54262	0.40414	0.38686	0.47009	0.44865	0.41003	0.40948	0.48726	0.47303	0.51453	0.51933	0.53271	0.54354	0.45728	0.51611	0.33904	0.38349	0.31529	0.37239
1154.5	0.42852	0.50325	0.52834	0.47903	0.4208	0.57411	0.43095	0.42554	0.44016	0.42049	0.3911	0.44552	0.45237	0.47989	0.51001	0.43972	0.41799	0.50704	0.39618	0.36704	0.44306	0.42579	0.38603	0.39878	0.47253	0.45508	0.48777	0.51416	0.50411	0.51242	0.45544	0.50844	0.3423	0.36524	0.30439	0.37581
1155.4	0.40396	0.47117	0.50822	0.49382	0.41225	0.56323	0.40868	0.38008	0.43588	0.41115	0.35545	0.44145	0.42979	0.47088	0.4849	0.40723	0.39013	0.48039	0.34849	0.3408	0.43188	0.41472	0.3566	0.37921	0.45755	0.44353	0.46399	0.50245	0.48682	0.49559	0.41866	0.48846	0.34943	0.34807	0.30025	0.35589
1156.4	0.38776	0.46417	0.53061	0.49654	0.40958	0.56192	0.40966	0.36792	0.44004	0.37617	0.33879	0.42315	0.4066	0.45813	0.47701	0.38246	0.3744	0.47835	0.33751	0.32456	0.43138	0.41521	0.31967	0.37147	0.45198	0.44499	0.44956	0.47624	0.47535	0.47687	0.42518	0.48276	0.33303	0.32164	0.27938	0.33949
1157.3	0.38126	0.43822	0.50693	0.48124	0.40525	0.52417	0.38404	0.34154	0.41418	0.3525	0.33505	0.38235	0.38234	0.42856	0.45312	0.35028	0.36543	0.42677	0.32403	0.28557	0.41871	0.40203	0.30393	0.32329	0.44101	0.408	0.41208	0.43203	0.4783	0.44772	0.40989	0.4378	0.32497	0.30912	0.27256	0.30415
1158.2	0.37332	0.43061	0.50822	0.47293	0.41211	0.51132	0.34966	0.33672	0.40732	0.32647	0.31574	0.3663	0.37128	0.41846	0.40555	0.33085	0.36581	0.3969	0.28873	0.29032	0.39938	0.35256	0.2795	0.32509	0.44274	0.3945	0.36694	0.41516	0.47893	0.429	0.38152	0.42788	0.31768	0.28456	0.26264	0.28643
1159.1	0.38178	0.44976	0.51837	0.44019	0.41925	0.49792	0.354	0.31905	0.39459	0.31513	0.28708	0.35957	0.36554	0.41726	0.41303	0.31429	0.35863	0.38826	0.28295	0.29326	0.41524	0.31229	0.24492	0.31843	0.44339	0.37731	0.35455	0.39879	0.48423	0.42756	0.38087	0.42114	0.3156	0.27058	0.23932	0.27508
1160	0.39113	0.44795	0.51635	0.42575	0.43254	0.50341	0.34832	0.34371	0.36894	0.31293	0.30921	0.35448	0.37323	0.41364	0.40887	0.32188	0.35811	0.39111	0.29008	0.28196	0.38936	0.28815	0.24992	0.29935	0.42391	0.35685	0.35143	0.3939	0.46848	0.43705	0.36994	0.42924	0.29415	0.27149	0.21546	0.26643
1160.9	0.37424	0.4047	0.50871	0.40815	0.42139	0.46121	0.32934	0.33042	0.34661	0.32739	0.31023	0.34832	0.35108	0.39789	0.37911	0.30094	0.33136	0.3638	0.27581	0.25236	0.34348	0.28087	0.24192	0.27383	0.40906	0.33375	0.33168	0.39147	0.4497	0.40692	0.35355	0.41673	0.2821	0.28245	0.20775	0.2422
1161.8	0.37078	0.38488	0.50611	0.42591	0.40197	0.46455	0.33132	0.31634	0.33816	0.31866	0.3037	0.3399	0.33228	0.38338	0.34781	0.31027	0.31645	0.3812	0.27192	0.24147	0.31877	0.24951	0.24446	0.27289	0.40208	0.31769	0.30962	0.40015	0.42727	0.41476	0.35442	0.40275	0.27644	0.25183	0.20048	0.2461
1162.7	0.3619	0.39747	0.49305	0.44946	0.41151	0.48283	0.35067	0.33533	0.33888	0.33655	0.30784	0.32668	0.33405	0.38412	0.34334	0.30089	0.30309	0.39577	0.27612	0.22295	0.31434	0.26708	0.23701	0.26168	0.40403	0.31379	0.31161	0.39417	0.41143	0.42047	0.34005	0.40309	0.26517	0.25843	0.19867	0.2408
1163.6	0.3379	0.38146	0.47116	0.44174	0.4095	0.47361	0.32628	0.31313	0.33165	0.34485	0.34732	0.30074	0.32772	0.36388	0.3136	0.29939	0.28738	0.3801	0.25926	0.19233	0.28984	0.26945	0.24899	0.23481	0.38926	0.31525	0.30694	0.39382	0.39611	0.40566	0.32919	0.38061	0.25656	0.26473	0.19492	0.21617
1164.5	0.32097	0.39131	0.47567	0.43149	0.40199	0.45964	0.34384	0.27018	0.33145	0.35177	0.36553	0.31113	0.30839	0.34122	0.34032	0.28456	0.27845	0.36171	0.25918	0.1662	0.28905	0.29797	0.23596	0.26735	0.4002	0.31297	0.31924	0.39273	0.39043	0.38053	0.3303	0.34706	0.24976	0.27594	0.19544	0.21329
1165.4	0.3167	0.37892	0.46254	0.43178	0.40357	0.48085	0.35036	0.26352	0.33455	0.33653	0.34093	0.31402	0.30168	0.33336	0.32993	0.28717	0.28212	0.36627	0.25597	0.15677	0.27736	0.26693	0.22004	0.2623	0.3821	0.2899	0.32409	0.37299	0.38319	0.37463	0.31448	0.33199	0.22876	0.26029	0.18306	0.20371
1166.4	0.33541	0.39077	0.46592	0.41355	0.41645	0.50757	0.36771	0.28132	0.32363	0.34633	0.34653	0.3214	0.32197	0.34748	0.34703	0.27892	0.28786	0.36799	0.26952	0.16881	0.24589	0.27228	0.21779	0.24965	0.37134	0.29881	0.34281	0.3596	0.36969	0.37767	0.31463	0.35831	0.20648	0.28478	0.17114	0.185
1167.3	0.32229	0.34875	0.46716	0.37616	0.4026	0.50042	0.35084	0.2513	0.3213	0.32777	0.35498	0.3091	0.31456	0.33248	0.36695	0.27134	0.28893	0.33386	0.27424	0.1517	0.22069	0.26785	0.204	0.20276	0.34718	0.28496	0.35379	0.36377	0.35098	0.34789	0.32514	0.33308	0.19105	0.27023	0.15272	0.16114
1168.2	0.33334	0.34969	0.44581	0.35534	0.40875	0.50292	0.36137	0.25669	0.31856	0.2997	0.33353	0.32429	0.30241	0.35428	0.36432	0.26062	0.29132	0.31498	0.27325	0.15966	0.1994	0.26756	0.19227	0.18127	0.3271	0.27583	0.33905	0.33896	0.34291	0.33686	0.31597	0.32193	0.17906	0.26	0.13881	0.14341
1169.1	0.33657	0.35378	0.40511	0.33259	0.41024	0.48575	0.357	0.27074	0.32651	0.27325	0.30812	0.29946	0.29969	0.36283	0.33904	0.26009	0.29606	0.29082	0.27526	0.15672	0.20015	0.23326	0.21271	0.14564	0.31596	0.27858	0.32164	0.31563	0.34225	0.3342	0.31759	0.31702	0.18836	0.24233	0.15896	0.12748
1170	0.33041	0.36897	0.40584	0.31227	0.41261	0.47068	0.35463	0.28716	0.33934	0.28404	0.32841	0.28749	0.31462	0.35031	0.35677	0.2584	0.27978	0.27831	0.27015	0.17623	0.20575	0.2617	0.22142	0.1488	0.3276	0.28681	0.31623	0.31161	0.33828	0.34343	0.32687	0.31542	0.19875	0.25076	0.1589	0.13678
1170.9	0.30764	0.34906	0.38698	0.28934	0.41283	0.45291	0.33719	0.31469	0.34377	0.29755	0.31958	0.26802	0.28916	0.33843	0.36114	0.23539	0.26742	0.26794	0.24762	0.1947	0.20374	0.25757	0.22364	0.1155	0.30638	0.25354	0.30974	0.31222	0.33118	0.3348	0.30811	0.31858	0.1916	0.23352	0.16015	0.11255
1171.8	0.31542	0.36017	0.34805	0.28663	0.42473	0.43274	0.33876	0.30941	0.33427	0.28582	0.31065	0.28608	0.28133	0.34901	0.34315	0.23633	0.27303	0.27436	0.22483	0.19068	0.19065	0.24505	0.24741	0.13385	0.30893	0.25162	0.28243	0.30459	0.33527	0.34047	0.29819	0.33074	0.19347	0.22665	0.17442	0.12995
1172.7	0.30557	0.34399	0.3665	0.30035	0.4197	0.43421	0.34554	0.30497	0.34846	0.29887	0.30447	0.2714	0.28903	0.34667	0.35977	0.22262	0.26285	0.29914	0.22761	0.18804	0.20166	0.25355	0.24357	0.15588	0.32645	0.23738	0.30115	0.31172	0.31571	0.35538	0.29125	0.33206	0.20457	0.23768	0.176	0.13481
1173.6	0.30324	0.33267	0.35568	0.31041	0.40849	0.46219	0.35118	0.30289	0.33772	0.30199	0.28644	0.26176	0.29301	0.33876	0.33891	0.23155	0.23556	0.32223	0.20821	0.1952	0.17162	0.25541	0.21515	0.15747	0.3179	0.22432	0.27276	0.31025	0.28823	0.37079	0.30899	0.32149	0.18706	0.23817	0.14432	0.12575
1174.5	0.29651	0.31737	0.34665	0.28826	0.40883	0.47788	0.33686	0.27344	0.32411	0.2968	0.2543	0.2594	0.25652	0.32765	0.32316	0.21246	0.22935	0.32261	0.18866	0.17278	0.16051	0.23364	0.18146	0.14673	0.31441	0.19629	0.26369	0.28194	0.26741	0.36075	0.30523	0.3048	0.19141	0.22399	0.13781	0.10698
1175.4	0.29465	0.32364	0.33939	0.27548	0.39238	0.47542	0.32229	0.22044	0.31003	0.26965	0.24204	0.26887	0.26667	0.32328	0.30252	0.20099	0.22829	0.29831	0.17401	0.13919	0.1593	0.21449	0.16763	0.1767	0.32338	0.20613	0.26315	0.27856	0.26269	0.35717	0.29483	0.28001	0.19057	0.2211	0.1214	0.11686
1176.3	0.29194	0.33095	0.35698	0.27527	0.39085	0.50119	0.32708	0.2078	0.30932	0.27876	0.23232	0.26349	0.26887	0.32832	0.31612	0.21011	0.20364	0.32668	0.18613	0.14664	0.16053	0.22326	0.13735	0.17214	0.33042	0.20455	0.26562	0.28661	0.24395	0.37047	0.31531	0.27873	0.18715	0.22485	0.12262	0.098222
1177.2	0.27779	0.34005	0.32048	0.27743	0.38277	0.49931	0.33355	0.22478	0.27976	0.25005	0.23509	0.26075	0.27161	0.32511	0.28388	0.235	0.19848	0.30786	0.18215	0.15655	0.13656	0.20357	0.14432	0.1724	0.32525	0.20306	0.23326	0.30003	0.24703	0.36859	0.32425	0.29427	0.16255	0.20037	0.12646	0.11031
1178.1	0.2736	0.33239	0.33218	0.27909	0.38708	0.49109	0.33204	0.22341	0.27911	0.24462	0.22886	0.26481	0.25668	0.33457	0.30429	0.23271	0.21135	0.32069	0.19892	0.14635	0.12772	0.2061	0.13579	0.15232	0.33627	0.21766	0.24537	0.32434	0.24845	0.36591	0.30481	0.30844	0.16002	0.19138	0.12304	0.11156
1179	0.28574	0.33879	0.30881	0.29002	0.36192	0.473	0.32783	0.21825	0.27984	0.25557	0.24033	0.26445	0.27557	0.36615	0.29239	0.2475	0.21613	0.32591	0.18433	0.16654	0.14431	0.20733	0.15079	0.1715	0.33124	0.24055	0.23671	0.36481	0.25097	0.39191	0.28542	0.31296	0.14444	0.19866	0.11812	0.12872
1179.9	0.297	0.36917	0.307	0.31987	0.38166	0.48069	0.34012	0.24554	0.27762	0.27395	0.26268	0.26241	0.27363	0.38951	0.30549	0.27278	0.23923	0.34402	0.21312	0.16973	0.141	0.24381	0.15881	0.18062	0.34535	0.26645	0.22636	0.3797	0.26387	0.40124	0.31254	0.31459	0.15336	0.22073	0.13913	0.13662
1180.8	0.30549	0.37198	0.31152	0.31707	0.37397	0.43976	0.32761	0.24884	0.29447	0.27093	0.26918	0.27134	0.26475	0.38032	0.30172	0.26223	0.27679	0.31737	0.19938	0.14634	0.16402	0.24443	0.17773	0.20706	0.34847	0.28003	0.23192	0.36806	0.29494	0.38952	0.29434	0.31219	0.16292	0.2234	0.14487	0.16149
1181.8	0.32137	0.35368	0.33829	0.28756	0.38157	0.4059	0.32687	0.24414	0.32755	0.27825	0.27906	0.28818	0.25719	0.37334	0.30946	0.25141	0.29508	0.30038	0.21169	0.13988	0.20878	0.23594	0.17812	0.19924	0.34479	0.28486	0.2436	0.36181	0.31046	0.35622	0.31401	0.321	0.19061	0.24025	0.16439	0.16708
1182.6	0.30279	0.34197	0.33399	0.26136	0.37103	0.38367	0.32636	0.2418	0.33041	0.2717	0.29724	0.2833	0.26573	0.37143	0.29702	0.23602	0.29928	0.27449	0.22531	0.15517	0.23433	0.21551	0.20264	0.20156	0.33522	0.26842	0.24253	0.33631	0.32101	0.33751	0.33145	0.33532	0.20643	0.23804	0.19693	0.1857
1183.5	0.30205	0.33246	0.34007	0.26979	0.35821	0.39481	0.34171	0.23487	0.32923	0.2697	0.27752	0.28184	0.27265	0.36022	0.30888	0.24421	0.32527	0.26511	0.24969	0.13184	0.21989	0.23953	0.18966	0.21108	0.32698	0.2711	0.23756	0.33978	0.34286	0.32194	0.36043	0.32748	0.21852	0.23797	0.20609	0.19787
1184.4	0.31042	0.31891	0.34162	0.26389	0.33475	0.37564	0.35458	0.23769	0.3566	0.25427	0.2608	0.29483	0.28254	0.35277	0.31617	0.2691	0.31178	0.26792	0.24735	0.13506	0.26176	0.2183	0.18486	0.21591	0.33622	0.24562	0.2459	0.35777	0.33764	0.32158	0.37614	0.34675	0.22441	0.22333	0.21294	0.21436
1185.4	0.29938	0.32976	0.33315	0.25822	0.31983	0.3798	0.37454	0.25765	0.3229	0.25384	0.27185	0.28947	0.28252	0.36674	0.32778	0.28464	0.29967	0.26468	0.26512	0.14497	0.25316	0.21832	0.2028	0.22596	0.32617	0.23865	0.25688	0.37854	0.34387	0.33313	0.40763	0.36404	0.22629	0.22118	0.22145	0.22095
1186.3	0.30154	0.34457	0.31472	0.2571	0.28101	0.40018	0.3458	0.23995	0.2922	0.26305	0.25774	0.29046	0.26934	0.37915	0.34231	0.29087	0.29796	0.29147	0.24806	0.14614	0.23792	0.26179	0.19911	0.24182	0.32927	0.25866	0.26133	0.38669	0.34474	0.36944	0.40881	0.36424	0.21686	0.22373	0.2313	0.24263
1187.2	0.31772	0.34631	0.33934	0.28408	0.2829	0.3872	0.33491	0.24233	0.27198	0.27971	0.22346	0.30921	0.2655	0.36054	0.36531	0.31645	0.31885	0.29837	0.23394	0.13345	0.24503	0.30703	0.18945	0.2704	0.33179	0.25737	0.28145	0.40924	0.36492	0.3891	0.40018	0.35717	0.20977	0.25188	0.22239	0.25351
1188.1	0.32753	0.39552	0.34912	0.28489	0.29333	0.36876	0.321	0.28323	0.27444	0.28159	0.25977	0.32299	0.28789	0.38008	0.37071	0.32573	0.32819	0.3178	0.25366	0.16747	0.26587	0.31451	0.23248	0.25834	0.36009	0.28467	0.30109	0.42762	0.3807	0.40873	0.41974	0.40065	0.22611	0.27707	0.27273	0.25687
1189	0.30897	0.37556	0.34469	0.27059	0.28499	0.3545	0.30504	0.2676	0.25016	0.2733	0.2534	0.30978	0.28729	0.36567	0.36959	0.30245	0.32759	0.31248	0.26399	0.1715	0.25045	0.34022	0.24802	0.27373	0.35202	0.28777	0.3136	0.4106	0.40624	0.40893	0.41368	0.39996	0.24367	0.29214	0.27439	0.25528
1189.9	0.33937	0.3901	0.36837	0.28779	0.28717	0.37427	0.31237	0.25624	0.28155	0.28562	0.27521	0.3188	0.30698	0.35937	0.37145	0.31656	0.34765	0.32924	0.27719	0.19165	0.2996	0.38084	0.2746	0.28846	0.37027	0.30045	0.31965	0.4183	0.41968	0.42616	0.43703	0.40664	0.27585	0.31001	0.3049	0.2719
1190.8	0.33721	0.40084	0.38357	0.31173	0.29031	0.37554	0.33116	0.22798	0.27523	0.298	0.2877	0.31611	0.32256	0.35588	0.36764	0.33882	0.35624	0.33511	0.28543	0.20457	0.31144	0.39502	0.29335	0.30768	0.38917	0.28516	0.32361	0.42883	0.44795	0.43764	0.43736	0.40203	0.29418	0.3275	0.31073	0.2852
1191.7	0.35164	0.4422	0.36889	0.30914	0.28902	0.40115	0.33334	0.23515	0.28711	0.2925	0.31629	0.33393	0.3505	0.37836	0.36722	0.32679	0.3619	0.36079	0.29538	0.24784	0.33229	0.39939	0.30685	0.32768	0.3972	0.30357	0.33272	0.42688	0.45656	0.44836	0.46423	0.43751	0.32454	0.33335	0.34084	0.31001
1192.6	0.34937	0.44133	0.36981	0.29906	0.28651	0.4062	0.35218	0.2375	0.26316	0.29187	0.31046	0.34382	0.34882	0.37635	0.37194	0.31388	0.3586	0.36441	0.29362	0.23988	0.34733	0.43099	0.31824	0.37529	0.39887	0.29733	0.31826	0.39979	0.46097	0.46347	0.4793	0.45705	0.32464	0.33473	0.33842	0.34528
1193.5	0.36933	0.46302	0.38959	0.29352	0.28646	0.42411	0.36416	0.25574	0.26461	0.30025	0.32744	0.34912	0.35514	0.39046	0.38421	0.32767	0.37554	0.39037	0.30582	0.26797	0.37577	0.45431	0.31924	0.35977	0.4055	0.31972	0.34558	0.41673	0.4712	0.49826	0.50216	0.47611	0.33433	0.34366	0.35781	0.35535
1194.4	0.36209	0.47236	0.37168	0.28955	0.2745	0.42276	0.38258	0.26419	0.27407	0.30429	0.33593	0.3451	0.36246	0.39757	0.39021	0.32792	0.3775	0.39777	0.34022	0.27738	0.37901	0.46323	0.31601	0.36392	0.41523	0.33298	0.35454	0.4117	0.47391	0.49962	0.50079	0.50461	0.33452	0.35827	0.3577	0.37687
1195.3	0.37338	0.49554	0.38118	0.29364	0.29559	0.41507	0.39854	0.30403	0.32061	0.31224	0.32394	0.37423	0.3774	0.40926	0.41899	0.34024	0.38728	0.40944	0.37821	0.30766	0.41263	0.48608	0.32379	0.38896	0.41743	0.34831	0.38292	0.42337	0.48434	0.52963	0.51899	0.54265	0.36247	0.36726	0.36272	0.38933
1196.2	0.3981	0.51359	0.39745	0.31751	0.30154	0.44497	0.42443	0.30968	0.34658	0.31613	0.35676	0.38522	0.37254	0.43149	0.41157	0.39798	0.41579	0.42908	0.40944	0.33128	0.44245	0.51774	0.3672	0.41635	0.4454	0.38098	0.37996	0.44795	0.50658	0.56601	0.53209	0.56178	0.37519	0.37886	0.38001	0.41363
1197.1	0.41116	0.5052	0.38712	0.31752	0.29188	0.4585	0.41142	0.29219	0.37932	0.30401	0.37827	0.37013	0.35029	0.43223	0.41651	0.40376	0.43181	0.43178	0.42457	0.34454	0.45521	0.49832	0.39272	0.40421	0.44831	0.39464	0.40346	0.45156	0.51276	0.56296	0.53043	0.55484	0.39849	0.37945	0.38139	0.39221
1198	0.43062	0.52435	0.40398	0.35159	0.32256	0.46929	0.44151	0.28623	0.41741	0.33822	0.40186	0.40168	0.35757	0.44226	0.44428	0.40359	0.476	0.45183	0.44393	0.34753	0.49662	0.51781	0.44255	0.46714	0.4523	0.40724	0.4127	0.45047	0.54732	0.55896	0.52514	0.57037	0.4099	0.39404	0.39844	0.4241
1198.9	0.43209	0.53036	0.42296	0.33714	0.32445	0.45494	0.4189	0.27551	0.40073	0.3179	0.40346	0.42275	0.36145	0.44962	0.46091	0.42199	0.48672	0.46612	0.43581	0.37557	0.49458	0.49749	0.44972	0.48033	0.45334	0.41452	0.43529	0.45219	0.52975	0.55765	0.5083	0.56251	0.41098	0.3707	0.3957	0.41709
1199.8	0.45705	0.53971	0.42904	0.35032	0.32612	0.45621	0.42178	0.27787	0.38704	0.3302	0.45501	0.3998	0.36711	0.4653	0.45009	0.42285	0.51593	0.47888	0.43966	0.37048	0.50946	0.51854	0.49519	0.48441	0.46535	0.44965	0.43931	0.46835	0.52509	0.53763	0.51942	0.55164	0.41849	0.37876	0.42134	0.40295
1200.7	0.42294	0.49908	0.44303	0.3243	0.30576	0.40978	0.39528	0.24964	0.36195	0.33962	0.43837	0.36782	0.36115	0.42727	0.47487	0.40802	0.50207	0.4736	0.41894	0.35328	0.48385	0.51391	0.48888	0.46773	0.45063	0.41609	0.45255	0.46204	0.50157	0.50119	0.50026	0.52035	0.40328	0.37103	0.39056	0.36862
1201.6	0.43474	0.48384	0.48458	0.34834	0.32277	0.38955	0.40835	0.27699	0.38236	0.36646	0.44835	0.39056	0.38744	0.42768	0.49185	0.46287	0.52316	0.49752	0.43384	0.37917	0.49116	0.55124	0.50917	0.49466	0.45051	0.41696	0.47455	0.49173	0.49005	0.49503	0.50204	0.5202	0.40435	0.37998	0.39572	0.38749
1202.5	0.4145	0.48549	0.48713	0.34411	0.30837	0.34866	0.37743	0.29103	0.38699	0.35011	0.42675	0.3819	0.40268	0.44416	0.48813	0.49264	0.53311	0.47708	0.40718	0.39522	0.47542	0.54657	0.47202	0.47863	0.46837	0.42771	0.46086	0.50905	0.46119	0.46514	0.49505	0.52442	0.41022	0.37161	0.36049	0.37706
1203.4	0.43407	0.47054	0.48369	0.35567	0.31636	0.35581	0.38832	0.34951	0.40792	0.37739	0.41048	0.37109	0.41265	0.44819	0.47161	0.47861	0.55227	0.48712	0.41501	0.41714	0.50453	0.57934	0.48202	0.48703	0.4747	0.44377	0.44302	0.50914	0.46843	0.46709	0.50073	0.54132	0.41236	0.39813	0.37514	0.36689
1204.3	0.41518	0.44246	0.48451	0.33431	0.30754	0.34272	0.38062	0.34207	0.3886	0.3663	0.38984	0.37639	0.40287	0.41822	0.49477	0.47616	0.55208	0.48731	0.41366	0.42227	0.4991	0.57078	0.47589	0.47779	0.46386	0.4173	0.44983	0.48639	0.46449	0.44828	0.46808	0.53414	0.38352	0.38809	0.36461	0.35707
1205.2	0.42399	0.44446	0.47653	0.35119	0.31005	0.34465	0.38803	0.36601	0.39348	0.38394	0.39085	0.3968	0.4066	0.43024	0.481	0.48137	0.56393	0.49215	0.43798	0.42363	0.51171	0.57905	0.47091	0.48156	0.46725	0.43279	0.4417	0.48598	0.46111	0.45888	0.46028	0.54508	0.37624	0.38892	0.37607	0.35752
1206.1	0.42241	0.45084	0.44497	0.35776	0.30104	0.35325	0.4015	0.36708	0.36149	0.37607	0.39579	0.39869	0.38844	0.43203	0.47978	0.46513	0.55266	0.47617	0.42538	0.42178	0.51012	0.57056	0.45537	0.49782	0.4834	0.43171	0.44335	0.4827	0.44889	0.45197	0.44406	0.54248	0.37187	0.386	0.37129	0.35601
1207	0.42365	0.42357	0.41861	0.34111	0.26895	0.37665	0.41634	0.36147	0.33372	0.37628	0.38097	0.39104	0.37582	0.39933	0.45551	0.43397	0.50971	0.48214	0.45541	0.41594	0.5092	0.53464	0.4716	0.48527	0.46761	0.41705	0.43274	0.45983	0.42762	0.46278	0.44767	0.5003	0.35156	0.36932	0.37539	0.34355
1207.9	0.42273	0.44543	0.42855	0.35259	0.27308	0.38657	0.43304	0.34739	0.31345	0.38309	0.39413	0.39674	0.39115	0.39552	0.4691	0.45078	0.51405	0.48313	0.46638	0.38987	0.49928	0.54034	0.4706	0.49141	0.4679	0.41335	0.43635	0.47156	0.42472	0.45136	0.44835	0.4648	0.36017	0.36531	0.35897	0.34707
1208.8	0.42928	0.43673	0.43828	0.37756	0.25704	0.40632	0.44442	0.36312	0.33353	0.37657	0.37734	0.40406	0.39729	0.39511	0.45078	0.46132	0.49611	0.49257	0.4637	0.38409	0.50121	0.50479	0.43374	0.48969	0.46097	0.42437	0.43753	0.48049	0.38414	0.45016	0.44254	0.46013	0.37499	0.34413	0.32266	0.35237
1209.7	0.42085	0.41898	0.42002	0.37397	0.25845	0.40284	0.45844	0.3847	0.34315	0.35991	0.34516	0.38905	0.38948	0.40276	0.44497	0.45281	0.4878	0.46866	0.43619	0.40505	0.50283	0.47802	0.41053	0.48449	0.46476	0.40235	0.44057	0.47704	0.37596	0.41737	0.43986	0.46753	0.37307	0.33507	0.29987	0.34491
1210.6	0.41514	0.43231	0.44157	0.38696	0.25195	0.3986	0.44942	0.38053	0.34794	0.37316	0.33012	0.38839	0.40427	0.41757	0.43868	0.45395	0.49197	0.46892	0.43429	0.41446	0.50852	0.45762	0.39563	0.4492	0.46335	0.42041	0.43463	0.4826	0.37974	0.41984	0.41905	0.47797	0.36094	0.32681	0.29296	0.31136
1211.5	0.41489	0.43986	0.45472	0.38559	0.27282	0.38022	0.41825	0.37203	0.35774	0.3868	0.34793	0.37746	0.41223	0.42706	0.42681	0.46873	0.49063	0.46582	0.40313	0.41249	0.50729	0.46946	0.38577	0.42873	0.45526	0.43165	0.44781	0.47681	0.37232	0.4106	0.39837	0.48737	0.37212	0.32965	0.30196	0.29045
1212.4	0.39692	0.39668	0.43747	0.35247	0.2548	0.3689	0.38289	0.34457	0.3612	0.36116	0.33869	0.37374	0.37819	0.42148	0.40904	0.43892	0.44973	0.45372	0.37381	0.38488	0.49366	0.45127	0.36721	0.37747	0.44495	0.42264	0.43017	0.44587	0.35511	0.4062	0.38378	0.47976	0.35243	0.31017	0.29612	0.28406
1213.3	0.37253	0.39967	0.43044	0.35637	0.26597	0.35842	0.33281	0.31113	0.34039	0.34948	0.33485	0.36398	0.38235	0.42415	0.3925	0.43617	0.43004	0.43636	0.34164	0.35913	0.47713	0.43452	0.36728	0.3443	0.44597	0.41155	0.40849	0.43303	0.34431	0.41118	0.37489	0.46217	0.34245	0.29714	0.31157	0.26264
1214.2	0.37445	0.42833	0.44851	0.35357	0.25926	0.36643	0.32343	0.29562	0.34457	0.33844	0.35325	0.37505	0.38696	0.42514	0.39703	0.42392	0.44345	0.44513	0.3599	0.36032	0.48904	0.42877	0.37727	0.34444	0.45484	0.44649	0.41432	0.4237	0.33539	0.42553	0.39208	0.45774	0.34715	0.29811	0.33031	0.28334
1215.1	0.38684	0.40317	0.44962	0.34685	0.2681	0.36377	0.29907	0.27788	0.36482	0.32977	0.33833	0.3623	0.37951	0.40247	0.39753	0.39967	0.41799	0.45674	0.36351	0.34917	0.49771	0.4233	0.36789	0.3413	0.44032	0.42507	0.42431	0.40489	0.32846	0.41541	0.41093	0.45451	0.35002	0.28205	0.32507	0.30417
1216	0.3623	0.38775	0.43782	0.35543	0.25694	0.3611	0.2942	0.27294	0.34766	0.30642	0.32373	0.3706	0.35552	0.39214	0.3979	0.37794	0.38798	0.44388	0.35191	0.33238	0.48786	0.42513	0.36525	0.33672	0.45339	0.40493	0.41844	0.39995	0.30631	0.39903	0.41241	0.46016	0.34075	0.27537	0.31468	0.31344
1216.9	0.35861	0.39657	0.43848	0.36968	0.25268	0.35175	0.30274	0.27223	0.33791	0.3047	0.31537	0.35458	0.35593	0.37943	0.39481	0.37853	0.37793	0.40916	0.3578	0.34674	0.48107	0.39802	0.36346	0.34405	0.4519	0.38846	0.43208	0.40652	0.29325	0.38217	0.43172	0.46611	0.34362	0.27623	0.3249	0.2983
1217.8	0.3767	0.41122	0.44124	0.33932	0.2651	0.36819	0.32766	0.29424	0.34466	0.32209	0.34168	0.3768	0.34477	0.38043	0.42787	0.35597	0.38987	0.40955	0.36199	0.35797	0.4801	0.43559	0.3774	0.37806	0.46942	0.4085	0.45005	0.39364	0.31746	0.38417	0.44244	0.48747	0.34377	0.31315	0.33197	0.32526
1218.7	0.38371	0.4022	0.43931	0.34779	0.27305	0.39988	0.30016	0.27664	0.33047	0.33866	0.34382	0.38364	0.35508	0.37863	0.42888	0.36458	0.36252	0.40628	0.34942	0.31922	0.43901	0.44718	0.37523	0.37631	0.45542	0.39792	0.44792	0.39771	0.32324	0.3869	0.42814	0.46582	0.34592	0.31891	0.32042	0.31831
1219.6	0.35181	0.41922	0.40567	0.3352	0.2826	0.4206	0.30728	0.24778	0.31512	0.33849	0.33235	0.40021	0.3561	0.3795	0.4074	0.35154	0.3658	0.39301	0.34045	0.30289	0.41323	0.4379	0.368	0.36314	0.46589	0.41004	0.41877	0.39329	0.3317	0.37763	0.42657	0.43996	0.34274	0.33012	0.31595	0.31859
1220.5	0.37234	0.43616	0.40154	0.32747	0.30267	0.43548	0.3211	0.266	0.31812	0.32796	0.33241	0.40629	0.35126	0.3979	0.38972	0.36151	0.38787	0.39458	0.35658	0.30531	0.39789	0.42207	0.36753	0.36393	0.46556	0.42411	0.42527	0.3969	0.35606	0.39199	0.44167	0.45958	0.33001	0.3323	0.33613	0.31879
1221.4	0.33824	0.45349	0.3685	0.31522	0.32471	0.43985	0.29648	0.28836	0.32775	0.3381	0.31023	0.40552	0.34618	0.41909	0.38538	0.35898	0.38802	0.38592	0.33497	0.29794	0.41218	0.42598	0.35815	0.35374	0.4598	0.43539	0.40856	0.38753	0.36646	0.3915	0.41941	0.46467	0.3392	0.33214	0.32255	0.31153
1222.3	0.32514	0.43743	0.32857	0.31954	0.31473	0.42359	0.28	0.29369	0.32446	0.32133	0.29477	0.38499	0.34107	0.41929	0.35105	0.34425	0.36414	0.34884	0.3246	0.29447	0.38651	0.3996	0.35237	0.32557	0.44756	0.4083	0.38106	0.38956	0.35991	0.37073	0.42808	0.45616	0.32694	0.31319	0.32951	0.29418
1223.2	0.31757	0.43573	0.30552	0.30151	0.31078	0.39233	0.28902	0.34365	0.30339	0.32421	0.28985	0.35185	0.3278	0.40985	0.33651	0.32162	0.34517	0.3381	0.31106	0.32162	0.38593	0.39133	0.34138	0.3083	0.45281	0.40624	0.36416	0.38943	0.36796	0.36737	0.42964	0.47281	0.32472	0.29981	0.32943	0.27961
1224.1	0.32827	0.43213	0.32064	0.32401	0.3297	0.36482	0.29021	0.38444	0.29003	0.31471	0.28318	0.35406	0.33362	0.41579	0.33602	0.33907	0.34172	0.32665	0.30057	0.32343	0.38061	0.40506	0.34037	0.32402	0.46199	0.40735	0.35638	0.40502	0.36849	0.36943	0.42995	0.49495	0.31776	0.29346	0.34011	0.28399
1225	0.33668	0.43266	0.32548	0.3217	0.34839	0.38828	0.2682	0.40134	0.29892	0.33135	0.29955	0.36161	0.34099	0.40769	0.34668	0.33094	0.34819	0.32896	0.26835	0.3329	0.36961	0.41698	0.34126	0.33602	0.47375	0.4064	0.34877	0.40974	0.38044	0.38971	0.41968	0.49044	0.31927	0.30776	0.34728	0.29555
1225.9	0.35542	0.4188	0.35439	0.34728	0.36213	0.38519	0.2525	0.4063	0.30026	0.31458	0.28859	0.38387	0.34903	0.39907	0.3596	0.345	0.34769	0.34121	0.26021	0.33125	0.33108	0.38893	0.33861	0.34649	0.4779	0.41407	0.37134	0.415	0.38829	0.39654	0.40922	0.49661	0.30163	0.29317	0.33961	0.30913
1226.8	0.36383	0.42498	0.38769	0.34415	0.38793	0.42267	0.28614	0.42366	0.31908	0.3335	0.26878	0.36986	0.35295	0.39258	0.38356	0.348	0.35676	0.35642	0.29237	0.32915	0.33883	0.38233	0.3569	0.36881	0.4904	0.42987	0.39261	0.42708	0.39716	0.41329	0.42616	0.50633	0.31652	0.30076	0.34826	0.32
1227.7	0.36817	0.43096	0.40676	0.3573	0.40942	0.44716	0.29509	0.40229	0.36072	0.32358	0.2594	0.4058	0.34902	0.38931	0.38489	0.35181	0.35863	0.35093	0.30235	0.31049	0.34704	0.36045	0.37116	0.37741	0.49707	0.42792	0.41214	0.44621	0.40066	0.41709	0.43755	0.48427	0.30861	0.30818	0.36624	0.33809
1228.6	0.36792	0.40705	0.38588	0.30668	0.41099	0.49308	0.3125	0.39849	0.38379	0.32158	0.29188	0.40086	0.33985	0.38411	0.38511	0.32175	0.35628	0.33825	0.31161	0.29483	0.32712	0.33748	0.35444	0.35679	0.48503	0.3991	0.42389	0.42133	0.40797	0.42491	0.46642	0.45174	0.31677	0.3119	0.35595	0.33172
1229.4	0.35658	0.3908	0.39999	0.31839	0.41326	0.49728	0.33365	0.39318	0.38105	0.33459	0.28749	0.39445	0.36072	0.37944	0.39974	0.3185	0.34959	0.32622	0.34334	0.2894	0.33162	0.31817	0.34676	0.34305	0.47152	0.39754	0.42939	0.4102	0.41866	0.41699	0.48621	0.43703	0.32648	0.31086	0.34231	0.32904
1230.3	0.3672	0.36721	0.38596	0.32106	0.42927	0.54016	0.35814	0.3678	0.38664	0.33728	0.30676	0.38595	0.36762	0.37043	0.37261	0.29582	0.37141	0.33644	0.34796	0.28901	0.31253	0.33033	0.3426	0.34116	0.48636	0.3779	0.40449	0.42088	0.4412	0.44237	0.51856	0.42012	0.32426	0.34154	0.34934	0.33176
1231.2	0.35663	0.38746	0.3663	0.33574	0.42784	0.5375	0.36205	0.37636	0.38856	0.33166	0.33398	0.40305	0.36265	0.396	0.3474	0.28328	0.37458	0.33111	0.32182	0.29457	0.30471	0.33337	0.32179	0.31193	0.47573	0.37995	0.3908	0.41757	0.4651	0.45117	0.51724	0.40188	0.32612	0.35235	0.33391	0.32748
1232.1	0.33796	0.37039	0.34935	0.31717	0.44125	0.53457	0.35056	0.38918	0.38795	0.35199	0.3351	0.38505	0.36712	0.41569	0.34308	0.27992	0.37325	0.31923	0.31449	0.29952	0.27993	0.34306	0.31816	0.29505	0.45543	0.39513	0.36603	0.40244	0.47712	0.44217	0.51562	0.42757	0.3378	0.35627	0.33035	0.30517
1233	0.32153	0.37177	0.36981	0.32955	0.4275	0.52021	0.34421	0.41589	0.3788	0.36408	0.31861	0.36138	0.35486	0.40399	0.36915	0.30211	0.36746	0.31777	0.31197	0.31332	0.27577	0.34818	0.34209	0.28438	0.44343	0.4134	0.36903	0.41334	0.48357	0.44618	0.50605	0.44953	0.3408	0.37319	0.32364	0.29596
1233.9	0.32874	0.39419	0.34366	0.33014	0.43956	0.53205	0.34109	0.4229	0.39637	0.34803	0.31749	0.34552	0.33251	0.42455	0.35725	0.31808	0.37969	0.31501	0.29403	0.31332	0.26962	0.34851	0.34281	0.25683	0.4403	0.42142	0.34266	0.43993	0.49609	0.44862	0.49927	0.46118	0.33339	0.37201	0.30337	0.27038
1234.8	0.33855	0.41819	0.38155	0.33015	0.43991	0.54462	0.35591	0.47461	0.41329	0.3557	0.32327	0.35087	0.32834	0.43487	0.37998	0.34725	0.37323	0.33134	0.30385	0.3182	0.28282	0.33329	0.33188	0.26934	0.42963	0.44898	0.36012	0.45844	0.50273	0.47447	0.49927	0.48747	0.35322	0.35014	0.29636	0.27755
1235.7	0.33931	0.39435	0.39276	0.31128	0.43113	0.53635	0.35978	0.48574	0.41928	0.38103	0.33051	0.35555	0.3313	0.42206	0.37624	0.37408	0.37075	0.33543	0.32374	0.33038	0.26919	0.34717	0.33156	0.28737	0.43533	0.44521	0.36622	0.46434	0.50316	0.49276	0.49932	0.50507	0.36533	0.35198	0.30904	0.28524
1236.6	0.34081	0.40573	0.3811	0.32385	0.39676	0.53002	0.37776	0.49716	0.39174	0.37284	0.34269	0.35779	0.30894	0.41931	0.36306	0.37156	0.36622	0.32814	0.31765	0.32892	0.27456	0.32513	0.32342	0.287	0.43419	0.42197	0.37104	0.45608	0.48813	0.51432	0.48896	0.48035	0.37348	0.35784	0.30629	0.29684
1237.5	0.33402	0.42369	0.39005	0.3276	0.39971	0.53638	0.36295	0.49021	0.40591	0.36415	0.33516	0.38811	0.32273	0.43559	0.3418	0.36654	0.36951	0.32215	0.29488	0.32191	0.28932	0.29643	0.3064	0.30298	0.44409	0.43605	0.36661	0.45697	0.48302	0.53122	0.48468	0.48334	0.37498	0.33569	0.32148	0.30589
1238.4	0.3214	0.42664	0.39682	0.31198	0.38175	0.52681	0.3677	0.48285	0.39258	0.39386	0.35543	0.38547	0.32867	0.42291	0.35672	0.3634	0.3594	0.32341	0.29439	0.3031	0.27847	0.29598	0.32529	0.33529	0.44618	0.43821	0.39081	0.43988	0.47516	0.55504	0.48665	0.46113	0.38145	0.36072	0.34581	0.32257
1239.3	0.32943	0.42531	0.38481	0.30219	0.37414	0.50881	0.39365	0.47589	0.39753	0.42619	0.35662	0.39605	0.33054	0.41489	0.35907	0.34879	0.35516	0.29981	0.29425	0.32021	0.29773	0.32315	0.31861	0.33417	0.45367	0.41803	0.39556	0.43638	0.48158	0.5432	0.49419	0.45926	0.38729	0.38843	0.33915	0.31554
1240.2	0.34065	0.42878	0.36832	0.29763	0.3807	0.51259	0.3963	0.49782	0.39658	0.42007	0.35158	0.39444	0.33516	0.41773	0.35518	0.34218	0.35473	0.30638	0.29589	0.32486	0.29717	0.31057	0.30748	0.32063	0.43921	0.41304	0.37165	0.4384	0.48476	0.54436	0.51885	0.47939	0.38201	0.38824	0.31167	0.28971
1241.1	0.34296	0.42459	0.38809	0.29895	0.40911	0.53097	0.40702	0.5218	0.42081	0.42255	0.35605	0.40172	0.37019	0.39886	0.35401	0.35458	0.36685	0.33942	0.30448	0.34264	0.31488	0.31941	0.31877	0.33311	0.4482	0.4091	0.37203	0.45493	0.49814	0.55983	0.54416	0.50831	0.39743	0.39776	0.30361	0.28879
1242	0.37597	0.43766	0.37773	0.27445	0.40002	0.54652	0.41529	0.53835	0.39844	0.43894	0.37168	0.36625	0.36038	0.41392	0.35306	0.34377	0.36519	0.35448	0.31623	0.35847	0.30616	0.33688	0.33055	0.31071	0.44406	0.39614	0.37104	0.44695	0.49777	0.57448	0.54011	0.50416	0.40129	0.40518	0.28853	0.27804
1242.9	0.379	0.41234	0.37996	0.28521	0.38718	0.52687	0.41586	0.56209	0.41268	0.41945	0.33162	0.37082	0.35579	0.41639	0.34365	0.34131	0.33773	0.33917	0.30777	0.37987	0.32454	0.3154	0.30259	0.30248	0.43227	0.36673	0.35822	0.4661	0.47757	0.56203	0.54577	0.51352	0.42603	0.37656	0.26753	0.26599
1243.8	0.35648	0.40144	0.36408	0.27845	0.38124	0.51945	0.40118	0.55851	0.39212	0.41768	0.32882	0.34181	0.34889	0.42346	0.33839	0.32768	0.30965	0.34558	0.31203	0.38251	0.31357	0.29431	0.32624	0.2952	0.41352	0.36393	0.35507	0.45309	0.45633	0.56447	0.53938	0.49037	0.42179	0.37731	0.28384	0.25147
1244.6	0.3471	0.39585	0.36099	0.28578	0.37849	0.51613	0.37303	0.52779	0.38065	0.41526	0.31382	0.3499	0.34879	0.42036	0.3495	0.31946	0.31415	0.32762	0.28671	0.36627	0.32761	0.27868	0.33065	0.27733	0.40266	0.36268	0.36655	0.4508	0.45849	0.53734	0.50603	0.4496	0.42166	0.36924	0.29368	0.25735
1245.6	0.36375	0.38367	0.37742	0.28005	0.38522	0.50805	0.37316	0.51757	0.36946	0.4078	0.31126	0.35363	0.33229	0.43362	0.38879	0.30974	0.30997	0.3022	0.27784	0.36854	0.3118	0.29258	0.30634	0.2655	0.39494	0.37247	0.38354	0.43646	0.45151	0.52489	0.50429	0.43647	0.41531	0.35013	0.28739	0.2519
1246.4	0.34826	0.35573	0.39189	0.30833	0.39756	0.46647	0.37515	0.49698	0.38002	0.4018	0.28939	0.37406	0.35238	0.41166	0.38742	0.31472	0.30445	0.27673	0.288	0.36814	0.31993	0.29797	0.30648	0.28666	0.37257	0.35971	0.38825	0.448	0.4326	0.49808	0.49639	0.42462	0.4005	0.34773	0.29283	0.25592
1247.3	0.33118	0.33834	0.38596	0.31081	0.41234	0.47166	0.38251	0.46807	0.36615	0.40124	0.30611	0.38049	0.35952	0.3815	0.38119	0.29627	0.31707	0.27583	0.30983	0.36985	0.31461	0.3192	0.31024	0.29382	0.37422	0.34932	0.39813	0.43007	0.44438	0.48125	0.4769	0.40944	0.38276	0.35193	0.28405	0.2556
1248.2	0.33319	0.33824	0.40892	0.32623	0.42619	0.47424	0.37543	0.4604	0.37143	0.38023	0.32585	0.38478	0.37227	0.38147	0.3733	0.32199	0.34832	0.27447	0.32016	0.35722	0.32002	0.31953	0.32478	0.30418	0.37901	0.36048	0.40785	0.45231	0.44116	0.47853	0.47783	0.40724	0.37909	0.32045	0.28268	0.2662
1249.1	0.31855	0.32316	0.43619	0.34574	0.44072	0.45471	0.39246	0.42943	0.37817	0.3732	0.33166	0.36425	0.37602	0.38609	0.38052	0.31429	0.33756	0.28322	0.33142	0.37637	0.32966	0.32021	0.32594	0.31497	0.36802	0.34838	0.43237	0.45072	0.41549	0.47825	0.46853	0.39601	0.37264	0.30395	0.28767	0.24823
1250	0.30794	0.33961	0.41097	0.33421	0.44062	0.45824	0.38395	0.39762	0.37281	0.37078	0.32752	0.36623	0.37561	0.37998	0.3451	0.30374	0.33036	0.28364	0.3545	0.36282	0.34498	0.30484	0.33572	0.31311	0.35517	0.35041	0.40302	0.44646	0.40669	0.45979	0.44171	0.37623	0.34374	0.30002	0.27063	0.252
1250.9	0.3086	0.35895	0.39766	0.35649	0.44554	0.46977	0.41401	0.4015	0.38279	0.38202	0.36604	0.36289	0.36306	0.3816	0.34279	0.30771	0.31057	0.30244	0.3633	0.38271	0.35051	0.31431	0.33922	0.31728	0.37795	0.36433	0.41585	0.44318	0.4002	0.43647	0.44731	0.36854	0.35665	0.30523	0.25757	0.23773
1251.8	0.33041	0.37159	0.39704	0.38454	0.46715	0.47365	0.43158	0.41119	0.38462	0.39385	0.37945	0.37489	0.35834	0.39273	0.34017	0.31621	0.3019	0.3245	0.36879	0.39868	0.36058	0.33976	0.35331	0.31725	0.37923	0.39188	0.40974	0.46062	0.37345	0.42314	0.45839	0.38127	0.35244	0.2997	0.27456	0.255
1252.7	0.33056	0.34896	0.35736	0.40713	0.46818	0.46221	0.43194	0.4139	0.3623	0.40083	0.37782	0.39991	0.3413	0.38248	0.32899	0.29488	0.28275	0.30502	0.35029	0.40686	0.35344	0.36117	0.34788	0.33005	0.36658	0.38627	0.38654	0.4476	0.36434	0.3743	0.43246	0.37908	0.34573	0.29884	0.26204	0.24978
1253.6	0.32232	0.36142	0.33698	0.39274	0.46747	0.46216	0.41335	0.4232	0.34036	0.39442	0.35784	0.39793	0.32601	0.35738	0.31675	0.28652	0.27558	0.29011	0.34969	0.40221	0.32134	0.35775	0.32374	0.33526	0.37035	0.38003	0.34753	0.4328	0.36203	0.35256	0.41245	0.38139	0.31741	0.29487	0.23763	0.26111
1254.5	0.31118	0.35944	0.33705	0.43682	0.47236	0.43873	0.4198	0.41076	0.3433	0.3973	0.36411	0.38176	0.33625	0.36938	0.31136	0.30465	0.27956	0.28793	0.33638	0.4311	0.32289	0.37842	0.33202	0.32738	0.3834	0.4031	0.36225	0.44817	0.36566	0.34327	0.416	0.38508	0.31851	0.29471	0.24051	0.23853
1255.4	0.31363	0.34953	0.3628	0.42731	0.49309	0.445	0.39637	0.4066	0.3392	0.37284	0.36723	0.40043	0.33427	0.37454	0.31639	0.30607	0.30647	0.2972	0.3152	0.42248	0.32453	0.37395	0.3235	0.33925	0.36917	0.41118	0.3623	0.46682	0.37892	0.3469	0.39713	0.3857	0.31925	0.27792	0.26049	0.24068
1256.3	0.30402	0.35044	0.39505	0.42189	0.49529	0.44933	0.36378	0.4194	0.3327	0.36443	0.34344	0.39271	0.33853	0.36857	0.33542	0.29614	0.31423	0.30461	0.291	0.4087	0.3106	0.36394	0.31309	0.34942	0.36659	0.4203	0.37144	0.44143	0.38686	0.34644	0.36324	0.38289	0.29882	0.27113	0.23572	0.23034
1257.2	0.27871	0.33352	0.41248	0.38748	0.48114	0.42726	0.33638	0.38791	0.31828	0.34406	0.32112	0.36082	0.32044	0.34263	0.32274	0.25585	0.30915	0.29427	0.26674	0.39945	0.28321	0.33785	0.29451	0.30482	0.3575	0.39786	0.36011	0.42634	0.37885	0.3377	0.33977	0.36024	0.28503	0.26442	0.22951	0.21034
1258	0.29515	0.34065	0.42733	0.40742	0.48667	0.44393	0.36618	0.41071	0.3198	0.34891	0.35255	0.36183	0.31719	0.37322	0.32612	0.25478	0.31729	0.31029	0.29354	0.42962	0.29753	0.3447	0.32572	0.30638	0.37646	0.44334	0.38045	0.4316	0.37513	0.34338	0.37015	0.37172	0.29541	0.26727	0.23759	0.21598
1258.9	0.30307	0.34214	0.45166	0.4067	0.47781	0.47055	0.35622	0.44761	0.3184	0.3431	0.35201	0.35903	0.31756	0.35645	0.35613	0.26007	0.31631	0.31063	0.30705	0.42077	0.28819	0.34359	0.33391	0.32438	0.37	0.42307	0.38622	0.43997	0.35197	0.34989	0.36373	0.36972	0.29713	0.24924	0.24649	0.2203
1259.8	0.28715	0.34664	0.42745	0.41065	0.45194	0.46244	0.39057	0.45392	0.30189	0.3399	0.32538	0.31776	0.32556	0.3563	0.36144	0.25404	0.29668	0.30281	0.33388	0.41105	0.27822	0.33268	0.33402	0.28704	0.35403	0.41322	0.38047	0.41476	0.33717	0.34785	0.37945	0.36073	0.27162	0.25238	0.22553	0.19876
1260.7	0.28903	0.35066	0.41352	0.37067	0.42941	0.45593	0.41632	0.42248	0.28894	0.33873	0.32541	0.31412	0.31905	0.36456	0.3534	0.24567	0.28067	0.29896	0.36108	0.42789	0.28218	0.31444	0.32419	0.27333	0.33737	0.38784	0.36759	0.40429	0.34184	0.35424	0.38884	0.35111	0.2768	0.24299	0.2209	0.17869
1261.6	0.32081	0.37249	0.40457	0.3677	0.4395	0.47153	0.46051	0.40729	0.30948	0.35478	0.33438	0.31919	0.31811	0.3761	0.3694	0.26202	0.28634	0.32896	0.40333	0.42155	0.30481	0.32453	0.31743	0.29347	0.33798	0.38798	0.36967	0.39218	0.34428	0.36623	0.41388	0.36023	0.28192	0.2495	0.21739	0.17735
1262.5	0.33855	0.35286	0.39328	0.34966	0.43152	0.46796	0.47548	0.409	0.31467	0.38034	0.32448	0.30489	0.33526	0.36082	0.36974	0.27676	0.29995	0.34384	0.39933	0.40619	0.3086	0.3425	0.30565	0.28835	0.325	0.36386	0.37552	0.39549	0.3453	0.36625	0.40211	0.37314	0.28217	0.2739	0.21491	0.15496
1263.4	0.326	0.32801	0.35411	0.31743	0.37927	0.43535	0.48772	0.37462	0.27973	0.35359	0.29556	0.30859	0.29758	0.34317	0.32441	0.2351	0.26978	0.33263	0.37753	0.36329	0.27597	0.3032	0.27247	0.29079	0.29616	0.34519	0.35278	0.35154	0.33465	0.3515	0.3803	0.35141	0.25782	0.25156	0.19818	0.15139
1264.3	0.31634	0.28785	0.33748	0.30107	0.35602	0.41482	0.45057	0.33616	0.2696	0.35411	0.28126	0.30297	0.27438	0.31027	0.30916	0.21736	0.25876	0.30485	0.35525	0.3436	0.26907	0.29232	0.25097	0.28104	0.2876	0.30923	0.33326	0.34188	0.32599	0.32529	0.33991	0.3513	0.26219	0.22711	0.18899	0.13384
1265.2	0.30689	0.27866	0.31493	0.30194	0.32543	0.41622	0.44246	0.33764	0.268	0.3607	0.30233	0.30041	0.26853	0.29642	0.28948	0.2075	0.25482	0.29572	0.33586	0.31014	0.26104	0.31386	0.25356	0.26401	0.28743	0.32174	0.32651	0.34241	0.29405	0.30313	0.32874	0.34466	0.26522	0.23154	0.19052	0.13102
1266.1	0.32276	0.31022	0.31666	0.28438	0.29308	0.40375	0.44607	0.35373	0.28054	0.36683	0.30825	0.30578	0.29249	0.32164	0.29568	0.21127	0.264	0.29424	0.32999	0.3205	0.27621	0.3243	0.26821	0.25839	0.29303	0.35906	0.3362	0.33287	0.29377	0.29734	0.31429	0.33635	0.27131	0.23188	0.19269	0.1471
1266.9	0.3278	0.33825	0.3082	0.28739	0.27709	0.4027	0.43448	0.35722	0.29555	0.33903	0.32003	0.33427	0.27985	0.32215	0.27093	0.20698	0.25251	0.29218	0.31772	0.33692	0.28853	0.30482	0.26687	0.2546	0.29466	0.35056	0.30591	0.33187	0.28973	0.29768	0.30535	0.32723	0.27003	0.19895	0.20049	0.15982
1267.8	0.33699	0.34856	0.32504	0.27437	0.29044	0.4073	0.44019	0.39139	0.31537	0.36648	0.33821	0.33377	0.29603	0.31293	0.28059	0.21908	0.2691	0.31008	0.34088	0.36934	0.31551	0.32925	0.28586	0.22249	0.3012	0.33133	0.30262	0.32838	0.30366	0.29136	0.32059	0.3496	0.2775	0.21135	0.2103	0.143
1268.7	0.35808	0.38199	0.33867	0.2556	0.28767	0.42661	0.44859	0.40814	0.33044	0.3621	0.34751	0.35512	0.28808	0.33447	0.27963	0.21761	0.28372	0.34469	0.35485	0.37832	0.33271	0.33019	0.30001	0.24383	0.31062	0.3318	0.30503	0.31177	0.30479	0.31215	0.3249	0.36292	0.28484	0.21313	0.21814	0.17806
1269.6	0.36451	0.38835	0.36514	0.27328	0.28964	0.41561	0.42993	0.41152	0.34026	0.35905	0.33153	0.3434	0.2862	0.32996	0.28436	0.22806	0.29422	0.34009	0.33942	0.38963	0.32491	0.30768	0.32023	0.23889	0.31241	0.30811	0.3073	0.30805	0.33636	0.31506	0.30464	0.35504	0.25843	0.1983	0.22812	0.17112
1270.5	0.34256	0.38378	0.38334	0.29743	0.2874	0.41843	0.44106	0.4321	0.31882	0.36314	0.33623	0.34549	0.27647	0.32704	0.28266	0.23527	0.29808	0.34237	0.35023	0.39956	0.32472	0.30646	0.3219	0.2486	0.30688	0.29602	0.32005	0.32279	0.33758	0.31548	0.28495	0.37254	0.23265	0.20138	0.23676	0.15841
1271.4	0.32352	0.35382	0.40567	0.27935	0.25802	0.39975	0.44453	0.39705	0.29572	0.35508	0.32633	0.34073	0.27923	0.30213	0.30976	0.23743	0.28203	0.32259	0.35735	0.36446	0.33401	0.30264	0.31268	0.24789	0.2834	0.27355	0.33822	0.29938	0.32477	0.30718	0.27522	0.33664	0.21574	0.20503	0.22187	0.15906
1272.3	0.34042	0.35046	0.41258	0.29996	0.24465	0.39867	0.45765	0.38294	0.30751	0.36717	0.33188	0.3461	0.27074	0.31643	0.32946	0.25111	0.28402	0.31418	0.35168	0.36663	0.34009	0.30266	0.31694	0.2658	0.29285	0.28383	0.34395	0.31431	0.33261	0.29396	0.26339	0.33971	0.21831	0.21962	0.21879	0.17425
1273.2	0.35516	0.35256	0.42563	0.30954	0.24621	0.39406	0.47851	0.41097	0.30775	0.38159	0.3384	0.36698	0.27135	0.29948	0.34258	0.26457	0.29639	0.29814	0.36868	0.3931	0.35213	0.33221	0.33187	0.26993	0.29756	0.29198	0.35598	0.32534	0.34394	0.29587	0.27933	0.32224	0.22287	0.24165	0.21988	0.17141
1274.1	0.36453	0.37227	0.39985	0.29988	0.24382	0.38188	0.48466	0.41967	0.2974	0.37268	0.35551	0.35932	0.27428	0.31676	0.31737	0.25749	0.298	0.29463	0.39243	0.40584	0.3835	0.3208	0.32204	0.28558	0.28714	0.30566	0.34191	0.32239	0.33011	0.30079	0.29574	0.31105	0.24545	0.24235	0.24645	0.17785
1274.9	0.37978	0.37793	0.38791	0.2871	0.24102	0.39157	0.49912	0.43828	0.3038	0.37128	0.33588	0.36692	0.25993	0.30268	0.31416	0.26096	0.30541	0.28793	0.40374	0.41369	0.38547	0.34609	0.30179	0.28315	0.27984	0.28702	0.32541	0.31475	0.34634	0.31212	0.31722	0.29932	0.24881	0.25374	0.24334	0.18638
1275.8	0.39281	0.40224	0.39074	0.29076	0.25342	0.4015	0.53331	0.45661	0.30099	0.38629	0.34127	0.37014	0.25549	0.3151	0.29312	0.26398	0.31888	0.30142	0.42278	0.43899	0.38105	0.36064	0.31697	0.2784	0.29107	0.31217	0.3089	0.32275	0.35912	0.31899	0.33038	0.305	0.26506	0.26275	0.26293	0.18935
1276.7	0.40728	0.43873	0.3908	0.28705	0.26618	0.42001	0.5195	0.46379	0.30428	0.39175	0.35945	0.38017	0.26413	0.32739	0.28431	0.24273	0.33366	0.337	0.42655	0.46125	0.39587	0.37397	0.32512	0.28747	0.29232	0.33719	0.30477	0.29203	0.36003	0.34775	0.33134	0.28672	0.27275	0.27459	0.28245	0.18055
1277.6	0.42124	0.45873	0.40423	0.31656	0.26537	0.41528	0.54158	0.46786	0.30546	0.39832	0.33461	0.36406	0.29201	0.34694	0.29121	0.25805	0.34622	0.3538	0.43326	0.47452	0.39011	0.37732	0.30522	0.2753	0.28422	0.34555	0.29961	0.31587	0.37025	0.35983	0.33174	0.29057	0.26515	0.27132	0.28192	0.17894
1278.5	0.44063	0.47201	0.42673	0.33684	0.27022	0.43408	0.59935	0.49812	0.30414	0.40632	0.31708	0.38086	0.29618	0.3471	0.32238	0.28562	0.3633	0.38268	0.45989	0.50159	0.393	0.39139	0.28689	0.27172	0.29923	0.33922	0.31794	0.32446	0.37559	0.36966	0.34815	0.30691	0.26364	0.27126	0.25501	0.18656
1279.4	0.4702	0.50467	0.47058	0.36801	0.27834	0.4372	0.60276	0.51478	0.31363	0.40494	0.33803	0.37856	0.32635	0.36804	0.33568	0.30469	0.3712	0.40829	0.4676	0.50524	0.41831	0.38239	0.31152	0.28827	0.32863	0.35119	0.32768	0.3529	0.36183	0.3701	0.36416	0.30716	0.28332	0.27355	0.25806	0.19515
1280.3	0.47383	0.49989	0.47865	0.36626	0.271	0.44028	0.58052	0.51372	0.29874	0.38146	0.31051	0.36937	0.31926	0.37016	0.3477	0.30118	0.38686	0.39684	0.44315	0.49237	0.41275	0.35491	0.29274	0.30268	0.32765	0.33766	0.33309	0.35069	0.37379	0.37555	0.36117	0.303	0.26023	0.25546	0.24363	0.1886
1281.2	0.47686	0.49824	0.48685	0.39475	0.28462	0.41755	0.60725	0.53372	0.31157	0.37152	0.30727	0.34274	0.34019	0.38155	0.34326	0.33793	0.40326	0.38772	0.45799	0.49584	0.41759	0.35522	0.2773	0.2769	0.33959	0.32014	0.34109	0.38435	0.38635	0.36374	0.38888	0.2978	0.24738	0.26281	0.23843	0.19547
1282	0.49501	0.4781	0.48185	0.38267	0.28912	0.41147	0.60818	0.53853	0.31536	0.37229	0.34857	0.33598	0.33463	0.38507	0.33424	0.32342	0.40099	0.40433	0.45302	0.49203	0.41342	0.34403	0.2895	0.25601	0.34665	0.31113	0.34442	0.37599	0.37223	0.35912	0.39344	0.30176	0.25383	0.26348	0.25114	0.19079
1282.9	0.4913	0.44566	0.49348	0.39705	0.27545	0.37616	0.57842	0.53311	0.33313	0.33941	0.33962	0.32913	0.32313	0.36923	0.34039	0.31337	0.40795	0.39017	0.43346	0.47253	0.39912	0.33586	0.2796	0.23732	0.34805	0.28654	0.34579	0.37376	0.37303	0.35227	0.40152	0.29742	0.25381	0.25996	0.24021	0.19759
1283.8	0.47797	0.43341	0.46666	0.41674	0.2781	0.36961	0.56882	0.52991	0.33632	0.33988	0.33194	0.32187	0.31192	0.36489	0.32784	0.32045	0.41223	0.38455	0.418	0.48278	0.37966	0.33634	0.24974	0.21411	0.342	0.28046	0.33441	0.34931	0.38515	0.35793	0.39277	0.3128	0.24077	0.2633	0.23639	0.19359
1284.7	0.47643	0.41721	0.4658	0.45177	0.28189	0.36294	0.58582	0.53659	0.36453	0.36132	0.3528	0.33708	0.32964	0.35828	0.32937	0.33425	0.41405	0.42144	0.42685	0.47689	0.38893	0.37725	0.2534	0.20432	0.35264	0.2543	0.32566	0.3546	0.37725	0.35985	0.39452	0.321	0.26269	0.26971	0.23643	0.19926
1285.6	0.46359	0.40519	0.47618	0.4455	0.28195	0.36638	0.5804	0.54487	0.34338	0.35533	0.34787	0.35103	0.3066	0.34624	0.33749	0.33103	0.4213	0.41926	0.42312	0.4754	0.36751	0.37002	0.2539	0.2295	0.3239	0.23994	0.33738	0.36026	0.35912	0.37366	0.38792	0.33591	0.26599	0.25963	0.22603	0.20858
1286.5	0.43285	0.41073	0.47734	0.44463	0.29113	0.35827	0.58481	0.57542	0.35162	0.34952	0.339	0.36567	0.31885	0.34606	0.35631	0.34756	0.43126	0.39664	0.4132	0.47641	0.37588	0.37806	0.24459	0.25951	0.31738	0.246	0.33492	0.33683	0.36768	0.36042	0.40514	0.35378	0.25961	0.27253	0.22375	0.23731
1287.4	0.41959	0.4225	0.46915	0.43445	0.30786	0.37644	0.59883	0.5964	0.34945	0.37899	0.36327	0.35912	0.33658	0.35156	0.36864	0.3621	0.4339	0.39479	0.42229	0.48065	0.37944	0.38395	0.26478	0.25982	0.32655	0.26036	0.32916	0.3313	0.36616	0.35737	0.4051	0.3601	0.25699	0.29879	0.23783	0.22961
1288.3	0.39302	0.39163	0.45694	0.39433	0.29097	0.35327	0.59141	0.6133	0.33707	0.37217	0.34326	0.3446	0.33708	0.34015	0.35663	0.34874	0.4221	0.38745	0.39917	0.47897	0.37233	0.37138	0.25988	0.2372	0.31454	0.25733	0.32099	0.31252	0.3535	0.35566	0.411	0.35655	0.25852	0.28205	0.22948	0.22495
1289.1	0.37953	0.4059	0.45162	0.38348	0.29176	0.3547	0.57347	0.65989	0.34652	0.37505	0.33427	0.33583	0.3466	0.34677	0.36609	0.35179	0.42043	0.37547	0.39366	0.49296	0.37001	0.35823	0.25097	0.22655	0.29895	0.27325	0.33102	0.31385	0.33971	0.35985	0.41226	0.37626	0.26587	0.30266	0.22553	0.22509
1290	0.3773	0.40207	0.46031	0.40112	0.29265	0.37795	0.57822	0.67432	0.37075	0.38487	0.32191	0.33525	0.3754	0.34335	0.3787	0.35733	0.414	0.3753	0.38292	0.48425	0.39507	0.34938	0.25775	0.19519	0.32172	0.27366	0.32374	0.3149	0.34517	0.35874	0.41908	0.37856	0.28933	0.30966	0.23352	0.21802
1290.9	0.34809	0.39142	0.42819	0.3847	0.26794	0.37645	0.57072	0.65333	0.32938	0.39617	0.29549	0.32775	0.35425	0.33354	0.33303	0.35047	0.40668	0.36344	0.3486	0.45476	0.35832	0.34461	0.22891	0.16883	0.31326	0.25307	0.2922	0.30892	0.32946	0.35962	0.38945	0.36083	0.29169	0.30412	0.20398	0.19857
1291.8	0.36616	0.41249	0.43258	0.39302	0.28517	0.40397	0.5833	0.65526	0.33957	0.42662	0.28403	0.34853	0.36349	0.3621	0.31129	0.37076	0.41564	0.37877	0.34081	0.45577	0.36635	0.36467	0.23627	0.18889	0.31731	0.28176	0.29169	0.31658	0.34186	0.37607	0.40861	0.37298	0.3176	0.31477	0.21361	0.20496
1292.7	0.35564	0.39742	0.42856	0.3677	0.26816	0.42583	0.58507	0.63161	0.32483	0.39514	0.28497	0.35642	0.35813	0.35708	0.30492	0.36737	0.394	0.3869	0.34077	0.4332	0.35436	0.34012	0.23341	0.17474	0.29773	0.26903	0.27547	0.30799	0.3304	0.38182	0.40517	0.36648	0.31511	0.29785	0.20819	0.21525
1293.6	0.35635	0.40108	0.43992	0.37797	0.26914	0.42114	0.60825	0.63631	0.32412	0.40042	0.27704	0.36669	0.33943	0.35225	0.31838	0.3589	0.39852	0.38321	0.3366	0.42856	0.34521	0.3563	0.2448	0.18235	0.316	0.27276	0.29279	0.30855	0.32914	0.37109	0.42096	0.36858	0.31162	0.28091	0.20804	0.22319
1294.4	0.34546	0.40037	0.40759	0.35277	0.2591	0.4183	0.61005	0.62754	0.31257	0.37513	0.27268	0.34134	0.32286	0.3527	0.30982	0.33795	0.39136	0.38756	0.319	0.39438	0.33564	0.36484	0.21232	0.15722	0.28991	0.27546	0.27905	0.29224	0.32205	0.37606	0.40627	0.36612	0.31279	0.25414	0.18142	0.21331
1295.3	0.35639	0.39072	0.41236	0.36305	0.26986	0.44464	0.5998	0.62854	0.31454	0.36534	0.27891	0.3398	0.31503	0.33762	0.32356	0.33716	0.38499	0.39658	0.32676	0.36978	0.32866	0.35664	0.2334	0.16289	0.29453	0.26104	0.2854	0.31235	0.31745	0.38645	0.41008	0.35312	0.29001	0.24129	0.1945	0.20928
1296.2	0.33363	0.37286	0.40305	0.33597	0.24731	0.42823	0.58441	0.64128	0.312	0.34571	0.2869	0.32793	0.30231	0.31662	0.31751	0.29972	0.37259	0.39069	0.30166	0.34774	0.32021	0.35194	0.22546	0.12216	0.27255	0.24433	0.2697	0.30973	0.29698	0.38262	0.38579	0.34689	0.27103	0.21319	0.18058	0.19979
1297.1	0.34095	0.38466	0.41452	0.36006	0.27111	0.45328	0.57349	0.65839	0.34431	0.37221	0.28753	0.33183	0.3062	0.30887	0.34032	0.30525	0.36669	0.38634	0.28699	0.33164	0.31787	0.36778	0.23776	0.12997	0.27145	0.2434	0.28778	0.33641	0.2981	0.37071	0.36691	0.349	0.28986	0.22839	0.17266	0.19772
1298	0.36112	0.37864	0.41287	0.36481	0.29667	0.49329	0.55855	0.67139	0.32436	0.37282	0.31217	0.3206	0.31061	0.3206	0.34256	0.31619	0.35391	0.38905	0.28189	0.31172	0.28702	0.35303	0.23073	0.1451	0.25416	0.25326	0.28489	0.33078	0.31549	0.38107	0.33471	0.34692	0.29166	0.22957	0.17151	0.20088
1298.9	0.36809	0.37626	0.43557	0.37656	0.30601	0.48212	0.55128	0.68726	0.32001	0.38173	0.31843	0.32918	0.31332	0.3249	0.35002	0.31039	0.34367	0.37848	0.28716	0.32352	0.26791	0.33511	0.24229	0.15703	0.27664	0.26291	0.28816	0.33037	0.31427	0.37002	0.3379	0.35052	0.27036	0.22942	0.18552	0.20769
1299.8	0.3685	0.3925	0.4419	0.38275	0.31526	0.48303	0.55863	0.7372	0.35289	0.34794	0.32919	0.3237	0.32836	0.33899	0.35354	0.30281	0.33635	0.38546	0.27848	0.33638	0.2707	0.30363	0.24591	0.13994	0.2604	0.29561	0.29364	0.32026	0.31465	0.35801	0.33149	0.37029	0.29467	0.21172	0.17609	0.20617
1300.6	0.34515	0.367	0.43109	0.39244	0.32129	0.47851	0.56095	0.75723	0.34819	0.33344	0.31382	0.33445	0.31996	0.3265	0.34385	0.31104	0.31535	0.38346	0.28225	0.31641	0.24593	0.27756	0.21178	0.15673	0.2464	0.28376	0.28627	0.30603	0.30596	0.3474	0.31095	0.36376	0.29772	0.20822	0.16791	0.22686
1301.5	0.33556	0.37792	0.43791	0.3981	0.34885	0.46064	0.58733	0.80651	0.33211	0.34531	0.34494	0.35398	0.3395	0.33181	0.34199	0.30347	0.33386	0.35504	0.30786	0.31942	0.22628	0.28428	0.23493	0.18133	0.26537	0.30021	0.29108	0.29464	0.31939	0.34715	0.33456	0.37115	0.28496	0.21437	0.18373	0.24391
1302.4	0.32917	0.39014	0.40731	0.36726	0.34118	0.41272	0.58734	0.81794	0.32902	0.35345	0.31027	0.351	0.32209	0.32576	0.30046	0.25768	0.3267	0.31662	0.2815	0.29105	0.22996	0.28089	0.22011	0.14311	0.26416	0.2914	0.26135	0.28488	0.29336	0.3131	0.33977	0.36614	0.26909	0.20388	0.17418	0.24087
1303.3	0.32717	0.39905	0.38827	0.34404	0.36197	0.41605	0.59023	0.8387	0.34574	0.36336	0.3203	0.36007	0.3217	0.32517	0.28241	0.25473	0.321	0.31849	0.2595	0.26284	0.22475	0.2777	0.2385	0.13666	0.2616	0.29824	0.25798	0.27541	0.29984	0.308	0.32252	0.37515	0.2914	0.19748	0.17839	0.24794
1304.2	0.32398	0.4034	0.38985	0.33697	0.37798	0.41836	0.60005	0.83731	0.34788	0.40881	0.33687	0.35902	0.31705	0.32	0.28677	0.26012	0.30758	0.29851	0.25835	0.24633	0.21338	0.3028	0.24953	0.14205	0.28316	0.29833	0.27031	0.27309	0.30127	0.29799	0.32575	0.37687	0.28024	0.20838	0.19534	0.25854
1305.1	0.34892	0.41641	0.37486	0.32284	0.3822	0.42067	0.61103	0.82128	0.34877	0.42554	0.34397	0.34118	0.30487	0.33443	0.28161	0.23271	0.2934	0.28053	0.25066	0.22609	0.19697	0.30685	0.26265	0.12497	0.29172	0.29751	0.2723	0.26835	0.30211	0.28817	0.3412	0.36459	0.26138	0.21318	0.18365	0.24502
1305.9	0.36464	0.41526	0.36571	0.34415	0.41314	0.41527	0.62327	0.83995	0.35455	0.4325	0.32008	0.31037	0.28706	0.32779	0.27302	0.24306	0.28598	0.28013	0.24029	0.21888	0.20315	0.28824	0.23844	0.096529	0.2847	0.28857	0.26619	0.29107	0.29377	0.27277	0.34355	0.35331	0.24862	0.19906	0.17808	0.22906
1306.8	0.35707	0.40015	0.37746	0.35794	0.43962	0.42412	0.62028	0.86501	0.35398	0.42701	0.35369	0.29722	0.29425	0.31172	0.29563	0.26925	0.29797	0.2841	0.24201	0.23356	0.16807	0.28014	0.26903	0.12633	0.28005	0.28882	0.28883	0.29298	0.30221	0.28731	0.33366	0.34768	0.24651	0.19753	0.18757	0.23367
1307.7	0.3625	0.43221	0.38074	0.36527	0.45619	0.42139	0.63674	0.87641	0.33857	0.44648	0.33928	0.302	0.29152	0.32073	0.31258	0.27685	0.29948	0.27006	0.24074	0.23026	0.16454	0.29576	0.23837	0.1593	0.27944	0.29424	0.29682	0.29555	0.2929	0.28689	0.34727	0.32326	0.23702	0.21821	0.15311	0.25495
1308.6	0.38136	0.43996	0.38411	0.38947	0.48602	0.44582	0.63302	0.89626	0.34968	0.45729	0.34825	0.32068	0.30243	0.335	0.30766	0.27832	0.31859	0.27965	0.24803	0.24241	0.17756	0.30162	0.22667	0.18206	0.2815	0.29818	0.28309	0.31215	0.30462	0.3073	0.35855	0.33092	0.2372	0.22686	0.15309	0.29252
1309.5	0.38505	0.4368	0.418	0.40605	0.51494	0.47011	0.62827	0.9193	0.34692	0.4466	0.34047	0.34836	0.31435	0.32359	0.34167	0.28855	0.34549	0.27025	0.2542	0.24782	0.18131	0.29774	0.23689	0.22035	0.29958	0.29457	0.31062	0.32066	0.31169	0.31408	0.35571	0.32467	0.23809	0.23097	0.1777	0.32597
1310.3	0.37541	0.40487	0.40545	0.37988	0.49172	0.47861	0.60143	0.8936	0.35051	0.457	0.32625	0.3671	0.31214	0.31295	0.33691	0.24448	0.3284	0.27879	0.22156	0.2183	0.16785	0.30288	0.22726	0.24489	0.30391	0.28571	0.29861	0.29037	0.29272	0.32165	0.32945	0.32499	0.23293	0.23142	0.16483	0.33654
1311.2	0.37481	0.42197	0.42514	0.39035	0.5068	0.52566	0.6084	0.89565	0.37862	0.45884	0.32561	0.38717	0.32799	0.33339	0.33832	0.24434	0.32435	0.29914	0.22477	0.23109	0.22945	0.30674	0.21057	0.25093	0.32492	0.30555	0.31454	0.29462	0.29798	0.32855	0.34208	0.33501	0.24143	0.24254	0.1767	0.35024
1312.1	0.36518	0.40107	0.43023	0.41322	0.51095	0.5503	0.6103	0.90323	0.39953	0.44312	0.36794	0.38223	0.33867	0.33703	0.34676	0.24397	0.31611	0.3024	0.24172	0.24692	0.22667	0.29556	0.23503	0.26348	0.32778	0.31883	0.31919	0.30929	0.30837	0.34933	0.35223	0.34717	0.24445	0.23376	0.22417	0.34885
1313	0.36137	0.41264	0.41633	0.40722	0.52531	0.53434	0.5925	0.88924	0.39018	0.44294	0.37433	0.37207	0.35146	0.34852	0.35265	0.23054	0.31452	0.31098	0.23227	0.24385	0.22588	0.30287	0.2395	0.26008	0.33098	0.34835	0.31857	0.31676	0.31486	0.35271	0.34574	0.33928	0.24682	0.24018	0.21802	0.34362
1313.9	0.36051	0.41213	0.39156	0.42137	0.54041	0.54569	0.57483	0.88932	0.38462	0.47206	0.39694	0.36088	0.36592	0.35751	0.34059	0.24124	0.29546	0.3294	0.2158	0.25814	0.24965	0.32594	0.2329	0.26553	0.33141	0.37383	0.30995	0.34308	0.31996	0.35807	0.35064	0.35839	0.25816	0.23633	0.20533	0.32031
1314.8	0.38848	0.45823	0.41406	0.41515	0.55517	0.55391	0.57199	0.89445	0.38417	0.47455	0.42637	0.36627	0.37008	0.38617	0.35177	0.24554	0.3151	0.3316	0.22542	0.27174	0.28889	0.32379	0.26246	0.27167	0.34526	0.40561	0.34006	0.35256	0.34284	0.37004	0.37733	0.35617	0.28538	0.24527	0.23313	0.34106
1315.6	0.38204	0.43924	0.40489	0.39267	0.55828	0.53563	0.55215	0.87299	0.38922	0.48679	0.42992	0.37527	0.36009	0.39068	0.3617	0.23975	0.32051	0.31775	0.24132	0.2533	0.2822	0.33144	0.27024	0.28267	0.34283	0.40416	0.33687	0.35675	0.35142	0.3688	0.39177	0.36649	0.30021	0.25342	0.23756	0.35092
1316.5	0.3897	0.43013	0.40838	0.35736	0.56483	0.52601	0.50998	0.84933	0.36439	0.49069	0.42187	0.40741	0.37179	0.39141	0.34762	0.22964	0.33426	0.32337	0.23023	0.24551	0.28043	0.33022	0.2578	0.28205	0.34386	0.40209	0.35877	0.35169	0.34786	0.3669	0.38723	0.35599	0.28214	0.26327	0.24595	0.37918
1317.4	0.37846	0.41073	0.40449	0.35784	0.5555	0.52903	0.47518	0.83993	0.34571	0.49705	0.42322	0.40968	0.3398	0.3683	0.33334	0.24087	0.32435	0.3206	0.23238	0.24018	0.25846	0.3414	0.28776	0.31522	0.33648	0.38406	0.37575	0.34487	0.3446	0.37865	0.37835	0.35461	0.27331	0.28318	0.26937	0.37476
1318.3	0.37776	0.41539	0.40163	0.34841	0.54953	0.50795	0.45817	0.80782	0.34589	0.46494	0.4082	0.40772	0.32012	0.38462	0.33027	0.23333	0.32639	0.31597	0.23253	0.25445	0.25021	0.31113	0.29465	0.31064	0.33981	0.3827	0.38217	0.32528	0.33171	0.36795	0.38519	0.35543	0.26598	0.27185	0.28206	0.40494
1319.2	0.36209	0.37557	0.38845	0.35606	0.55584	0.50529	0.44586	0.76862	0.35294	0.42848	0.4204	0.42724	0.31593	0.37284	0.34441	0.2489	0.32647	0.32978	0.25199	0.27231	0.24881	0.32619	0.29082	0.33039	0.33076	0.36026	0.3867	0.33357	0.33312	0.37584	0.3833	0.36507	0.27431	0.26787	0.28897	0.40659
1320	0.34978	0.37967	0.34615	0.37807	0.54871	0.50639	0.40829	0.73656	0.32177	0.42677	0.41117	0.411	0.31209	0.3576	0.29658	0.2492	0.32031	0.35614	0.2352	0.27372	0.24352	0.32236	0.28012	0.31836	0.33716	0.35312	0.35098	0.33195	0.31996	0.37807	0.36313	0.35094	0.2571	0.26459	0.28016	0.39676
1320.9	0.34612	0.35873	0.33586	0.38743	0.56201	0.4997	0.42027	0.73818	0.33274	0.43483	0.41113	0.39061	0.29732	0.35221	0.29884	0.25741	0.32403	0.33804	0.25086	0.29451	0.27009	0.35711	0.29902	0.31807	0.34526	0.33789	0.33244	0.34033	0.32004	0.36758	0.37514	0.37496	0.27471	0.28544	0.2912	0.38113
1321.8	0.34242	0.35148	0.33414	0.37114	0.56085	0.50298	0.40745	0.69567	0.32967	0.40789	0.37854	0.38808	0.31682	0.36527	0.31857	0.25767	0.31577	0.32832	0.26408	0.31399	0.29076	0.32814	0.26163	0.29044	0.34662	0.32263	0.32886	0.33064	0.3113	0.35271	0.3793	0.36803	0.28642	0.26097	0.28181	0.37146
1322.7	0.32535	0.36178	0.34031	0.35385	0.57448	0.51824	0.41774	0.70404	0.34622	0.43366	0.40211	0.39824	0.32503	0.35997	0.32146	0.26173	0.32516	0.34504	0.29182	0.32709	0.3082	0.34375	0.26492	0.31803	0.36549	0.32466	0.33426	0.3321	0.31664	0.36565	0.37302	0.37175	0.31884	0.27485	0.29001	0.38386
1323.6	0.31246	0.38232	0.3339	0.36869	0.57906	0.50442	0.41279	0.70179	0.34488	0.46259	0.389	0.40552	0.32579	0.37081	0.30184	0.28024	0.32821	0.32754	0.29578	0.3371	0.29364	0.35824	0.25348	0.3339	0.37741	0.3237	0.31488	0.3436	0.30367	0.34884	0.35409	0.35851	0.30984	0.28542	0.28802	0.38958
1324.4	0.32739	0.37855	0.38327	0.34745	0.58427	0.4959	0.46576	0.72694	0.38172	0.46962	0.40659	0.43124	0.35644	0.38915	0.34309	0.29135	0.32963	0.32341	0.32783	0.34802	0.32167	0.37319	0.27033	0.34233	0.38772	0.3384	0.35474	0.35578	0.30746	0.37209	0.37408	0.35448	0.32594	0.29779	0.31307	0.39673
1325.3	0.34277	0.4116	0.39966	0.35895	0.578	0.49878	0.46128	0.70661	0.41143	0.48101	0.4127	0.4712	0.36952	0.4017	0.35086	0.30258	0.34127	0.35009	0.32596	0.3465	0.33753	0.36821	0.27608	0.37166	0.39817	0.3612	0.35611	0.36937	0.30871	0.38652	0.36781	0.363	0.32909	0.29263	0.30831	0.41494
1326.2	0.36706	0.43355	0.43684	0.39434	0.58884	0.50831	0.51001	0.7251	0.4557	0.50453	0.45525	0.49234	0.38623	0.40939	0.35852	0.3163	0.39223	0.38221	0.34332	0.35514	0.38791	0.3898	0.30538	0.39161	0.4309	0.38655	0.38052	0.40874	0.33211	0.39738	0.39002	0.39036	0.3563	0.30517	0.32666	0.43901
1327.1	0.37744	0.45104	0.4591	0.40137	0.58033	0.49537	0.51491	0.70971	0.4726	0.48113	0.4484	0.49469	0.39798	0.41913	0.37751	0.32391	0.42595	0.38215	0.33977	0.33898	0.38544	0.40339	0.31619	0.35829	0.40443	0.40702	0.37831	0.42178	0.346	0.40129	0.39291	0.38934	0.35227	0.30574	0.34552	0.41043
1328	0.36472	0.45286	0.46848	0.39682	0.57367	0.50692	0.52102	0.71981	0.48046	0.47514	0.467	0.47495	0.3972	0.43724	0.38566	0.31712	0.43855	0.39936	0.32549	0.33938	0.40638	0.39139	0.32753	0.34673	0.41874	0.42997	0.37847	0.41355	0.36093	0.41448	0.39536	0.38664	0.35187	0.30389	0.35244	0.39917
1328.8	0.3798	0.47113	0.43327	0.40389	0.57455	0.48405	0.4889	0.69316	0.48469	0.46315	0.47639	0.46832	0.39515	0.44852	0.38216	0.29595	0.45792	0.39321	0.28279	0.34326	0.40471	0.38332	0.33038	0.35558	0.40314	0.42456	0.36159	0.3882	0.37556	0.38468	0.36968	0.39045	0.37334	0.29999	0.33726	0.40528
1329.7	0.34372	0.44392	0.41306	0.38991	0.55778	0.45611	0.47881	0.65368	0.44233	0.43797	0.45442	0.43184	0.39216	0.45051	0.373	0.27685	0.4443	0.3757	0.27481	0.33746	0.36398	0.36097	0.30716	0.32448	0.39318	0.3937	0.35299	0.37086	0.36499	0.3695	0.36051	0.37917	0.36009	0.26906	0.32903	0.37273
1330.6	0.33276	0.42115	0.41847	0.35336	0.52918	0.43524	0.47764	0.64213	0.43813	0.43698	0.45411	0.44808	0.39363	0.44931	0.39029	0.26384	0.40494	0.35865	0.26052	0.33133	0.33821	0.36823	0.30211	0.33375	0.36872	0.3793	0.34202	0.34772	0.34993	0.36804	0.35993	0.36252	0.34478	0.26661	0.31482	0.36068
1331.5	0.32891	0.39888	0.407	0.36491	0.52149	0.41858	0.4544	0.62785	0.41954	0.45672	0.50141	0.44927	0.385	0.44964	0.37338	0.25699	0.37595	0.34919	0.24665	0.33422	0.33079	0.35537	0.32109	0.35619	0.3879	0.34546	0.3391	0.34227	0.33468	0.373	0.34281	0.37423	0.33748	0.25562	0.31761	0.36619
1332.4	0.32944	0.3952	0.41515	0.36481	0.52551	0.42285	0.43546	0.6038	0.43337	0.44455	0.50963	0.46015	0.40656	0.45771	0.37938	0.25522	0.37814	0.33992	0.25753	0.3206	0.3278	0.33205	0.33549	0.33615	0.37121	0.34067	0.34829	0.35567	0.33488	0.37753	0.33981	0.39759	0.34282	0.24787	0.32474	0.3546
1333.2	0.31742	0.40338	0.44203	0.37515	0.51091	0.42057	0.44555	0.57296	0.42125	0.4561	0.52775	0.43975	0.39074	0.46156	0.39792	0.28034	0.36271	0.33833	0.27753	0.31344	0.33593	0.33589	0.34535	0.32152	0.37148	0.3549	0.35084	0.36468	0.32528	0.37827	0.34123	0.3985	0.33666	0.25139	0.33784	0.33995
1334.1	0.35405	0.45762	0.47878	0.39893	0.51858	0.42373	0.4543	0.60477	0.44649	0.50524	0.57198	0.44731	0.39892	0.48237	0.43663	0.29382	0.39612	0.3336	0.27004	0.32043	0.35419	0.36432	0.3749	0.33745	0.36702	0.38834	0.37354	0.36715	0.34966	0.38506	0.3321	0.4109	0.35514	0.29168	0.35554	0.34417
1335	0.37854	0.48227	0.50598	0.43044	0.53394	0.41853	0.4601	0.61283	0.44785	0.52593	0.58421	0.45198	0.40498	0.49451	0.44034	0.30956	0.42446	0.34357	0.28934	0.32683	0.37221	0.38039	0.39274	0.35052	0.39648	0.39337	0.39794	0.36262	0.37018	0.39641	0.32946	0.43092	0.38114	0.3068	0.38171	0.35117
1335.9	0.38035	0.47601	0.52626	0.44286	0.53058	0.43336	0.45786	0.58839	0.4669	0.53523	0.56804	0.46233	0.42976	0.49307	0.44843	0.31928	0.43206	0.34166	0.28299	0.31576	0.37772	0.39244	0.38877	0.36661	0.3851	0.40683	0.39244	0.35312	0.3926	0.38738	0.32518	0.42228	0.38429	0.33119	0.37773	0.36084
1336.7	0.39523	0.47601	0.5385	0.45525	0.4922	0.39868	0.46389	0.57161	0.45015	0.57266	0.54176	0.4381	0.42212	0.46555	0.45347	0.34084	0.42368	0.32692	0.26797	0.29965	0.37845	0.41876	0.37214	0.37731	0.38503	0.39585	0.39267	0.35424	0.39308	0.37671	0.3318	0.42023	0.38101	0.35539	0.36672	0.35946
1337.6	0.4211	0.48998	0.53713	0.47456	0.4931	0.41841	0.46081	0.57705	0.47279	0.60014	0.54734	0.46786	0.45265	0.4815	0.43915	0.33909	0.43658	0.33415	0.26422	0.31923	0.37666	0.4331	0.38591	0.40089	0.40373	0.39731	0.39731	0.39309	0.40259	0.39427	0.34619	0.44292	0.38377	0.38523	0.37896	0.37171
1338.5	0.39334	0.43173	0.52081	0.46387	0.47225	0.42865	0.45181	0.54906	0.46376	0.58226	0.52016	0.45283	0.43502	0.45901	0.41907	0.32982	0.41992	0.3476	0.26212	0.32321	0.37092	0.4467	0.36639	0.38174	0.39748	0.36813	0.37935	0.38278	0.40788	0.37869	0.33971	0.42436	0.3789	0.37092	0.36723	0.3671
1339.4	0.37474	0.40542	0.48123	0.46023	0.45356	0.42606	0.43312	0.51579	0.44211	0.57546	0.52756	0.44647	0.42096	0.43921	0.41969	0.31478	0.40605	0.35422	0.2494	0.30977	0.36019	0.43439	0.36277	0.36885	0.37197	0.34004	0.35237	0.38794	0.39883	0.3731	0.33712	0.39657	0.34717	0.35499	0.37282	0.36431
1340.3	0.39874	0.43212	0.47662	0.44189	0.4474	0.40333	0.46084	0.52663	0.44425	0.5693	0.50363	0.45109	0.43	0.43271	0.43593	0.32146	0.41199	0.36544	0.26568	0.32535	0.37165	0.44174	0.35063	0.35547	0.37101	0.33247	0.35777	0.40709	0.40797	0.36661	0.34928	0.39906	0.35314	0.36697	0.3723	0.35303
1341.1	0.41089	0.43106	0.49465	0.44211	0.47381	0.41058	0.47125	0.53706	0.45318	0.56913	0.51978	0.47959	0.44893	0.45169	0.44918	0.30883	0.43262	0.38187	0.27482	0.3578	0.37798	0.44847	0.3695	0.37758	0.38138	0.32534	0.37591	0.40624	0.42035	0.37469	0.35799	0.40653	0.37136	0.37165	0.38339	0.37613
1342	0.39002	0.39247	0.51835	0.42969	0.46362	0.40125	0.47661	0.52789	0.42806	0.53739	0.50494	0.46633	0.44129	0.43352	0.45395	0.30924	0.44021	0.38026	0.27745	0.34667	0.35316	0.42501	0.35852	0.37403	0.36196	0.30244	0.37523	0.38893	0.42602	0.36414	0.34814	0.38132	0.36684	0.34765	0.3717	0.35612
1342.9	0.40811	0.43507	0.53462	0.44551	0.46717	0.40773	0.48737	0.53328	0.45443	0.51585	0.51335	0.47383	0.46902	0.44297	0.47504	0.33982	0.4481	0.38744	0.28736	0.35425	0.36294	0.40847	0.39139	0.39565	0.37924	0.32847	0.39342	0.41804	0.42383	0.37581	0.3779	0.38724	0.38874	0.35392	0.38241	0.36126
1343.8	0.40386	0.44761	0.54434	0.44328	0.43315	0.41255	0.47356	0.54487	0.45895	0.50872	0.46368	0.44744	0.47235	0.44855	0.45401	0.3381	0.42756	0.38764	0.26873	0.36758	0.35196	0.41284	0.36712	0.37282	0.37633	0.34866	0.38223	0.4185	0.41463	0.35437	0.37842	0.39338	0.39102	0.35998	0.34374	0.36319
1344.6	0.39566	0.4452	0.5545	0.48799	0.40948	0.4211	0.4516	0.54457	0.44672	0.51874	0.47142	0.43452	0.46478	0.45948	0.45486	0.35735	0.42887	0.37703	0.25379	0.37701	0.34202	0.40167	0.36021	0.34843	0.39324	0.3592	0.38582	0.43811	0.40185	0.37205	0.38912	0.39352	0.39542	0.3416	0.33902	0.36434
1345.5	0.40415	0.45448	0.53386	0.4946	0.38796	0.44676	0.4712	0.5379	0.45104	0.53515	0.48162	0.4252	0.45423	0.46583	0.45604	0.36884	0.41399	0.38765	0.25817	0.38176	0.34503	0.41765	0.34836	0.32919	0.3949	0.37503	0.37847	0.43789	0.397	0.37593	0.39938	0.39705	0.39378	0.348	0.33855	0.35969
1346.4	0.42776	0.5007	0.55441	0.5133	0.37903	0.4462	0.48641	0.54797	0.47272	0.5493	0.47843	0.43413	0.45263	0.46219	0.48145	0.37636	0.41623	0.38834	0.27181	0.39744	0.37141	0.42537	0.35431	0.32956	0.42298	0.37052	0.40402	0.44937	0.39529	0.3967	0.42042	0.41418	0.38657	0.34141	0.34194	0.38565
1347.3	0.44273	0.48971	0.55304	0.51846	0.37461	0.45572	0.47705	0.55407	0.46108	0.56259	0.47033	0.4477	0.45539	0.47704	0.46153	0.38149	0.41987	0.39412	0.27273	0.3958	0.36637	0.42352	0.34928	0.33515	0.42503	0.36824	0.39948	0.45385	0.3984	0.42084	0.40598	0.42503	0.37224	0.34493	0.32399	0.40635
1348.1	0.4403	0.51253	0.5431	0.52502	0.39032	0.4471	0.4831	0.5349	0.4829	0.56463	0.49208	0.45564	0.4536	0.48075	0.46439	0.40014	0.44647	0.38465	0.27376	0.40477	0.39339	0.43206	0.37435	0.34841	0.4445	0.38169	0.41032	0.46423	0.41429	0.42905	0.39043	0.4188	0.3904	0.35929	0.34774	0.40269
1349	0.45408	0.52431	0.55018	0.51067	0.41071	0.46839	0.51335	0.53474	0.48992	0.57493	0.52116	0.46369	0.4621	0.48077	0.46791	0.40309	0.46196	0.40635	0.29008	0.42746	0.41657	0.46108	0.41261	0.39913	0.45527	0.38124	0.42244	0.45495	0.4309	0.43967	0.40039	0.42521	0.38973	0.38267	0.36613	0.41766
1349.9	0.46633	0.54094	0.54811	0.51104	0.42413	0.46569	0.49425	0.51904	0.48091	0.5677	0.52577	0.45978	0.47829	0.48424	0.46707	0.40154	0.48722	0.40948	0.2937	0.43039	0.39946	0.46842	0.43219	0.41529	0.45808	0.39959	0.41977	0.46839	0.43651	0.4461	0.40633	0.42575	0.39112	0.38412	0.36658	0.42398
1350.8	0.44343	0.52293	0.51904	0.50251	0.43223	0.4782	0.47322	0.52043	0.4636	0.55688	0.51337	0.45848	0.48963	0.47227	0.45287	0.42393	0.50187	0.42574	0.29005	0.42613	0.39206	0.4764	0.42603	0.40183	0.45767	0.41336	0.38972	0.47184	0.45136	0.44537	0.39197	0.41217	0.39926	0.39144	0.36615	0.41568
1351.6	0.44224	0.54359	0.51146	0.50449	0.43393	0.48568	0.49371	0.49631	0.47919	0.56587	0.52615	0.44807	0.48417	0.45644	0.47944	0.4161	0.5008	0.43384	0.30949	0.43134	0.41694	0.50905	0.43227	0.38189	0.47471	0.40573	0.37883	0.45859	0.45313	0.44014	0.41382	0.39938	0.41356	0.40883	0.38042	0.39268
1352.5	0.46759	0.57065	0.5273	0.52495	0.44477	0.50322	0.5087	0.5197	0.47352	0.57895	0.5157	0.44893	0.5074	0.48859	0.48987	0.41656	0.50478	0.44053	0.34186	0.45349	0.43026	0.50391	0.42947	0.38476	0.4978	0.42724	0.38565	0.46978	0.44695	0.44997	0.44132	0.42315	0.42521	0.40911	0.38339	0.38415
1353.4	0.45796	0.54953	0.49911	0.521	0.44298	0.50137	0.49759	0.51659	0.46752	0.57052	0.49542	0.44465	0.49249	0.47841	0.4826	0.40967	0.49599	0.42808	0.35148	0.43364	0.41337	0.50299	0.431	0.38471	0.48875	0.41739	0.37256	0.47694	0.43188	0.4305	0.42406	0.4223	0.41592	0.40132	0.37593	0.38158
1354.3	0.46422	0.54198	0.50722	0.51889	0.44511	0.51803	0.51235	0.54647	0.46976	0.56603	0.48491	0.45901	0.49928	0.48003	0.49004	0.40181	0.48937	0.4429	0.35626	0.45389	0.42393	0.49119	0.43845	0.39299	0.49061	0.40138	0.38291	0.46713	0.4473	0.43434	0.40907	0.42536	0.42112	0.3873	0.38473	0.36977
1355.1	0.47735	0.56281	0.51251	0.54186	0.44943	0.52162	0.52591	0.55479	0.47543	0.58431	0.49342	0.46655	0.50975	0.5117	0.49087	0.39514	0.47703	0.42911	0.37043	0.47818	0.43437	0.51251	0.46831	0.41327	0.49219	0.41707	0.391	0.48015	0.43881	0.43909	0.41386	0.45243	0.42267	0.39068	0.38924	0.37481
1356	0.49295	0.55579	0.51922	0.55189	0.45763	0.52773	0.5514	0.5822	0.47342	0.60622	0.49292	0.48316	0.52658	0.52188	0.49283	0.39521	0.46496	0.4377	0.39277	0.47396	0.44072	0.51341	0.48344	0.44432	0.48589	0.43805	0.39632	0.51054	0.45026	0.446	0.41736	0.46093	0.43274	0.39754	0.3962	0.38089
1356.9	0.486	0.53924	0.50721	0.51761	0.44869	0.52258	0.55513	0.55196	0.44615	0.58095	0.50225	0.47158	0.52139	0.52192	0.49054	0.38355	0.46276	0.42816	0.39265	0.44506	0.38973	0.48818	0.47698	0.44655	0.45476	0.42292	0.40401	0.49589	0.45282	0.44752	0.41929	0.43698	0.41454	0.38125	0.38943	0.36444
1357.8	0.50597	0.57697	0.55126	0.53357	0.44228	0.53193	0.58791	0.59251	0.46283	0.58105	0.48602	0.46496	0.5561	0.56538	0.51404	0.38759	0.47624	0.44411	0.42548	0.4663	0.40431	0.49383	0.45545	0.43772	0.47071	0.45585	0.42693	0.50045	0.46953	0.47738	0.45303	0.44713	0.44454	0.3927	0.39339	0.36107
1358.6	0.50826	0.58869	0.57295	0.53727	0.44054	0.51974	0.58644	0.57258	0.45578	0.56493	0.48599	0.44938	0.5374	0.57913	0.51325	0.38686	0.45016	0.43056	0.43678	0.44288	0.39778	0.48724	0.45402	0.43837	0.46038	0.4652	0.42724	0.49146	0.4525	0.46864	0.4683	0.42868	0.43647	0.38343	0.39126	0.35123
1359.5	0.52615	0.567	0.57778	0.53168	0.43494	0.55337	0.59664	0.567	0.46923	0.5405	0.51364	0.45467	0.53356	0.57753	0.52024	0.406	0.43747	0.44494	0.45021	0.44685	0.39978	0.47743	0.46598	0.44626	0.46395	0.46005	0.42327	0.48995	0.45611	0.47895	0.48531	0.42908	0.45693	0.39024	0.40493	0.34375
1360.4	0.51465	0.55419	0.58634	0.53562	0.42347	0.55388	0.55513	0.53808	0.47423	0.53407	0.51339	0.45411	0.52519	0.56818	0.52054	0.39479	0.44709	0.44258	0.44507	0.46107	0.40601	0.44374	0.47877	0.43572	0.45664	0.43811	0.43224	0.46857	0.44413	0.4611	0.46999	0.4341	0.45437	0.36041	0.42407	0.34988
1361.3	0.5235	0.55019	0.61289	0.55904	0.45974	0.55995	0.57256	0.57224	0.50169	0.55009	0.54458	0.47337	0.54446	0.57494	0.55926	0.41039	0.4788	0.44888	0.4667	0.49052	0.44071	0.49923	0.52465	0.46419	0.48751	0.44123	0.43953	0.477	0.46399	0.46476	0.48292	0.47738	0.46296	0.38592	0.44399	0.37634
1362.1	0.5279	0.54689	0.59992	0.55356	0.47731	0.5849	0.57557	0.55855	0.49538	0.55503	0.5571	0.48612	0.55122	0.57054	0.56142	0.40755	0.49073	0.45499	0.48845	0.50298	0.45619	0.49717	0.55308	0.47145	0.48913	0.44424	0.43808	0.47559	0.46235	0.45957	0.49394	0.49244	0.45549	0.37858	0.43756	0.38063
1363	0.52518	0.56334	0.58641	0.57159	0.48916	0.59336	0.58481	0.56107	0.512	0.55831	0.5637	0.48225	0.56379	0.5739	0.57015	0.41966	0.51403	0.45751	0.52597	0.51015	0.48414	0.49726	0.54744	0.4794	0.50896	0.4694	0.41909	0.49445	0.48084	0.45438	0.51055	0.50969	0.44869	0.39382	0.4241	0.38293
1363.9	0.5049	0.57686	0.5975	0.57254	0.5094	0.58536	0.59076	0.55639	0.52299	0.57507	0.55529	0.47286	0.55537	0.5828	0.60824	0.40682	0.5367	0.45759	0.52049	0.50792	0.47939	0.5086	0.53441	0.48597	0.51627	0.47553	0.44715	0.48175	0.49368	0.46173	0.51748	0.49756	0.43519	0.39771	0.41092	0.38112
1364.8	0.49832	0.58435	0.59428	0.58071	0.50147	0.58558	0.59448	0.55286	0.49704	0.54016	0.54114	0.46133	0.55627	0.59723	0.60095	0.41648	0.54158	0.44935	0.52972	0.50399	0.44695	0.51388	0.48906	0.50236	0.5317	0.49382	0.45026	0.48682	0.49104	0.47027	0.52846	0.49268	0.4239	0.38589	0.39426	0.38121
1365.6	0.51432	0.60177	0.5991	0.60372	0.50709	0.61627	0.58915	0.54526	0.50949	0.5475	0.53451	0.48736	0.54779	0.6201	0.59036	0.42197	0.53778	0.49033	0.5385	0.49318	0.45302	0.50462	0.46377	0.52108	0.54294	0.51977	0.44405	0.49126	0.49827	0.48332	0.52853	0.4744	0.44792	0.37946	0.39788	0.39613
1366.5	0.50008	0.60806	0.55983	0.62657	0.50631	0.5918	0.57342	0.54031	0.5134	0.53032	0.54003	0.49268	0.51911	0.62184	0.56154	0.42873	0.52312	0.49516	0.50885	0.47138	0.45059	0.49357	0.45226	0.52415	0.52545	0.52083	0.41227	0.48189	0.50255	0.46327	0.50755	0.45944	0.44675	0.36859	0.39169	0.40214
1367.4	0.49161	0.58983	0.53944	0.6176	0.5016	0.61536	0.57546	0.53239	0.51627	0.53937	0.53893	0.50936	0.51822	0.60433	0.55052	0.41897	0.51553	0.51723	0.49812	0.46844	0.43953	0.51236	0.46195	0.51858	0.53188	0.50866	0.42431	0.47425	0.50344	0.47808	0.4944	0.45459	0.45204	0.37742	0.41379	0.43151
1368.2	0.4949	0.56234	0.51129	0.59701	0.5068	0.62141	0.5659	0.50985	0.48246	0.52655	0.50155	0.50474	0.50108	0.57847	0.51088	0.38036	0.50781	0.51433	0.51249	0.43408	0.417	0.50092	0.43408	0.5208	0.52592	0.482	0.40795	0.44901	0.48856	0.44664	0.48603	0.45293	0.44077	0.35797	0.39824	0.42782
1369.1	0.52356	0.55785	0.52433	0.5965	0.53962	0.62644	0.57982	0.52991	0.49604	0.54807	0.52351	0.50593	0.50351	0.57831	0.53985	0.39301	0.50063	0.5257	0.51098	0.43061	0.43205	0.53994	0.47636	0.53191	0.53101	0.47606	0.41932	0.45253	0.49329	0.45043	0.49049	0.45707	0.44733	0.3827	0.40239	0.43524
1370	0.50776	0.56393	0.48384	0.58966	0.54356	0.61723	0.58659	0.54454	0.4784	0.5411	0.49879	0.49237	0.52196	0.55848	0.52181	0.38764	0.492	0.50534	0.50469	0.4163	0.4393	0.54394	0.49597	0.52238	0.515	0.46672	0.41119	0.45074	0.48507	0.44103	0.49224	0.46378	0.42679	0.38719	0.38172	0.42695
1370.9	0.50703	0.56097	0.48478	0.57149	0.54802	0.61779	0.56801	0.52119	0.46356	0.54274	0.47971	0.48157	0.519	0.55257	0.53021	0.376	0.48531	0.50257	0.50659	0.40803	0.42933	0.55764	0.49373	0.52043	0.52486	0.47316	0.40833	0.45417	0.46974	0.45653	0.47439	0.45402	0.42567	0.39372	0.38096	0.41298
1371.7	0.51253	0.57301	0.49228	0.57607	0.5661	0.59061	0.56043	0.52614	0.4447	0.55137	0.47575	0.47873	0.50941	0.56054	0.53146	0.3956	0.50492	0.48036	0.49444	0.40834	0.41714	0.57598	0.49641	0.53396	0.52225	0.46322	0.39528	0.46051	0.45953	0.44647	0.46398	0.46518	0.44066	0.39769	0.35856	0.39482
1372.6	0.52229	0.61554	0.5173	0.62293	0.57173	0.57917	0.55447	0.54192	0.45876	0.56191	0.50125	0.51276	0.54218	0.58332	0.5402	0.44332	0.50829	0.48818	0.4971	0.42866	0.44079	0.56956	0.50795	0.56361	0.53658	0.49689	0.40195	0.48965	0.46955	0.45554	0.47422	0.46327	0.45262	0.4119	0.36875	0.42668
1373.5	0.51099	0.63392	0.53036	0.63989	0.58422	0.59625	0.54784	0.57399	0.44324	0.53999	0.49616	0.52052	0.5652	0.59616	0.52824	0.47176	0.53202	0.49016	0.49583	0.43564	0.44382	0.54148	0.49183	0.57306	0.55437	0.51562	0.41382	0.51077	0.48162	0.46422	0.47565	0.46362	0.46303	0.39588	0.36802	0.43647
1374.3	0.5122	0.6196	0.55825	0.63549	0.59342	0.59926	0.54015	0.54919	0.4437	0.52751	0.50231	0.50672	0.54067	0.59488	0.53215	0.46062	0.53762	0.48437	0.50342	0.43529	0.42607	0.51173	0.46442	0.56069	0.55295	0.53443	0.42189	0.50751	0.48201	0.45722	0.47221	0.45082	0.46758	0.38548	0.36147	0.4229
1375.2	0.5215	0.6002	0.55822	0.62871	0.60981	0.6075	0.52963	0.54938	0.44942	0.51081	0.49418	0.49519	0.53328	0.57396	0.52232	0.46766	0.55586	0.47951	0.46595	0.4234	0.41204	0.51628	0.46042	0.55217	0.55302	0.51512	0.43504	0.49844	0.49267	0.44261	0.47838	0.46196	0.47081	0.38606	0.35423	0.42169
1376.1	0.53111	0.59019	0.57042	0.62656	0.61162	0.63453	0.51445	0.54721	0.47065	0.49794	0.49834	0.48615	0.53391	0.57593	0.53391	0.46173	0.53983	0.50445	0.44751	0.42632	0.42637	0.49001	0.47008	0.5225	0.5593	0.52444	0.44975	0.49375	0.50493	0.44145	0.49631	0.44777	0.49596	0.37744	0.363	0.3988
1377	0.51978	0.56958	0.55564	0.5896	0.62418	0.63807	0.52615	0.57347	0.47803	0.47945	0.49573	0.46938	0.51804	0.56893	0.52144	0.44623	0.54212	0.51262	0.44161	0.43649	0.4307	0.51722	0.46887	0.51093	0.56169	0.53002	0.44969	0.49402	0.50914	0.45912	0.49636	0.4548	0.52518	0.36977	0.36181	0.37756
1377.8	0.50402	0.56696	0.51541	0.5714	0.61062	0.61883	0.51155	0.54492	0.4896	0.46361	0.47406	0.46867	0.4788	0.54167	0.49072	0.42226	0.51983	0.50628	0.42858	0.4257	0.41921	0.51961	0.45626	0.49113	0.52987	0.50265	0.41755	0.46924	0.49431	0.44236	0.49319	0.45904	0.52277	0.37936	0.3608	0.37236
1378.7	0.49844	0.55782	0.51997	0.5638	0.60924	0.6121	0.5155	0.54234	0.48917	0.4679	0.4603	0.47362	0.47584	0.53555	0.49406	0.41792	0.51327	0.49973	0.41802	0.41491	0.4335	0.53783	0.4695	0.5056	0.52561	0.47033	0.41634	0.47191	0.49516	0.44498	0.49871	0.46107	0.52888	0.37685	0.37655	0.392
1379.6	0.50035	0.57073	0.55686	0.57678	0.62094	0.62129	0.53935	0.56419	0.47299	0.49124	0.51367	0.48728	0.4903	0.5483	0.50732	0.4232	0.50076	0.51353	0.45077	0.4325	0.45286	0.5439	0.5021	0.51376	0.53797	0.47916	0.41775	0.47294	0.50638	0.46872	0.52163	0.4776	0.52851	0.3784	0.39935	0.39499
1380.4	0.47152	0.58808	0.53642	0.56724	0.62722	0.62121	0.53466	0.55892	0.46219	0.48332	0.50152	0.49185	0.50039	0.53395	0.50163	0.43323	0.50618	0.481	0.45258	0.43005	0.46442	0.56533	0.49442	0.5344	0.52692	0.48394	0.40419	0.48317	0.4956	0.47543	0.5089	0.4686	0.49896	0.36583	0.39724	0.39925
1381.3	0.50243	0.61235	0.54992	0.59404	0.62447	0.61947	0.52806	0.5306	0.45394	0.49804	0.50845	0.48252	0.51872	0.54027	0.51496	0.43579	0.50114	0.47451	0.438	0.42423	0.4623	0.56197	0.51489	0.5377	0.52775	0.48264	0.40006	0.48014	0.48992	0.46783	0.51298	0.46091	0.4859	0.39131	0.41415	0.40782
1382.2	0.5125	0.59539	0.55611	0.57568	0.64342	0.60749	0.53256	0.50959	0.43664	0.54697	0.5205	0.46228	0.51351	0.54005	0.53083	0.41173	0.51151	0.45669	0.43351	0.4026	0.46941	0.58716	0.50581	0.53498	0.53894	0.49248	0.39108	0.46375	0.4995	0.47788	0.5163	0.46528	0.47355	0.41332	0.39638	0.39002
1383	0.51605	0.59733	0.54351	0.57601	0.64497	0.61472	0.52172	0.50293	0.42454	0.52696	0.50499	0.44465	0.51325	0.51625	0.52945	0.4261	0.5074	0.47468	0.41584	0.42746	0.45866	0.58597	0.49605	0.50292	0.53107	0.49327	0.37543	0.45178	0.50859	0.48521	0.49903	0.47596	0.45273	0.41863	0.37622	0.37495
1383.9	0.50823	0.56988	0.53233	0.55916	0.62405	0.61141	0.51329	0.46654	0.44829	0.52363	0.47709	0.41304	0.50903	0.50263	0.53066	0.43146	0.49631	0.45614	0.41188	0.42993	0.44943	0.57235	0.48467	0.47323	0.52798	0.47405	0.39542	0.46179	0.50033	0.48736	0.49135	0.45873	0.45802	0.42944	0.37562	0.36157
1384.8	0.50777	0.54172	0.54883	0.56751	0.62019	0.60537	0.50492	0.45663	0.41853	0.51435	0.45346	0.38245	0.49896	0.4835	0.5181	0.41232	0.49792	0.46531	0.41468	0.43711	0.44287	0.54657	0.46848	0.46399	0.52426	0.43711	0.40856	0.44849	0.50513	0.50089	0.48575	0.46589	0.46924	0.43059	0.36404	0.36975
1385.7	0.49686	0.5423	0.53229	0.54588	0.61799	0.60979	0.51771	0.46448	0.42143	0.50793	0.44274	0.37093	0.48524	0.4789	0.50078	0.40683	0.50409	0.47457	0.42625	0.45223	0.44302	0.55481	0.45285	0.43373	0.52608	0.43973	0.39441	0.44751	0.5158	0.50018	0.50017	0.48873	0.47807	0.42216	0.35182	0.36308
1386.5	0.48216	0.54462	0.53317	0.53378	0.60365	0.60967	0.49891	0.45061	0.4315	0.47425	0.42126	0.37195	0.48591	0.4712	0.49158	0.40911	0.48255	0.48444	0.4258	0.45525	0.45056	0.5405	0.46851	0.43643	0.51358	0.4346	0.39807	0.45313	0.50972	0.48469	0.49584	0.48303	0.49633	0.39324	0.358	0.35522
1387.4	0.49762	0.5243	0.52944	0.54267	0.57857	0.60987	0.46736	0.45701	0.43865	0.47313	0.44564	0.38082	0.49214	0.48543	0.48747	0.40648	0.47457	0.47039	0.40822	0.4441	0.46203	0.52757	0.48085	0.44929	0.52008	0.4536	0.40936	0.44896	0.49934	0.48986	0.48992	0.49114	0.51823	0.38715	0.37007	0.35693
1388.3	0.49057	0.51862	0.51841	0.53385	0.5759	0.59436	0.46455	0.46979	0.41351	0.45318	0.43066	0.40055	0.47124	0.47581	0.47639	0.38138	0.46289	0.4499	0.38724	0.43309	0.46362	0.52311	0.45434	0.46671	0.50871	0.45414	0.38501	0.44725	0.48473	0.46343	0.48797	0.50709	0.51196	0.36287	0.34337	0.37041
1389.1	0.49929	0.51568	0.49454	0.51732	0.57301	0.57263	0.45921	0.46361	0.43692	0.44575	0.43843	0.42062	0.46906	0.47493	0.46938	0.37264	0.45904	0.44009	0.37848	0.41965	0.45787	0.53111	0.44313	0.47505	0.51039	0.464	0.36756	0.43585	0.47489	0.46193	0.49708	0.51022	0.518	0.35555	0.35445	0.37081
1390	0.47263	0.48997	0.48573	0.52781	0.54517	0.5467	0.4312	0.4275	0.41311	0.42791	0.41533	0.40452	0.45323	0.46747	0.46384	0.36769	0.42773	0.41934	0.36273	0.3987	0.43774	0.51076	0.43749	0.4569	0.47488	0.44329	0.34967	0.42953	0.45052	0.45261	0.47507	0.49565	0.49652	0.34873	0.3519	0.37322
1390.9	0.48817	0.50533	0.47003	0.54311	0.53486	0.55437	0.44815	0.4333	0.40213	0.43526	0.45781	0.39841	0.45182	0.48583	0.44537	0.38364	0.44753	0.41196	0.36578	0.4124	0.43901	0.5194	0.45363	0.4308	0.47252	0.44965	0.35514	0.42318	0.45936	0.46379	0.46865	0.48107	0.4741	0.35685	0.36958	0.37593
1391.7	0.46282	0.51287	0.44736	0.51776	0.54222	0.52493	0.44415	0.40474	0.38012	0.44229	0.44035	0.37636	0.44239	0.46903	0.43097	0.37753	0.4437	0.38518	0.358	0.4002	0.41916	0.5386	0.41866	0.40447	0.47312	0.42149	0.34235	0.41969	0.45544	0.45328	0.46876	0.47874	0.47267	0.36161	0.34518	0.36943
1392.6	0.4681	0.52649	0.45305	0.51288	0.54741	0.53241	0.42934	0.39247	0.37102	0.45483	0.43342	0.38037	0.46524	0.48802	0.43516	0.37653	0.4664	0.39828	0.37471	0.41265	0.41826	0.53825	0.42354	0.38979	0.47198	0.42758	0.34534	0.40056	0.47859	0.45765	0.45817	0.46655	0.471	0.36367	0.35706	0.36932
1393.5	0.47518	0.53808	0.47204	0.52265	0.54026	0.51451	0.43615	0.38796	0.37907	0.46616	0.44631	0.39028	0.4718	0.5038	0.44473	0.38307	0.44707	0.38968	0.37411	0.42638	0.43773	0.53801	0.41526	0.39015	0.46092	0.44923	0.34746	0.3976	0.47044	0.4298	0.45428	0.47623	0.46733	0.36022	0.33641	0.3848
1394.3	0.47801	0.55293	0.48621	0.50965	0.54186	0.52459	0.43943	0.41234	0.38034	0.47853	0.46965	0.40951	0.48462	0.50506	0.4514	0.38926	0.45872	0.38797	0.37794	0.42621	0.46893	0.53999	0.43412	0.43256	0.47391	0.46588	0.37363	0.39387	0.47703	0.43135	0.44735	0.49933	0.46937	0.34161	0.32646	0.38884
1395.2	0.46323	0.57472	0.51701	0.49595	0.54055	0.5119	0.43598	0.38988	0.39558	0.47532	0.44686	0.42919	0.49268	0.5056	0.4847	0.36858	0.44156	0.38747	0.37424	0.41561	0.47735	0.52571	0.42568	0.43561	0.46937	0.47068	0.36121	0.39198	0.4649	0.42229	0.44528	0.4965	0.4835	0.3325	0.29552	0.38707
1396.1	0.45405	0.5861	0.53364	0.51172	0.52012	0.50064	0.42928	0.38353	0.39512	0.46675	0.46334	0.43804	0.49035	0.50093	0.49617	0.36729	0.43188	0.39284	0.36231	0.43023	0.47771	0.50405	0.43694	0.41808	0.44786	0.46409	0.35947	0.38865	0.4639	0.40398	0.44423	0.48367	0.46428	0.31377	0.30803	0.37912
1396.9	0.47024	0.57684	0.51262	0.5125	0.49497	0.49024	0.4376	0.36501	0.40606	0.46162	0.45432	0.46	0.46757	0.48327	0.4914	0.36981	0.40138	0.3851	0.35015	0.41518	0.47324	0.51089	0.43836	0.43247	0.43665	0.44734	0.35153	0.375	0.43394	0.39849	0.4486	0.48775	0.45943	0.32225	0.30515	0.36821
1397.8	0.46227	0.57801	0.49909	0.50188	0.44518	0.49766	0.41558	0.37284	0.38447	0.45856	0.43627	0.43701	0.45183	0.48662	0.46722	0.35901	0.39689	0.37303	0.32015	0.39685	0.43483	0.50541	0.45025	0.38641	0.42559	0.42639	0.32997	0.373	0.40705	0.39074	0.42958	0.46878	0.44018	0.3137	0.31371	0.34744
1398.7	0.45898	0.56395	0.48184	0.48662	0.42773	0.50106	0.40334	0.33785	0.39458	0.4677	0.41469	0.42648	0.43426	0.47841	0.45435	0.33748	0.41287	0.38159	0.31244	0.37778	0.42522	0.485	0.43366	0.35282	0.40302	0.40337	0.30153	0.35491	0.39628	0.36602	0.40937	0.44493	0.44361	0.29798	0.31627	0.33258
1399.5	0.44708	0.51025	0.44038	0.48749	0.39929	0.48438	0.40627	0.36306	0.37535	0.45882	0.39252	0.41289	0.42992	0.43991	0.4042	0.33452	0.4063	0.3652	0.29862	0.37806	0.40031	0.458	0.40003	0.34347	0.39841	0.38273	0.29312	0.35481	0.38451	0.35316	0.40315	0.45832	0.42504	0.28278	0.32264	0.31688
1400.4	0.44399	0.51511	0.43542	0.47389	0.38233	0.47795	0.42402	0.35282	0.39185	0.46829	0.3856	0.41511	0.41597	0.43879	0.37918	0.32047	0.40338	0.3543	0.3129	0.36971	0.40721	0.46251	0.41138	0.35429	0.39215	0.39414	0.28946	0.34849	0.34836	0.3513	0.38992	0.46023	0.42976	0.27108	0.31786	0.30333
1401.3	0.40231	0.51081	0.44658	0.44498	0.36063	0.44566	0.39065	0.32719	0.35821	0.43603	0.35892	0.39632	0.40761	0.42627	0.36129	0.28439	0.40249	0.3327	0.29043	0.34055	0.37934	0.45113	0.37488	0.35314	0.3607	0.38692	0.27168	0.34764	0.33227	0.32873	0.35714	0.4185	0.40331	0.24301	0.30458	0.29656
1402.1	0.38202	0.4969	0.44466	0.43733	0.35901	0.44021	0.39348	0.29023	0.35085	0.42185	0.36482	0.40628	0.39759	0.40848	0.34698	0.29035	0.40762	0.34071	0.28901	0.3328	0.39183	0.43944	0.37074	0.36223	0.37129	0.36581	0.27811	0.3357	0.3503	0.3249	0.35206	0.4181	0.38884	0.23381	0.2982	0.28117
1403	0.3814	0.47908	0.45109	0.43737	0.33363	0.41815	0.38195	0.29296	0.35105	0.40518	0.3779	0.41463	0.40373	0.39208	0.35871	0.28763	0.36715	0.33447	0.26569	0.33688	0.38604	0.46083	0.37322	0.38435	0.38151	0.34427	0.27865	0.34126	0.33454	0.34336	0.35095	0.4145	0.3691	0.23262	0.29062	0.28552
1403.9	0.37037	0.47224	0.45643	0.42467	0.31453	0.40054	0.36455	0.26159	0.34155	0.42051	0.38454	0.4165	0.39423	0.38946	0.35329	0.28251	0.34109	0.33629	0.25788	0.35158	0.36501	0.47967	0.37286	0.39135	0.37616	0.32613	0.25733	0.33026	0.30909	0.33881	0.33988	0.40749	0.34535	0.22538	0.2765	0.28278
1404.7	0.37036	0.45278	0.46195	0.38995	0.31635	0.40335	0.36458	0.26561	0.31417	0.40474	0.37592	0.41427	0.38808	0.37919	0.36049	0.27188	0.35202	0.34343	0.26067	0.34213	0.35555	0.46797	0.35946	0.39607	0.36678	0.30753	0.26111	0.29806	0.32253	0.33138	0.34443	0.3923	0.32091	0.23115	0.26518	0.28145
1405.6	0.4074	0.4472	0.45172	0.41815	0.31037	0.41467	0.38388	0.28683	0.33545	0.41497	0.40405	0.39065	0.38745	0.37601	0.34995	0.28951	0.35658	0.35082	0.27813	0.35807	0.37784	0.46826	0.39565	0.38032	0.37337	0.30197	0.26698	0.29898	0.311	0.34273	0.34957	0.39723	0.33287	0.21575	0.26638	0.27125
1406.5	0.3935	0.42557	0.44189	0.39896	0.30279	0.38456	0.37375	0.27475	0.3068	0.41043	0.3944	0.36769	0.37324	0.357	0.35638	0.25906	0.33653	0.33042	0.28215	0.34682	0.34989	0.45957	0.39652	0.35074	0.33886	0.27964	0.25613	0.29321	0.27744	0.32084	0.34092	0.38127	0.30425	0.21069	0.2626	0.26633
1407.3	0.37572	0.43566	0.42811	0.37804	0.28819	0.37202	0.36675	0.26494	0.25888	0.40376	0.37114	0.34548	0.34648	0.36213	0.33489	0.24896	0.32226	0.28614	0.29741	0.33526	0.3101	0.45224	0.37272	0.30424	0.32002	0.2823	0.24967	0.28127	0.26878	0.2904	0.34405	0.35291	0.27733	0.2135	0.26317	0.24941
1408.2	0.37888	0.42167	0.42946	0.37207	0.28799	0.38217	0.34965	0.2367	0.25142	0.38849	0.34687	0.32404	0.33821	0.36709	0.33542	0.23759	0.33331	0.27628	0.28231	0.2954	0.32201	0.41708	0.35882	0.27876	0.30135	0.27564	0.26665	0.25815	0.26021	0.2812	0.32435	0.31785	0.27466	0.19105	0.2381	0.23808
1409.1	0.34767	0.36037	0.37941	0.36254	0.2445	0.34541	0.3147	0.18892	0.23741	0.3682	0.30599	0.30631	0.30153	0.3464	0.28829	0.21618	0.30741	0.2408	0.26049	0.26074	0.27801	0.38384	0.32008	0.23099	0.28359	0.23361	0.20624	0.26082	0.22348	0.25484	0.2919	0.26204	0.25575	0.14949	0.21701	0.21319
1409.9	0.2991	0.39139	0.37583	0.3412	0.24105	0.31288	0.29638	0.16005	0.22539	0.37015	0.29528	0.27843	0.30036	0.36477	0.31289	0.20434	0.29783	0.22486	0.23742	0.23232	0.25576	0.3561	0.30221	0.19502	0.27931	0.23953	0.2036	0.26811	0.23036	0.23171	0.29258	0.24877	0.22993	0.14877	0.22819	0.20267
1410.8	0.32048	0.39817	0.37134	0.3567	0.23047	0.31227	0.31529	0.17424	0.22988	0.36371	0.27728	0.27704	0.31115	0.3729	0.2937	0.22174	0.30572	0.22227	0.24722	0.23972	0.25602	0.3521	0.28301	0.18959	0.27871	0.24759	0.19074	0.2734	0.24141	0.23712	0.29418	0.25002	0.24061	0.13893	0.20639	0.20057
1411.7	0.29641	0.34543	0.35124	0.33047	0.21203	0.27653	0.29367	0.1321	0.242	0.34787	0.25647	0.26318	0.28328	0.33543	0.25496	0.20454	0.29076	0.22213	0.20697	0.21347	0.25453	0.32638	0.27386	0.16883	0.26241	0.21795	0.15918	0.25917	0.20051	0.22194	0.26923	0.2295	0.23481	0.10257	0.18595	0.17455
1412.5	0.30372	0.3667	0.34155	0.32999	0.21374	0.25813	0.30673	0.12635	0.22823	0.3327	0.24329	0.26683	0.27697	0.32477	0.24275	0.20676	0.293	0.2118	0.19911	0.21859	0.23636	0.33125	0.2434	0.17255	0.25044	0.23552	0.13545	0.26548	0.19452	0.20729	0.26653	0.22579	0.21317	0.11305	0.17844	0.18653
1413.4	0.34233	0.41297	0.36752	0.32915	0.23275	0.2675	0.32557	0.1554	0.2555	0.36761	0.26333	0.27379	0.30502	0.33039	0.2595	0.21542	0.28136	0.22681	0.2013	0.23468	0.25452	0.34859	0.25181	0.22297	0.26436	0.2567	0.15773	0.27043	0.20125	0.21017	0.28419	0.25598	0.2198	0.13842	0.1788	0.21579
1414.2	0.36292	0.39126	0.37277	0.33337	0.23819	0.26441	0.32283	0.14707	0.24678	0.37446	0.25981	0.31812	0.28162	0.3102	0.23841	0.21381	0.28393	0.21132	0.20569	0.23198	0.25404	0.32942	0.22175	0.23271	0.25991	0.23455	0.1438	0.24386	0.19517	0.21045	0.26938	0.25762	0.21879	0.13021	0.14028	0.20973
1415.1	0.33373	0.38528	0.3614	0.30792	0.2416	0.23626	0.29432	0.13321	0.23706	0.34621	0.24481	0.32121	0.24888	0.29793	0.25558	0.19358	0.26466	0.19756	0.16513	0.19303	0.23764	0.27938	0.19556	0.23521	0.2476	0.22713	0.14961	0.21966	0.18218	0.20341	0.26066	0.24523	0.20673	0.11191	0.12726	0.19066
1416	0.37159	0.43125	0.40265	0.3205	0.26578	0.24955	0.30775	0.16781	0.2289	0.35074	0.24901	0.31131	0.25964	0.31978	0.29157	0.19269	0.27896	0.20039	0.17544	0.18997	0.22253	0.27421	0.1953	0.23065	0.24204	0.25967	0.17031	0.22026	0.21274	0.20845	0.25624	0.24653	0.21202	0.13218	0.12523	0.19112
1416.9	0.37289	0.41151	0.39354	0.29307	0.2479	0.23704	0.29867	0.1707	0.21805	0.33067	0.27847	0.30638	0.23163	0.31134	0.30724	0.17634	0.25651	0.18201	0.1809	0.17486	0.21033	0.2658	0.22322	0.2188	0.24949	0.23375	0.16442	0.20751	0.21179	0.20311	0.26575	0.23013	0.22241	0.10957	0.1278	0.18015
1417.7	0.35701	0.38263	0.40855	0.29519	0.2246	0.24024	0.29299	0.16544	0.20637	0.31365	0.27679	0.29086	0.20185	0.29487	0.31426	0.16783	0.25869	0.17119	0.16889	0.15793	0.19222	0.26899	0.21909	0.18262	0.24249	0.20791	0.15033	0.1897	0.20301	0.19427	0.2502	0.21006	0.21165	0.092071	0.13389	0.14079
1418.6	0.34284	0.34647	0.40283	0.29118	0.2068	0.24103	0.28232	0.19359	0.20468	0.29759	0.29055	0.26233	0.21085	0.28608	0.31268	0.16542	0.25504	0.19445	0.15201	0.15395	0.17825	0.26568	0.23667	0.18557	0.2307	0.21106	0.14541	0.18758	0.20526	0.18984	0.24312	0.21582	0.20053	0.080741	0.12854	0.13689
1419.4	0.34308	0.35383	0.40094	0.2789	0.18938	0.26353	0.29497	0.2191	0.20821	0.30833	0.29936	0.2606	0.22899	0.28095	0.28868	0.15658	0.25388	0.21125	0.16521	0.16026	0.14821	0.28974	0.24763	0.17235	0.24722	0.22518	0.12836	0.17317	0.21152	0.18747	0.21832	0.21895	0.20331	0.071098	0.11491	0.12436
1420.3	0.33281	0.33968	0.36567	0.27528	0.17612	0.26813	0.28767	0.23811	0.21573	0.30258	0.2867	0.26397	0.23485	0.27948	0.28495	0.15778	0.263	0.21098	0.16826	0.17852	0.13862	0.27701	0.2339	0.1672	0.26127	0.21351	0.11922	0.15901	0.21198	0.18328	0.2214	0.24543	0.19225	0.047382	0.097931	0.11209
1421.2	0.32661	0.35145	0.37507	0.27839	0.17296	0.29112	0.28542	0.27399	0.23817	0.3142	0.25767	0.25541	0.24144	0.29504	0.281	0.16618	0.27935	0.23857	0.18093	0.18392	0.14312	0.25512	0.22442	0.15854	0.25858	0.22244	0.12785	0.16679	0.21618	0.19546	0.21727	0.27504	0.19969	0.048625	0.08874	0.10555
1422	0.32805	0.37839	0.36011	0.27282	0.1991	0.28499	0.27509	0.29012	0.24929	0.30307	0.27443	0.25253	0.26958	0.33046	0.30522	0.1822	0.30247	0.24628	0.1862	0.1934	0.13712	0.21548	0.23162	0.17069	0.26245	0.25346	0.13951	0.18603	0.23408	0.21175	0.21409	0.28837	0.22017	0.05037	0.07544	0.10745
1422.9	0.33103	0.39767	0.32518	0.23569	0.18888	0.28669	0.24739	0.2857	0.24644	0.30397	0.25816	0.25561	0.27319	0.32747	0.30231	0.17752	0.28437	0.237	0.17671	0.19557	0.11566	0.22043	0.21948	0.14798	0.26612	0.26078	0.13361	0.17594	0.22076	0.21519	0.21588	0.28063	0.20558	0.0554	0.077914	0.10046
1423.8	0.35582	0.39773	0.34564	0.25796	0.20924	0.27696	0.24922	0.27917	0.26701	0.31756	0.27148	0.26465	0.27526	0.34263	0.30236	0.21199	0.29658	0.23546	0.19837	0.19221	0.12465	0.21069	0.20833	0.17628	0.27094	0.26064	0.13783	0.20353	0.21909	0.21047	0.25775	0.27728	0.21607	0.074011	0.099322	0.11191
1424.6	0.38312	0.38924	0.3388	0.28679	0.20905	0.2593	0.24055	0.25613	0.26755	0.31117	0.29637	0.27833	0.27113	0.32206	0.29362	0.23494	0.2891	0.22772	0.19823	0.16545	0.14128	0.18697	0.20734	0.16358	0.25995	0.2421	0.13195	0.23402	0.21702	0.20542	0.25368	0.25919	0.22514	0.078695	0.11044	0.10745
1425.5	0.36798	0.39383	0.33152	0.29119	0.20463	0.24527	0.22701	0.24371	0.25713	0.30935	0.31633	0.28428	0.2718	0.31764	0.30446	0.25331	0.27195	0.21941	0.17862	0.15135	0.12471	0.19519	0.21107	0.17732	0.2653	0.24801	0.134	0.23506	0.21738	0.1938	0.24973	0.24043	0.21519	0.087848	0.12548	0.094438
1426.3	0.3898	0.41526	0.31206	0.29605	0.20106	0.23693	0.21005	0.25144	0.25067	0.33249	0.29335	0.31122	0.26362	0.30467	0.29659	0.25838	0.25548	0.21181	0.16667	0.13254	0.11158	0.22212	0.21542	0.16714	0.26867	0.26642	0.13814	0.22845	0.22455	0.18222	0.24626	0.24135	0.20347	0.097419	0.12278	0.10172
1427.2	0.40589	0.42141	0.35801	0.33524	0.21845	0.22533	0.24259	0.26949	0.26612	0.32267	0.29524	0.31351	0.27715	0.30851	0.29638	0.26052	0.26518	0.22221	0.17289	0.15101	0.1218	0.20594	0.21307	0.18633	0.28446	0.27089	0.15518	0.24908	0.2408	0.18581	0.24975	0.25019	0.2277	0.10027	0.11534	0.11045
1428.1	0.41306	0.43325	0.33691	0.33152	0.22601	0.2572	0.24952	0.2837	0.26483	0.32979	0.3038	0.32499	0.29047	0.31127	0.31767	0.24379	0.26724	0.22465	0.18397	0.17449	0.12219	0.22869	0.25448	0.20062	0.28095	0.281	0.15967	0.23231	0.25556	0.20443	0.24796	0.27115	0.21251	0.11153	0.12841	0.12334
1428.9	0.38551	0.42712	0.35377	0.31371	0.23317	0.25516	0.25897	0.29146	0.27725	0.34899	0.29351	0.32058	0.29048	0.33591	0.33135	0.24976	0.26816	0.2307	0.19084	0.16671	0.10179	0.24725	0.2507	0.22565	0.28948	0.30826	0.19356	0.23264	0.25228	0.20814	0.25807	0.26682	0.20355	0.1147	0.1195	0.1273
1429.8	0.40918	0.40131	0.36792	0.3106	0.25317	0.24738	0.26678	0.29945	0.29014	0.37755	0.26152	0.32565	0.30122	0.31946	0.32659	0.23078	0.27306	0.23197	0.20427	0.17919	0.098582	0.2674	0.23157	0.20596	0.28721	0.29313	0.19586	0.22681	0.26323	0.21523	0.24973	0.28227	0.19812	0.12694	0.10368	0.12668
1430.7	0.39898	0.37316	0.38515	0.32711	0.2457	0.27159	0.2689	0.30846	0.27268	0.35039	0.2674	0.29694	0.2946	0.31353	0.3021	0.24337	0.27824	0.24891	0.20642	0.18796	0.11148	0.25625	0.22157	0.20623	0.28998	0.27972	0.20043	0.24679	0.26888	0.24083	0.2614	0.27513	0.20136	0.10761	0.10151	0.11925
1431.5	0.36704	0.36031	0.3686	0.29578	0.26433	0.27723	0.27481	0.33214	0.25829	0.36307	0.26022	0.29547	0.28443	0.31112	0.31408	0.23259	0.27887	0.23492	0.20794	0.19617	0.10034	0.28772	0.22839	0.19373	0.29192	0.27735	0.19524	0.24015	0.27736	0.23863	0.26624	0.29437	0.19752	0.11044	0.099408	0.11471
1432.4	0.3843	0.35628	0.37582	0.2935	0.24875	0.26189	0.24847	0.32985	0.25282	0.36442	0.27178	0.30499	0.27621	0.3007	0.31245	0.23293	0.27135	0.22654	0.19148	0.20345	0.11379	0.28454	0.21977	0.19885	0.28636	0.28066	0.20965	0.26368	0.27823	0.23503	0.25119	0.29533	0.20726	0.10432	0.10613	0.11327
1433.2	0.38128	0.35366	0.35767	0.28634	0.23956	0.25401	0.25003	0.33704	0.2416	0.34772	0.29199	0.3072	0.275	0.28487	0.29244	0.20838	0.26149	0.23695	0.17889	0.2442	0.12278	0.28396	0.23176	0.20881	0.28987	0.26881	0.19072	0.24376	0.28702	0.24387	0.25577	0.31284	0.20978	0.098679	0.12458	0.12915
1434.1	0.36685	0.35534	0.32381	0.30121	0.23396	0.25807	0.24291	0.32871	0.2241	0.32517	0.31497	0.3047	0.27179	0.28354	0.27154	0.20192	0.25622	0.23741	0.16105	0.22676	0.10374	0.25512	0.24835	0.21751	0.27154	0.27175	0.17928	0.25354	0.2814	0.24842	0.2729	0.30491	0.20671	0.081377	0.14031	0.13939
1434.9	0.36881	0.34709	0.33831	0.28991	0.23027	0.2502	0.24177	0.30361	0.23579	0.34567	0.29699	0.31895	0.2776	0.2819	0.2898	0.17567	0.23913	0.24694	0.15743	0.22562	0.10745	0.26895	0.24704	0.21793	0.25757	0.28284	0.18191	0.23247	0.26747	0.23751	0.27429	0.30979	0.20006	0.099974	0.14959	0.15475
1435.8	0.39448	0.38224	0.34775	0.31588	0.20023	0.24625	0.22918	0.28015	0.24334	0.36004	0.30887	0.32426	0.28367	0.30073	0.28128	0.2018	0.23234	0.249	0.16725	0.20597	0.11515	0.2531	0.26295	0.22154	0.26097	0.30525	0.19762	0.2484	0.26839	0.24389	0.28258	0.29145	0.20838	0.11249	0.16766	0.15209
1436.7	0.37134	0.37588	0.34986	0.30831	0.20777	0.23443	0.23819	0.27746	0.24534	0.34319	0.28956	0.31412	0.26104	0.31325	0.27966	0.19993	0.23274	0.25389	0.16711	0.19621	0.11808	0.26494	0.24882	0.2103	0.26502	0.29846	0.20801	0.24013	0.26287	0.24414	0.28166	0.27253	0.20546	0.11592	0.14835	0.16083
1437.5	0.37516	0.37391	0.3446	0.3195	0.22097	0.24394	0.23582	0.2619	0.25784	0.34706	0.2522	0.30831	0.26634	0.31757	0.27488	0.20635	0.23463	0.23085	0.1749	0.17698	0.11171	0.28176	0.24022	0.18209	0.26304	0.29205	0.21144	0.25068	0.26427	0.24472	0.29073	0.26185	0.21387	0.13075	0.11944	0.13554
1438.4	0.37472	0.38809	0.37862	0.33096	0.22075	0.2506	0.24862	0.27657	0.2657	0.35596	0.26208	0.30531	0.27645	0.34118	0.29376	0.21161	0.25806	0.23944	0.18571	0.19443	0.1334	0.31315	0.25069	0.20173	0.2804	0.30849	0.24612	0.27057	0.27363	0.25979	0.28701	0.27882	0.23308	0.15414	0.12461	0.14002
1439.3	0.36216	0.39247	0.36729	0.33815	0.2419	0.2453	0.27339	0.28401	0.25267	0.3383	0.27801	0.31471	0.26932	0.33033	0.29296	0.21436	0.28128	0.23194	0.20695	0.18857	0.12085	0.29371	0.26545	0.19673	0.29396	0.28952	0.25547	0.29853	0.29	0.26868	0.29473	0.2884	0.24181	0.14989	0.13738	0.13482
1440.1	0.36953	0.35863	0.38678	0.33105	0.27474	0.26722	0.29863	0.29955	0.25559	0.33657	0.26109	0.30196	0.2617	0.31872	0.30868	0.20804	0.32247	0.25397	0.20655	0.18761	0.11306	0.29316	0.25482	0.19132	0.28227	0.28139	0.26275	0.30392	0.3104	0.2791	0.30182	0.28906	0.24652	0.15119	0.14621	0.13716
1441	0.36117	0.34103	0.38713	0.35783	0.28946	0.26695	0.30709	0.28883	0.25257	0.35054	0.23809	0.28195	0.27657	0.29808	0.31416	0.20911	0.32947	0.25665	0.1995	0.17973	0.11681	0.27524	0.25432	0.16298	0.27622	0.28552	0.26733	0.32446	0.33081	0.28605	0.3065	0.29899	0.24864	0.14872	0.14516	0.1187
1441.8	0.36825	0.36917	0.40949	0.38048	0.30261	0.29065	0.30402	0.312	0.24458	0.35186	0.2787	0.2924	0.28641	0.3158	0.33165	0.22219	0.33685	0.28713	0.19979	0.19259	0.13284	0.25533	0.28179	0.1805	0.27672	0.31216	0.27872	0.33799	0.35927	0.31172	0.29264	0.3157	0.25795	0.13959	0.1833	0.14369
1442.7	0.37799	0.36244	0.40985	0.39313	0.31633	0.30252	0.29585	0.31989	0.259	0.36673	0.29954	0.30752	0.27507	0.30413	0.33715	0.22573	0.33005	0.28882	0.19133	0.18975	0.14614	0.24731	0.29207	0.17686	0.28167	0.29462	0.27973	0.3248	0.37956	0.30628	0.30188	0.32543	0.26479	0.13453	0.19012	0.14259
1443.6	0.35878	0.33745	0.39069	0.39504	0.30633	0.29717	0.29641	0.33255	0.26736	0.37108	0.31407	0.30346	0.27505	0.30573	0.33349	0.22953	0.326	0.28289	0.18952	0.19412	0.15695	0.26411	0.2847	0.19815	0.27263	0.2942	0.28602	0.32381	0.38859	0.30629	0.30242	0.33079	0.26123	0.13611	0.19503	0.16275
1444.4	0.32926	0.33157	0.37237	0.3981	0.29552	0.28378	0.27219	0.29856	0.27285	0.36019	0.34213	0.30208	0.27722	0.30332	0.31722	0.22829	0.30117	0.26346	0.18863	0.19585	0.16312	0.28399	0.26222	0.20483	0.28959	0.28245	0.2845	0.3053	0.38732	0.28933	0.29996	0.33747	0.25509	0.12898	0.19393	0.1709
1445.3	0.32386	0.3345	0.39526	0.40611	0.2882	0.27954	0.27676	0.31017	0.27384	0.36791	0.37057	0.30851	0.27578	0.31114	0.33426	0.23365	0.31135	0.26422	0.20198	0.18934	0.1438	0.27927	0.24989	0.22825	0.29223	0.29397	0.29863	0.31228	0.39406	0.29475	0.30091	0.3328	0.24985	0.13387	0.20624	0.18235
1446.1	0.31306	0.32134	0.39445	0.37602	0.29936	0.25729	0.28579	0.29892	0.26183	0.36923	0.37812	0.29169	0.25804	0.30874	0.32595	0.22288	0.32766	0.24693	0.19859	0.17173	0.12849	0.28087	0.24768	0.22671	0.27799	0.28759	0.30312	0.31136	0.39113	0.28536	0.30907	0.31681	0.22307	0.14805	0.1931	0.17693
1447	0.32326	0.32379	0.39557	0.35933	0.31118	0.24413	0.2831	0.30696	0.25645	0.35907	0.36117	0.26864	0.26915	0.31484	0.32754	0.23645	0.32318	0.23156	0.20395	0.1891	0.12587	0.27893	0.23758	0.20573	0.28087	0.31144	0.30954	0.33558	0.39577	0.29202	0.31023	0.31169	0.21844	0.15191	0.19112	0.18477
1447.8	0.34424	0.33432	0.4125	0.35632	0.31627	0.2573	0.29068	0.34725	0.2592	0.36353	0.37155	0.27945	0.29279	0.32968	0.32742	0.25603	0.31419	0.23837	0.22891	0.21872	0.12553	0.28694	0.2622	0.19588	0.29887	0.31987	0.30427	0.34543	0.40861	0.30289	0.33093	0.32294	0.21066	0.15239	0.19156	0.19001
1448.7	0.37657	0.33051	0.40945	0.35723	0.31866	0.26542	0.3138	0.35839	0.24964	0.37651	0.36453	0.30508	0.29123	0.33931	0.33137	0.26249	0.29742	0.22871	0.2492	0.21734	0.11191	0.28783	0.29321	0.22028	0.28678	0.32247	0.30973	0.35953	0.41139	0.3171	0.33572	0.31288	0.217	0.16024	0.19287	0.20618
1449.6	0.38368	0.35624	0.39835	0.35353	0.32741	0.27496	0.32737	0.3723	0.28257	0.37683	0.3885	0.31762	0.30254	0.35194	0.31885	0.27381	0.30302	0.23141	0.25879	0.2194	0.13531	0.31043	0.30305	0.21079	0.28861	0.32537	0.3027	0.35885	0.41689	0.31842	0.34814	0.31899	0.24507	0.16245	0.20227	0.22212
1450.4	0.38546	0.35684	0.40192	0.35366	0.30855	0.28735	0.33692	0.39051	0.30206	0.40124	0.36268	0.33754	0.3085	0.33378	0.32912	0.25917	0.29467	0.25322	0.27215	0.23354	0.15545	0.3271	0.28556	0.21637	0.29872	0.31923	0.31939	0.34717	0.40942	0.31895	0.35309	0.34241	0.2717	0.16566	0.20577	0.23378
1451.3	0.3826	0.3623	0.41194	0.38588	0.30796	0.29058	0.37116	0.4043	0.3088	0.41028	0.38993	0.38257	0.3209	0.34524	0.33801	0.26964	0.31166	0.27282	0.29478	0.24149	0.17783	0.33693	0.30849	0.25171	0.31542	0.32497	0.32625	0.35852	0.41995	0.32497	0.3632	0.3447	0.28515	0.16731	0.22144	0.25947
1452.1	0.37356	0.39345	0.41618	0.37222	0.30747	0.27387	0.3524	0.36959	0.31332	0.40544	0.37734	0.36133	0.30914	0.35209	0.35064	0.24777	0.29823	0.26759	0.27253	0.22331	0.18585	0.31387	0.29289	0.24643	0.29449	0.33486	0.35117	0.34507	0.40107	0.31977	0.35062	0.33018	0.29552	0.16361	0.22097	0.23114
1453	0.35732	0.41146	0.41164	0.37788	0.30174	0.27406	0.33711	0.39083	0.31563	0.40329	0.37141	0.34863	0.31511	0.34771	0.32902	0.24115	0.30664	0.27848	0.27453	0.22176	0.22686	0.30596	0.29272	0.23462	0.27878	0.33787	0.34297	0.33721	0.38559	0.32684	0.34265	0.34333	0.29947	0.17056	0.21957	0.21653
1453.9	0.38181	0.41813	0.39454	0.38183	0.3158	0.27731	0.33681	0.40827	0.29218	0.40224	0.37009	0.35454	0.3221	0.36578	0.33296	0.22471	0.3048	0.28691	0.27984	0.22981	0.22754	0.30061	0.32049	0.25178	0.28459	0.33744	0.33361	0.3473	0.38554	0.31454	0.35421	0.3629	0.28457	0.17258	0.23273	0.22154
1454.7	0.39201	0.40856	0.38773	0.3995	0.34362	0.29098	0.31243	0.40047	0.26919	0.40682	0.37974	0.35308	0.32321	0.39198	0.32821	0.2394	0.30492	0.28237	0.2682	0.22458	0.20081	0.30098	0.32258	0.25044	0.27611	0.34684	0.31332	0.35175	0.38853	0.31097	0.34699	0.35592	0.27129	0.1693	0.22879	0.21536
1455.6	0.40292	0.42012	0.38475	0.38648	0.33982	0.29491	0.30424	0.39006	0.25796	0.39755	0.33147	0.34315	0.31328	0.38558	0.31931	0.23808	0.3013	0.2762	0.27587	0.2108	0.19289	0.30421	0.30064	0.25371	0.26995	0.34874	0.32156	0.33407	0.36734	0.30008	0.34957	0.35472	0.2687	0.17564	0.19051	0.21475
1456.4	0.41237	0.42023	0.3946	0.41726	0.35358	0.31285	0.32205	0.39646	0.27274	0.41848	0.33691	0.36293	0.31483	0.38304	0.30852	0.2434	0.32758	0.29192	0.28016	0.21924	0.21242	0.32251	0.30246	0.28245	0.28173	0.34912	0.3137	0.34063	0.36428	0.31148	0.34425	0.36782	0.27684	0.19381	0.18115	0.24945
1457.3	0.41065	0.42048	0.38999	0.43121	0.37589	0.31834	0.33261	0.40766	0.27327	0.43002	0.34099	0.38025	0.3089	0.37228	0.33246	0.25304	0.34485	0.30341	0.28045	0.24686	0.19697	0.33614	0.29196	0.29966	0.30216	0.33868	0.30884	0.36555	0.37228	0.30759	0.35929	0.38276	0.26721	0.19627	0.18222	0.27372
1458.1	0.38675	0.39667	0.40541	0.42651	0.35671	0.33354	0.30121	0.39166	0.27859	0.44503	0.32609	0.3495	0.29243	0.34736	0.33749	0.26101	0.32433	0.30262	0.26684	0.24123	0.21188	0.35655	0.26756	0.28374	0.3117	0.32919	0.31083	0.34115	0.35607	0.31566	0.34946	0.36528	0.27801	0.20897	0.1657	0.25301
1459	0.39658	0.40498	0.41089	0.43743	0.36082	0.32984	0.33164	0.39861	0.3249	0.45072	0.32188	0.35563	0.31063	0.33158	0.33133	0.27222	0.34432	0.30628	0.29684	0.26183	0.26612	0.39439	0.27131	0.29432	0.33772	0.32472	0.31375	0.3593	0.35979	0.32813	0.37303	0.38741	0.29972	0.24191	0.17791	0.26197
1459.9	0.36861	0.38938	0.40573	0.42179	0.35404	0.33751	0.33222	0.38196	0.32388	0.4566	0.36011	0.36072	0.31775	0.32251	0.32425	0.25729	0.33031	0.30843	0.30966	0.25904	0.26003	0.38556	0.28818	0.28215	0.32976	0.32398	0.29943	0.35215	0.34747	0.33582	0.37561	0.38202	0.27629	0.22167	0.20634	0.24544
1460.7	0.35282	0.38186	0.38369	0.40246	0.33733	0.33943	0.32602	0.36288	0.30905	0.4465	0.35197	0.36043	0.3153	0.31701	0.30251	0.25032	0.31848	0.29188	0.31157	0.2581	0.26222	0.3938	0.27388	0.26676	0.33337	0.30872	0.27811	0.33292	0.35017	0.32871	0.38201	0.37526	0.28138	0.22555	0.21178	0.23279
1461.6	0.36441	0.3755	0.40153	0.39949	0.32817	0.34045	0.32506	0.34972	0.32162	0.43931	0.35027	0.34159	0.31773	0.32326	0.30913	0.24842	0.32062	0.29827	0.30969	0.25885	0.27728	0.40095	0.281	0.24949	0.32956	0.31443	0.29349	0.3284	0.34354	0.33053	0.38015	0.36984	0.28893	0.22717	0.21158	0.2103
1462.4	0.36643	0.38155	0.41823	0.39094	0.34343	0.33769	0.34835	0.33026	0.31171	0.43321	0.34358	0.36043	0.31709	0.32077	0.30345	0.23427	0.32838	0.28917	0.31778	0.25976	0.27627	0.39057	0.27244	0.26053	0.32431	0.30927	0.31103	0.33155	0.3355	0.339	0.39093	0.36281	0.27948	0.21866	0.20173	0.22888
1463.3	0.36699	0.40853	0.42804	0.39054	0.33306	0.33817	0.35139	0.31976	0.27996	0.41746	0.3711	0.37782	0.32333	0.33805	0.31776	0.23714	0.31579	0.2825	0.30319	0.25813	0.26237	0.37076	0.29051	0.27273	0.33599	0.3192	0.33687	0.32955	0.34202	0.33431	0.39085	0.33603	0.2642	0.20004	0.2116	0.23037
1464.1	0.3868	0.40126	0.41847	0.38387	0.34971	0.32777	0.33501	0.3333	0.27357	0.39867	0.35757	0.36992	0.3073	0.34471	0.30112	0.22603	0.32067	0.28118	0.28317	0.25638	0.26741	0.36059	0.29034	0.26817	0.32286	0.30235	0.31892	0.32013	0.34883	0.32981	0.38062	0.33469	0.27705	0.20562	0.20638	0.22713
1465	0.40604	0.40762	0.44339	0.38455	0.3711	0.32375	0.32717	0.3533	0.28176	0.39582	0.3357	0.38191	0.29645	0.36503	0.33232	0.22125	0.32282	0.30256	0.28388	0.27777	0.25305	0.35925	0.28867	0.26968	0.31423	0.32352	0.33202	0.33096	0.34646	0.32673	0.37785	0.34567	0.26597	0.1968	0.20573	0.22879
1465.8	0.3944	0.41293	0.41904	0.36585	0.39062	0.34101	0.34849	0.34518	0.28741	0.39706	0.34258	0.39759	0.29052	0.36556	0.31521	0.21371	0.31	0.29619	0.28802	0.27665	0.28173	0.34133	0.28903	0.27071	0.32106	0.32179	0.31319	0.30079	0.35685	0.3314	0.38261	0.32862	0.27263	0.19289	0.2134	0.22751
1466.7	0.39692	0.40367	0.39476	0.35692	0.40322	0.33324	0.34889	0.37731	0.30583	0.37756	0.36566	0.39686	0.28863	0.36905	0.31499	0.22529	0.3121	0.31447	0.26957	0.32651	0.30036	0.31896	0.31798	0.26492	0.31029	0.3154	0.29263	0.2989	0.36938	0.33664	0.37237	0.35924	0.28519	0.17945	0.22399	0.20662
1467.5	0.37927	0.37309	0.38218	0.33397	0.40592	0.32651	0.34467	0.39263	0.31017	0.37031	0.3437	0.3657	0.25812	0.35832	0.31132	0.21362	0.30719	0.30704	0.27085	0.33769	0.29888	0.29343	0.30413	0.2334	0.28385	0.29518	0.26732	0.29353	0.35162	0.32947	0.37534	0.36718	0.2893	0.17841	0.21312	0.19901
1468.4	0.38299	0.3784	0.38198	0.33388	0.40416	0.3321	0.34357	0.39855	0.33864	0.37902	0.32864	0.35688	0.26338	0.3663	0.32608	0.22471	0.30854	0.30889	0.26311	0.34794	0.30904	0.30999	0.30127	0.24388	0.28824	0.28699	0.26034	0.31073	0.35028	0.33022	0.37478	0.37913	0.30072	0.18937	0.21821	0.21136
1469.3	0.36624	0.35352	0.35372	0.314	0.40318	0.32771	0.3497	0.38621	0.33015	0.38785	0.36566	0.33971	0.25344	0.34527	0.29109	0.22709	0.29733	0.28687	0.25133	0.33602	0.29884	0.3169	0.31861	0.24562	0.27572	0.25816	0.24123	0.31025	0.33966	0.32042	0.38265	0.36226	0.29596	0.19483	0.21345	0.20973
1470.1	0.38476	0.38151	0.36226	0.34185	0.40237	0.32259	0.33196	0.38461	0.35101	0.40234	0.3726	0.33704	0.25764	0.36473	0.30567	0.24393	0.31403	0.30614	0.24819	0.34664	0.2804	0.33096	0.32651	0.23613	0.27349	0.26889	0.25814	0.34802	0.33564	0.3197	0.38925	0.37279	0.31176	0.20395	0.21915	0.22218
1471	0.37966	0.38317	0.35709	0.34738	0.39164	0.33158	0.32782	0.37626	0.34139	0.40994	0.36228	0.33719	0.27623	0.35309	0.28032	0.24431	0.30589	0.29285	0.25269	0.31716	0.25312	0.35779	0.31851	0.22454	0.26639	0.25557	0.24343	0.3422	0.32508	0.30665	0.38443	0.3404	0.2971	0.22485	0.22335	0.22761
1471.8	0.38284	0.39624	0.36235	0.34727	0.41088	0.34793	0.33571	0.38599	0.34366	0.40403	0.35125	0.36283	0.2884	0.34567	0.26909	0.24332	0.31911	0.30858	0.24741	0.32	0.23896	0.3711	0.30883	0.25235	0.26441	0.24797	0.22464	0.33575	0.33487	0.30798	0.38062	0.34509	0.29742	0.22098	0.20372	0.24329
1472.7	0.35831	0.37667	0.33413	0.3185	0.41287	0.3485	0.34778	0.35169	0.31695	0.38615	0.35854	0.37334	0.27221	0.3084	0.23048	0.22993	0.28983	0.29717	0.23336	0.31158	0.21669	0.33989	0.29286	0.24416	0.24424	0.21979	0.19997	0.31078	0.31723	0.2944	0.39045	0.33168	0.27205	0.20288	0.19958	0.22902
1473.5	0.3821	0.41007	0.36386	0.35099	0.44234	0.39826	0.35808	0.37743	0.33633	0.39703	0.35936	0.39794	0.30343	0.31147	0.26288	0.25359	0.3095	0.32634	0.24204	0.31688	0.23782	0.35905	0.31292	0.25239	0.25483	0.23995	0.21152	0.32237	0.33844	0.32254	0.40349	0.34964	0.29331	0.21458	0.23423	0.23631
1474.4	0.38151	0.37876	0.35512	0.30567	0.44367	0.39751	0.34499	0.38369	0.30994	0.39681	0.32994	0.40312	0.28801	0.29994	0.24338	0.22871	0.2943	0.31796	0.21723	0.31048	0.21055	0.3614	0.30716	0.26517	0.24031	0.23275	0.17862	0.30165	0.3394	0.32258	0.38322	0.34052	0.26486	0.21689	0.2115	0.23825
1475.2	0.37617	0.38668	0.36402	0.27205	0.44518	0.40441	0.3478	0.3658	0.30222	0.3951	0.3218	0.41023	0.27036	0.31318	0.24661	0.22045	0.29317	0.32809	0.22238	0.29934	0.20341	0.33455	0.30377	0.25843	0.23006	0.24848	0.17295	0.29255	0.3361	0.31848	0.40878	0.344	0.25591	0.21431	0.1895	0.24018
1476.1	0.37703	0.36856	0.3615	0.28145	0.4532	0.3971	0.33406	0.33771	0.30839	0.39276	0.32664	0.38922	0.27204	0.31542	0.25014	0.23117	0.29007	0.31415	0.2224	0.27565	0.20911	0.32461	0.32394	0.24737	0.21178	0.25777	0.19116	0.29424	0.34893	0.30808	0.40068	0.31872	0.24962	0.20749	0.20551	0.21874
1476.9	0.38241	0.39623	0.39061	0.29503	0.47586	0.40929	0.32702	0.35158	0.32803	0.42536	0.34162	0.39502	0.30089	0.33417	0.28489	0.23645	0.33125	0.33205	0.22861	0.28832	0.20949	0.37777	0.34651	0.27785	0.21811	0.2912	0.20982	0.32081	0.37015	0.32185	0.40543	0.32411	0.26711	0.23662	0.22024	0.23956
1477.8	0.37229	0.37512	0.37474	0.27393	0.46514	0.37072	0.33944	0.34258	0.31172	0.41713	0.32235	0.38389	0.30271	0.34235	0.2537	0.21576	0.32404	0.30294	0.24411	0.2985	0.20114	0.35322	0.32308	0.25441	0.21288	0.27784	0.2001	0.31335	0.3574	0.30124	0.41434	0.32345	0.25278	0.23078	0.19332	0.2248
1478.7	0.3723	0.39848	0.39473	0.29396	0.48003	0.37888	0.35741	0.36138	0.31569	0.40217	0.35019	0.38411	0.3293	0.34817	0.28046	0.22754	0.32376	0.30399	0.26655	0.30036	0.22288	0.35835	0.3253	0.25332	0.21154	0.28712	0.22106	0.31886	0.35017	0.29906	0.43154	0.33715	0.26449	0.2352	0.20581	0.21509
1479.5	0.36075	0.37153	0.37118	0.30516	0.47419	0.36523	0.34306	0.36544	0.32427	0.38404	0.34277	0.35873	0.33318	0.32527	0.26072	0.22869	0.30517	0.28383	0.25715	0.3137	0.20466	0.35231	0.32157	0.25837	0.21234	0.28383	0.20639	0.31683	0.33167	0.28953	0.4141	0.33589	0.27874	0.24003	0.21601	0.1976
1480.4	0.38189	0.39257	0.38515	0.33015	0.47923	0.37557	0.35016	0.38365	0.33313	0.42142	0.35455	0.36973	0.36332	0.34096	0.28783	0.23988	0.303	0.29978	0.27239	0.32919	0.22722	0.38546	0.32394	0.28672	0.23222	0.29594	0.21376	0.32505	0.31685	0.31365	0.43646	0.3604	0.28633	0.2599	0.22659	0.21601
1481.2	0.37984	0.40891	0.38858	0.35186	0.47117	0.38654	0.33912	0.39217	0.33141	0.41076	0.32371	0.35114	0.37566	0.36639	0.29437	0.26312	0.29797	0.31364	0.29112	0.33421	0.24001	0.35917	0.29039	0.2628	0.24734	0.30254	0.22937	0.32456	0.32004	0.32178	0.43518	0.35455	0.28356	0.24616	0.21112	0.18975
1482.1	0.38178	0.4186	0.38278	0.35611	0.47502	0.40431	0.32459	0.36687	0.32963	0.40426	0.31855	0.34334	0.37152	0.36123	0.30697	0.26991	0.31785	0.32905	0.27624	0.31902	0.23958	0.35043	0.29081	0.28669	0.24391	0.29872	0.23349	0.32411	0.3243	0.31839	0.41799	0.33867	0.2847	0.23925	0.21775	0.1953
1482.9	0.35735	0.40791	0.35828	0.36619	0.4396	0.40559	0.29967	0.35452	0.31559	0.40894	0.30754	0.34002	0.35971	0.35186	0.28243	0.27732	0.30007	0.31822	0.26416	0.32078	0.21655	0.3466	0.29821	0.27974	0.23432	0.28563	0.20272	0.32078	0.30662	0.31038	0.40535	0.33179	0.26763	0.2387	0.22597	0.20169
1483.8	0.39647	0.4438	0.40329	0.40501	0.45104	0.42618	0.30418	0.38365	0.31888	0.45318	0.31916	0.37269	0.38008	0.38332	0.31556	0.31045	0.34412	0.34846	0.28204	0.33533	0.24624	0.38706	0.31256	0.31689	0.26536	0.28903	0.24306	0.34973	0.3401	0.34029	0.40731	0.34333	0.27585	0.24451	0.22945	0.22602
1484.6	0.36585	0.41088	0.35767	0.37155	0.42188	0.40386	0.26621	0.37809	0.2893	0.42584	0.29437	0.34537	0.33981	0.35179	0.26254	0.29356	0.32988	0.33156	0.24701	0.31965	0.20673	0.36178	0.28924	0.26888	0.25589	0.26406	0.2128	0.33803	0.33005	0.29959	0.37431	0.32546	0.26751	0.22843	0.20218	0.2
1485.5	0.38613	0.40286	0.34149	0.38591	0.40961	0.41674	0.29983	0.4095	0.28223	0.43763	0.33249	0.35227	0.33539	0.35855	0.25473	0.29909	0.33253	0.33428	0.25982	0.32745	0.20205	0.37808	0.30819	0.28669	0.25846	0.26623	0.21026	0.34403	0.32776	0.29912	0.38659	0.32438	0.27411	0.24142	0.21059	0.21083
1486.3	0.38557	0.39505	0.34361	0.39163	0.3947	0.41278	0.29175	0.43502	0.3007	0.41675	0.34751	0.3349	0.32086	0.35442	0.26515	0.3109	0.3166	0.34049	0.27076	0.32977	0.21117	0.3661	0.30122	0.26743	0.27062	0.2728	0.21733	0.34894	0.3278	0.3034	0.38366	0.33324	0.28415	0.23732	0.20284	0.21168
1487.2	0.4047	0.40935	0.36759	0.40437	0.40828	0.41112	0.28872	0.44131	0.32574	0.40808	0.33988	0.33789	0.31363	0.35726	0.26842	0.31831	0.34032	0.34217	0.27461	0.33158	0.24634	0.36793	0.29913	0.29269	0.28392	0.27622	0.23759	0.35604	0.34451	0.31652	0.39065	0.33634	0.29604	0.22335	0.20096	0.2218
1488	0.38917	0.41092	0.35231	0.38755	0.39451	0.40303	0.27214	0.45385	0.29938	0.38674	0.31972	0.31374	0.29543	0.34512	0.27539	0.29324	0.32932	0.34358	0.25685	0.34466	0.23283	0.34206	0.28911	0.26599	0.26881	0.26884	0.22936	0.34801	0.33319	0.31627	0.37969	0.33442	0.27823	0.21745	0.19843	0.21063
1488.9	0.41297	0.47983	0.37967	0.40813	0.38244	0.43588	0.29933	0.46826	0.32695	0.39855	0.3508	0.35113	0.31609	0.38082	0.2958	0.30766	0.3352	0.36065	0.27577	0.37911	0.2647	0.34697	0.30881	0.29442	0.29045	0.29917	0.25238	0.36948	0.32997	0.35573	0.39587	0.34976	0.2924	0.24503	0.22127	0.24436
1489.8	0.40869	0.5007	0.39354	0.37921	0.37841	0.41353	0.27373	0.46261	0.31929	0.40681	0.32	0.34626	0.29516	0.37472	0.30599	0.28658	0.344	0.34715	0.26849	0.38178	0.27667	0.33946	0.31011	0.26848	0.29038	0.29844	0.2651	0.35041	0.3335	0.34956	0.39136	0.3605	0.29391	0.24345	0.221	0.23103
1490.6	0.40571	0.48577	0.40566	0.38288	0.3773	0.41725	0.27686	0.47767	0.31617	0.43237	0.31159	0.35297	0.2992	0.3872	0.29746	0.29037	0.35642	0.34412	0.26248	0.39167	0.28607	0.35619	0.30913	0.28757	0.29163	0.29623	0.2545	0.35175	0.32813	0.35078	0.38699	0.36003	0.28872	0.246	0.23092	0.22275
1491.5	0.39217	0.49368	0.39785	0.3562	0.37157	0.4083	0.28466	0.4676	0.32321	0.4457	0.31788	0.34371	0.31176	0.39731	0.29328	0.27216	0.35944	0.34139	0.26954	0.39125	0.28179	0.34571	0.30625	0.26822	0.30402	0.30571	0.2596	0.34124	0.32357	0.345	0.38618	0.35492	0.3094	0.24948	0.23421	0.21403
1492.3	0.37515	0.47169	0.37248	0.34292	0.3539	0.39255	0.28875	0.43484	0.35784	0.42261	0.31203	0.34389	0.30186	0.38991	0.2667	0.27273	0.35115	0.32433	0.27864	0.37964	0.30046	0.32667	0.29501	0.26436	0.30411	0.28408	0.24564	0.33155	0.31901	0.32373	0.38721	0.3353	0.31683	0.23083	0.2304	0.20947
1493.2	0.33572	0.42299	0.36287	0.30784	0.3394	0.35563	0.28783	0.42456	0.3381	0.39763	0.2831	0.2973	0.28865	0.37366	0.25568	0.24822	0.33659	0.29475	0.28465	0.36568	0.27407	0.30841	0.28467	0.24127	0.28492	0.27331	0.22557	0.29909	0.31536	0.29846	0.37717	0.32256	0.29464	0.18848	0.21023	0.17922
1494	0.33864	0.41268	0.39067	0.32278	0.34372	0.36712	0.30091	0.42428	0.37101	0.40052	0.32189	0.30212	0.2983	0.36144	0.27457	0.26849	0.32947	0.31308	0.27325	0.37057	0.27963	0.30863	0.2963	0.2481	0.29927	0.26273	0.23598	0.30607	0.31597	0.31323	0.3661	0.33401	0.29399	0.19682	0.23142	0.20479
1494.8	0.35043	0.42717	0.39525	0.32207	0.34518	0.35967	0.28746	0.41799	0.35939	0.4027	0.34589	0.29971	0.30037	0.34775	0.29419	0.27248	0.33588	0.30934	0.2668	0.37729	0.2626	0.31003	0.3082	0.22858	0.29934	0.27231	0.24684	0.30675	0.32739	0.30817	0.3736	0.33945	0.29203	0.20959	0.23412	0.21443
1495.7	0.36101	0.40811	0.40359	0.32874	0.33918	0.35753	0.28999	0.42753	0.34116	0.39094	0.35765	0.29216	0.29215	0.34451	0.294	0.28446	0.33098	0.30933	0.26431	0.38943	0.25823	0.30222	0.31915	0.2512	0.28228	0.25479	0.23968	0.30144	0.31946	0.30302	0.37016	0.33954	0.26523	0.2099	0.22899	0.21917
1496.5	0.36656	0.39721	0.43117	0.31883	0.34621	0.37378	0.28564	0.44093	0.32487	0.41127	0.36508	0.30206	0.29086	0.34084	0.31048	0.28773	0.34205	0.31989	0.25036	0.40063	0.24112	0.31958	0.32713	0.25432	0.27621	0.27695	0.25395	0.29537	0.31633	0.31968	0.36403	0.35065	0.24817	0.21649	0.23367	0.24451
1497.4	0.38249	0.40561	0.45763	0.33221	0.35977	0.39176	0.2914	0.47522	0.34655	0.43231	0.3785	0.34338	0.30058	0.33939	0.34346	0.29482	0.37012	0.34669	0.25789	0.42588	0.26892	0.34106	0.34373	0.28665	0.2996	0.26587	0.27084	0.31958	0.33156	0.33481	0.37207	0.36767	0.27585	0.23548	0.24659	0.26355
1498.2	0.36928	0.38898	0.42977	0.33124	0.34995	0.37643	0.29402	0.48135	0.35107	0.4155	0.36041	0.33854	0.30318	0.33225	0.32208	0.28419	0.36986	0.33415	0.26017	0.44292	0.269	0.3279	0.338	0.30161	0.29369	0.26165	0.24102	0.31921	0.32715	0.32142	0.37496	0.36412	0.27775	0.22602	0.22752	0.25354
1499.1	0.3647	0.40199	0.43693	0.3381	0.34342	0.38759	0.31368	0.49566	0.37011	0.41473	0.36187	0.35634	0.31197	0.36291	0.31564	0.27731	0.36809	0.3455	0.26492	0.46562	0.28355	0.3357	0.34849	0.31068	0.30981	0.25289	0.24721	0.32277	0.31969	0.34465	0.36659	0.34707	0.28365	0.22135	0.22492	0.26517
1500	0.3587	0.40672	0.44428	0.33471	0.32376	0.38123	0.33587	0.51242	0.38498	0.39651	0.34594	0.37563	0.31454	0.35828	0.32084	0.27948	0.36551	0.3523	0.28016	0.46786	0.29927	0.32523	0.3329	0.31234	0.33147	0.25672	0.25425	0.3259	0.32412	0.34361	0.37575	0.35191	0.28925	0.21577	0.21505	0.27706
1500.8	0.3843	0.43381	0.46029	0.35265	0.339	0.39347	0.36187	0.513	0.41362	0.41163	0.35996	0.37398	0.34005	0.38313	0.35213	0.27332	0.37274	0.36021	0.29947	0.48018	0.32186	0.35188	0.33719	0.33827	0.36238	0.27966	0.26488	0.33167	0.33675	0.35144	0.39081	0.35722	0.31033	0.23697	0.21787	0.28238
1501.7	0.38035	0.42752	0.44053	0.35842	0.33717	0.38904	0.37045	0.47685	0.40723	0.40039	0.37034	0.35532	0.33858	0.36852	0.3363	0.27667	0.3497	0.33699	0.28125	0.46754	0.32121	0.34299	0.34896	0.30731	0.34079	0.26916	0.25344	0.30528	0.32265	0.34218	0.38521	0.33535	0.28344	0.22012	0.22361	0.28695
1502.5	0.39049	0.45067	0.46092	0.37666	0.34241	0.41492	0.36642	0.48581	0.41443	0.39876	0.35673	0.36578	0.36365	0.39201	0.35739	0.29194	0.34749	0.35141	0.28301	0.48546	0.33943	0.34181	0.35407	0.32236	0.3388	0.29097	0.28096	0.30458	0.32609	0.35706	0.38963	0.3399	0.29276	0.21626	0.22759	0.30523
1503.4	0.36451	0.44358	0.44455	0.36458	0.30914	0.39392	0.35014	0.46575	0.3848	0.39415	0.32678	0.35726	0.34151	0.35938	0.35481	0.27872	0.31468	0.33959	0.2672	0.45885	0.34246	0.32629	0.34877	0.34018	0.31193	0.28808	0.26601	0.28662	0.30494	0.32657	0.37916	0.32674	0.26702	0.20259	0.22199	0.28966
1504.2	0.38993	0.44523	0.43908	0.37496	0.32149	0.41019	0.37332	0.44771	0.38504	0.44169	0.34361	0.35917	0.34712	0.36175	0.37825	0.28164	0.32017	0.34441	0.26732	0.45707	0.33325	0.35421	0.36856	0.32129	0.30768	0.31197	0.28268	0.2924	0.30567	0.34393	0.38532	0.30673	0.25644	0.21437	0.2298	0.2866
1505.1	0.35469	0.40931	0.42343	0.36702	0.29404	0.38753	0.36173	0.43907	0.37718	0.42345	0.33418	0.34908	0.32502	0.33572	0.36954	0.2927	0.30151	0.32026	0.24634	0.41416	0.33873	0.32478	0.36311	0.30511	0.28409	0.27882	0.28612	0.29755	0.29287	0.31931	0.37338	0.2889	0.25004	0.18703	0.22972	0.26815
1505.9	0.37192	0.43693	0.46118	0.37977	0.30912	0.37928	0.35923	0.45716	0.39561	0.42642	0.32707	0.37121	0.34025	0.36528	0.40137	0.30348	0.32684	0.32578	0.27354	0.4273	0.35574	0.32488	0.35568	0.32169	0.31927	0.29794	0.31637	0.3222	0.3085	0.31853	0.3877	0.30489	0.26878	0.19557	0.23694	0.28049
1506.7	0.35285	0.43047	0.4384	0.36796	0.30766	0.34849	0.36297	0.42352	0.37913	0.42223	0.31966	0.35804	0.30639	0.35796	0.37705	0.28959	0.33054	0.30512	0.26531	0.40334	0.35266	0.33999	0.3583	0.28725	0.31751	0.29399	0.29039	0.32034	0.30375	0.30411	0.36715	0.28714	0.23987	0.191	0.21435	0.27229
1507.6	0.373	0.44985	0.44584	0.38696	0.35994	0.36417	0.38129	0.44223	0.39427	0.45202	0.3249	0.37163	0.31583	0.36737	0.38041	0.31066	0.35245	0.31123	0.27272	0.43372	0.35272	0.35604	0.33934	0.2871	0.34395	0.32194	0.28947	0.33245	0.3386	0.31577	0.38089	0.32256	0.25445	0.20477	0.20605	0.29313
1508.4	0.32169	0.4202	0.44306	0.4098	0.35231	0.35993	0.33891	0.42654	0.37024	0.41065	0.29511	0.3493	0.30044	0.35156	0.37254	0.3104	0.34717	0.30444	0.25224	0.44534	0.3568	0.33108	0.31232	0.27541	0.3503	0.29822	0.28876	0.33421	0.34218	0.31239	0.35509	0.32526	0.24103	0.17767	0.20829	0.27944
1509.3	0.34952	0.46555	0.43446	0.44736	0.38443	0.3807	0.36522	0.44181	0.36797	0.42392	0.32166	0.35857	0.32005	0.37284	0.35325	0.31565	0.34725	0.31968	0.27924	0.48249	0.36358	0.33853	0.3277	0.28022	0.37217	0.32186	0.29214	0.35717	0.35758	0.32641	0.36882	0.35613	0.24007	0.18629	0.2093	0.29848
1510.1	0.35423	0.4608	0.43756	0.46345	0.38669	0.4016	0.37832	0.44779	0.36637	0.43674	0.34024	0.36425	0.31995	0.36058	0.34442	0.33886	0.34829	0.34448	0.2769	0.4849	0.36242	0.35555	0.34243	0.30461	0.3784	0.34466	0.29639	0.38064	0.3627	0.33651	0.37878	0.36114	0.24946	0.20889	0.21607	0.31571
1511	0.35341	0.44609	0.45606	0.46847	0.37573	0.39991	0.38859	0.44499	0.36796	0.44621	0.36898	0.37452	0.33316	0.35566	0.35421	0.33278	0.33108	0.33206	0.29211	0.49191	0.36342	0.34138	0.32867	0.30746	0.40714	0.32926	0.32298	0.38238	0.36026	0.33434	0.38204	0.36114	0.27483	0.21536	0.22766	0.32252
1511.8	0.34542	0.4219	0.44851	0.46333	0.36564	0.39821	0.37747	0.41397	0.37005	0.41938	0.38522	0.37085	0.34441	0.36566	0.34056	0.33072	0.32059	0.31269	0.28451	0.47799	0.35835	0.3252	0.33584	0.30471	0.40239	0.30766	0.31853	0.3829	0.34052	0.33297	0.36426	0.34712	0.27411	0.20538	0.23773	0.31418
1512.7	0.37127	0.44133	0.44362	0.43188	0.38133	0.40408	0.37985	0.41663	0.38373	0.4315	0.4103	0.39984	0.35784	0.37894	0.34335	0.33036	0.31236	0.31804	0.29874	0.45382	0.37292	0.34262	0.35144	0.34871	0.39482	0.31938	0.31643	0.38501	0.34414	0.33346	0.3918	0.36267	0.29876	0.21729	0.23532	0.33726
1513.5	0.3773	0.45392	0.45801	0.44752	0.38399	0.39919	0.38682	0.4123	0.39102	0.43454	0.41207	0.41284	0.36356	0.39912	0.35995	0.35506	0.33117	0.31764	0.30745	0.45291	0.40443	0.35484	0.36718	0.36544	0.4044	0.3397	0.31762	0.38577	0.34702	0.33947	0.39825	0.35448	0.31567	0.23219	0.25178	0.34878
1514.4	0.37353	0.44986	0.45598	0.44989	0.36697	0.40305	0.36705	0.39879	0.36754	0.41276	0.40058	0.39823	0.34508	0.41516	0.36695	0.33276	0.31247	0.31639	0.2922	0.42929	0.40454	0.33346	0.35345	0.36497	0.39694	0.34056	0.30659	0.37043	0.33437	0.35661	0.37435	0.34123	0.30125	0.21337	0.24444	0.32492
1515.2	0.37613	0.44512	0.44239	0.44246	0.38276	0.40801	0.34343	0.405	0.36598	0.41052	0.37985	0.40428	0.3281	0.40585	0.34656	0.34757	0.32262	0.33235	0.28755	0.41876	0.41634	0.34735	0.35569	0.38152	0.38755	0.35736	0.28224	0.35545	0.332	0.36038	0.38018	0.34555	0.28666	0.21954	0.24207	0.32656
1516.1	0.38803	0.45111	0.44922	0.4326	0.38579	0.3915	0.36155	0.40024	0.37035	0.42114	0.38206	0.41349	0.32197	0.38848	0.36325	0.33611	0.31917	0.32698	0.30844	0.39625	0.42191	0.37546	0.37315	0.39579	0.39902	0.37601	0.30869	0.35436	0.33372	0.34497	0.3924	0.35381	0.28405	0.23195	0.25236	0.33008
1516.9	0.37067	0.44834	0.46159	0.44959	0.38531	0.3777	0.36682	0.38555	0.37469	0.42077	0.37655	0.37829	0.31743	0.38414	0.35475	0.32062	0.32487	0.31073	0.30966	0.38507	0.40441	0.3721	0.37217	0.36003	0.41089	0.38613	0.32113	0.3595	0.33075	0.33088	0.36244	0.34276	0.28706	0.23838	0.244	0.312
1517.8	0.36499	0.44421	0.47097	0.43804	0.3969	0.37927	0.36613	0.39709	0.36913	0.43078	0.36374	0.38151	0.31457	0.37577	0.34975	0.29074	0.32052	0.32124	0.31784	0.37911	0.3725	0.37503	0.36702	0.3569	0.41205	0.38671	0.33434	0.35467	0.32476	0.335	0.35107	0.36011	0.28318	0.24202	0.225	0.30496
1518.6	0.33699	0.42417	0.44537	0.42876	0.41115	0.35759	0.38285	0.38739	0.39074	0.43698	0.35488	0.38473	0.3119	0.367	0.34447	0.29049	0.32876	0.30244	0.32257	0.38225	0.39272	0.3901	0.34364	0.35032	0.40221	0.35949	0.33538	0.3506	0.3323	0.30934	0.35208	0.36448	0.29222	0.24557	0.21146	0.29814
1519.5	0.36466	0.42894	0.46158	0.43653	0.41551	0.35948	0.39093	0.39283	0.38489	0.43726	0.35837	0.36274	0.30676	0.36894	0.37232	0.2917	0.32606	0.2951	0.32097	0.37016	0.36989	0.39414	0.34323	0.30928	0.3937	0.3571	0.36763	0.39283	0.34126	0.30992	0.34253	0.37288	0.28769	0.24402	0.20384	0.28599
1520.3	0.37655	0.451	0.47574	0.44064	0.42664	0.39845	0.39761	0.39362	0.38727	0.4386	0.37758	0.34661	0.32461	0.39087	0.3709	0.29952	0.34825	0.33072	0.33838	0.35623	0.37982	0.39876	0.34032	0.30246	0.38853	0.36623	0.36032	0.3974	0.36546	0.34972	0.35321	0.3712	0.28554	0.25184	0.20034	0.29516
1521.1	0.39094	0.44133	0.48996	0.43702	0.44593	0.41672	0.4047	0.41517	0.38517	0.44207	0.3803	0.37052	0.33655	0.38932	0.38076	0.31112	0.36288	0.35134	0.35506	0.36557	0.3896	0.42517	0.3387	0.3391	0.39513	0.35528	0.36297	0.4094	0.37865	0.3597	0.36926	0.38657	0.29369	0.26529	0.21963	0.3042
1522	0.38393	0.43404	0.48297	0.41816	0.44231	0.42922	0.40378	0.3758	0.39069	0.42364	0.38284	0.37462	0.33013	0.39036	0.39791	0.30982	0.355	0.34875	0.3526	0.35473	0.39938	0.41941	0.32094	0.34709	0.38676	0.36047	0.37301	0.40719	0.38643	0.37342	0.38715	0.37784	0.28389	0.24857	0.21351	0.30841
1522.8	0.40576	0.45664	0.50299	0.43925	0.458	0.46264	0.41326	0.40395	0.39687	0.45414	0.39457	0.3766	0.33942	0.38769	0.40382	0.32556	0.36181	0.36744	0.37899	0.36703	0.39412	0.43019	0.3534	0.34224	0.40101	0.38073	0.39651	0.40482	0.39688	0.39679	0.41138	0.39748	0.29091	0.26783	0.22587	0.30459
1523.7	0.38593	0.46781	0.49361	0.43422	0.46276	0.47684	0.42505	0.39578	0.38609	0.45597	0.40193	0.39552	0.35823	0.39973	0.3921	0.31737	0.36994	0.38018	0.38026	0.36331	0.40994	0.44206	0.3553	0.38647	0.40664	0.39212	0.38535	0.38922	0.40544	0.40089	0.42982	0.39266	0.3007	0.27191	0.24012	0.30378
1524.5	0.3548	0.44314	0.47351	0.45187	0.4553	0.46155	0.41156	0.39097	0.37238	0.44372	0.36959	0.39199	0.32486	0.39942	0.37355	0.31363	0.36577	0.35967	0.36062	0.36852	0.39348	0.41998	0.33143	0.37022	0.40194	0.38061	0.38834	0.39147	0.40659	0.39669	0.40416	0.40357	0.30684	0.25905	0.2318	0.29308
1525.4	0.37893	0.45272	0.45952	0.48162	0.44222	0.46185	0.41666	0.38983	0.35866	0.45397	0.3804	0.37342	0.32748	0.42145	0.37304	0.33244	0.35991	0.35019	0.34238	0.36907	0.38182	0.41903	0.33136	0.34219	0.39699	0.39342	0.3774	0.39632	0.40897	0.39939	0.39627	0.40842	0.29731	0.26046	0.23914	0.29024
1526.2	0.38072	0.44491	0.47032	0.49232	0.44828	0.47332	0.39774	0.42151	0.34806	0.45147	0.36406	0.37377	0.34342	0.42365	0.36843	0.33969	0.38055	0.36216	0.33507	0.3754	0.37986	0.4252	0.35188	0.32999	0.41181	0.38951	0.36425	0.41773	0.42364	0.39513	0.38862	0.42124	0.30434	0.26902	0.25977	0.28627
1527.1	0.37656	0.4193	0.44781	0.47693	0.43772	0.46829	0.3792	0.41389	0.32188	0.43359	0.34833	0.38163	0.33512	0.42686	0.34124	0.33768	0.37881	0.36805	0.31653	0.37549	0.35681	0.41112	0.33355	0.34593	0.4026	0.38394	0.35323	0.42008	0.42341	0.39934	0.36596	0.43535	0.29877	0.26254	0.26126	0.31423
1527.9	0.37487	0.41677	0.45071	0.47595	0.44138	0.46271	0.38704	0.41131	0.34274	0.44886	0.35344	0.38015	0.32259	0.43398	0.34932	0.33857	0.37883	0.36759	0.32189	0.38659	0.33226	0.42054	0.32619	0.33615	0.39692	0.38712	0.36594	0.42601	0.43434	0.40873	0.37621	0.45632	0.30805	0.26813	0.25408	0.32933
1528.8	0.3834	0.42915	0.44729	0.46953	0.43841	0.4573	0.38394	0.40969	0.35248	0.43902	0.35709	0.38257	0.3478	0.42939	0.36843	0.3478	0.38068	0.36417	0.31597	0.38652	0.33994	0.40666	0.34943	0.33532	0.41733	0.39658	0.37399	0.4369	0.42997	0.40133	0.39701	0.45575	0.31801	0.29169	0.26716	0.3144
1529.6	0.36052	0.4287	0.45351	0.4387	0.43286	0.44412	0.40232	0.41424	0.36321	0.41535	0.35931	0.39722	0.34826	0.41158	0.37652	0.3355	0.36771	0.36727	0.31956	0.3862	0.34405	0.36718	0.34946	0.35014	0.41202	0.39786	0.39795	0.43898	0.42632	0.40404	0.42017	0.47499	0.31522	0.27503	0.24885	0.31854
1530.5	0.36438	0.41027	0.44867	0.42833	0.42984	0.42693	0.42331	0.39917	0.36905	0.43518	0.37997	0.40158	0.34529	0.40139	0.37745	0.34435	0.34917	0.34904	0.31546	0.37382	0.3319	0.35468	0.3366	0.34044	0.39504	0.38372	0.40161	0.42543	0.42817	0.39948	0.42851	0.4763	0.30486	0.28343	0.25649	0.31218
1531.3	0.37002	0.42498	0.44054	0.42753	0.43484	0.43159	0.43525	0.37347	0.40105	0.43533	0.39766	0.41818	0.36517	0.42393	0.40596	0.33402	0.36566	0.35097	0.32627	0.34663	0.32377	0.35868	0.34652	0.34265	0.39023	0.4015	0.3927	0.44584	0.4375	0.41202	0.44167	0.4624	0.31703	0.28853	0.2667	0.32282
1532.1	0.39579	0.44062	0.44206	0.4278	0.44119	0.45413	0.4377	0.38197	0.41064	0.44377	0.41076	0.44469	0.38875	0.44047	0.41419	0.33927	0.39241	0.36971	0.35359	0.33924	0.34879	0.35001	0.36328	0.37844	0.40403	0.4218	0.40063	0.46128	0.44376	0.44391	0.45285	0.47755	0.32332	0.29957	0.28337	0.35058
1533	0.38314	0.4211	0.45643	0.42291	0.436	0.47632	0.45722	0.40365	0.41612	0.44255	0.42818	0.43681	0.39008	0.43887	0.42032	0.34447	0.40296	0.39643	0.38561	0.33369	0.35882	0.36177	0.37116	0.36888	0.39205	0.41349	0.41336	0.463	0.45111	0.46623	0.47877	0.48383	0.34085	0.27701	0.28976	0.36838
1533.8	0.37382	0.42636	0.43783	0.42412	0.44561	0.49627	0.42325	0.42312	0.42565	0.46059	0.40024	0.43868	0.38857	0.45269	0.40762	0.36146	0.40851	0.40642	0.3946	0.33208	0.36277	0.38564	0.36403	0.35911	0.41759	0.42131	0.38874	0.46227	0.46203	0.49551	0.46914	0.47236	0.36318	0.31164	0.2857	0.36473
1534.7	0.3763	0.44238	0.44063	0.42403	0.45065	0.5097	0.41822	0.43986	0.44136	0.44905	0.42087	0.43415	0.38513	0.46682	0.41976	0.37522	0.42806	0.42122	0.40971	0.33735	0.38832	0.40403	0.38543	0.37707	0.44047	0.45283	0.41465	0.48219	0.4749	0.52911	0.46948	0.48134	0.41187	0.33596	0.2974	0.37047
1535.5	0.37559	0.42567	0.42954	0.39461	0.44644	0.50493	0.41414	0.45479	0.40727	0.44039	0.42517	0.42208	0.38809	0.43117	0.39521	0.38415	0.42118	0.41442	0.41475	0.33638	0.39717	0.40066	0.37788	0.36314	0.45251	0.43138	0.4362	0.47372	0.47278	0.53482	0.47865	0.48898	0.39796	0.33537	0.29095	0.36115
1536.4	0.35574	0.40639	0.43005	0.39391	0.43691	0.49402	0.39345	0.4603	0.41104	0.42438	0.4249	0.40116	0.39142	0.40294	0.38931	0.39345	0.41039	0.39797	0.38165	0.33161	0.39464	0.385	0.38158	0.33212	0.46141	0.41502	0.43651	0.46755	0.4657	0.51834	0.46218	0.47724	0.40012	0.3327	0.3009	0.34523
1537.2	0.36616	0.41507	0.42205	0.38166	0.43925	0.46932	0.39296	0.4426	0.40475	0.4447	0.41398	0.40392	0.40267	0.40439	0.38529	0.38419	0.4069	0.38342	0.39011	0.34677	0.39777	0.38732	0.37006	0.34181	0.47671	0.43335	0.43944	0.46858	0.46406	0.52737	0.46014	0.48124	0.40591	0.35212	0.29706	0.33783
1538	0.36632	0.40572	0.42287	0.36401	0.41905	0.44637	0.39862	0.42013	0.39631	0.4456	0.45177	0.3931	0.3973	0.39789	0.39091	0.3726	0.40953	0.37145	0.38021	0.33729	0.40105	0.3958	0.37819	0.33657	0.45446	0.42154	0.45689	0.47698	0.46325	0.51431	0.46245	0.47881	0.41036	0.34333	0.31721	0.34799
1538.9	0.36255	0.42588	0.41891	0.37907	0.41638	0.44262	0.41635	0.42497	0.38854	0.44099	0.45121	0.38936	0.41905	0.40361	0.39318	0.37992	0.41542	0.37372	0.40489	0.33414	0.38422	0.39312	0.37107	0.33138	0.46151	0.42047	0.45125	0.47744	0.46449	0.50922	0.48213	0.4873	0.39656	0.34098	0.31881	0.34687
1539.7	0.36305	0.43609	0.44571	0.40076	0.4198	0.43152	0.42829	0.44665	0.40866	0.45162	0.46037	0.37919	0.41113	0.41373	0.40803	0.3695	0.41588	0.36452	0.40525	0.34725	0.39191	0.41447	0.38219	0.34356	0.46588	0.4476	0.45743	0.48999	0.45772	0.49281	0.48527	0.49382	0.41758	0.36293	0.32893	0.34424
1540.6	0.35138	0.42266	0.41783	0.39226	0.3987	0.40654	0.42762	0.4523	0.38359	0.45012	0.45466	0.35671	0.39135	0.41184	0.38769	0.37533	0.40112	0.36365	0.41178	0.34572	0.37711	0.42376	0.3912	0.33255	0.44429	0.44882	0.43276	0.48102	0.45649	0.48913	0.49218	0.49608	0.41861	0.3589	0.32299	0.32869
1541.4	0.36391	0.41073	0.41726	0.3951	0.3984	0.4142	0.42766	0.47287	0.38614	0.46659	0.4612	0.36336	0.37344	0.40257	0.38906	0.387	0.40357	0.38243	0.40114	0.33334	0.38173	0.42872	0.39426	0.33338	0.44446	0.42693	0.4281	0.48424	0.46457	0.47971	0.48879	0.50288	0.40809	0.36078	0.33056	0.34098
1542.3	0.36693	0.39594	0.43084	0.3918	0.4194	0.42182	0.41733	0.48996	0.39182	0.45672	0.45886	0.39256	0.37848	0.40837	0.39055	0.38733	0.40689	0.39017	0.39263	0.35423	0.38338	0.39285	0.38397	0.33597	0.45588	0.4255	0.42827	0.46754	0.45915	0.48881	0.48754	0.52096	0.40119	0.36529	0.33593	0.34472
1543.1	0.38439	0.39753	0.44179	0.41273	0.43036	0.41257	0.41363	0.51233	0.39352	0.47245	0.45511	0.40446	0.38325	0.40818	0.38439	0.39369	0.41738	0.39375	0.37867	0.3617	0.3821	0.41294	0.37368	0.35136	0.45888	0.41994	0.42477	0.48035	0.45207	0.49074	0.48195	0.51589	0.39833	0.38839	0.33113	0.37636
1543.9	0.37806	0.40093	0.43538	0.39754	0.42033	0.41856	0.38693	0.49811	0.38084	0.46144	0.42887	0.39007	0.40227	0.41416	0.38848	0.41397	0.41138	0.40422	0.36207	0.34005	0.38902	0.37672	0.36868	0.33417	0.45389	0.39954	0.40621	0.47751	0.46521	0.50472	0.48507	0.50577	0.39827	0.38454	0.33073	0.36763
1544.8	0.38502	0.4022	0.45921	0.39453	0.44341	0.43995	0.38246	0.49248	0.3877	0.45757	0.41698	0.41552	0.41076	0.41777	0.4127	0.40341	0.42875	0.39502	0.35143	0.34852	0.39415	0.37543	0.34935	0.35128	0.44251	0.40575	0.42554	0.47885	0.47357	0.49759	0.47465	0.49632	0.4055	0.39941	0.33359	0.36734
1545.6	0.38159	0.42602	0.46978	0.41819	0.43718	0.43666	0.37702	0.49187	0.38937	0.42275	0.4057	0.43019	0.41251	0.42687	0.42351	0.4112	0.42316	0.38208	0.34082	0.35437	0.39081	0.37141	0.3476	0.3427	0.43842	0.41785	0.42194	0.49214	0.46657	0.49677	0.46084	0.49019	0.40805	0.41516	0.33807	0.3873
1546.5	0.39024	0.45637	0.47667	0.4502	0.44225	0.44931	0.40036	0.49204	0.38806	0.43715	0.40298	0.41841	0.4249	0.41574	0.43592	0.42037	0.42012	0.38746	0.36538	0.34151	0.39515	0.40714	0.363	0.35359	0.44309	0.4162	0.43241	0.50303	0.47321	0.49307	0.46413	0.48707	0.42048	0.42414	0.35126	0.37412
1547.3	0.37214	0.42754	0.45096	0.40693	0.42224	0.44337	0.39827	0.43303	0.36588	0.42633	0.38753	0.39728	0.3841	0.40032	0.40108	0.40087	0.40008	0.38681	0.36176	0.31539	0.38478	0.38677	0.36514	0.3178	0.42936	0.40652	0.40294	0.46889	0.4591	0.47406	0.45463	0.4704	0.41264	0.38786	0.35869	0.33674
1548.1	0.38333	0.43586	0.43849	0.39721	0.40493	0.43179	0.39737	0.4379	0.37799	0.42328	0.38072	0.40874	0.35602	0.39966	0.38768	0.39149	0.39222	0.39358	0.3503	0.33668	0.38198	0.38415	0.35695	0.32122	0.42123	0.40741	0.39615	0.4542	0.43849	0.46817	0.42454	0.46836	0.40625	0.37433	0.36159	0.34462
1549	0.39605	0.45609	0.43369	0.39763	0.39556	0.42206	0.41146	0.44733	0.37179	0.41515	0.39669	0.41025	0.36827	0.40068	0.37892	0.41339	0.36452	0.39494	0.3693	0.33826	0.38627	0.37308	0.36796	0.32949	0.44393	0.40084	0.39364	0.4594	0.43303	0.48143	0.42182	0.46731	0.38795	0.35762	0.37633	0.36565
1549.8	0.4038	0.45032	0.43129	0.37276	0.40752	0.41366	0.41474	0.46166	0.39111	0.42347	0.39716	0.41277	0.3852	0.39612	0.37831	0.40302	0.35668	0.38725	0.366	0.35121	0.39218	0.38534	0.36907	0.35878	0.44462	0.40726	0.38627	0.44032	0.4292	0.48837	0.42713	0.47609	0.39354	0.34707	0.38242	0.3673
1550.7	0.40328	0.43996	0.41202	0.33675	0.40922	0.41621	0.42503	0.46453	0.385	0.40634	0.38975	0.42462	0.37941	0.39735	0.36036	0.39002	0.3701	0.38976	0.34845	0.3513	0.37656	0.35439	0.35442	0.35522	0.43675	0.40669	0.35171	0.43484	0.4403	0.48269	0.41714	0.46728	0.36469	0.32015	0.3485	0.3855
1551.5	0.4118	0.44233	0.41133	0.36435	0.40167	0.41935	0.40648	0.48357	0.38576	0.41157	0.38911	0.43896	0.37535	0.39302	0.36847	0.40539	0.35802	0.38319	0.32909	0.35636	0.38577	0.3553	0.34832	0.37785	0.42394	0.39551	0.35238	0.45587	0.44416	0.4858	0.4166	0.45975	0.35692	0.33166	0.33856	0.39751
1552.4	0.40756	0.42492	0.42813	0.38259	0.41344	0.43992	0.4142	0.47604	0.37363	0.409	0.39485	0.44279	0.37859	0.40345	0.37499	0.40525	0.35345	0.39344	0.32975	0.3435	0.37276	0.35685	0.34194	0.38489	0.4269	0.4036	0.34329	0.46285	0.43815	0.48607	0.42833	0.44583	0.34233	0.33264	0.33446	0.40991
1553.2	0.39061	0.4134	0.43738	0.38452	0.41199	0.4593	0.42466	0.45795	0.36381	0.41527	0.3702	0.44489	0.36458	0.39945	0.39333	0.37897	0.36139	0.40055	0.32616	0.33548	0.37042	0.3639	0.32017	0.36805	0.42184	0.38384	0.33475	0.45583	0.43068	0.47364	0.42877	0.43989	0.35344	0.34207	0.31551	0.3945
1554.1	0.39227	0.40165	0.4296	0.39492	0.40326	0.46687	0.4298	0.46131	0.34509	0.4212	0.38936	0.42909	0.36684	0.40022	0.3832	0.38507	0.37069	0.40472	0.32675	0.3379	0.36656	0.36083	0.34136	0.36847	0.41403	0.34985	0.32469	0.45214	0.43388	0.45836	0.42394	0.42132	0.35349	0.33131	0.31345	0.39068
1554.9	0.40751	0.41064	0.44699	0.4247	0.3956	0.46452	0.42768	0.45411	0.3497	0.45294	0.39539	0.44027	0.38287	0.42399	0.40591	0.38908	0.36219	0.4028	0.33357	0.34108	0.39481	0.39189	0.35226	0.40459	0.42739	0.36065	0.34198	0.45605	0.42123	0.46202	0.43523	0.41866	0.3629	0.36503	0.32176	0.40199
1555.7	0.39558	0.40519	0.44953	0.40213	0.39817	0.45598	0.42929	0.4585	0.35855	0.45626	0.39435	0.42749	0.39363	0.41922	0.42759	0.35026	0.36201	0.38557	0.321	0.35342	0.41437	0.38802	0.35097	0.41319	0.41331	0.3553	0.33967	0.43341	0.41484	0.44808	0.41164	0.41805	0.37225	0.35947	0.3167	0.4249
1556.6	0.40318	0.40856	0.45372	0.3882	0.39447	0.43333	0.45139	0.46821	0.35846	0.45924	0.40834	0.43784	0.40038	0.399	0.43768	0.34863	0.36336	0.3605	0.33377	0.35095	0.43439	0.41588	0.36509	0.43773	0.41688	0.33712	0.35252	0.43749	0.42811	0.42933	0.41402	0.42626	0.37363	0.36548	0.32671	0.43496
1557.4	0.42275	0.42772	0.44425	0.40595	0.41083	0.43998	0.45818	0.47744	0.38114	0.46792	0.42949	0.42583	0.40623	0.41649	0.42009	0.35504	0.3617	0.36672	0.3434	0.34236	0.43937	0.42915	0.3737	0.453	0.42984	0.34486	0.3574	0.44647	0.42736	0.43365	0.41577	0.43278	0.37326	0.36457	0.34273	0.45189
1558.3	0.41407	0.41638	0.44151	0.38764	0.40044	0.43753	0.45148	0.45488	0.36827	0.46007	0.41058	0.42804	0.39121	0.42029	0.42233	0.33314	0.34586	0.35731	0.34148	0.32907	0.41959	0.41453	0.35467	0.44578	0.42344	0.33951	0.3628	0.43855	0.41733	0.42432	0.41817	0.43299	0.3435	0.35912	0.32821	0.44979
1559.1	0.41191	0.40223	0.43052	0.3942	0.39417	0.44629	0.45905	0.47196	0.38073	0.42947	0.41546	0.40346	0.37522	0.39995	0.39939	0.34918	0.35437	0.35522	0.34801	0.33927	0.40579	0.38999	0.3635	0.41544	0.4167	0.3257	0.34792	0.44525	0.41916	0.41492	0.41533	0.44428	0.3479	0.33361	0.34283	0.4376
1559.9	0.41288	0.41002	0.42766	0.38562	0.39394	0.44746	0.47433	0.46316	0.37626	0.4092	0.41215	0.40146	0.36679	0.41777	0.38544	0.36308	0.35694	0.36902	0.3536	0.3376	0.38398	0.3915	0.35706	0.39549	0.42869	0.34334	0.33638	0.44191	0.42085	0.41052	0.42434	0.44286	0.34091	0.32207	0.33481	0.40995
1560.8	0.43455	0.42901	0.42557	0.37627	0.41471	0.45813	0.47926	0.47697	0.39811	0.41293	0.41116	0.39931	0.35947	0.44414	0.37051	0.34403	0.3781	0.37861	0.35712	0.34778	0.37854	0.39089	0.34348	0.38456	0.41732	0.36545	0.32979	0.43709	0.43479	0.41788	0.43007	0.45501	0.34115	0.32681	0.32642	0.40022
1561.6	0.41587	0.41148	0.40344	0.35906	0.40216	0.43469	0.47066	0.48298	0.38622	0.39142	0.39452	0.40008	0.34776	0.43055	0.35033	0.33956	0.37011	0.36717	0.34059	0.35238	0.36176	0.37658	0.33326	0.37019	0.39469	0.36388	0.29791	0.43005	0.43046	0.40049	0.42392	0.45077	0.33141	0.32447	0.29613	0.38239
1562.4	0.40842	0.42691	0.39914	0.36363	0.41564	0.42207	0.48103	0.48818	0.39943	0.38396	0.39275	0.39507	0.34731	0.44074	0.32914	0.35737	0.35634	0.35638	0.34003	0.35225	0.37151	0.36521	0.3267	0.36421	0.39849	0.39006	0.28511	0.44513	0.43165	0.3861	0.41349	0.45627	0.34168	0.31995	0.29681	0.38195
1563.3	0.41386	0.42732	0.41674	0.3439	0.43344	0.41241	0.48446	0.46297	0.3992	0.39504	0.3961	0.39504	0.34825	0.44292	0.3467	0.34678	0.35556	0.35134	0.33754	0.33109	0.36762	0.37913	0.32486	0.36153	0.38189	0.38582	0.29879	0.43151	0.43362	0.39886	0.41099	0.43622	0.3382	0.32594	0.29914	0.38187
1564.1	0.4132	0.42453	0.43516	0.34857	0.43817	0.41138	0.47108	0.48888	0.40413	0.4015	0.38556	0.40884	0.3591	0.43418	0.35797	0.33911	0.35057	0.35024	0.32967	0.326	0.38154	0.38088	0.33393	0.36778	0.37789	0.38148	0.31387	0.43669	0.4256	0.40408	0.40102	0.43824	0.33458	0.3538	0.29545	0.39708
1565	0.38177	0.41602	0.44566	0.38218	0.43041	0.41555	0.46011	0.46394	0.39647	0.38769	0.3888	0.39709	0.35668	0.4285	0.36386	0.36337	0.34755	0.33479	0.32372	0.31344	0.389	0.37394	0.33226	0.3495	0.38446	0.36747	0.30939	0.44585	0.41472	0.39721	0.38292	0.41751	0.34276	0.34364	0.28393	0.38418
1565.8	0.39615	0.40834	0.46315	0.36944	0.4335	0.42264	0.45818	0.46371	0.4122	0.39228	0.39294	0.39839	0.35067	0.43904	0.36668	0.35719	0.35628	0.33627	0.30709	0.30415	0.39393	0.37875	0.34249	0.33492	0.37451	0.36104	0.31871	0.43287	0.4191	0.39849	0.37069	0.42646	0.34176	0.34179	0.29299	0.38469
1566.6	0.42328	0.42197	0.48445	0.37955	0.4366	0.45009	0.46272	0.46998	0.4289	0.41492	0.41416	0.41307	0.35793	0.44575	0.39193	0.36466	0.37844	0.37127	0.30513	0.31016	0.40514	0.4181	0.35508	0.35485	0.37882	0.36062	0.35297	0.44503	0.41447	0.41558	0.37334	0.43034	0.3614	0.36044	0.31201	0.38246
1567.5	0.40076	0.43378	0.48195	0.3931	0.41614	0.42084	0.45764	0.47749	0.41235	0.40701	0.40584	0.41213	0.34683	0.44738	0.38833	0.36371	0.36537	0.34824	0.29772	0.29974	0.40476	0.41495	0.35461	0.33044	0.37264	0.35786	0.35234	0.44064	0.39133	0.37708	0.37572	0.4389	0.37211	0.35764	0.31372	0.38105
1568.3	0.3957	0.41445	0.4523	0.38671	0.40509	0.43891	0.46133	0.46824	0.40889	0.40539	0.40118	0.4125	0.35489	0.44584	0.37194	0.37717	0.35926	0.34804	0.30057	0.29917	0.40224	0.42098	0.34104	0.32337	0.3804	0.34106	0.35385	0.45318	0.38553	0.37767	0.38153	0.43913	0.39316	0.33427	0.31388	0.37048
1569.2	0.38717	0.4	0.42366	0.35761	0.40796	0.44062	0.45383	0.46572	0.39005	0.40442	0.39974	0.41767	0.35422	0.43176	0.35993	0.37266	0.33563	0.35539	0.28343	0.2976	0.37021	0.41126	0.34692	0.30275	0.37287	0.33326	0.35177	0.43178	0.37406	0.38544	0.37573	0.44967	0.38698	0.3326	0.32928	0.3557
1570	0.40046	0.40546	0.43426	0.37837	0.40348	0.44481	0.46349	0.47576	0.37904	0.41361	0.41267	0.42004	0.38373	0.42759	0.37836	0.38373	0.34058	0.35791	0.3016	0.31337	0.38777	0.3995	0.35885	0.31958	0.39281	0.34285	0.3665	0.4712	0.37007	0.37859	0.39563	0.44799	0.4006	0.33729	0.35266	0.36624
1570.8	0.37622	0.35962	0.40719	0.3651	0.39964	0.44063	0.4578	0.45885	0.36636	0.39886	0.37485	0.41112	0.36353	0.38624	0.37006	0.35964	0.32542	0.3446	0.30544	0.28916	0.36948	0.37403	0.34099	0.30065	0.37677	0.32282	0.34378	0.45583	0.36572	0.37526	0.39534	0.42951	0.3926	0.33448	0.32875	0.35744
1571.7	0.39137	0.33725	0.38081	0.3433	0.40281	0.47986	0.47504	0.46228	0.37203	0.39086	0.35358	0.40148	0.36392	0.38382	0.35314	0.34747	0.34026	0.38027	0.30026	0.29146	0.36188	0.37387	0.32191	0.29923	0.38086	0.32968	0.3419	0.45811	0.37479	0.39377	0.3873	0.42467	0.38695	0.34073	0.30105	0.34795
1572.5	0.40787	0.36564	0.38741	0.34237	0.40766	0.50125	0.48557	0.4646	0.38255	0.39489	0.3798	0.39929	0.35989	0.40282	0.35995	0.34494	0.36041	0.38861	0.31562	0.29238	0.34773	0.35888	0.35125	0.31065	0.38086	0.35304	0.33649	0.45072	0.4019	0.39619	0.39503	0.44829	0.37903	0.35089	0.3196	0.35413
1573.3	0.40498	0.3429	0.39174	0.3368	0.38254	0.50391	0.50412	0.47838	0.38499	0.39698	0.36712	0.38438	0.37197	0.38837	0.37239	0.33678	0.36105	0.39595	0.30938	0.30617	0.36503	0.35384	0.35503	0.3205	0.38816	0.34424	0.3439	0.45979	0.40571	0.38802	0.39874	0.45953	0.38182	0.35079	0.30494	0.35186
1574.2	0.39556	0.35484	0.38838	0.33935	0.39657	0.52186	0.51265	0.4679	0.4032	0.40295	0.37457	0.38833	0.36641	0.39233	0.37749	0.34793	0.37866	0.41583	0.29801	0.30009	0.36942	0.38308	0.3578	0.32714	0.39603	0.35009	0.36792	0.44782	0.42785	0.4101	0.39843	0.46567	0.39025	0.35647	0.30223	0.35858
1575	0.39756	0.38245	0.39906	0.3201	0.38454	0.52894	0.51651	0.47765	0.40783	0.40345	0.38052	0.36884	0.37858	0.42332	0.36186	0.34377	0.38793	0.41636	0.29005	0.30966	0.36865	0.38891	0.35584	0.31893	0.39447	0.37952	0.36273	0.44412	0.43136	0.41176	0.40747	0.46951	0.39318	0.35302	0.30261	0.36212
1575.8	0.40159	0.38421	0.42143	0.33867	0.37238	0.51881	0.52388	0.47522	0.40761	0.40931	0.38022	0.37239	0.37551	0.4112	0.36326	0.34898	0.36725	0.40096	0.30192	0.30341	0.3704	0.39682	0.35919	0.31964	0.39285	0.38641	0.35954	0.45527	0.42443	0.40171	0.41753	0.47548	0.39172	0.34738	0.32276	0.37169
1576.7	0.39298	0.37444	0.41949	0.33408	0.36584	0.50357	0.52847	0.47533	0.406	0.42019	0.38503	0.35819	0.37013	0.39115	0.34972	0.33955	0.35796	0.39459	0.28992	0.29563	0.38012	0.40337	0.34047	0.30679	0.39195	0.3759	0.35088	0.44969	0.40687	0.39697	0.42416	0.46419	0.38474	0.34322	0.3274	0.35321
1577.5	0.41321	0.41552	0.41474	0.35469	0.38105	0.49732	0.5321	0.46008	0.40733	0.42702	0.38035	0.36899	0.35816	0.4183	0.34178	0.36117	0.37941	0.3768	0.29511	0.26465	0.36823	0.4249	0.32666	0.30749	0.39701	0.39911	0.34919	0.45879	0.40164	0.39125	0.43828	0.45001	0.38728	0.34852	0.31423	0.36856
1578.4	0.3965	0.38382	0.38934	0.31957	0.34825	0.46255	0.51801	0.45257	0.3845	0.40831	0.36215	0.35653	0.33763	0.38783	0.31874	0.33167	0.34933	0.34128	0.28677	0.25453	0.34062	0.38327	0.30091	0.28665	0.376	0.37763	0.31224	0.44511	0.36712	0.36898	0.43031	0.44205	0.36812	0.32428	0.29578	0.35081
1579.2	0.41741	0.38847	0.40813	0.33507	0.36544	0.47261	0.53421	0.46546	0.39947	0.42267	0.39394	0.36752	0.3483	0.37733	0.34721	0.3556	0.36253	0.35226	0.28841	0.25256	0.36029	0.39019	0.31891	0.28499	0.38906	0.37881	0.34836	0.47026	0.38168	0.37318	0.42454	0.46387	0.37269	0.33136	0.3134	0.34644
1580	0.40029	0.3822	0.38873	0.30973	0.36399	0.47471	0.49603	0.4686	0.39283	0.39811	0.38486	0.3755	0.34708	0.37722	0.3394	0.36103	0.36825	0.35139	0.2689	0.25178	0.34527	0.37084	0.30647	0.2964	0.4	0.37153	0.34523	0.45534	0.38511	0.38125	0.40588	0.4676	0.35537	0.31246	0.30502	0.34752
1580.9	0.38879	0.38519	0.38807	0.31654	0.35773	0.4658	0.5065	0.44993	0.36986	0.38243	0.36764	0.38164	0.34291	0.36786	0.34757	0.37745	0.36855	0.34811	0.2768	0.24745	0.3188	0.3612	0.30996	0.30248	0.40116	0.36404	0.35547	0.46045	0.37443	0.37729	0.40419	0.46254	0.3428	0.30452	0.29142	0.36396
1581.7	0.3957	0.38653	0.41484	0.33137	0.34618	0.46417	0.51556	0.45528	0.38524	0.3934	0.37771	0.39393	0.34711	0.35853	0.36221	0.38452	0.35826	0.37106	0.29747	0.27713	0.31383	0.3531	0.32109	0.30752	0.40762	0.3704	0.37728	0.47377	0.37873	0.39285	0.40056	0.48841	0.34358	0.30911	0.31001	0.38048
1582.5	0.3936	0.40096	0.42214	0.35459	0.35623	0.46438	0.51438	0.43466	0.37031	0.39691	0.37954	0.38317	0.3553	0.36806	0.37701	0.38394	0.36467	0.38452	0.30124	0.26262	0.30322	0.35354	0.31021	0.30734	0.40613	0.38582	0.38419	0.468	0.39431	0.40151	0.39153	0.47	0.34181	0.30076	0.30637	0.37314
1583.4	0.35929	0.38989	0.41183	0.35813	0.32479	0.43693	0.50353	0.416	0.35418	0.37275	0.33984	0.38511	0.33255	0.36633	0.36377	0.3664	0.33887	0.37253	0.29151	0.26116	0.28256	0.34356	0.2778	0.29896	0.39266	0.35492	0.36099	0.4518	0.37093	0.38971	0.38945	0.43454	0.32759	0.289	0.27733	0.35918
1584.2	0.39602	0.43846	0.4187	0.38486	0.3466	0.4365	0.51921	0.42986	0.37827	0.4177	0.3742	0.40291	0.35367	0.39495	0.37743	0.36884	0.35593	0.38919	0.28975	0.28269	0.31843	0.37549	0.3085	0.30764	0.39893	0.39012	0.3673	0.46883	0.37896	0.40911	0.40367	0.43943	0.33389	0.33352	0.29837	0.37448
1585	0.40161	0.41806	0.42543	0.36915	0.35269	0.42918	0.49162	0.42776	0.41167	0.41871	0.36723	0.40363	0.34314	0.39202	0.38559	0.35535	0.3472	0.38335	0.26958	0.28222	0.32863	0.3786	0.28075	0.28117	0.39211	0.38412	0.36989	0.45621	0.38081	0.39982	0.38351	0.4258	0.33865	0.3294	0.29169	0.36862
1585.9	0.39495	0.40607	0.41021	0.35325	0.37027	0.43498	0.48993	0.39712	0.40166	0.42763	0.35591	0.38841	0.3461	0.39471	0.37741	0.32799	0.35947	0.37787	0.26996	0.25363	0.32725	0.37171	0.26394	0.26478	0.39529	0.37834	0.36305	0.43714	0.38169	0.39711	0.38861	0.40475	0.32699	0.32509	0.29706	0.35354
1586.7	0.40093	0.39899	0.43339	0.33094	0.3682	0.44272	0.50082	0.39532	0.40701	0.42787	0.36467	0.40481	0.34793	0.40474	0.38837	0.3411	0.36086	0.385	0.26661	0.25675	0.3328	0.39495	0.27724	0.25975	0.40444	0.38093	0.38103	0.44503	0.37593	0.39363	0.38975	0.41358	0.31814	0.33177	0.30014	0.36958
1587.6	0.41777	0.42051	0.43986	0.33933	0.39209	0.45585	0.49389	0.38609	0.41945	0.44399	0.38275	0.4025	0.36981	0.41475	0.398	0.35582	0.38274	0.39613	0.2748	0.27249	0.33759	0.40101	0.30711	0.26498	0.4171	0.40981	0.3879	0.43684	0.38669	0.41109	0.37878	0.43604	0.31471	0.34081	0.32248	0.3851
1588.4	0.38367	0.37389	0.43309	0.33341	0.37554	0.43613	0.49211	0.3553	0.40885	0.4271	0.37152	0.36584	0.36779	0.3932	0.39569	0.34727	0.365	0.38763	0.27953	0.25812	0.33283	0.36753	0.29812	0.24642	0.40404	0.37608	0.37478	0.43165	0.37489	0.39076	0.3637	0.41684	0.32138	0.30985	0.31958	0.3722
1589.2	0.40957	0.39474	0.42892	0.36718	0.38849	0.448	0.51415	0.37568	0.38658	0.44305	0.38767	0.36613	0.37712	0.40267	0.39734	0.37876	0.38776	0.40091	0.29474	0.27753	0.32584	0.3832	0.33343	0.27051	0.40679	0.38884	0.37318	0.45693	0.39537	0.41076	0.37484	0.43099	0.31974	0.32539	0.33516	0.37169
1590.1	0.41266	0.40455	0.42765	0.35998	0.37825	0.44428	0.50365	0.4055	0.39287	0.43166	0.41342	0.36587	0.38846	0.39423	0.39079	0.37932	0.37409	0.40876	0.2799	0.30338	0.34349	0.38518	0.36909	0.27988	0.39392	0.37634	0.36762	0.44744	0.38865	0.41561	0.36607	0.43102	0.31151	0.31621	0.34519	0.36371
1590.9	0.43788	0.42138	0.42627	0.39786	0.3784	0.46914	0.51417	0.45151	0.42194	0.44462	0.4043	0.37567	0.39141	0.41172	0.39998	0.39575	0.38277	0.42406	0.29487	0.34019	0.36358	0.384	0.39993	0.30833	0.40009	0.38034	0.36936	0.44345	0.38887	0.43502	0.37179	0.45415	0.32596	0.32895	0.35842	0.36556
1591.7	0.44086	0.40771	0.4189	0.40492	0.3783	0.45944	0.51237	0.45622	0.40836	0.4648	0.41345	0.3784	0.38576	0.41146	0.40004	0.40209	0.37453	0.40913	0.29087	0.31417	0.35917	0.40391	0.39376	0.30803	0.4122	0.36391	0.36675	0.4563	0.38077	0.41838	0.37447	0.4394	0.31668	0.33412	0.3521	0.3646
1592.6	0.4373	0.44955	0.41057	0.39127	0.37011	0.46308	0.50911	0.47416	0.4122	0.4704	0.39673	0.39554	0.37303	0.42628	0.39283	0.41031	0.36979	0.40398	0.28956	0.32397	0.35185	0.4111	0.39183	0.31791	0.41419	0.37308	0.38215	0.44182	0.37397	0.4067	0.36349	0.43453	0.30898	0.32691	0.33279	0.36004
1593.4	0.41551	0.44751	0.41572	0.37302	0.34007	0.44288	0.53601	0.45175	0.39874	0.45584	0.38629	0.38504	0.37839	0.41642	0.38363	0.37993	0.33401	0.38552	0.30592	0.30348	0.35263	0.39019	0.37353	0.30995	0.41526	0.37035	0.37415	0.42384	0.35218	0.38448	0.35986	0.41693	0.29523	0.31435	0.32599	0.34944
1594.2	0.41911	0.43447	0.42047	0.39209	0.35415	0.45616	0.55032	0.46091	0.40478	0.4661	0.39559	0.38993	0.3733	0.41845	0.40625	0.38847	0.33537	0.381	0.32823	0.30783	0.34777	0.40934	0.36468	0.3119	0.4234	0.37939	0.38311	0.43766	0.34988	0.3881	0.34611	0.42267	0.30106	0.32805	0.32069	0.35261
1595.1	0.41346	0.42988	0.40255	0.37921	0.36017	0.4299	0.54571	0.45073	0.39304	0.48166	0.39312	0.38433	0.37256	0.40471	0.3833	0.38687	0.32362	0.36169	0.31566	0.28817	0.32925	0.41794	0.34472	0.30142	0.42688	0.37597	0.37322	0.44179	0.34744	0.36855	0.32924	0.40472	0.28082	0.33763	0.31648	0.34112
1595.9	0.43885	0.4472	0.39667	0.39579	0.35737	0.4248	0.57204	0.48509	0.40015	0.46057	0.39584	0.38572	0.39106	0.41964	0.38088	0.38837	0.32382	0.37015	0.33593	0.3134	0.32748	0.3929	0.35968	0.31902	0.4282	0.38708	0.36788	0.44925	0.35341	0.36689	0.3288	0.42794	0.29527	0.3286	0.3291	0.35136
1596.7	0.45388	0.43442	0.40908	0.4155	0.38068	0.42896	0.61542	0.46282	0.39473	0.45851	0.39564	0.37178	0.3931	0.41645	0.3796	0.39558	0.33912	0.36767	0.34908	0.31191	0.31855	0.41097	0.35624	0.31098	0.43187	0.37918	0.36156	0.46269	0.37401	0.377	0.34028	0.42144	0.28965	0.34104	0.32672	0.35295
1597.6	0.46122	0.44726	0.4203	0.44408	0.4118	0.46571	0.60582	0.48612	0.42782	0.47771	0.39439	0.39753	0.40069	0.43881	0.40279	0.41624	0.35572	0.39015	0.35432	0.32747	0.34395	0.43517	0.38018	0.32529	0.43713	0.38717	0.39688	0.47112	0.38422	0.40369	0.33878	0.42979	0.30314	0.36072	0.32665	0.36932
1598.4	0.44293	0.45735	0.39917	0.40308	0.42068	0.46723	0.59916	0.46862	0.40793	0.47581	0.37664	0.39759	0.40647	0.44656	0.38774	0.4057	0.37829	0.39544	0.34166	0.32053	0.33581	0.4177	0.37397	0.34071	0.4217	0.37495	0.37586	0.44431	0.39567	0.39093	0.33865	0.41297	0.29756	0.34275	0.31439	0.37155
1599.2	0.45452	0.43994	0.41233	0.3916	0.42245	0.487	0.60607	0.44988	0.40259	0.45735	0.38122	0.39674	0.40008	0.4367	0.3945	0.39016	0.38416	0.40195	0.35687	0.31735	0.35786	0.4072	0.3922	0.33898	0.42575	0.34957	0.38189	0.4365	0.40763	0.40993	0.33937	0.39565	0.28996	0.33431	0.3197	0.37892
1600.1	0.44847	0.44067	0.40973	0.3758	0.4347	0.50469	0.63118	0.45286	0.40425	0.47153	0.39549	0.40267	0.38489	0.43104	0.39619	0.386	0.40301	0.42329	0.37266	0.32411	0.38639	0.42664	0.4106	0.33006	0.42713	0.34663	0.38751	0.41544	0.42459	0.42652	0.3489	0.38506	0.28729	0.35373	0.32493	0.37635
1600.9	0.46003	0.44394	0.42858	0.38082	0.44684	0.52714	0.62267	0.4814	0.41919	0.47367	0.42834	0.4233	0.39903	0.44073	0.42692	0.39165	0.40833	0.44106	0.37925	0.3303	0.39522	0.42353	0.42913	0.36009	0.43611	0.3475	0.40013	0.41895	0.41731	0.44355	0.3582	0.39751	0.31767	0.36549	0.34335	0.37416
1601.7	0.46904	0.43754	0.41453	0.36454	0.42114	0.52591	0.62015	0.48402	0.41246	0.43866	0.43365	0.40925	0.39644	0.42707	0.40986	0.38635	0.4018	0.43401	0.37624	0.32625	0.37868	0.3896	0.41636	0.33982	0.43006	0.33846	0.37029	0.41659	0.40389	0.43665	0.34795	0.40448	0.31315	0.34102	0.34698	0.3659
1602.6	0.48152	0.43568	0.44301	0.36963	0.40587	0.50414	0.64175	0.49835	0.42937	0.44175	0.4345	0.41302	0.39542	0.4236	0.43077	0.38391	0.37397	0.43051	0.40155	0.33623	0.38949	0.40034	0.43194	0.34181	0.43433	0.34172	0.39295	0.42383	0.39708	0.42689	0.34784	0.40896	0.31116	0.3612	0.35446	0.36865
1603.4	0.46789	0.4654	0.45301	0.39765	0.41453	0.49785	0.64909	0.52225	0.45265	0.44491	0.43862	0.42662	0.41442	0.4295	0.43378	0.41379	0.37947	0.44397	0.39569	0.36016	0.39829	0.39694	0.42399	0.36262	0.42867	0.36407	0.38722	0.44738	0.39417	0.42089	0.35803	0.42167	0.33258	0.36916	0.35983	0.38009
1604.2	0.44135	0.46266	0.46966	0.38477	0.40401	0.48207	0.60577	0.49927	0.42379	0.4394	0.41235	0.42565	0.41486	0.41156	0.44387	0.41163	0.36213	0.41516	0.36817	0.34687	0.3744	0.38041	0.38727	0.34979	0.41557	0.35016	0.37789	0.45228	0.37507	0.40029	0.33133	0.41635	0.31745	0.35967	0.33005	0.34544
1605.1	0.44342	0.46974	0.46005	0.38453	0.39613	0.48489	0.59226	0.50578	0.41837	0.43611	0.41708	0.42751	0.41306	0.40758	0.41399	0.4264	0.36314	0.42784	0.36267	0.35027	0.37361	0.38467	0.40049	0.35465	0.4152	0.34941	0.36208	0.44369	0.38848	0.39763	0.32237	0.42774	0.29466	0.35857	0.32145	0.33409
1605.9	0.43754	0.47368	0.46226	0.37875	0.41921	0.47017	0.60353	0.49806	0.39034	0.46173	0.42151	0.43472	0.4154	0.41664	0.40491	0.41013	0.36832	0.43209	0.35959	0.34933	0.36473	0.40264	0.39207	0.35638	0.40899	0.3348	0.35846	0.42455	0.40153	0.3894	0.32569	0.41198	0.27921	0.37346	0.32662	0.31674
1606.7	0.44864	0.49811	0.48035	0.4182	0.40621	0.50584	0.60707	0.50369	0.39207	0.43863	0.41986	0.43031	0.40902	0.41849	0.38906	0.43402	0.37327	0.44437	0.35251	0.35919	0.36043	0.39841	0.3819	0.34232	0.41183	0.3347	0.34861	0.44597	0.40167	0.39607	0.33368	0.40618	0.28759	0.355	0.32934	0.29707
1607.6	0.45729	0.49247	0.47908	0.39393	0.39268	0.51048	0.6127	0.48668	0.3859	0.42857	0.41381	0.41856	0.41716	0.41938	0.39324	0.40782	0.36702	0.44144	0.36175	0.34403	0.3551	0.41057	0.37412	0.32873	0.40074	0.32119	0.35563	0.41581	0.39417	0.39148	0.33149	0.39559	0.28304	0.35536	0.32309	0.28196
1608.4	0.47955	0.49012	0.48413	0.4081	0.4007	0.53707	0.64475	0.48348	0.40587	0.42441	0.43363	0.43448	0.42881	0.42336	0.38444	0.40849	0.38689	0.4522	0.38466	0.3434	0.37177	0.41561	0.40075	0.36716	0.4051	0.32523	0.36778	0.42097	0.41449	0.39901	0.3576	0.3997	0.30331	0.35518	0.34405	0.32449
1609.2	0.45804	0.45731	0.48328	0.39106	0.3899	0.50679	0.64756	0.45588	0.38593	0.42178	0.42464	0.42291	0.40824	0.39225	0.39902	0.38594	0.38293	0.42651	0.38134	0.34212	0.37602	0.39157	0.37712	0.34286	0.38247	0.30662	0.3736	0.40703	0.40696	0.38931	0.35457	0.37282	0.29457	0.33979	0.33564	0.32666
1610.1	0.45962	0.45978	0.49172	0.40397	0.38062	0.50202	0.64113	0.44658	0.42586	0.40062	0.4185	0.41573	0.41477	0.38927	0.42467	0.40502	0.39355	0.42532	0.39161	0.34396	0.41182	0.38916	0.38729	0.35705	0.38488	0.31451	0.3775	0.42287	0.41198	0.38912	0.36025	0.39021	0.32564	0.34088	0.32276	0.34133
1610.9	0.45354	0.42619	0.48676	0.38984	0.38184	0.47102	0.61155	0.44113	0.42476	0.3947	0.40923	0.41936	0.40971	0.38299	0.43581	0.391	0.38551	0.40518	0.38641	0.3219	0.42345	0.38507	0.36495	0.37456	0.38939	0.30756	0.37858	0.42146	0.41723	0.38038	0.34933	0.40628	0.33722	0.34693	0.29922	0.35037
1611.7	0.44139	0.42408	0.47897	0.40205	0.3894	0.46757	0.58944	0.42066	0.42885	0.39229	0.41636	0.40095	0.38143	0.38624	0.444	0.39087	0.39127	0.39959	0.39897	0.31565	0.42836	0.38082	0.36598	0.34384	0.39434	0.31182	0.3794	0.43106	0.41818	0.36637	0.34585	0.42103	0.35037	0.33665	0.28395	0.3247
1612.5	0.44796	0.4481	0.49832	0.40743	0.39977	0.46299	0.56763	0.4143	0.43205	0.39613	0.39641	0.38878	0.38267	0.40778	0.47447	0.40109	0.38482	0.40749	0.38951	0.3287	0.43086	0.39215	0.34977	0.32222	0.3939	0.32793	0.40459	0.43189	0.41879	0.378	0.33356	0.4135	0.34485	0.31572	0.26983	0.30659
1613.4	0.44194	0.46552	0.51489	0.40848	0.40182	0.47925	0.5557	0.40521	0.45013	0.37971	0.36201	0.38533	0.3965	0.43009	0.48009	0.39084	0.37585	0.40626	0.39816	0.32018	0.43933	0.39145	0.33544	0.31237	0.38355	0.35307	0.41676	0.43334	0.41094	0.36992	0.33548	0.42263	0.35972	0.32486	0.2621	0.30607
1614.2	0.43476	0.48323	0.52787	0.39492	0.41571	0.47552	0.54048	0.39949	0.44293	0.39833	0.37548	0.3722	0.3915	0.43437	0.46741	0.39075	0.37994	0.4102	0.38648	0.31654	0.42111	0.41347	0.32737	0.2939	0.37099	0.35862	0.41229	0.43365	0.40999	0.36125	0.33677	0.41951	0.35824	0.32015	0.26164	0.2956
1615	0.44438	0.4926	0.5267	0.41533	0.42612	0.50388	0.55354	0.4173	0.44951	0.42822	0.39022	0.37352	0.41047	0.42427	0.47803	0.40902	0.38927	0.42403	0.39126	0.33769	0.43989	0.43575	0.3403	0.27359	0.37876	0.36023	0.42345	0.43938	0.40604	0.39497	0.35175	0.42403	0.35347	0.33056	0.26807	0.29244
1615.9	0.4321	0.49612	0.53333	0.39966	0.42365	0.50072	0.56158	0.42409	0.42692	0.42672	0.3932	0.37676	0.41717	0.41465	0.4617	0.39685	0.38906	0.41141	0.3833	0.32911	0.42203	0.42049	0.32873	0.27765	0.38432	0.35697	0.41855	0.41884	0.40755	0.39442	0.35345	0.4126	0.33584	0.33441	0.26206	0.2932
1616.7	0.42531	0.47116	0.50651	0.38119	0.40424	0.50226	0.55001	0.41636	0.42122	0.42979	0.41853	0.37281	0.4005	0.40059	0.41243	0.37528	0.37907	0.40256	0.36612	0.30521	0.42151	0.4126	0.33056	0.28065	0.37926	0.33063	0.37138	0.40299	0.39758	0.38355	0.33676	0.4139	0.33669	0.35161	0.261	0.29009
1617.5	0.4322	0.46865	0.49417	0.37423	0.4019	0.50318	0.54389	0.41269	0.39285	0.43706	0.43496	0.35631	0.39197	0.39084	0.42334	0.38222	0.38735	0.41195	0.36803	0.30824	0.39081	0.41867	0.33603	0.2808	0.38699	0.31457	0.36056	0.40877	0.39812	0.39129	0.33314	0.40874	0.31289	0.34409	0.26132	0.2729
1618.4	0.43919	0.47462	0.49829	0.38943	0.39243	0.51273	0.54088	0.41978	0.38947	0.42989	0.43833	0.37593	0.39639	0.39376	0.4395	0.3813	0.38629	0.40327	0.37179	0.32069	0.39995	0.40829	0.34904	0.30912	0.40796	0.31685	0.37839	0.42176	0.39083	0.39652	0.33103	0.40808	0.30108	0.34527	0.27232	0.28673
1619.2	0.40215	0.47984	0.47683	0.35979	0.37785	0.48362	0.51746	0.38718	0.38266	0.40474	0.42159	0.36548	0.38263	0.40689	0.41438	0.35168	0.37253	0.37816	0.3556	0.30507	0.36187	0.37097	0.326	0.30063	0.3729	0.32389	0.34313	0.40033	0.38707	0.36701	0.30667	0.39365	0.29879	0.32827	0.25193	0.27947
1620	0.40997	0.49965	0.50066	0.38079	0.38598	0.47359	0.52092	0.39417	0.39409	0.42612	0.40823	0.3743	0.38123	0.42927	0.43571	0.3641	0.37598	0.38825	0.35125	0.30455	0.35968	0.38591	0.33338	0.30837	0.36126	0.33786	0.35248	0.42577	0.39904	0.37237	0.3108	0.41404	0.30212	0.34368	0.24692	0.2832
1620.8	0.40689	0.51219	0.50175	0.37388	0.37109	0.47027	0.54227	0.38769	0.39197	0.40892	0.40315	0.36398	0.3706	0.42843	0.46092	0.36382	0.3633	0.39235	0.37326	0.2986	0.33488	0.38191	0.33526	0.28192	0.35475	0.34026	0.36674	0.42263	0.39151	0.37841	0.32711	0.41864	0.27679	0.35161	0.25016	0.27605
1621.7	0.4215	0.51984	0.50104	0.39484	0.36523	0.47214	0.54465	0.39136	0.41312	0.4113	0.4023	0.37777	0.37737	0.441	0.44173	0.38385	0.34722	0.38499	0.35566	0.28438	0.33758	0.36801	0.33768	0.28719	0.36212	0.34435	0.37334	0.4428	0.38717	0.37879	0.32637	0.41912	0.2871	0.34926	0.25207	0.28543
1622.5	0.42157	0.48448	0.48403	0.37461	0.37146	0.46599	0.53035	0.37969	0.40573	0.40987	0.39614	0.36566	0.36999	0.42937	0.435	0.37274	0.33639	0.37759	0.34169	0.26754	0.31817	0.3657	0.34475	0.26232	0.34877	0.32431	0.37457	0.4278	0.39439	0.3878	0.31223	0.41144	0.28547	0.35114	0.23773	0.26591
1623.3	0.44038	0.49189	0.48331	0.38917	0.37379	0.49631	0.5195	0.3835	0.38595	0.41853	0.38136	0.35354	0.365	0.43227	0.43701	0.38304	0.34237	0.39276	0.32832	0.252	0.33504	0.37245	0.34747	0.27101	0.36009	0.33381	0.38633	0.42671	0.3903	0.40321	0.32063	0.41179	0.28037	0.356	0.24824	0.25956
1624.1	0.44504	0.49033	0.46949	0.37862	0.37078	0.50131	0.50643	0.38654	0.38398	0.40443	0.39417	0.35524	0.36541	0.43359	0.42357	0.37607	0.33634	0.3856	0.32186	0.25327	0.33776	0.3751	0.35398	0.27138	0.3607	0.33239	0.37936	0.41449	0.38437	0.41164	0.31255	0.39018	0.28053	0.33723	0.26274	0.25506
1625	0.43941	0.48578	0.47181	0.39825	0.3814	0.49538	0.46018	0.39113	0.38692	0.40488	0.37088	0.35297	0.37087	0.4264	0.41069	0.37769	0.32729	0.37246	0.28966	0.2601	0.34105	0.3667	0.32799	0.2739	0.35056	0.33976	0.38031	0.42483	0.38101	0.4018	0.29392	0.38227	0.27911	0.32165	0.24153	0.25601
1625.8	0.43249	0.49061	0.4824	0.37287	0.37125	0.4749	0.44319	0.37921	0.36258	0.4143	0.37242	0.35151	0.35994	0.41886	0.41424	0.34651	0.3251	0.36071	0.29392	0.25284	0.33263	0.37314	0.31278	0.27279	0.34183	0.33899	0.37439	0.40779	0.37833	0.40007	0.28977	0.38471	0.27096	0.32662	0.23699	0.23529
1626.6	0.4326	0.47814	0.48545	0.39041	0.35924	0.46757	0.45579	0.36773	0.36258	0.41687	0.3576	0.35901	0.34796	0.40417	0.40059	0.34815	0.33663	0.34303	0.29571	0.2457	0.32845	0.35361	0.2951	0.28773	0.34013	0.33273	0.35979	0.4149	0.38787	0.38555	0.29452	0.37513	0.27199	0.31847	0.22779	0.23793
1627.5	0.43544	0.46794	0.52008	0.38359	0.37802	0.44607	0.4589	0.35855	0.38594	0.42759	0.37702	0.37239	0.35487	0.39964	0.4198	0.34899	0.3533	0.34078	0.30932	0.25594	0.32628	0.34246	0.30615	0.28866	0.33449	0.32383	0.38245	0.42146	0.40132	0.37583	0.2975	0.36394	0.26654	0.32028	0.23586	0.24987
1628.3	0.43124	0.45092	0.49861	0.36708	0.35738	0.44818	0.435	0.34014	0.37176	0.41725	0.35738	0.35529	0.35193	0.3824	0.42368	0.34981	0.33216	0.32663	0.30312	0.25083	0.30367	0.32458	0.29408	0.24915	0.32351	0.31909	0.36716	0.42127	0.38959	0.35663	0.2959	0.34785	0.2522	0.31455	0.22886	0.24496
1629.1	0.42353	0.43952	0.49867	0.35999	0.35965	0.45167	0.42728	0.33977	0.36578	0.40624	0.3607	0.36062	0.34163	0.36967	0.42253	0.35339	0.34369	0.32904	0.3037	0.24	0.29734	0.31574	0.31219	0.24166	0.33395	0.31349	0.35554	0.41086	0.3923	0.35695	0.29544	0.34079	0.25861	0.30536	0.23045	0.22097
1630	0.42526	0.42465	0.49782	0.36736	0.36521	0.45209	0.41111	0.3603	0.38791	0.38886	0.36434	0.3707	0.34744	0.36699	0.42367	0.37246	0.34723	0.33857	0.29229	0.2609	0.31421	0.31382	0.32492	0.23117	0.33978	0.30359	0.35076	0.42142	0.3984	0.34875	0.28296	0.34711	0.27228	0.28799	0.22169	0.23713
1630.8	0.41327	0.4371	0.50186	0.35267	0.35392	0.44602	0.38391	0.38182	0.3689	0.37251	0.36912	0.35881	0.35447	0.37702	0.42047	0.36132	0.31751	0.35311	0.29043	0.27185	0.31059	0.30993	0.31758	0.23738	0.33772	0.3125	0.35411	0.4131	0.37485	0.34345	0.2842	0.34468	0.25823	0.271	0.22648	0.23462
1631.6	0.40521	0.43846	0.48576	0.36169	0.33533	0.44245	0.35869	0.38188	0.34408	0.36282	0.38772	0.33631	0.34351	0.39053	0.40655	0.35597	0.30071	0.34238	0.27181	0.27044	0.28019	0.32903	0.32837	0.20488	0.33096	0.30571	0.3296	0.41474	0.36767	0.34369	0.26811	0.34715	0.24633	0.27233	0.22932	0.2164
1632.4	0.39975	0.42607	0.48743	0.37015	0.35169	0.43014	0.34963	0.36922	0.3366	0.35543	0.38268	0.32548	0.33901	0.38012	0.3823	0.36685	0.30465	0.35426	0.27487	0.28166	0.28681	0.32518	0.32744	0.23328	0.33305	0.28376	0.32029	0.42546	0.36799	0.35335	0.26603	0.34628	0.24118	0.27005	0.21917	0.21419
1633.3	0.41016	0.44577	0.48926	0.38124	0.36259	0.42749	0.36608	0.40757	0.33436	0.35848	0.37331	0.31177	0.35788	0.40881	0.39064	0.3751	0.30707	0.35466	0.29411	0.31411	0.28751	0.33354	0.32405	0.24848	0.34054	0.30071	0.33427	0.44654	0.37356	0.36824	0.27179	0.36826	0.24747	0.28015	0.22311	0.23096
1634.1	0.40857	0.45419	0.47672	0.38477	0.36463	0.43793	0.36466	0.39701	0.31229	0.36666	0.37054	0.30136	0.34274	0.40745	0.38939	0.35148	0.28928	0.34346	0.30124	0.30241	0.26263	0.33479	0.32108	0.26326	0.33885	0.30737	0.33783	0.44261	0.36061	0.37029	0.27005	0.36055	0.22601	0.30196	0.22064	0.22889
1634.9	0.40788	0.41129	0.47181	0.37111	0.37222	0.43032	0.33004	0.37313	0.31397	0.36724	0.36084	0.2731	0.32388	0.38804	0.37786	0.34788	0.28676	0.34354	0.28817	0.30048	0.25483	0.32854	0.31969	0.22127	0.31902	0.28439	0.32226	0.43371	0.34784	0.37077	0.25332	0.35016	0.22909	0.30549	0.20669	0.20768
1635.7	0.3971	0.40537	0.45298	0.36378	0.39221	0.42149	0.33972	0.3835	0.30037	0.36737	0.34011	0.27491	0.3094	0.37288	0.35304	0.34182	0.29144	0.33321	0.29909	0.31815	0.25435	0.31621	0.30222	0.23067	0.33231	0.27611	0.32275	0.42446	0.36017	0.35283	0.26477	0.36223	0.22926	0.30261	0.19466	0.20823
1636.6	0.39539	0.42442	0.45552	0.37815	0.39565	0.41977	0.33473	0.38012	0.29943	0.37772	0.35446	0.28914	0.30896	0.37598	0.36692	0.34235	0.31195	0.33274	0.29157	0.29983	0.24926	0.30891	0.30265	0.22408	0.34389	0.29481	0.32902	0.42464	0.36613	0.35486	0.26908	0.36071	0.23193	0.30696	0.19762	0.23569
1637.4	0.36993	0.37985	0.44621	0.35943	0.36867	0.39694	0.3025	0.32574	0.29546	0.3611	0.34873	0.27395	0.28907	0.35181	0.35656	0.31481	0.30484	0.31549	0.27675	0.28251	0.2475	0.28884	0.28199	0.20067	0.31746	0.26586	0.328	0.40574	0.3521	0.32587	0.2646	0.32485	0.2169	0.29556	0.18504	0.2149
1638.2	0.35778	0.35604	0.44101	0.35544	0.36673	0.39237	0.29072	0.31743	0.29349	0.34102	0.3232	0.26056	0.28868	0.33735	0.34694	0.3155	0.31262	0.31762	0.27517	0.28265	0.25582	0.26761	0.25751	0.1742	0.30947	0.24185	0.3016	0.39867	0.36743	0.31773	0.26569	0.3161	0.21627	0.26043	0.17678	0.20761
1639.1	0.36692	0.39011	0.44177	0.37537	0.37624	0.41608	0.3235	0.33317	0.3015	0.37233	0.32184	0.2815	0.30224	0.35002	0.36595	0.31126	0.31801	0.31431	0.29022	0.29389	0.26321	0.30268	0.25839	0.19155	0.32229	0.26874	0.30741	0.39284	0.39432	0.33134	0.28048	0.33871	0.21782	0.27295	0.18554	0.20928
1639.9	0.3777	0.3707	0.45137	0.38323	0.3627	0.42617	0.31411	0.31172	0.29457	0.35723	0.31886	0.30104	0.31792	0.34042	0.37244	0.31889	0.313	0.32065	0.28402	0.27167	0.26559	0.28871	0.26859	0.20407	0.31436	0.27097	0.30461	0.39356	0.37882	0.34132	0.28293	0.30491	0.21193	0.25083	0.19252	0.2244
1640.7	0.37253	0.35933	0.4561	0.37861	0.35026	0.41695	0.31298	0.3249	0.2888	0.3468	0.29874	0.29397	0.31499	0.33548	0.34842	0.31015	0.28816	0.30946	0.30338	0.27867	0.26152	0.28667	0.26197	0.20167	0.2982	0.26178	0.29593	0.39264	0.36518	0.33676	0.28257	0.3106	0.21454	0.24712	0.19333	0.19305
1641.5	0.37825	0.3677	0.45613	0.36262	0.3598	0.40942	0.31132	0.32555	0.27865	0.36005	0.30877	0.31179	0.31096	0.33377	0.3316	0.31181	0.27467	0.30476	0.30977	0.25737	0.2602	0.28944	0.27772	0.20951	0.30022	0.26182	0.28176	0.37908	0.36151	0.33724	0.28986	0.31661	0.22256	0.24631	0.20313	0.20187
1642.4	0.38377	0.37026	0.4588	0.3599	0.35926	0.39187	0.31386	0.32427	0.30105	0.36683	0.33594	0.3248	0.31788	0.35601	0.31853	0.30978	0.281	0.30662	0.29646	0.25408	0.26445	0.30236	0.31725	0.23832	0.29311	0.27777	0.29014	0.37465	0.3471	0.33353	0.29914	0.31917	0.24231	0.27047	0.23352	0.21072
1643.2	0.3774	0.36522	0.45274	0.35581	0.34957	0.38293	0.29812	0.31768	0.31069	0.33527	0.35513	0.32844	0.32033	0.35432	0.31711	0.32142	0.28645	0.30631	0.29694	0.24363	0.27423	0.26699	0.32083	0.23793	0.2943	0.2712	0.29869	0.38387	0.34674	0.33515	0.29434	0.30982	0.24431	0.25929	0.23468	0.24716
1644	0.35896	0.36752	0.42237	0.31253	0.32466	0.36624	0.29657	0.31792	0.32192	0.32742	0.34003	0.30667	0.299	0.35108	0.29903	0.28738	0.25809	0.29992	0.29508	0.23894	0.26939	0.27412	0.29717	0.22776	0.27582	0.26891	0.27863	0.36234	0.33913	0.32241	0.28425	0.32737	0.24556	0.26828	0.22234	0.23549
1644.8	0.36187	0.34387	0.42036	0.3098	0.33409	0.37037	0.27682	0.32784	0.32763	0.32313	0.36024	0.30833	0.29452	0.35154	0.31221	0.28505	0.26878	0.30432	0.27633	0.25498	0.28362	0.26803	0.30683	0.2465	0.27671	0.26542	0.28287	0.35068	0.35105	0.31879	0.27405	0.33691	0.24336	0.25453	0.22225	0.2492
1645.6	0.36699	0.34362	0.42279	0.33864	0.33781	0.37982	0.28903	0.33635	0.3251	0.32623	0.36552	0.28436	0.30099	0.3557	0.32695	0.30271	0.28416	0.30926	0.27169	0.26892	0.2747	0.27564	0.30246	0.24372	0.27444	0.27539	0.29641	0.35661	0.3654	0.33543	0.27465	0.35243	0.23358	0.25509	0.21822	0.25899
1646.5	0.35997	0.37056	0.42812	0.36444	0.3373	0.40753	0.29133	0.33239	0.30877	0.35036	0.36926	0.27011	0.30619	0.36029	0.34128	0.31076	0.28111	0.31761	0.28004	0.26751	0.27381	0.271	0.2941	0.23206	0.29342	0.29564	0.29542	0.3542	0.36746	0.3507	0.27436	0.35312	0.23318	0.25314	0.21903	0.26696
1647.3	0.353	0.38273	0.44947	0.35442	0.34089	0.38424	0.27375	0.31438	0.29293	0.34873	0.35369	0.26591	0.3017	0.36968	0.33947	0.29812	0.29013	0.31101	0.25887	0.2645	0.25948	0.29174	0.29164	0.22999	0.29156	0.29212	0.29101	0.34418	0.36531	0.33337	0.26838	0.33954	0.2449	0.26151	0.22229	0.24565
1648.1	0.38429	0.42218	0.4858	0.38625	0.37469	0.39397	0.27051	0.31571	0.31823	0.37743	0.38416	0.27411	0.33074	0.39174	0.37514	0.32945	0.3268	0.31941	0.26912	0.27882	0.26994	0.3087	0.31949	0.24515	0.30965	0.29982	0.32023	0.37654	0.38686	0.35698	0.28363	0.34017	0.25767	0.26871	0.23405	0.25929
1649	0.37003	0.43762	0.4736	0.36497	0.3653	0.38628	0.26542	0.29393	0.30681	0.38055	0.3724	0.25945	0.32301	0.38728	0.3693	0.31913	0.32224	0.29905	0.26432	0.26247	0.26128	0.30965	0.30817	0.24326	0.30473	0.29871	0.32042	0.36976	0.37572	0.34666	0.28692	0.33013	0.25639	0.26625	0.23449	0.26221
1649.8	0.37152	0.45004	0.47742	0.34998	0.37481	0.38623	0.24975	0.29357	0.32341	0.37777	0.35796	0.28193	0.31994	0.37271	0.37486	0.307	0.32454	0.30499	0.26187	0.27469	0.26232	0.29875	0.31265	0.25348	0.31529	0.30057	0.30482	0.388	0.37261	0.33901	0.2918	0.33099	0.26939	0.26427	0.23592	0.2742
1650.6	0.37615	0.43424	0.47942	0.32609	0.38066	0.37928	0.26035	0.3164	0.3416	0.38431	0.361	0.30532	0.31928	0.35574	0.36747	0.31435	0.33004	0.31035	0.27473	0.29397	0.26316	0.30333	0.31341	0.25873	0.30857	0.28715	0.32447	0.39491	0.37907	0.33993	0.31279	0.34298	0.2616	0.26256	0.23045	0.2926
1651.4	0.37542	0.43438	0.45934	0.34036	0.37922	0.39887	0.27711	0.30593	0.33768	0.38148	0.35717	0.31403	0.30979	0.35112	0.34579	0.33671	0.31472	0.31153	0.28923	0.28269	0.26149	0.27842	0.30654	0.26837	0.30733	0.29153	0.31881	0.40041	0.36634	0.34335	0.32284	0.35057	0.2405	0.24532	0.22575	0.31316
1652.3	0.36913	0.42669	0.44178	0.34035	0.38123	0.39426	0.3073	0.31241	0.33343	0.3864	0.3747	0.33429	0.29757	0.34831	0.32189	0.33765	0.30615	0.31654	0.29112	0.28369	0.27163	0.28073	0.31677	0.28764	0.31441	0.29907	0.30571	0.40219	0.36027	0.33166	0.33725	0.3439	0.24546	0.25244	0.25362	0.32924
1653.1	0.37809	0.41073	0.44453	0.35161	0.39369	0.38841	0.31143	0.31398	0.34687	0.36898	0.37547	0.32699	0.29412	0.33906	0.33715	0.33435	0.30545	0.32524	0.28049	0.29314	0.27915	0.27437	0.32135	0.26188	0.31172	0.28536	0.3051	0.40694	0.36527	0.33963	0.33094	0.3536	0.25623	0.24787	0.25148	0.32106
1653.9	0.37501	0.3973	0.44003	0.36394	0.39588	0.3795	0.33285	0.32281	0.33619	0.37599	0.37507	0.33805	0.29805	0.3359	0.34549	0.33822	0.3142	0.32154	0.27093	0.29149	0.29327	0.27751	0.32639	0.26243	0.30874	0.27544	0.30777	0.4071	0.37025	0.33506	0.33209	0.34865	0.25765	0.24493	0.25559	0.31583
1654.7	0.38755	0.39165	0.4462	0.39118	0.40306	0.3574	0.33211	0.31169	0.33179	0.36263	0.38634	0.34817	0.3017	0.34032	0.36889	0.33797	0.32051	0.30208	0.2746	0.2916	0.28986	0.29221	0.34861	0.28078	0.32141	0.28175	0.30342	0.40709	0.37106	0.32803	0.3352	0.35302	0.27597	0.25035	0.26393	0.30852
1655.6	0.37514	0.37351	0.42375	0.37938	0.40314	0.32646	0.333	0.32132	0.33003	0.35361	0.39478	0.33346	0.30102	0.32659	0.37884	0.30656	0.32655	0.29163	0.27032	0.28987	0.28629	0.30761	0.34039	0.25447	0.31243	0.27616	0.30261	0.39317	0.37459	0.31236	0.3475	0.36183	0.26747	0.25854	0.25777	0.29021
1656.4	0.36856	0.36279	0.43753	0.37652	0.40958	0.32434	0.33345	0.31389	0.31926	0.3239	0.37306	0.31214	0.30157	0.32196	0.40146	0.29468	0.33856	0.27581	0.27941	0.27694	0.28565	0.28457	0.32731	0.24555	0.31323	0.27826	0.31057	0.38924	0.38049	0.31124	0.35019	0.37221	0.2585	0.24702	0.24237	0.27992
1657.2	0.37413	0.38805	0.44662	0.37381	0.4047	0.32345	0.3645	0.31693	0.31158	0.34824	0.38204	0.32959	0.29882	0.3546	0.40083	0.29733	0.33624	0.27771	0.3052	0.2849	0.28353	0.30836	0.34509	0.25959	0.32505	0.3063	0.31798	0.3865	0.39062	0.31274	0.36603	0.37033	0.25836	0.26406	0.25626	0.29161
1658	0.38187	0.40802	0.44245	0.36154	0.39687	0.32297	0.3499	0.31066	0.3304	0.33303	0.41433	0.32182	0.30869	0.37078	0.39433	0.30168	0.33051	0.28755	0.30615	0.28437	0.29363	0.30965	0.33848	0.27068	0.32673	0.31499	0.31303	0.38057	0.38034	0.31896	0.36915	0.35905	0.27169	0.27201	0.27586	0.28891
1658.8	0.35989	0.40516	0.43688	0.33263	0.38449	0.34144	0.3407	0.31107	0.30291	0.3309	0.39551	0.30437	0.30569	0.36636	0.3804	0.27818	0.32934	0.2898	0.29629	0.28206	0.27836	0.29834	0.31233	0.25189	0.31252	0.29977	0.31561	0.35556	0.37516	0.32179	0.35368	0.347	0.25307	0.25912	0.2702	0.28065
1659.7	0.39406	0.43768	0.48229	0.35914	0.39386	0.36656	0.34129	0.32628	0.32065	0.36154	0.41843	0.32275	0.33352	0.39689	0.40813	0.30919	0.3448	0.31065	0.30041	0.29985	0.28841	0.3104	0.34114	0.28701	0.34049	0.31647	0.33543	0.37148	0.38527	0.34458	0.35858	0.34112	0.27832	0.26773	0.29576	0.29017
1660.5	0.37836	0.41604	0.45287	0.33686	0.37159	0.36506	0.29087	0.30587	0.31881	0.36683	0.40074	0.32763	0.32674	0.38231	0.3775	0.30086	0.31977	0.32044	0.26292	0.29524	0.27439	0.32092	0.324	0.27021	0.32	0.29507	0.31902	0.35369	0.36844	0.34695	0.32451	0.32449	0.27793	0.26892	0.27427	0.28746
1661.3	0.37141	0.40404	0.45142	0.34009	0.36674	0.37784	0.2686	0.31935	0.33499	0.37078	0.4043	0.34554	0.33857	0.3547	0.36848	0.29337	0.31639	0.33299	0.24908	0.28389	0.27832	0.31272	0.31176	0.28318	0.31246	0.27999	0.30925	0.34362	0.35816	0.3502	0.32215	0.33071	0.28528	0.25718	0.25979	0.28725
1662.1	0.38216	0.40526	0.44953	0.37451	0.38382	0.39948	0.2817	0.33422	0.32897	0.40826	0.40788	0.36932	0.34064	0.3605	0.36366	0.29696	0.32569	0.32408	0.2604	0.28775	0.269	0.31279	0.32812	0.28699	0.31705	0.28146	0.32199	0.34736	0.36813	0.35695	0.33456	0.34565	0.27923	0.25985	0.25025	0.31136
1663	0.39495	0.42925	0.43899	0.38616	0.39878	0.40578	0.28606	0.33176	0.36061	0.40668	0.40939	0.37459	0.3472	0.3688	0.36301	0.30783	0.31974	0.33144	0.25698	0.26683	0.29493	0.31602	0.34025	0.29323	0.31858	0.30038	0.30712	0.36855	0.37018	0.35998	0.345	0.34675	0.29228	0.25362	0.24784	0.30736
1663.8	0.37391	0.3961	0.4069	0.35342	0.39346	0.39827	0.28266	0.3375	0.33087	0.38942	0.37908	0.3815	0.31869	0.34783	0.33005	0.28734	0.29786	0.31591	0.23993	0.2647	0.28731	0.28778	0.31867	0.28472	0.28915	0.27993	0.28674	0.35848	0.35233	0.34266	0.32163	0.35723	0.27833	0.23328	0.23642	0.30515
1664.6	0.39218	0.40596	0.43424	0.39506	0.40972	0.41498	0.3149	0.36949	0.35682	0.41262	0.40557	0.39765	0.32871	0.36571	0.34804	0.31751	0.30815	0.32429	0.26165	0.27953	0.29161	0.29584	0.34994	0.29057	0.31033	0.30102	0.2978	0.37466	0.35995	0.3446	0.34567	0.37958	0.29512	0.2401	0.24985	0.29694
1665.4	0.40208	0.39832	0.42898	0.40144	0.3975	0.40014	0.33689	0.3695	0.33729	0.41527	0.41838	0.39885	0.32732	0.36546	0.34048	0.31815	0.30195	0.30523	0.27129	0.26797	0.27922	0.31054	0.35263	0.27895	0.3139	0.29999	0.30374	0.3815	0.35183	0.33481	0.35243	0.38155	0.28777	0.25451	0.252	0.2927
1666.2	0.39136	0.39345	0.43554	0.35752	0.37331	0.39702	0.34999	0.36162	0.32264	0.3994	0.39972	0.38945	0.31086	0.36944	0.35373	0.30303	0.29204	0.30938	0.28391	0.26746	0.26461	0.30779	0.35025	0.2688	0.31655	0.30096	0.3003	0.36601	0.34093	0.33055	0.35932	0.37958	0.28008	0.24551	0.25061	0.26792
1667.1	0.37537	0.37384	0.44566	0.35644	0.36753	0.38653	0.35619	0.36723	0.32617	0.40668	0.41821	0.38868	0.29395	0.36563	0.34989	0.30509	0.29608	0.30959	0.28432	0.28288	0.26381	0.2967	0.35533	0.25994	0.31358	0.29179	0.30403	0.35721	0.34355	0.33043	0.35905	0.36982	0.28819	0.25374	0.26318	0.26571
1667.9	0.37891	0.39751	0.45557	0.38753	0.3718	0.39688	0.37637	0.35922	0.35596	0.41627	0.43847	0.3953	0.31247	0.36774	0.36925	0.32115	0.30892	0.31858	0.29667	0.28965	0.27144	0.32378	0.38623	0.28246	0.3481	0.32038	0.30442	0.38776	0.35447	0.34648	0.38658	0.37145	0.30059	0.2627	0.26903	0.26775
1668.7	0.37928	0.39595	0.45229	0.3697	0.35816	0.39046	0.37916	0.38335	0.3407	0.41704	0.43789	0.39327	0.3088	0.35316	0.37942	0.31077	0.30748	0.31261	0.30061	0.29996	0.28483	0.31192	0.3737	0.27347	0.34149	0.30644	0.30847	0.37364	0.35676	0.35051	0.38826	0.37499	0.30088	0.24741	0.27202	0.26222
1669.5	0.38434	0.41205	0.45444	0.38001	0.38242	0.42061	0.3841	0.39502	0.36427	0.42441	0.4365	0.40101	0.309	0.3717	0.38989	0.31929	0.33854	0.33243	0.29906	0.32503	0.2916	0.30454	0.37098	0.28892	0.35985	0.32951	0.31122	0.37368	0.37796	0.364	0.40621	0.37934	0.30598	0.23893	0.28112	0.27247
1670.4	0.39865	0.41554	0.44382	0.40961	0.4002	0.43339	0.38826	0.41361	0.38419	0.45375	0.45727	0.41127	0.32826	0.3749	0.38766	0.33884	0.35103	0.34729	0.29631	0.33251	0.30839	0.33783	0.37065	0.30702	0.37167	0.33857	0.31732	0.3875	0.38822	0.36962	0.41367	0.38046	0.32086	0.25485	0.29026	0.28025
1671.2	0.42682	0.44314	0.45109	0.41535	0.41386	0.45276	0.3885	0.41362	0.38916	0.45875	0.45658	0.43496	0.33812	0.38755	0.3984	0.34497	0.36208	0.34589	0.30629	0.34858	0.31764	0.36423	0.37062	0.33354	0.39543	0.36057	0.33827	0.38574	0.39346	0.35721	0.42849	0.40248	0.3162	0.25022	0.28048	0.30084
1672	0.42471	0.43422	0.44514	0.40148	0.40509	0.45166	0.39208	0.43127	0.38638	0.46677	0.43424	0.42254	0.33057	0.39382	0.38697	0.33067	0.36412	0.34669	0.31383	0.35432	0.32094	0.36481	0.34341	0.31981	0.38098	0.35379	0.33948	0.35577	0.38984	0.35727	0.42144	0.39908	0.31837	0.25167	0.26537	0.2978
1672.8	0.43547	0.4517	0.44809	0.40571	0.41745	0.46061	0.40199	0.41069	0.39969	0.47603	0.42498	0.43297	0.34634	0.41164	0.3938	0.33964	0.37432	0.3522	0.32625	0.35722	0.33512	0.39721	0.3559	0.35573	0.39447	0.36875	0.35384	0.3602	0.38014	0.34858	0.43035	0.39035	0.32632	0.26364	0.25895	0.31395
1673.6	0.36526	0.39318	0.41538	0.38297	0.36306	0.39575	0.40864	0.41634	0.35745	0.42551	0.32185	0.37006	0.31981	0.37463	0.34143	0.29393	0.35303	0.32034	0.31089	0.3502	0.30324	0.37678	0.29355	0.31807	0.34513	0.33945	0.30098	0.33206	0.35742	0.35468	0.38107	0.37127	0.30318	0.24385	0.20755	0.26366
