# Supplementary material for: All-flexible chronoepifluidic nanoplasmonic patch for label-free metabolite profiling in sweat
Source: Nat Commun. 2025 Aug 27;16:8017. doi: 10.1038/s41467-025-63510-2 (PMC12391418; doi:10.1038/s41467-025-63510-2)
Supplement: Supplementary file 4 — Supplementary Data 1 [file 41467_2025_63510_MOESM4_ESM.zip › ML_SERS data_Base solution_UA_20uM_Lac_20mM_Try_200uM_Glu_500uM.csv]

	Measurement number
Wavenumber (cm-1)	1	2	3	4	5	6	7	8	9	10	11	12	13	14	15	16	17	18	19	20	21	22	23	24	25	26	27	28	29	30	31	32	33	34	35	36
457.71	0.21017	0.20536	0.19852	0.22482	0.22701	0.22488	0.21649	0.25253	0.20979	0.26247	0.2338	0.22242	0.21048	0.24017	0.20938	0.19612	0.22911	0.24168	0.24877	0.25749	0.25345	0.21994	0.22378	0.22527	0.26034	0.33001	0.2665	0.2499	0.25584	0.28326	0.23167	0.25249	0.24242	0.25928	0.25974	0.24837
458.74	0.20638	0.20628	0.21162	0.22536	0.24085	0.20953	0.20165	0.2483	0.20888	0.25908	0.24032	0.22059	0.22142	0.26022	0.2069	0.21166	0.24967	0.23267	0.2435	0.24628	0.25853	0.21004	0.24007	0.23264	0.25156	0.3414	0.28264	0.26136	0.27558	0.2808	0.22311	0.24505	0.25607	0.24618	0.26645	0.26539
459.78	0.20163	0.19758	0.2074	0.22126	0.23648	0.20305	0.19427	0.22772	0.20131	0.24365	0.23103	0.21925	0.21545	0.24496	0.19999	0.20903	0.23512	0.22241	0.24768	0.24454	0.25787	0.19599	0.23067	0.2258	0.24319	0.32754	0.27141	0.24875	0.26904	0.27153	0.2242	0.23793	0.25135	0.23273	0.26265	0.2607
460.81	0.19581	0.19363	0.20439	0.21766	0.23352	0.18874	0.18557	0.21684	0.19184	0.23371	0.22358	0.21869	0.20933	0.23613	0.18719	0.20629	0.22906	0.21367	0.23822	0.23621	0.24773	0.18626	0.22342	0.22333	0.23108	0.31835	0.26573	0.24608	0.26308	0.26236	0.218	0.23255	0.24081	0.21837	0.2593	0.26236
461.85	0.19192	0.18274	0.19686	0.21159	0.23117	0.18891	0.18673	0.20845	0.18601	0.2321	0.22177	0.2195	0.20985	0.22105	0.18337	0.19924	0.22051	0.21055	0.23658	0.23472	0.24455	0.18439	0.22077	0.21283	0.22701	0.3038	0.25964	0.24543	0.25887	0.26251	0.21825	0.22821	0.23233	0.21359	0.26024	0.25643
462.88	0.17705	0.17993	0.18659	0.20617	0.217	0.18122	0.18035	0.19436	0.17824	0.21598	0.20742	0.21564	0.20766	0.206	0.17811	0.1898	0.20497	0.20725	0.22533	0.21826	0.23205	0.17529	0.20994	0.21124	0.21702	0.2963	0.25546	0.23773	0.24846	0.25499	0.20938	0.21522	0.21885	0.20128	0.25312	0.25089
463.92	0.1723	0.18388	0.18367	0.20113	0.20708	0.17466	0.1725	0.19639	0.16998	0.21524	0.2072	0.2061	0.20537	0.20105	0.17656	0.18997	0.19512	0.20337	0.21464	0.20886	0.22133	0.17959	0.20793	0.20366	0.21332	0.29655	0.25903	0.24002	0.24067	0.25357	0.20167	0.20859	0.21228	0.20646	0.24764	0.2452
464.93	0.16343	0.17299	0.17319	0.19309	0.19971	0.16024	0.17148	0.18936	0.1604	0.21382	0.19741	0.20342	0.1946	0.1841	0.17098	0.18082	0.19345	0.19219	0.2128	0.20177	0.21348	0.17683	0.19872	0.19912	0.20454	0.28381	0.26082	0.24324	0.24164	0.24442	0.18997	0.20301	0.20854	0.20387	0.24081	0.24011
465.96	0.152	0.16416	0.1585	0.18421	0.19071	0.15078	0.15977	0.179	0.14866	0.21037	0.18634	0.19351	0.18991	0.17715	0.1715	0.18162	0.18882	0.18295	0.20641	0.19016	0.20816	0.17261	0.19601	0.19134	0.19912	0.2799	0.2572	0.24243	0.24451	0.23924	0.1788	0.18786	0.21095	0.20552	0.23551	0.23355
467	0.14161	0.16223	0.14368	0.17601	0.17668	0.13309	0.14932	0.17789	0.13377	0.20355	0.1678	0.18194	0.17672	0.1737	0.16179	0.17079	0.18098	0.17168	0.1974	0.18484	0.19789	0.16526	0.17962	0.18653	0.18773	0.27655	0.25837	0.23409	0.24033	0.22835	0.17189	0.18304	0.20547	0.19757	0.22555	0.22861
468.03	0.13533	0.15585	0.1359	0.16751	0.17162	0.12322	0.14506	0.16969	0.11621	0.20445	0.16012	0.17759	0.15843	0.16379	0.15418	0.16506	0.17788	0.1641	0.19164	0.18184	0.18569	0.1541	0.16944	0.17634	0.17809	0.26703	0.25478	0.23489	0.24466	0.22496	0.17132	0.17845	0.20022	0.19398	0.21519	0.2295
469.06	0.12428	0.14577	0.12268	0.15941	0.16782	0.11028	0.14034	0.15835	0.10384	0.19391	0.14264	0.17075	0.14467	0.15256	0.14186	0.15437	0.16746	0.15638	0.18199	0.17023	0.17923	0.14271	0.1591	0.17229	0.16499	0.25538	0.25273	0.23499	0.24265	0.22144	0.16938	0.17367	0.19321	0.1826	0.20897	0.2235
470.1	0.11835	0.14183	0.1074	0.15315	0.15926	0.1023	0.12907	0.14963	0.097928	0.174	0.13258	0.16649	0.13834	0.14777	0.12929	0.14386	0.15915	0.15224	0.16731	0.16174	0.16624	0.12451	0.15116	0.17001	0.15261	0.24859	0.2519	0.2266	0.23712	0.21402	0.15805	0.16683	0.18469	0.1694	0.2058	0.22441
471.13	0.11623	0.13035	0.095587	0.14581	0.15424	0.096207	0.12539	0.14322	0.093517	0.16507	0.12823	0.16298	0.12641	0.13363	0.11708	0.13393	0.1523	0.14778	0.16127	0.15986	0.16093	0.11495	0.1414	0.16274	0.14076	0.23523	0.25554	0.22126	0.22857	0.20818	0.15219	0.16351	0.17326	0.15792	0.19951	0.21842
472.16	0.10806	0.11059	0.083282	0.13594	0.14448	0.084922	0.10661	0.11297	0.079041	0.14973	0.11439	0.14969	0.10663	0.10964	0.10476	0.12357	0.14262	0.13563	0.14913	0.13849	0.14216	0.10049	0.13246	0.1495	0.12139	0.21618	0.24498	0.21353	0.21518	0.19851	0.13504	0.1511	0.15942	0.15354	0.19065	0.20222
473.17	0.1019	0.10301	0.069335	0.12728	0.13345	0.075689	0.094823	0.10285	0.069651	0.13036	0.10467	0.13581	0.098773	0.10198	0.090188	0.11324	0.1296	0.12044	0.13968	0.12931	0.14237	0.089191	0.12554	0.13975	0.11316	0.20711	0.24156	0.20991	0.207	0.18658	0.1163	0.14566	0.15333	0.14301	0.18991	0.19497
474.21	0.093804	0.09481	0.057795	0.12257	0.12521	0.064607	0.088873	0.095089	0.058212	0.12221	0.10058	0.12484	0.089098	0.096277	0.082616	0.10446	0.12468	0.10305	0.13746	0.12441	0.12954	0.077916	0.12052	0.12347	0.097479	0.19843	0.24236	0.20376	0.20239	0.17538	0.10122	0.13573	0.1416	0.1373	0.18821	0.18584
475.24	0.087163	0.085858	0.049088	0.10817	0.11962	0.049335	0.08543	0.080579	0.044726	0.12485	0.081037	0.11381	0.075599	0.085929	0.079182	0.092128	0.12	0.091038	0.13053	0.11168	0.11888	0.076089	0.10732	0.10885	0.090983	0.18489	0.24241	0.19638	0.19665	0.17137	0.10253	0.13022	0.13752	0.13755	0.17686	0.17661
476.27	0.081531	0.085511	0.044058	0.10284	0.1124	0.044903	0.083318	0.076004	0.029207	0.11652	0.071328	0.10173	0.067491	0.082201	0.077768	0.078526	0.11327	0.086723	0.12342	0.10557	0.10526	0.068276	0.10096	0.10175	0.085881	0.17732	0.24445	0.19503	0.19099	0.16962	0.097352	0.13005	0.1356	0.14166	0.17104	0.17102
477.31	0.08048	0.088784	0.033939	0.098562	0.10659	0.032124	0.079444	0.08521	0.023659	0.11309	0.071211	0.097372	0.063844	0.084287	0.067464	0.073632	0.10901	0.075268	0.11875	0.11275	0.098681	0.068125	0.095167	0.095961	0.086958	0.17462	0.24159	0.19516	0.18594	0.16185	0.087232	0.13827	0.1335	0.14231	0.16994	0.16911
478.34	0.084358	0.084606	0.028676	0.099453	0.10181	0.030263	0.081841	0.085704	0.016735	0.11246	0.061505	0.092326	0.059696	0.075396	0.06578	0.074981	0.10639	0.075555	0.12129	0.11064	0.088758	0.074307	0.089804	0.08896	0.081821	0.16298	0.24145	0.19224	0.17594	0.16152	0.08766	0.14339	0.13433	0.14922	0.16294	0.1606
479.37	0.091684	0.094669	0.027182	0.093753	0.10026	0.036453	0.080186	0.08588	0.017395	0.11516	0.051508	0.097719	0.05973	0.072293	0.065791	0.070041	0.10816	0.08339	0.11563	0.1106	0.093958	0.079189	0.087925	0.094683	0.085106	0.16328	0.24079	0.19488	0.1703	0.16127	0.091855	0.15327	0.13972	0.14797	0.15998	0.16751
480.38	0.097992	0.10017	0.032151	0.10592	0.095575	0.041567	0.079535	0.098659	0.020303	0.11612	0.057231	0.099158	0.06459	0.073005	0.057189	0.076325	0.10668	0.085107	0.11349	0.12002	0.10072	0.07911	0.092873	0.093803	0.077317	0.16459	0.23448	0.20763	0.16726	0.15696	0.089918	0.16049	0.14246	0.15042	0.16249	0.17454
481.41	0.10404	0.10359	0.045397	0.1154	0.095999	0.040992	0.083135	0.094296	0.02932	0.11591	0.061968	0.10347	0.071035	0.067913	0.059548	0.083786	0.10932	0.084102	0.12037	0.11795	0.1163	0.081542	0.092729	0.091836	0.074247	0.16213	0.23021	0.21698	0.17216	0.15353	0.095464	0.17436	0.1585	0.14438	0.1644	0.17857
482.45	0.11613	0.11342	0.060828	0.13009	0.10984	0.058854	0.10005	0.10225	0.045219	0.12864	0.07159	0.11091	0.083363	0.069359	0.075228	0.092287	0.11889	0.095832	0.13185	0.13017	0.12989	0.089256	0.10551	0.095152	0.077872	0.15708	0.24052	0.23537	0.17723	0.16193	0.11723	0.18225	0.17511	0.15206	0.16988	0.19001
483.48	0.12743	0.13016	0.08138	0.14231	0.12351	0.06866	0.11806	0.1086	0.062399	0.14598	0.08334	0.12088	0.093027	0.082121	0.08562	0.099208	0.12981	0.10161	0.13561	0.14408	0.14074	0.10209	0.11052	0.10353	0.081211	0.1677	0.24054	0.24751	0.18873	0.16447	0.1309	0.19269	0.19163	0.16095	0.17463	0.20118
484.51	0.13931	0.13693	0.10587	0.1584	0.13793	0.077319	0.13838	0.11844	0.072629	0.15903	0.101	0.13496	0.10735	0.087462	0.093583	0.10329	0.13824	0.10649	0.14054	0.15018	0.15151	0.11253	0.11789	0.10696	0.086315	0.16462	0.23785	0.25428	0.19494	0.16556	0.14542	0.20297	0.19822	0.17176	0.18435	0.20529
485.54	0.14215	0.14372	0.11917	0.17056	0.14957	0.09214	0.14859	0.12402	0.078181	0.17664	0.10756	0.14359	0.11963	0.088165	0.10716	0.10729	0.14114	0.11643	0.14495	0.15179	0.15263	0.1249	0.12042	0.11288	0.094416	0.16145	0.23401	0.25471	0.19553	0.17279	0.14887	0.20641	0.20273	0.18025	0.19163	0.20429
486.57	0.16146	0.16099	0.12936	0.18274	0.16806	0.10926	0.16392	0.14319	0.088437	0.20094	0.12086	0.1543	0.12878	0.09888	0.11753	0.10851	0.15686	0.12995	0.15892	0.16693	0.15415	0.14643	0.13354	0.1229	0.10844	0.16754	0.23803	0.24488	0.20626	0.18456	0.15917	0.2082	0.20438	0.20588	0.2076	0.21956
487.58	0.17849	0.1765	0.14903	0.19854	0.18949	0.12296	0.17973	0.15652	0.10473	0.21909	0.13424	0.17247	0.14201	0.10803	0.13385	0.1176	0.16876	0.14701	0.17745	0.17387	0.16915	0.1576	0.1345	0.14433	0.12075	0.17329	0.24088	0.24628	0.22179	0.19629	0.1631	0.21904	0.21823	0.21876	0.21673	0.2348
488.61	0.19993	0.19883	0.16185	0.22391	0.21019	0.14013	0.1946	0.1852	0.12327	0.23474	0.1593	0.19584	0.15648	0.12292	0.14262	0.12862	0.17979	0.17161	0.19417	0.19325	0.18414	0.15935	0.15715	0.16256	0.13548	0.18823	0.24315	0.25192	0.22977	0.21293	0.1805	0.23203	0.23184	0.22922	0.23668	0.25305
489.64	0.21456	0.21534	0.16413	0.24608	0.21982	0.15769	0.20754	0.20539	0.1426	0.25887	0.18323	0.20513	0.1636	0.13455	0.15431	0.14408	0.18868	0.19771	0.21811	0.21203	0.1968	0.16881	0.17557	0.17286	0.15185	0.20255	0.24032	0.2596	0.23473	0.23033	0.18831	0.24814	0.24762	0.24982	0.25223	0.27083
490.67	0.24257	0.24157	0.19075	0.26659	0.24278	0.17964	0.23375	0.22992	0.17694	0.2788	0.20793	0.22519	0.18215	0.16014	0.18223	0.16231	0.20622	0.22626	0.2439	0.23976	0.22547	0.1866	0.19259	0.18938	0.17606	0.2281	0.26186	0.27487	0.25148	0.25545	0.20508	0.27119	0.276	0.27387	0.26977	0.29518
491.7	0.26064	0.27104	0.21791	0.29896	0.26846	0.20846	0.26162	0.2494	0.21489	0.30771	0.23118	0.25539	0.2089	0.18783	0.20268	0.18497	0.21699	0.25243	0.26154	0.2577	0.24442	0.2017	0.20941	0.21346	0.19442	0.25548	0.28283	0.30375	0.26742	0.27921	0.22135	0.28526	0.29757	0.29301	0.28249	0.31521
492.74	0.28176	0.29323	0.23953	0.32783	0.28578	0.23093	0.28247	0.27176	0.23795	0.33513	0.25187	0.28095	0.23009	0.20628	0.21759	0.20188	0.23097	0.27271	0.27118	0.27848	0.26185	0.22476	0.22598	0.22374	0.21979	0.28128	0.29712	0.31605	0.28256	0.29816	0.23676	0.29693	0.31196	0.31289	0.29869	0.33586
493.74	0.30147	0.31877	0.25974	0.3619	0.32105	0.2502	0.31278	0.2838	0.26614	0.36396	0.27646	0.3026	0.25841	0.2226	0.24488	0.22323	0.25041	0.29495	0.29499	0.29069	0.28728	0.25347	0.23583	0.23821	0.24725	0.2975	0.31247	0.33659	0.30828	0.31449	0.2612	0.30676	0.33092	0.33637	0.31695	0.35582
494.77	0.32771	0.34988	0.28621	0.39885	0.36168	0.27881	0.34274	0.30943	0.30209	0.38238	0.30843	0.33259	0.28299	0.25359	0.27359	0.24839	0.27357	0.31719	0.31551	0.31544	0.31424	0.28235	0.25361	0.26309	0.2755	0.32326	0.33838	0.35562	0.34051	0.33708	0.28369	0.31656	0.35903	0.35587	0.33346	0.38475
495.8	0.3495	0.36965	0.30173	0.43619	0.39037	0.29421	0.3602	0.33158	0.31848	0.40642	0.32904	0.35023	0.29852	0.27096	0.29211	0.25911	0.29023	0.33658	0.33054	0.3246	0.32636	0.30292	0.26975	0.28347	0.29302	0.33956	0.34673	0.36796	0.36277	0.34996	0.29299	0.31978	0.36383	0.37524	0.35204	0.41077
496.83	0.37193	0.39247	0.32115	0.47072	0.41853	0.30074	0.37675	0.35767	0.33695	0.43007	0.34638	0.35874	0.31127	0.28289	0.32379	0.27639	0.30826	0.34358	0.34771	0.34295	0.35289	0.32228	0.28392	0.28793	0.30897	0.35501	0.35789	0.37688	0.37328	0.35898	0.30852	0.33278	0.37235	0.38536	0.37407	0.42678
497.86	0.38359	0.41829	0.33305	0.49259	0.44108	0.3071	0.39389	0.37196	0.35529	0.43706	0.35816	0.36498	0.31864	0.30888	0.34225	0.28346	0.31914	0.35802	0.36265	0.35073	0.36819	0.32515	0.29496	0.29615	0.3131	0.37871	0.36926	0.38179	0.38364	0.36795	0.31639	0.33811	0.37688	0.39597	0.38355	0.43566
498.87	0.39085	0.42881	0.35005	0.49959	0.44266	0.32024	0.39399	0.39092	0.37209	0.45025	0.36005	0.36526	0.32587	0.31946	0.36713	0.28762	0.3224	0.3592	0.3675	0.36457	0.37021	0.3277	0.29615	0.30016	0.32147	0.39239	0.38574	0.38077	0.38446	0.37443	0.30958	0.3491	0.37258	0.40013	0.3897	0.45026
499.9	0.39828	0.44648	0.36633	0.51667	0.45647	0.3242	0.39422	0.40038	0.38352	0.46153	0.35823	0.36392	0.33973	0.32805	0.38745	0.29632	0.33411	0.36415	0.37469	0.36983	0.37436	0.32563	0.29654	0.29467	0.32355	0.40382	0.3966	0.3908	0.39492	0.38203	0.31224	0.35326	0.3766	0.40154	0.39893	0.44853
500.93	0.40519	0.46603	0.37366	0.52976	0.46878	0.33397	0.4038	0.41192	0.40069	0.46252	0.37795	0.37315	0.34824	0.33654	0.40072	0.31543	0.34596	0.36434	0.38247	0.38803	0.38068	0.32141	0.30348	0.29739	0.33069	0.41504	0.40485	0.398	0.404	0.38766	0.32057	0.3668	0.38058	0.39693	0.40939	0.4538
501.96	0.40298	0.47508	0.37977	0.53779	0.47131	0.35056	0.40527	0.41322	0.41646	0.46147	0.38784	0.38167	0.35369	0.35045	0.40447	0.33057	0.35381	0.38068	0.38815	0.39671	0.3811	0.31591	0.30242	0.30181	0.34051	0.4236	0.40852	0.40908	0.41132	0.39644	0.32283	0.37261	0.38405	0.40124	0.41576	0.46596
502.99	0.40614	0.48155	0.382	0.54747	0.47629	0.36305	0.40756	0.42259	0.4278	0.46538	0.39425	0.39291	0.36054	0.34717	0.41135	0.35318	0.36329	0.39193	0.39636	0.40565	0.38308	0.31658	0.30443	0.30751	0.34869	0.42511	0.40979	0.41958	0.41888	0.40728	0.33277	0.37848	0.38563	0.40161	0.42972	0.48429
504.02	0.40894	0.47692	0.37325	0.54415	0.47664	0.35909	0.40808	0.41112	0.42762	0.45347	0.39358	0.39341	0.34534	0.34021	0.39989	0.35879	0.36886	0.39569	0.39196	0.3991	0.38306	0.30739	0.30768	0.30554	0.34333	0.41344	0.40409	0.41127	0.42003	0.40508	0.32731	0.36874	0.38334	0.39913	0.43442	0.48108
505.02	0.40678	0.4771	0.36682	0.54087	0.46709	0.36118	0.41008	0.41131	0.43139	0.45167	0.39706	0.40233	0.34255	0.34806	0.39847	0.3635	0.36953	0.40763	0.39435	0.39969	0.38503	0.30712	0.30965	0.32107	0.34329	0.41594	0.40162	0.41029	0.42174	0.40527	0.32474	0.36737	0.3734	0.40236	0.4361	0.49975
506.05	0.39901	0.4696	0.36002	0.52483	0.4569	0.35648	0.40464	0.40058	0.43343	0.45335	0.38439	0.3956	0.33783	0.35017	0.39872	0.35602	0.36764	0.41618	0.39854	0.39086	0.39174	0.31033	0.30468	0.32052	0.3426	0.41447	0.40204	0.40368	0.41318	0.40727	0.32737	0.35559	0.37535	0.40987	0.434	0.4996
507.08	0.39426	0.46392	0.34476	0.49788	0.44482	0.34332	0.39765	0.39325	0.41468	0.44418	0.3735	0.38363	0.33372	0.34138	0.39061	0.33854	0.3608	0.41612	0.39442	0.38201	0.38631	0.30995	0.2932	0.31642	0.33779	0.41103	0.39417	0.38508	0.40655	0.39734	0.31962	0.35079	0.36923	0.40737	0.42744	0.4935
508.11	0.38868	0.45853	0.33657	0.47026	0.42499	0.33453	0.3933	0.38548	0.4049	0.43391	0.37303	0.37424	0.32342	0.33578	0.38354	0.31784	0.35176	0.41246	0.3897	0.374	0.37613	0.30447	0.29575	0.31227	0.33414	0.39968	0.38749	0.36765	0.39916	0.38529	0.31364	0.34121	0.35977	0.40092	0.42714	0.48094
509.14	0.38641	0.4652	0.32964	0.45489	0.41766	0.32954	0.38559	0.38919	0.39745	0.42906	0.37657	0.37241	0.32552	0.33982	0.37492	0.31695	0.35092	0.41998	0.39272	0.37393	0.37582	0.30729	0.3002	0.31593	0.32768	0.41407	0.3875	0.37242	0.40366	0.38832	0.31769	0.34344	0.35463	0.39511	0.42746	0.48205
510.14	0.38439	0.45072	0.31638	0.42739	0.40963	0.31794	0.3776	0.38001	0.38025	0.41498	0.36415	0.3544	0.31084	0.31774	0.36422	0.30506	0.35028	0.4139	0.38607	0.36514	0.36407	0.29852	0.28925	0.29648	0.31953	0.40459	0.38249	0.35693	0.40432	0.37698	0.30894	0.33583	0.34405	0.37793	0.42387	0.46091
511.17	0.38733	0.44356	0.30298	0.40815	0.39167	0.31589	0.36574	0.37468	0.36228	0.40697	0.35863	0.35291	0.30228	0.31266	0.34996	0.30275	0.3475	0.4061	0.37392	0.35847	0.34792	0.28593	0.2855	0.29133	0.31108	0.39714	0.37295	0.3498	0.40299	0.37731	0.29855	0.33628	0.33688	0.36651	0.41378	0.44931
512.2	0.39087	0.43296	0.29099	0.39153	0.37151	0.30041	0.36089	0.3722	0.34538	0.39605	0.35274	0.35165	0.29065	0.30747	0.33658	0.30832	0.34248	0.39634	0.36277	0.35383	0.33672	0.26892	0.29173	0.28996	0.29934	0.38811	0.366	0.35222	0.39535	0.37058	0.29458	0.32827	0.3251	0.34967	0.40326	0.44011
513.23	0.39589	0.42072	0.27422	0.37148	0.36071	0.28401	0.34187	0.35352	0.32409	0.39314	0.34376	0.3403	0.2816	0.29622	0.32718	0.30603	0.33586	0.381	0.35616	0.34408	0.33738	0.26273	0.28409	0.28203	0.28923	0.3841	0.36253	0.34613	0.38487	0.35923	0.2799	0.32276	0.31856	0.34297	0.39451	0.42665
514.23	0.39152	0.40091	0.26335	0.3478	0.34149	0.26766	0.32367	0.34321	0.30366	0.39021	0.32682	0.33166	0.26844	0.28343	0.32903	0.29196	0.33	0.36594	0.34329	0.33417	0.32375	0.25633	0.27353	0.26891	0.2862	0.36916	0.35639	0.32919	0.36581	0.34824	0.26479	0.30789	0.30961	0.33641	0.38591	0.40943
515.26	0.39271	0.39487	0.25363	0.32582	0.31358	0.25365	0.31177	0.32576	0.28398	0.37936	0.31641	0.32318	0.25899	0.275	0.31646	0.28657	0.31533	0.34698	0.33449	0.32248	0.31138	0.24882	0.27429	0.26983	0.27768	0.36486	0.34779	0.31888	0.34492	0.34177	0.25697	0.29752	0.30782	0.32991	0.38069	0.39985
516.29	0.40327	0.39074	0.24293	0.3075	0.30444	0.24153	0.30649	0.31181	0.26444	0.3649	0.30524	0.31329	0.25332	0.2607	0.30639	0.27795	0.31046	0.34205	0.33024	0.31256	0.30524	0.2455	0.26993	0.26431	0.2708	0.36324	0.34199	0.31208	0.33557	0.3224	0.25407	0.29	0.29702	0.31602	0.37937	0.39019
517.32	0.4085	0.37633	0.23332	0.28482	0.30046	0.23473	0.2899	0.29988	0.26031	0.35473	0.30211	0.30925	0.24946	0.25184	0.30352	0.26397	0.30818	0.32881	0.32993	0.30595	0.30672	0.24904	0.26781	0.26278	0.26834	0.35916	0.33919	0.29986	0.3418	0.32278	0.2514	0.28245	0.29578	0.30687	0.38073	0.38513
518.34	0.42006	0.37561	0.23108	0.28116	0.2989	0.24192	0.29119	0.30881	0.25066	0.35661	0.29224	0.3137	0.25361	0.25312	0.30101	0.26604	0.31251	0.33237	0.33221	0.31043	0.3024	0.25971	0.26441	0.26647	0.2739	0.36758	0.3339	0.30352	0.34984	0.3307	0.26361	0.28338	0.30088	0.31278	0.37275	0.38582
519.35	0.43	0.37062	0.22535	0.27624	0.29279	0.24039	0.28569	0.29683	0.24183	0.34963	0.28938	0.3066	0.2513	0.2531	0.29643	0.27219	0.30932	0.32469	0.32822	0.30635	0.30127	0.25881	0.25888	0.25944	0.2718	0.36869	0.33603	0.30716	0.35371	0.33025	0.25639	0.28497	0.30043	0.30999	0.36558	0.38079
520.37	0.44337	0.36712	0.2189	0.27688	0.29843	0.24189	0.27446	0.30347	0.24043	0.35426	0.29315	0.30475	0.25246	0.25535	0.2994	0.27596	0.31289	0.32609	0.32426	0.30662	0.303	0.26136	0.25963	0.25772	0.2764	0.37155	0.34094	0.31186	0.35688	0.33739	0.25879	0.28827	0.30085	0.31231	0.36302	0.37883
521.4	0.44337	0.36717	0.22195	0.27835	0.29775	0.24033	0.26988	0.30364	0.2363	0.35329	0.2978	0.30021	0.25153	0.2539	0.30504	0.28162	0.31283	0.31812	0.32125	0.30757	0.30466	0.26114	0.26426	0.25482	0.27979	0.37979	0.34524	0.31327	0.36065	0.34439	0.26129	0.28718	0.30222	0.31607	0.35626	0.37788
522.43	0.44169	0.36972	0.22092	0.28003	0.29478	0.23844	0.26836	0.30123	0.22855	0.35201	0.28687	0.28625	0.24549	0.25334	0.30577	0.27734	0.31116	0.31358	0.31144	0.30362	0.29853	0.26105	0.2571	0.25436	0.27887	0.38308	0.34226	0.3104	0.35338	0.34422	0.2549	0.28437	0.29948	0.31799	0.34815	0.36858
523.43	0.42874	0.35948	0.21766	0.27509	0.29019	0.23061	0.2595	0.28798	0.22648	0.33862	0.28679	0.2717	0.23746	0.25022	0.30882	0.27229	0.30654	0.30647	0.29588	0.2936	0.29416	0.25134	0.25951	0.25194	0.2729	0.38009	0.34582	0.30402	0.34484	0.34144	0.24646	0.27687	0.29294	0.30473	0.34735	0.35952
524.46	0.42205	0.36055	0.21494	0.28207	0.29312	0.23297	0.26672	0.29217	0.2279	0.33421	0.2878	0.27312	0.24145	0.25552	0.30529	0.26663	0.3098	0.30467	0.3037	0.29396	0.29539	0.25165	0.26521	0.25992	0.26984	0.38425	0.33984	0.30167	0.34577	0.3415	0.25483	0.27872	0.29248	0.30415	0.34955	0.35577
525.48	0.40243	0.34266	0.21166	0.27952	0.28984	0.23013	0.26731	0.28525	0.21604	0.32471	0.27989	0.26525	0.24004	0.25123	0.29791	0.25959	0.31178	0.29681	0.29978	0.2952	0.28722	0.25231	0.25809	0.25134	0.26811	0.37589	0.32881	0.29825	0.346	0.34302	0.25145	0.2723	0.28471	0.30444	0.33752	0.35008
526.51	0.37863	0.32442	0.19839	0.26923	0.28831	0.22516	0.26175	0.28328	0.20946	0.31601	0.26897	0.25298	0.23026	0.24719	0.28606	0.25453	0.30748	0.28571	0.30047	0.28517	0.2796	0.25133	0.24848	0.24853	0.26204	0.35956	0.31559	0.2902	0.34221	0.34097	0.24703	0.26563	0.28154	0.29425	0.33254	0.3388
527.51	0.36037	0.31904	0.19136	0.26759	0.28944	0.22865	0.26479	0.28615	0.20452	0.31376	0.27169	0.25475	0.22813	0.24222	0.27627	0.25857	0.30528	0.27915	0.30025	0.28794	0.27501	0.25176	0.24973	0.24296	0.26201	0.35656	0.31105	0.29319	0.3438	0.33521	0.24655	0.26902	0.28003	0.29207	0.32726	0.33113
528.54	0.34475	0.31233	0.19217	0.2634	0.28935	0.22611	0.26467	0.28614	0.20515	0.31634	0.27094	0.25561	0.22531	0.24059	0.26802	0.25652	0.30977	0.27049	0.29968	0.28675	0.27688	0.2565	0.24785	0.23814	0.26163	0.35413	0.30995	0.29015	0.34467	0.3344	0.24412	0.27521	0.28293	0.29853	0.31953	0.32569
529.56	0.32472	0.30066	0.19395	0.25528	0.28957	0.22309	0.26041	0.27579	0.2009	0.31453	0.26843	0.24914	0.22083	0.23196	0.26611	0.25358	0.31087	0.2627	0.29192	0.27824	0.26946	0.25417	0.24347	0.23469	0.26201	0.35271	0.30945	0.28519	0.34541	0.33001	0.24635	0.26715	0.28124	0.29836	0.31192	0.32446
530.59	0.30714	0.29903	0.19629	0.24819	0.27508	0.21825	0.25598	0.26318	0.20252	0.30812	0.25946	0.25245	0.21601	0.22512	0.25851	0.24888	0.29733	0.25123	0.28507	0.26353	0.2727	0.24311	0.23523	0.23398	0.25464	0.35287	0.31538	0.28222	0.33714	0.32221	0.24387	0.26181	0.27917	0.29502	0.30192	0.31689
531.61	0.29328	0.28968	0.19522	0.25176	0.26728	0.21295	0.25616	0.26369	0.20403	0.30852	0.26212	0.25763	0.21639	0.22259	0.2527	0.24308	0.29742	0.24939	0.2781	0.26719	0.27115	0.24087	0.23542	0.22973	0.25166	0.35035	0.31552	0.28284	0.33646	0.31856	0.23815	0.26124	0.27643	0.30211	0.29586	0.31298
532.62	0.2823	0.28705	0.2017	0.25585	0.26762	0.21277	0.25437	0.25882	0.20296	0.30754	0.26162	0.25896	0.21774	0.22501	0.24967	0.23687	0.30214	0.25742	0.27825	0.26338	0.27031	0.23217	0.23991	0.22744	0.2455	0.34706	0.31946	0.28134	0.33657	0.32479	0.23889	0.25873	0.27995	0.30446	0.29481	0.31484
533.64	0.26749	0.27831	0.19862	0.25485	0.25655	0.2116	0.24765	0.2549	0.20216	0.30817	0.25438	0.25259	0.21583	0.21802	0.23971	0.22927	0.29482	0.25691	0.273	0.25938	0.2702	0.22231	0.23356	0.22583	0.23855	0.33304	0.30938	0.27802	0.33478	0.32169	0.23697	0.25016	0.27362	0.30137	0.28706	0.31201
534.67	0.26285	0.2797	0.19924	0.25203	0.25245	0.21866	0.24811	0.25838	0.20377	0.30966	0.25477	0.25586	0.2202	0.22764	0.23278	0.2272	0.29188	0.25915	0.26998	0.26162	0.27668	0.22149	0.23209	0.22322	0.24185	0.33443	0.30909	0.28177	0.33618	0.32841	0.23354	0.25618	0.28599	0.30643	0.28302	0.30945
535.67	0.25273	0.27861	0.1987	0.25169	0.26209	0.22087	0.24934	0.26505	0.20301	0.31444	0.25527	0.25661	0.22294	0.23004	0.22989	0.21964	0.29831	0.26577	0.27316	0.26435	0.27852	0.22198	0.23164	0.22993	0.2465	0.3283	0.30492	0.27587	0.3409	0.32769	0.23417	0.26044	0.2875	0.3113	0.28421	0.30861
536.69	0.25024	0.28723	0.21255	0.25701	0.26921	0.23086	0.2543	0.27055	0.20238	0.31994	0.25729	0.26276	0.22809	0.23441	0.22899	0.22166	0.29809	0.26791	0.27339	0.26521	0.28123	0.22222	0.23083	0.23315	0.25371	0.3416	0.31191	0.28228	0.34554	0.33482	0.23786	0.26353	0.29298	0.31391	0.28791	0.3132
537.72	0.24446	0.27772	0.20954	0.24813	0.26136	0.22772	0.24851	0.27584	0.2012	0.31552	0.24594	0.26268	0.22448	0.22794	0.22818	0.21345	0.2879	0.25692	0.26417	0.26588	0.28134	0.2247	0.21969	0.23697	0.25426	0.34291	0.31229	0.27824	0.34149	0.327	0.23617	0.26733	0.28809	0.31429	0.28547	0.31006
538.74	0.24537	0.27889	0.21416	0.24861	0.26616	0.22445	0.25893	0.27861	0.20156	0.30859	0.24927	0.26857	0.23045	0.2389	0.2367	0.21344	0.29265	0.24955	0.26801	0.27573	0.28138	0.22206	0.21704	0.23494	0.25542	0.35251	0.32399	0.28472	0.34581	0.3234	0.24352	0.27222	0.2979	0.31648	0.29026	0.31025
539.74	0.23507	0.27385	0.21162	0.24406	0.25822	0.21263	0.25123	0.26827	0.19385	0.30537	0.23725	0.26757	0.22556	0.22863	0.23363	0.20868	0.28238	0.24378	0.26502	0.26757	0.27217	0.21358	0.21538	0.23502	0.2466	0.34092	0.32251	0.28423	0.344	0.31756	0.24049	0.26168	0.28439	0.30148	0.28289	0.3095
540.77	0.23141	0.26717	0.21207	0.24621	0.24986	0.20837	0.25228	0.27017	0.19247	0.30196	0.23312	0.2627	0.21935	0.2286	0.23116	0.21075	0.27114	0.23056	0.26138	0.26874	0.26988	0.21099	0.21493	0.22347	0.24599	0.34769	0.31981	0.28733	0.336	0.3136	0.24042	0.25978	0.28244	0.29325	0.28437	0.30505
541.79	0.22743	0.25168	0.20565	0.23031	0.23932	0.20191	0.24311	0.25692	0.19336	0.29862	0.2266	0.25537	0.21034	0.22101	0.23371	0.20106	0.26541	0.21768	0.25472	0.26281	0.26363	0.20739	0.21841	0.21823	0.23999	0.33612	0.31872	0.27777	0.3293	0.30873	0.236	0.25483	0.27334	0.28881	0.28018	0.30021
542.82	0.21912	0.24404	0.20263	0.22498	0.23219	0.18924	0.23608	0.24613	0.19312	0.29178	0.21848	0.24122	0.20512	0.22257	0.22717	0.20342	0.2617	0.21358	0.25167	0.25387	0.26231	0.20064	0.21315	0.20669	0.23058	0.33142	0.30907	0.27869	0.32803	0.30534	0.22928	0.24452	0.27455	0.28218	0.27165	0.29749
543.82	0.21163	0.24146	0.20196	0.2224	0.22576	0.18961	0.22756	0.24918	0.18828	0.28782	0.21139	0.23828	0.20495	0.21688	0.22248	0.20513	0.25342	0.21708	0.24903	0.24882	0.25649	0.20353	0.21145	0.20462	0.22895	0.32819	0.30578	0.28373	0.31972	0.31272	0.22122	0.24401	0.26863	0.27544	0.26734	0.29631
544.84	0.21131	0.23614	0.20795	0.23103	0.22372	0.19217	0.23211	0.26207	0.19391	0.28266	0.20523	0.22961	0.19828	0.21651	0.22364	0.21414	0.25117	0.21896	0.25565	0.25583	0.26205	0.20962	0.2098	0.20068	0.23485	0.33068	0.30583	0.29258	0.31453	0.31628	0.22455	0.249	0.27308	0.28057	0.27431	0.2885
545.86	0.20874	0.23782	0.20747	0.23123	0.2259	0.19412	0.22948	0.25796	0.1826	0.28154	0.20344	0.22592	0.19927	0.22255	0.22518	0.21798	0.24904	0.22265	0.25647	0.25695	0.25779	0.21759	0.21472	0.20826	0.23268	0.33313	0.30798	0.29678	0.32037	0.30864	0.22512	0.25051	0.27587	0.27957	0.27894	0.28986
546.89	0.20263	0.24261	0.21328	0.23879	0.22587	0.1849	0.23536	0.26416	0.18758	0.27771	0.1968	0.23271	0.20669	0.23266	0.22421	0.22882	0.2456	0.2265	0.2616	0.26451	0.26058	0.2196	0.21028	0.21762	0.2347	0.33661	0.30914	0.30617	0.32422	0.30545	0.22974	0.25637	0.28236	0.27612	0.28035	0.29528
547.89	0.20193	0.24611	0.21974	0.24701	0.22749	0.1963	0.2457	0.27281	0.19105	0.28354	0.20532	0.24363	0.21375	0.24267	0.23158	0.23739	0.24376	0.23046	0.26747	0.26763	0.26004	0.22708	0.22371	0.2239	0.24996	0.34486	0.31548	0.31432	0.32115	0.31207	0.23652	0.26654	0.28502	0.2789	0.28535	0.30031
548.91	0.19472	0.24245	0.22053	0.24729	0.22386	0.19499	0.24033	0.27104	0.18723	0.2829	0.2035	0.239	0.21601	0.24452	0.22772	0.23681	0.24327	0.2243	0.26296	0.26419	0.25978	0.22889	0.22811	0.22711	0.25207	0.3482	0.31066	0.31152	0.32018	0.30388	0.23371	0.26722	0.28556	0.27282	0.2867	0.30031
549.93	0.18305	0.24215	0.21393	0.23794	0.22616	0.19056	0.23273	0.26146	0.1786	0.28304	0.20151	0.23845	0.2249	0.25341	0.21864	0.23228	0.23922	0.21878	0.25647	0.25503	0.25496	0.2299	0.23061	0.22975	0.24863	0.35463	0.29943	0.31347	0.31458	0.29795	0.23127	0.26747	0.284	0.26968	0.2896	0.30409
550.93	0.17883	0.23746	0.2182	0.23299	0.22315	0.17818	0.22331	0.25999	0.18402	0.27989	0.19852	0.23715	0.23038	0.25216	0.21839	0.2261	0.24186	0.21784	0.25073	0.2544	0.25679	0.22487	0.22606	0.22619	0.24825	0.34949	0.29874	0.3123	0.31321	0.30526	0.22896	0.26798	0.28278	0.26449	0.28477	0.30289
551.96	0.17073	0.2239	0.21194	0.22129	0.21405	0.17628	0.2094	0.24495	0.16675	0.26594	0.18359	0.22132	0.22469	0.24302	0.21016	0.20561	0.22895	0.21143	0.24544	0.24559	0.25265	0.22068	0.21976	0.2106	0.23647	0.33967	0.28814	0.29891	0.29849	0.2901	0.22032	0.2561	0.26622	0.25326	0.28192	0.29391
552.98	0.16436	0.21399	0.2087	0.21467	0.21011	0.16993	0.19463	0.22728	0.15751	0.25462	0.16803	0.21476	0.22089	0.23533	0.19904	0.19439	0.22597	0.20726	0.24304	0.24097	0.25462	0.21152	0.20987	0.20413	0.2257	0.32759	0.28699	0.29109	0.29136	0.2815	0.21184	0.24668	0.25704	0.24141	0.28073	0.28322
553.98	0.15428	0.19921	0.20503	0.20567	0.201	0.15384	0.19062	0.21344	0.15173	0.24295	0.15666	0.20527	0.20491	0.2261	0.1894	0.18537	0.21371	0.1968	0.23665	0.2283	0.24962	0.20251	0.20624	0.19304	0.22131	0.31516	0.27546	0.28426	0.27788	0.26733	0.20799	0.23272	0.24505	0.23312	0.28112	0.27834
555	0.15082	0.18532	0.1998	0.20051	0.18271	0.14228	0.18084	0.20522	0.14515	0.2339	0.15376	0.19386	0.1926	0.21005	0.17759	0.17277	0.20277	0.19138	0.22897	0.22501	0.2487	0.1926	0.19029	0.18558	0.2053	0.29799	0.27462	0.27005	0.2636	0.25298	0.19896	0.22625	0.23475	0.22265	0.2718	0.2733
556.02	0.13803	0.1767	0.18961	0.18575	0.17284	0.1326	0.17277	0.19121	0.13105	0.21785	0.14282	0.17714	0.17737	0.19809	0.16086	0.16544	0.19312	0.18172	0.22862	0.21917	0.23297	0.1783	0.18451	0.17588	0.18993	0.28786	0.25945	0.26405	0.24068	0.23584	0.19256	0.21723	0.22044	0.2101	0.26741	0.27135
557.05	0.13229	0.17457	0.18582	0.18579	0.17421	0.12802	0.16498	0.18672	0.12929	0.21849	0.14477	0.17276	0.16995	0.19771	0.15625	0.16864	0.19533	0.18665	0.22575	0.21711	0.23079	0.17566	0.18188	0.17831	0.18937	0.28526	0.25988	0.27453	0.23275	0.23635	0.19008	0.21971	0.22248	0.20924	0.26735	0.27317
558.04	0.12116	0.17216	0.17885	0.18115	0.16801	0.1149	0.15871	0.1861	0.11784	0.21607	0.14643	0.1655	0.16881	0.19347	0.14498	0.16692	0.18872	0.18486	0.222	0.21892	0.22429	0.17286	0.17857	0.17665	0.18235	0.28162	0.24823	0.27085	0.22286	0.22762	0.19004	0.21865	0.21956	0.20433	0.27087	0.274
559.07	0.12201	0.17354	0.17541	0.18536	0.1743	0.1143	0.15732	0.18332	0.11735	0.21576	0.14753	0.1684	0.17317	0.19239	0.14015	0.1686	0.18946	0.19114	0.22766	0.22993	0.22238	0.1719	0.17245	0.17926	0.17497	0.27746	0.25091	0.28196	0.22659	0.22987	0.1896	0.2271	0.21719	0.20057	0.26899	0.27694
560.09	0.12404	0.17811	0.17837	0.18127	0.19019	0.11196	0.15921	0.18765	0.1223	0.22006	0.15071	0.17937	0.17678	0.20283	0.15238	0.1711	0.19913	0.19196	0.23626	0.2415	0.2194	0.17408	0.18634	0.18293	0.18226	0.28635	0.25596	0.2883	0.23686	0.23279	0.19949	0.23543	0.21754	0.20878	0.2786	0.28342
561.09	0.12596	0.17569	0.17471	0.19017	0.18471	0.11151	0.16151	0.18032	0.12745	0.22691	0.15399	0.1875	0.17748	0.20103	0.15073	0.17408	0.19334	0.18962	0.23014	0.23832	0.23085	0.18416	0.18232	0.18675	0.18737	0.29063	0.25616	0.29501	0.23906	0.23181	0.1973	0.23754	0.21442	0.21559	0.28704	0.28317
562.11	0.1303	0.17517	0.16683	0.1897	0.18142	0.10966	0.16639	0.1792	0.12739	0.2304	0.16204	0.19082	0.1781	0.1999	0.1464	0.17514	0.18614	0.19028	0.23069	0.24069	0.23045	0.19174	0.18929	0.18427	0.192	0.29635	0.25082	0.29639	0.23725	0.22623	0.1995	0.23784	0.2157	0.21719	0.29179	0.2832
563.13	0.13314	0.17016	0.16357	0.19115	0.17908	0.10877	0.16955	0.17205	0.1317	0.23505	0.17215	0.19402	0.17498	0.20028	0.15061	0.16882	0.18438	0.18821	0.22696	0.23509	0.22882	0.19372	0.19145	0.18514	0.19725	0.3032	0.2585	0.30068	0.24501	0.22349	0.20059	0.23443	0.21384	0.22319	0.29443	0.28395
564.13	0.13001	0.17115	0.15968	0.19035	0.17098	0.10811	0.16821	0.17112	0.1318	0.23768	0.17178	0.1961	0.17216	0.20144	0.1567	0.16483	0.18009	0.18719	0.22771	0.23332	0.23322	0.19652	0.19559	0.19398	0.20312	0.31614	0.26318	0.29859	0.24407	0.21824	0.20419	0.23284	0.21506	0.23057	0.29768	0.2837
565.15	0.12154	0.16623	0.14916	0.19345	0.16226	0.11138	0.16675	0.16582	0.1234	0.23388	0.16908	0.19685	0.16561	0.19423	0.15144	0.15647	0.17485	0.19406	0.22368	0.22185	0.23446	0.18983	0.19	0.19495	0.20462	0.31692	0.26439	0.29744	0.24014	0.22239	0.20027	0.22704	0.20905	0.22123	0.29474	0.27914
566.17	0.11492	0.16352	0.14071	0.19198	0.16391	0.10779	0.16695	0.17709	0.12938	0.22729	0.16587	0.1996	0.17138	0.1914	0.15268	0.152	0.17351	0.19667	0.22631	0.22586	0.23165	0.18365	0.2003	0.19485	0.20833	0.3166	0.2701	0.29577	0.24067	0.22115	0.19993	0.22976	0.21128	0.21942	0.29038	0.27625
567.17	0.10783	0.15919	0.14113	0.19477	0.16275	0.10591	0.16333	0.17575	0.1305	0.22681	0.15695	0.19887	0.16865	0.18276	0.15445	0.15003	0.17527	0.19672	0.22272	0.2241	0.23039	0.17472	0.1968	0.19891	0.21197	0.31505	0.28012	0.29054	0.25049	0.22551	0.20262	0.23099	0.20573	0.21358	0.28759	0.27621
568.19	0.1047	0.16097	0.13936	0.20243	0.16594	0.10962	0.1685	0.17676	0.13403	0.22794	0.15254	0.1999	0.16628	0.18243	0.1526	0.16003	0.17465	0.20326	0.2268	0.22737	0.23182	0.17339	0.19605	0.19932	0.21631	0.32182	0.28011	0.2984	0.24646	0.23081	0.20902	0.2353	0.20597	0.21353	0.28636	0.26958
569.21	0.096595	0.15643	0.12528	0.19646	0.16594	0.1054	0.16569	0.17182	0.12834	0.22136	0.15672	0.19635	0.1555	0.18362	0.14113	0.159	0.17323	0.21055	0.21209	0.21779	0.22331	0.16127	0.19514	0.18971	0.21595	0.32369	0.27514	0.28875	0.24824	0.23324	0.2035	0.22742	0.20146	0.20406	0.28166	0.265
570.2	0.093029	0.15501	0.12296	0.19549	0.16884	0.10856	0.15832	0.1705	0.12888	0.22342	0.15183	0.19141	0.15354	0.18487	0.13469	0.16053	0.17092	0.21243	0.20428	0.22108	0.22271	0.1608	0.19491	0.19154	0.21879	0.32992	0.27458	0.27899	0.25226	0.23309	0.20077	0.22301	0.19664	0.20552	0.27345	0.25922
571.22	0.091706	0.15305	0.12092	0.19137	0.17559	0.10906	0.1567	0.16267	0.12145	0.23621	0.15148	0.19945	0.14589	0.19111	0.13265	0.1564	0.17675	0.22268	0.20173	0.21999	0.21974	0.16187	0.18602	0.19802	0.22347	0.33969	0.27705	0.27136	0.26037	0.23566	0.20135	0.22138	0.19673	0.20682	0.2674	0.26113
572.24	0.086256	0.15073	0.11425	0.18998	0.18017	0.11138	0.15428	0.16331	0.12201	0.23578	0.15643	0.20172	0.1435	0.20003	0.12878	0.15564	0.17609	0.22258	0.19783	0.20968	0.22415	0.1623	0.18947	0.1965	0.22876	0.34349	0.27325	0.26284	0.2612	0.23751	0.19694	0.21749	0.20162	0.21088	0.26547	0.25379
573.24	0.08135	0.14481	0.10768	0.184	0.18073	0.10926	0.14849	0.16232	0.11492	0.23261	0.14814	0.19358	0.13739	0.19496	0.13003	0.144	0.1767	0.22363	0.19603	0.19833	0.22028	0.15699	0.1885	0.19319	0.23068	0.34624	0.27401	0.24496	0.26483	0.22881	0.18904	0.21417	0.19483	0.20346	0.26046	0.24893
574.26	0.077339	0.13047	0.1052	0.17447	0.17698	0.10913	0.14192	0.16103	0.10601	0.22787	0.13857	0.19032	0.134	0.18123	0.12909	0.13269	0.1674	0.21532	0.19797	0.19257	0.21854	0.15095	0.18366	0.18476	0.22988	0.34397	0.26858	0.22877	0.25437	0.22713	0.18847	0.21826	0.18606	0.20061	0.25188	0.23939
575.28	0.07371	0.12411	0.1063	0.16922	0.17226	0.10235	0.1482	0.15797	0.10944	0.22554	0.13589	0.19205	0.13629	0.17375	0.13184	0.12575	0.17037	0.20955	0.19699	0.18345	0.21863	0.15479	0.18419	0.18103	0.24008	0.3463	0.26779	0.22488	0.25352	0.22143	0.19081	0.21762	0.19005	0.20117	0.2509	0.23832
576.28	0.067947	0.11762	0.10582	0.16659	0.16057	0.1086	0.14483	0.16006	0.10894	0.21738	0.13091	0.17162	0.137	0.16838	0.1331	0.12095	0.16022	0.20683	0.19023	0.17409	0.21248	0.14657	0.18316	0.17157	0.23717	0.34425	0.25627	0.21435	0.24258	0.21606	0.19066	0.21031	0.18551	0.19376	0.2445	0.22955
577.3	0.070167	0.11893	0.1114	0.16443	0.15486	0.11097	0.15039	0.16316	0.11016	0.21747	0.12501	0.17275	0.14211	0.16482	0.13653	0.11782	0.15975	0.21482	0.19399	0.17675	0.20903	0.14497	0.18339	0.17756	0.23835	0.35493	0.25136	0.21137	0.24108	0.21727	0.19344	0.21329	0.1852	0.19619	0.24125	0.23652
578.32	0.066889	0.1138	0.11744	0.1544	0.15374	0.10842	0.15561	0.16807	0.11231	0.2115	0.12907	0.17668	0.14714	0.16845	0.13605	0.11377	0.15339	0.20859	0.19119	0.17352	0.208	0.1368	0.18475	0.18315	0.23682	0.35694	0.24384	0.2026	0.23294	0.22075	0.19034	0.20928	0.18424	0.19966	0.23657	0.2376
579.31	0.074901	0.12714	0.12945	0.16782	0.16328	0.1262	0.16866	0.17176	0.12268	0.21616	0.13455	0.17951	0.16023	0.18441	0.14028	0.12662	0.16034	0.21732	0.19733	0.17636	0.21142	0.14026	0.1901	0.19479	0.24598	0.36827	0.24884	0.21042	0.23831	0.22658	0.19937	0.20914	0.19062	0.21019	0.23707	0.24558
580.33	0.076804	0.1329	0.13247	0.17815	0.17161	0.1349	0.17264	0.17775	0.12477	0.2108	0.13743	0.17881	0.17016	0.19014	0.14652	0.13594	0.15722	0.21861	0.19341	0.18089	0.20786	0.13692	0.19599	0.19964	0.23627	0.37406	0.24305	0.20793	0.23893	0.22813	0.19542	0.20814	0.1933	0.21191	0.23748	0.24348
581.35	0.083542	0.1414	0.13506	0.18347	0.17876	0.13974	0.17573	0.17943	0.12555	0.21021	0.14154	0.18877	0.17972	0.1988	0.14736	0.14104	0.16116	0.2164	0.19671	0.17944	0.21309	0.14151	0.20215	0.20818	0.24302	0.38388	0.2485	0.20892	0.24075	0.23523	0.19273	0.2049	0.19601	0.21625	0.24387	0.24591
582.35	0.08255	0.14177	0.1371	0.19352	0.18909	0.14875	0.18304	0.18689	0.12788	0.20914	0.14802	0.18348	0.18683	0.20671	0.15721	0.15247	0.16627	0.21669	0.19256	0.18934	0.21681	0.14485	0.20168	0.21508	0.24699	0.38748	0.2537	0.2169	0.24318	0.23814	0.19885	0.20784	0.19164	0.21586	0.24278	0.23759
583.36	0.090036	0.14923	0.13642	0.20615	0.19557	0.16046	0.18584	0.19063	0.13356	0.20508	0.14409	0.18641	0.19202	0.20505	0.16344	0.16348	0.16888	0.21794	0.18904	0.19486	0.21908	0.15497	0.20089	0.21849	0.24961	0.38735	0.25052	0.21983	0.25053	0.23944	0.20819	0.21307	0.19029	0.22078	0.24037	0.23843
584.38	0.10005	0.15169	0.14554	0.20849	0.20785	0.164	0.19971	0.21048	0.14279	0.21357	0.14735	0.19633	0.20307	0.21118	0.17521	0.16605	0.17645	0.21655	0.19432	0.20864	0.22432	0.15984	0.20824	0.2301	0.2567	0.38749	0.257	0.22295	0.26117	0.24458	0.21225	0.22219	0.1968	0.22435	0.24281	0.24076
585.38	0.10955	0.15101	0.15616	0.20957	0.20775	0.1725	0.20793	0.21398	0.14638	0.22806	0.15378	0.19737	0.209	0.21553	0.18081	0.1671	0.17877	0.21161	0.2081	0.21283	0.23194	0.167	0.20848	0.23996	0.26572	0.38377	0.26127	0.22866	0.25681	0.25348	0.21851	0.22985	0.19594	0.22712	0.2426	0.2471
586.4	0.12463	0.16507	0.17245	0.22167	0.2217	0.18688	0.22766	0.23141	0.16769	0.24531	0.16753	0.2089	0.22073	0.22523	0.1907	0.18225	0.18408	0.2142	0.21991	0.23379	0.24233	0.18529	0.22729	0.24858	0.27345	0.38181	0.26229	0.23624	0.26623	0.26367	0.23539	0.248	0.20803	0.25291	0.2524	0.25644
587.41	0.12971	0.17297	0.18045	0.2164	0.22616	0.18878	0.23064	0.22817	0.17574	0.25323	0.18068	0.21887	0.2288	0.23378	0.19101	0.17732	0.1851	0.2001	0.22657	0.22917	0.24299	0.1903	0.2394	0.24999	0.27448	0.37815	0.25936	0.22911	0.26531	0.26145	0.2344	0.24339	0.21401	0.26269	0.25508	0.26261
588.41	0.13548	0.18369	0.19643	0.22202	0.22916	0.19665	0.23444	0.23538	0.18198	0.26507	0.18863	0.22188	0.23619	0.24929	0.19088	0.18106	0.19573	0.19608	0.23689	0.24182	0.25286	0.19446	0.25755	0.25611	0.28766	0.38603	0.26677	0.23675	0.26961	0.26827	0.2386	0.24816	0.22401	0.267	0.25923	0.27025
589.43	0.12597	0.19136	0.1971	0.22255	0.21508	0.19543	0.23533	0.22795	0.17953	0.26404	0.18921	0.21157	0.23642	0.24804	0.187	0.17939	0.18752	0.18407	0.24096	0.23713	0.25019	0.20729	0.25945	0.25653	0.28477	0.38548	0.25571	0.23377	0.26035	0.26315	0.24459	0.24185	0.22102	0.26694	0.25868	0.26891
590.42	0.12393	0.19538	0.19346	0.22529	0.21162	0.19305	0.23732	0.23138	0.18638	0.25189	0.19502	0.2095	0.23438	0.25029	0.18686	0.18395	0.18573	0.18148	0.24377	0.2402	0.24783	0.21312	0.26699	0.25741	0.28962	0.38192	0.25313	0.23364	0.26518	0.25451	0.24853	0.23874	0.22219	0.26535	0.25647	0.26927
591.44	0.11626	0.18177	0.19026	0.21346	0.20876	0.19601	0.23307	0.2246	0.18372	0.24422	0.19311	0.20436	0.22899	0.24423	0.19544	0.17599	0.19102	0.17335	0.24669	0.23027	0.24414	0.2099	0.25896	0.25235	0.28448	0.36982	0.25118	0.2245	0.26241	0.24789	0.24313	0.22916	0.21606	0.24215	0.24419	0.26518
592.46	0.12282	0.19304	0.20275	0.2254	0.20886	0.20377	0.24096	0.24023	0.19209	0.24141	0.19172	0.20255	0.23833	0.24888	0.19979	0.19373	0.19522	0.18053	0.2582	0.24067	0.25278	0.20951	0.26206	0.2586	0.29016	0.36827	0.25043	0.23079	0.26397	0.25422	0.25191	0.2398	0.21969	0.23543	0.2443	0.26913
593.45	0.12047	0.20191	0.20374	0.222	0.21193	0.21476	0.25153	0.24444	0.2019	0.24928	0.2011	0.2114	0.24704	0.25177	0.20646	0.19852	0.19821	0.18675	0.26686	0.24701	0.25208	0.21521	0.25965	0.25985	0.28575	0.36048	0.24576	0.23442	0.269	0.26134	0.25546	0.24239	0.21601	0.23435	0.2432	0.26822
594.47	0.13083	0.2075	0.21666	0.22814	0.23096	0.22274	0.24711	0.24896	0.21424	0.25738	0.21129	0.22029	0.25782	0.25963	0.2259	0.21689	0.21705	0.19421	0.2711	0.25275	0.26165	0.21386	0.27084	0.25892	0.28694	0.35235	0.25502	0.24017	0.27978	0.26403	0.25108	0.24179	0.22016	0.23422	0.24576	0.26993
595.46	0.13381	0.21814	0.22902	0.23417	0.24402	0.24108	0.25646	0.26113	0.21325	0.26811	0.2202	0.23419	0.26777	0.27125	0.235	0.22858	0.22722	0.20663	0.27474	0.26219	0.2717	0.20997	0.27376	0.25471	0.28985	0.34907	0.25819	0.24302	0.282	0.2746	0.25367	0.24584	0.21918	0.237	0.24752	0.27062
596.48	0.14291	0.23512	0.24644	0.24804	0.25522	0.24339	0.27171	0.2794	0.22376	0.28129	0.23621	0.24666	0.28563	0.28479	0.23779	0.24702	0.24307	0.2206	0.28308	0.28013	0.28435	0.21727	0.28639	0.26713	0.30028	0.35962	0.26746	0.25753	0.29331	0.28444	0.26566	0.26123	0.22678	0.24582	0.25179	0.27685
597.49	0.13892	0.2305	0.24122	0.2431	0.26032	0.25323	0.26859	0.27686	0.22097	0.28543	0.23664	0.24358	0.28196	0.2818	0.23857	0.2364	0.25829	0.21591	0.28076	0.27983	0.28306	0.21398	0.28348	0.25959	0.30087	0.35738	0.27028	0.2542	0.29559	0.28253	0.25763	0.2577	0.22122	0.238	0.24629	0.26662
598.49	0.14859	0.23218	0.2592	0.26103	0.27785	0.26036	0.27273	0.2921	0.22965	0.29964	0.25217	0.25165	0.29159	0.29336	0.25262	0.2536	0.27246	0.22504	0.29262	0.28439	0.28988	0.22372	0.2923	0.26935	0.3115	0.35932	0.29146	0.26326	0.30057	0.2887	0.26501	0.2652	0.23102	0.23913	0.25382	0.27722
599.5	0.14615	0.23356	0.26569	0.26403	0.27121	0.26462	0.28443	0.29895	0.22982	0.30975	0.26048	0.2613	0.28961	0.29374	0.24803	0.24774	0.27023	0.2266	0.29458	0.28698	0.29079	0.23553	0.2897	0.27122	0.31758	0.35637	0.29412	0.26387	0.29456	0.29437	0.26236	0.27338	0.23325	0.23948	0.25616	0.27723
600.52	0.14631	0.2335	0.26319	0.25798	0.2752	0.25799	0.28143	0.29425	0.2386	0.3198	0.25764	0.26422	0.28702	0.29184	0.23949	0.24547	0.27866	0.22251	0.29263	0.28539	0.28832	0.24617	0.29128	0.27267	0.3119	0.35518	0.28838	0.26077	0.29176	0.28901	0.25728	0.27453	0.23435	0.23867	0.25669	0.27718
601.51	0.14165	0.23892	0.2695	0.26482	0.27196	0.26648	0.27793	0.29513	0.24464	0.32836	0.255	0.26383	0.28325	0.30116	0.24307	0.2435	0.27724	0.22472	0.29321	0.28567	0.28995	0.24537	0.28771	0.26527	0.31335	0.36067	0.29715	0.26328	0.29555	0.28601	0.25152	0.27552	0.23044	0.2413	0.25649	0.2762
602.53	0.14166	0.2363	0.27408	0.2675	0.26776	0.26305	0.28433	0.30192	0.24407	0.33933	0.25626	0.27663	0.28331	0.3014	0.24254	0.24811	0.2703	0.22694	0.29875	0.2861	0.28549	0.25058	0.28313	0.27093	0.30456	0.35063	0.3023	0.2654	0.2891	0.28682	0.25523	0.27985	0.23107	0.24002	0.26042	0.28232
603.52	0.13127	0.22491	0.26698	0.25479	0.248	0.25114	0.27669	0.29029	0.23351	0.32525	0.23887	0.25908	0.27145	0.2889	0.2326	0.23204	0.25774	0.21057	0.28108	0.27378	0.27764	0.23653	0.26759	0.25429	0.28904	0.33933	0.29676	0.25721	0.26412	0.27222	0.24425	0.27335	0.22102	0.23108	0.25475	0.2681
604.54	0.13279	0.21997	0.26266	0.25145	0.24369	0.25154	0.27112	0.28925	0.23218	0.32394	0.23237	0.24589	0.26047	0.28727	0.22383	0.22739	0.25829	0.20886	0.27416	0.26706	0.27236	0.22761	0.25744	0.24967	0.28345	0.33801	0.29459	0.2544	0.25977	0.27029	0.2451	0.27639	0.21555	0.22464	0.25823	0.26509
605.55	0.13483	0.21246	0.27034	0.25388	0.23524	0.26029	0.26949	0.29134	0.23141	0.33027	0.23705	0.2371	0.25732	0.27887	0.23188	0.22248	0.24995	0.20881	0.27156	0.25818	0.27126	0.21503	0.2503	0.24733	0.28553	0.32697	0.30883	0.25592	0.25666	0.27601	0.24496	0.27743	0.21847	0.22839	0.26941	0.25916
606.55	0.12847	0.19356	0.26022	0.24705	0.22709	0.25152	0.25802	0.2728	0.21354	0.31684	0.23292	0.22888	0.24062	0.25675	0.21977	0.2103	0.24059	0.18888	0.2588	0.23585	0.25409	0.20471	0.23869	0.24272	0.27266	0.30155	0.2985	0.24533	0.23491	0.26852	0.23586	0.26818	0.21372	0.20886	0.27457	0.25425
607.56	0.12653	0.19564	0.25565	0.24348	0.23218	0.25543	0.25387	0.26214	0.21069	0.31833	0.23952	0.21957	0.23228	0.25481	0.21142	0.20591	0.24545	0.19243	0.24891	0.23028	0.25185	0.20303	0.23991	0.23054	0.27118	0.30599	0.29021	0.24676	0.23896	0.27294	0.23403	0.26365	0.21625	0.21035	0.28917	0.24941
608.55	0.13179	0.19517	0.252	0.24291	0.23378	0.26247	0.26052	0.26778	0.21196	0.33559	0.24623	0.2256	0.22515	0.24817	0.2061	0.20475	0.24645	0.19364	0.25402	0.22861	0.25143	0.20626	0.24316	0.23628	0.27245	0.30326	0.28534	0.24545	0.24958	0.27778	0.24331	0.26725	0.22201	0.21162	0.29693	0.25819
609.57	0.12781	0.1924	0.25213	0.24243	0.23709	0.26096	0.26238	0.26893	0.21846	0.34832	0.25531	0.2307	0.22265	0.24903	0.20553	0.20267	0.23876	0.18559	0.25179	0.22601	0.25016	0.20582	0.25354	0.2364	0.27196	0.30323	0.28794	0.24785	0.24917	0.27156	0.24213	0.26248	0.22442	0.2205	0.30778	0.26325
610.58	0.12431	0.19128	0.2481	0.24147	0.23772	0.24836	0.25868	0.26789	0.21354	0.34907	0.25522	0.22721	0.21567	0.25054	0.18745	0.20013	0.22928	0.1675	0.24359	0.22369	0.24185	0.20824	0.25465	0.23043	0.26266	0.31119	0.27527	0.24675	0.23643	0.25943	0.23967	0.26091	0.21471	0.21056	0.3132	0.2712
611.57	0.12964	0.19846	0.25681	0.24341	0.24419	0.25363	0.2711	0.28422	0.22306	0.36882	0.26491	0.23223	0.21498	0.25817	0.18938	0.20453	0.22486	0.16524	0.2413	0.22988	0.25099	0.21569	0.26772	0.23453	0.26601	0.3108	0.27545	0.2524	0.24171	0.26242	0.24714	0.26831	0.21281	0.22922	0.32757	0.27126
612.59	0.14201	0.20587	0.27569	0.25318	0.25036	0.25922	0.28756	0.29724	0.25124	0.39409	0.27556	0.24548	0.22553	0.26697	0.20317	0.21438	0.21994	0.16275	0.24834	0.23533	0.26429	0.22892	0.28353	0.24545	0.28007	0.31394	0.28479	0.26164	0.24761	0.2703	0.25623	0.2871	0.22348	0.24743	0.34186	0.28327
613.58	0.14396	0.20754	0.28185	0.25625	0.25919	0.26207	0.28765	0.29797	0.26151	0.40306	0.27902	0.25161	0.22588	0.27089	0.20814	0.20832	0.21528	0.16025	0.24148	0.23546	0.26601	0.2376	0.29293	0.25431	0.28552	0.31511	0.28301	0.26128	0.2445	0.2783	0.25254	0.28645	0.22515	0.25483	0.35876	0.28747
614.6	0.15488	0.21063	0.29387	0.26311	0.27109	0.27377	0.30105	0.3079	0.26573	0.41084	0.28125	0.26079	0.23574	0.27683	0.2185	0.21636	0.22542	0.16551	0.24238	0.24631	0.27142	0.24531	0.29511	0.25839	0.28403	0.32056	0.28251	0.27324	0.25558	0.29571	0.26761	0.29508	0.23196	0.2637	0.37475	0.29526
615.59	0.16931	0.21619	0.30729	0.27435	0.29426	0.29001	0.32734	0.33346	0.28232	0.43322	0.29667	0.28443	0.24861	0.28368	0.24002	0.22874	0.24712	0.17763	0.25737	0.26396	0.28711	0.26889	0.30983	0.27598	0.29822	0.32147	0.29178	0.29162	0.2821	0.31724	0.28808	0.31528	0.25467	0.28899	0.39469	0.30959
616.6	0.18217	0.2189	0.31923	0.28357	0.31589	0.29981	0.34143	0.34856	0.29581	0.45136	0.3066	0.2971	0.2643	0.29458	0.25499	0.23566	0.2641	0.18603	0.26929	0.2818	0.30197	0.28682	0.32039	0.29519	0.30617	0.33761	0.30218	0.3059	0.30938	0.33393	0.30969	0.33651	0.27627	0.29976	0.40957	0.3293
617.61	0.19057	0.22172	0.3209	0.28615	0.31766	0.30517	0.34745	0.36444	0.29219	0.45485	0.31209	0.30643	0.26534	0.29816	0.25922	0.23796	0.26733	0.18535	0.26978	0.29411	0.31035	0.28888	0.32852	0.3078	0.3007	0.34572	0.30258	0.31173	0.31923	0.34351	0.31967	0.33436	0.28258	0.30425	0.41705	0.3403
618.61	0.20825	0.23365	0.33025	0.29679	0.32903	0.31723	0.37541	0.38436	0.30695	0.46904	0.33333	0.321	0.2804	0.30745	0.26734	0.25441	0.27991	0.19285	0.27878	0.31467	0.32857	0.30382	0.33946	0.31748	0.30989	0.35678	0.30953	0.32979	0.34321	0.3576	0.33622	0.35219	0.30152	0.32096	0.43666	0.35302
619.62	0.22515	0.2574	0.33773	0.31329	0.34964	0.32949	0.39511	0.41405	0.33828	0.48476	0.35531	0.34271	0.30529	0.32383	0.2813	0.26638	0.2917	0.20509	0.2968	0.33743	0.35083	0.32419	0.36155	0.34465	0.33628	0.37023	0.31749	0.34463	0.3703	0.37098	0.35096	0.36999	0.33297	0.3443	0.4558	0.37344
620.61	0.24131	0.26997	0.35279	0.32226	0.35701	0.34472	0.41061	0.42423	0.35678	0.50034	0.3619	0.34723	0.31588	0.33769	0.28972	0.26966	0.29046	0.21615	0.30485	0.35078	0.36052	0.33503	0.37673	0.36014	0.34914	0.38519	0.32656	0.34637	0.38925	0.37704	0.3704	0.37643	0.35256	0.36165	0.46192	0.37933
621.62	0.26123	0.29972	0.36716	0.33482	0.37547	0.36692	0.42995	0.4406	0.37701	0.51909	0.3813	0.37181	0.33476	0.3583	0.30732	0.29048	0.30054	0.23412	0.324	0.36483	0.37483	0.34941	0.39671	0.37674	0.36802	0.40856	0.34422	0.36224	0.40155	0.39529	0.3861	0.38444	0.37398	0.39223	0.47639	0.3964
622.61	0.2892	0.32005	0.39025	0.35896	0.40986	0.38471	0.45441	0.46041	0.39987	0.54298	0.39712	0.39184	0.36002	0.3784	0.33491	0.30494	0.31733	0.25138	0.34539	0.38765	0.39089	0.38337	0.41385	0.39943	0.39486	0.43189	0.36779	0.38045	0.42824	0.41414	0.41265	0.40466	0.40156	0.42373	0.49302	0.41597
623.63	0.315	0.34697	0.42151	0.37816	0.43804	0.41276	0.4729	0.48057	0.42438	0.56555	0.41102	0.42296	0.38543	0.41136	0.35674	0.33277	0.33403	0.27081	0.36984	0.40579	0.41096	0.40809	0.4397	0.42258	0.41908	0.45155	0.38899	0.39374	0.45824	0.43262	0.44525	0.42273	0.42952	0.45781	0.50215	0.43909
624.62	0.34623	0.36793	0.4426	0.39914	0.45955	0.43401	0.49913	0.48522	0.43579	0.58531	0.43072	0.44412	0.39986	0.42945	0.367	0.35647	0.35202	0.28514	0.39463	0.41879	0.42707	0.42757	0.45992	0.43616	0.43948	0.47613	0.41137	0.40785	0.4766	0.45389	0.47071	0.44084	0.43924	0.47909	0.50701	0.45414
625.63	0.37704	0.40165	0.46322	0.42961	0.48575	0.45249	0.52214	0.50292	0.46319	0.59843	0.45994	0.47786	0.42306	0.45653	0.39855	0.38756	0.37861	0.29793	0.41667	0.43982	0.45749	0.44378	0.47833	0.45734	0.46048	0.50483	0.44249	0.43053	0.5011	0.47577	0.49553	0.46547	0.46364	0.50499	0.52	0.48279
626.64	0.40806	0.42525	0.48928	0.46248	0.50839	0.47277	0.55106	0.53401	0.49178	0.60871	0.47496	0.51262	0.44891	0.47477	0.4167	0.40931	0.39458	0.31232	0.43673	0.46857	0.48538	0.46641	0.49768	0.48681	0.4863	0.52507	0.45789	0.45537	0.52945	0.49492	0.52528	0.48768	0.49191	0.52532	0.5321	0.50594
627.63	0.43572	0.45734	0.51583	0.4906	0.52759	0.51083	0.57215	0.55594	0.52591	0.62882	0.49975	0.54895	0.46863	0.50119	0.4331	0.44008	0.41551	0.3327	0.45322	0.48831	0.51311	0.48832	0.52057	0.50698	0.51557	0.54036	0.48472	0.48233	0.55431	0.51809	0.54441	0.51358	0.51983	0.56419	0.5423	0.52571
628.64	0.47049	0.49642	0.54175	0.52813	0.56646	0.54405	0.60696	0.59076	0.56323	0.64268	0.53454	0.57893	0.50123	0.52834	0.47028	0.46454	0.45522	0.35502	0.47962	0.52241	0.54191	0.50741	0.54417	0.53276	0.55445	0.57543	0.51373	0.52017	0.59194	0.54479	0.57126	0.54292	0.55184	0.59343	0.56471	0.54989
629.63	0.50723	0.53248	0.58015	0.56862	0.60608	0.58519	0.63205	0.63141	0.60181	0.66564	0.5662	0.61988	0.53531	0.55883	0.51731	0.49888	0.48664	0.38169	0.49821	0.56037	0.57235	0.53586	0.5704	0.56103	0.58435	0.60385	0.55186	0.55662	0.62722	0.57732	0.60181	0.56949	0.58949	0.62623	0.58541	0.57983
630.65	0.5393	0.56913	0.61727	0.60182	0.64651	0.6253	0.66568	0.66755	0.63529	0.68752	0.60749	0.66156	0.57022	0.58094	0.54457	0.52767	0.5208	0.41245	0.5214	0.59193	0.59144	0.56414	0.60486	0.59184	0.62266	0.62817	0.57237	0.59378	0.66804	0.61396	0.6334	0.59382	0.61788	0.65369	0.61109	0.60972
631.64	0.57542	0.60784	0.64786	0.63393	0.68273	0.668	0.69863	0.6961	0.67856	0.71024	0.65563	0.68945	0.60378	0.6106	0.58255	0.56149	0.56026	0.44332	0.55383	0.62022	0.61194	0.59479	0.63886	0.60569	0.65576	0.65898	0.60681	0.61931	0.69816	0.64644	0.6634	0.62224	0.65519	0.68647	0.63215	0.62512
632.65	0.61428	0.65853	0.68451	0.6714	0.72715	0.70834	0.74658	0.73445	0.71333	0.72601	0.69766	0.72904	0.64863	0.64036	0.61878	0.59313	0.60659	0.47798	0.59595	0.65269	0.63421	0.62253	0.66832	0.63587	0.69098	0.69624	0.64487	0.63627	0.73377	0.67611	0.70406	0.64255	0.68514	0.7073	0.65588	0.65778
633.64	0.64643	0.69968	0.72071	0.70828	0.76234	0.74057	0.77238	0.76128	0.7479	0.75514	0.73588	0.76611	0.67579	0.66632	0.64383	0.62535	0.6324	0.50545	0.61945	0.68368	0.66375	0.66085	0.69673	0.65286	0.71097	0.72523	0.67321	0.65844	0.75842	0.70954	0.7292	0.66089	0.71497	0.73884	0.66596	0.67635
634.65	0.67255	0.74921	0.7548	0.73688	0.80117	0.77945	0.81132	0.79269	0.78356	0.78002	0.77312	0.797	0.70648	0.69357	0.67151	0.65103	0.66389	0.52881	0.65062	0.70738	0.69271	0.69388	0.72455	0.67475	0.74113	0.75585	0.70313	0.67979	0.79199	0.73189	0.75718	0.68649	0.74732	0.76388	0.68373	0.6923
635.64	0.70196	0.79935	0.79066	0.77193	0.83613	0.82543	0.85044	0.82239	0.82341	0.80867	0.803	0.823	0.7312	0.73663	0.6981	0.68726	0.69568	0.5589	0.69245	0.73714	0.73131	0.72953	0.74187	0.69414	0.77161	0.79571	0.74352	0.70272	0.81527	0.76426	0.77926	0.71112	0.77484	0.79389	0.69029	0.70722
636.65	0.73293	0.84627	0.83425	0.80609	0.87036	0.86909	0.88652	0.85952	0.84812	0.83611	0.83487	0.84861	0.7575	0.76681	0.728	0.71802	0.72679	0.59121	0.71299	0.76402	0.75987	0.75421	0.75559	0.72123	0.80291	0.82344	0.7743	0.73089	0.84139	0.78775	0.79928	0.73185	0.79187	0.81153	0.70088	0.72958
637.66	0.75132	0.87443	0.85946	0.83187	0.89954	0.89541	0.91394	0.88617	0.87442	0.862	0.86489	0.87069	0.77334	0.78971	0.74808	0.7457	0.74632	0.61352	0.72787	0.78239	0.77977	0.77237	0.76582	0.74221	0.82288	0.84479	0.78588	0.76556	0.85698	0.81128	0.81398	0.74869	0.81212	0.83109	0.70348	0.73783
638.65	0.76754	0.89647	0.88203	0.85385	0.91943	0.92923	0.93954	0.91489	0.8942	0.8782	0.88355	0.89085	0.79835	0.80903	0.77491	0.76521	0.76382	0.63515	0.74376	0.79834	0.79373	0.78736	0.77453	0.75958	0.84254	0.85902	0.81373	0.78152	0.86345	0.82772	0.82681	0.76667	0.82071	0.84105	0.71081	0.74923
639.66	0.78665	0.91569	0.90709	0.87305	0.93543	0.95273	0.9587	0.93863	0.91917	0.89122	0.90863	0.91217	0.81795	0.8263	0.79328	0.77855	0.7754	0.65814	0.75735	0.82071	0.80788	0.80214	0.78259	0.77522	0.8568	0.86872	0.83133	0.79513	0.8647	0.84435	0.8381	0.78156	0.83685	0.84927	0.71084	0.75662
640.65	0.80307	0.92005	0.92699	0.88523	0.94496	0.97001	0.96801	0.95688	0.92328	0.89444	0.91694	0.92238	0.83748	0.82669	0.80795	0.78906	0.77922	0.66759	0.75789	0.83404	0.81922	0.81824	0.79177	0.78128	0.86404	0.86677	0.83801	0.80206	0.86337	0.84302	0.84451	0.79033	0.84921	0.85679	0.71504	0.7584
641.66	0.80439	0.92294	0.92436	0.88591	0.9503	0.97245	0.96978	0.95867	0.92646	0.89797	0.92784	0.93632	0.84612	0.82339	0.80739	0.78565	0.77735	0.6675	0.76203	0.83584	0.82397	0.82797	0.79758	0.7761	0.86088	0.8655	0.84307	0.79118	0.85558	0.84402	0.84595	0.79005	0.85029	0.86393	0.71421	0.75759
642.65	0.80851	0.91708	0.92673	0.88293	0.94941	0.97153	0.96083	0.95387	0.92012	0.89106	0.92148	0.92909	0.84257	0.81673	0.80368	0.77966	0.76706	0.65628	0.76161	0.83221	0.82786	0.832	0.79387	0.7571	0.85352	0.85706	0.84723	0.77686	0.84393	0.82917	0.83904	0.7857	0.83863	0.85135	0.70596	0.74512
643.66	0.81301	0.9192	0.93101	0.88348	0.94978	0.97438	0.96745	0.95245	0.91194	0.892	0.92981	0.92657	0.83997	0.81223	0.79686	0.77213	0.7589	0.65476	0.76799	0.83449	0.82262	0.82845	0.79072	0.75743	0.85504	0.86082	0.84331	0.77	0.83892	0.81691	0.83764	0.78212	0.83465	0.8468	0.69657	0.73366
644.64	0.80812	0.907	0.92286	0.877	0.93761	0.96959	0.96504	0.93807	0.88991	0.88124	0.91693	0.92071	0.83183	0.79762	0.78318	0.76155	0.74811	0.64596	0.76275	0.81997	0.813	0.82001	0.77815	0.7527	0.85324	0.85784	0.83272	0.75319	0.82597	0.80439	0.82475	0.76577	0.81761	0.83412	0.67841	0.72235
645.65	0.7886	0.89365	0.90608	0.86295	0.9182	0.9406	0.94187	0.92362	0.86533	0.86066	0.90998	0.90236	0.81688	0.78765	0.76551	0.7399	0.7255	0.63037	0.7475	0.79929	0.79039	0.78853	0.75216	0.73316	0.83792	0.85052	0.81791	0.73293	0.79688	0.7864	0.80204	0.745	0.79566	0.80299	0.6582	0.69872
646.64	0.76671	0.86997	0.89433	0.85192	0.90061	0.9207	0.92871	0.90583	0.8436	0.83873	0.89109	0.88133	0.79443	0.7707	0.74705	0.72601	0.70771	0.61282	0.7306	0.78154	0.77023	0.76402	0.72995	0.71477	0.82452	0.83717	0.801	0.7146	0.77264	0.77456	0.77508	0.72215	0.77302	0.78013	0.63345	0.67483
647.65	0.74121	0.84105	0.87417	0.83847	0.87192	0.89798	0.90954	0.88465	0.81985	0.80876	0.88066	0.85667	0.77264	0.74771	0.72609	0.69968	0.68415	0.59546	0.71099	0.75872	0.74494	0.73519	0.70554	0.69538	0.80665	0.8246	0.77416	0.69233	0.74273	0.75286	0.74984	0.70052	0.74667	0.75462	0.61637	0.65342
648.64	0.71665	0.81196	0.85313	0.8195	0.84713	0.87057	0.88359	0.85737	0.79556	0.77802	0.862	0.83451	0.7545	0.72452	0.70433	0.68573	0.66433	0.57909	0.6932	0.72633	0.72859	0.71996	0.68705	0.66903	0.79059	0.80162	0.75061	0.67261	0.71248	0.73022	0.7267	0.67554	0.71762	0.72618	0.59944	0.63371
649.65	0.68075	0.78201	0.82223	0.78962	0.81445	0.83313	0.84389	0.8207	0.76631	0.74375	0.83241	0.79398	0.72556	0.70517	0.67451	0.66016	0.63738	0.55479	0.66955	0.69112	0.7011	0.69009	0.65939	0.63053	0.76198	0.78538	0.72455	0.64264	0.67667	0.69885	0.69569	0.6415	0.68021	0.70187	0.58087	0.60521
650.63	0.65474	0.74963	0.78863	0.76145	0.788	0.80803	0.81536	0.78499	0.7401	0.71398	0.80219	0.77516	0.69902	0.67237	0.64696	0.63139	0.61134	0.52678	0.64132	0.66622	0.66555	0.66622	0.63338	0.60635	0.74048	0.75508	0.69846	0.6143	0.64832	0.66957	0.66702	0.61214	0.64537	0.67385	0.5567	0.57918
651.64	0.62765	0.71856	0.7602	0.73286	0.7555	0.77342	0.77605	0.74921	0.70636	0.67967	0.76707	0.74265	0.67384	0.65022	0.61113	0.60177	0.57863	0.50014	0.61726	0.63057	0.63477	0.6322	0.60525	0.57926	0.71249	0.72962	0.66921	0.58806	0.61552	0.63272	0.64053	0.58579	0.61436	0.64029	0.53198	0.55329
652.63	0.59282	0.68873	0.72858	0.70471	0.72818	0.734	0.73079	0.71274	0.6696	0.65094	0.73422	0.71902	0.64558	0.62943	0.58166	0.57207	0.55369	0.47474	0.58416	0.60338	0.60441	0.59842	0.58136	0.54889	0.68974	0.70074	0.64819	0.55955	0.59265	0.59867	0.60721	0.55977	0.58151	0.61555	0.50834	0.52815
653.64	0.55794	0.65135	0.69048	0.6645	0.68338	0.69253	0.67668	0.66965	0.62828	0.61346	0.6943	0.68639	0.61089	0.60017	0.54814	0.5361	0.51538	0.43697	0.54506	0.56884	0.5689	0.55883	0.54824	0.52174	0.65249	0.66525	0.61618	0.5234	0.55653	0.56232	0.56067	0.52455	0.55017	0.58488	0.48043	0.49936
654.62	0.52289	0.61179	0.65933	0.63646	0.64369	0.65256	0.63781	0.63603	0.59039	0.58283	0.66014	0.65708	0.58508	0.569	0.52232	0.51645	0.48522	0.41387	0.50973	0.54202	0.53615	0.52323	0.52743	0.48846	0.6218	0.63187	0.58719	0.49985	0.5195	0.52893	0.52427	0.49885	0.52227	0.54189	0.45683	0.46752
655.63	0.49615	0.57449	0.63646	0.61382	0.6098	0.61782	0.60363	0.60138	0.56183	0.55309	0.63392	0.63276	0.56044	0.54782	0.49761	0.49917	0.46913	0.4049	0.4883	0.50503	0.51946	0.49229	0.50939	0.4665	0.59798	0.60512	0.56209	0.48328	0.49888	0.50934	0.49903	0.47103	0.49897	0.52039	0.44102	0.45055
656.62	0.46145	0.5306	0.60249	0.57965	0.56931	0.57785	0.565	0.55523	0.52124	0.52049	0.59771	0.59863	0.52962	0.51851	0.47579	0.4714	0.44338	0.37543	0.4554	0.47118	0.4888	0.46498	0.47999	0.43959	0.56846	0.5742	0.52695	0.4584	0.47157	0.47801	0.47256	0.43284	0.46233	0.49126	0.42382	0.42472
657.63	0.43307	0.49679	0.57423	0.54893	0.53055	0.54896	0.54139	0.51798	0.48932	0.49421	0.56259	0.57484	0.51421	0.49106	0.44513	0.45609	0.42216	0.35656	0.4362	0.44904	0.46343	0.43961	0.45792	0.42413	0.54132	0.54775	0.49	0.44041	0.43595	0.45414	0.45194	0.40372	0.44379	0.46948	0.41073	0.40737
658.61	0.40042	0.46037	0.53969	0.51397	0.49485	0.51488	0.51094	0.48246	0.45344	0.46279	0.52811	0.54358	0.48938	0.4645	0.41018	0.43428	0.40403	0.34468	0.40834	0.42614	0.43064	0.407	0.42972	0.39927	0.51257	0.5215	0.45986	0.41554	0.40852	0.42953	0.42892	0.38102	0.40971	0.44098	0.39658	0.38669
659.62	0.37642	0.42544	0.50796	0.48017	0.46517	0.48251	0.47808	0.45724	0.43174	0.44195	0.49497	0.51324	0.46051	0.44097	0.38293	0.41065	0.38853	0.32145	0.38352	0.40794	0.41122	0.38284	0.40103	0.38735	0.48204	0.48523	0.42649	0.39354	0.39286	0.40176	0.41067	0.35959	0.38876	0.43305	0.3868	0.37629
660.61	0.33855	0.39843	0.47234	0.44243	0.43623	0.45841	0.44303	0.42862	0.39499	0.41782	0.45425	0.47175	0.43632	0.42328	0.35858	0.38144	0.36599	0.30132	0.35993	0.38925	0.38471	0.36242	0.38541	0.36829	0.44903	0.45566	0.39233	0.36258	0.36521	0.3761	0.38741	0.34431	0.36057	0.41983	0.37898	0.35718
661.62	0.31535	0.3736	0.45016	0.41648	0.41811	0.44252	0.42259	0.40954	0.38061	0.40256	0.42807	0.44787	0.41653	0.41071	0.33977	0.37081	0.35613	0.30072	0.34966	0.38073	0.37084	0.34684	0.36922	0.35416	0.43111	0.43038	0.37749	0.34675	0.3488	0.36435	0.36966	0.33515	0.3461	0.41116	0.37483	0.3488
662.6	0.29228	0.34643	0.42692	0.39021	0.39987	0.42037	0.39652	0.39156	0.36387	0.38221	0.39935	0.41029	0.39173	0.39721	0.33723	0.35796	0.3389	0.28868	0.33221	0.3598	0.35441	0.33106	0.34811	0.34228	0.40514	0.40217	0.35981	0.32727	0.32908	0.3456	0.35148	0.31483	0.3314	0.39352	0.36526	0.33781
663.61	0.26597	0.32295	0.41098	0.3732	0.38492	0.39611	0.38145	0.36811	0.35135	0.37014	0.36444	0.37801	0.37051	0.3867	0.34224	0.34709	0.32593	0.27165	0.32375	0.33893	0.35024	0.32006	0.3379	0.32944	0.38522	0.3801	0.34398	0.30879	0.31347	0.32634	0.34276	0.29243	0.32599	0.38804	0.35643	0.32978
664.59	0.24439	0.29516	0.38979	0.35565	0.36164	0.38036	0.36642	0.33915	0.32468	0.34556	0.34068	0.35219	0.35352	0.37301	0.3378	0.33548	0.30551	0.26503	0.31863	0.31615	0.33337	0.30861	0.33081	0.31489	0.36951	0.35787	0.32993	0.29542	0.28689	0.31854	0.33057	0.27872	0.30989	0.36929	0.34465	0.31672
665.6	0.23971	0.27819	0.3786	0.34758	0.34822	0.36517	0.36617	0.32756	0.32068	0.34205	0.32889	0.33126	0.3431	0.36906	0.33863	0.33817	0.30281	0.26598	0.31496	0.30527	0.3271	0.31005	0.32074	0.30544	0.35919	0.349	0.31689	0.2917	0.28208	0.31228	0.32253	0.26857	0.30486	0.35985	0.33999	0.31008
666.59	0.22309	0.2578	0.35127	0.32575	0.32587	0.34287	0.34117	0.30658	0.30852	0.32192	0.30523	0.30578	0.32923	0.35371	0.3326	0.3216	0.28788	0.25858	0.2944	0.28573	0.31905	0.29568	0.31038	0.28885	0.33987	0.32737	0.28896	0.27828	0.26668	0.28761	0.30277	0.25237	0.2924	0.33936	0.32892	0.29275
667.57	0.21331	0.24745	0.33712	0.31379	0.31228	0.32096	0.33164	0.29451	0.29911	0.31639	0.29419	0.28841	0.32315	0.34459	0.32692	0.31841	0.28389	0.25898	0.28806	0.28124	0.31669	0.29369	0.32031	0.2819	0.32841	0.31726	0.28191	0.27138	0.26446	0.27644	0.29477	0.25372	0.28359	0.33711	0.32551	0.28455
668.58	0.21017	0.23466	0.31708	0.29986	0.30269	0.31466	0.31736	0.28558	0.29488	0.31401	0.28297	0.27345	0.31657	0.33885	0.31157	0.311	0.28329	0.27168	0.2832	0.28096	0.30891	0.29432	0.31866	0.27379	0.31925	0.30116	0.26435	0.26944	0.26459	0.27712	0.28453	0.25377	0.28248	0.32658	0.3202	0.27074
669.56	0.20142	0.22693	0.30568	0.29053	0.30116	0.30473	0.30881	0.27945	0.29056	0.31647	0.27697	0.2671	0.30641	0.33117	0.30884	0.30436	0.28857	0.27924	0.27846	0.27834	0.30672	0.29374	0.31598	0.2661	0.30681	0.29446	0.24987	0.26122	0.26345	0.27536	0.2836	0.25214	0.2775	0.32197	0.3181	0.26472
670.57	0.18796	0.21355	0.2854	0.27677	0.28691	0.29473	0.28802	0.26222	0.2856	0.31646	0.26307	0.26207	0.29771	0.31416	0.30515	0.29791	0.27922	0.27445	0.26764	0.27254	0.30329	0.28879	0.31541	0.25811	0.29374	0.28552	0.24404	0.25582	0.24716	0.26288	0.27385	0.2425	0.27087	0.31228	0.30937	0.25688
671.55	0.18675	0.21014	0.27585	0.27465	0.27912	0.27879	0.28174	0.26323	0.2741	0.32056	0.2548	0.2558	0.29107	0.31021	0.30729	0.30062	0.28264	0.27969	0.27062	0.28114	0.29369	0.28816	0.31936	0.25715	0.28574	0.29013	0.2456	0.24965	0.24165	0.26451	0.27356	0.24694	0.26651	0.31385	0.30484	0.26058
672.56	0.18002	0.19423	0.25501	0.25722	0.26707	0.27022	0.26246	0.25006	0.26576	0.31071	0.24261	0.24324	0.2801	0.30424	0.29727	0.2913	0.27058	0.27931	0.2574	0.27207	0.28526	0.28365	0.30619	0.24391	0.27557	0.2876	0.2257	0.24086	0.22895	0.26279	0.26049	0.23763	0.25603	0.29573	0.2888	0.2472
673.54	0.16866	0.18843	0.24318	0.25051	0.25002	0.24566	0.25274	0.24841	0.25218	0.29907	0.23665	0.23501	0.26965	0.29523	0.2897	0.27819	0.26065	0.27173	0.25584	0.26456	0.27624	0.27106	0.29919	0.2361	0.26463	0.28061	0.21322	0.23467	0.20927	0.24479	0.25154	0.23354	0.24477	0.28364	0.27456	0.24035
674.55	0.16358	0.18566	0.2351	0.24343	0.23545	0.23137	0.23648	0.24056	0.24569	0.2909	0.22698	0.22292	0.25771	0.29366	0.27554	0.26848	0.25356	0.27055	0.24679	0.2606	0.26688	0.25763	0.29189	0.22588	0.26365	0.27755	0.20787	0.23163	0.20145	0.23199	0.2315	0.22264	0.23915	0.27434	0.26224	0.23225
675.53	0.15837	0.18183	0.229	0.23049	0.23043	0.21405	0.22661	0.23151	0.23392	0.27911	0.21197	0.21046	0.24378	0.288	0.2593	0.25399	0.2456	0.26742	0.24314	0.26041	0.25511	0.25088	0.27765	0.21758	0.25838	0.26875	0.20154	0.21835	0.20039	0.22541	0.22748	0.21985	0.23118	0.25922	0.24425	0.21812
676.54	0.14905	0.17222	0.2174	0.21834	0.21855	0.20356	0.21464	0.21578	0.22524	0.26845	0.19834	0.19291	0.23094	0.27872	0.23705	0.23882	0.23365	0.25747	0.22942	0.24142	0.2506	0.24847	0.26756	0.20679	0.24587	0.25234	0.18844	0.21016	0.19198	0.20913	0.2091	0.20091	0.22727	0.24246	0.22913	0.19599
677.52	0.14386	0.17647	0.22065	0.21727	0.21572	0.19959	0.21175	0.21844	0.22188	0.26348	0.19126	0.18912	0.21853	0.27426	0.23008	0.22593	0.22877	0.25271	0.2285	0.24368	0.25093	0.23794	0.25628	0.2033	0.24815	0.24886	0.19136	0.20257	0.18518	0.20095	0.2054	0.19528	0.22602	0.22715	0.22027	0.18629
678.5	0.14161	0.16507	0.21511	0.20428	0.20702	0.19611	0.19658	0.20288	0.20918	0.25165	0.18012	0.17603	0.19928	0.25545	0.21464	0.2161	0.21544	0.24039	0.20818	0.23318	0.24113	0.22667	0.23732	0.19418	0.23956	0.24169	0.19217	0.18881	0.17018	0.19172	0.19338	0.18307	0.21304	0.21005	0.20449	0.17208
679.51	0.14318	0.15688	0.21337	0.20055	0.21172	0.19563	0.19549	0.20327	0.20797	0.24955	0.16992	0.1765	0.19331	0.24317	0.20498	0.21037	0.20962	0.23309	0.20519	0.22733	0.23583	0.22813	0.22118	0.19306	0.23446	0.23552	0.19219	0.1805	0.16974	0.18136	0.19544	0.17945	0.20436	0.20266	0.19464	0.16556
680.49	0.13958	0.14851	0.20021	0.19499	0.2002	0.18637	0.19002	0.20498	0.20152	0.23554	0.15933	0.16031	0.17681	0.22739	0.18812	0.19416	0.19844	0.2087	0.20047	0.2139	0.22481	0.21137	0.20572	0.17903	0.22372	0.2205	0.17478	0.18002	0.15687	0.16001	0.18575	0.17152	0.18981	0.19215	0.18266	0.15411
681.5	0.1494	0.15823	0.21306	0.195	0.20405	0.19066	0.19953	0.209	0.20259	0.23086	0.16591	0.17349	0.17616	0.22073	0.19333	0.19488	0.19527	0.20271	0.20086	0.2159	0.21886	0.20039	0.19901	0.18401	0.2286	0.22547	0.18124	0.18688	0.15843	0.16447	0.19496	0.17777	0.18771	0.19082	0.17901	0.16149
682.48	0.14835	0.14854	0.206	0.18884	0.19324	0.19357	0.18941	0.20082	0.18656	0.21696	0.15933	0.16998	0.16592	0.20253	0.1685	0.18586	0.18791	0.18977	0.19328	0.20308	0.19877	0.18941	0.19169	0.17468	0.21429	0.21057	0.16325	0.18593	0.14796	0.16478	0.18954	0.17541	0.17513	0.18552	0.17304	0.15574
683.49	0.15324	0.14777	0.20702	0.18833	0.19329	0.19269	0.1983	0.2048	0.18887	0.21822	0.1694	0.17923	0.16381	0.2041	0.16529	0.18117	0.18398	0.17808	0.19614	0.19839	0.19362	0.18745	0.20049	0.17351	0.21845	0.2059	0.15769	0.19087	0.15889	0.16951	0.19041	0.17263	0.17584	0.18912	0.17822	0.15887
684.47	0.15205	0.14247	0.19796	0.17431	0.18164	0.18916	0.18636	0.1926	0.17845	0.19123	0.16745	0.16989	0.15551	0.19313	0.15373	0.1647	0.17387	0.15587	0.1862	0.18344	0.18702	0.17164	0.19609	0.175	0.21037	0.19213	0.14141	0.18171	0.14701	0.16814	0.18218	0.16714	0.16422	0.17337	0.1738	0.14725
685.45	0.1563	0.1464	0.20591	0.17369	0.17667	0.19986	0.1858	0.18275	0.17677	0.18522	0.17365	0.17815	0.15762	0.19103	0.14822	0.15925	0.16492	0.15851	0.176	0.17848	0.18641	0.16099	0.19007	0.18264	0.20971	0.19775	0.14556	0.17738	0.1414	0.18055	0.18119	0.16405	0.16372	0.16797	0.17181	0.14962
686.46	0.14916	0.12644	0.19316	0.1631	0.1629	0.19124	0.17052	0.1749	0.16275	0.16901	0.1612	0.1606	0.149	0.17976	0.1275	0.14051	0.14638	0.13802	0.168	0.16991	0.17924	0.1493	0.17823	0.17058	0.20057	0.17988	0.13115	0.16241	0.12432	0.17994	0.16948	0.15802	0.15457	0.15435	0.16436	0.13575
687.44	0.15544	0.12762	0.1905	0.1607	0.16881	0.18826	0.17483	0.1758	0.16775	0.1655	0.15452	0.15766	0.15188	0.18259	0.13673	0.13454	0.1486	0.13432	0.16238	0.1698	0.18577	0.14704	0.17364	0.17342	0.19656	0.17631	0.13811	0.16059	0.13727	0.17696	0.16879	0.15764	0.15415	0.15824	0.15176	0.13399
688.44	0.15749	0.1309	0.18074	0.16219	0.16526	0.19799	0.16847	0.17719	0.16363	0.15031	0.14098	0.14254	0.15173	0.1819	0.12845	0.12653	0.14433	0.1232	0.15605	0.16747	0.17737	0.14372	0.15716	0.16219	0.18529	0.18168	0.12669	0.16005	0.13334	0.17552	0.1699	0.15607	0.14797	0.1513	0.14243	0.12428
689.42	0.15381	0.12849	0.16816	0.15842	0.16168	0.19167	0.16492	0.17057	0.15418	0.14882	0.12923	0.12532	0.14682	0.17242	0.10992	0.12042	0.13633	0.12531	0.14552	0.15954	0.1681	0.14094	0.14682	0.14874	0.17442	0.17162	0.11952	0.16389	0.13821	0.16436	0.16432	0.14973	0.14951	0.14799	0.12993	0.11467
690.43	0.15349	0.12508	0.16033	0.15578	0.16472	0.18363	0.15778	0.16838	0.14782	0.13658	0.11654	0.11821	0.1422	0.17183	0.099526	0.1154	0.13769	0.12295	0.13355	0.15256	0.16087	0.13616	0.14472	0.14093	0.17247	0.16338	0.11129	0.16079	0.13813	0.16238	0.15126	0.14492	0.15241	0.14785	0.1213	0.10931
691.41	0.15182	0.13124	0.15147	0.15183	0.16119	0.19054	0.15332	0.16072	0.13956	0.13415	0.10614	0.11536	0.12961	0.16917	0.089716	0.10975	0.13265	0.13472	0.12269	0.14124	0.14858	0.13004	0.13662	0.13882	0.16407	0.16168	0.10663	0.16186	0.13686	0.15813	0.14525	0.13652	0.14413	0.1531	0.10723	0.10893
692.39	0.1453	0.11916	0.13741	0.14185	0.14439	0.17384	0.14566	0.1409	0.12331	0.11682	0.097942	0.10546	0.11699	0.14941	0.064872	0.098238	0.11264	0.1435	0.11802	0.12171	0.13124	0.11585	0.1236	0.12664	0.15364	0.14394	0.086942	0.15494	0.12274	0.14295	0.14067	0.12483	0.13593	0.14225	0.10175	0.096952
693.39	0.14119	0.11202	0.13477	0.13607	0.13501	0.16267	0.13286	0.12411	0.10886	0.10202	0.085128	0.10467	0.10502	0.1391	0.057147	0.094752	0.10351	0.16662	0.10688	0.10554	0.12058	0.10115	0.11463	0.1211	0.14312	0.12366	0.082067	0.1487	0.11417	0.13441	0.12773	0.12286	0.12393	0.1322	0.096504	0.085676
694.38	0.1331	0.10144	0.1235	0.13135	0.11731	0.14807	0.12037	0.11622	0.093219	0.089486	0.074822	0.097527	0.09231	0.13303	0.053612	0.080799	0.083179	0.17992	0.098359	0.097555	0.10733	0.087548	0.10202	0.11356	0.12966	0.11053	0.064891	0.13679	0.092033	0.13002	0.11323	0.11488	0.10747	0.12784	0.083443	0.081095
695.38	0.12695	0.084613	0.11064	0.11182	0.10001	0.13887	0.10947	0.10191	0.075685	0.081741	0.069339	0.0805	0.086373	0.12118	0.048462	0.072689	0.066563	0.20283	0.094895	0.079123	0.09764	0.085246	0.094316	0.097307	0.11056	0.095972	0.047552	0.12187	0.074296	0.11256	0.10526	0.10479	0.090876	0.11742	0.080432	0.069039
696.36	0.11632	0.066599	0.089588	0.096446	0.075893	0.10704	0.088219	0.079645	0.057688	0.055496	0.056097	0.06328	0.070762	0.10944	0.040583	0.053961	0.051997	0.21421	0.074381	0.06461	0.082846	0.070548	0.078276	0.079401	0.09044	0.076653	0.027838	0.10756	0.059992	0.081006	0.087392	0.08942	0.073495	0.084544	0.071061	0.047078
697.34	0.10999	0.057336	0.084156	0.087747	0.068669	0.10371	0.077336	0.070562	0.049592	0.048741	0.052044	0.055001	0.059358	0.10802	0.043293	0.047624	0.046122	0.23728	0.060765	0.053637	0.072506	0.071157	0.071103	0.067841	0.077663	0.074832	0.025034	0.097736	0.05227	0.079641	0.075205	0.078237	0.061688	0.077341	0.065402	0.037949
698.34	0.10395	0.045602	0.065196	0.076061	0.058767	0.085032	0.064276	0.058629	0.049234	0.040313	0.045279	0.042356	0.05098	0.098643	0.031532	0.033978	0.038258	0.26085	0.0554	0.0451	0.068896	0.062897	0.064381	0.059607	0.065572	0.06751	0.012563	0.088837	0.04677	0.069793	0.063374	0.067418	0.056566	0.06741	0.050996	0.032372
699.32	0.10423	0.038491	0.058584	0.058247	0.049115	0.074696	0.057065	0.043109	0.043654	0.032755	0.036641	0.036065	0.041389	0.091896	0.025756	0.029934	0.034742	0.27714	0.047677	0.039809	0.059439	0.054298	0.052771	0.052162	0.050947	0.05861	0.01492	0.079194	0.037924	0.058608	0.053565	0.060082	0.044483	0.059747	0.042312	0.027698
700.33	0.098976	0.02697	0.045589	0.045518	0.034586	0.055379	0.040727	0.028515	0.031911	0.017292	0.022744	0.026493	0.022089	0.073715	0.016121	0.019263	0.02298	0.27956	0.033499	0.033195	0.04726	0.03878	0.035833	0.043316	0.035264	0.039393	0.012092	0.071894	0.032668	0.042322	0.039247	0.042631	0.031113	0.044832	0.033298	0.022735
701.31	0.10204	0.022685	0.048042	0.05158	0.03776	0.065805	0.034396	0.0343	0.038156	0.019095	0.027662	0.021816	0.029975	0.064166	0.017001	0.030664	0.024686	0.29887	0.0398	0.038882	0.048589	0.039611	0.039372	0.037702	0.036691	0.032195	0.010382	0.076262	0.028138	0.0538	0.042563	0.042962	0.031164	0.055027	0.038185	0.021901
702.29	0.11278	0.02994	0.043718	0.057826	0.030278	0.064321	0.032435	0.035332	0.037029	0.014699	0.025275	0.022593	0.031212	0.066984	0.021058	0.03217	0.020271	0.30858	0.042705	0.037866	0.051497	0.03193	0.039328	0.037045	0.039868	0.023797	0.013981	0.084401	0.024431	0.049789	0.043247	0.042665	0.031633	0.04384	0.036277	0.02404
703.29	0.11437	0.021741	0.041683	0.046123	0.029384	0.055413	0.026113	0.023518	0.022312	0.01195	0.018242	0.017401	0.028209	0.060685	0.019663	0.031015	0.016138	0.29822	0.036247	0.029726	0.043134	0.033229	0.032265	0.035279	0.034348	0.016944	0.015741	0.079737	0.023851	0.038066	0.034861	0.033509	0.025469	0.035912	0.029585	0.022182
704.27	0.12592	0.022338	0.04558	0.059218	0.029053	0.061663	0.031663	0.038854	0.026916	0.019525	0.02924	0.021992	0.03613	0.066267	0.029464	0.047035	0.021882	0.29566	0.047991	0.032798	0.051567	0.044698	0.044548	0.033901	0.048051	0.019801	0.030001	0.09328	0.028023	0.043564	0.039549	0.040088	0.033206	0.035712	0.037815	0.024959
705.27	0.13478	0.033966	0.058344	0.074788	0.036716	0.069445	0.046417	0.053783	0.044327	0.022137	0.050706	0.031536	0.045956	0.079638	0.044221	0.060585	0.030654	0.30229	0.06304	0.047906	0.060578	0.057019	0.06856	0.044157	0.066481	0.035975	0.044809	0.10731	0.032029	0.052889	0.055947	0.054785	0.044069	0.04518	0.049587	0.032152
706.25	0.14856	0.042129	0.063372	0.074815	0.050083	0.069173	0.05985	0.064043	0.050239	0.032768	0.059207	0.044089	0.048903	0.082693	0.049516	0.063037	0.039534	0.29842	0.073658	0.053598	0.066866	0.068255	0.07803	0.057954	0.0764	0.042963	0.059569	0.11849	0.040229	0.056762	0.058848	0.062772	0.053782	0.046654	0.055381	0.047843
707.23	0.15673	0.044628	0.070099	0.070181	0.054783	0.065134	0.060978	0.071226	0.051404	0.041088	0.073127	0.059191	0.054941	0.085682	0.045145	0.06593	0.05659	0.27443	0.083193	0.070305	0.065718	0.076041	0.090574	0.076398	0.08022	0.054635	0.056612	0.12149	0.045559	0.058621	0.059684	0.067215	0.057206	0.055437	0.070225	0.056841
708.23	0.17415	0.067747	0.085706	0.09153	0.06917	0.086379	0.083772	0.097025	0.068185	0.060884	0.096093	0.072698	0.072993	0.095026	0.063913	0.088733	0.075549	0.26689	0.10422	0.10045	0.084187	0.092775	0.11471	0.098356	0.1015	0.074659	0.075831	0.14949	0.058201	0.081126	0.081314	0.09027	0.071932	0.080643	0.092699	0.073228
709.21	0.18918	0.088605	0.10142	0.095698	0.087333	0.10237	0.096844	0.10576	0.081343	0.075452	0.10591	0.091357	0.088708	0.10487	0.074347	0.092166	0.090486	0.2589	0.11881	0.11428	0.09529	0.1036	0.1264	0.11444	0.11296	0.083716	0.077215	0.15914	0.073874	0.098613	0.10011	0.10432	0.085317	0.096195	0.1045	0.084871
710.21	0.2102	0.11088	0.11882	0.11601	0.10546	0.11882	0.10868	0.12083	0.094192	0.094429	0.11661	0.11072	0.11034	0.12371	0.09075	0.10996	0.10677	0.24319	0.13764	0.12932	0.11513	0.11439	0.13479	0.13438	0.12597	0.10287	0.095886	0.17877	0.092849	0.12259	0.11045	0.12497	0.1094	0.10801	0.11475	0.096393
711.19	0.22903	0.13063	0.13857	0.13448	0.11907	0.13388	0.1313	0.13432	0.11385	0.11415	0.14002	0.13052	0.12829	0.15058	0.10552	0.12818	0.12574	0.22359	0.16104	0.14629	0.13697	0.13006	0.14782	0.15078	0.1472	0.12989	0.1143	0.19333	0.11109	0.13924	0.13005	0.14598	0.12991	0.1293	0.13022	0.10847
712.17	0.24816	0.14659	0.15712	0.15082	0.13966	0.15695	0.15186	0.15314	0.13967	0.13258	0.15402	0.14173	0.1485	0.16704	0.12445	0.14094	0.13687	0.20973	0.17743	0.16426	0.16173	0.15134	0.16068	0.16089	0.16992	0.14564	0.14106	0.20656	0.12346	0.15338	0.15342	0.16913	0.14952	0.14587	0.1363	0.11873
713.17	0.25907	0.15223	0.17629	0.15786	0.15093	0.16873	0.15928	0.16082	0.15724	0.14598	0.16899	0.15744	0.16435	0.18984	0.13309	0.15333	0.1435	0.19573	0.1921	0.1788	0.17454	0.16209	0.17326	0.16785	0.18436	0.15849	0.15746	0.21558	0.1293	0.16556	0.16164	0.1823	0.15707	0.15717	0.14702	0.12863
714.15	0.26562	0.1608	0.19235	0.17356	0.16696	0.17661	0.17044	0.17603	0.17235	0.15091	0.17941	0.16406	0.18238	0.20686	0.14711	0.15739	0.15509	0.17572	0.20786	0.2046	0.19057	0.17371	0.1855	0.1774	0.20368	0.18992	0.1787	0.22454	0.13555	0.17032	0.1686	0.1998	0.17314	0.16518	0.15985	0.13799
715.13	0.26867	0.1571	0.20301	0.17585	0.17275	0.18773	0.1796	0.19005	0.18224	0.16221	0.18812	0.17037	0.19451	0.21608	0.15596	0.15801	0.16784	0.16694	0.21287	0.21972	0.19897	0.19128	0.19186	0.18025	0.21529	0.19377	0.17991	0.22902	0.1448	0.17954	0.17787	0.20802	0.18122	0.17912	0.16898	0.14577
716.13	0.26835	0.16175	0.20817	0.1827	0.17938	0.19364	0.18485	0.19749	0.18482	0.16396	0.18884	0.17657	0.20295	0.23115	0.16321	0.16483	0.17537	0.15811	0.21569	0.23277	0.20313	0.19658	0.19781	0.18619	0.21903	0.20712	0.18292	0.23921	0.15453	0.19164	0.18491	0.22141	0.18242	0.17974	0.16772	0.15208
717.11	0.26618	0.16397	0.21353	0.18836	0.18475	0.19174	0.18966	0.20569	0.18239	0.16685	0.1857	0.1767	0.20881	0.24016	0.16754	0.17341	0.17774	0.15469	0.22216	0.24553	0.20774	0.20162	0.20034	0.18713	0.22641	0.2213	0.18548	0.24593	0.16137	0.20787	0.1809	0.23496	0.18588	0.18158	0.17655	0.15442
718.08	0.26245	0.16736	0.21907	0.19285	0.18761	0.19279	0.19731	0.21136	0.18643	0.16554	0.1816	0.17966	0.21554	0.2525	0.17283	0.16808	0.18238	0.15283	0.22561	0.24914	0.21682	0.20676	0.19803	0.18917	0.22861	0.23628	0.18996	0.24333	0.16404	0.21879	0.19115	0.23069	0.1923	0.17878	0.18189	0.16
719.09	0.25487	0.16366	0.22426	0.18862	0.18468	0.19021	0.19874	0.2084	0.18911	0.16499	0.18826	0.18603	0.21649	0.26128	0.17347	0.17529	0.18642	0.14506	0.22261	0.24092	0.22313	0.20759	0.2004	0.19253	0.22341	0.2327	0.18249	0.23878	0.17451	0.22748	0.1985	0.22173	0.19541	0.17737	0.18799	0.16515
720.06	0.24963	0.17181	0.23148	0.19152	0.19539	0.1943	0.20376	0.21354	0.1916	0.171	0.19557	0.19781	0.22689	0.2804	0.17754	0.18703	0.18893	0.14076	0.22661	0.24989	0.22877	0.21513	0.20998	0.19939	0.22484	0.25314	0.19753	0.2451	0.1801	0.24181	0.19995	0.23038	0.19303	0.18339	0.19474	0.17485
721.06	0.24046	0.1754	0.24759	0.19037	0.1993	0.2037	0.20601	0.21397	0.2062	0.17368	0.20127	0.20679	0.24387	0.29265	0.17833	0.19051	0.18387	0.1407	0.23037	0.2503	0.2372	0.22208	0.21484	0.20491	0.22297	0.26065	0.20624	0.24094	0.17507	0.24831	0.20397	0.22492	0.2052	0.18564	0.20872	0.17865
722.04	0.22586	0.17221	0.26129	0.18946	0.19985	0.20628	0.20594	0.2159	0.2141	0.17632	0.21026	0.21276	0.25317	0.30407	0.18654	0.19074	0.18762	0.13661	0.22991	0.24878	0.24416	0.21343	0.21241	0.20473	0.22392	0.26698	0.20792	0.23787	0.18321	0.25001	0.21567	0.22362	0.21425	0.18764	0.20944	0.18799
723.02	0.22065	0.17334	0.27406	0.19586	0.20812	0.212	0.21332	0.22045	0.2198	0.18396	0.21876	0.22728	0.26087	0.30903	0.19425	0.20029	0.19319	0.13068	0.23596	0.25612	0.24726	0.21735	0.21084	0.21582	0.23339	0.27036	0.20873	0.24263	0.19307	0.25052	0.22308	0.23412	0.22547	0.19621	0.21664	0.19936
724.02	0.21695	0.17866	0.29355	0.21256	0.22297	0.22723	0.22392	0.2238	0.22528	0.19747	0.23074	0.23339	0.2733	0.32082	0.20067	0.21233	0.20379	0.1434	0.24292	0.26829	0.25001	0.22883	0.21632	0.22606	0.24284	0.28957	0.22288	0.2576	0.20303	0.2636	0.23024	0.24186	0.22969	0.20941	0.22929	0.20937
724.99	0.21099	0.17717	0.304	0.21773	0.22545	0.22844	0.2327	0.22223	0.23267	0.20267	0.23103	0.2352	0.28245	0.31639	0.19924	0.21445	0.20606	0.14751	0.25165	0.26675	0.25052	0.22648	0.21019	0.23274	0.24515	0.29305	0.21547	0.25324	0.20733	0.26411	0.24307	0.24041	0.23103	0.2107	0.23642	0.21124
725.97	0.21163	0.179	0.32268	0.22543	0.22795	0.23101	0.24823	0.23975	0.23945	0.21463	0.24769	0.23376	0.28647	0.3217	0.21718	0.22278	0.2166	0.15507	0.25909	0.28084	0.25084	0.22683	0.22178	0.23645	0.25708	0.29979	0.2252	0.25878	0.22494	0.27655	0.25277	0.24623	0.2315	0.22598	0.24913	0.22224
726.97	0.21339	0.1929	0.33703	0.24133	0.23332	0.2464	0.25984	0.2487	0.25278	0.2271	0.25512	0.24074	0.2997	0.32978	0.22427	0.23522	0.22412	0.16576	0.26686	0.28979	0.25633	0.24365	0.23272	0.25157	0.26113	0.31107	0.23756	0.26837	0.23	0.29079	0.25712	0.24894	0.23159	0.24267	0.26623	0.23721
727.95	0.21399	0.20167	0.3523	0.24612	0.23666	0.25633	0.2641	0.25984	0.26069	0.23287	0.26558	0.24182	0.31014	0.33608	0.23492	0.23838	0.23301	0.18014	0.27139	0.29886	0.25927	0.24339	0.23817	0.2573	0.26343	0.31086	0.24746	0.26813	0.24062	0.30373	0.26515	0.25019	0.23373	0.25171	0.27201	0.2394
728.92	0.21861	0.21267	0.36229	0.2514	0.24247	0.25923	0.26967	0.27308	0.27361	0.23836	0.26567	0.24801	0.30996	0.33663	0.24763	0.24445	0.239	0.18068	0.27603	0.3112	0.26401	0.24304	0.23997	0.25918	0.26778	0.30627	0.25297	0.27106	0.24886	0.31075	0.26681	0.25178	0.24181	0.25636	0.27798	0.23836
729.92	0.22232	0.21977	0.37019	0.25625	0.25509	0.26101	0.27664	0.28012	0.27904	0.24795	0.27286	0.24908	0.30219	0.34626	0.25195	0.2485	0.24767	0.18813	0.2812	0.31952	0.26352	0.24702	0.25007	0.25841	0.28066	0.31202	0.26321	0.2801	0.26216	0.31359	0.26989	0.25216	0.25211	0.26276	0.28058	0.24349
730.9	0.22522	0.22349	0.36402	0.26282	0.26311	0.26565	0.27205	0.27512	0.27952	0.2499	0.27309	0.26045	0.30523	0.3446	0.24589	0.25238	0.25108	0.18961	0.28193	0.32123	0.26489	0.25202	0.24761	0.2692	0.28229	0.3147	0.26281	0.28182	0.27023	0.31545	0.26837	0.25338	0.25715	0.26475	0.2852	0.24984
731.87	0.23466	0.22847	0.37137	0.26982	0.27754	0.26828	0.28519	0.28328	0.28431	0.26151	0.28946	0.27247	0.30602	0.3548	0.25394	0.2686	0.26673	0.19383	0.29888	0.33038	0.26445	0.25658	0.25552	0.27578	0.29838	0.31757	0.27572	0.29412	0.28846	0.32425	0.27457	0.2611	0.26608	0.27498	0.29038	0.25692
732.87	0.23855	0.22906	0.35798	0.26305	0.27528	0.25597	0.28535	0.27564	0.28426	0.25978	0.27826	0.26761	0.29779	0.34616	0.24609	0.26187	0.26637	0.18993	0.29977	0.32034	0.2608	0.25406	0.2518	0.27261	0.29481	0.32124	0.27759	0.29327	0.28811	0.32601	0.26588	0.26167	0.26099	0.27215	0.28496	0.25996
733.85	0.24355	0.22989	0.34554	0.26378	0.26973	0.26033	0.28695	0.27216	0.28239	0.25847	0.28107	0.2713	0.30142	0.34627	0.23952	0.26264	0.26236	0.20264	0.30256	0.31237	0.2612	0.24669	0.25501	0.27714	0.29629	0.33397	0.28352	0.30034	0.28702	0.33413	0.26969	0.26424	0.25625	0.27336	0.28369	0.27207
734.83	0.2481	0.225	0.33335	0.26325	0.26337	0.26543	0.28356	0.27173	0.27723	0.25396	0.27987	0.27093	0.30572	0.32934	0.2386	0.26236	0.26016	0.19276	0.3016	0.31621	0.26167	0.24037	0.24899	0.28102	0.29209	0.32444	0.28641	0.29938	0.28596	0.33842	0.27102	0.26523	0.25023	0.2727	0.28308	0.27625
735.82	0.25008	0.22694	0.31936	0.25709	0.26355	0.26449	0.28184	0.27141	0.27817	0.25611	0.27334	0.26585	0.30127	0.31907	0.23595	0.25423	0.27324	0.19522	0.30331	0.31254	0.26304	0.2341	0.24578	0.27176	0.29041	0.32685	0.28537	0.29646	0.29187	0.33944	0.27507	0.2633	0.24516	0.26894	0.2834	0.27202
736.8	0.24494	0.21955	0.30223	0.24454	0.24986	0.25713	0.27208	0.26482	0.2717	0.2493	0.26049	0.25576	0.28754	0.30237	0.22922	0.23797	0.26367	0.19667	0.29399	0.30326	0.26279	0.23139	0.23885	0.26428	0.27756	0.32454	0.2838	0.28944	0.28314	0.33893	0.27717	0.25531	0.24019	0.26022	0.28519	0.26712
737.77	0.24884	0.21824	0.29652	0.24969	0.24905	0.26513	0.26878	0.2679	0.2676	0.25086	0.27108	0.25365	0.28197	0.29603	0.22696	0.24402	0.26433	0.19428	0.29362	0.3095	0.26581	0.2311	0.24128	0.26279	0.27459	0.32445	0.28563	0.29044	0.28141	0.33941	0.28499	0.25601	0.24215	0.26411	0.30215	0.26841
738.77	0.24935	0.21639	0.28799	0.24837	0.25298	0.25444	0.26408	0.26746	0.27055	0.25792	0.27498	0.24806	0.27802	0.28712	0.22696	0.23745	0.26346	0.18269	0.29102	0.31047	0.26236	0.23448	0.23738	0.25505	0.26998	0.31833	0.29076	0.28764	0.28523	0.33386	0.2828	0.25517	0.24524	0.26179	0.31	0.26467
739.75	0.24981	0.22263	0.2893	0.24917	0.24221	0.25354	0.26282	0.27204	0.2778	0.25901	0.28005	0.24726	0.27112	0.29161	0.23284	0.23298	0.26023	0.18144	0.29428	0.3089	0.27091	0.22647	0.23651	0.25144	0.26812	0.32463	0.30325	0.28829	0.28843	0.33345	0.28371	0.25531	0.25233	0.25899	0.31732	0.26652
740.72	0.24229	0.21174	0.28026	0.24878	0.23862	0.24855	0.25363	0.2621	0.26693	0.26098	0.27624	0.24368	0.25865	0.29083	0.22504	0.22849	0.24737	0.16911	0.29036	0.30134	0.26596	0.22624	0.22838	0.24436	0.26464	0.31509	0.30266	0.28602	0.28577	0.33226	0.27702	0.25447	0.24705	0.25763	0.31721	0.27056
741.7	0.24407	0.21583	0.27792	0.25472	0.24704	0.25475	0.25345	0.2594	0.26548	0.26037	0.2782	0.24533	0.26016	0.28956	0.22354	0.23166	0.24551	0.16652	0.28886	0.30322	0.26493	0.22436	0.22693	0.24545	0.26322	0.31864	0.29763	0.28971	0.28865	0.33182	0.26765	0.2542	0.24914	0.25905	0.31791	0.27503
742.69	0.23699	0.21496	0.27326	0.25652	0.25025	0.25609	0.25536	0.25866	0.26977	0.26508	0.27593	0.24526	0.26571	0.28952	0.22853	0.22928	0.24425	0.16614	0.29211	0.29453	0.26424	0.2281	0.22844	0.24319	0.26475	0.32558	0.29848	0.29005	0.29057	0.33888	0.26543	0.25196	0.25321	0.25646	0.31557	0.27763
743.67	0.22965	0.20818	0.27082	0.25019	0.23976	0.25712	0.25507	0.25488	0.26482	0.26144	0.27233	0.2429	0.25717	0.28455	0.22366	0.22703	0.23258	0.16168	0.28767	0.28536	0.26233	0.22549	0.22011	0.24205	0.26353	0.3264	0.29334	0.28253	0.28792	0.3387	0.26288	0.24834	0.25133	0.25811	0.3149	0.27957
744.64	0.22592	0.20593	0.2685	0.25312	0.24884	0.26033	0.25966	0.24966	0.26092	0.26847	0.26943	0.24695	0.25924	0.28414	0.21988	0.2304	0.23225	0.1684	0.28529	0.27819	0.25892	0.23535	0.2135	0.2413	0.25986	0.33307	0.29162	0.27857	0.29082	0.34312	0.26157	0.25035	0.25556	0.2658	0.31775	0.28488
745.64	0.22339	0.20512	0.26872	0.24802	0.24374	0.26283	0.25875	0.25343	0.25473	0.26331	0.26694	0.24207	0.25785	0.27112	0.22028	0.22088	0.21779	0.17354	0.28338	0.27875	0.25698	0.22553	0.20662	0.23707	0.25295	0.32851	0.28939	0.27047	0.28147	0.34163	0.25604	0.24914	0.25687	0.26236	0.31014	0.27375
746.61	0.21844	0.20111	0.26847	0.23875	0.24504	0.25806	0.25685	0.24752	0.25678	0.26694	0.26993	0.24361	0.26	0.26486	0.21838	0.2146	0.21208	0.17301	0.28454	0.26833	0.25992	0.22021	0.20385	0.23257	0.25338	0.31995	0.29132	0.25863	0.28552	0.3408	0.25637	0.24515	0.26053	0.26538	0.31588	0.26744
747.59	0.21442	0.20018	0.26958	0.24125	0.24371	0.2547	0.25623	0.256	0.26014	0.27392	0.26874	0.24617	0.25447	0.26195	0.21274	0.2149	0.21043	0.17204	0.28018	0.26814	0.25894	0.22196	0.20252	0.22854	0.25229	0.31108	0.28745	0.25334	0.28549	0.33041	0.25092	0.24861	0.26288	0.26519	0.32465	0.26643
748.58	0.21058	0.19693	0.27276	0.24551	0.24967	0.25243	0.25141	0.25583	0.25396	0.27681	0.26709	0.244	0.25309	0.26086	0.21354	0.21331	0.21697	0.17647	0.27822	0.27021	0.2579	0.2218	0.20327	0.22992	0.25148	0.30581	0.28373	0.24777	0.28523	0.33268	0.25189	0.24768	0.26372	0.25937	0.3243	0.26705
749.56	0.20897	0.19204	0.2688	0.24201	0.24878	0.25098	0.25099	0.25898	0.25647	0.2749	0.26369	0.23895	0.24947	0.25668	0.2007	0.20347	0.21695	0.17798	0.27485	0.26876	0.24925	0.21976	0.20493	0.22546	0.24621	0.29292	0.27496	0.24776	0.27229	0.33399	0.24972	0.24253	0.25775	0.25227	0.32637	0.26302
750.53	0.20996	0.195	0.27157	0.24303	0.25083	0.24711	0.25621	0.26355	0.26603	0.27412	0.26206	0.2381	0.25104	0.2642	0.19795	0.202	0.22362	0.17413	0.27938	0.26334	0.24103	0.22495	0.20463	0.22446	0.24939	0.29693	0.27678	0.25273	0.26756	0.33363	0.2597	0.23932	0.25889	0.25978	0.33167	0.26217
751.51	0.21418	0.19428	0.27469	0.25084	0.24315	0.25354	0.25468	0.26949	0.26978	0.27553	0.25798	0.23476	0.24849	0.26648	0.1931	0.19875	0.21684	0.17361	0.26918	0.26345	0.23345	0.22609	0.20159	0.21793	0.24748	0.29727	0.27772	0.25473	0.2569	0.33356	0.25329	0.24173	0.25996	0.25309	0.32876	0.2635
752.5	0.21424	0.18947	0.27564	0.24928	0.233	0.25294	0.25582	0.26075	0.2765	0.27235	0.25891	0.22905	0.24739	0.26665	0.1943	0.20118	0.20644	0.17533	0.26502	0.26358	0.23665	0.21873	0.19824	0.21333	0.24505	0.29428	0.27798	0.25977	0.24657	0.33417	0.25379	0.23479	0.25901	0.24994	0.31897	0.26151
753.48	0.21618	0.19946	0.27287	0.25164	0.23071	0.25228	0.25145	0.26941	0.28125	0.26934	0.25938	0.23217	0.24922	0.26618	0.19332	0.19926	0.20349	0.17246	0.26095	0.26476	0.23662	0.20812	0.19905	0.20822	0.24204	0.29669	0.28369	0.26315	0.2453	0.32875	0.24565	0.23589	0.25647	0.25743	0.31845	0.25758
754.45	0.21685	0.2028	0.27348	0.25275	0.23195	0.24619	0.24275	0.26944	0.27389	0.26718	0.25338	0.2304	0.24839	0.25822	0.19518	0.20239	0.20095	0.17476	0.25835	0.26095	0.23184	0.20765	0.19215	0.2105	0.24236	0.29555	0.28367	0.26212	0.25025	0.31927	0.245	0.23564	0.25329	0.25894	0.30603	0.2541
755.44	0.22153	0.20601	0.27437	0.26217	0.23487	0.25395	0.25181	0.27014	0.27364	0.27282	0.25641	0.23935	0.25374	0.25228	0.20117	0.21976	0.19779	0.1877	0.25329	0.26526	0.23707	0.20832	0.1949	0.21712	0.24612	0.29515	0.28468	0.26946	0.25502	0.32296	0.24515	0.24358	0.25616	0.26123	0.30773	0.2614
756.42	0.22024	0.20103	0.26794	0.25646	0.24006	0.24829	0.24995	0.26559	0.26843	0.26341	0.2527	0.24392	0.25425	0.24533	0.20422	0.21969	0.19979	0.19144	0.25138	0.2612	0.23474	0.20155	0.19081	0.22004	0.24395	0.29178	0.28251	0.26973	0.25756	0.32	0.24839	0.24682	0.25137	0.265	0.30094	0.25917
757.39	0.22469	0.20756	0.2682	0.25384	0.25244	0.25193	0.25052	0.26961	0.26155	0.26739	0.25183	0.25217	0.26051	0.24097	0.20769	0.21098	0.20346	0.19693	0.25145	0.25761	0.23037	0.20222	0.18751	0.2254	0.24721	0.29946	0.29226	0.27245	0.2677	0.32464	0.25296	0.24985	0.25272	0.27393	0.29971	0.2556
758.36	0.23174	0.21128	0.27282	0.2556	0.25631	0.26623	0.26129	0.26867	0.26798	0.27205	0.2512	0.25735	0.27304	0.244	0.21162	0.22358	0.20873	0.20897	0.25902	0.26471	0.23	0.21277	0.18677	0.22837	0.25149	0.30249	0.29979	0.28569	0.27269	0.33442	0.25976	0.25558	0.26942	0.28012	0.29424	0.25426
759.36	0.22903	0.20175	0.26775	0.25123	0.25637	0.26703	0.25966	0.26299	0.26954	0.27004	0.25353	0.26083	0.27182	0.24222	0.2077	0.22384	0.19998	0.20402	0.25581	0.26199	0.2268	0.20225	0.18295	0.22573	0.25285	0.30038	0.29608	0.28601	0.26801	0.33675	0.25389	0.25613	0.26644	0.28442	0.29665	0.24973
760.33	0.23496	0.20438	0.27455	0.25088	0.26424	0.26163	0.2533	0.26845	0.27766	0.26855	0.25968	0.25896	0.27636	0.24929	0.21486	0.2183	0.20759	0.20357	0.25509	0.26148	0.22837	0.2024	0.18317	0.22839	0.25668	0.30684	0.30482	0.28889	0.27423	0.33419	0.25388	0.25509	0.27196	0.28979	0.29371	0.25594
761.3	0.23307	0.22127	0.27688	0.25353	0.26598	0.26862	0.26647	0.27475	0.27798	0.273	0.26746	0.25256	0.28401	0.25122	0.2171	0.21672	0.21472	0.20164	0.256	0.26566	0.22904	0.20066	0.18731	0.2294	0.26143	0.31458	0.31443	0.28766	0.28035	0.33109	0.25826	0.24676	0.27939	0.29206	0.29298	0.25671
762.27	0.23653	0.21885	0.28261	0.25859	0.27036	0.27482	0.26879	0.27387	0.27645	0.26755	0.27261	0.2492	0.28457	0.25247	0.21896	0.22306	0.21687	0.2026	0.25374	0.26835	0.22462	0.20251	0.19086	0.2268	0.26916	0.31663	0.31938	0.29103	0.2792	0.33375	0.25907	0.24186	0.28384	0.30015	0.2935	0.25884
763.27	0.23569	0.21618	0.28063	0.25451	0.27404	0.26865	0.26914	0.26492	0.26799	0.25956	0.26975	0.24881	0.27701	0.25184	0.21334	0.21211	0.21489	0.18745	0.2493	0.25164	0.22207	0.19792	0.18572	0.22755	0.27053	0.32241	0.31563	0.28824	0.2788	0.32256	0.25886	0.23932	0.27994	0.29912	0.28752	0.25643
764.24	0.23676	0.22528	0.28428	0.25862	0.27183	0.26781	0.26575	0.26459	0.272	0.25395	0.2704	0.24906	0.28273	0.2587	0.22446	0.20751	0.21921	0.17938	0.24308	0.24564	0.22682	0.19848	0.19438	0.23066	0.27454	0.33167	0.32436	0.29783	0.28343	0.32406	0.25479	0.23712	0.28699	0.29636	0.28456	0.25631
765.21	0.23184	0.22127	0.28667	0.25156	0.27077	0.27646	0.26978	0.25921	0.27279	0.25118	0.26928	0.2501	0.28036	0.25637	0.2204	0.20327	0.22021	0.16923	0.2422	0.24999	0.22439	0.19725	0.19345	0.22847	0.2763	0.33399	0.32932	0.29626	0.28893	0.33095	0.25009	0.2383	0.29118	0.29339	0.28372	0.25083
766.18	0.23375	0.21961	0.28031	0.2542	0.27068	0.273	0.26038	0.26238	0.27607	0.25526	0.26472	0.25352	0.27783	0.26211	0.21459	0.20538	0.21149	0.16235	0.23711	0.25296	0.22399	0.20402	0.18752	0.22866	0.27803	0.34332	0.32453	0.306	0.2855	0.33829	0.24536	0.24233	0.2899	0.29821	0.28279	0.24744
767.18	0.229	0.21516	0.27094	0.24707	0.26349	0.26519	0.25088	0.26544	0.27344	0.24987	0.25829	0.25518	0.27239	0.26204	0.20262	0.19653	0.20745	0.1576	0.22858	0.25464	0.22192	0.19952	0.1817	0.23127	0.2722	0.34576	0.31542	0.29796	0.28636	0.33644	0.2367	0.24772	0.29314	0.28763	0.27248	0.24621
768.15	0.22847	0.21406	0.26929	0.24649	0.25846	0.26741	0.25118	0.266	0.28017	0.24628	0.26006	0.25428	0.27456	0.26359	0.20574	0.19775	0.20415	0.16033	0.22687	0.25917	0.22338	0.19836	0.1863	0.2323	0.27557	0.34944	0.31618	0.29715	0.28461	0.34115	0.23616	0.24612	0.29304	0.28641	0.27225	0.24761
769.12	0.22917	0.20794	0.26314	0.24171	0.26169	0.26833	0.25585	0.26101	0.27078	0.24723	0.2592	0.25505	0.26636	0.25842	0.20027	0.19832	0.20237	0.16269	0.22859	0.25977	0.22061	0.19336	0.17924	0.2308	0.27294	0.35441	0.31245	0.29404	0.29208	0.3398	0.24389	0.23935	0.2942	0.28277	0.26833	0.24685
770.09	0.23128	0.2067	0.25378	0.24765	0.25664	0.25697	0.24774	0.25995	0.26337	0.24085	0.25805	0.2554	0.26051	0.25342	0.19844	0.20024	0.19496	0.16107	0.22468	0.25579	0.2213	0.19345	0.17883	0.22692	0.27006	0.35987	0.30934	0.29977	0.28522	0.3266	0.24429	0.23349	0.29414	0.27978	0.26178	0.24039
771.09	0.2279	0.20057	0.25669	0.24408	0.24541	0.24516	0.24027	0.24416	0.25073	0.22773	0.25304	0.25023	0.25108	0.25257	0.20432	0.19488	0.19501	0.15862	0.22559	0.24562	0.21125	0.19092	0.17489	0.21827	0.26558	0.35999	0.31396	0.28868	0.27199	0.31639	0.24184	0.22326	0.28463	0.27399	0.25017	0.23391
772.06	0.2293	0.19846	0.25312	0.24453	0.24184	0.24662	0.23759	0.23217	0.24498	0.2176	0.25549	0.24969	0.24845	0.24731	0.20215	0.19263	0.19259	0.15807	0.22128	0.2366	0.20178	0.1846	0.17394	0.2117	0.25906	0.36085	0.31406	0.28973	0.26861	0.30996	0.23409	0.2125	0.27459	0.26213	0.24946	0.22526
773.03	0.22491	0.19265	0.24692	0.23906	0.23892	0.24539	0.22195	0.23448	0.23386	0.21855	0.25536	0.24504	0.24498	0.2395	0.19713	0.18681	0.18549	0.15502	0.21085	0.23132	0.19521	0.18167	0.16578	0.20694	0.25109	0.35488	0.31262	0.28299	0.26443	0.30461	0.21907	0.20302	0.26788	0.25547	0.24869	0.21676
774	0.2239	0.194	0.2459	0.23531	0.23321	0.24177	0.20954	0.23463	0.23687	0.21805	0.25578	0.24831	0.24316	0.23855	0.19721	0.18103	0.18731	0.14904	0.20476	0.23293	0.19709	0.18895	0.16327	0.20192	0.25228	0.35201	0.3109	0.2738	0.25525	0.29627	0.20978	0.20182	0.26819	0.25644	0.24534	0.20513
774.99	0.22585	0.19502	0.23798	0.22313	0.22819	0.24284	0.20233	0.23118	0.22831	0.20835	0.25067	0.25009	0.23921	0.23773	0.19605	0.17715	0.18527	0.15308	0.20173	0.2268	0.19788	0.18018	0.16063	0.20311	0.24304	0.34432	0.30562	0.26106	0.24595	0.2952	0.20322	0.19189	0.26495	0.24625	0.23864	0.21028
775.96	0.22218	0.18634	0.23068	0.21648	0.23124	0.24491	0.19204	0.22798	0.22807	0.20563	0.247	0.25247	0.23448	0.22133	0.19009	0.17086	0.18904	0.15479	0.19411	0.22217	0.19803	0.17896	0.15216	0.20247	0.23358	0.33316	0.29987	0.25701	0.25248	0.29512	0.19193	0.18766	0.26153	0.23506	0.23362	0.20524
776.93	0.22153	0.18574	0.22234	0.21492	0.22387	0.23759	0.19054	0.22506	0.22528	0.20408	0.2469	0.25741	0.22974	0.21949	0.19043	0.1715	0.17775	0.15275	0.19802	0.22244	0.20008	0.18361	0.14557	0.197	0.2359	0.32566	0.29013	0.25369	0.24732	0.28672	0.18885	0.18662	0.25823	0.23887	0.2298	0.19796
777.9	0.22827	0.1789	0.21671	0.21203	0.21793	0.22716	0.19654	0.21721	0.22272	0.19905	0.2472	0.26143	0.21891	0.21426	0.19372	0.16676	0.1765	0.15274	0.2022	0.2228	0.19481	0.18632	0.14835	0.18673	0.2297	0.31737	0.28561	0.255	0.23761	0.28375	0.1973	0.18543	0.2467	0.23505	0.22783	0.19382
778.89	0.23901	0.18562	0.21115	0.20975	0.20836	0.22893	0.20167	0.21774	0.21196	0.19115	0.24514	0.25858	0.21451	0.20589	0.19356	0.16535	0.16951	0.16461	0.20439	0.21927	0.18587	0.1811	0.14373	0.17473	0.21536	0.31626	0.28425	0.25026	0.22728	0.28947	0.19157	0.18224	0.24076	0.22625	0.22784	0.1954
779.86	0.24619	0.19143	0.20952	0.21688	0.20606	0.22292	0.20325	0.21062	0.21501	0.1888	0.25117	0.26102	0.21272	0.20164	0.19658	0.16187	0.16646	0.16013	0.20705	0.21567	0.18143	0.18422	0.14643	0.17094	0.21505	0.31927	0.28354	0.2482	0.21805	0.29211	0.18707	0.18038	0.23184	0.22701	0.23108	0.18253
780.83	0.264	0.20633	0.2043	0.21445	0.20189	0.21514	0.20931	0.2141	0.20539	0.18553	0.26332	0.26481	0.21046	0.20571	0.19207	0.16486	0.16166	0.1598	0.21237	0.21951	0.17983	0.17354	0.15239	0.16547	0.20724	0.32098	0.27933	0.2471	0.2125	0.2843	0.19208	0.18433	0.23332	0.22447	0.23926	0.17983
781.8	0.27363	0.21564	0.19845	0.20988	0.20976	0.20658	0.20241	0.21383	0.19877	0.18552	0.25885	0.25652	0.20097	0.20002	0.18887	0.15931	0.16912	0.14627	0.21011	0.21832	0.17541	0.17038	0.14812	0.15486	0.19193	0.31887	0.27338	0.24389	0.20846	0.27747	0.19254	0.17628	0.22937	0.21696	0.2386	0.17695
782.8	0.28124	0.23079	0.18751	0.21833	0.21131	0.19993	0.19773	0.21263	0.19299	0.17975	0.2598	0.25587	0.19274	0.20081	0.1793	0.15947	0.16179	0.14297	0.21318	0.21216	0.16818	0.16282	0.14453	0.15467	0.1842	0.3217	0.26306	0.23759	0.20662	0.27646	0.19295	0.17501	0.22761	0.21511	0.23947	0.18032
783.77	0.28304	0.23215	0.17916	0.21971	0.21657	0.18195	0.18815	0.2081	0.19377	0.17636	0.26821	0.25403	0.19131	0.20198	0.17709	0.16133	0.15545	0.12506	0.20974	0.21203	0.17023	0.15976	0.14594	0.15377	0.18152	0.31012	0.24829	0.23766	0.20289	0.26613	0.19078	0.17457	0.22485	0.21628	0.24433	0.17643
784.73	0.28406	0.23166	0.17531	0.21164	0.21988	0.1812	0.18443	0.20127	0.18529	0.18319	0.26462	0.25253	0.19058	0.19425	0.174	0.15858	0.15532	0.11918	0.2071	0.2083	0.1666	0.16288	0.13458	0.14096	0.17249	0.29314	0.24035	0.23253	0.2083	0.26521	0.1884	0.1719	0.22422	0.21997	0.2446	0.17927
785.7	0.27946	0.22616	0.16566	0.21511	0.21376	0.18265	0.17997	0.19661	0.19061	0.18227	0.25328	0.24451	0.18498	0.18974	0.17228	0.15381	0.1474	0.11159	0.20454	0.19587	0.16521	0.16022	0.13101	0.13883	0.16898	0.28243	0.22518	0.22983	0.20179	0.26955	0.18623	0.16525	0.22083	0.22585	0.24498	0.17926
786.67	0.27326	0.22846	0.16109	0.21763	0.21164	0.18853	0.17777	0.1926	0.1942	0.18474	0.26006	0.25911	0.18986	0.18746	0.16807	0.15526	0.14499	0.11396	0.20272	0.18807	0.16739	0.15747	0.1339	0.14855	0.1762	0.27535	0.22033	0.23181	0.20143	0.27564	0.18451	0.16804	0.22156	0.23485	0.25767	0.18838
787.66	0.26689	0.22189	0.16889	0.21689	0.21386	0.18979	0.17221	0.19864	0.19543	0.1909	0.26012	0.2686	0.19539	0.184	0.17176	0.15346	0.15332	0.11368	0.1991	0.1912	0.17455	0.16291	0.13024	0.15023	0.18258	0.26493	0.21986	0.23311	0.21019	0.27782	0.18228	0.16608	0.2235	0.23974	0.26773	0.19326
788.63	0.26015	0.22097	0.17363	0.22261	0.21296	0.19422	0.17248	0.19747	0.19452	0.19423	0.25002	0.26856	0.1936	0.19064	0.1753	0.14662	0.16317	0.11418	0.20377	0.18989	0.17359	0.16116	0.12346	0.15263	0.1903	0.26505	0.22346	0.23697	0.22462	0.28431	0.1814	0.16648	0.21861	0.24284	0.27307	0.20606
789.6	0.24527	0.22102	0.17684	0.23852	0.21667	0.2014	0.17575	0.20146	0.20152	0.19907	0.25162	0.26165	0.19421	0.20045	0.17613	0.158	0.16628	0.11719	0.20247	0.18913	0.17712	0.15804	0.1279	0.15875	0.19544	0.2636	0.22432	0.24795	0.22423	0.29237	0.1861	0.17038	0.21684	0.24772	0.28907	0.20663
790.57	0.23671	0.21854	0.17756	0.24469	0.22675	0.20063	0.17984	0.20584	0.20606	0.20766	0.25558	0.27275	0.20181	0.20527	0.18276	0.16476	0.17307	0.11799	0.20766	0.20363	0.17977	0.1678	0.13055	0.16742	0.20527	0.26865	0.23175	0.25472	0.23083	0.30013	0.19508	0.18179	0.2168	0.25456	0.30076	0.21546
791.54	0.22742	0.21673	0.18388	0.25009	0.22486	0.19649	0.19324	0.21686	0.21132	0.21022	0.25938	0.26774	0.2122	0.21511	0.19625	0.17003	0.17709	0.11561	0.21821	0.20859	0.18667	0.16938	0.14086	0.16891	0.20822	0.27297	0.24251	0.25895	0.23233	0.30471	0.20543	0.19142	0.22632	0.26016	0.30954	0.22269
792.53	0.22125	0.21823	0.18661	0.25389	0.22899	0.20927	0.20512	0.22432	0.22225	0.2151	0.25786	0.25977	0.21787	0.22067	0.21038	0.18521	0.17646	0.11783	0.22504	0.21661	0.19521	0.17486	0.15092	0.17619	0.20876	0.27638	0.25173	0.2665	0.23022	0.31012	0.20932	0.20103	0.23953	0.26905	0.31822	0.23002
793.5	0.21627	0.21924	0.19206	0.2663	0.24573	0.21628	0.21778	0.23697	0.23652	0.2258	0.26707	0.26914	0.23206	0.22444	0.22429	0.19863	0.18089	0.13134	0.23472	0.23205	0.2105	0.19416	0.16397	0.18652	0.2137	0.27901	0.26604	0.27874	0.23373	0.32011	0.22253	0.21316	0.25678	0.28366	0.32717	0.23799
794.47	0.21532	0.22389	0.19982	0.26607	0.24881	0.21819	0.22095	0.24868	0.23922	0.23277	0.27326	0.26615	0.23685	0.23817	0.23871	0.19552	0.18619	0.1394	0.24723	0.24902	0.21718	0.20404	0.17327	0.18991	0.22093	0.29761	0.2701	0.28236	0.24632	0.32207	0.23089	0.22824	0.26351	0.29597	0.33656	0.25084
795.43	0.21304	0.22426	0.21507	0.2788	0.25576	0.23512	0.22719	0.26248	0.24154	0.24073	0.2702	0.26566	0.24323	0.25272	0.25129	0.20666	0.19423	0.15056	0.25476	0.26076	0.21985	0.20768	0.17351	0.19417	0.227	0.30341	0.27957	0.29464	0.25323	0.32733	0.23168	0.23436	0.27338	0.30699	0.33929	0.26134
796.4	0.21521	0.22737	0.22649	0.28642	0.272	0.25658	0.23034	0.27533	0.25223	0.25097	0.26884	0.26868	0.24649	0.26901	0.26428	0.2162	0.20568	0.16878	0.26806	0.27395	0.22817	0.22277	0.1798	0.20706	0.23112	0.31384	0.28321	0.30385	0.27059	0.33965	0.23553	0.24616	0.27887	0.31875	0.34485	0.27414
797.39	0.21551	0.23497	0.23617	0.29397	0.27961	0.26734	0.23609	0.28683	0.26432	0.26589	0.28033	0.27919	0.26067	0.28976	0.27799	0.2184	0.21992	0.18356	0.27893	0.28581	0.23791	0.2349	0.19221	0.21105	0.2437	0.33	0.29193	0.31474	0.28744	0.35689	0.2449	0.25892	0.28545	0.33319	0.35534	0.28265
798.36	0.21906	0.24273	0.24809	0.30058	0.27901	0.2866	0.2459	0.30337	0.26919	0.27508	0.28513	0.28339	0.26413	0.30405	0.28741	0.22903	0.23336	0.1963	0.28624	0.2941	0.24343	0.23904	0.20668	0.2195	0.25213	0.34659	0.29329	0.32154	0.29814	0.36634	0.2522	0.27425	0.2939	0.34221	0.36111	0.2906
799.33	0.22318	0.23648	0.2574	0.31115	0.28677	0.29662	0.24983	0.31384	0.27878	0.2791	0.28875	0.30099	0.2751	0.30524	0.29668	0.24097	0.237	0.20783	0.29841	0.30089	0.25362	0.24909	0.20993	0.23366	0.2605	0.34574	0.30351	0.33232	0.30284	0.37393	0.2595	0.27523	0.30937	0.34995	0.36304	0.30159
800.29	0.23001	0.25325	0.27146	0.31766	0.29695	0.31027	0.26526	0.33327	0.30019	0.29218	0.30906	0.31484	0.29125	0.31855	0.31566	0.25265	0.24942	0.22375	0.31397	0.31784	0.27253	0.26827	0.23308	0.24405	0.27818	0.36113	0.3208	0.34586	0.31653	0.38388	0.27225	0.29401	0.32645	0.36435	0.37631	0.31429
801.26	0.23903	0.26532	0.28641	0.33018	0.30133	0.31808	0.27657	0.34491	0.30634	0.30732	0.33225	0.32792	0.30366	0.32848	0.32722	0.26359	0.26052	0.23433	0.31886	0.33661	0.28265	0.28294	0.25034	0.25788	0.2918	0.37234	0.3299	0.35942	0.32791	0.39399	0.28324	0.30576	0.34136	0.37683	0.38473	0.32473
802.23	0.25213	0.27539	0.30459	0.33998	0.31731	0.33992	0.2997	0.36214	0.31191	0.32165	0.34809	0.33865	0.31526	0.33881	0.3368	0.28034	0.275	0.25539	0.33475	0.35235	0.29303	0.29518	0.26153	0.27437	0.30941	0.38167	0.33804	0.37488	0.33699	0.40491	0.29965	0.32095	0.35833	0.39254	0.38904	0.33673
803.22	0.25931	0.28865	0.32198	0.34324	0.33524	0.356	0.31431	0.36934	0.3265	0.33791	0.36843	0.35586	0.33532	0.34893	0.34944	0.29313	0.28651	0.26567	0.35264	0.36138	0.30255	0.31203	0.27366	0.29253	0.31919	0.39024	0.35864	0.3905	0.35022	0.42243	0.31359	0.32753	0.37676	0.41153	0.39971	0.35252
804.18	0.27384	0.31494	0.34034	0.35565	0.34631	0.37028	0.34319	0.39097	0.34828	0.35983	0.38612	0.37716	0.35197	0.3673	0.36223	0.31372	0.30966	0.27781	0.36886	0.38069	0.32053	0.33307	0.28999	0.31076	0.34219	0.41083	0.3769	0.40952	0.37556	0.43699	0.33148	0.35397	0.3979	0.43863	0.4047	0.36837
805.15	0.28752	0.32294	0.36221	0.36846	0.35976	0.38359	0.35638	0.39547	0.3562	0.37538	0.39538	0.3834	0.36897	0.37447	0.37345	0.32344	0.32269	0.28729	0.37989	0.38356	0.32964	0.34617	0.30008	0.32308	0.35064	0.41925	0.39171	0.42485	0.39794	0.45222	0.34564	0.36199	0.41145	0.44942	0.41084	0.37804
806.12	0.31148	0.35034	0.38912	0.39208	0.38287	0.41052	0.37978	0.41698	0.38193	0.3983	0.41108	0.39647	0.39215	0.39184	0.3957	0.35151	0.34637	0.31607	0.40658	0.40148	0.35867	0.3653	0.31888	0.33517	0.37316	0.4402	0.42721	0.44778	0.42542	0.47766	0.37045	0.38179	0.43584	0.4797	0.42696	0.39147
807.08	0.33089	0.38049	0.41152	0.41339	0.39932	0.43106	0.39511	0.43494	0.40222	0.41435	0.42961	0.41232	0.40993	0.40725	0.42128	0.3709	0.36851	0.33189	0.42784	0.42326	0.37986	0.38512	0.33853	0.34999	0.39453	0.46947	0.46248	0.46556	0.44716	0.49232	0.3862	0.39745	0.45387	0.49378	0.44107	0.41044
808.07	0.34723	0.40081	0.4262	0.43212	0.41069	0.44533	0.4243	0.45365	0.4205	0.43683	0.4421	0.42393	0.41943	0.4174	0.43248	0.3893	0.38484	0.35769	0.4468	0.4413	0.40148	0.40721	0.35586	0.36172	0.41623	0.48659	0.48068	0.48358	0.46189	0.50454	0.40193	0.41233	0.47185	0.50637	0.45189	0.42282
809.04	0.3634	0.4191	0.44122	0.44138	0.4238	0.46814	0.44251	0.46687	0.42854	0.4563	0.46178	0.4381	0.4322	0.42646	0.44296	0.40368	0.39739	0.37866	0.46215	0.45212	0.419	0.4231	0.37933	0.37666	0.42979	0.50103	0.4948	0.4992	0.47508	0.52648	0.41753	0.42015	0.48675	0.51579	0.47157	0.43249
810	0.37988	0.44421	0.45062	0.45172	0.44301	0.48947	0.46189	0.49224	0.45335	0.47546	0.48506	0.46135	0.44704	0.44358	0.46043	0.42352	0.42556	0.39827	0.48572	0.48391	0.44425	0.44221	0.40625	0.39306	0.45158	0.52221	0.5097	0.51425	0.50003	0.54121	0.43662	0.43603	0.50796	0.53298	0.48772	0.45215
810.97	0.38748	0.45217	0.46201	0.44992	0.45137	0.50066	0.47328	0.50175	0.46706	0.48835	0.49036	0.47676	0.45356	0.45219	0.46564	0.42464	0.4342	0.41017	0.48932	0.4987	0.45402	0.46094	0.41567	0.40422	0.46348	0.53289	0.51139	0.52414	0.50755	0.55558	0.44147	0.43901	0.5148	0.53354	0.49574	0.46298
811.93	0.39325	0.45914	0.47301	0.45454	0.45781	0.50263	0.48234	0.51139	0.48062	0.49589	0.50159	0.48418	0.4612	0.45484	0.46875	0.43667	0.44414	0.42001	0.49699	0.50837	0.46865	0.48099	0.42473	0.41106	0.47534	0.53604	0.50988	0.54343	0.52698	0.57134	0.45096	0.44913	0.52067	0.54295	0.50095	0.46901
812.9	0.40548	0.47134	0.47778	0.45387	0.46253	0.50765	0.48318	0.51546	0.48463	0.49486	0.5093	0.48598	0.47035	0.46113	0.47036	0.44085	0.45028	0.42192	0.49859	0.52324	0.47842	0.48889	0.43135	0.42072	0.48497	0.543	0.51305	0.55458	0.54119	0.58216	0.45786	0.45276	0.52633	0.54738	0.50771	0.47349
813.87	0.41027	0.47943	0.49353	0.45626	0.47269	0.51225	0.48774	0.52108	0.49634	0.49825	0.51399	0.48681	0.47936	0.4737	0.47972	0.44457	0.45725	0.42507	0.50226	0.53818	0.49316	0.4995	0.43729	0.42534	0.49145	0.55286	0.52145	0.55718	0.55172	0.58456	0.45987	0.45543	0.53423	0.55031	0.50855	0.48053
814.85	0.40901	0.47614	0.50109	0.45447	0.46999	0.50687	0.49826	0.5162	0.49537	0.49812	0.50626	0.48022	0.47718	0.47439	0.47823	0.44316	0.45078	0.42475	0.50385	0.53761	0.50176	0.51379	0.43172	0.42017	0.48929	0.54426	0.52463	0.56127	0.54747	0.59436	0.45839	0.45548	0.5381	0.54858	0.50717	0.47193
815.82	0.40529	0.47127	0.49686	0.45179	0.46519	0.49696	0.49834	0.51443	0.49009	0.49347	0.50391	0.46999	0.4747	0.46498	0.47581	0.44089	0.4431	0.41896	0.51366	0.5394	0.51179	0.51318	0.43048	0.41159	0.48997	0.53938	0.5265	0.55801	0.54407	0.59379	0.46192	0.454	0.53748	0.54433	0.50056	0.47302
816.78	0.40665	0.46392	0.49729	0.45034	0.46292	0.48994	0.49346	0.49916	0.48514	0.48614	0.49381	0.46705	0.47512	0.46181	0.46961	0.42813	0.44017	0.41141	0.51033	0.53328	0.515	0.51104	0.43144	0.41885	0.47834	0.53669	0.52719	0.55098	0.53318	0.59087	0.45569	0.44341	0.54108	0.53619	0.49712	0.47893
817.75	0.39848	0.45038	0.4942	0.44145	0.45227	0.47719	0.48119	0.49052	0.48164	0.47934	0.48127	0.45794	0.47165	0.4586	0.46926	0.41818	0.43249	0.39896	0.50737	0.52371	0.52115	0.5143	0.42506	0.40285	0.46464	0.53689	0.52445	0.53271	0.5285	0.57753	0.44589	0.43549	0.5266	0.52747	0.48792	0.47381
818.71	0.39156	0.43082	0.48012	0.43446	0.44155	0.46504	0.46122	0.48295	0.46606	0.47296	0.46594	0.44632	0.45975	0.44027	0.46211	0.40829	0.42864	0.38826	0.49578	0.51768	0.51454	0.51832	0.42239	0.39192	0.44094	0.52231	0.5129	0.52893	0.51252	0.56807	0.43011	0.4248	0.50866	0.51477	0.48018	0.46632
819.68	0.38428	0.42396	0.47133	0.42716	0.43425	0.45186	0.44386	0.46931	0.45372	0.46046	0.46493	0.43718	0.45468	0.42442	0.44847	0.40375	0.42377	0.3776	0.48373	0.5008	0.51473	0.51598	0.41709	0.38712	0.42776	0.51517	0.5048	0.51824	0.5051	0.55304	0.41668	0.40749	0.49281	0.50743	0.47196	0.46948
820.64	0.3669	0.40097	0.44909	0.40999	0.42231	0.42927	0.42065	0.44377	0.43138	0.43833	0.44739	0.4218	0.44039	0.41207	0.42705	0.38712	0.41749	0.34811	0.45374	0.47857	0.49558	0.50199	0.39586	0.3803	0.39557	0.49093	0.48341	0.49857	0.48484	0.52461	0.3898	0.3843	0.46881	0.48649	0.4574	0.45257
821.63	0.34459	0.38218	0.42352	0.39023	0.4043	0.40477	0.40419	0.4282	0.40595	0.42039	0.42616	0.4035	0.41959	0.40011	0.40868	0.37768	0.39442	0.32483	0.42834	0.46201	0.478	0.48608	0.37464	0.35479	0.37007	0.47256	0.45899	0.47897	0.46303	0.50244	0.36798	0.36044	0.44164	0.46495	0.44086	0.43013
822.59	0.33349	0.36379	0.40403	0.38307	0.39342	0.39009	0.38864	0.41569	0.39205	0.41067	0.40537	0.39115	0.40488	0.38657	0.39127	0.3757	0.38723	0.31644	0.40669	0.44736	0.46339	0.47422	0.36383	0.34253	0.36224	0.45154	0.43624	0.47793	0.44222	0.48873	0.3493	0.34891	0.43325	0.45166	0.43199	0.41704
823.56	0.31224	0.34395	0.37753	0.36541	0.37355	0.36582	0.37488	0.39284	0.3723	0.38405	0.38562	0.3675	0.38664	0.36653	0.37204	0.35862	0.37111	0.29744	0.38743	0.42071	0.43842	0.44722	0.34001	0.32252	0.34471	0.43123	0.42178	0.45771	0.43381	0.46909	0.32834	0.32993	0.41521	0.42257	0.4131	0.3949
824.52	0.29342	0.30926	0.34348	0.34295	0.33796	0.3332	0.33935	0.36798	0.34949	0.35763	0.35795	0.34739	0.35753	0.34253	0.34537	0.33531	0.34117	0.26929	0.35551	0.39718	0.40867	0.41545	0.31205	0.30428	0.31989	0.40486	0.39053	0.43409	0.40388	0.43752	0.29952	0.31061	0.39026	0.39243	0.39277	0.36798
825.49	0.27628	0.28981	0.33175	0.33191	0.31596	0.31953	0.32696	0.35808	0.33584	0.34211	0.34374	0.34406	0.34422	0.32985	0.33926	0.32562	0.32824	0.2675	0.34509	0.38558	0.3902	0.39685	0.2953	0.29279	0.30819	0.39607	0.37929	0.42096	0.39166	0.43278	0.28756	0.30768	0.37839	0.38119	0.38272	0.35712
826.45	0.25692	0.26994	0.31074	0.31053	0.29323	0.29897	0.30872	0.34287	0.32084	0.3353	0.3274	0.33475	0.33315	0.3134	0.32008	0.30915	0.31536	0.25606	0.33113	0.36952	0.37082	0.37345	0.27856	0.28178	0.2938	0.37842	0.36502	0.39953	0.37607	0.41664	0.26694	0.3015	0.37022	0.36747	0.37297	0.34117
827.41	0.2299	0.24468	0.29453	0.28949	0.27714	0.28248	0.28808	0.3222	0.29495	0.30675	0.31872	0.31918	0.31846	0.28911	0.30345	0.28544	0.29852	0.23387	0.31643	0.34655	0.33773	0.34727	0.25374	0.2674	0.26699	0.3573	0.35149	0.36594	0.3624	0.40104	0.25488	0.28621	0.34864	0.35233	0.36058	0.32512
828.4	0.21113	0.22669	0.27928	0.27722	0.26014	0.26353	0.27633	0.30378	0.28521	0.29784	0.31089	0.30974	0.30893	0.28132	0.28857	0.27445	0.28207	0.22205	0.30468	0.32824	0.31273	0.32616	0.23687	0.25802	0.25409	0.33986	0.3366	0.35089	0.3387	0.38682	0.24346	0.27078	0.33633	0.34907	0.35405	0.3126
829.36	0.19374	0.21161	0.26989	0.26055	0.25858	0.26299	0.27048	0.29403	0.27197	0.28877	0.30055	0.30225	0.30798	0.26744	0.28987	0.26465	0.27785	0.22527	0.30118	0.31595	0.29391	0.30792	0.22216	0.25227	0.24298	0.33021	0.32895	0.33282	0.33267	0.38969	0.24099	0.2644	0.32767	0.34381	0.34328	0.30406
830.33	0.18426	0.19866	0.25926	0.24921	0.24939	0.25413	0.2605	0.27813	0.26238	0.28046	0.29647	0.28777	0.29987	0.25725	0.27543	0.25719	0.26833	0.21869	0.29307	0.29823	0.2755	0.28856	0.2176	0.23512	0.237	0.32042	0.31565	0.32121	0.31898	0.38236	0.2345	0.25134	0.31847	0.33409	0.33718	0.2938
831.29	0.17107	0.18327	0.24441	0.24362	0.24017	0.24715	0.24777	0.26161	0.24851	0.26399	0.29201	0.27532	0.29008	0.24552	0.26555	0.25149	0.26485	0.21239	0.29135	0.28032	0.26127	0.2795	0.1995	0.2238	0.22963	0.31113	0.30199	0.31121	0.30732	0.37026	0.23304	0.24299	0.30939	0.3308	0.32519	0.28415
832.25	0.16217	0.17347	0.23295	0.22869	0.22585	0.23531	0.23309	0.24594	0.23779	0.25188	0.28126	0.27063	0.27787	0.23975	0.25382	0.23489	0.25297	0.20747	0.28014	0.26905	0.24819	0.2589	0.18717	0.22162	0.21527	0.29886	0.29047	0.30026	0.29197	0.36622	0.21902	0.23466	0.29652	0.31913	0.31273	0.27629
833.22	0.15015	0.16864	0.22125	0.22043	0.21832	0.22925	0.22433	0.24222	0.22129	0.23589	0.26603	0.26714	0.27402	0.23247	0.24223	0.23074	0.24387	0.20199	0.27781	0.26562	0.24243	0.24247	0.17112	0.20988	0.21048	0.2961	0.28113	0.29136	0.28514	0.36694	0.22315	0.23464	0.28549	0.3141	0.30463	0.27546
834.18	0.14041	0.16946	0.21494	0.22498	0.21305	0.22498	0.21349	0.24088	0.21521	0.22835	0.26734	0.26394	0.2704	0.24274	0.23313	0.23171	0.23594	0.19246	0.27269	0.26397	0.23764	0.23213	0.16557	0.20375	0.20516	0.29701	0.2793	0.29031	0.27248	0.3584	0.21755	0.23107	0.28045	0.31107	0.30951	0.27077
835.14	0.13013	0.16857	0.20112	0.21783	0.21179	0.21657	0.19748	0.23603	0.20547	0.21859	0.2538	0.25968	0.27006	0.24247	0.23277	0.22637	0.23049	0.18376	0.26239	0.25677	0.23401	0.22343	0.15137	0.20138	0.19727	0.29603	0.2784	0.28775	0.27029	0.34508	0.21012	0.22697	0.28187	0.30071	0.29992	0.26272
836.11	0.12615	0.16675	0.19812	0.21326	0.21294	0.21087	0.187	0.23653	0.20481	0.21519	0.24572	0.25896	0.27387	0.24301	0.23047	0.22143	0.22188	0.17986	0.24977	0.25582	0.22898	0.20695	0.15096	0.20039	0.18773	0.29114	0.27869	0.28023	0.272	0.34699	0.20277	0.22384	0.27926	0.29303	0.29776	0.25735
837.09	0.12124	0.16635	0.1937	0.22156	0.21145	0.20915	0.18867	0.23842	0.20577	0.21984	0.24816	0.2584	0.27707	0.24888	0.23486	0.23472	0.22511	0.17759	0.25109	0.25581	0.2269	0.20244	0.14968	0.19561	0.19049	0.30075	0.28249	0.28493	0.27078	0.34346	0.21125	0.22358	0.2754	0.29198	0.29961	0.25609
838.05	0.12205	0.16535	0.19189	0.22185	0.22089	0.21364	0.18668	0.23693	0.21683	0.22242	0.25049	0.25557	0.27639	0.25376	0.24237	0.23197	0.22649	0.17917	0.24704	0.25102	0.22987	0.20466	0.15216	0.19593	0.18486	0.30076	0.28834	0.28341	0.27355	0.33789	0.2062	0.22127	0.28535	0.28641	0.29968	0.25249
839.01	0.12237	0.16523	0.18887	0.21443	0.21676	0.20569	0.19226	0.23153	0.21523	0.22173	0.2485	0.25348	0.27995	0.25377	0.23924	0.23074	0.23066	0.17887	0.2491	0.24838	0.22659	0.20508	0.15421	0.19487	0.18662	0.30046	0.28108	0.28284	0.27785	0.3384	0.20595	0.22028	0.29095	0.28187	0.29612	0.25794
839.98	0.12293	0.1632	0.18771	0.22035	0.21364	0.20135	0.19936	0.2267	0.22162	0.21875	0.24461	0.25059	0.2802	0.2554	0.23845	0.23514	0.23361	0.17779	0.25653	0.24895	0.22302	0.20557	0.15169	0.19868	0.18809	0.30164	0.27566	0.28852	0.28019	0.33909	0.20431	0.21715	0.2882	0.28821	0.29654	0.26253
840.94	0.11847	0.1662	0.18746	0.21882	0.20645	0.20228	0.20669	0.22209	0.22886	0.21219	0.24295	0.24605	0.2754	0.2577	0.23935	0.2325	0.23131	0.18122	0.25859	0.24513	0.22582	0.20498	0.14534	0.20128	0.19294	0.30396	0.26874	0.29122	0.27708	0.33996	0.20626	0.21642	0.28807	0.28405	0.2941	0.26826
841.9	0.11723	0.16335	0.18336	0.2144	0.20806	0.20047	0.20629	0.22278	0.23353	0.21444	0.23859	0.24354	0.27824	0.25256	0.23566	0.22943	0.23403	0.18222	0.2601	0.23996	0.23045	0.20542	0.14286	0.19879	0.19249	0.2927	0.26725	0.291	0.27827	0.34431	0.19499	0.2158	0.29821	0.28301	0.29175	0.26402
842.86	0.11931	0.16125	0.18749	0.21252	0.20547	0.19485	0.19869	0.22299	0.22571	0.21011	0.23569	0.24431	0.28193	0.2484	0.23076	0.22827	0.23738	0.17508	0.2624	0.23808	0.22686	0.19517	0.13995	0.19956	0.19025	0.29801	0.26227	0.28568	0.27576	0.34962	0.19323	0.21349	0.29276	0.28262	0.28846	0.265
843.82	0.12259	0.15946	0.18275	0.20962	0.20515	0.19802	0.19159	0.22414	0.22487	0.20733	0.23185	0.24197	0.27389	0.24293	0.23451	0.21877	0.22997	0.17696	0.25966	0.23483	0.22836	0.19082	0.1345	0.20036	0.1838	0.2961	0.26345	0.27731	0.26719	0.34833	0.19129	0.21027	0.28691	0.28343	0.28431	0.25898
844.79	0.12623	0.16097	0.19017	0.20555	0.21349	0.19993	0.19493	0.23233	0.22845	0.20931	0.23772	0.24859	0.27748	0.23455	0.24197	0.21571	0.23147	0.17878	0.25926	0.23926	0.23726	0.19379	0.14043	0.20074	0.18	0.29613	0.28233	0.2725	0.26912	0.354	0.19484	0.21585	0.29598	0.28218	0.28821	0.26116
845.75	0.12845	0.15565	0.18715	0.20007	0.21538	0.19747	0.18122	0.23342	0.22123	0.21175	0.23516	0.24669	0.27632	0.23201	0.24598	0.20855	0.23638	0.17158	0.25698	0.23826	0.22912	0.19593	0.14186	0.19862	0.1689	0.29696	0.28907	0.26224	0.27095	0.34982	0.18883	0.2127	0.2867	0.28558	0.28944	0.26049
846.71	0.13129	0.16003	0.19125	0.1984	0.21137	0.20179	0.1876	0.23323	0.21583	0.20895	0.23502	0.24652	0.27891	0.23669	0.25645	0.20654	0.23373	0.16473	0.26309	0.24751	0.22872	0.18828	0.1407	0.20341	0.16288	0.30691	0.29314	0.26071	0.27543	0.34578	0.20044	0.21093	0.27885	0.28741	0.29108	0.26501
847.69	0.13567	0.16171	0.19872	0.20579	0.21347	0.21051	0.19506	0.23064	0.22453	0.21532	0.24306	0.24697	0.28075	0.23694	0.2689	0.21032	0.23826	0.17564	0.26329	0.2526	0.23365	0.19977	0.14894	0.21586	0.17941	0.30776	0.29905	0.27189	0.28395	0.34921	0.20213	0.21126	0.28199	0.29105	0.29612	0.27312
848.65	0.13336	0.15702	0.19968	0.21122	0.21101	0.20511	0.19771	0.22755	0.2218	0.20423	0.2351	0.24122	0.276	0.23068	0.25378	0.2167	0.23817	0.16808	0.2594	0.25075	0.22872	0.19156	0.14753	0.21111	0.17712	0.3112	0.29777	0.28109	0.28173	0.35419	0.19927	0.21013	0.28074	0.27833	0.29758	0.27703
849.61	0.13596	0.15617	0.19439	0.21175	0.20491	0.20611	0.19818	0.22541	0.21558	0.20777	0.23479	0.23565	0.26496	0.23015	0.24561	0.21606	0.23167	0.16387	0.25655	0.24893	0.22094	0.18661	0.14624	0.21266	0.18166	0.31252	0.28359	0.28054	0.2783	0.34645	0.20015	0.2062	0.27194	0.27472	0.30043	0.27393
850.57	0.14538	0.16205	0.20333	0.21987	0.20786	0.21625	0.2107	0.2271	0.21672	0.21251	0.2436	0.24048	0.26348	0.22579	0.24945	0.22597	0.23171	0.17174	0.26385	0.25996	0.22877	0.18615	0.15043	0.21212	0.18263	0.3142	0.28753	0.29437	0.2775	0.35321	0.20919	0.20724	0.28086	0.27629	0.30635	0.27488
851.54	0.14941	0.16331	0.2067	0.22566	0.21354	0.21762	0.20384	0.22218	0.21819	0.20692	0.24725	0.2454	0.2538	0.22399	0.2482	0.22705	0.22825	0.17578	0.25295	0.25331	0.23274	0.18437	0.15539	0.21496	0.18927	0.3136	0.28883	0.30112	0.26682	0.35522	0.20907	0.20576	0.29107	0.27034	0.30918	0.28235
852.5	0.15835	0.16961	0.2029	0.22273	0.21038	0.21734	0.20465	0.23242	0.2172	0.20783	0.24443	0.24675	0.24776	0.22346	0.24687	0.23028	0.22908	0.17375	0.26013	0.25746	0.23706	0.18107	0.15222	0.21091	0.18122	0.31272	0.28625	0.29927	0.25997	0.35783	0.21484	0.20921	0.2959	0.27358	0.31046	0.28139
853.46	0.17358	0.18192	0.21484	0.23119	0.21879	0.22884	0.21145	0.2378	0.2259	0.22071	0.2549	0.25856	0.25557	0.23048	0.26214	0.23547	0.23954	0.18389	0.27172	0.26296	0.2498	0.1909	0.15759	0.21838	0.19439	0.3162	0.2968	0.30942	0.26989	0.36768	0.2264	0.21308	0.30335	0.28682	0.31435	0.29213
854.42	0.18276	0.18806	0.21693	0.2373	0.21295	0.22758	0.20876	0.23711	0.21869	0.21806	0.25672	0.26348	0.25537	0.23037	0.26218	0.23112	0.24048	0.18009	0.27671	0.26453	0.24928	0.19227	0.15933	0.22143	0.18897	0.31715	0.29719	0.3121	0.26197	0.37402	0.23041	0.21071	0.29789	0.28799	0.3145	0.30044
855.38	0.19779	0.19657	0.2108	0.2454	0.21533	0.22077	0.21278	0.23779	0.2214	0.22048	0.25892	0.26934	0.25569	0.23362	0.26002	0.23245	0.24495	0.17287	0.2793	0.2587	0.24836	0.19639	0.15691	0.22456	0.1979	0.31924	0.29575	0.31875	0.25813	0.37308	0.23542	0.20778	0.30063	0.28875	0.31451	0.30707
856.34	0.21489	0.20922	0.20977	0.25472	0.22303	0.22165	0.21674	0.2425	0.23159	0.22577	0.26213	0.27242	0.26251	0.2351	0.25926	0.23554	0.25231	0.1745	0.28486	0.26676	0.24865	0.20485	0.15809	0.22416	0.20371	0.32821	0.29439	0.32339	0.26764	0.37801	0.23575	0.20962	0.30237	0.29316	0.31752	0.31453
857.3	0.22524	0.21433	0.20497	0.26341	0.22616	0.22117	0.2186	0.24047	0.23014	0.22741	0.26283	0.27865	0.26385	0.23858	0.2508	0.23348	0.25112	0.17549	0.28344	0.26833	0.24417	0.20867	0.16006	0.2247	0.20265	0.33162	0.29212	0.32576	0.2717	0.37745	0.23948	0.21291	0.30076	0.29216	0.32335	0.32152
858.26	0.23359	0.22009	0.20573	0.26839	0.2263	0.22074	0.21395	0.23434	0.23017	0.23858	0.26526	0.27125	0.26475	0.24135	0.25609	0.23445	0.25371	0.1731	0.2765	0.26795	0.23619	0.21183	0.16493	0.2226	0.20198	0.33783	0.29074	0.32473	0.2749	0.37615	0.23943	0.2103	0.30156	0.29919	0.3275	0.32083
859.22	0.24337	0.22105	0.20516	0.27108	0.23467	0.22723	0.21913	0.23255	0.23531	0.2422	0.2656	0.2753	0.26536	0.23929	0.25415	0.24277	0.25751	0.1832	0.2802	0.26675	0.23656	0.22119	0.16592	0.21778	0.20485	0.33714	0.29204	0.32495	0.2829	0.39064	0.23928	0.21017	0.30907	0.30694	0.32906	0.32483
860.18	0.24624	0.21826	0.2164	0.27617	0.2396	0.22905	0.2202	0.23436	0.24155	0.24535	0.26808	0.27063	0.27025	0.24597	0.25918	0.24229	0.25755	0.1884	0.28469	0.27118	0.23855	0.2275	0.17305	0.21504	0.21184	0.3411	0.30195	0.32908	0.29503	0.40517	0.24259	0.21555	0.31655	0.31553	0.34096	0.32312
861.13	0.24574	0.21105	0.21639	0.27842	0.24083	0.23218	0.22425	0.23515	0.23458	0.25741	0.27158	0.26517	0.26722	0.24634	0.25446	0.24316	0.25792	0.1895	0.28987	0.27224	0.23436	0.23333	0.17335	0.21491	0.20906	0.3389	0.30475	0.32823	0.293	0.41163	0.24472	0.2133	0.31674	0.32918	0.34766	0.3202
862.09	0.2436	0.21277	0.22594	0.28015	0.24268	0.23583	0.22145	0.2335	0.23632	0.263	0.27594	0.26646	0.26282	0.24863	0.25766	0.24039	0.25557	0.18621	0.28916	0.27626	0.23793	0.23668	0.16827	0.21179	0.21022	0.33964	0.31194	0.32723	0.29556	0.41426	0.23641	0.2126	0.31823	0.33177	0.35043	0.3238
863.08	0.24068	0.2103	0.22691	0.27897	0.25085	0.23806	0.22254	0.24738	0.23201	0.26151	0.27904	0.27897	0.25927	0.25073	0.25785	0.23191	0.25255	0.19406	0.29429	0.28328	0.23812	0.2419	0.16514	0.21784	0.21105	0.33488	0.31435	0.31947	0.29786	0.4187	0.23591	0.22075	0.32211	0.33618	0.35912	0.33046
864.03	0.23889	0.21972	0.24422	0.29714	0.2583	0.24567	0.23066	0.25972	0.24295	0.27027	0.29002	0.28105	0.26897	0.26942	0.27588	0.24071	0.26108	0.19842	0.2975	0.28878	0.24798	0.24538	0.17287	0.23004	0.22343	0.34613	0.32772	0.32866	0.3125	0.41867	0.24677	0.23156	0.33171	0.34664	0.37239	0.3405
864.99	0.2344	0.22687	0.25216	0.3101	0.26169	0.2475	0.2366	0.26742	0.24541	0.27905	0.29175	0.28267	0.27275	0.26821	0.2769	0.24825	0.25988	0.2043	0.29821	0.29545	0.24888	0.24613	0.17486	0.23614	0.22425	0.34511	0.33089	0.33118	0.3166	0.4133	0.24873	0.24002	0.32873	0.35788	0.37611	0.35268
865.95	0.22635	0.23259	0.26505	0.32397	0.26747	0.25303	0.24854	0.27843	0.24759	0.28173	0.30095	0.29262	0.281	0.27109	0.28209	0.24937	0.25879	0.21449	0.30844	0.30752	0.25171	0.25098	0.18067	0.23794	0.22779	0.34893	0.32922	0.33455	0.32909	0.41774	0.25737	0.25085	0.33022	0.36528	0.38529	0.36337
866.91	0.21635	0.23322	0.2672	0.33553	0.27398	0.25932	0.25749	0.28134	0.2501	0.28854	0.30846	0.29062	0.2907	0.27678	0.28562	0.25583	0.26529	0.21984	0.31	0.30577	0.24719	0.25207	0.19043	0.24041	0.23094	0.35212	0.33688	0.34266	0.33705	0.4208	0.26189	0.25672	0.33141	0.37753	0.39328	0.36834
867.87	0.20987	0.23514	0.27958	0.35326	0.28416	0.26655	0.27013	0.28679	0.26706	0.29254	0.31542	0.29424	0.30146	0.2826	0.2953	0.26839	0.27434	0.22272	0.32207	0.31469	0.2591	0.26222	0.20148	0.24039	0.24232	0.35675	0.35326	0.35978	0.346	0.43265	0.26763	0.26358	0.34071	0.39477	0.39935	0.37455
868.83	0.20317	0.23149	0.28383	0.36266	0.29049	0.26574	0.27387	0.2958	0.27278	0.29961	0.3158	0.29751	0.30137	0.28209	0.29848	0.27306	0.27459	0.22625	0.32739	0.32298	0.25846	0.26992	0.20265	0.2357	0.24258	0.35553	0.3572	0.36554	0.34404	0.4415	0.26353	0.26981	0.33932	0.40735	0.40691	0.37762
869.79	0.19389	0.23292	0.28337	0.36892	0.30275	0.27786	0.27937	0.30473	0.28264	0.3067	0.32849	0.30872	0.31423	0.29093	0.30142	0.27023	0.28672	0.23541	0.3326	0.32966	0.26412	0.28002	0.21049	0.2391	0.25152	0.36579	0.36047	0.37139	0.3536	0.45301	0.26343	0.27316	0.3466	0.4147	0.41374	0.38768
870.74	0.20213	0.24341	0.29754	0.38099	0.31913	0.291	0.28847	0.31969	0.30228	0.31576	0.33463	0.31574	0.33005	0.31096	0.31963	0.28133	0.30759	0.24328	0.33959	0.33235	0.28165	0.29551	0.21959	0.25449	0.26108	0.37834	0.38439	0.38487	0.35874	0.46672	0.26962	0.28329	0.37196	0.42739	0.42442	0.39897
871.7	0.20609	0.2552	0.31522	0.39231	0.33111	0.29953	0.29974	0.33401	0.32218	0.32758	0.3461	0.33293	0.34644	0.32369	0.33237	0.28688	0.31535	0.25551	0.35571	0.34699	0.29335	0.31098	0.22691	0.2671	0.27434	0.38724	0.40012	0.39543	0.36867	0.48023	0.28086	0.2921	0.38521	0.44179	0.43623	0.41659
872.66	0.21153	0.26071	0.32402	0.39785	0.34085	0.30863	0.31217	0.34359	0.3274	0.34604	0.35812	0.34619	0.36153	0.33963	0.33842	0.29424	0.32366	0.26388	0.36465	0.35354	0.29551	0.3175	0.23561	0.28406	0.27628	0.39659	0.40694	0.40567	0.38182	0.48089	0.29268	0.29836	0.3959	0.45101	0.445	0.43517
873.62	0.22349	0.28719	0.34224	0.40904	0.35999	0.33187	0.33165	0.35612	0.34394	0.37398	0.38105	0.36576	0.38551	0.36406	0.35372	0.30906	0.3431	0.27755	0.38043	0.36934	0.31085	0.33306	0.25334	0.30879	0.29381	0.41234	0.4291	0.42228	0.40128	0.49692	0.31092	0.31891	0.42289	0.468	0.45642	0.45797
874.58	0.23397	0.30217	0.35892	0.41967	0.36993	0.34499	0.33831	0.36884	0.35376	0.37955	0.38724	0.38083	0.39773	0.38522	0.37122	0.32333	0.34898	0.28629	0.39523	0.37388	0.32443	0.34034	0.25906	0.32312	0.29669	0.42247	0.45076	0.42963	0.4118	0.50875	0.32358	0.32907	0.44104	0.47891	0.46996	0.47542
875.53	0.24417	0.32495	0.37194	0.4283	0.37859	0.35827	0.35118	0.38122	0.3664	0.39691	0.40947	0.40045	0.41132	0.40447	0.38941	0.3345	0.35183	0.29819	0.40502	0.38961	0.33609	0.34874	0.27395	0.33214	0.3143	0.43907	0.46468	0.43829	0.431	0.52416	0.33173	0.34372	0.45493	0.49658	0.48386	0.49429
876.49	0.25578	0.34168	0.3818	0.43719	0.39379	0.37138	0.36459	0.3938	0.37174	0.4092	0.42247	0.41705	0.43238	0.42995	0.40609	0.35015	0.36508	0.31075	0.41276	0.39916	0.34871	0.35601	0.28567	0.3409	0.32403	0.46855	0.47294	0.44698	0.44507	0.53553	0.34621	0.35847	0.47231	0.50976	0.49392	0.50664
877.45	0.26593	0.36167	0.39743	0.44972	0.4009	0.38606	0.37544	0.40368	0.3895	0.42425	0.4371	0.43259	0.44278	0.44433	0.43262	0.36125	0.37593	0.32193	0.42088	0.41075	0.36531	0.36303	0.29479	0.34793	0.33893	0.48748	0.4886	0.45436	0.45807	0.54993	0.35627	0.36978	0.48852	0.52467	0.50907	0.52231
878.41	0.26748	0.36155	0.40369	0.45109	0.40373	0.39534	0.38264	0.40837	0.39678	0.4338	0.44093	0.43539	0.45894	0.45133	0.43893	0.3615	0.37762	0.3319	0.42914	0.41381	0.37805	0.36878	0.29853	0.34561	0.34736	0.49719	0.49152	0.45942	0.47005	0.55647	0.36707	0.37159	0.49489	0.536	0.519	0.52538
879.36	0.28329	0.37545	0.4175	0.45269	0.41182	0.41761	0.40927	0.4257	0.41281	0.45553	0.45557	0.45105	0.47376	0.46125	0.44977	0.37891	0.3894	0.34447	0.44246	0.43154	0.3909	0.38275	0.31287	0.35824	0.364	0.51175	0.50429	0.47107	0.48114	0.56735	0.38171	0.38485	0.50561	0.55532	0.52994	0.53506
880.32	0.292	0.38196	0.42818	0.45666	0.42291	0.4338	0.41323	0.43316	0.4244	0.46824	0.45507	0.46209	0.48867	0.46964	0.45994	0.39565	0.40513	0.35943	0.45223	0.43668	0.39655	0.38765	0.3135	0.37191	0.37233	0.52645	0.52163	0.48201	0.49531	0.58159	0.39457	0.39269	0.50903	0.56507	0.53197	0.54386
881.28	0.31095	0.39531	0.43899	0.47177	0.42736	0.45532	0.43449	0.45316	0.43539	0.48851	0.46079	0.4787	0.50435	0.4808	0.47324	0.4113	0.41585	0.37258	0.46682	0.45138	0.41004	0.4043	0.32056	0.38798	0.39144	0.53005	0.5376	0.49919	0.50925	0.60148	0.41181	0.40932	0.5208	0.58794	0.54185	0.56071
882.23	0.32196	0.41352	0.44371	0.47437	0.43356	0.46864	0.44597	0.46599	0.44267	0.49988	0.46776	0.48086	0.52133	0.49532	0.47545	0.42506	0.43005	0.38367	0.4786	0.46195	0.41586	0.41379	0.32894	0.39216	0.4003	0.55019	0.55296	0.50231	0.52453	0.61926	0.42083	0.42677	0.52729	0.60088	0.54598	0.56034
883.19	0.34203	0.43662	0.46089	0.48106	0.45254	0.48224	0.4633	0.48303	0.45865	0.50931	0.48233	0.50072	0.53755	0.50476	0.49924	0.44535	0.44817	0.40148	0.49332	0.48226	0.4249	0.42134	0.33978	0.40687	0.41552	0.57007	0.5842	0.51388	0.54659	0.63528	0.43504	0.4416	0.54489	0.6113	0.55571	0.57793
884.15	0.3481	0.45112	0.4671	0.48855	0.45996	0.48554	0.46371	0.48486	0.47091	0.51593	0.49051	0.50638	0.55364	0.51635	0.51539	0.45547	0.46169	0.41406	0.49982	0.4864	0.43393	0.42582	0.34764	0.41105	0.42523	0.58676	0.598	0.52482	0.56015	0.64531	0.44219	0.44894	0.55575	0.61457	0.56283	0.58272
885.1	0.35722	0.46319	0.47816	0.4958	0.46357	0.49214	0.47951	0.49763	0.48207	0.52547	0.50364	0.51549	0.56498	0.51977	0.53282	0.46577	0.47055	0.42251	0.51087	0.4981	0.44533	0.43224	0.35921	0.41981	0.43725	0.59423	0.6133	0.54162	0.56794	0.65056	0.45423	0.45716	0.56175	0.61917	0.57299	0.59121
886.06	0.36549	0.47599	0.49189	0.50104	0.47268	0.49761	0.48859	0.50539	0.49255	0.53015	0.51423	0.51872	0.57583	0.51637	0.55106	0.47868	0.48208	0.42961	0.51934	0.50549	0.46332	0.43566	0.37048	0.42969	0.44683	0.60767	0.63327	0.5481	0.57623	0.6625	0.46472	0.46246	0.57272	0.61335	0.58271	0.59202
887.01	0.37538	0.48604	0.50314	0.50497	0.47797	0.50561	0.5011	0.5156	0.49725	0.54573	0.52323	0.53362	0.58847	0.52118	0.56748	0.48674	0.48624	0.43919	0.52788	0.51096	0.47663	0.45227	0.3782	0.44286	0.45617	0.61732	0.64792	0.56158	0.57604	0.66813	0.47916	0.47257	0.58415	0.62324	0.5928	0.60061
887.97	0.3767	0.49867	0.50268	0.51195	0.47249	0.51147	0.49644	0.5178	0.49837	0.55123	0.52555	0.53329	0.59569	0.53024	0.57591	0.48967	0.48759	0.44637	0.5258	0.50764	0.48459	0.45808	0.38001	0.44868	0.46572	0.62422	0.64172	0.57201	0.57397	0.6751	0.48576	0.47636	0.58539	0.6193	0.59749	0.59275
888.93	0.38544	0.50981	0.5155	0.52006	0.48518	0.52763	0.50921	0.53879	0.50837	0.5617	0.53647	0.55248	0.60881	0.53771	0.59277	0.50305	0.50056	0.46127	0.53297	0.52043	0.49793	0.4713	0.3918	0.46501	0.48183	0.63036	0.65425	0.5784	0.58439	0.68902	0.50064	0.49004	0.59773	0.62899	0.60546	0.60104
889.88	0.38766	0.51569	0.51272	0.51888	0.48616	0.53086	0.49968	0.5421	0.50655	0.56081	0.53972	0.55448	0.61595	0.54756	0.5854	0.50607	0.50423	0.45889	0.53332	0.52106	0.49893	0.47762	0.39875	0.46161	0.48754	0.63672	0.64679	0.57485	0.58916	0.68679	0.50107	0.49669	0.59967	0.63216	0.61072	0.59719
890.84	0.39051	0.52832	0.51344	0.5113	0.49276	0.53022	0.49813	0.54141	0.51592	0.56141	0.5485	0.55721	0.6179	0.56353	0.59334	0.5174	0.51499	0.46579	0.52972	0.52558	0.49331	0.48019	0.40943	0.46064	0.49626	0.64905	0.64372	0.57494	0.59858	0.68994	0.50028	0.50634	0.59909	0.638	0.6084	0.59805
891.79	0.39008	0.52845	0.51162	0.51779	0.50167	0.53249	0.49509	0.5401	0.52887	0.55197	0.55319	0.55835	0.62172	0.56988	0.59142	0.53127	0.53046	0.46537	0.52671	0.5188	0.50515	0.47571	0.41388	0.46252	0.50498	0.64598	0.63998	0.57702	0.60984	0.69306	0.50137	0.49779	0.59967	0.62683	0.61064	0.59797
892.75	0.39672	0.52864	0.50659	0.51091	0.50814	0.53422	0.49612	0.55455	0.53887	0.54495	0.5567	0.56582	0.6256	0.57617	0.59259	0.53525	0.54484	0.46437	0.52863	0.52711	0.51274	0.47821	0.42229	0.46304	0.50684	0.6527	0.64065	0.5719	0.61589	0.69867	0.50298	0.5067	0.60023	0.63484	0.61103	0.60468
893.7	0.39723	0.5226	0.48897	0.50121	0.4955	0.52074	0.48643	0.54407	0.52868	0.53594	0.55389	0.55027	0.61772	0.57125	0.58746	0.52802	0.54762	0.45303	0.52767	0.52219	0.50858	0.47033	0.41341	0.4581	0.50253	0.65237	0.63106	0.55892	0.61227	0.69542	0.49995	0.50385	0.5886	0.62711	0.60255	0.59952
894.66	0.39394	0.51932	0.48297	0.49408	0.49009	0.51654	0.4911	0.54008	0.52262	0.52809	0.54912	0.543	0.61432	0.56724	0.60231	0.52636	0.55318	0.45346	0.52223	0.51738	0.50928	0.47225	0.41149	0.45895	0.50193	0.64494	0.63791	0.55185	0.60887	0.69202	0.49752	0.50425	0.58616	0.62465	0.59603	0.59284
895.61	0.38218	0.49906	0.4685	0.48481	0.47305	0.51567	0.48061	0.53008	0.50256	0.51932	0.53842	0.54112	0.60307	0.55676	0.59134	0.50788	0.54337	0.44993	0.52173	0.50658	0.50576	0.46663	0.39571	0.45523	0.49095	0.62933	0.62804	0.53672	0.59283	0.68865	0.48619	0.4914	0.57426	0.61519	0.59346	0.58022
896.57	0.36891	0.48527	0.45178	0.46853	0.45883	0.50338	0.47202	0.52126	0.48154	0.51193	0.52257	0.53267	0.58962	0.54686	0.5906	0.49384	0.52817	0.44118	0.5159	0.51134	0.49391	0.46092	0.38849	0.44526	0.47763	0.62094	0.61571	0.52758	0.58066	0.67554	0.47484	0.48513	0.56472	0.60773	0.58551	0.57206
897.52	0.35464	0.46956	0.45085	0.46523	0.44732	0.49289	0.4688	0.50416	0.45889	0.49675	0.50978	0.52628	0.57688	0.53633	0.59766	0.49112	0.52186	0.43403	0.51251	0.5043	0.48514	0.45149	0.38001	0.43934	0.47207	0.60262	0.60984	0.52133	0.56946	0.65821	0.4636	0.47487	0.55771	0.58819	0.57853	0.56213
898.48	0.33741	0.44949	0.43884	0.45502	0.43525	0.48083	0.45449	0.48499	0.44707	0.48573	0.49562	0.51456	0.55834	0.52773	0.58948	0.49045	0.51325	0.42603	0.50087	0.49272	0.47486	0.44092	0.37092	0.42117	0.46109	0.59073	0.59127	0.51902	0.55757	0.65049	0.4479	0.46013	0.54851	0.57743	0.57265	0.54633
899.43	0.32265	0.42588	0.42378	0.44653	0.41996	0.46339	0.4414	0.46501	0.43752	0.47423	0.4791	0.50431	0.54515	0.51145	0.58137	0.48035	0.50211	0.4229	0.4892	0.47873	0.46606	0.43223	0.36223	0.41273	0.44628	0.57569	0.5708	0.50406	0.5478	0.64204	0.43747	0.43878	0.5374	0.56367	0.56103	0.5373
900.39	0.30892	0.40758	0.41466	0.43339	0.40741	0.43269	0.42475	0.44561	0.43431	0.45392	0.47213	0.4798	0.52493	0.49687	0.58078	0.47461	0.49505	0.41772	0.47262	0.46014	0.45728	0.41433	0.35164	0.40306	0.4329	0.5626	0.55563	0.49828	0.53069	0.61311	0.42245	0.42441	0.53724	0.54399	0.55385	0.52174
901.34	0.29588	0.39039	0.40272	0.41791	0.38922	0.41005	0.39967	0.42732	0.41794	0.42996	0.46659	0.45967	0.5108	0.4803	0.57455	0.46537	0.49172	0.41403	0.45932	0.43971	0.44079	0.39816	0.336	0.39241	0.41903	0.54276	0.53798	0.47909	0.51481	0.59405	0.40471	0.41286	0.52419	0.52209	0.54792	0.50341
902.3	0.27962	0.36578	0.3775	0.38741	0.36747	0.37939	0.3682	0.39866	0.39733	0.41242	0.45199	0.43295	0.48445	0.4612	0.55856	0.44187	0.47737	0.3994	0.44049	0.41116	0.42194	0.3853	0.31488	0.37273	0.39486	0.5312	0.51067	0.44637	0.49432	0.56887	0.38093	0.3908	0.50121	0.50839	0.53429	0.48682
903.25	0.26681	0.34406	0.3621	0.3714	0.34956	0.36634	0.34524	0.38139	0.3707	0.39659	0.43128	0.41533	0.46554	0.43744	0.55386	0.42897	0.46283	0.39676	0.42703	0.39816	0.40347	0.37107	0.30416	0.36258	0.37305	0.50342	0.49411	0.42722	0.47486	0.54736	0.36495	0.37914	0.48533	0.49347	0.5214	0.47561
904.2	0.25706	0.33237	0.34693	0.36014	0.33582	0.35817	0.32884	0.37774	0.35335	0.38657	0.421	0.40529	0.442	0.42813	0.54444	0.42475	0.45998	0.39338	0.42261	0.40065	0.39273	0.35713	0.29063	0.3533	0.36029	0.4928	0.47463	0.42038	0.46352	0.53478	0.34846	0.3774	0.46704	0.47986	0.51706	0.46505
905.16	0.24903	0.32382	0.32932	0.34564	0.32821	0.35199	0.31036	0.37032	0.3317	0.37889	0.40297	0.39792	0.42963	0.41515	0.53347	0.41728	0.45924	0.38304	0.42002	0.39706	0.375	0.3509	0.28136	0.34518	0.34409	0.47835	0.45978	0.40608	0.46005	0.52542	0.33123	0.36894	0.44784	0.46796	0.50867	0.46257
906.09	0.25138	0.32661	0.32252	0.34542	0.32903	0.34933	0.31382	0.36851	0.333	0.38075	0.39898	0.39336	0.41841	0.41262	0.5317	0.42541	0.45669	0.3877	0.42486	0.39975	0.36795	0.35289	0.28273	0.34978	0.33836	0.48313	0.45264	0.40565	0.45463	0.5195	0.32396	0.36707	0.4421	0.46873	0.5052	0.46179
907.04	0.24322	0.31835	0.30999	0.33996	0.32791	0.34517	0.31193	0.37414	0.33101	0.37638	0.3886	0.38334	0.40657	0.39464	0.51935	0.42376	0.45131	0.39718	0.42866	0.40355	0.35611	0.34225	0.27825	0.35462	0.33028	0.46286	0.45116	0.40133	0.44605	0.51597	0.31237	0.35967	0.43458	0.45939	0.49906	0.45292
908	0.2393	0.32039	0.30511	0.33251	0.32773	0.33421	0.31384	0.37508	0.33157	0.37512	0.38907	0.37726	0.39546	0.39063	0.50911	0.42209	0.44866	0.39769	0.43162	0.40385	0.35127	0.34337	0.28061	0.35607	0.32599	0.46164	0.44648	0.3938	0.44377	0.50343	0.29495	0.35421	0.42666	0.44836	0.49959	0.44568
908.95	0.23906	0.3101	0.30174	0.32399	0.32317	0.32378	0.30737	0.36601	0.32891	0.36599	0.38372	0.36327	0.38548	0.37822	0.49786	0.41743	0.44196	0.40806	0.43634	0.40666	0.34782	0.33818	0.27659	0.35175	0.31814	0.4535	0.44655	0.3831	0.42936	0.49337	0.28196	0.34743	0.43036	0.44287	0.4903	0.43845
909.9	0.23445	0.29702	0.29428	0.32063	0.31537	0.31448	0.30613	0.3617	0.32673	0.36007	0.37636	0.35027	0.37585	0.36635	0.48425	0.41695	0.43191	0.41435	0.4392	0.412	0.34408	0.33624	0.28069	0.34381	0.31282	0.44686	0.4365	0.37524	0.41791	0.47794	0.28018	0.34016	0.4225	0.44321	0.48394	0.422
910.85	0.22517	0.2779	0.28206	0.31084	0.29858	0.30705	0.28867	0.34521	0.31332	0.34555	0.36082	0.33911	0.36022	0.34886	0.46199	0.39276	0.42145	0.41736	0.43801	0.41337	0.33617	0.31895	0.2714	0.33186	0.29793	0.43363	0.4228	0.3589	0.40422	0.46484	0.26215	0.32261	0.40873	0.43369	0.46797	0.40602
911.81	0.224	0.26845	0.27474	0.31036	0.28657	0.30572	0.28162	0.32807	0.30961	0.34238	0.35263	0.3323	0.35013	0.34228	0.43875	0.39269	0.41227	0.4142	0.44099	0.41607	0.3332	0.32129	0.27592	0.32056	0.28565	0.42937	0.40417	0.35507	0.39214	0.45872	0.25541	0.31562	0.40258	0.43782	0.46002	0.39381
912.76	0.22006	0.26111	0.27392	0.31224	0.2869	0.30313	0.27179	0.3186	0.30735	0.33287	0.34594	0.32747	0.34547	0.33917	0.43344	0.38139	0.4162	0.41931	0.44843	0.42009	0.3339	0.31899	0.27435	0.31947	0.27843	0.42855	0.40705	0.35632	0.3852	0.45633	0.25335	0.30906	0.40342	0.4383	0.45009	0.39145
913.71	0.21256	0.2516	0.26214	0.30734	0.27373	0.29015	0.26195	0.30371	0.29662	0.32607	0.3304	0.3177	0.33167	0.32687	0.40998	0.36934	0.40887	0.40204	0.44871	0.41004	0.3245	0.3158	0.27214	0.3093	0.26674	0.4153	0.39466	0.35183	0.37312	0.43733	0.24513	0.29293	0.39351	0.429	0.44177	0.37566
914.67	0.20407	0.23982	0.25176	0.30849	0.26405	0.2852	0.25477	0.29227	0.29046	0.31566	0.31289	0.30719	0.32255	0.31047	0.38977	0.34943	0.40038	0.40487	0.45079	0.41078	0.32681	0.31328	0.26889	0.30505	0.25361	0.40006	0.39043	0.3547	0.36457	0.43934	0.23589	0.28777	0.39216	0.41753	0.42358	0.37428
915.62	0.19729	0.23035	0.24823	0.30414	0.25548	0.27303	0.25609	0.29112	0.28026	0.30905	0.30381	0.29895	0.3146	0.29823	0.37561	0.33578	0.3964	0.39868	0.45072	0.41174	0.31887	0.31067	0.27575	0.2982	0.24942	0.39533	0.39335	0.35712	0.35779	0.43418	0.23162	0.28513	0.38233	0.40611	0.4195	0.36724
916.57	0.19238	0.22349	0.24093	0.30106	0.24812	0.26558	0.24991	0.28161	0.27193	0.30383	0.29257	0.29081	0.30588	0.29021	0.36477	0.31691	0.39006	0.39393	0.44492	0.40852	0.32612	0.30381	0.27866	0.29724	0.24435	0.39052	0.39371	0.35653	0.34935	0.42192	0.21779	0.27729	0.38203	0.39552	0.40959	0.3646
917.52	0.18561	0.21418	0.22889	0.30262	0.24172	0.25577	0.24935	0.2737	0.2635	0.30142	0.28008	0.28334	0.29664	0.2748	0.34081	0.30022	0.37698	0.38079	0.43851	0.40506	0.32642	0.29774	0.27807	0.29212	0.2431	0.38916	0.38612	0.35261	0.34122	0.40523	0.20769	0.26478	0.37158	0.38539	0.40272	0.35837
918.47	0.17705	0.21142	0.22494	0.2992	0.24546	0.2534	0.24754	0.26515	0.26567	0.29799	0.27926	0.27963	0.29167	0.2626	0.32634	0.28462	0.36527	0.37612	0.43759	0.3939	0.32447	0.2952	0.28869	0.2843	0.23997	0.38786	0.38734	0.35336	0.33499	0.40287	0.20387	0.26099	0.35955	0.38016	0.39398	0.35735
919.43	0.17748	0.20999	0.22243	0.29772	0.24472	0.25209	0.24697	0.26124	0.2636	0.30104	0.28556	0.28662	0.28392	0.26308	0.31134	0.27813	0.36017	0.36338	0.42977	0.38187	0.32618	0.2996	0.29193	0.27941	0.24596	0.39127	0.39152	0.34818	0.33678	0.39003	0.19832	0.25504	0.34199	0.38179	0.39023	0.35913
920.38	0.17522	0.20404	0.21748	0.30141	0.24856	0.25195	0.23959	0.25523	0.26529	0.29596	0.27987	0.28887	0.28008	0.25991	0.30007	0.27511	0.35159	0.3519	0.42064	0.37132	0.33245	0.31121	0.28895	0.27556	0.24096	0.38236	0.38744	0.35047	0.3273	0.38627	0.19551	0.25112	0.33223	0.38132	0.37991	0.36583
921.31	0.17195	0.20468	0.21927	0.30611	0.25236	0.25024	0.23489	0.25465	0.26281	0.29455	0.28495	0.28773	0.28307	0.26415	0.29349	0.26714	0.34732	0.34543	0.40947	0.36186	0.32917	0.3211	0.28992	0.26636	0.23433	0.38488	0.38908	0.35862	0.32771	0.38895	0.1987	0.24603	0.32533	0.37741	0.37563	0.36576
922.26	0.1721	0.20292	0.21406	0.2966	0.2428	0.24238	0.22389	0.24981	0.26075	0.28588	0.28016	0.27808	0.27706	0.25907	0.27626	0.26227	0.32883	0.32967	0.39241	0.34639	0.32569	0.32328	0.28267	0.24987	0.2203	0.3712	0.38081	0.3525	0.31639	0.39007	0.19442	0.24523	0.31429	0.37227	0.36994	0.35616
923.21	0.1755	0.20442	0.21675	0.29772	0.24155	0.23793	0.2225	0.24839	0.25435	0.28157	0.27605	0.28088	0.27944	0.2623	0.2705	0.26589	0.32082	0.3196	0.3818	0.34392	0.33455	0.32284	0.27059	0.24389	0.21412	0.36863	0.38299	0.35034	0.31674	0.39384	0.19267	0.24211	0.31268	0.36529	0.3683	0.35585
924.16	0.17068	0.20287	0.21789	0.29408	0.23944	0.23102	0.21088	0.23842	0.25484	0.27597	0.26591	0.27109	0.27546	0.25688	0.26931	0.25685	0.31234	0.30674	0.36258	0.3322	0.33492	0.31917	0.26067	0.23216	0.19581	0.36285	0.37847	0.34548	0.30609	0.39553	0.18865	0.23595	0.31575	0.35011	0.3661	0.34607
925.11	0.17696	0.2085	0.22159	0.2934	0.23767	0.23561	0.20841	0.23767	0.25892	0.27886	0.26638	0.26714	0.27356	0.26221	0.269	0.25905	0.30564	0.30109	0.35236	0.32438	0.33681	0.31535	0.25657	0.22656	0.19506	0.36442	0.38161	0.34617	0.30697	0.39659	0.1887	0.23953	0.31936	0.35029	0.36657	0.34101
926.06	0.17921	0.20667	0.21693	0.28549	0.23437	0.22446	0.20962	0.23639	0.25673	0.2788	0.25865	0.26519	0.2677	0.25715	0.26518	0.25263	0.29435	0.2842	0.33919	0.31443	0.32635	0.31047	0.23746	0.22157	0.18901	0.36198	0.37742	0.33461	0.3024	0.38293	0.18395	0.24037	0.30282	0.34081	0.36237	0.33728
927.02	0.18362	0.20322	0.21781	0.27871	0.23838	0.22288	0.20983	0.2304	0.25439	0.27628	0.25515	0.2688	0.2662	0.26153	0.26525	0.24853	0.29127	0.28162	0.32971	0.30753	0.3243	0.30645	0.22539	0.21817	0.18078	0.35167	0.37481	0.33103	0.30779	0.37699	0.18511	0.23611	0.30797	0.33576	0.3575	0.34136
927.97	0.18473	0.19668	0.20427	0.27035	0.23125	0.22852	0.20236	0.22895	0.25446	0.27692	0.25318	0.26028	0.25985	0.25913	0.261	0.24149	0.2823	0.27525	0.31092	0.29245	0.31187	0.30448	0.21609	0.21286	0.17489	0.34934	0.35403	0.3196	0.30728	0.37098	0.17926	0.23316	0.30147	0.33215	0.35669	0.34022
928.92	0.19186	0.19739	0.19852	0.26748	0.22911	0.22345	0.20608	0.23641	0.25049	0.27559	0.2509	0.26331	0.26687	0.26309	0.25695	0.24554	0.27514	0.26785	0.30793	0.29025	0.30542	0.30627	0.20697	0.21528	0.17401	0.34736	0.3443	0.32347	0.30871	0.36146	0.17876	0.23037	0.29781	0.33777	0.35369	0.34494
929.87	0.18827	0.19417	0.18951	0.25905	0.22484	0.2089	0.20372	0.23542	0.24348	0.27365	0.24221	0.25809	0.26073	0.25295	0.24578	0.23212	0.26708	0.25571	0.29793	0.27828	0.29972	0.29484	0.19052	0.20365	0.16081	0.33765	0.32768	0.31549	0.30483	0.34871	0.17814	0.22476	0.29735	0.3289	0.34648	0.33802
930.82	0.18617	0.19282	0.17922	0.25334	0.22543	0.20609	0.19361	0.23142	0.23842	0.26657	0.23276	0.24943	0.25301	0.2512	0.23408	0.22849	0.26467	0.24862	0.29132	0.27389	0.28892	0.28028	0.17796	0.18821	0.1548	0.33017	0.31235	0.30461	0.3053	0.34519	0.17446	0.22233	0.2953	0.31576	0.34036	0.33355
931.75	0.18648	0.19493	0.17329	0.25285	0.22022	0.19882	0.18938	0.23131	0.23806	0.26864	0.23538	0.24776	0.24954	0.24089	0.23362	0.22277	0.25981	0.2441	0.28666	0.26473	0.27675	0.26979	0.17438	0.18792	0.15766	0.33014	0.30432	0.29546	0.30035	0.33671	0.17635	0.22352	0.28965	0.30519	0.33898	0.33003
932.7	0.18327	0.19168	0.1775	0.24936	0.21752	0.18837	0.18667	0.23435	0.23405	0.27061	0.23309	0.24372	0.24584	0.2358	0.23226	0.2167	0.25201	0.23995	0.27847	0.2607	0.26897	0.26219	0.16648	0.18295	0.14741	0.32214	0.30433	0.2933	0.29384	0.3272	0.17334	0.22399	0.29123	0.29954	0.33454	0.32475
933.65	0.1812	0.18875	0.16957	0.23882	0.2141	0.19664	0.18391	0.23546	0.22893	0.27353	0.23711	0.23887	0.2379	0.23007	0.23183	0.20516	0.24619	0.24158	0.2801	0.254	0.25202	0.24019	0.1579	0.1757	0.14041	0.31589	0.30039	0.28067	0.28588	0.3264	0.17453	0.22797	0.29287	0.29302	0.33881	0.3183
934.6	0.17849	0.18494	0.1668	0.23054	0.21678	0.1926	0.17737	0.22555	0.21961	0.27755	0.2304	0.23018	0.23813	0.22995	0.23177	0.20654	0.23935	0.23438	0.27225	0.2426	0.22954	0.23091	0.14799	0.1708	0.13482	0.30657	0.29785	0.27123	0.27701	0.32514	0.17084	0.22427	0.28642	0.28677	0.33337	0.30885
935.55	0.17552	0.18266	0.16501	0.22443	0.20692	0.19229	0.17176	0.2222	0.21832	0.28528	0.23271	0.23108	0.23183	0.22563	0.22773	0.20249	0.23114	0.22988	0.26278	0.23137	0.22063	0.21451	0.14602	0.1742	0.12866	0.29287	0.29907	0.2674	0.26744	0.3241	0.17002	0.22443	0.28906	0.28299	0.33031	0.30483
936.5	0.17369	0.17511	0.16297	0.21719	0.20189	0.19408	0.17224	0.2215	0.2153	0.28634	0.2287	0.23173	0.22844	0.22208	0.22126	0.19994	0.22578	0.22739	0.25294	0.22498	0.21101	0.20444	0.13938	0.16823	0.1233	0.28648	0.29109	0.26472	0.26163	0.32413	0.1626	0.22556	0.28973	0.2792	0.32588	0.29884
937.45	0.17235	0.17805	0.15543	0.21447	0.20326	0.18849	0.17137	0.21353	0.21317	0.28772	0.22405	0.23054	0.22275	0.22575	0.215	0.19111	0.22698	0.21868	0.25191	0.21611	0.20068	0.18742	0.13023	0.16655	0.12651	0.28359	0.28884	0.26252	0.25751	0.31873	0.16283	0.22508	0.28838	0.27112	0.31673	0.29148
938.4	0.16438	0.17232	0.15826	0.21322	0.20061	0.18099	0.16624	0.20407	0.2156	0.29879	0.21895	0.22084	0.21557	0.22325	0.20775	0.19073	0.22383	0.21137	0.23826	0.20759	0.19184	0.18258	0.11834	0.16453	0.12312	0.27635	0.28546	0.2625	0.25737	0.31672	0.15964	0.22524	0.28296	0.26748	0.30557	0.28604
939.32	0.15785	0.16804	0.15114	0.20721	0.19101	0.18769	0.16186	0.20641	0.2205	0.30124	0.21846	0.22254	0.20762	0.22001	0.19933	0.18229	0.21898	0.21097	0.23142	0.20077	0.19446	0.16469	0.11676	0.1645	0.12161	0.26863	0.28097	0.2612	0.25805	0.31369	0.15512	0.22555	0.28408	0.25655	0.30513	0.28177
940.27	0.15502	0.1625	0.15121	0.20794	0.18427	0.19088	0.17311	0.20779	0.21975	0.30587	0.21996	0.22564	0.20838	0.22281	0.19846	0.18664	0.21458	0.21585	0.2356	0.19676	0.18952	0.15979	0.11391	0.16044	0.12426	0.27162	0.27962	0.27075	0.25386	0.31409	0.15994	0.23072	0.28345	0.25996	0.30656	0.27891
941.22	0.14791	0.16075	0.14822	0.20275	0.17981	0.19156	0.17324	0.21533	0.21481	0.3193	0.21636	0.21592	0.20973	0.227	0.19505	0.18254	0.21163	0.20849	0.2361	0.19981	0.18534	0.15406	0.10723	0.15595	0.12191	0.26902	0.28109	0.2745	0.24695	0.31391	0.16423	0.23368	0.28077	0.26106	0.29981	0.27218
942.17	0.14593	0.1551	0.14853	0.19887	0.18051	0.18978	0.1735	0.21771	0.21045	0.3297	0.2124	0.21386	0.21374	0.22396	0.19179	0.1822	0.21457	0.20274	0.23293	0.20188	0.18023	0.15572	0.10462	0.15422	0.1201	0.26325	0.28331	0.27642	0.25398	0.31243	0.1707	0.23816	0.27893	0.25763	0.29942	0.27471
943.12	0.14518	0.16218	0.14397	0.19593	0.17939	0.18984	0.17012	0.21212	0.20555	0.33134	0.20656	0.21708	0.21356	0.22766	0.18959	0.18388	0.21645	0.19814	0.23287	0.19326	0.17322	0.15342	0.10298	0.15683	0.12621	0.26287	0.27996	0.27704	0.25409	0.31359	0.17283	0.23083	0.28013	0.25041	0.29717	0.27387
944.07	0.14221	0.16041	0.13783	0.19996	0.1742	0.18334	0.17164	0.21111	0.20153	0.33505	0.20724	0.21621	0.20864	0.23118	0.19164	0.18792	0.21031	0.1912	0.23293	0.19514	0.16823	0.15327	0.09354	0.15182	0.12404	0.261	0.27447	0.27542	0.2516	0.31089	0.17212	0.22747	0.27668	0.25121	0.28611	0.27415
945.02	0.14122	0.16075	0.1401	0.19826	0.18164	0.18718	0.1687	0.21172	0.19892	0.34207	0.20615	0.21725	0.21328	0.22969	0.19277	0.18427	0.21493	0.183	0.23086	0.20107	0.16427	0.15905	0.095357	0.15554	0.12438	0.25694	0.27861	0.2703	0.2534	0.30761	0.17797	0.21909	0.27647	0.25191	0.28481	0.27327
945.96	0.13615	0.16314	0.13747	0.19748	0.17565	0.18155	0.16535	0.19402	0.19034	0.3353	0.20142	0.21604	0.20771	0.23094	0.19001	0.18263	0.2112	0.17263	0.22879	0.19093	0.15223	0.15228	0.092977	0.15476	0.1189	0.25714	0.28	0.26987	0.25103	0.3007	0.17577	0.2077	0.27192	0.2474	0.28088	0.26929
946.89	0.13643	0.17221	0.13963	0.19823	0.17592	0.18914	0.17005	0.19032	0.1945	0.33853	0.20459	0.21688	0.2047	0.23714	0.18833	0.1803	0.20604	0.16845	0.23036	0.18911	0.15324	0.14894	0.088611	0.15463	0.11816	0.26271	0.27351	0.26648	0.24471	0.30447	0.18029	0.20084	0.27304	0.25197	0.27695	0.26437
947.84	0.13491	0.16077	0.13876	0.19238	0.17393	0.18451	0.17206	0.19096	0.19198	0.33159	0.2008	0.21128	0.20422	0.23447	0.18646	0.17217	0.1999	0.15827	0.22763	0.19821	0.15773	0.14154	0.090114	0.14314	0.11382	0.25757	0.27397	0.26676	0.23505	0.29874	0.18487	0.20009	0.26404	0.24791	0.27268	0.26065
948.79	0.1389	0.16629	0.14951	0.18407	0.17813	0.1881	0.1766	0.18814	0.19258	0.33299	0.20194	0.21558	0.21355	0.23469	0.18443	0.16624	0.20339	0.15422	0.22948	0.20214	0.1582	0.14733	0.097901	0.14813	0.11912	0.25763	0.28649	0.26614	0.23994	0.29926	0.18752	0.20325	0.26249	0.24629	0.28023	0.25906
949.74	0.13703	0.17383	0.14917	0.17884	0.16709	0.18037	0.17092	0.18612	0.1918	0.32749	0.19606	0.20955	0.20944	0.23769	0.18221	0.16029	0.19896	0.14805	0.22584	0.19667	0.16076	0.14728	0.090808	0.14674	0.11937	0.2605	0.28272	0.26323	0.24052	0.29748	0.17979	0.19701	0.25635	0.2422	0.27995	0.259
950.68	0.14109	0.17049	0.14937	0.1761	0.17216	0.18132	0.17074	0.19023	0.20321	0.32609	0.19699	0.20683	0.21281	0.23885	0.18072	0.15566	0.20993	0.14281	0.22438	0.19793	0.16951	0.15878	0.089892	0.14564	0.11978	0.25129	0.28457	0.26225	0.25084	0.30156	0.17919	0.19651	0.2499	0.24998	0.2767	0.25618
951.63	0.13783	0.16761	0.14621	0.17259	0.1646	0.17922	0.15885	0.18726	0.20242	0.31091	0.19181	0.20304	0.21496	0.24027	0.18096	0.15657	0.21093	0.14069	0.21751	0.19619	0.16528	0.15185	0.093516	0.14262	0.1171	0.24434	0.2878	0.26693	0.24532	0.29772	0.16876	0.19268	0.23756	0.24348	0.27812	0.25674
952.58	0.13745	0.17894	0.14671	0.17726	0.16439	0.18225	0.15378	0.19569	0.20015	0.30363	0.18889	0.20952	0.21787	0.25091	0.18058	0.15747	0.21179	0.13649	0.21592	0.19324	0.16261	0.14626	0.096859	0.14946	0.12018	0.24541	0.28514	0.26375	0.24679	0.29444	0.15177	0.18746	0.23998	0.24283	0.27524	0.25516
953.5	0.13928	0.17303	0.14646	0.17987	0.16264	0.18071	0.15027	0.19419	0.19753	0.29235	0.18966	0.19999	0.21766	0.25449	0.17547	0.15897	0.21293	0.14108	0.20932	0.18862	0.16193	0.14717	0.095152	0.14761	0.11722	0.24696	0.27571	0.26685	0.24509	0.29724	0.15122	0.18376	0.23834	0.2466	0.27078	0.25478
954.45	0.13877	0.16462	0.14018	0.17805	0.16267	0.1825	0.14259	0.18868	0.19203	0.27164	0.18777	0.19221	0.2193	0.24944	0.17121	0.16308	0.21046	0.13725	0.20478	0.18543	0.16002	0.14064	0.088156	0.14114	0.11549	0.24277	0.2741	0.27258	0.24668	0.29855	0.14536	0.18335	0.23911	0.24737	0.26458	0.24468
955.4	0.13873	0.17258	0.14428	0.18632	0.1657	0.18957	0.13882	0.18758	0.18826	0.26285	0.1865	0.19293	0.21898	0.25419	0.17423	0.17115	0.20278	0.14476	0.20336	0.18895	0.16108	0.13671	0.08747	0.14375	0.12083	0.25343	0.27354	0.27554	0.25081	0.30208	0.14047	0.17962	0.24692	0.24638	0.26545	0.24811
956.35	0.13616	0.16685	0.14092	0.18512	0.16241	0.18797	0.14072	0.18844	0.18533	0.25178	0.18533	0.19203	0.21541	0.2497	0.16696	0.17171	0.19462	0.14385	0.19884	0.19	0.16305	0.14126	0.081958	0.14365	0.11815	0.25259	0.26315	0.27285	0.25254	0.30144	0.13161	0.17009	0.2563	0.25767	0.26616	0.24367
957.29	0.13291	0.16046	0.1406	0.17952	0.16025	0.18295	0.14442	0.17978	0.17998	0.24345	0.18266	0.18909	0.2087	0.23612	0.16058	0.16981	0.18814	0.14136	0.19364	0.18532	0.15758	0.14556	0.076379	0.13804	0.11529	0.24977	0.26021	0.27015	0.25206	0.29836	0.13281	0.16276	0.2548	0.26571	0.26296	0.24099
958.24	0.13144	0.16453	0.13472	0.17998	0.15895	0.18428	0.14672	0.17704	0.17793	0.23268	0.17475	0.19277	0.20111	0.23004	0.15863	0.1691	0.1855	0.13213	0.19695	0.18841	0.15923	0.14315	0.072689	0.14135	0.11425	0.2502	0.26221	0.27315	0.24715	0.29652	0.12904	0.1545	0.26167	0.26788	0.26487	0.24491
959.17	0.13452	0.16642	0.13656	0.18041	0.15885	0.18623	0.15561	0.17412	0.17692	0.22936	0.16859	0.19546	0.19889	0.22287	0.159	0.1715	0.17971	0.12821	0.19459	0.19084	0.15697	0.14515	0.079156	0.14102	0.10656	0.24793	0.26373	0.2725	0.23661	0.29477	0.12682	0.14659	0.26591	0.26909	0.26237	0.25041
960.11	0.13283	0.16813	0.13484	0.17862	0.15305	0.18039	0.15862	0.17202	0.16932	0.21909	0.16504	0.1938	0.19341	0.20871	0.16057	0.17435	0.17184	0.12231	0.18988	0.1933	0.15438	0.13822	0.077964	0.14149	0.10194	0.24542	0.26243	0.27606	0.22085	0.28538	0.12716	0.14481	0.25807	0.26729	0.2706	0.25037
961.06	0.14001	0.17535	0.13643	0.18182	0.15553	0.18389	0.16326	0.17612	0.17062	0.22074	0.16265	0.19627	0.19514	0.20616	0.16729	0.17476	0.17856	0.12222	0.19671	0.19836	0.1584	0.13758	0.080125	0.14476	0.10741	0.2461	0.27125	0.28114	0.2222	0.28811	0.1331	0.14788	0.26421	0.26678	0.27304	0.25337
962.01	0.14314	0.1728	0.13209	0.18102	0.15657	0.18274	0.16059	0.17472	0.17081	0.2122	0.16317	0.18603	0.19121	0.19504	0.16123	0.17471	0.18455	0.11925	0.19742	0.20089	0.16306	0.14017	0.079218	0.14157	0.10022	0.23703	0.27661	0.28955	0.22592	0.28823	0.13132	0.14911	0.26488	0.26782	0.27637	0.24947
962.95	0.14085	0.1712	0.13295	0.17232	0.15884	0.18024	0.14986	0.17402	0.16342	0.21087	0.16607	0.17843	0.19253	0.18399	0.16109	0.17268	0.1797	0.11729	0.18853	0.19808	0.15491	0.13642	0.07915	0.13196	0.094945	0.23166	0.27432	0.28749	0.22446	0.28399	0.12427	0.14662	0.25591	0.27116	0.27553	0.2414
963.9	0.13743	0.16649	0.13587	0.17254	0.16358	0.17971	0.14462	0.18052	0.16735	0.20854	0.17273	0.17819	0.19748	0.17673	0.16245	0.16728	0.18217	0.12142	0.19098	0.20076	0.16137	0.13153	0.08121	0.13445	0.1001	0.22852	0.27708	0.29271	0.23364	0.28266	0.12281	0.15095	0.26174	0.27411	0.28234	0.23639
964.82	0.13682	0.16299	0.13097	0.16703	0.16078	0.17628	0.14238	0.1866	0.17106	0.2065	0.17025	0.184	0.19964	0.18128	0.15394	0.16064	0.18346	0.1163	0.19143	0.20603	0.16016	0.13528	0.084572	0.13478	0.09965	0.2353	0.27386	0.29464	0.23806	0.27883	0.11867	0.15654	0.26935	0.28266	0.27458	0.23287
965.77	0.12941	0.15911	0.13325	0.16418	0.15964	0.17111	0.13451	0.18196	0.16065	0.19258	0.16829	0.17851	0.19153	0.17095	0.15093	0.16124	0.1793	0.10888	0.18591	0.20123	0.15536	0.13129	0.087159	0.12737	0.094023	0.23119	0.27791	0.30246	0.23066	0.27322	0.11305	0.14937	0.26256	0.27619	0.27057	0.22518
966.71	0.12806	0.15869	0.13674	0.16498	0.15192	0.17038	0.13776	0.18346	0.15653	0.19446	0.16674	0.18241	0.193	0.17143	0.15855	0.16264	0.16985	0.10524	0.18575	0.20477	0.1578	0.12667	0.085269	0.12965	0.095926	0.23911	0.28668	0.30486	0.23191	0.27048	0.11072	0.14576	0.26167	0.26968	0.27086	0.22731
967.66	0.12907	0.16049	0.13616	0.1694	0.14627	0.16501	0.14041	0.18585	0.15505	0.18992	0.15866	0.18953	0.18543	0.16809	0.15681	0.1626	0.16764	0.094868	0.18828	0.20312	0.15741	0.12313	0.079672	0.13243	0.098118	0.23713	0.28872	0.30571	0.23624	0.26458	0.11299	0.14337	0.26212	0.26488	0.26979	0.22506
968.61	0.13445	0.16579	0.13283	0.16868	0.14338	0.16751	0.14957	0.18509	0.15862	0.18945	0.15654	0.19325	0.17895	0.17298	0.15574	0.16886	0.16593	0.087457	0.19017	0.20563	0.15583	0.12009	0.082318	0.13069	0.095237	0.24119	0.28961	0.30607	0.23504	0.26242	0.11527	0.13852	0.26523	0.26431	0.26689	0.22505
969.55	0.13608	0.16705	0.13951	0.17037	0.14676	0.17539	0.1529	0.18446	0.15643	0.1879	0.1645	0.18841	0.17506	0.1743	0.15947	0.17215	0.16614	0.090924	0.19369	0.19953	0.15817	0.11469	0.080366	0.12603	0.099143	0.2309	0.29547	0.31156	0.23417	0.27023	0.11846	0.12993	0.26222	0.25399	0.2705	0.22264
970.47	0.1363	0.16256	0.12915	0.17107	0.15126	0.17045	0.15847	0.1834	0.15497	0.19404	0.16499	0.18539	0.17869	0.17647	0.15864	0.17076	0.1659	0.092633	0.19843	0.20237	0.15827	0.11151	0.077147	0.12334	0.10623	0.22768	0.28554	0.30683	0.24818	0.26937	0.11942	0.1267	0.25656	0.25531	0.26837	0.222
971.42	0.13834	0.16943	0.12468	0.17257	0.15241	0.17436	0.15469	0.18068	0.159	0.18847	0.16923	0.18696	0.18006	0.18069	0.1557	0.1689	0.16497	0.10155	0.20611	0.20357	0.15906	0.11492	0.081369	0.12021	0.10689	0.23436	0.27648	0.30295	0.24115	0.27607	0.12149	0.1255	0.25708	0.25428	0.26854	0.21741
972.37	0.14038	0.16601	0.12365	0.17692	0.15943	0.1843	0.16594	0.18677	0.16825	0.19126	0.17956	0.18925	0.1897	0.17932	0.16408	0.16618	0.17494	0.11139	0.21755	0.21142	0.16681	0.12274	0.086706	0.12391	0.11047	0.23802	0.27434	0.30272	0.24504	0.28127	0.12829	0.12909	0.25496	0.25383	0.27227	0.21871
973.31	0.1401	0.16623	0.12119	0.17704	0.16027	0.17672	0.15961	0.19178	0.16298	0.19123	0.18172	0.18699	0.1856	0.17912	0.16821	0.16408	0.17764	0.11206	0.22156	0.20696	0.16654	0.12858	0.082333	0.12228	0.11401	0.24135	0.26961	0.29604	0.25385	0.28067	0.12573	0.13193	0.24486	0.24524	0.26963	0.21623
974.26	0.1347	0.15731	0.10961	0.17159	0.15439	0.17104	0.15255	0.18548	0.15536	0.18766	0.17711	0.18634	0.18337	0.17143	0.16657	0.15209	0.17874	0.10699	0.21972	0.204	0.16316	0.12668	0.082285	0.11988	0.10722	0.24131	0.26117	0.27694	0.25706	0.27703	0.12209	0.12693	0.2359	0.2356	0.26891	0.21552
975.18	0.14298	0.16305	0.12446	0.17388	0.15221	0.17958	0.16002	0.19001	0.16542	0.18895	0.19577	0.19786	0.1883	0.17765	0.17571	0.16028	0.17752	0.11127	0.22555	0.21143	0.17183	0.13253	0.095696	0.1308	0.10971	0.24635	0.27268	0.27043	0.26089	0.28896	0.13096	0.13355	0.24101	0.23629	0.28103	0.21921
976.12	0.1422	0.16016	0.12764	0.17329	0.15804	0.17592	0.1653	0.19984	0.16724	0.19568	0.19665	0.1962	0.18683	0.17709	0.18514	0.16079	0.18309	0.1058	0.22456	0.21128	0.16951	0.13512	0.09467	0.13201	0.11522	0.24005	0.27509	0.25754	0.26996	0.28441	0.13569	0.139	0.23709	0.23678	0.28531	0.21518
977.07	0.14419	0.15836	0.13073	0.17609	0.15059	0.17249	0.16055	0.1961	0.15926	0.19478	0.19813	0.1959	0.18611	0.18557	0.18368	0.17008	0.1787	0.10969	0.21997	0.20937	0.17092	0.1311	0.10505	0.13464	0.1136	0.24157	0.27607	0.24864	0.27164	0.28331	0.13288	0.13453	0.23642	0.22827	0.2917	0.21458
978.01	0.14586	0.15524	0.13717	0.1777	0.15088	0.17097	0.16332	0.19319	0.15756	0.19746	0.2014	0.19793	0.18663	0.18398	0.18504	0.16601	0.17721	0.11094	0.2235	0.21659	0.1742	0.13241	0.11293	0.14145	0.11154	0.23748	0.28185	0.23469	0.26281	0.28513	0.13738	0.1306	0.22616	0.22763	0.30237	0.21467
978.96	0.15345	0.1574	0.1469	0.18584	0.15699	0.17167	0.17434	0.20413	0.16973	0.20312	0.20864	0.19745	0.18743	0.1834	0.19015	0.16904	0.18418	0.11061	0.22966	0.22411	0.18075	0.14101	0.12012	0.14297	0.1211	0.23667	0.2871	0.23027	0.26641	0.28547	0.14021	0.13352	0.23167	0.23046	0.30869	0.21534
979.88	0.15463	0.15423	0.1415	0.18813	0.1576	0.17219	0.1746	0.20369	0.17042	0.20331	0.19873	0.20077	0.18547	0.18083	0.18869	0.16321	0.18643	0.11148	0.23031	0.21909	0.17732	0.14508	0.1148	0.14612	0.11771	0.23999	0.28699	0.22001	0.2554	0.27743	0.13584	0.13429	0.22641	0.22408	0.30416	0.22211
980.82	0.15987	0.15928	0.14705	0.19981	0.16192	0.17487	0.17294	0.1996	0.17315	0.203	0.20026	0.21986	0.19034	0.18242	0.19441	0.17276	0.19151	0.11608	0.23573	0.21711	0.18198	0.15033	0.11886	0.15792	0.11577	0.24747	0.28434	0.2232	0.25465	0.28203	0.13803	0.12913	0.22721	0.21888	0.30625	0.23666
981.77	0.16274	0.16867	0.14699	0.19729	0.17137	0.17751	0.17495	0.20103	0.17819	0.20731	0.19373	0.22028	0.18874	0.18524	0.19522	0.16815	0.19494	0.11444	0.24071	0.2214	0.17979	0.15689	0.1183	0.16157	0.11738	0.25288	0.28431	0.21406	0.25142	0.2861	0.14242	0.13105	0.22161	0.22363	0.29975	0.24279
982.71	0.16945	0.17329	0.15332	0.20275	0.17296	0.18245	0.17321	0.20378	0.17549	0.20913	0.19811	0.22334	0.19347	0.19247	0.20323	0.17906	0.20067	0.12155	0.24276	0.22294	0.17963	0.15743	0.11937	0.16775	0.12353	0.26231	0.28512	0.21758	0.24923	0.29143	0.14619	0.13766	0.22045	0.22544	0.30263	0.2466
983.63	0.17374	0.17458	0.15324	0.20695	0.1733	0.18632	0.16772	0.20087	0.17018	0.20337	0.19888	0.22786	0.19826	0.1947	0.20942	0.19154	0.1996	0.13243	0.24561	0.22051	0.17884	0.15125	0.12126	0.17443	0.12036	0.2604	0.2889	0.21869	0.24416	0.29676	0.14737	0.1368	0.21804	0.21873	0.30348	0.25255
984.58	0.17876	0.17947	0.16107	0.20432	0.18054	0.18689	0.16323	0.20112	0.16349	0.20785	0.20067	0.21981	0.2021	0.1962	0.2198	0.20086	0.20942	0.13642	0.24931	0.22056	0.18246	0.1612	0.12737	0.17465	0.12063	0.26347	0.29245	0.2234	0.24775	0.2999	0.14825	0.13712	0.22039	0.22209	0.30207	0.24863
985.52	0.19207	0.18409	0.16928	0.20378	0.18172	0.19701	0.17225	0.20522	0.16216	0.21353	0.20907	0.20619	0.20582	0.20221	0.22116	0.20458	0.21817	0.14884	0.2562	0.22622	0.19008	0.16305	0.14008	0.17454	0.12881	0.27102	0.30077	0.22076	0.25141	0.30659	0.15425	0.14543	0.21754	0.23009	0.30923	0.24953
986.46	0.20362	0.19152	0.17626	0.21356	0.18443	0.19907	0.1762	0.20325	0.16157	0.2197	0.21066	0.20805	0.21049	0.2049	0.22801	0.21689	0.22662	0.15323	0.25965	0.22303	0.19546	0.16543	0.14355	0.17715	0.13899	0.27212	0.30956	0.22934	0.25845	0.30732	0.1535	0.14704	0.21801	0.23291	0.3131	0.25371
987.41	0.20406	0.20105	0.17148	0.20736	0.18784	0.20334	0.17777	0.20128	0.16635	0.22238	0.21242	0.20561	0.21364	0.21072	0.21898	0.2098	0.22957	0.15994	0.257	0.2204	0.20431	0.16935	0.14504	0.1746	0.1394	0.27508	0.30516	0.21783	0.26021	0.30095	0.15357	0.14388	0.21996	0.23565	0.3096	0.25618
988.33	0.21541	0.20809	0.17642	0.20459	0.19738	0.21173	0.18535	0.20556	0.17351	0.22753	0.21516	0.21428	0.21808	0.21431	0.21913	0.20754	0.24164	0.17192	0.26478	0.22818	0.21021	0.17852	0.1488	0.17897	0.14395	0.2818	0.30504	0.21883	0.26332	0.3048	0.16045	0.15523	0.21771	0.24219	0.30847	0.25585
989.27	0.21979	0.20614	0.16468	0.20006	0.18962	0.20185	0.18547	0.20121	0.17179	0.22242	0.2074	0.21386	0.20718	0.21355	0.2018	0.19801	0.23688	0.17297	0.26484	0.22755	0.20573	0.16828	0.14699	0.17137	0.14089	0.2714	0.28981	0.20919	0.25547	0.30058	0.16238	0.15959	0.20464	0.23178	0.30355	0.25214
990.21	0.22574	0.20883	0.15585	0.19532	0.18654	0.19675	0.1767	0.19475	0.1761	0.21724	0.204	0.21734	0.20667	0.21388	0.19463	0.19658	0.23066	0.17058	0.26207	0.23014	0.20446	0.17383	0.14273	0.1713	0.13654	0.26367	0.28495	0.20955	0.24761	0.30064	0.15818	0.15943	0.20495	0.22402	0.29672	0.24756
991.16	0.23029	0.21193	0.15554	0.19019	0.18549	0.19499	0.17749	0.20164	0.17996	0.21371	0.20748	0.21485	0.20979	0.21449	0.18894	0.19439	0.22552	0.17808	0.26843	0.23392	0.2061	0.18115	0.14113	0.16685	0.135	0.26554	0.28076	0.21295	0.23738	0.30685	0.15975	0.16229	0.20612	0.22636	0.29662	0.2442
992.08	0.24702	0.21301	0.155	0.1933	0.18522	0.19406	0.18211	0.20648	0.17995	0.20843	0.20284	0.22436	0.20778	0.20567	0.18895	0.19288	0.23165	0.17887	0.27399	0.23806	0.20212	0.18442	0.14398	0.16907	0.14223	0.25599	0.27634	0.22251	0.23923	0.315	0.16064	0.17074	0.20886	0.22645	0.29054	0.24841
993.02	0.25681	0.21556	0.15486	0.19054	0.18144	0.19112	0.18008	0.20308	0.17397	0.21322	0.20339	0.22048	0.20173	0.20796	0.18368	0.19554	0.22768	0.17373	0.27056	0.23562	0.20273	0.19329	0.14989	0.16948	0.14044	0.25677	0.2709	0.22209	0.23971	0.31085	0.1621	0.17084	0.21036	0.23121	0.29167	0.24899
993.96	0.26768	0.22641	0.16438	0.19411	0.18028	0.20225	0.17768	0.20589	0.17005	0.21176	0.2078	0.2281	0.2084	0.20529	0.18796	0.2067	0.22578	0.17451	0.27254	0.23712	0.20884	0.18846	0.15296	0.17942	0.14763	0.26491	0.27615	0.22288	0.23903	0.30929	0.16189	0.16864	0.21711	0.2313	0.29292	0.25491
994.9	0.27974	0.23635	0.1645	0.19866	0.18159	0.20562	0.18639	0.21425	0.17011	0.21587	0.20996	0.22881	0.20501	0.21365	0.18842	0.20953	0.22452	0.17866	0.27153	0.23843	0.20904	0.18625	0.15785	0.18171	0.15123	0.27294	0.2764	0.21952	0.24104	0.31231	0.16926	0.1711	0.21778	0.23684	0.29271	0.25759
995.82	0.28518	0.24337	0.15739	0.19672	0.17781	0.20969	0.1785	0.20729	0.16278	0.21198	0.21152	0.23051	0.1964	0.22199	0.18787	0.20279	0.22115	0.17559	0.26474	0.23752	0.21059	0.1803	0.15853	0.17946	0.14725	0.27228	0.27198	0.21354	0.23938	0.30703	0.16724	0.17119	0.21519	0.22742	0.29054	0.25443
996.77	0.28629	0.25225	0.16122	0.19603	0.17843	0.20938	0.17619	0.20393	0.16146	0.21333	0.21557	0.2255	0.1931	0.22675	0.18813	0.20721	0.21879	0.17291	0.26736	0.23651	0.21354	0.17908	0.1604	0.17548	0.14326	0.27225	0.27391	0.21139	0.23179	0.30509	0.16929	0.16667	0.21044	0.22131	0.29149	0.25133
997.71	0.29691	0.26687	0.1665	0.20411	0.18453	0.21205	0.18629	0.20883	0.16756	0.21922	0.21863	0.23157	0.20099	0.22336	0.19078	0.21117	0.21447	0.17583	0.27646	0.23545	0.21867	0.17923	0.15956	0.17817	0.15153	0.2791	0.27438	0.21952	0.23161	0.31282	0.17363	0.16808	0.21317	0.22521	0.29284	0.25485
998.65	0.29924	0.27354	0.16841	0.21	0.19546	0.21467	0.18754	0.20848	0.17807	0.22547	0.22972	0.23322	0.20303	0.23375	0.19673	0.20531	0.21695	0.17829	0.26507	0.23733	0.22303	0.1875	0.16344	0.17782	0.1534	0.28327	0.27664	0.22208	0.23938	0.32162	0.17699	0.16968	0.21306	0.23009	0.29753	0.25482
999.57	0.29931	0.27725	0.17236	0.2039	0.20227	0.22079	0.18028	0.20962	0.17739	0.22691	0.23189	0.24098	0.20716	0.23356	0.20032	0.19633	0.21908	0.17539	0.26542	0.23286	0.22812	0.19204	0.16156	0.17957	0.15389	0.27627	0.27412	0.22213	0.23975	0.31805	0.17768	0.17016	0.21793	0.23209	0.29508	0.25638
1000.5	0.30499	0.27583	0.18161	0.20597	0.20765	0.22898	0.18919	0.21905	0.18916	0.23544	0.2372	0.24583	0.21659	0.22056	0.20337	0.19856	0.22115	0.17309	0.26875	0.23953	0.23014	0.20015	0.16737	0.19102	0.16313	0.27405	0.2763	0.22026	0.25021	0.32107	0.18413	0.17758	0.22901	0.24213	0.2906	0.26428
1001.5	0.30432	0.2743	0.17994	0.20779	0.20462	0.22892	0.19167	0.21775	0.19496	0.23752	0.24071	0.24634	0.21594	0.21329	0.19723	0.19815	0.21263	0.16712	0.26701	0.2358	0.22998	0.20091	0.17074	0.19194	0.15827	0.27321	0.27171	0.22188	0.25522	0.32498	0.18225	0.17702	0.23857	0.2528	0.28905	0.26063
1002.4	0.2937	0.27208	0.17047	0.20309	0.19848	0.22808	0.17997	0.214	0.19651	0.23733	0.23697	0.24238	0.21316	0.22013	0.19125	0.19243	0.20875	0.16012	0.25084	0.23383	0.22381	0.20206	0.16934	0.18769	0.15284	0.26409	0.26771	0.21646	0.2586	0.32137	0.17585	0.1736	0.24197	0.24715	0.28068	0.25442
1003.3	0.29696	0.27515	0.17159	0.20349	0.20229	0.23549	0.18685	0.22026	0.19099	0.24473	0.23423	0.25053	0.21748	0.22445	0.18794	0.19003	0.20795	0.16036	0.26166	0.23433	0.22198	0.20852	0.16934	0.19282	0.15138	0.26655	0.26771	0.21135	0.26306	0.32966	0.18274	0.18049	0.24924	0.25596	0.27861	0.25515
1004.3	0.29999	0.277	0.18026	0.21636	0.20542	0.23825	0.20168	0.22903	0.1958	0.25485	0.24511	0.25906	0.22542	0.22654	0.19799	0.20048	0.2128	0.16363	0.26508	0.24195	0.22304	0.21364	0.18482	0.20385	0.15842	0.27221	0.27801	0.21486	0.27122	0.3413	0.18898	0.18933	0.2581	0.26269	0.28793	0.25571
1005.2	0.29826	0.27336	0.18285	0.21992	0.21242	0.23745	0.20614	0.23143	0.19415	0.25761	0.24925	0.26142	0.22332	0.23524	0.19739	0.19964	0.21333	0.16709	0.25332	0.23535	0.22238	0.21298	0.18693	0.20244	0.15535	0.27744	0.28124	0.21081	0.27084	0.34593	0.19408	0.19079	0.25699	0.26692	0.29061	0.24867
1006.1	0.30712	0.27813	0.19308	0.22763	0.22761	0.25344	0.22191	0.25018	0.19779	0.26272	0.25813	0.27556	0.23594	0.25324	0.20962	0.2041	0.22122	0.17566	0.2557	0.24561	0.23037	0.21914	0.19395	0.21423	0.17062	0.29068	0.29503	0.21832	0.28187	0.35744	0.2083	0.20879	0.26442	0.2709	0.29576	0.25948
1007.1	0.31677	0.28468	0.20469	0.2379	0.24154	0.25789	0.23254	0.25789	0.2024	0.26572	0.2722	0.28426	0.24542	0.25644	0.21676	0.20722	0.232	0.18108	0.26495	0.25296	0.23569	0.21284	0.20152	0.22249	0.17801	0.30084	0.30501	0.22133	0.29129	0.3637	0.22222	0.22424	0.27224	0.27521	0.30176	0.26361
1008	0.32357	0.28692	0.21833	0.24888	0.25332	0.26432	0.23864	0.26891	0.2209	0.27226	0.28411	0.28878	0.25441	0.26346	0.22225	0.21564	0.24529	0.18607	0.2672	0.26036	0.24379	0.22329	0.21496	0.2271	0.1908	0.30687	0.31326	0.23796	0.30612	0.36961	0.22936	0.23439	0.28143	0.27903	0.3087	0.27174
1008.9	0.31658	0.28253	0.21863	0.24512	0.25789	0.26562	0.24607	0.25893	0.22276	0.2701	0.2798	0.28782	0.25379	0.26253	0.21775	0.21525	0.24366	0.18138	0.26972	0.25421	0.24539	0.22174	0.20745	0.22687	0.1897	0.3079	0.3071	0.24229	0.30951	0.36597	0.23725	0.2367	0.28093	0.27934	0.30513	0.27434
1009.9	0.31938	0.28764	0.22414	0.25289	0.26387	0.26842	0.25951	0.26606	0.23655	0.27579	0.28763	0.29119	0.2673	0.2692	0.22463	0.22586	0.26003	0.18314	0.28835	0.26378	0.25267	0.22399	0.2157	0.23008	0.19408	0.31555	0.31224	0.25595	0.32375	0.37327	0.24486	0.24454	0.29581	0.2846	0.30902	0.28167
1010.8	0.3143	0.27763	0.22777	0.2569	0.2639	0.26455	0.25571	0.25792	0.23844	0.27906	0.28157	0.28674	0.27283	0.269	0.22531	0.22885	0.26376	0.18308	0.28817	0.26196	0.25066	0.22595	0.21545	0.23681	0.18877	0.31523	0.31441	0.25437	0.3234	0.36812	0.24293	0.24784	0.29889	0.28225	0.30704	0.28193
1011.7	0.31445	0.27481	0.22838	0.26099	0.26499	0.26812	0.26433	0.26384	0.24063	0.28236	0.27509	0.29375	0.27196	0.27949	0.2267	0.23741	0.26104	0.18317	0.29386	0.26293	0.25498	0.23456	0.21629	0.2443	0.18934	0.3216	0.31402	0.2572	0.32419	0.37266	0.24951	0.25071	0.30186	0.29383	0.30558	0.29232
1012.7	0.30823	0.27242	0.22641	0.2642	0.26132	0.26853	0.26877	0.26831	0.2406	0.28084	0.27525	0.29812	0.26841	0.28514	0.22776	0.23902	0.25685	0.19198	0.29767	0.26423	0.25705	0.23302	0.21197	0.25185	0.18666	0.32821	0.30594	0.25602	0.32392	0.37691	0.25586	0.25601	0.30347	0.29923	0.30186	0.29927
1013.6	0.31148	0.27407	0.23079	0.28149	0.26688	0.27076	0.26686	0.28475	0.2526	0.29117	0.27639	0.30127	0.27232	0.29239	0.23133	0.24844	0.26413	0.20149	0.29643	0.27828	0.26635	0.23392	0.21855	0.25554	0.19588	0.3381	0.31144	0.27242	0.3362	0.38441	0.25369	0.26812	0.31315	0.30425	0.30442	0.30767
1014.5	0.30966	0.27534	0.23575	0.28586	0.27195	0.2709	0.26468	0.28584	0.25433	0.29027	0.27551	0.30467	0.27257	0.30041	0.23382	0.2492	0.2589	0.21278	0.29222	0.2791	0.27118	0.23878	0.22137	0.26347	0.20089	0.33959	0.31165	0.27934	0.3381	0.38831	0.26004	0.27093	0.31615	0.30874	0.31088	0.31795
1015.5	0.30549	0.27812	0.23414	0.28907	0.27797	0.2762	0.269	0.28955	0.26163	0.29671	0.27591	0.30747	0.26386	0.29972	0.23531	0.24945	0.26084	0.22017	0.29383	0.28075	0.27198	0.24332	0.2204	0.26128	0.20711	0.34331	0.31033	0.28574	0.35556	0.39244	0.26496	0.27472	0.31929	0.3169	0.31483	0.32761
1016.4	0.29942	0.28419	0.24275	0.29729	0.28514	0.28503	0.26996	0.29582	0.26412	0.30163	0.2836	0.31029	0.27237	0.30507	0.24938	0.25644	0.27285	0.23595	0.29343	0.28884	0.27733	0.24935	0.22786	0.26493	0.22272	0.35538	0.31991	0.29763	0.36908	0.40318	0.27154	0.28003	0.32762	0.32345	0.32324	0.33144
1017.3	0.3022	0.28613	0.24424	0.30167	0.28932	0.29051	0.27871	0.29866	0.26248	0.3114	0.2828	0.30696	0.27688	0.30358	0.25787	0.26519	0.28301	0.23725	0.29499	0.3006	0.27619	0.25567	0.23049	0.2629	0.23645	0.36361	0.33836	0.31447	0.37751	0.41036	0.28242	0.29166	0.333	0.33124	0.33003	0.33412
1018.3	0.29869	0.28091	0.24405	0.2926	0.28315	0.29058	0.27212	0.29141	0.25766	0.30406	0.28106	0.30131	0.27424	0.2982	0.25897	0.25808	0.28426	0.24205	0.2947	0.29734	0.27297	0.26026	0.22486	0.26097	0.22928	0.35961	0.3397	0.30277	0.37329	0.41003	0.28912	0.29437	0.3352	0.33706	0.32687	0.33459
1019.2	0.30209	0.28845	0.25511	0.30169	0.29308	0.30397	0.28483	0.30291	0.26398	0.31378	0.28645	0.30782	0.27985	0.30499	0.27197	0.26969	0.29529	0.25329	0.30126	0.30827	0.28015	0.27411	0.2301	0.26573	0.24472	0.37462	0.35228	0.31562	0.38667	0.42125	0.29842	0.31342	0.34301	0.34885	0.32854	0.33791
1020.1	0.30556	0.29314	0.26107	0.31097	0.29835	0.31419	0.28799	0.30814	0.27028	0.31287	0.29601	0.30934	0.28844	0.30948	0.27938	0.27692	0.30226	0.26477	0.30938	0.31175	0.29018	0.27539	0.23452	0.27091	0.25666	0.37755	0.35822	0.32514	0.38275	0.42962	0.30421	0.31925	0.35224	0.35113	0.33673	0.33696
1021.1	0.30697	0.2871	0.26238	0.31052	0.29973	0.31558	0.29561	0.3065	0.281	0.3125	0.29255	0.30586	0.28224	0.30222	0.27939	0.27294	0.29933	0.26671	0.31204	0.30493	0.29513	0.28015	0.22695	0.27081	0.25271	0.37063	0.36041	0.33084	0.38106	0.42554	0.30218	0.32019	0.35205	0.35313	0.33865	0.3401
1022	0.3006	0.28945	0.26301	0.31742	0.30112	0.31498	0.2904	0.3034	0.29111	0.30669	0.28778	0.3096	0.28564	0.30115	0.2765	0.27272	0.29615	0.27472	0.31319	0.29861	0.30306	0.28078	0.2258	0.27826	0.25169	0.36741	0.34995	0.32826	0.38695	0.42265	0.29645	0.31532	0.36364	0.35446	0.33787	0.34028
1022.9	0.30337	0.29752	0.26794	0.32894	0.31067	0.32596	0.3011	0.31407	0.29971	0.30695	0.29728	0.31274	0.28815	0.30368	0.27617	0.27571	0.29682	0.28107	0.3215	0.30458	0.31203	0.27997	0.23656	0.27961	0.26353	0.38152	0.35546	0.3406	0.39364	0.42691	0.30265	0.31728	0.3659	0.3568	0.34588	0.34111
1023.9	0.30376	0.2874	0.25145	0.32349	0.30081	0.32368	0.2868	0.3044	0.29147	0.29576	0.29527	0.30949	0.28035	0.28847	0.26271	0.26901	0.29147	0.28147	0.32072	0.29466	0.30753	0.26835	0.23135	0.27426	0.25771	0.3703	0.34301	0.3316	0.38283	0.41422	0.29953	0.30961	0.3582	0.34957	0.34475	0.33781
1024.8	0.30749	0.28995	0.24879	0.32412	0.30193	0.31649	0.28345	0.30545	0.28763	0.29549	0.28854	0.30992	0.27899	0.28665	0.25882	0.26968	0.28742	0.28498	0.31668	0.29662	0.30547	0.27524	0.23056	0.27769	0.25393	0.37165	0.33991	0.34111	0.38368	0.4144	0.30035	0.30476	0.35454	0.35424	0.34347	0.34682
1025.7	0.30706	0.29442	0.24848	0.32011	0.30174	0.31273	0.27295	0.30639	0.28721	0.29561	0.28777	0.30923	0.27485	0.28808	0.25844	0.26288	0.28776	0.27659	0.31639	0.29784	0.30236	0.27314	0.23344	0.28288	0.25697	0.36866	0.3367	0.33611	0.38283	0.40796	0.29988	0.30974	0.35766	0.35558	0.34361	0.34964
1026.7	0.31179	0.29375	0.24386	0.30847	0.30149	0.31105	0.2738	0.30602	0.28368	0.302	0.2846	0.30212	0.26645	0.28195	0.25418	0.25403	0.28548	0.26917	0.31258	0.29043	0.29862	0.27525	0.23812	0.27913	0.25906	0.3628	0.33852	0.32926	0.36688	0.39957	0.29486	0.31036	0.34956	0.36002	0.34891	0.34736
1027.6	0.314	0.29835	0.24579	0.29892	0.30698	0.30621	0.27334	0.30786	0.28392	0.31009	0.28392	0.30912	0.26495	0.28412	0.25769	0.25843	0.28888	0.26654	0.31206	0.28729	0.29643	0.28112	0.23715	0.28369	0.26785	0.35755	0.3398	0.33096	0.36733	0.39039	0.29408	0.31116	0.35084	0.35752	0.35093	0.35454
1028.5	0.31322	0.30873	0.25297	0.30037	0.31209	0.30126	0.27052	0.30316	0.28784	0.31904	0.2892	0.3079	0.25979	0.28689	0.26509	0.25859	0.29599	0.26332	0.31418	0.28498	0.29858	0.28671	0.24037	0.28745	0.2711	0.36611	0.34651	0.33584	0.36676	0.38573	0.28932	0.3065	0.35868	0.35419	0.35485	0.35853
1029.4	0.31344	0.3107	0.25269	0.29573	0.30961	0.29753	0.27178	0.29998	0.29109	0.32318	0.28925	0.30336	0.25767	0.28239	0.26178	0.25622	0.30153	0.25425	0.31725	0.27577	0.29623	0.28298	0.24161	0.28731	0.26899	0.36845	0.34034	0.32842	0.36661	0.36857	0.29383	0.30851	0.36098	0.35252	0.35637	0.35202
1030.4	0.31521	0.31371	0.2548	0.29492	0.30867	0.2946	0.27131	0.29835	0.28431	0.32427	0.28905	0.29603	0.26173	0.28064	0.25364	0.26095	0.30356	0.25724	0.31684	0.27613	0.29047	0.28848	0.24348	0.28289	0.27139	0.37432	0.3387	0.33018	0.36643	0.36056	0.29806	0.30757	0.35607	0.3484	0.35545	0.34882
1031.3	0.3172	0.31756	0.26361	0.29629	0.30392	0.29444	0.26799	0.30208	0.28556	0.31788	0.29453	0.29429	0.26468	0.28002	0.25829	0.26853	0.30237	0.26267	0.32469	0.2826	0.29557	0.28761	0.24875	0.28183	0.27315	0.38006	0.33952	0.33538	0.36915	0.36164	0.30326	0.31425	0.35421	0.33998	0.35544	0.35037
1032.2	0.30959	0.31519	0.25941	0.29095	0.29118	0.2871	0.25509	0.29289	0.28167	0.30863	0.28729	0.28079	0.25572	0.26998	0.25072	0.26204	0.29955	0.25268	0.31783	0.27279	0.29229	0.2742	0.2449	0.27799	0.26504	0.37499	0.32862	0.32793	0.36012	0.35737	0.29356	0.30988	0.34436	0.3346	0.34793	0.33564
1033.2	0.30367	0.31073	0.25818	0.28572	0.28187	0.28508	0.25995	0.29192	0.28319	0.30334	0.27266	0.26785	0.25029	0.26401	0.24483	0.26121	0.29168	0.24725	0.31016	0.27009	0.28661	0.26676	0.24265	0.27594	0.26099	0.36454	0.32044	0.32415	0.35748	0.35627	0.29073	0.3124	0.33637	0.33475	0.34252	0.33071
1034.1	0.29831	0.30363	0.26216	0.27605	0.27801	0.28622	0.25832	0.29395	0.27946	0.29559	0.27488	0.26797	0.25326	0.26089	0.24778	0.25609	0.2834	0.24808	0.3069	0.27397	0.28678	0.26309	0.24539	0.27348	0.26186	0.36273	0.32739	0.31812	0.34577	0.3573	0.2883	0.31142	0.3277	0.32453	0.33949	0.32726
1035	0.29548	0.29148	0.25314	0.26718	0.26891	0.28132	0.25248	0.28618	0.27832	0.28766	0.26596	0.25881	0.24848	0.2561	0.24596	0.24991	0.27508	0.24475	0.30391	0.27135	0.29007	0.24716	0.2461	0.26529	0.26183	0.36534	0.32002	0.30546	0.32653	0.358	0.28006	0.30993	0.32088	0.3091	0.33642	0.31575
1036	0.28835	0.28772	0.24785	0.26571	0.27209	0.27171	0.24801	0.28499	0.27533	0.28858	0.26534	0.25311	0.24374	0.25906	0.24404	0.24653	0.27526	0.24033	0.29407	0.27129	0.27699	0.2396	0.24425	0.26493	0.265	0.36385	0.32041	0.29727	0.32405	0.35043	0.27974	0.30364	0.31382	0.30787	0.33078	0.31131
1036.9	0.28392	0.27783	0.24661	0.26369	0.27601	0.27097	0.24502	0.28104	0.27029	0.28431	0.26113	0.2476	0.2449	0.25923	0.2445	0.24452	0.2767	0.24498	0.28798	0.26991	0.27668	0.24255	0.24357	0.26522	0.26647	0.36762	0.32472	0.29142	0.31865	0.3472	0.27363	0.29894	0.31052	0.3019	0.32704	0.31418
1037.8	0.28141	0.27491	0.24508	0.25713	0.27236	0.27112	0.23744	0.28554	0.26462	0.28774	0.26375	0.24652	0.25042	0.26203	0.24742	0.23847	0.27068	0.24658	0.28945	0.2721	0.27173	0.24529	0.24682	0.26532	0.27693	0.36927	0.32916	0.28392	0.30934	0.34311	0.27324	0.29617	0.3091	0.3027	0.3263	0.31297
1038.8	0.26932	0.27096	0.24045	0.25262	0.26059	0.26251	0.22666	0.27883	0.2633	0.28383	0.25818	0.23875	0.24018	0.25979	0.24053	0.23427	0.26743	0.23664	0.27832	0.27002	0.26615	0.23903	0.24407	0.26436	0.27685	0.36303	0.32258	0.27566	0.30393	0.33405	0.26291	0.29115	0.30683	0.29814	0.31783	0.31339
1039.7	0.25966	0.27491	0.24705	0.25266	0.265	0.26612	0.23085	0.28658	0.26412	0.2831	0.26577	0.24113	0.23912	0.26031	0.24392	0.23168	0.27319	0.23524	0.27917	0.26248	0.25952	0.24556	0.24818	0.26762	0.27857	0.35753	0.33143	0.27147	0.31184	0.3283	0.26532	0.28272	0.30356	0.30683	0.31106	0.31724
1040.6	0.25022	0.26145	0.23673	0.23696	0.24979	0.26962	0.22713	0.2765	0.25557	0.27717	0.25895	0.23202	0.23154	0.24882	0.238	0.22154	0.26585	0.22967	0.27881	0.25128	0.25565	0.23512	0.24219	0.26021	0.26769	0.34987	0.32058	0.26532	0.3027	0.32454	0.24821	0.27534	0.29311	0.29108	0.30016	0.30762
1041.5	0.24389	0.25899	0.23679	0.23347	0.24314	0.26323	0.22733	0.27428	0.25136	0.2788	0.25483	0.23077	0.23049	0.25792	0.23979	0.21906	0.25703	0.22854	0.27695	0.25936	0.24642	0.2313	0.24252	0.25526	0.26357	0.34389	0.31815	0.26209	0.30418	0.3225	0.24885	0.27856	0.28863	0.28922	0.29471	0.30384
1042.5	0.22817	0.24147	0.2267	0.22302	0.23604	0.24821	0.21774	0.26137	0.2518	0.2635	0.24131	0.21982	0.21592	0.24606	0.22367	0.21252	0.24992	0.21661	0.26564	0.24972	0.24387	0.21386	0.23112	0.24099	0.24408	0.33762	0.31144	0.24914	0.29961	0.31204	0.2394	0.27163	0.27702	0.27131	0.28163	0.29368
1043.4	0.22453	0.23635	0.22645	0.22285	0.23635	0.24566	0.22517	0.25769	0.24496	0.26016	0.23995	0.21846	0.21673	0.24794	0.22131	0.21208	0.2502	0.22446	0.27312	0.24223	0.24084	0.21194	0.22292	0.23614	0.24387	0.33956	0.31095	0.2483	0.30466	0.31707	0.24352	0.26526	0.26692	0.26815	0.27684	0.28408
1044.3	0.21757	0.21542	0.2131	0.218	0.22739	0.23134	0.21725	0.25197	0.24174	0.25259	0.23251	0.21375	0.21107	0.23783	0.2092	0.21083	0.24087	0.22159	0.25941	0.24511	0.23779	0.2019	0.21642	0.23264	0.2376	0.33032	0.29038	0.24358	0.30101	0.31748	0.23473	0.26142	0.2577	0.25228	0.27447	0.27575
1045.2	0.20513	0.20563	0.20722	0.21532	0.22174	0.21503	0.21148	0.24626	0.23541	0.24198	0.22417	0.20904	0.20149	0.23075	0.1995	0.2031	0.23714	0.21124	0.24539	0.23918	0.22835	0.19604	0.20834	0.22634	0.22776	0.32222	0.27602	0.23513	0.29152	0.30519	0.22947	0.24552	0.24241	0.24473	0.26716	0.26988
1046.2	0.20181	0.19569	0.19667	0.21465	0.21604	0.21284	0.21272	0.24262	0.24082	0.23778	0.22635	0.20211	0.19602	0.21524	0.19141	0.19871	0.24003	0.20795	0.24044	0.2244	0.22413	0.19118	0.2075	0.2235	0.22238	0.31598	0.26575	0.23678	0.28707	0.3013	0.21802	0.23447	0.23613	0.23838	0.26774	0.25738
1047.1	0.19885	0.18924	0.19351	0.21565	0.21146	0.20889	0.20827	0.23904	0.22922	0.23457	0.22891	0.19595	0.19638	0.20934	0.1849	0.19502	0.2356	0.20495	0.23268	0.21652	0.21453	0.18514	0.20577	0.22384	0.21715	0.31157	0.25277	0.23762	0.2781	0.30095	0.21064	0.22007	0.22494	0.2322	0.26812	0.24914
1048	0.19385	0.17864	0.18822	0.20779	0.2071	0.20138	0.19704	0.2358	0.2294	0.23279	0.22149	0.18867	0.18803	0.20118	0.18056	0.18603	0.22354	0.19584	0.21757	0.21687	0.20596	0.18526	0.21033	0.22094	0.20815	0.30427	0.24671	0.23422	0.26798	0.28762	0.20053	0.21377	0.22234	0.23233	0.26694	0.24598
1049	0.18284	0.17677	0.18428	0.19943	0.19859	0.19743	0.18719	0.21898	0.22299	0.2317	0.20879	0.18456	0.17962	0.2019	0.17386	0.17458	0.21419	0.18749	0.20967	0.21223	0.20007	0.18067	0.1953	0.21733	0.19764	0.30162	0.24512	0.2297	0.25745	0.27933	0.18945	0.20198	0.21459	0.23064	0.26006	0.23729
1049.9	0.18846	0.17436	0.18579	0.19635	0.20416	0.1963	0.18776	0.21633	0.22664	0.22881	0.20161	0.1815	0.17904	0.1995	0.17051	0.17594	0.21035	0.18961	0.21226	0.20792	0.20336	0.17997	0.19102	0.22038	0.20473	0.30447	0.25104	0.23384	0.2616	0.27915	0.18991	0.20122	0.22369	0.23085	0.2594	0.23514
1050.8	0.17985	0.16515	0.18184	0.19057	0.20041	0.1907	0.18678	0.20947	0.21455	0.22063	0.18726	0.17759	0.17459	0.19066	0.16062	0.17424	0.19724	0.18198	0.21083	0.19758	0.19748	0.17092	0.18137	0.21943	0.19937	0.29706	0.24848	0.23531	0.25285	0.26635	0.19378	0.19082	0.21931	0.22496	0.25011	0.23439
1051.7	0.17659	0.16631	0.1802	0.18618	0.1959	0.18554	0.18671	0.20798	0.21148	0.21906	0.18321	0.17314	0.16977	0.19377	0.16757	0.17143	0.1955	0.17789	0.2082	0.19517	0.19744	0.17341	0.17869	0.2199	0.20308	0.29793	0.25333	0.24284	0.25158	0.26284	0.19019	0.18675	0.22018	0.22243	0.24718	0.22932
1052.7	0.17107	0.16073	0.17224	0.18592	0.19459	0.17799	0.17868	0.20574	0.20091	0.2118	0.17196	0.16927	0.16569	0.18851	0.16741	0.17682	0.19569	0.17781	0.20816	0.18986	0.19255	0.16005	0.17393	0.21898	0.20459	0.29673	0.25264	0.25087	0.25845	0.26596	0.18421	0.18408	0.21041	0.2088	0.23695	0.22347
1053.6	0.16962	0.15233	0.16656	0.1863	0.19095	0.16842	0.18102	0.20044	0.19037	0.19985	0.16775	0.16176	0.16037	0.17585	0.16223	0.17452	0.19372	0.17599	0.21084	0.17441	0.18385	0.14516	0.1773	0.21701	0.20616	0.29414	0.24972	0.26226	0.25722	0.25866	0.17976	0.17827	0.20204	0.19967	0.22445	0.22142
1054.5	0.16654	0.15263	0.16719	0.19193	0.18494	0.164	0.17923	0.19391	0.18615	0.20071	0.16989	0.16824	0.15929	0.16879	0.17044	0.17447	0.18966	0.17761	0.20316	0.16865	0.18283	0.13791	0.17749	0.2152	0.20131	0.29594	0.25671	0.26954	0.25524	0.25011	0.17948	0.17294	0.19786	0.19302	0.22259	0.21898
1055.4	0.16757	0.15147	0.16043	0.18394	0.18191	0.15855	0.16711	0.19352	0.1815	0.19863	0.17204	0.16698	0.15718	0.16919	0.17048	0.17057	0.1877	0.18065	0.19594	0.17186	0.18185	0.13702	0.17816	0.21164	0.20508	0.29898	0.25417	0.27128	0.25022	0.25045	0.17182	0.17227	0.1927	0.18996	0.22051	0.21923
1056.4	0.171	0.15301	0.15951	0.18367	0.1863	0.1525	0.17432	0.19003	0.17596	0.19257	0.1633	0.1708	0.16016	0.16872	0.16886	0.17172	0.18396	0.18558	0.19979	0.17272	0.17667	0.13738	0.16882	0.20989	0.20951	0.29942	0.2517	0.27966	0.24981	0.24724	0.17348	0.17792	0.19123	0.18647	0.21001	0.21913
1057.3	0.17264	0.1527	0.15265	0.18319	0.17629	0.14866	0.174	0.18097	0.17447	0.19549	0.16787	0.16764	0.15935	0.16112	0.16241	0.16768	0.17604	0.18321	0.19199	0.15692	0.17145	0.13509	0.16282	0.20074	0.20581	0.28431	0.25013	0.28246	0.23338	0.23813	0.1637	0.16782	0.18834	0.18865	0.21218	0.21007
1058.2	0.18264	0.16428	0.15675	0.18423	0.18005	0.15721	0.17369	0.18996	0.17445	0.20428	0.17414	0.16911	0.16763	0.16689	0.17134	0.17794	0.17699	0.19127	0.19388	0.16376	0.17527	0.1408	0.1628	0.20121	0.20612	0.28701	0.25683	0.29305	0.23291	0.2417	0.16748	0.1759	0.19837	0.19108	0.22076	0.20546
1059.2	0.18158	0.15641	0.14424	0.17142	0.17601	0.1519	0.16798	0.19192	0.16824	0.20655	0.17146	0.16258	0.16878	0.16529	0.15463	0.16971	0.17591	0.19547	0.19752	0.16048	0.16654	0.13981	0.16007	0.19559	0.20096	0.27243	0.2437	0.29279	0.22776	0.23775	0.15862	0.17442	0.19422	0.18708	0.21259	0.2015
1060.1	0.18916	0.15513	0.14466	0.17635	0.1847	0.15782	0.17491	0.18935	0.1697	0.20798	0.17675	0.16943	0.17009	0.16413	0.15634	0.16683	0.18008	0.2062	0.20155	0.15888	0.16515	0.14061	0.16167	0.19634	0.20384	0.26748	0.24939	0.29883	0.23006	0.24215	0.16119	0.17119	0.19786	0.18622	0.21294	0.20099
1061	0.18848	0.15013	0.13613	0.17171	0.18464	0.1608	0.16541	0.17815	0.16605	0.20683	0.17735	0.16922	0.16267	0.15519	0.14382	0.15721	0.17841	0.21185	0.19723	0.15284	0.15892	0.12635	0.16107	0.18861	0.18968	0.25082	0.24477	0.2931	0.22253	0.23329	0.15763	0.15887	0.18783	0.17634	0.21159	0.20115
1061.9	0.19565	0.15652	0.13728	0.1716	0.19386	0.16912	0.16421	0.18278	0.16079	0.20259	0.17711	0.17204	0.16387	0.15855	0.1429	0.14708	0.18516	0.22641	0.20171	0.15875	0.1655	0.1221	0.15909	0.18586	0.18974	0.25582	0.24141	0.298	0.22053	0.22925	0.155	0.16144	0.19005	0.1706	0.20202	0.20109
1062.8	0.19507	0.14987	0.13454	0.17008	0.18892	0.16247	0.16082	0.17749	0.15778	0.19758	0.17834	0.1668	0.15792	0.14641	0.13205	0.13919	0.17827	0.23089	0.19458	0.15434	0.16209	0.11517	0.15267	0.17383	0.17738	0.23972	0.24167	0.29717	0.21047	0.22173	0.1469	0.15146	0.18381	0.1625	0.19145	0.19496
1063.8	0.19564	0.15152	0.13918	0.1738	0.19021	0.17184	0.16774	0.17278	0.15418	0.19197	0.17772	0.16768	0.16079	0.14798	0.13124	0.14209	0.1777	0.23773	0.19536	0.15915	0.16145	0.11683	0.1526	0.17439	0.17368	0.23398	0.2534	0.29717	0.20411	0.22729	0.15204	0.14664	0.18118	0.16676	0.19519	0.19368
1064.7	0.1952	0.1566	0.13907	0.17242	0.1851	0.1654	0.16131	0.17244	0.15055	0.19297	0.17673	0.16045	0.16104	0.14548	0.12288	0.13669	0.17242	0.23993	0.19859	0.15828	0.15462	0.11648	0.1479	0.17399	0.16178	0.2247	0.24395	0.2871	0.19511	0.21372	0.14381	0.14744	0.17634	0.16099	0.1908	0.18612
1065.6	0.20129	0.15587	0.14475	0.17635	0.18816	0.16694	0.16647	0.18288	0.16058	0.19794	0.18034	0.16832	0.16739	0.1446	0.12973	0.14075	0.17957	0.25505	0.20629	0.15606	0.1585	0.12687	0.15083	0.18109	0.16211	0.22408	0.2412	0.28328	0.19695	0.20843	0.14309	0.15238	0.18505	0.16555	0.1869	0.18862
1066.5	0.20146	0.15603	0.14418	0.1755	0.18988	0.15772	0.17337	0.18103	0.15923	0.19521	0.17717	0.16337	0.16716	0.14452	0.12109	0.14577	0.18121	0.25794	0.20914	0.15691	0.15143	0.12715	0.14996	0.17735	0.15185	0.21554	0.23436	0.2687	0.19542	0.20161	0.14272	0.15681	0.18002	0.16399	0.18479	0.18471
1067.5	0.20379	0.16016	0.14247	0.1749	0.19307	0.16346	0.17116	0.18119	0.16051	0.1924	0.17806	0.16369	0.16593	0.14959	0.11638	0.14297	0.18097	0.27029	0.21705	0.15904	0.14903	0.13203	0.15027	0.17946	0.14925	0.21231	0.22536	0.2558	0.18844	0.19763	0.14303	0.15798	0.17721	0.16687	0.18507	0.185
1068.4	0.21033	0.16381	0.14536	0.17914	0.19808	0.16776	0.16843	0.1808	0.16737	0.19545	0.1845	0.16211	0.16219	0.153	0.11828	0.14663	0.17849	0.28543	0.21639	0.15189	0.14715	0.13559	0.15073	0.17765	0.14871	0.21253	0.21421	0.24555	0.17772	0.19216	0.13859	0.15786	0.17946	0.16223	0.18189	0.18145
1069.3	0.2106	0.16228	0.14798	0.18345	0.20085	0.16915	0.17089	0.18123	0.16748	0.19516	0.17853	0.15721	0.15958	0.15044	0.11697	0.15073	0.17656	0.29229	0.21808	0.15113	0.15068	0.1291	0.15162	0.17	0.14447	0.20984	0.20674	0.23399	0.17913	0.19381	0.13853	0.14958	0.17064	0.15746	0.17669	0.18005
1070.2	0.21278	0.17041	0.15057	0.19155	0.20314	0.17163	0.17448	0.18283	0.1659	0.19451	0.17883	0.15879	0.16118	0.15312	0.1109	0.15689	0.17302	0.29454	0.22099	0.15377	0.1533	0.12996	0.15637	0.18103	0.14257	0.20742	0.19813	0.22852	0.1821	0.19609	0.13763	0.15146	0.16262	0.15839	0.18058	0.1809
1071.2	0.20654	0.16554	0.15141	0.19189	0.19701	0.17659	0.16604	0.17623	0.17144	0.19445	0.1755	0.16453	0.15217	0.1497	0.11177	0.15598	0.16452	0.29672	0.21187	0.14309	0.15417	0.12936	0.15146	0.18393	0.13903	0.19912	0.18812	0.21722	0.17726	0.19619	0.13758	0.14256	0.15497	0.14845	0.17202	0.17919
1072.1	0.20695	0.1634	0.15907	0.20015	0.19515	0.18369	0.17345	0.17833	0.17646	0.198	0.17431	0.17434	0.156	0.14832	0.11458	0.16308	0.16672	0.29978	0.20701	0.13985	0.15474	0.12855	0.15728	0.1828	0.13851	0.1946	0.1789	0.20579	0.17682	0.20078	0.13259	0.1438	0.14861	0.14396	0.17234	0.18065
1073	0.20783	0.17241	0.16865	0.20683	0.20295	0.18298	0.18151	0.18518	0.17821	0.20644	0.17456	0.17975	0.1612	0.15843	0.12458	0.16082	0.17445	0.29917	0.21015	0.15142	0.16184	0.13119	0.15952	0.18378	0.14314	0.20266	0.18287	0.20258	0.18915	0.20295	0.13617	0.15044	0.14688	0.14802	0.17408	0.18455
1073.9	0.20413	0.17285	0.16616	0.20431	0.19515	0.17462	0.18276	0.18246	0.17394	0.20503	0.17084	0.18248	0.16018	0.15768	0.12526	0.15754	0.16866	0.29704	0.20504	0.1477	0.15724	0.13147	0.15883	0.18492	0.13644	0.19736	0.18075	0.1913	0.17606	0.19234	0.13594	0.14967	0.14214	0.15153	0.16975	0.18191
1074.9	0.20461	0.16981	0.16939	0.20212	0.19301	0.17701	0.18165	0.18247	0.17484	0.20964	0.16895	0.18076	0.15303	0.15767	0.13012	0.15649	0.16583	0.29618	0.19788	0.14596	0.15941	0.13632	0.15507	0.17609	0.1395	0.19314	0.17949	0.18128	0.16566	0.19734	0.13324	0.14604	0.13841	0.15158	0.16524	0.1804
1075.8	0.20917	0.17415	0.17217	0.2042	0.20212	0.17842	0.19003	0.19145	0.18306	0.21843	0.17783	0.17947	0.16059	0.15811	0.13213	0.15893	0.17151	0.29514	0.20263	0.16383	0.16829	0.14469	0.16192	0.17708	0.14974	0.2015	0.18096	0.17677	0.16966	0.19522	0.13698	0.15104	0.14596	0.15969	0.17166	0.18714
1076.7	0.20673	0.17644	0.1705	0.20121	0.2102	0.17268	0.18833	0.18632	0.18355	0.21947	0.18169	0.17662	0.15767	0.16397	0.14027	0.15043	0.17139	0.28466	0.20291	0.16723	0.16889	0.13769	0.16419	0.18342	0.15263	0.21186	0.18467	0.17049	0.17653	0.1817	0.14377	0.15007	0.14766	0.15951	0.17077	0.19177
1077.6	0.20337	0.17534	0.16308	0.20136	0.20429	0.17358	0.18538	0.18489	0.18372	0.20797	0.18453	0.17313	0.15424	0.15685	0.13681	0.14908	0.16552	0.27212	0.1971	0.16365	0.16759	0.12839	0.16458	0.18055	0.1478	0.20492	0.17751	0.16065	0.17035	0.17852	0.14149	0.1505	0.13977	0.15223	0.16577	0.19046
1078.6	0.20132	0.17661	0.16959	0.20368	0.21078	0.18198	0.18497	0.18603	0.18794	0.21155	0.19114	0.17587	0.15603	0.16039	0.13985	0.15282	0.16886	0.25973	0.18976	0.16463	0.17457	0.12791	0.1629	0.17895	0.15804	0.21352	0.17216	0.15969	0.17781	0.18059	0.13979	0.15715	0.14417	0.15181	0.16582	0.19269
1079.5	0.19781	0.17867	0.16983	0.19814	0.21175	0.18124	0.18003	0.18424	0.19086	0.20767	0.19266	0.17274	0.15821	0.16745	0.13802	0.14068	0.16752	0.24086	0.18099	0.16434	0.17486	0.11643	0.16004	0.17794	0.15883	0.21671	0.17203	0.157	0.1814	0.17122	0.13871	0.16373	0.14206	0.14478	0.16634	0.18426
1080.4	0.19881	0.16996	0.17108	0.19927	0.2121	0.18383	0.17664	0.18125	0.19362	0.20824	0.18917	0.16535	0.15376	0.16759	0.14142	0.13998	0.16365	0.22726	0.17983	0.15279	0.16999	0.11331	0.16049	0.17462	0.15314	0.21198	0.17657	0.16262	0.17739	0.17516	0.13573	0.16119	0.13972	0.13734	0.16724	0.17947
1081.3	0.1988	0.16851	0.17371	0.1962	0.21249	0.18601	0.17462	0.18487	0.1934	0.21254	0.18951	0.15519	0.15018	0.16962	0.13809	0.14308	0.16396	0.21837	0.17032	0.1532	0.17393	0.12021	0.16278	0.17192	0.15501	0.20618	0.17384	0.15753	0.17533	0.17835	0.12899	0.16098	0.13454	0.13987	0.16676	0.17288
1082.2	0.1918	0.16256	0.17175	0.18792	0.21016	0.18061	0.16522	0.17766	0.18543	0.2137	0.17831	0.14999	0.14433	0.16651	0.13437	0.13809	0.15822	0.20133	0.16329	0.14526	0.16509	0.11943	0.15858	0.16964	0.14875	0.19894	0.16301	0.15369	0.16304	0.16721	0.12172	0.15181	0.12898	0.13519	0.16048	0.16621
1083.2	0.19348	0.1617	0.16754	0.18284	0.20968	0.18587	0.16585	0.17899	0.18584	0.20776	0.18782	0.14512	0.13849	0.1694	0.1284	0.12925	0.15679	0.18839	0.16182	0.14419	0.15895	0.1181	0.16594	0.17374	0.14358	0.1914	0.16112	0.14274	0.16135	0.16908	0.12404	0.14983	0.12304	0.12441	0.16432	0.16106
1084.1	0.18474	0.15515	0.15543	0.18196	0.20099	0.17816	0.16161	0.17551	0.17871	0.20218	0.18704	0.13816	0.13096	0.15853	0.12176	0.1285	0.1504	0.17388	0.15818	0.14061	0.14622	0.11411	0.1681	0.17114	0.13375	0.18785	0.15586	0.13318	0.14757	0.16326	0.12164	0.14049	0.11777	0.11847	0.15914	0.15308
1085	0.17187	0.15958	0.14766	0.18208	0.19667	0.17157	0.15801	0.16977	0.16947	0.19242	0.18434	0.14422	0.13158	0.15671	0.10887	0.12555	0.14507	0.15392	0.15347	0.13796	0.13854	0.10935	0.16787	0.16816	0.13024	0.18593	0.14032	0.12069	0.14055	0.15404	0.12262	0.13406	0.11207	0.1215	0.15805	0.14401
1085.9	0.16497	0.15807	0.13999	0.1869	0.19814	0.17022	0.15632	0.16699	0.17058	0.18975	0.17678	0.15671	0.13364	0.15388	0.10329	0.12329	0.14218	0.13825	0.15077	0.13171	0.13603	0.10446	0.16661	0.17164	0.12858	0.1864	0.13736	0.13022	0.13687	0.15418	0.12491	0.13138	0.11416	0.1138	0.15363	0.14505
1086.8	0.16078	0.15372	0.13528	0.18556	0.19638	0.16474	0.15851	0.1653	0.17177	0.18988	0.18213	0.15825	0.13411	0.15315	0.10249	0.12384	0.14518	0.12589	0.15066	0.13164	0.13901	0.10272	0.16831	0.18192	0.13	0.18302	0.13754	0.13034	0.13505	0.15553	0.12706	0.13588	0.11214	0.11393	0.15482	0.14602
1087.8	0.15295	0.1484	0.12521	0.19033	0.19234	0.15643	0.14853	0.16497	0.16896	0.1909	0.16974	0.16381	0.13333	0.14884	0.10223	0.13035	0.14409	0.11568	0.14613	0.12843	0.14362	0.10379	0.16491	0.18126	0.12599	0.18142	0.12997	0.14322	0.12742	0.15235	0.12081	0.13384	0.11128	0.11754	0.15205	0.14393
1088.7	0.15121	0.15276	0.13629	0.19107	0.19253	0.16379	0.14639	0.16302	0.16784	0.19362	0.1691	0.17116	0.13718	0.15261	0.10724	0.13245	0.14649	0.10922	0.14958	0.12782	0.14798	0.10265	0.16939	0.18482	0.12369	0.18515	0.13569	0.14863	0.12998	0.15705	0.11843	0.13307	0.11332	0.11594	0.15498	0.15382
1089.6	0.14503	0.1474	0.13754	0.18058	0.18256	0.16136	0.14027	0.15947	0.16014	0.19098	0.16385	0.15979	0.1278	0.15246	0.11268	0.12322	0.14144	0.096494	0.14509	0.12529	0.14618	0.095846	0.16722	0.18837	0.1212	0.18758	0.13356	0.14393	0.1206	0.15375	0.11309	0.12705	0.11002	0.1107	0.1498	0.15018
1090.5	0.13976	0.14949	0.1376	0.177	0.18068	0.15993	0.14112	0.16312	0.14804	0.19117	0.16861	0.15242	0.12745	0.15752	0.11388	0.1216	0.13607	0.091465	0.15539	0.12739	0.14412	0.099005	0.17321	0.18791	0.11804	0.1882	0.13081	0.13489	0.11594	0.15621	0.11224	0.13337	0.10886	0.11473	0.15472	0.15567
1091.5	0.13627	0.14151	0.13054	0.17304	0.17802	0.1581	0.13344	0.16244	0.14662	0.18651	0.16004	0.14906	0.11814	0.15105	0.10176	0.11461	0.12653	0.082686	0.15213	0.12251	0.1416	0.093757	0.17444	0.18605	0.11038	0.18382	0.12339	0.13364	0.11541	0.15139	0.10818	0.1285	0.1102	0.10522	0.1584	0.14992
1092.4	0.12878	0.13712	0.13195	0.16626	0.1741	0.15152	0.13366	0.15208	0.13509	0.17992	0.15662	0.13888	0.10818	0.15048	0.096185	0.10788	0.12046	0.071192	0.1501	0.11774	0.13469	0.087177	0.17017	0.18096	0.10432	0.18251	0.12372	0.12899	0.10785	0.14612	0.11023	0.12493	0.10741	0.096838	0.15428	0.14841
1093.3	0.11884	0.11817	0.12458	0.15859	0.17148	0.14003	0.12626	0.15062	0.12804	0.17776	0.15043	0.12897	0.097521	0.13764	0.088661	0.09742	0.11447	0.062259	0.13899	0.11195	0.12949	0.086317	0.17136	0.17371	0.098223	0.16608	0.1167	0.12395	0.1042	0.1394	0.10907	0.12168	0.10082	0.092908	0.15005	0.13943
1094.2	0.1189	0.11264	0.12609	0.15542	0.17382	0.13118	0.12534	0.14524	0.12267	0.17959	0.153	0.12653	0.096147	0.13172	0.086547	0.093833	0.1098	0.060195	0.13364	0.10747	0.12879	0.083262	0.17322	0.1745	0.089793	0.15758	0.1176	0.12164	0.11137	0.13569	0.10738	0.12181	0.10014	0.089993	0.1494	0.13902
1095.1	0.11278	0.096932	0.12061	0.15219	0.16864	0.12481	0.11862	0.13638	0.1174	0.17588	0.13777	0.11762	0.084449	0.11803	0.075894	0.088883	0.10919	0.047589	0.12462	0.10208	0.1232	0.079764	0.16554	0.17279	0.07934	0.14394	0.1113	0.11975	0.10816	0.12508	0.10582	0.11321	0.091036	0.083728	0.14021	0.12997
1096	0.1071	0.090608	0.11914	0.15467	0.16704	0.11841	0.11647	0.13087	0.10957	0.17218	0.12956	0.10828	0.07949	0.11222	0.076643	0.087836	0.10501	0.038127	0.12458	0.099839	0.1238	0.080383	0.16196	0.16739	0.076551	0.14191	0.10569	0.11519	0.10982	0.12575	0.10698	0.11159	0.088634	0.087538	0.13072	0.12627
1097	0.10573	0.080939	0.11943	0.1552	0.16546	0.11955	0.11176	0.12541	0.10971	0.17262	0.12872	0.1065	0.076172	0.10202	0.074877	0.088394	0.10679	0.031033	0.12157	0.096251	0.12121	0.081855	0.16641	0.17714	0.075207	0.13621	0.10119	0.11349	0.11611	0.12491	0.10066	0.11138	0.08791	0.090539	0.12757	0.12732
1097.9	0.10441	0.084887	0.11131	0.15766	0.1586	0.11766	0.11806	0.12286	0.10633	0.1711	0.12717	0.10421	0.07662	0.10481	0.072874	0.097039	0.10764	0.027633	0.12945	0.10092	0.12341	0.075281	0.16654	0.17699	0.080118	0.14532	0.098279	0.11223	0.11587	0.12335	0.10572	0.111	0.090481	0.094373	0.12517	0.12799
1098.8	0.10151	0.081837	0.10335	0.16721	0.15588	0.12036	0.11768	0.12689	0.11044	0.17071	0.11361	0.11006	0.073236	0.10303	0.066214	0.10093	0.10978	0.025817	0.12313	0.10268	0.12449	0.081365	0.16392	0.18158	0.08309	0.14301	0.091698	0.11689	0.11169	0.11688	0.10738	0.1139	0.088215	0.096602	0.12253	0.13203
1099.7	0.10189	0.083125	0.10158	0.16701	0.14812	0.10831	0.11484	0.12847	0.11139	0.16229	0.11236	0.11572	0.076353	0.10128	0.065502	0.098491	0.10666	0.018543	0.12353	0.099173	0.12659	0.075568	0.16165	0.18071	0.087847	0.14187	0.091901	0.11626	0.10955	0.11355	0.10562	0.11383	0.091857	0.089712	0.12194	0.13133
1100.6	0.099021	0.087037	0.10849	0.16343	0.14724	0.11374	0.11259	0.13277	0.11406	0.15455	0.11992	0.12071	0.082315	0.10343	0.066672	0.1016	0.10829	0.021429	0.11916	0.099174	0.12497	0.073254	0.16736	0.18328	0.08871	0.13955	0.099526	0.11387	0.10548	0.11026	0.10005	0.11804	0.094097	0.088321	0.12556	0.13343
1101.6	0.10004	0.092816	0.11611	0.17311	0.15346	0.11246	0.11926	0.14368	0.12331	0.16115	0.1226	0.12297	0.093616	0.11273	0.06968	0.099707	0.10615	0.027959	0.1258	0.1089	0.13379	0.079171	0.1719	0.18202	0.099514	0.14293	0.1066	0.11969	0.10571	0.11063	0.10951	0.12081	0.10016	0.094161	0.13306	0.13528
1102.5	0.099999	0.090116	0.12035	0.17913	0.16515	0.11602	0.11614	0.14499	0.13314	0.15783	0.12586	0.12801	0.10043	0.11792	0.072079	0.094887	0.099532	0.021825	0.12272	0.10834	0.14313	0.092009	0.1755	0.18858	0.10352	0.13534	0.10222	0.12204	0.10262	0.10524	0.10238	0.12275	0.10734	0.09623	0.13817	0.1373
1103.4	0.10214	0.092298	0.12577	0.18091	0.17129	0.12549	0.11534	0.14419	0.12917	0.15534	0.14012	0.12534	0.11129	0.12611	0.074796	0.09805	0.10582	0.022744	0.13624	0.11506	0.14262	0.093756	0.18494	0.198	0.10976	0.14372	0.10878	0.12432	0.10172	0.12108	0.10487	0.12583	0.11599	0.097948	0.15184	0.14089
1104.3	0.10414	0.09411	0.13359	0.19214	0.18331	0.14165	0.12295	0.1461	0.1375	0.16056	0.1407	0.13166	0.11813	0.13375	0.080809	0.10508	0.10964	0.034454	0.14077	0.12054	0.14794	0.099306	0.18615	0.21148	0.11687	0.1563	0.1148	0.13597	0.10922	0.13194	0.11178	0.13048	0.12322	0.11057	0.16067	0.15296
1105.2	0.10324	0.090828	0.1346	0.2017	0.19121	0.13763	0.12785	0.15256	0.13532	0.17212	0.1436	0.13085	0.12336	0.13882	0.081774	0.10277	0.11072	0.032637	0.14515	0.1249	0.15391	0.10428	0.18787	0.2189	0.12048	0.16043	0.10905	0.14178	0.10722	0.13755	0.12275	0.13564	0.12675	0.11482	0.16203	0.15998
1106.1	0.10742	0.097084	0.13709	0.19763	0.19918	0.15198	0.13653	0.15251	0.13816	0.16792	0.14662	0.13823	0.12949	0.14746	0.088872	0.10788	0.11992	0.037444	0.15585	0.12523	0.15606	0.10277	0.19297	0.23117	0.12613	0.17061	0.11428	0.13893	0.11278	0.14782	0.12778	0.14182	0.12874	0.12096	0.16821	0.16934
1107.1	0.1138	0.10249	0.14377	0.20668	0.21135	0.1615	0.14639	0.15403	0.13663	0.17899	0.14406	0.14248	0.13412	0.15056	0.09237	0.11836	0.13094	0.051344	0.16338	0.12885	0.15889	0.1073	0.19256	0.23903	0.13117	0.18371	0.12476	0.14878	0.11982	0.16422	0.14112	0.14838	0.13566	0.12822	0.1693	0.17803
1108	0.11476	0.1084	0.14899	0.21226	0.21671	0.16137	0.15152	0.16198	0.14364	0.18431	0.13412	0.14116	0.13471	0.15349	0.095573	0.11698	0.13076	0.056853	0.16424	0.13524	0.16368	0.11161	0.19063	0.2342	0.13983	0.19112	0.12359	0.14847	0.12475	0.16742	0.14563	0.16321	0.13953	0.1276	0.16	0.18762
1108.9	0.12664	0.12097	0.15684	0.21223	0.22659	0.17213	0.16086	0.17028	0.15232	0.19867	0.15154	0.14471	0.14339	0.16666	0.10612	0.12644	0.14037	0.060262	0.16953	0.14357	0.17728	0.12449	0.20673	0.23953	0.1489	0.20145	0.13163	0.14234	0.12748	0.17451	0.15517	0.17595	0.15672	0.13109	0.16643	0.19784
1109.8	0.14331	0.14213	0.16594	0.22505	0.23875	0.19019	0.17228	0.17878	0.16862	0.21442	0.1594	0.16108	0.15617	0.1849	0.11665	0.13867	0.15633	0.073458	0.18171	0.15783	0.18366	0.13924	0.21267	0.24996	0.16581	0.22831	0.13776	0.15783	0.14304	0.18605	0.17191	0.18918	0.17208	0.15233	0.18493	0.21668
1110.7	0.15204	0.15169	0.17218	0.23591	0.24807	0.18673	0.16954	0.1876	0.17596	0.22197	0.15643	0.16589	0.16259	0.19222	0.11911	0.14814	0.16458	0.083592	0.17992	0.17164	0.18678	0.14638	0.21426	0.2556	0.17183	0.23541	0.14596	0.16918	0.15201	0.19222	0.17894	0.20112	0.1828	0.15632	0.18938	0.23132
1111.6	0.16392	0.16525	0.18621	0.24633	0.25641	0.19585	0.1706	0.1974	0.18201	0.22876	0.17389	0.17912	0.17367	0.20958	0.12603	0.15945	0.17778	0.090382	0.18731	0.18438	0.19514	0.15128	0.22692	0.26254	0.18352	0.24987	0.15334	0.18202	0.16464	0.20108	0.18954	0.21524	0.19068	0.16805	0.20748	0.24925
1112.6	0.18877	0.19016	0.21459	0.27127	0.2819	0.21271	0.19238	0.22104	0.20233	0.25039	0.20497	0.20249	0.19312	0.23812	0.15331	0.18528	0.20302	0.10729	0.21074	0.20082	0.21805	0.1695	0.25113	0.28724	0.20494	0.27467	0.18017	0.21116	0.18726	0.21902	0.21414	0.23312	0.20552	0.19324	0.23459	0.27043
1113.5	0.19317	0.19859	0.22651	0.29239	0.30038	0.21683	0.19863	0.2325	0.21389	0.26059	0.21194	0.20911	0.20322	0.24332	0.16201	0.19513	0.21864	0.1136	0.21681	0.21681	0.22624	0.17255	0.25415	0.29269	0.21727	0.27851	0.19008	0.2348	0.20147	0.22711	0.22474	0.24908	0.2179	0.21022	0.24556	0.27883
1114.4	0.20983	0.2095	0.25026	0.31151	0.31987	0.22554	0.21062	0.24395	0.23337	0.27303	0.22886	0.22425	0.21416	0.24905	0.18763	0.21814	0.24189	0.12776	0.22609	0.2341	0.24263	0.18664	0.27354	0.30187	0.23112	0.28302	0.22222	0.25593	0.22098	0.24737	0.2352	0.26415	0.24326	0.22602	0.25965	0.29897
1115.3	0.232	0.23705	0.27428	0.33603	0.33994	0.25278	0.23614	0.26735	0.25439	0.29392	0.25983	0.24575	0.23431	0.27697	0.21678	0.23703	0.26125	0.14745	0.25264	0.25583	0.26888	0.20913	0.30083	0.32982	0.25921	0.31157	0.24468	0.27839	0.23921	0.27152	0.25842	0.28891	0.26922	0.24831	0.2903	0.3279
1116.2	0.25223	0.26104	0.29215	0.35333	0.36445	0.28217	0.26173	0.29707	0.27985	0.31585	0.27715	0.26264	0.25198	0.29573	0.23859	0.25731	0.27883	0.17342	0.27437	0.28084	0.28905	0.22936	0.31566	0.35727	0.28401	0.33376	0.26019	0.30065	0.26582	0.29575	0.27958	0.31825	0.29637	0.27316	0.30932	0.35386
1117.1	0.27715	0.27823	0.31628	0.37463	0.38891	0.30571	0.28465	0.31864	0.3115	0.34051	0.29635	0.29203	0.27899	0.31858	0.26497	0.28173	0.30664	0.19971	0.2931	0.30838	0.31875	0.25328	0.33239	0.37929	0.31179	0.35482	0.29071	0.32643	0.29593	0.3272	0.30493	0.34188	0.3315	0.30055	0.33664	0.39015
1118	0.30698	0.30583	0.34436	0.39695	0.40417	0.33389	0.31168	0.34317	0.33553	0.36748	0.32454	0.32075	0.30626	0.34754	0.29197	0.30808	0.32843	0.23324	0.32261	0.33848	0.33875	0.28651	0.35878	0.40804	0.34555	0.38615	0.3137	0.34897	0.32364	0.3593	0.33884	0.37071	0.35196	0.33445	0.37206	0.42829
1119	0.33984	0.34129	0.37647	0.43214	0.43279	0.3718	0.34862	0.37499	0.35587	0.39434	0.35424	0.35334	0.33843	0.37788	0.31611	0.33668	0.34859	0.27256	0.35877	0.36094	0.3716	0.31926	0.38386	0.44212	0.38262	0.41974	0.34328	0.37765	0.3497	0.39058	0.37726	0.39725	0.38015	0.3644	0.40828	0.46372
1119.9	0.37176	0.36963	0.41573	0.46351	0.46414	0.40723	0.38501	0.40421	0.39056	0.42777	0.38638	0.3945	0.37386	0.4074	0.35131	0.37446	0.3791	0.30048	0.39109	0.39586	0.40056	0.35465	0.40922	0.46525	0.41377	0.44673	0.37787	0.41274	0.38865	0.42279	0.41172	0.42537	0.4173	0.40661	0.43879	0.50475
1120.8	0.40509	0.40294	0.45659	0.49686	0.4933	0.4297	0.42072	0.4289	0.42153	0.45362	0.42244	0.42643	0.40164	0.44358	0.38439	0.40262	0.4134	0.32989	0.42613	0.42227	0.43322	0.39159	0.44557	0.49216	0.44775	0.48249	0.41789	0.43842	0.41817	0.45427	0.44856	0.452	0.44627	0.44098	0.47634	0.54076
1121.7	0.4403	0.4467	0.48782	0.53412	0.5298	0.47244	0.46493	0.46448	0.45214	0.484	0.46282	0.47053	0.43235	0.47414	0.41744	0.43223	0.44168	0.36602	0.46125	0.46115	0.46511	0.42966	0.4833	0.5265	0.48864	0.51377	0.44835	0.46915	0.44735	0.48552	0.48442	0.48977	0.48203	0.47935	0.5207	0.57855
1122.6	0.48205	0.49256	0.53721	0.58101	0.57044	0.51352	0.50596	0.50347	0.49468	0.51369	0.50493	0.51763	0.47091	0.51321	0.46215	0.47528	0.48253	0.40845	0.50622	0.49429	0.50708	0.47064	0.52243	0.56619	0.53391	0.55762	0.49686	0.51053	0.48174	0.52848	0.52179	0.52716	0.52432	0.51681	0.55984	0.62307
1123.5	0.52174	0.53627	0.58069	0.60846	0.60902	0.5528	0.54496	0.54097	0.53594	0.54624	0.54536	0.55682	0.5088	0.56306	0.50242	0.50716	0.52579	0.44222	0.54598	0.53708	0.5508	0.50464	0.56	0.5974	0.57861	0.59707	0.5308	0.54326	0.53209	0.56743	0.5615	0.5724	0.56138	0.56351	0.59806	0.65834
1124.5	0.56356	0.58036	0.6182	0.64939	0.65062	0.59449	0.58159	0.58075	0.57182	0.58445	0.58367	0.58914	0.53992	0.59451	0.53248	0.54005	0.56252	0.48168	0.57908	0.57135	0.58783	0.54596	0.59205	0.62881	0.62086	0.63564	0.55913	0.58687	0.5636	0.60742	0.60001	0.61292	0.59927	0.60792	0.6336	0.68499
1125.4	0.60523	0.62834	0.66514	0.69152	0.68712	0.63899	0.6207	0.62477	0.61361	0.6248	0.62417	0.63622	0.58075	0.63339	0.57898	0.58561	0.60413	0.52542	0.61717	0.61546	0.63282	0.58259	0.62633	0.66945	0.66546	0.67594	0.60596	0.63248	0.60839	0.65087	0.64214	0.66047	0.65162	0.6561	0.67465	0.7245
1126.3	0.65369	0.6725	0.71648	0.72804	0.72544	0.6906	0.66157	0.66428	0.66091	0.66381	0.6643	0.67309	0.62569	0.67122	0.62505	0.63661	0.6454	0.57422	0.66415	0.65324	0.67496	0.627	0.66366	0.70384	0.70853	0.71452	0.65024	0.67573	0.65667	0.69346	0.6892	0.69843	0.6996	0.71222	0.70506	0.75927
1127.2	0.69271	0.7082	0.75875	0.75531	0.76698	0.73272	0.70541	0.7054	0.70152	0.70541	0.69927	0.7108	0.66605	0.71024	0.6686	0.67019	0.68116	0.61883	0.70335	0.6977	0.71956	0.66891	0.70361	0.74226	0.74115	0.74654	0.68923	0.7127	0.70364	0.72776	0.734	0.73907	0.74647	0.7553	0.73743	0.79841
1128.1	0.72925	0.74687	0.79578	0.79415	0.79761	0.77292	0.7381	0.74274	0.74258	0.74752	0.73979	0.74654	0.70639	0.73842	0.70986	0.70863	0.71251	0.6713	0.73879	0.7341	0.75047	0.70927	0.74755	0.78459	0.77736	0.78205	0.73494	0.75385	0.73696	0.76946	0.7629	0.77427	0.79012	0.79317	0.77787	0.83174
1129	0.77301	0.79046	0.83808	0.83279	0.83394	0.80993	0.78341	0.78346	0.78502	0.78597	0.77588	0.79063	0.74841	0.77746	0.76156	0.74948	0.75342	0.72523	0.79147	0.77677	0.79486	0.74795	0.79493	0.81962	0.82438	0.82323	0.78446	0.79417	0.78219	0.8111	0.80956	0.81468	0.82633	0.82841	0.81977	0.8668
1129.9	0.81028	0.82046	0.8642	0.86458	0.87227	0.8495	0.81749	0.8184	0.82323	0.82313	0.80672	0.82525	0.78916	0.80637	0.80286	0.7763	0.79013	0.76588	0.83134	0.80823	0.82615	0.7903	0.8296	0.84419	0.86094	0.84125	0.81566	0.8252	0.81346	0.8451	0.84514	0.84423	0.85333	0.85299	0.84873	0.89208
1130.9	0.83165	0.84433	0.88551	0.88727	0.89535	0.86293	0.83939	0.84721	0.84024	0.8495	0.83527	0.85171	0.81441	0.83525	0.83812	0.79593	0.81336	0.79849	0.85691	0.83813	0.84366	0.81527	0.86111	0.87409	0.87986	0.86436	0.84858	0.85254	0.83819	0.87263	0.86338	0.8759	0.86513	0.86798	0.87317	0.90765
1131.8	0.87041	0.88076	0.90485	0.90829	0.92468	0.89216	0.87174	0.87992	0.87212	0.87898	0.86513	0.89022	0.83912	0.86738	0.86485	0.82366	0.849	0.83654	0.88774	0.86872	0.87069	0.84328	0.89038	0.90256	0.91522	0.89391	0.87742	0.87849	0.86779	0.90614	0.88706	0.8982	0.89438	0.90138	0.90544	0.92538
1132.7	0.89984	0.89984	0.92654	0.92377	0.94811	0.91974	0.89775	0.9099	0.89852	0.8938	0.88147	0.92323	0.86538	0.89262	0.8967	0.85253	0.87548	0.86889	0.91239	0.90123	0.89278	0.86494	0.91026	0.92882	0.93437	0.91777	0.90706	0.90012	0.89725	0.92674	0.91643	0.91437	0.90829	0.92094	0.92242	0.94743
1133.6	0.91695	0.90964	0.93866	0.93176	0.95849	0.93503	0.91663	0.92829	0.91971	0.91201	0.90194	0.94059	0.88433	0.90939	0.9149	0.8735	0.89237	0.89078	0.92393	0.91598	0.91053	0.89173	0.924	0.94306	0.9447	0.92964	0.93287	0.91236	0.91951	0.94207	0.92866	0.9248	0.93126	0.94119	0.93701	0.95505
1134.5	0.94557	0.93073	0.96195	0.95076	0.97341	0.95144	0.94322	0.95481	0.94208	0.93598	0.92926	0.96467	0.91096	0.93562	0.94042	0.91007	0.91392	0.92098	0.93963	0.94193	0.93163	0.91435	0.94742	0.96577	0.964	0.94987	0.96007	0.93863	0.94225	0.96286	0.94668	0.94487	0.94742	0.96647	0.9597	0.97254
1135.4	0.96805	0.95285	0.97308	0.96228	0.98553	0.97332	0.965	0.97132	0.96645	0.95752	0.94955	0.98314	0.9378	0.94997	0.95631	0.94011	0.94253	0.949	0.95901	0.95993	0.95907	0.94061	0.96357	0.97629	0.98059	0.96554	0.97388	0.95729	0.96354	0.97877	0.96802	0.95783	0.97152	0.98301	0.97778	0.98614
1136.3	0.97198	0.95709	0.98184	0.96518	0.98292	0.98053	0.96729	0.98178	0.9709	0.96484	0.96003	0.98533	0.94655	0.95409	0.9719	0.9569	0.9498	0.96374	0.95974	0.96016	0.9622	0.94708	0.9758	0.97393	0.98255	0.96714	0.98471	0.97164	0.96835	0.98077	0.97059	0.95828	0.97213	0.98386	0.98587	0.98344
1137.2	0.98337	0.97225	0.9806	0.97372	0.98647	0.97983	0.97786	0.99102	0.98072	0.98371	0.97772	0.99086	0.95396	0.96944	0.97751	0.97055	0.95981	0.97334	0.97241	0.96785	0.97715	0.95953	0.98465	0.97689	0.98884	0.97452	0.98965	0.98253	0.97607	0.98165	0.97478	0.96864	0.98562	0.98586	0.99331	0.98224
1138.1	0.98101	0.96536	0.96354	0.95484	0.97807	0.97659	0.95948	0.98686	0.95845	0.97983	0.972	0.98489	0.94828	0.96577	0.97129	0.96343	0.95606	0.97177	0.95997	0.96278	0.9649	0.94238	0.97537	0.97492	0.97275	0.95866	0.973	0.97348	0.96402	0.96258	0.95841	0.96475	0.97046	0.96797	0.98552	0.96973
1139.1	0.97334	0.95725	0.94605	0.93715	0.97338	0.96912	0.94668	0.97986	0.9515	0.96884	0.96583	0.98201	0.93865	0.9578	0.96386	0.9449	0.94833	0.97121	0.95547	0.96035	0.95822	0.92847	0.96853	0.96673	0.96406	0.94798	0.96134	0.96019	0.95953	0.95225	0.94704	0.9577	0.96391	0.95159	0.97917	0.95156
1140	0.96515	0.94378	0.92683	0.91572	0.96052	0.95614	0.93069	0.9606	0.93631	0.95642	0.95724	0.97215	0.91418	0.95286	0.94639	0.93136	0.93088	0.96183	0.94117	0.93748	0.94369	0.91013	0.9644	0.94782	0.94367	0.93836	0.94701	0.94138	0.94307	0.94031	0.92899	0.93723	0.94633	0.93266	0.97538	0.9398
1140.9	0.95867	0.93048	0.91158	0.90085	0.94623	0.94281	0.91395	0.94343	0.9183	0.94307	0.95207	0.96513	0.90471	0.94101	0.94295	0.92062	0.91804	0.94594	0.93301	0.92379	0.92847	0.90186	0.95288	0.93082	0.92814	0.92572	0.93164	0.92427	0.92812	0.92423	0.91285	0.92186	0.92152	0.90986	0.95775	0.92539
1141.8	0.92841	0.89254	0.88165	0.86303	0.90911	0.91527	0.88517	0.91213	0.88076	0.90974	0.92282	0.93669	0.87197	0.90706	0.9149	0.8916	0.89234	0.91301	0.90126	0.89401	0.89029	0.86928	0.9298	0.89734	0.89266	0.89015	0.89816	0.89348	0.89569	0.89406	0.87813	0.88789	0.87636	0.87813	0.93013	0.89341
1142.7	0.91839	0.88472	0.87542	0.85463	0.89471	0.90296	0.87533	0.89905	0.88133	0.89861	0.91804	0.92384	0.86262	0.8965	0.90914	0.88932	0.88382	0.89817	0.88791	0.88064	0.87299	0.8567	0.92961	0.87641	0.88294	0.88082	0.8999	0.88512	0.88739	0.89121	0.86574	0.86106	0.85847	0.86175	0.9216	0.88141
1143.6	0.88721	0.86039	0.84403	0.82377	0.86076	0.87071	0.84969	0.86341	0.8413	0.87727	0.8903	0.88404	0.83145	0.8673	0.87515	0.8679	0.85922	0.85782	0.86181	0.84212	0.84005	0.83116	0.90274	0.84266	0.84335	0.85575	0.87427	0.86121	0.85955	0.8595	0.83659	0.82016	0.82469	0.83175	0.89225	0.85408
1144.5	0.85537	0.82758	0.81162	0.80609	0.82874	0.84089	0.81988	0.84878	0.8122	0.8529	0.86504	0.85946	0.80946	0.84003	0.84444	0.84304	0.84008	0.8207	0.836	0.82485	0.81544	0.79925	0.87611	0.82125	0.81449	0.82831	0.84285	0.84695	0.83155	0.82372	0.80509	0.79421	0.79659	0.8024	0.85856	0.82384
1145.5	0.81209	0.80011	0.7636	0.77781	0.79716	0.80471	0.78357	0.80697	0.78389	0.8225	0.82913	0.82076	0.77772	0.81115	0.79874	0.80814	0.80832	0.78152	0.80019	0.78348	0.78551	0.76377	0.84063	0.79319	0.77414	0.79864	0.81332	0.81121	0.80813	0.79362	0.7708	0.76065	0.76191	0.76426	0.82455	0.78858
1146.4	0.77545	0.77541	0.72892	0.74981	0.77666	0.77267	0.74754	0.7736	0.75313	0.79518	0.79898	0.78612	0.74715	0.78304	0.76882	0.77686	0.77584	0.7446	0.77368	0.74147	0.75791	0.73658	0.81028	0.75736	0.74465	0.77175	0.78262	0.78034	0.77232	0.76051	0.74584	0.72986	0.73039	0.72874	0.79406	0.75662
1147.3	0.72121	0.72406	0.68044	0.70551	0.7364	0.72172	0.70562	0.73189	0.69947	0.7459	0.75286	0.74337	0.69561	0.73935	0.71127	0.72524	0.73296	0.6914	0.73141	0.696	0.71085	0.68793	0.76543	0.72062	0.70339	0.72956	0.73084	0.7338	0.72487	0.7185	0.70908	0.69381	0.68074	0.6795	0.74439	0.71258
1148.2	0.67452	0.68604	0.64175	0.66692	0.68928	0.67491	0.65995	0.70524	0.66781	0.71053	0.71098	0.70886	0.65635	0.70234	0.67003	0.68545	0.69672	0.65141	0.69273	0.6659	0.67339	0.65023	0.73239	0.68705	0.66954	0.7006	0.69663	0.69065	0.68382	0.68302	0.67243	0.6685	0.63893	0.63817	0.70806	0.67369
1149.1	0.62415	0.64886	0.60033	0.61816	0.65251	0.62685	0.61488	0.65775	0.62068	0.67233	0.67054	0.66495	0.60516	0.65876	0.63175	0.6369	0.65038	0.59984	0.64404	0.61091	0.62311	0.6072	0.68599	0.64106	0.63249	0.6596	0.6662	0.64212	0.64977	0.64281	0.63543	0.62859	0.58474	0.58186	0.6648	0.62688
1150	0.57706	0.60415	0.56374	0.57184	0.61284	0.58446	0.57613	0.62219	0.57419	0.63439	0.63231	0.62398	0.55693	0.61331	0.58178	0.59267	0.61259	0.55798	0.59893	0.57065	0.57332	0.57226	0.65184	0.59475	0.59235	0.62324	0.62517	0.60301	0.61491	0.60712	0.59734	0.59583	0.54347	0.54207	0.62991	0.58025
1150.9	0.53853	0.56506	0.53096	0.53871	0.57773	0.54477	0.53776	0.59097	0.5433	0.59531	0.59847	0.58912	0.52243	0.5751	0.53391	0.55034	0.58463	0.51268	0.55593	0.53655	0.53257	0.53231	0.617	0.56209	0.55657	0.59111	0.59689	0.56863	0.58474	0.57423	0.56515	0.56892	0.50833	0.50233	0.5887	0.5425
1151.8	0.49734	0.52998	0.49851	0.51279	0.54353	0.50988	0.50106	0.55801	0.51687	0.56667	0.56515	0.55396	0.49039	0.53891	0.49587	0.51612	0.54947	0.4762	0.52008	0.50052	0.50391	0.49654	0.58863	0.52742	0.51755	0.55942	0.56648	0.53657	0.55153	0.53764	0.52908	0.54184	0.47645	0.46448	0.55795	0.51342
1152.7	0.46762	0.49879	0.47349	0.49	0.51999	0.48651	0.4718	0.52299	0.49195	0.53676	0.53695	0.53174	0.46084	0.50303	0.4688	0.48563	0.51978	0.44352	0.48536	0.46143	0.47159	0.46507	0.55865	0.50309	0.49368	0.52801	0.54484	0.51635	0.52859	0.50977	0.5025	0.51074	0.44915	0.43731	0.52397	0.49444
1153.6	0.42629	0.44835	0.4436	0.45756	0.48123	0.45339	0.43481	0.48729	0.45677	0.50192	0.49611	0.4905	0.42593	0.45954	0.42803	0.44501	0.48238	0.40585	0.44703	0.42208	0.43706	0.42726	0.51783	0.473	0.45821	0.49332	0.51003	0.48284	0.48554	0.48355	0.47023	0.48074	0.41958	0.41242	0.48557	0.46426
1154.5	0.40044	0.40732	0.41426	0.43747	0.44761	0.42222	0.4055	0.45656	0.42815	0.47455	0.46834	0.46268	0.39983	0.42581	0.40193	0.41314	0.45751	0.36848	0.42093	0.39719	0.41524	0.393	0.48592	0.45517	0.43393	0.45705	0.4869	0.46056	0.4494	0.45449	0.44439	0.46278	0.39601	0.38424	0.4558	0.44418
1155.4	0.36435	0.36401	0.3823	0.40749	0.41502	0.39196	0.37206	0.4203	0.39786	0.45234	0.44112	0.43316	0.36762	0.38914	0.37305	0.38399	0.42821	0.33515	0.38434	0.3705	0.39062	0.36547	0.45299	0.43202	0.40628	0.42475	0.45385	0.43339	0.42153	0.42224	0.40956	0.43503	0.37548	0.36075	0.42216	0.42134
1156.4	0.33796	0.32969	0.35243	0.37759	0.3879	0.36164	0.33825	0.38231	0.37104	0.42395	0.41938	0.40295	0.34453	0.35831	0.34477	0.35842	0.40716	0.31126	0.35406	0.34064	0.37061	0.3444	0.41818	0.40982	0.38281	0.40375	0.423	0.40689	0.40473	0.39978	0.38549	0.41599	0.35539	0.33866	0.39135	0.3898
1157.3	0.30256	0.28004	0.31272	0.33941	0.35957	0.31623	0.29917	0.34047	0.3355	0.39105	0.39723	0.36412	0.30955	0.32215	0.30476	0.3231	0.37716	0.26617	0.32097	0.309	0.34053	0.31402	0.38672	0.37461	0.34788	0.36719	0.37883	0.36668	0.3691	0.36451	0.3559	0.39196	0.33034	0.30135	0.35631	0.35082
1158.2	0.28073	0.25545	0.28486	0.31826	0.34111	0.28734	0.27129	0.32263	0.31186	0.36496	0.38011	0.34696	0.28661	0.29557	0.27059	0.29938	0.35804	0.24435	0.29661	0.29449	0.31615	0.29735	0.37227	0.35731	0.33274	0.34459	0.34775	0.34153	0.35073	0.33728	0.33127	0.3835	0.31082	0.27898	0.33232	0.33436
1159.1	0.25922	0.22891	0.26719	0.29196	0.31535	0.26019	0.24984	0.29725	0.2972	0.34254	0.35312	0.32753	0.25978	0.27136	0.24501	0.27797	0.33851	0.22537	0.27334	0.27411	0.29917	0.27099	0.34298	0.33801	0.31805	0.32666	0.32276	0.325	0.32678	0.31823	0.31438	0.36845	0.29378	0.25647	0.3038	0.3134
1160	0.24238	0.20742	0.24615	0.27614	0.29301	0.2425	0.23639	0.28421	0.27617	0.32093	0.3376	0.31106	0.24472	0.25298	0.21795	0.25921	0.3229	0.20814	0.26081	0.25329	0.28091	0.2545	0.32556	0.3206	0.30794	0.30711	0.29692	0.31078	0.30119	0.30762	0.29305	0.36166	0.27449	0.23337	0.28456	0.29336
1160.9	0.21812	0.17361	0.22527	0.24913	0.26586	0.20818	0.21707	0.26101	0.25051	0.3036	0.31163	0.28881	0.21199	0.22461	0.1911	0.23106	0.29904	0.17903	0.23759	0.2328	0.25148	0.23189	0.30421	0.29379	0.28131	0.2753	0.26848	0.285	0.26925	0.27738	0.27018	0.34751	0.25609	0.21151	0.26214	0.27473
1161.8	0.20428	0.15109	0.21223	0.2354	0.24849	0.20675	0.21171	0.24318	0.23701	0.28812	0.29483	0.27945	0.19905	0.20935	0.16864	0.21989	0.28253	0.17546	0.22835	0.21551	0.24227	0.21654	0.29203	0.28441	0.26906	0.26485	0.24473	0.27377	0.25413	0.27089	0.25606	0.33629	0.24458	0.20183	0.24449	0.26459
1162.7	0.19187	0.12782	0.1982	0.21959	0.23102	0.18894	0.19722	0.22032	0.22732	0.28087	0.27677	0.2644	0.18978	0.19797	0.15544	0.20907	0.26995	0.16988	0.216	0.20702	0.23136	0.20792	0.2802	0.27467	0.25171	0.25328	0.22455	0.25878	0.2369	0.26349	0.2456	0.31978	0.23233	0.1915	0.23583	0.24715
1163.6	0.17288	0.10538	0.17867	0.20208	0.22264	0.17383	0.17961	0.20404	0.21008	0.26606	0.26987	0.24906	0.17076	0.18384	0.13637	0.19707	0.25503	0.1559	0.19959	0.18965	0.21528	0.19552	0.27648	0.25943	0.23241	0.23885	0.20101	0.23162	0.21869	0.24217	0.22886	0.30704	0.21915	0.176	0.22371	0.22921
1164.5	0.16222	0.087053	0.17088	0.18553	0.2113	0.14891	0.16737	0.18198	0.20198	0.26336	0.26146	0.24452	0.1525	0.17085	0.13308	0.1922	0.24702	0.15461	0.19386	0.17406	0.20859	0.18672	0.27621	0.2522	0.22664	0.22506	0.19429	0.21388	0.20976	0.23332	0.23021	0.29412	0.20729	0.16577	0.22032	0.22042
1165.4	0.15581	0.07401	0.15861	0.17527	0.19365	0.14624	0.15913	0.16779	0.19009	0.25638	0.25225	0.23876	0.14538	0.16098	0.12318	0.18434	0.24171	0.15172	0.19008	0.16419	0.20417	0.17868	0.27238	0.24878	0.22167	0.2196	0.18231	0.2094	0.19932	0.22704	0.22672	0.28075	0.19839	0.15947	0.21265	0.21104
1166.4	0.15182	0.065756	0.15128	0.16628	0.17867	0.13392	0.15556	0.16706	0.17804	0.25715	0.2471	0.22745	0.13653	0.15644	0.11607	0.17864	0.23811	0.14937	0.18811	0.1668	0.1902	0.1762	0.27254	0.24603	0.2197	0.21852	0.17845	0.19894	0.18404	0.2157	0.22499	0.27598	0.18364	0.154	0.21063	0.20336
1167.3	0.14374	0.052698	0.14327	0.15772	0.16267	0.1227	0.15031	0.15938	0.15915	0.2464	0.23437	0.21566	0.11997	0.14391	0.11418	0.17018	0.2362	0.13997	0.18189	0.15942	0.17819	0.16576	0.26413	0.23075	0.2141	0.20655	0.17598	0.18669	0.17166	0.20145	0.2184	0.26553	0.17764	0.14432	0.19504	0.19281
1168.2	0.14043	0.046408	0.13063	0.15238	0.15432	0.11119	0.14179	0.16156	0.14053	0.24527	0.2178	0.20502	0.11735	0.13707	0.10709	0.16131	0.23609	0.13833	0.18323	0.16531	0.17116	0.16191	0.25885	0.22755	0.21393	0.20111	0.16806	0.17926	0.16273	0.19611	0.2147	0.25652	0.16985	0.13875	0.18775	0.18978
1169.1	0.13662	0.03773	0.11975	0.14551	0.15016	0.1019	0.13391	0.16016	0.13091	0.23875	0.20584	0.19656	0.10939	0.1381	0.096623	0.1443	0.23073	0.13093	0.17763	0.16789	0.1662	0.15473	0.25169	0.2149	0.2041	0.1988	0.15756	0.16983	0.15679	0.18615	0.21114	0.24768	0.1653	0.1392	0.18222	0.18126
1170	0.13337	0.038164	0.11387	0.14371	0.14626	0.097233	0.1352	0.1648	0.13478	0.24442	0.19977	0.19598	0.10636	0.13722	0.098585	0.14457	0.23072	0.13864	0.18239	0.17488	0.16859	0.15705	0.25023	0.21561	0.21227	0.19802	0.15991	0.16252	0.14767	0.19057	0.21424	0.25102	0.16256	0.14053	0.17668	0.18039
1170.9	0.12592	0.035504	0.11045	0.14115	0.14053	0.092714	0.11928	0.16925	0.13191	0.24021	0.18473	0.18747	0.099503	0.13165	0.09935	0.13627	0.22635	0.14381	0.1762	0.1758	0.16596	0.15361	0.24163	0.20523	0.20524	0.19222	0.15859	0.1549	0.14443	0.18446	0.20562	0.24821	0.15782	0.13569	0.17197	0.16917
1171.8	0.12559	0.039018	0.10158	0.13782	0.14043	0.09139	0.11246	0.16295	0.13294	0.23537	0.17952	0.1811	0.10251	0.13695	0.086129	0.13476	0.21903	0.14718	0.17929	0.17167	0.16919	0.14741	0.24183	0.20981	0.20343	0.19295	0.14379	0.15083	0.14227	0.18501	0.20518	0.24827	0.15236	0.12987	0.17979	0.16518
1172.7	0.12385	0.036639	0.10419	0.13154	0.13241	0.098248	0.10726	0.15422	0.1337	0.23606	0.17029	0.16706	0.099058	0.13735	0.093012	0.13412	0.21121	0.15602	0.17463	0.16912	0.17059	0.15078	0.23606	0.20887	0.19557	0.19031	0.14244	0.14103	0.14006	0.18588	0.20807	0.239	0.15001	0.13051	0.17815	0.15749
1173.6	0.12229	0.038558	0.096086	0.12768	0.12576	0.10461	0.10337	0.14477	0.13088	0.23733	0.14943	0.15413	0.095829	0.12719	0.08315	0.13779	0.20181	0.1637	0.17553	0.16413	0.16582	0.15291	0.22518	0.21452	0.19726	0.19111	0.1351	0.13511	0.13221	0.18914	0.20334	0.23532	0.14601	0.11945	0.17391	0.15363
1174.5	0.1241	0.037324	0.096596	0.12957	0.12668	0.11037	0.094414	0.13763	0.12675	0.23594	0.13988	0.13564	0.093014	0.12628	0.08415	0.12592	0.19407	0.16475	0.17774	0.1556	0.15895	0.15011	0.22196	0.21035	0.19075	0.18917	0.1365	0.12996	0.13305	0.18775	0.19945	0.22369	0.14368	0.11438	0.17678	0.14977
1175.4	0.12825	0.037502	0.091487	0.12111	0.12731	0.098571	0.09672	0.12563	0.11513	0.22774	0.13141	0.12606	0.092543	0.12305	0.077756	0.12032	0.18809	0.16774	0.17711	0.14536	0.15846	0.14632	0.21714	0.2119	0.19153	0.19258	0.12843	0.12641	0.12528	0.18994	0.20924	0.21377	0.14123	0.10482	0.17609	0.15131
1176.3	0.13148	0.039423	0.092033	0.11717	0.11901	0.10073	0.096847	0.1253	0.11131	0.22981	0.12047	0.11987	0.090615	0.12532	0.081994	0.11733	0.18401	0.17811	0.17803	0.14242	0.15909	0.14582	0.21461	0.21066	0.19621	0.19617	0.13789	0.12549	0.11758	0.19491	0.21152	0.2111	0.13722	0.10177	0.17211	0.15066
1177.2	0.13793	0.04317	0.085641	0.11836	0.12032	0.091991	0.10233	0.13375	0.11101	0.22697	0.11758	0.12523	0.098831	0.12593	0.062421	0.12198	0.18089	0.18584	0.18719	0.14463	0.15786	0.1401	0.2208	0.20813	0.20133	0.20481	0.13601	0.14119	0.11756	0.19725	0.21303	0.21532	0.1337	0.093341	0.1764	0.15408
1178.1	0.14574	0.048482	0.091495	0.12147	0.11883	0.09447	0.10181	0.13735	0.11011	0.22456	0.1173	0.12183	0.10077	0.13604	0.064482	0.12199	0.1787	0.1946	0.18727	0.14716	0.15955	0.13426	0.21777	0.20802	0.20327	0.21228	0.1403	0.14565	0.12241	0.19861	0.22223	0.21342	0.13172	0.094775	0.18282	0.15547
1179	0.14994	0.056065	0.087585	0.11764	0.12085	0.087046	0.098574	0.14417	0.10907	0.22227	0.10868	0.12783	0.10485	0.13867	0.054902	0.13014	0.17295	0.20401	0.18353	0.15335	0.16355	0.13747	0.21559	0.21094	0.20698	0.21442	0.13588	0.14706	0.11644	0.19769	0.21857	0.21618	0.12871	0.095079	0.18656	0.15913
1179.9	0.15582	0.065124	0.087427	0.12642	0.12857	0.10224	0.099245	0.1504	0.11776	0.23612	0.10694	0.13226	0.11309	0.14768	0.059071	0.13195	0.18082	0.2077	0.19158	0.15973	0.16042	0.14355	0.21658	0.22013	0.21356	0.22003	0.14564	0.15155	0.12546	0.20103	0.21804	0.22339	0.13028	0.10435	0.19557	0.1632
1180.8	0.15646	0.069009	0.087478	0.12676	0.13434	0.097534	0.097709	0.14822	0.11873	0.23749	0.11144	0.13044	0.11416	0.14533	0.056123	0.13128	0.17912	0.198	0.1944	0.15937	0.15687	0.1451	0.20483	0.22289	0.21203	0.21918	0.14738	0.15183	0.13163	0.19821	0.2189	0.22038	0.13316	0.10323	0.19599	0.16702
1181.8	0.15467	0.077069	0.095826	0.13172	0.14098	0.09962	0.097414	0.1473	0.12369	0.23904	0.11282	0.13087	0.11371	0.14539	0.061903	0.12137	0.18049	0.18846	0.19506	0.15431	0.1607	0.1435	0.19374	0.23474	0.21495	0.21649	0.15542	0.14375	0.13203	0.19605	0.22617	0.22646	0.14297	0.10671	0.19955	0.16677
1182.6	0.15506	0.079991	0.09304	0.13429	0.14644	0.10297	0.10063	0.15214	0.12621	0.23445	0.11381	0.12827	0.11989	0.14131	0.071481	0.11813	0.18443	0.18542	0.2009	0.15889	0.16441	0.14335	0.19587	0.24029	0.21794	0.21418	0.16357	0.14038	0.12933	0.19232	0.22854	0.24228	0.15032	0.1121	0.20325	0.16818
1183.5	0.15812	0.082769	0.094607	0.13736	0.15051	0.1049	0.10582	0.14119	0.12165	0.22935	0.10923	0.12204	0.12184	0.14219	0.070227	0.11529	0.19084	0.17772	0.20975	0.14375	0.16128	0.1378	0.19051	0.24986	0.22003	0.2172	0.16476	0.14225	0.13574	0.1926	0.23926	0.23633	0.15616	0.11075	0.20744	0.16894
1184.4	0.1607	0.094675	0.10332	0.14346	0.15167	0.10659	0.11414	0.14027	0.12907	0.22117	0.11053	0.12413	0.12349	0.14079	0.077991	0.12871	0.18804	0.18142	0.21665	0.14673	0.17416	0.12748	0.19417	0.25603	0.2234	0.21481	0.17153	0.14708	0.14251	0.20192	0.24655	0.24108	0.17031	0.114	0.21627	0.17804
1185.4	0.16608	0.10269	0.10916	0.14621	0.15856	0.11479	0.12332	0.14433	0.134	0.21995	0.1086	0.12876	0.12956	0.14545	0.089336	0.13123	0.19144	0.18726	0.22441	0.15271	0.17932	0.12736	0.20579	0.26871	0.22749	0.21545	0.17732	0.14855	0.14697	0.20178	0.25646	0.24771	0.17714	0.11741	0.22685	0.18373
1186.3	0.16661	0.11266	0.11199	0.14867	0.15601	0.12603	0.1252	0.14325	0.13566	0.21779	0.10503	0.12648	0.13077	0.1536	0.10191	0.13955	0.18751	0.19279	0.22959	0.15399	0.17939	0.12884	0.21427	0.26959	0.2277	0.22161	0.17495	0.15051	0.15613	0.20744	0.25415	0.24407	0.17541	0.12538	0.23895	0.19011
1187.2	0.16279	0.12179	0.11987	0.15195	0.16383	0.12355	0.12877	0.14325	0.13413	0.22415	0.10791	0.13604	0.12864	0.15326	0.10756	0.14477	0.19107	0.19165	0.23266	0.15849	0.18195	0.13192	0.21939	0.27365	0.22887	0.22179	0.1764	0.15427	0.16858	0.21638	0.24843	0.23428	0.18025	0.1313	0.24678	0.20074
1188.1	0.16854	0.1357	0.13121	0.16262	0.17069	0.13762	0.14062	0.16745	0.14359	0.23068	0.12851	0.14832	0.14038	0.16453	0.1271	0.15886	0.19398	0.19826	0.24647	0.18493	0.19468	0.14018	0.23944	0.28037	0.23924	0.23704	0.18454	0.1564	0.18209	0.22658	0.25427	0.25495	0.18972	0.14578	0.26218	0.2168
1189	0.16885	0.13392	0.13725	0.16773	0.17897	0.13593	0.14478	0.17489	0.15182	0.23628	0.1303	0.15826	0.14352	0.17091	0.13474	0.15953	0.19186	0.19232	0.25507	0.18978	0.19395	0.1502	0.24812	0.28896	0.23748	0.24239	0.18413	0.15157	0.19241	0.22431	0.25637	0.25865	0.19099	0.15702	0.27227	0.22732
1189.9	0.17446	0.14622	0.15436	0.18362	0.18801	0.14744	0.15659	0.19085	0.17347	0.25	0.14295	0.17487	0.15666	0.18084	0.15095	0.17845	0.20325	0.20046	0.27517	0.20209	0.21412	0.16169	0.25865	0.3052	0.24948	0.26019	0.19264	0.16153	0.21679	0.24246	0.26289	0.2673	0.2069	0.17676	0.29195	0.24913
1190.8	0.17896	0.14924	0.16174	0.19551	0.19803	0.14609	0.16603	0.19718	0.18931	0.26063	0.15456	0.19023	0.16651	0.1886	0.16388	0.18206	0.21273	0.20682	0.29196	0.21325	0.22513	0.17024	0.27012	0.31898	0.25751	0.26916	0.20352	0.17001	0.22947	0.25942	0.27386	0.2736	0.21961	0.19438	0.3029	0.27091
1191.7	0.19346	0.1631	0.17817	0.20565	0.2041	0.16071	0.17874	0.21864	0.21795	0.27332	0.16661	0.20675	0.19027	0.21303	0.17534	0.19531	0.2163	0.21768	0.31459	0.23147	0.2456	0.17982	0.29052	0.34467	0.26237	0.2891	0.2229	0.17487	0.24642	0.26912	0.29141	0.29848	0.23686	0.20731	0.31863	0.2906
1192.6	0.19642	0.17778	0.19427	0.21813	0.21952	0.16922	0.19089	0.23054	0.2411	0.28228	0.17409	0.22396	0.20457	0.23087	0.18472	0.21058	0.22293	0.21854	0.33082	0.24831	0.25415	0.18672	0.30163	0.37152	0.26767	0.29537	0.23728	0.1848	0.26205	0.28258	0.30332	0.30868	0.24848	0.22164	0.33645	0.3099
1193.5	0.2066	0.19512	0.2099	0.23273	0.23389	0.18724	0.2032	0.24994	0.25703	0.29295	0.19588	0.23575	0.22055	0.2508	0.2059	0.22473	0.23862	0.23145	0.34892	0.27261	0.28346	0.20142	0.32555	0.39096	0.28362	0.30684	0.25632	0.1991	0.28852	0.30757	0.31538	0.31816	0.2693	0.23952	0.35503	0.3191
1194.4	0.21675	0.20223	0.21642	0.24257	0.24582	0.20095	0.2192	0.26399	0.26838	0.2993	0.21427	0.24711	0.23311	0.26804	0.21575	0.22908	0.24422	0.24083	0.36375	0.29576	0.29221	0.21044	0.3474	0.40659	0.29105	0.31289	0.26535	0.2082	0.29974	0.31343	0.32838	0.32906	0.28092	0.25758	0.3676	0.33384
1195.3	0.23149	0.22109	0.23548	0.26211	0.27081	0.22144	0.23301	0.29214	0.29707	0.31502	0.23319	0.26394	0.25292	0.28782	0.23153	0.25939	0.26314	0.25522	0.38176	0.32797	0.32437	0.23047	0.36302	0.43488	0.31054	0.33256	0.28989	0.2267	0.33441	0.33145	0.34292	0.34734	0.29947	0.27355	0.38435	0.35205
1196.2	0.24985	0.23745	0.25125	0.29085	0.29756	0.24501	0.25596	0.31726	0.31931	0.32867	0.26063	0.28667	0.27591	0.30802	0.26173	0.28587	0.28398	0.27362	0.40656	0.34763	0.34462	0.24648	0.38648	0.46266	0.3379	0.35017	0.30323	0.25285	0.3605	0.35945	0.35973	0.36527	0.31363	0.29428	0.40835	0.37914
1197.1	0.26862	0.24905	0.26433	0.29999	0.31108	0.25817	0.27003	0.33197	0.33995	0.34412	0.2794	0.29866	0.29002	0.32096	0.29182	0.29765	0.30798	0.29341	0.42242	0.36375	0.38078	0.26571	0.40993	0.47632	0.35245	0.366	0.3196	0.26391	0.39064	0.37293	0.37954	0.37893	0.33104	0.30691	0.42271	0.38658
1198	0.28838	0.26806	0.27996	0.31436	0.33045	0.27115	0.28693	0.35172	0.37205	0.36366	0.30505	0.33044	0.31366	0.33997	0.3162	0.31994	0.33519	0.31014	0.43751	0.39076	0.40791	0.2931	0.42704	0.5088	0.37339	0.38307	0.34136	0.28649	0.41686	0.38961	0.40489	0.39862	0.34605	0.32937	0.44552	0.41732
1198.9	0.30661	0.28272	0.29546	0.33444	0.34698	0.27554	0.2906	0.36612	0.39297	0.37742	0.32293	0.35111	0.3343	0.35768	0.34332	0.34222	0.34916	0.31475	0.44606	0.407	0.43757	0.3105	0.44699	0.52876	0.39344	0.40666	0.36427	0.30015	0.44073	0.41049	0.42108	0.41157	0.35646	0.33583	0.46253	0.42776
1199.8	0.33414	0.30245	0.31146	0.35299	0.36669	0.29246	0.31033	0.37908	0.4124	0.39648	0.36097	0.37454	0.35827	0.3865	0.37347	0.36315	0.36815	0.32786	0.46917	0.42643	0.45939	0.33195	0.48401	0.54701	0.41397	0.42827	0.3799	0.31474	0.47106	0.42803	0.44224	0.43147	0.37716	0.35524	0.48604	0.44496
1200.7	0.34007	0.30538	0.32018	0.35827	0.36847	0.29318	0.30887	0.37959	0.42468	0.40465	0.3732	0.37734	0.36054	0.39312	0.38133	0.3747	0.37898	0.33418	0.4657	0.43863	0.47575	0.35056	0.49904	0.54818	0.41645	0.43121	0.38207	0.3175	0.48598	0.43142	0.4516	0.42714	0.37917	0.36578	0.48905	0.44594
1201.6	0.3621	0.31848	0.33393	0.37968	0.38231	0.30271	0.31515	0.39655	0.43936	0.41974	0.39798	0.40293	0.37652	0.41165	0.39556	0.3958	0.38883	0.34202	0.46904	0.45724	0.48854	0.37109	0.5171	0.56484	0.43713	0.44729	0.3972	0.33716	0.5053	0.45019	0.46035	0.43887	0.39403	0.38482	0.50361	0.46515
1202.5	0.37844	0.33788	0.34394	0.39675	0.39599	0.31714	0.32155	0.40994	0.4423	0.43053	0.40826	0.41249	0.39	0.43265	0.40952	0.41281	0.39603	0.3478	0.47227	0.4622	0.50167	0.3786	0.5277	0.56611	0.45004	0.46666	0.40508	0.35032	0.52189	0.4559	0.46512	0.45222	0.40278	0.39612	0.5028	0.47598
1203.4	0.39804	0.36158	0.36025	0.4109	0.41974	0.33698	0.33934	0.43888	0.45937	0.45315	0.4327	0.4353	0.40279	0.45119	0.41843	0.43032	0.41977	0.36517	0.48274	0.48247	0.52407	0.3976	0.54716	0.58015	0.4623	0.47884	0.4185	0.36845	0.5469	0.47177	0.47457	0.47072	0.42358	0.42294	0.51427	0.49616
1204.3	0.40614	0.37023	0.36629	0.41413	0.42823	0.34112	0.34369	0.44598	0.45574	0.45749	0.44134	0.43853	0.40824	0.44949	0.42129	0.42968	0.42612	0.36481	0.47232	0.48237	0.52592	0.40511	0.54956	0.5827	0.46538	0.47278	0.42751	0.36709	0.54546	0.46904	0.47637	0.46844	0.4259	0.42782	0.51953	0.50605
1205.2	0.42893	0.38891	0.37783	0.42723	0.44701	0.35659	0.35196	0.45106	0.46409	0.47084	0.46121	0.45854	0.42632	0.45776	0.43516	0.43943	0.43723	0.36629	0.47996	0.48573	0.53843	0.41849	0.56159	0.59611	0.48674	0.48843	0.44236	0.38299	0.55995	0.48651	0.48516	0.48114	0.43802	0.43332	0.53087	0.52327
1206.1	0.43751	0.39696	0.38896	0.43997	0.46104	0.36565	0.36315	0.45431	0.46456	0.47655	0.48081	0.4724	0.43911	0.46072	0.44498	0.44415	0.44755	0.37598	0.47985	0.48881	0.54709	0.43252	0.56877	0.60351	0.4979	0.49187	0.44507	0.3915	0.57358	0.49419	0.49324	0.48863	0.43762	0.44146	0.53518	0.54146
1207	0.44617	0.39012	0.3917	0.44963	0.46159	0.36834	0.36633	0.44844	0.46884	0.47667	0.49369	0.47671	0.43799	0.45493	0.44205	0.44318	0.44856	0.3796	0.47873	0.48873	0.55146	0.43483	0.57678	0.60598	0.50551	0.4877	0.44849	0.38689	0.57375	0.50255	0.49767	0.4829	0.43518	0.43909	0.54555	0.5424
1207.9	0.45924	0.39744	0.3969	0.46369	0.4643	0.37943	0.36949	0.43332	0.46259	0.48846	0.50403	0.47704	0.4517	0.45896	0.44858	0.4467	0.45716	0.38038	0.47816	0.47778	0.55027	0.44265	0.5878	0.60653	0.52033	0.50053	0.45771	0.38984	0.57942	0.51117	0.50962	0.48034	0.43631	0.44274	0.54973	0.54678
1208.8	0.47229	0.39974	0.40703	0.48108	0.4691	0.39047	0.36869	0.43232	0.46937	0.49266	0.50789	0.49218	0.46012	0.45761	0.45318	0.45789	0.46003	0.38442	0.482	0.47669	0.56028	0.45119	0.59033	0.61143	0.53312	0.50885	0.46231	0.40363	0.58511	0.53273	0.51565	0.48551	0.44277	0.44895	0.54875	0.55684
1209.7	0.47271	0.40172	0.4094	0.48696	0.47061	0.38215	0.36595	0.43832	0.46446	0.4983	0.50591	0.49194	0.46133	0.45261	0.44871	0.46246	0.4634	0.38068	0.47364	0.47502	0.55321	0.45384	0.583	0.60315	0.53111	0.5117	0.46819	0.40581	0.59084	0.52964	0.51857	0.48423	0.4477	0.44943	0.55133	0.54973
1210.6	0.47835	0.41433	0.40841	0.49499	0.47595	0.384	0.35652	0.43634	0.46434	0.50566	0.50945	0.49345	0.46371	0.45988	0.44635	0.46682	0.46708	0.37553	0.4699	0.47358	0.55799	0.45944	0.58863	0.5947	0.53904	0.52448	0.4791	0.41048	0.58853	0.536	0.52005	0.48525	0.45311	0.45407	0.55407	0.55126
1211.5	0.48212	0.4216	0.41662	0.5005	0.47909	0.38749	0.34973	0.43241	0.45785	0.51531	0.51356	0.49783	0.47138	0.4574	0.44247	0.46498	0.47732	0.37375	0.46294	0.46835	0.56013	0.46957	0.58638	0.58825	0.54046	0.53446	0.48027	0.41433	0.58363	0.53401	0.5169	0.48303	0.46336	0.45884	0.55386	0.55864
1212.4	0.47322	0.41542	0.41481	0.49423	0.4735	0.37841	0.3434	0.42355	0.45383	0.5042	0.50932	0.4896	0.4609	0.44316	0.43229	0.45566	0.46478	0.37568	0.45457	0.4577	0.54981	0.46452	0.5652	0.57142	0.53656	0.52801	0.47903	0.40313	0.56781	0.52977	0.50743	0.47833	0.45974	0.45176	0.54874	0.55817
1213.3	0.46445	0.41842	0.40838	0.48795	0.46417	0.37062	0.33571	0.41352	0.43584	0.49894	0.50463	0.47452	0.45393	0.43868	0.41719	0.44318	0.46328	0.37453	0.43903	0.44765	0.53737	0.45621	0.55457	0.55426	0.53542	0.53396	0.46827	0.39652	0.55084	0.52007	0.49992	0.4717	0.44795	0.43652	0.53833	0.54718
1214.2	0.46012	0.42503	0.40772	0.48874	0.46716	0.37211	0.33845	0.40465	0.42997	0.50082	0.5055	0.46774	0.45487	0.4446	0.41598	0.43085	0.46202	0.37612	0.44068	0.44909	0.54018	0.45533	0.54834	0.55513	0.54873	0.54596	0.4671	0.39368	0.54019	0.52096	0.50065	0.46981	0.45242	0.44138	0.5265	0.55197
1215.1	0.44668	0.41806	0.40474	0.47783	0.46095	0.36948	0.33665	0.39819	0.4261	0.49826	0.49524	0.44975	0.44861	0.4317	0.40891	0.42445	0.45755	0.37589	0.43887	0.43479	0.5302	0.4476	0.53122	0.55006	0.55727	0.54838	0.46055	0.38863	0.53006	0.51303	0.49115	0.46332	0.45293	0.429	0.51715	0.54093
1216	0.42852	0.4142	0.39355	0.46533	0.45381	0.36192	0.32937	0.39086	0.41793	0.49288	0.48451	0.4304	0.44094	0.42398	0.39995	0.4164	0.44719	0.37352	0.43925	0.43166	0.51199	0.43737	0.51578	0.53697	0.56799	0.5495	0.4543	0.38095	0.51292	0.50785	0.48725	0.46277	0.45219	0.41756	0.50011	0.53405
1216.9	0.41557	0.40714	0.38818	0.46367	0.45406	0.35637	0.32652	0.395	0.40914	0.48831	0.46879	0.41978	0.43945	0.41822	0.39567	0.40924	0.44493	0.36678	0.43908	0.43067	0.50496	0.43865	0.50864	0.52621	0.57738	0.55867	0.45195	0.38594	0.49568	0.49917	0.48829	0.46472	0.45738	0.41063	0.49134	0.52941
1217.8	0.40173	0.39622	0.38479	0.455	0.45374	0.34997	0.32226	0.39382	0.40378	0.49391	0.45797	0.41143	0.43641	0.40888	0.39462	0.39716	0.44421	0.36312	0.44084	0.42359	0.49209	0.43952	0.49903	0.52273	0.58457	0.56172	0.45728	0.38122	0.48363	0.49197	0.48952	0.47167	0.4552	0.41378	0.48462	0.52693
1218.7	0.38717	0.37911	0.37367	0.43968	0.44503	0.3448	0.31197	0.38841	0.38924	0.4852	0.44389	0.40179	0.42333	0.39304	0.38446	0.38173	0.44104	0.35997	0.43195	0.40971	0.47903	0.43166	0.48769	0.51101	0.58765	0.56002	0.4464	0.37772	0.46379	0.48486	0.48118	0.47062	0.44692	0.40136	0.47517	0.52221
1219.6	0.37597	0.36944	0.35645	0.43032	0.4401	0.34563	0.30536	0.37674	0.37877	0.47416	0.42986	0.39427	0.4173	0.39291	0.37333	0.36642	0.43913	0.36019	0.42581	0.40133	0.46911	0.42019	0.47239	0.5044	0.58539	0.56079	0.44095	0.37166	0.45382	0.48906	0.48312	0.4649	0.44703	0.39302	0.46208	0.51373
1220.5	0.36409	0.35661	0.34514	0.41702	0.43832	0.34098	0.30313	0.37415	0.37219	0.4682	0.41814	0.38504	0.41068	0.38287	0.37025	0.3583	0.43752	0.35961	0.41939	0.38833	0.45471	0.41305	0.46711	0.49967	0.58796	0.56462	0.43931	0.37162	0.44939	0.48725	0.48435	0.46211	0.43438	0.38232	0.44658	0.50161
1221.4	0.34267	0.3456	0.3283	0.39455	0.42576	0.33004	0.28406	0.35687	0.36737	0.46053	0.40584	0.36993	0.39879	0.38243	0.35563	0.35096	0.43468	0.35146	0.39988	0.37848	0.44723	0.40028	0.46021	0.49663	0.59376	0.56641	0.4222	0.36602	0.44125	0.47714	0.47217	0.45236	0.42704	0.37243	0.42892	0.48428
1222.3	0.32854	0.32997	0.31296	0.38319	0.41139	0.31694	0.2721	0.34907	0.35899	0.44391	0.39625	0.3578	0.38646	0.38157	0.34593	0.35032	0.42524	0.34391	0.38935	0.37307	0.43381	0.38766	0.45537	0.48771	0.59839	0.56485	0.40597	0.3733	0.43097	0.46787	0.46626	0.44496	0.42734	0.36881	0.41632	0.46657
1223.2	0.31442	0.31716	0.3036	0.37664	0.39724	0.31046	0.26578	0.3452	0.35252	0.43783	0.39217	0.3501	0.38646	0.38154	0.33293	0.35645	0.42422	0.34447	0.38607	0.37559	0.41944	0.38485	0.4515	0.47817	0.59977	0.56523	0.40374	0.37302	0.4236	0.46722	0.46838	0.44279	0.42237	0.36413	0.40477	0.44947
1224.1	0.30306	0.29888	0.29563	0.37245	0.38519	0.29753	0.25763	0.34424	0.34287	0.43554	0.38919	0.34161	0.38538	0.37397	0.32154	0.35752	0.42143	0.33882	0.38238	0.37656	0.40868	0.39146	0.45344	0.47536	0.60463	0.55939	0.3955	0.38235	0.40448	0.45707	0.46683	0.44721	0.41036	0.36097	0.39428	0.43784
1225	0.29565	0.28979	0.28746	0.37153	0.37657	0.29301	0.25527	0.34456	0.3366	0.42923	0.38499	0.34621	0.38548	0.38505	0.312	0.35393	0.4195	0.33995	0.37502	0.38221	0.40846	0.39317	0.45417	0.48017	0.60896	0.55991	0.38649	0.39373	0.40142	0.45813	0.45997	0.45622	0.41437	0.36599	0.3915	0.42797
1225.9	0.2894	0.27193	0.2799	0.36824	0.36826	0.28581	0.24905	0.34395	0.32966	0.41359	0.37933	0.34218	0.38402	0.37912	0.31162	0.34843	0.41957	0.33866	0.37728	0.37879	0.39425	0.38926	0.44507	0.47892	0.60532	0.54772	0.38058	0.40235	0.39189	0.46064	0.4596	0.45881	0.40688	0.35924	0.37876	0.4124
1226.8	0.28355	0.2595	0.27515	0.36347	0.36456	0.28521	0.25858	0.34542	0.33266	0.41015	0.38567	0.33885	0.38629	0.37759	0.31961	0.3434	0.42282	0.34179	0.38049	0.37928	0.39802	0.39374	0.4458	0.48078	0.60726	0.53892	0.38921	0.40466	0.38776	0.45954	0.46432	0.46429	0.41228	0.35981	0.3731	0.40307
1227.7	0.27552	0.24735	0.26996	0.35667	0.35908	0.28131	0.26148	0.34138	0.3282	0.3996	0.38353	0.33619	0.38429	0.37524	0.32741	0.34144	0.41865	0.33837	0.37882	0.36696	0.3997	0.40094	0.45396	0.48921	0.61027	0.52504	0.38571	0.4149	0.39022	0.45827	0.46472	0.46792	0.41903	0.36321	0.36539	0.39799
1228.6	0.2579	0.22869	0.25365	0.33996	0.35181	0.26796	0.2604	0.3289	0.31523	0.38393	0.37339	0.33228	0.37221	0.36453	0.32725	0.32326	0.4083	0.33542	0.37358	0.35506	0.38892	0.39081	0.44896	0.47957	0.59594	0.50647	0.37799	0.40777	0.39041	0.45187	0.46211	0.46495	0.41388	0.36461	0.35231	0.38667
1229.4	0.2518	0.21605	0.24719	0.336	0.34372	0.26739	0.26235	0.32761	0.31173	0.37917	0.37883	0.31822	0.37141	0.35781	0.33066	0.32249	0.40103	0.3302	0.37605	0.34327	0.38257	0.39209	0.45443	0.47299	0.58551	0.49671	0.38354	0.41237	0.39127	0.45157	0.46729	0.46133	0.41567	0.36701	0.34942	0.37493
1230.3	0.24355	0.20706	0.23416	0.33073	0.33736	0.26713	0.26607	0.32158	0.29894	0.37827	0.37876	0.30935	0.35878	0.35199	0.32244	0.31617	0.39841	0.32982	0.37231	0.33457	0.37736	0.39988	0.45905	0.47079	0.57551	0.48119	0.38527	0.42219	0.39601	0.45207	0.47079	0.46569	0.4186	0.37453	0.34694	0.37142
1231.2	0.23445	0.20172	0.22396	0.31859	0.33287	0.26497	0.25748	0.31652	0.29184	0.37069	0.3683	0.29859	0.35568	0.35641	0.30988	0.31	0.3899	0.32754	0.37278	0.3253	0.37586	0.40177	0.45999	0.47101	0.56252	0.47402	0.37644	0.42822	0.39698	0.45548	0.46897	0.46677	0.41659	0.37464	0.34588	0.36343
1232.1	0.2275	0.19536	0.21533	0.31282	0.33326	0.26522	0.25311	0.31963	0.28425	0.36245	0.3607	0.28433	0.34776	0.35832	0.29488	0.29885	0.38582	0.31975	0.36523	0.3242	0.37264	0.4002	0.45395	0.45902	0.54384	0.46481	0.37353	0.43481	0.39089	0.45116	0.4624	0.46306	0.41246	0.37961	0.35376	0.35497
1233	0.23029	0.19284	0.22088	0.3109	0.32841	0.26446	0.25745	0.32174	0.28003	0.35868	0.35573	0.27188	0.34131	0.35803	0.29032	0.30137	0.38585	0.31215	0.36338	0.32897	0.37004	0.40737	0.4589	0.4582	0.53489	0.45414	0.37675	0.4489	0.38698	0.44788	0.4631	0.46186	0.42116	0.38984	0.36062	0.34604
1233.9	0.22078	0.18299	0.21698	0.30244	0.32316	0.25216	0.24995	0.31033	0.2655	0.34447	0.33839	0.25489	0.33225	0.35394	0.2743	0.29434	0.38139	0.30666	0.35797	0.32938	0.37032	0.40081	0.45111	0.4558	0.51467	0.43405	0.36198	0.45496	0.38259	0.44288	0.45432	0.46233	0.4158	0.39111	0.35725	0.33792
1234.8	0.2205	0.18209	0.22887	0.30092	0.32027	0.2588	0.25346	0.31915	0.26971	0.33212	0.33559	0.25657	0.33669	0.35453	0.27841	0.29632	0.3693	0.30543	0.35581	0.34417	0.37765	0.39758	0.45295	0.45901	0.49886	0.42484	0.35836	0.46361	0.3853	0.44337	0.45428	0.46165	0.4149	0.39453	0.3634	0.33722
1235.7	0.21848	0.17338	0.23196	0.29961	0.31291	0.25473	0.25831	0.3225	0.26719	0.32681	0.33027	0.2645	0.32639	0.34076	0.26971	0.29494	0.3633	0.3003	0.34906	0.35114	0.37691	0.40116	0.45274	0.45791	0.47569	0.40611	0.34992	0.47727	0.38829	0.43565	0.45069	0.45544	0.41105	0.39966	0.36714	0.34221
1236.6	0.2151	0.1735	0.23151	0.28895	0.29842	0.2474	0.25534	0.31371	0.25954	0.32148	0.31935	0.26106	0.31474	0.33116	0.26597	0.28498	0.34584	0.29162	0.34532	0.34797	0.37198	0.39258	0.45201	0.46293	0.44961	0.39194	0.3435	0.48382	0.3781	0.42776	0.44193	0.45116	0.40473	0.39855	0.36289	0.34183
1237.5	0.20791	0.1732	0.23114	0.27544	0.2865	0.24234	0.24513	0.31964	0.25669	0.30853	0.30879	0.26111	0.30243	0.32537	0.25737	0.27402	0.32914	0.28699	0.34237	0.34099	0.36968	0.38	0.4437	0.4614	0.43121	0.38644	0.3327	0.47923	0.37297	0.41971	0.42934	0.4478	0.38881	0.38874	0.36098	0.34121
1238.4	0.2057	0.17474	0.23187	0.26737	0.27875	0.2394	0.24585	0.31686	0.25199	0.30284	0.30881	0.26652	0.29213	0.31688	0.25585	0.26309	0.32242	0.27497	0.34088	0.32914	0.36516	0.38055	0.44149	0.46153	0.41365	0.37513	0.33222	0.48237	0.36261	0.40981	0.42356	0.43382	0.37638	0.39118	0.36707	0.34318
1239.3	0.20588	0.17655	0.23369	0.26451	0.28004	0.23228	0.25577	0.31591	0.24967	0.30415	0.29323	0.26301	0.27595	0.30756	0.24984	0.25941	0.31793	0.26973	0.34421	0.32048	0.36399	0.38132	0.431	0.46593	0.39649	0.36567	0.33327	0.48503	0.35685	0.39616	0.41635	0.42843	0.36853	0.39187	0.37143	0.34912
1240.2	0.19805	0.1743	0.22676	0.25542	0.27286	0.22751	0.25352	0.31202	0.23643	0.29826	0.28295	0.25459	0.26375	0.29544	0.2415	0.24685	0.30512	0.25562	0.34564	0.31425	0.36285	0.37042	0.41826	0.46041	0.38397	0.35457	0.32463	0.47049	0.34185	0.38742	0.40727	0.4212	0.35963	0.38113	0.3756	0.34191
1241.1	0.19819	0.16694	0.23043	0.25767	0.27567	0.22452	0.25525	0.31842	0.23851	0.29067	0.2849	0.25864	0.25868	0.28623	0.23448	0.24896	0.30027	0.25648	0.34856	0.32331	0.36981	0.36946	0.41171	0.46385	0.37637	0.35377	0.3214	0.45726	0.34068	0.38183	0.40753	0.42331	0.35493	0.37567	0.38142	0.34183
1242	0.19997	0.16609	0.23334	0.25767	0.27768	0.22994	0.26178	0.32096	0.23795	0.29223	0.28379	0.25747	0.26042	0.2773	0.23644	0.24233	0.29672	0.25666	0.34373	0.33207	0.37487	0.37644	0.40522	0.46476	0.36866	0.35245	0.32807	0.45546	0.34035	0.37891	0.40459	0.4173	0.35101	0.37389	0.38877	0.34536
1242.9	0.19811	0.16248	0.23542	0.25371	0.26765	0.22531	0.25949	0.32958	0.23732	0.28657	0.27589	0.26257	0.24502	0.26917	0.22585	0.23666	0.28313	0.25073	0.34191	0.34479	0.37856	0.36906	0.39923	0.46109	0.36811	0.35123	0.32983	0.44925	0.32761	0.36316	0.39863	0.4171	0.35184	0.35606	0.38883	0.34961
1243.8	0.19699	0.15366	0.23172	0.24298	0.25609	0.22181	0.24825	0.32599	0.22639	0.27312	0.27984	0.26458	0.24705	0.25938	0.21737	0.23043	0.27645	0.24644	0.33903	0.33808	0.37131	0.36405	0.39553	0.4538	0.35892	0.35445	0.32608	0.4378	0.3181	0.36641	0.39394	0.40967	0.34341	0.34659	0.38961	0.34625
1244.6	0.19391	0.14798	0.23069	0.23978	0.2537	0.21608	0.24154	0.31921	0.21935	0.26183	0.27132	0.2654	0.23846	0.25354	0.20601	0.22698	0.27082	0.23713	0.32822	0.32774	0.36368	0.35375	0.38915	0.44752	0.34599	0.35631	0.32271	0.43178	0.31639	0.35296	0.38141	0.39752	0.33714	0.33867	0.37856	0.34489
1245.6	0.1934	0.1449	0.2251	0.22858	0.24479	0.2151	0.23991	0.31206	0.22013	0.25462	0.26687	0.26772	0.22843	0.24789	0.20523	0.21882	0.27164	0.23369	0.32479	0.31809	0.35449	0.34641	0.38183	0.43817	0.3397	0.34851	0.32612	0.42576	0.3145	0.34326	0.37421	0.3831	0.3322	0.32654	0.3753	0.34138
1246.4	0.19107	0.13826	0.21885	0.22931	0.23669	0.20867	0.22771	0.30162	0.2221	0.25352	0.26852	0.27354	0.2168	0.24623	0.1927	0.21876	0.26543	0.21944	0.32685	0.3108	0.35422	0.33431	0.37457	0.43602	0.33391	0.34612	0.31546	0.41963	0.30526	0.33452	0.36905	0.38059	0.33173	0.31603	0.36852	0.34027
1247.3	0.19305	0.12661	0.21537	0.22448	0.24342	0.20916	0.22793	0.28733	0.22456	0.25315	0.26641	0.27161	0.21819	0.23335	0.19075	0.22099	0.26852	0.21632	0.32075	0.29719	0.35283	0.33348	0.36198	0.4347	0.31392	0.34799	0.31144	0.41113	0.31033	0.33175	0.36374	0.37555	0.32672	0.30883	0.35964	0.33414
1248.2	0.19209	0.12623	0.21338	0.22242	0.24113	0.20271	0.22944	0.28127	0.22742	0.25461	0.26841	0.27385	0.20705	0.2291	0.18696	0.21974	0.26629	0.2064	0.32507	0.30119	0.35314	0.3277	0.35331	0.4308	0.31521	0.3412	0.30964	0.40562	0.31622	0.32048	0.36027	0.37264	0.32651	0.29524	0.35848	0.33351
1249.1	0.19781	0.12562	0.2146	0.22062	0.24081	0.205	0.23099	0.27464	0.23544	0.26144	0.27312	0.27552	0.21109	0.22881	0.19864	0.21852	0.26587	0.20818	0.32481	0.3068	0.3554	0.33013	0.35775	0.43043	0.32177	0.34476	0.32115	0.40289	0.32414	0.32165	0.3615	0.3767	0.32666	0.28642	0.35779	0.33186
1250	0.19521	0.12406	0.20793	0.22155	0.23957	0.20077	0.23254	0.26385	0.23179	0.26862	0.26581	0.26803	0.21246	0.23022	0.19096	0.2131	0.25884	0.20444	0.32309	0.30223	0.35435	0.32303	0.3528	0.4229	0.32008	0.35994	0.32069	0.39956	0.32704	0.31803	0.36023	0.37027	0.32096	0.28578	0.34932	0.32623
1250.9	0.19747	0.12343	0.20632	0.21915	0.24315	0.19781	0.24839	0.25695	0.22173	0.27332	0.26542	0.26248	0.2134	0.2274	0.19599	0.21472	0.25946	0.20406	0.32182	0.30366	0.35102	0.32406	0.35898	0.41537	0.31168	0.37246	0.33773	0.39709	0.33329	0.31827	0.36317	0.36478	0.32246	0.28102	0.34518	0.32675
1251.8	0.19631	0.13063	0.20149	0.22555	0.24414	0.19564	0.25189	0.262	0.21939	0.27429	0.26975	0.25848	0.215	0.23584	0.20358	0.21216	0.25549	0.21098	0.32581	0.30671	0.34851	0.32088	0.36463	0.41303	0.32124	0.3745	0.34528	0.39991	0.33152	0.32244	0.36263	0.36439	0.321	0.28168	0.34526	0.33285
1252.7	0.1922	0.12201	0.18562	0.23028	0.24008	0.19154	0.24252	0.25069	0.21613	0.2818	0.2643	0.24988	0.2158	0.23767	0.19778	0.20567	0.2545	0.20958	0.31492	0.30353	0.34593	0.30951	0.36699	0.40476	0.31669	0.38194	0.3462	0.39725	0.32589	0.3158	0.35142	0.35644	0.31198	0.2776	0.3285	0.32195
1253.6	0.18484	0.11827	0.17837	0.23313	0.23879	0.18806	0.23493	0.24356	0.20888	0.28613	0.25563	0.24214	0.20826	0.23551	0.1907	0.20386	0.25496	0.21098	0.30656	0.30284	0.33431	0.29943	0.35202	0.39458	0.31263	0.38617	0.34394	0.39873	0.31777	0.31399	0.33834	0.34162	0.30042	0.26948	0.31447	0.31877
1254.5	0.19257	0.12168	0.18102	0.23987	0.24312	0.18361	0.22864	0.24684	0.21361	0.29563	0.26039	0.24347	0.2142	0.24204	0.2013	0.21437	0.26236	0.21433	0.30039	0.30863	0.33541	0.30397	0.35268	0.39118	0.3255	0.3916	0.3543	0.40722	0.32153	0.31467	0.33013	0.34417	0.30624	0.26679	0.31462	0.32448
1255.4	0.19242	0.12572	0.17595	0.24882	0.25061	0.18859	0.21603	0.24699	0.22401	0.30117	0.25814	0.24656	0.22252	0.25056	0.19775	0.22031	0.26848	0.22691	0.29388	0.30674	0.33429	0.29287	0.35016	0.39217	0.34007	0.38915	0.35727	0.41176	0.32502	0.31522	0.32307	0.33617	0.30502	0.26108	0.31191	0.32603
1256.3	0.18889	0.11754	0.17394	0.24639	0.25213	0.19054	0.2059	0.23898	0.22346	0.31166	0.24697	0.24952	0.22289	0.25437	0.1981	0.21751	0.27409	0.22268	0.28452	0.30491	0.32291	0.285	0.34928	0.38734	0.34629	0.39351	0.36293	0.40514	0.33545	0.32071	0.31864	0.32508	0.30016	0.25624	0.30849	0.32234
1257.2	0.18739	0.12413	0.1792	0.23966	0.25064	0.19098	0.20063	0.23862	0.22802	0.32048	0.24387	0.24766	0.22432	0.25757	0.2085	0.21403	0.27401	0.22201	0.27987	0.30041	0.31444	0.28478	0.35035	0.38095	0.34724	0.39334	0.36938	0.39696	0.33896	0.31862	0.3116	0.32001	0.29604	0.2553	0.30641	0.3211
1258	0.1937	0.13448	0.18607	0.24222	0.25341	0.19692	0.20383	0.24777	0.23921	0.33471	0.25277	0.24498	0.23697	0.27469	0.21861	0.21933	0.27621	0.23028	0.28808	0.30157	0.31649	0.28442	0.35605	0.38107	0.36249	0.41018	0.37844	0.40006	0.34791	0.32888	0.32474	0.32989	0.30412	0.26176	0.31448	0.32345
1258.9	0.1884	0.13709	0.19157	0.24566	0.25736	0.2043	0.19948	0.24496	0.24177	0.34652	0.25017	0.24243	0.2345	0.27772	0.21384	0.2227	0.27585	0.23081	0.29047	0.29955	0.30972	0.28532	0.35752	0.37882	0.36273	0.4086	0.37873	0.3994	0.35171	0.33601	0.32379	0.32559	0.30382	0.26551	0.3111	0.31856
1259.8	0.18468	0.13654	0.20236	0.23954	0.24873	0.19928	0.20333	0.24	0.24434	0.35998	0.24767	0.22554	0.22902	0.27565	0.20765	0.2214	0.27018	0.22634	0.29025	0.295	0.30014	0.28211	0.35295	0.37133	0.35999	0.41356	0.37186	0.40366	0.34768	0.33712	0.31865	0.3226	0.30078	0.26918	0.30996	0.30876
1260.7	0.18536	0.14472	0.20514	0.23963	0.24727	0.19986	0.20706	0.23718	0.25078	0.36708	0.24878	0.21613	0.235	0.2777	0.20289	0.22104	0.26057	0.23222	0.29307	0.29088	0.29953	0.27916	0.34682	0.35999	0.3644	0.4166	0.37376	0.40105	0.33811	0.33553	0.32217	0.31948	0.30001	0.26994	0.30722	0.30237
1261.6	0.18779	0.14593	0.21348	0.24241	0.25757	0.20392	0.21178	0.23224	0.25907	0.38238	0.25294	0.21536	0.23684	0.27791	0.19936	0.22526	0.25859	0.24316	0.29611	0.29222	0.30059	0.27897	0.34428	0.35933	0.3794	0.42794	0.37858	0.40416	0.33941	0.34409	0.32399	0.31366	0.31316	0.27804	0.31249	0.30639
1262.5	0.18805	0.1455	0.21503	0.24018	0.26198	0.20178	0.21274	0.22506	0.25874	0.39556	0.24922	0.20974	0.23351	0.26985	0.19393	0.22045	0.25692	0.24168	0.2947	0.29101	0.29558	0.28514	0.34247	0.3534	0.37879	0.42836	0.37618	0.39567	0.33671	0.33675	0.31884	0.30278	0.30598	0.28248	0.30992	0.30446
1263.4	0.18539	0.14371	0.20955	0.23301	0.25581	0.19939	0.20827	0.21359	0.2604	0.40067	0.24221	0.20245	0.22395	0.26	0.17927	0.20401	0.24616	0.24148	0.29231	0.28046	0.28682	0.2697	0.33578	0.34817	0.38105	0.42531	0.36239	0.38206	0.32226	0.32635	0.31001	0.29469	0.29532	0.26499	0.30196	0.30636
1264.3	0.18827	0.14115	0.20406	0.22646	0.25501	0.19819	0.19562	0.2093	0.26426	0.4025	0.23235	0.20053	0.22171	0.2514	0.18442	0.20198	0.24092	0.23588	0.28281	0.27504	0.2839	0.26785	0.33114	0.34034	0.38568	0.42081	0.35767	0.36646	0.31296	0.3183	0.30333	0.28718	0.28598	0.25528	0.29205	0.30267
1265.2	0.1957	0.13853	0.20941	0.22352	0.24759	0.19484	0.19209	0.19989	0.25781	0.41351	0.22761	0.19621	0.20972	0.24542	0.17913	0.20227	0.2363	0.23001	0.27875	0.27275	0.28236	0.27095	0.32305	0.33474	0.3841	0.42145	0.34319	0.3614	0.30543	0.30858	0.29413	0.2801	0.27646	0.25364	0.2871	0.29925
1266.1	0.20638	0.14607	0.21369	0.22511	0.24574	0.20088	0.1935	0.20431	0.26409	0.42545	0.21809	0.195	0.20448	0.25363	0.17988	0.20333	0.24129	0.22795	0.27839	0.2708	0.28495	0.27735	0.32138	0.33731	0.38312	0.42666	0.33427	0.3599	0.3063	0.3031	0.29177	0.27903	0.2688	0.24938	0.28566	0.30044
1266.9	0.21393	0.14916	0.21664	0.22335	0.24162	0.19883	0.18804	0.20203	0.26829	0.42043	0.20991	0.19771	0.19952	0.25419	0.17673	0.21106	0.23738	0.23138	0.27333	0.27113	0.28681	0.27011	0.31764	0.33646	0.38567	0.41737	0.32027	0.3607	0.29892	0.30357	0.28343	0.27436	0.26667	0.23553	0.28028	0.30433
1267.8	0.2232	0.15437	0.21845	0.22075	0.23717	0.19685	0.18791	0.20712	0.26539	0.41893	0.20606	0.19175	0.20208	0.24868	0.18475	0.21976	0.23827	0.22931	0.27314	0.28095	0.28695	0.27482	0.31268	0.32784	0.38391	0.41425	0.31822	0.35996	0.2982	0.29646	0.28944	0.27161	0.26186	0.23856	0.27707	0.29742
1268.7	0.23152	0.16424	0.22609	0.22922	0.2361	0.19621	0.19424	0.20518	0.26197	0.4204	0.20423	0.19969	0.20702	0.25421	0.18936	0.21931	0.24346	0.23197	0.28115	0.28091	0.29158	0.27631	0.30816	0.32785	0.38486	0.41549	0.31035	0.3622	0.30522	0.2951	0.29025	0.26968	0.26279	0.24107	0.28001	0.30084
1269.6	0.23846	0.17205	0.22516	0.2265	0.24032	0.19149	0.18682	0.20959	0.26493	0.42027	0.20391	0.18911	0.21028	0.25337	0.20177	0.2194	0.25329	0.23173	0.28296	0.28021	0.2851	0.27535	0.30963	0.3278	0.38046	0.41417	0.30479	0.35636	0.30366	0.28543	0.27777	0.26758	0.26405	0.23584	0.28127	0.29926
1270.5	0.24735	0.17999	0.22949	0.23039	0.23762	0.18114	0.1854	0.21446	0.25132	0.41733	0.2102	0.19205	0.21881	0.24634	0.20616	0.22297	0.25413	0.22834	0.28975	0.29115	0.28239	0.27367	0.30723	0.3242	0.37807	0.40849	0.29655	0.34839	0.29206	0.28238	0.27902	0.26746	0.26029	0.22877	0.27861	0.29979
1271.4	0.25093	0.18385	0.23472	0.2338	0.23224	0.18504	0.18708	0.21011	0.24711	0.41963	0.21142	0.18831	0.21978	0.23852	0.21058	0.21475	0.25448	0.22651	0.29572	0.28686	0.28324	0.27986	0.30355	0.32525	0.37176	0.3985	0.29672	0.34316	0.29126	0.2725	0.27795	0.26276	0.25496	0.23116	0.27701	0.29477
1272.3	0.25378	0.18806	0.24569	0.2296	0.23141	0.18004	0.18655	0.20661	0.2497	0.42648	0.21048	0.19334	0.22469	0.23523	0.21901	0.21134	0.26316	0.22545	0.30258	0.28026	0.28845	0.28615	0.29837	0.33001	0.35987	0.39386	0.29473	0.3429	0.28855	0.27548	0.27034	0.25761	0.25393	0.23345	0.27494	0.29821
1273.2	0.26494	0.196	0.26064	0.22784	0.24008	0.18746	0.18455	0.2086	0.25622	0.42963	0.21593	0.19159	0.22677	0.23759	0.22759	0.2199	0.27613	0.23837	0.30955	0.29095	0.29818	0.29324	0.29671	0.33551	0.3592	0.39216	0.29798	0.33932	0.28719	0.281	0.27446	0.25953	0.25992	0.24375	0.28003	0.30455
1274.1	0.27109	0.20179	0.2672	0.22891	0.23721	0.18209	0.17846	0.19875	0.26068	0.42101	0.22017	0.19922	0.22667	0.24033	0.21544	0.21918	0.27575	0.24067	0.31164	0.29117	0.30687	0.29099	0.29857	0.33094	0.35843	0.38258	0.28979	0.33908	0.28742	0.28334	0.2824	0.25667	0.2628	0.2478	0.27722	0.30074
1274.9	0.27378	0.19953	0.26591	0.21716	0.23475	0.18075	0.17301	0.19181	0.26317	0.41434	0.21374	0.19235	0.22663	0.23719	0.21296	0.21366	0.27756	0.24068	0.31248	0.28321	0.31012	0.28687	0.28804	0.32068	0.3477	0.36552	0.2761	0.33572	0.29139	0.28264	0.28096	0.2533	0.25562	0.25681	0.26856	0.29482
1275.8	0.28539	0.21064	0.27606	0.21513	0.24065	0.18377	0.1747	0.19211	0.2666	0.41593	0.21799	0.19855	0.23186	0.24866	0.21596	0.22325	0.28614	0.24694	0.32321	0.28861	0.3193	0.28515	0.28877	0.31423	0.34206	0.37141	0.27433	0.33491	0.29557	0.28972	0.28972	0.25207	0.26079	0.26346	0.27224	0.29389
1276.7	0.29298	0.21661	0.27975	0.21305	0.23914	0.18714	0.17003	0.18954	0.2628	0.40665	0.21837	0.1972	0.22888	0.25723	0.20951	0.21803	0.28681	0.25203	0.31844	0.28489	0.31746	0.27726	0.28679	0.30658	0.33874	0.36763	0.26357	0.32774	0.29389	0.28999	0.28962	0.25011	0.25839	0.26245	0.26947	0.28528
1277.6	0.29904	0.22154	0.27603	0.21344	0.2308	0.18155	0.16698	0.18732	0.26094	0.39684	0.21208	0.20143	0.22509	0.25932	0.19712	0.21005	0.28246	0.24678	0.3225	0.27333	0.31264	0.27149	0.27944	0.29146	0.32761	0.35747	0.25571	0.33096	0.29188	0.28455	0.28518	0.2511	0.25508	0.26042	0.25934	0.27391
1278.5	0.30227	0.22802	0.27676	0.21255	0.23033	0.18294	0.16573	0.19308	0.25545	0.38924	0.20112	0.19757	0.22622	0.2618	0.19559	0.2084	0.28841	0.24702	0.32074	0.28075	0.31359	0.26676	0.26405	0.28648	0.32628	0.35335	0.25485	0.32777	0.29003	0.29341	0.29038	0.2567	0.25219	0.25818	0.25201	0.27265
1279.4	0.31319	0.24841	0.28498	0.21979	0.23908	0.1974	0.16917	0.18946	0.26148	0.38586	0.20648	0.20411	0.22988	0.2751	0.19989	0.21693	0.29336	0.25674	0.32594	0.28292	0.32133	0.27511	0.26999	0.28873	0.32812	0.36043	0.27033	0.33152	0.29827	0.29757	0.29995	0.26073	0.26581	0.26892	0.26426	0.27514
1280.3	0.3092	0.24109	0.27115	0.20816	0.22838	0.1862	0.15247	0.18052	0.25377	0.35941	0.19827	0.19543	0.21838	0.26143	0.18527	0.21101	0.28723	0.25015	0.31359	0.26671	0.30724	0.26393	0.2577	0.27796	0.31806	0.33953	0.25368	0.31825	0.28687	0.29307	0.28898	0.25965	0.25512	0.2575	0.25493	0.2712
1281.2	0.31357	0.2462	0.26564	0.20847	0.2291	0.18506	0.15483	0.18035	0.25337	0.34609	0.19539	0.19554	0.22029	0.26731	0.18324	0.22146	0.28469	0.24967	0.3202	0.26864	0.30809	0.26072	0.25852	0.26933	0.30863	0.33162	0.25124	0.32144	0.29189	0.29559	0.29141	0.25956	0.2531	0.26243	0.26133	0.26908
1282	0.31203	0.24164	0.26005	0.20183	0.22997	0.17908	0.15076	0.17302	0.24861	0.3317	0.19277	0.18366	0.22073	0.26499	0.18488	0.21502	0.27941	0.24832	0.31568	0.27666	0.30372	0.25459	0.25991	0.26271	0.30231	0.32102	0.24905	0.31683	0.28661	0.30163	0.29259	0.25539	0.24962	0.26134	0.26397	0.26413
1282.9	0.30672	0.23414	0.24997	0.19555	0.22407	0.16967	0.14077	0.16559	0.24666	0.31056	0.18641	0.17487	0.21205	0.25361	0.18409	0.20854	0.26555	0.24064	0.30694	0.26363	0.29395	0.24106	0.24835	0.25163	0.2813	0.30289	0.24573	0.30915	0.27663	0.28942	0.2787	0.24353	0.24485	0.25297	0.25465	0.25715
1283.8	0.30065	0.22428	0.23778	0.192	0.22148	0.15534	0.13401	0.16818	0.25	0.28845	0.17601	0.17021	0.20711	0.24696	0.1722	0.20264	0.26355	0.23578	0.29503	0.26087	0.28501	0.22761	0.24044	0.24005	0.26661	0.29586	0.2354	0.3046	0.26449	0.28206	0.26592	0.2392	0.23439	0.24627	0.25114	0.25413
1284.7	0.30018	0.22405	0.22579	0.1928	0.21886	0.15506	0.13583	0.166	0.25578	0.27895	0.17146	0.16386	0.20548	0.24689	0.17511	0.19967	0.26219	0.22748	0.29162	0.25684	0.27853	0.22359	0.23841	0.23424	0.26014	0.28361	0.23667	0.30252	0.25638	0.27602	0.26663	0.23273	0.23237	0.23941	0.24753	0.24698
1285.6	0.29472	0.21395	0.21901	0.19509	0.21807	0.15099	0.1282	0.16275	0.2659	0.26834	0.1705	0.15835	0.20543	0.24496	0.17238	0.19598	0.26163	0.22275	0.27904	0.25427	0.26826	0.22106	0.22942	0.22994	0.25744	0.27287	0.23745	0.29007	0.24987	0.27223	0.26854	0.23384	0.22937	0.23536	0.24514	0.24867
1286.5	0.29327	0.21014	0.21147	0.18581	0.21112	0.14327	0.12302	0.168	0.27533	0.24812	0.16697	0.16118	0.19761	0.24298	0.17428	0.19572	0.26156	0.20756	0.27534	0.24688	0.26198	0.21707	0.22315	0.23237	0.24582	0.27271	0.23531	0.2726	0.24921	0.2614	0.26829	0.23275	0.22611	0.22219	0.24071	0.25052
1287.4	0.29704	0.20381	0.20703	0.18183	0.20904	0.14613	0.12956	0.16688	0.28548	0.24551	0.16267	0.16116	0.20191	0.2465	0.16834	0.19934	0.26886	0.20393	0.28042	0.24452	0.25551	0.22468	0.22614	0.22812	0.24036	0.27183	0.22812	0.26963	0.25122	0.25655	0.27291	0.23066	0.22334	0.22514	0.2515	0.24949
1288.3	0.28104	0.18963	0.18968	0.16763	0.18678	0.14236	0.11323	0.1599	0.28079	0.22518	0.14759	0.14323	0.1911	0.2329	0.15505	0.17979	0.2544	0.18958	0.27032	0.23249	0.24237	0.20532	0.20871	0.21781	0.23046	0.25314	0.20847	0.25399	0.2305	0.24463	0.2647	0.22703	0.20956	0.2051	0.23568	0.23343
1289.1	0.27489	0.18278	0.19597	0.16609	0.18234	0.14428	0.11128	0.16804	0.29442	0.22226	0.14309	0.14348	0.19957	0.23675	0.15532	0.18185	0.2617	0.18512	0.26877	0.24276	0.24799	0.20404	0.20299	0.21741	0.2307	0.25589	0.20985	0.25189	0.22614	0.25367	0.26284	0.23496	0.21282	0.21612	0.24071	0.23775
1290	0.26952	0.17409	0.18479	0.16056	0.17567	0.1395	0.10601	0.16526	0.29782	0.20719	0.13638	0.13242	0.19516	0.22407	0.15224	0.17329	0.2641	0.17868	0.26058	0.24066	0.24712	0.19679	0.19513	0.20932	0.23241	0.2455	0.2006	0.24861	0.21039	0.24624	0.25721	0.22996	0.21259	0.21353	0.23761	0.22899
1290.9	0.25673	0.16633	0.16264	0.15325	0.16759	0.13593	0.10139	0.16015	0.29608	0.20588	0.12495	0.12	0.19511	0.21465	0.13578	0.16775	0.26171	0.17808	0.24388	0.23222	0.23439	0.19121	0.18277	0.19934	0.22846	0.2273	0.18481	0.24019	0.19753	0.23859	0.24843	0.22181	0.20101	0.21389	0.23181	0.22336
1291.8	0.24762	0.16112	0.15269	0.14976	0.16893	0.13853	0.10114	0.16108	0.30732	0.20359	0.13044	0.11726	0.19359	0.21202	0.13607	0.1704	0.26472	0.18631	0.23706	0.23455	0.2326	0.19067	0.18074	0.20067	0.23333	0.22293	0.17996	0.23982	0.19127	0.24472	0.24924	0.22775	0.19979	0.21298	0.23029	0.22143
1292.7	0.24117	0.15198	0.13818	0.14437	0.16281	0.12869	0.10259	0.14687	0.30506	0.1953	0.12525	0.11264	0.19171	0.20849	0.13346	0.17122	0.26234	0.17851	0.22687	0.22834	0.22074	0.18846	0.17549	0.19157	0.22656	0.21488	0.17606	0.23082	0.18391	0.24333	0.25082	0.22104	0.19781	0.20465	0.2263	0.21804
1293.6	0.23794	0.14932	0.12776	0.13566	0.16075	0.12068	0.10141	0.14339	0.30151	0.18762	0.12046	0.11129	0.18822	0.20244	0.13156	0.15954	0.26098	0.18354	0.22604	0.22395	0.21432	0.18929	0.17194	0.19352	0.21607	0.2136	0.1752	0.22822	0.17238	0.22894	0.25967	0.2198	0.19043	0.19533	0.22361	0.21517
1294.4	0.22847	0.13951	0.1169	0.12224	0.1622	0.11551	0.096329	0.13179	0.29133	0.17892	0.10853	0.10678	0.18152	0.19592	0.12514	0.15523	0.25916	0.17886	0.2203	0.21584	0.20513	0.17995	0.1665	0.19053	0.2026	0.20877	0.16818	0.21391	0.17023	0.2207	0.25294	0.21383	0.17953	0.18198	0.21169	0.21218
1295.3	0.22217	0.12771	0.11517	0.12246	0.15505	0.11353	0.087427	0.11766	0.27621	0.17001	0.10839	0.097253	0.17567	0.1879	0.12414	0.15444	0.2626	0.18413	0.21253	0.20907	0.19509	0.17433	0.1689	0.18497	0.19806	0.20154	0.16495	0.2121	0.16241	0.21616	0.24731	0.21302	0.17319	0.17346	0.20857	0.20899
1296.2	0.21731	0.13007	0.11105	0.11487	0.14691	0.11321	0.082536	0.113	0.2574	0.16347	0.10347	0.095636	0.17532	0.17939	0.12232	0.14426	0.26195	0.17601	0.20817	0.20395	0.18981	0.16343	0.16702	0.18172	0.19499	0.19933	0.17123	0.20983	0.1608	0.21289	0.24716	0.21457	0.16861	0.16614	0.20692	0.21036
1297.1	0.22113	0.12277	0.11801	0.11602	0.15186	0.11744	0.083009	0.11946	0.25181	0.16847	0.10682	0.10133	0.17358	0.17104	0.12743	0.1461	0.27062	0.18746	0.20734	0.20872	0.18961	0.16811	0.1744	0.1863	0.19421	0.19475	0.17968	0.21682	0.16294	0.21256	0.24633	0.21652	0.16816	0.17146	0.213	0.21235
1298	0.22279	0.12144	0.11019	0.11516	0.15196	0.11559	0.078985	0.11436	0.23357	0.15715	0.10141	0.10217	0.17237	0.17124	0.12418	0.14981	0.26856	0.1897	0.18974	0.20736	0.17974	0.15655	0.17099	0.18347	0.19522	0.19016	0.18742	0.2133	0.17052	0.21467	0.2361	0.22005	0.16482	0.17043	0.21028	0.20784
1298.9	0.22581	0.12408	0.10502	0.11409	0.14478	0.11108	0.076569	0.11993	0.21776	0.15328	0.104	0.10034	0.17171	0.16757	0.12366	0.14574	0.26492	0.1935	0.18393	0.2063	0.17595	0.15335	0.16914	0.17667	0.19059	0.18543	0.19429	0.22316	0.16897	0.21403	0.24055	0.227	0.16373	0.16607	0.21531	0.2053
1299.8	0.23392	0.13228	0.10399	0.11559	0.14998	0.11296	0.078138	0.12657	0.21734	0.14558	0.099506	0.10959	0.16891	0.16809	0.11936	0.14254	0.26731	0.19176	0.18587	0.21013	0.18162	0.14559	0.16664	0.1724	0.1875	0.18846	0.20215	0.23073	0.16561	0.21188	0.24406	0.23344	0.17185	0.16157	0.21821	0.19998
1300.6	0.23071	0.12204	0.091673	0.11066	0.13544	0.10462	0.067058	0.11633	0.20101	0.13363	0.085633	0.10819	0.15712	0.15186	0.11056	0.13708	0.25245	0.19696	0.17738	0.20399	0.17319	0.13776	0.15889	0.16687	0.17874	0.17808	0.19514	0.21919	0.15395	0.20306	0.23605	0.22663	0.16281	0.14777	0.20878	0.19245
1301.5	0.23357	0.12795	0.087814	0.10986	0.13664	0.09697	0.067798	0.11533	0.19082	0.13126	0.082619	0.10676	0.15311	0.15213	0.11242	0.13923	0.25594	0.19747	0.17876	0.19794	0.16796	0.125	0.15478	0.16952	0.18229	0.18038	0.19683	0.22034	0.16185	0.20088	0.24365	0.2289	0.16034	0.14424	0.2094	0.18826
1302.4	0.22141	0.11952	0.084513	0.10743	0.12729	0.085818	0.061181	0.10948	0.17636	0.12887	0.070669	0.094911	0.13947	0.13861	0.10542	0.12832	0.25031	0.19007	0.18074	0.18375	0.1587	0.11625	0.1489	0.15822	0.17909	0.18171	0.18211	0.21441	0.15265	0.18613	0.24263	0.22133	0.15638	0.13992	0.20499	0.18
1303.3	0.22081	0.12216	0.085876	0.10802	0.1213	0.089027	0.061132	0.10457	0.17272	0.12429	0.067883	0.091965	0.13443	0.13769	0.099276	0.1258	0.25001	0.19196	0.18241	0.18118	0.15601	0.10976	0.14733	0.16205	0.18478	0.19063	0.18324	0.20881	0.15113	0.18431	0.24173	0.22226	0.1601	0.13564	0.20086	0.17809
1304.2	0.2139	0.1213	0.086641	0.10844	0.11852	0.090186	0.061448	0.10156	0.1613	0.1294	0.069142	0.081835	0.12804	0.13061	0.096438	0.12313	0.24135	0.19689	0.18373	0.17644	0.1458	0.10578	0.14482	0.16318	0.18354	0.18917	0.18952	0.20717	0.1517	0.18658	0.23563	0.21903	0.14976	0.1365	0.19865	0.17531
1305.1	0.21677	0.12989	0.085733	0.1172	0.12384	0.088266	0.071177	0.10955	0.15713	0.13023	0.066371	0.077315	0.12429	0.13899	0.097807	0.12284	0.24942	0.19446	0.18658	0.17665	0.14623	0.10442	0.14193	0.16339	0.18344	0.1945	0.19711	0.21031	0.15184	0.18673	0.23219	0.21761	0.14665	0.1429	0.19914	0.17467
1305.9	0.21924	0.13175	0.084644	0.1193	0.12827	0.089181	0.072762	0.10796	0.14907	0.1191	0.059498	0.071359	0.11742	0.13217	0.089613	0.12453	0.24795	0.19201	0.18994	0.17247	0.14581	0.10483	0.13833	0.16246	0.18084	0.19356	0.20106	0.21693	0.15185	0.18013	0.22756	0.22198	0.14681	0.1333	0.19356	0.17299
1306.8	0.22474	0.13192	0.083547	0.12334	0.1372	0.092588	0.074863	0.11527	0.1401	0.11589	0.069011	0.072114	0.11686	0.12781	0.097554	0.13233	0.25263	0.19856	0.18942	0.17858	0.14511	0.1057	0.14261	0.16773	0.17875	0.18187	0.20856	0.22554	0.15673	0.18741	0.22322	0.21983	0.14663	0.13307	0.19228	0.17649
1307.7	0.22178	0.13379	0.084453	0.13094	0.14627	0.090046	0.076708	0.11657	0.13564	0.1204	0.061428	0.07745	0.11261	0.13073	0.10967	0.14546	0.25303	0.20406	0.19745	0.17683	0.14204	0.11254	0.13967	0.17568	0.18164	0.18984	0.21699	0.23572	0.15653	0.19061	0.21851	0.21695	0.14448	0.13774	0.19585	0.17952
1308.6	0.22039	0.14143	0.083606	0.13454	0.15829	0.090324	0.08414	0.123	0.13643	0.1261	0.062397	0.085423	0.1165	0.13559	0.12184	0.15335	0.26838	0.21688	0.20788	0.18299	0.14758	0.11766	0.14867	0.18789	0.19138	0.20043	0.22278	0.24273	0.16081	0.19397	0.22786	0.22012	0.1533	0.13857	0.19638	0.19084
1309.5	0.21962	0.14093	0.090695	0.13219	0.16624	0.092451	0.082654	0.11905	0.13223	0.11911	0.067297	0.086198	0.11679	0.1337	0.13367	0.16059	0.27293	0.21807	0.21843	0.18487	0.14132	0.1144	0.15555	0.20392	0.19372	0.20054	0.2291	0.25374	0.16625	0.192	0.23634	0.21805	0.15895	0.13992	0.20136	0.19803
1310.3	0.20599	0.13463	0.089462	0.13162	0.16498	0.092428	0.07334	0.11323	0.12227	0.12723	0.066859	0.085351	0.11377	0.13121	0.14435	0.16063	0.27626	0.2249	0.21922	0.18826	0.13912	0.11893	0.15523	0.20708	0.20061	0.1999	0.23193	0.25219	0.15899	0.20342	0.22371	0.21068	0.15891	0.14844	0.20383	0.20674
1311.2	0.20873	0.14866	0.098443	0.13586	0.17536	0.10192	0.077487	0.11103	0.13429	0.13721	0.072201	0.08887	0.11922	0.14172	0.15826	0.16874	0.29153	0.23683	0.23942	0.20068	0.14779	0.12509	0.16332	0.21926	0.2114	0.21538	0.24799	0.25971	0.17232	0.21213	0.22376	0.22054	0.16799	0.15835	0.21365	0.22022
1312.1	0.21005	0.14975	0.099252	0.14095	0.17641	0.1059	0.080356	0.11817	0.12591	0.13666	0.078218	0.08299	0.12245	0.14092	0.16274	0.17056	0.30084	0.2495	0.25674	0.21753	0.15904	0.12308	0.17351	0.22372	0.21132	0.21132	0.2499	0.26915	0.17824	0.21716	0.22	0.22005	0.17292	0.16297	0.22152	0.22584
1313	0.21309	0.14988	0.094804	0.14529	0.17646	0.10491	0.076101	0.11543	0.11928	0.13101	0.078186	0.077603	0.11632	0.13872	0.16738	0.18003	0.30313	0.25024	0.26451	0.22837	0.16473	0.12818	0.1737	0.23345	0.20911	0.21214	0.24666	0.27544	0.18651	0.2209	0.20857	0.22314	0.17393	0.17301	0.2271	0.22321
1313.9	0.21541	0.15419	0.093528	0.15853	0.18529	0.11204	0.077448	0.12222	0.12317	0.1373	0.080365	0.078054	0.11304	0.13855	0.17012	0.19179	0.32001	0.26795	0.27589	0.24663	0.18479	0.1466	0.17836	0.23501	0.21348	0.22185	0.24625	0.27853	0.19509	0.22889	0.1972	0.23139	0.1807	0.18124	0.23787	0.2288
1314.8	0.22571	0.16617	0.10119	0.16776	0.1917	0.11821	0.086826	0.12868	0.13073	0.14007	0.094053	0.083645	0.12405	0.14848	0.18588	0.20197	0.33324	0.28527	0.29691	0.26911	0.20083	0.1626	0.19167	0.24457	0.21432	0.23047	0.25418	0.27835	0.20318	0.23131	0.1959	0.23897	0.19442	0.19585	0.25005	0.23692
1315.6	0.22909	0.16609	0.1019	0.17254	0.1869	0.11338	0.088639	0.12839	0.12786	0.14161	0.09373	0.083724	0.12663	0.14596	0.19061	0.21176	0.34258	0.28459	0.31125	0.28347	0.2145	0.176	0.19758	0.24918	0.21385	0.2338	0.24841	0.27897	0.20045	0.22741	0.19489	0.23429	0.2035	0.19693	0.2557	0.23137
1316.5	0.24158	0.1778	0.11379	0.17714	0.19696	0.12109	0.093332	0.12632	0.12561	0.14637	0.10699	0.097604	0.13034	0.15064	0.20694	0.22182	0.36336	0.2893	0.32266	0.30267	0.22288	0.19733	0.21141	0.27169	0.22099	0.23475	0.25365	0.27958	0.21205	0.22972	0.20364	0.24262	0.21202	0.21181	0.26447	0.23871
1317.4	0.24646	0.18003	0.1147	0.178	0.19728	0.12996	0.094355	0.1309	0.11356	0.15106	0.11516	0.10401	0.13807	0.15248	0.21135	0.22714	0.36917	0.29789	0.33565	0.31303	0.22849	0.21315	0.22813	0.27005	0.22547	0.23235	0.25513	0.27881	0.21549	0.23697	0.20484	0.2371	0.20951	0.21586	0.27475	0.24861
1318.3	0.25146	0.18462	0.11504	0.1768	0.19541	0.12623	0.094625	0.13109	0.11054	0.1545	0.11806	0.11115	0.15188	0.15923	0.22373	0.23399	0.37541	0.29806	0.35282	0.32599	0.23851	0.22123	0.23972	0.28077	0.2377	0.23476	0.25748	0.28155	0.21864	0.23751	0.21279	0.2412	0.21115	0.21237	0.27866	0.2561
1319.2	0.26046	0.18872	0.11538	0.17898	0.20377	0.13437	0.10418	0.13221	0.10415	0.15661	0.12116	0.11488	0.1582	0.15945	0.22258	0.23954	0.38087	0.30292	0.36857	0.34035	0.25902	0.236	0.25349	0.29019	0.24014	0.23422	0.26291	0.29044	0.23174	0.24762	0.22222	0.23757	0.20792	0.21329	0.2841	0.26586
1320	0.26527	0.19238	0.11074	0.18222	0.20562	0.14258	0.10714	0.12908	0.096382	0.15481	0.11806	0.11274	0.15434	0.16062	0.21361	0.23768	0.38342	0.31726	0.37215	0.35403	0.27072	0.25514	0.26398	0.29498	0.23878	0.23725	0.25791	0.29314	0.23769	0.25968	0.2209	0.24125	0.20238	0.22472	0.28197	0.27198
1320.9	0.27111	0.19062	0.10055	0.18636	0.20873	0.14263	0.11297	0.13003	0.10341	0.16103	0.1131	0.11001	0.15686	0.16346	0.20731	0.23966	0.38569	0.32348	0.37835	0.36348	0.29328	0.27759	0.28272	0.29228	0.2434	0.23986	0.25837	0.29486	0.23818	0.26184	0.21591	0.24533	0.20898	0.22523	0.28751	0.27659
1321.8	0.28283	0.19394	0.10685	0.1893	0.20882	0.1386	0.11141	0.12487	0.10716	0.15548	0.1041	0.10939	0.15425	0.167	0.20617	0.23477	0.39234	0.31517	0.37141	0.3716	0.30889	0.29441	0.28396	0.29675	0.24484	0.24365	0.26016	0.28884	0.23633	0.25387	0.2143	0.24155	0.21609	0.22235	0.28379	0.27594
1322.7	0.29579	0.20401	0.1188	0.20046	0.22294	0.15011	0.12674	0.12991	0.1097	0.16447	0.11037	0.1137	0.15754	0.17352	0.20133	0.23609	0.39672	0.32266	0.36684	0.38522	0.32913	0.31917	0.30769	0.30382	0.24627	0.24761	0.27445	0.2898	0.2475	0.26371	0.22097	0.24416	0.23478	0.23954	0.28814	0.2884
1323.6	0.3008	0.20783	0.12032	0.20668	0.21885	0.14584	0.12034	0.13055	0.11147	0.16166	0.10952	0.11259	0.15647	0.17821	0.18885	0.23081	0.38721	0.31812	0.3544	0.38452	0.32993	0.32859	0.32201	0.31204	0.24388	0.25535	0.2671	0.28541	0.24572	0.25797	0.21922	0.24206	0.23844	0.24711	0.28753	0.28812
1324.4	0.31289	0.21228	0.12735	0.21382	0.22472	0.15144	0.12736	0.13799	0.11469	0.16623	0.11639	0.11844	0.16196	0.18557	0.19124	0.2252	0.37847	0.31001	0.34742	0.38023	0.34323	0.34131	0.33525	0.31941	0.25188	0.26405	0.28211	0.28182	0.24655	0.26086	0.22719	0.23919	0.24942	0.25317	0.29633	0.30243
1325.3	0.31986	0.22328	0.13857	0.22204	0.23003	0.16401	0.13566	0.14534	0.11524	0.16984	0.1315	0.12419	0.16955	0.18679	0.1862	0.21612	0.37136	0.30394	0.33548	0.37412	0.34954	0.35026	0.3379	0.32268	0.25405	0.27355	0.29045	0.28015	0.24623	0.26984	0.23269	0.23417	0.25152	0.26267	0.29485	0.31262
1326.2	0.32444	0.22185	0.1488	0.23418	0.244	0.17083	0.14766	0.15334	0.12447	0.17745	0.14284	0.12771	0.18171	0.19294	0.18458	0.21335	0.35878	0.29997	0.33755	0.36949	0.35644	0.35797	0.35438	0.32607	0.2527	0.27807	0.29764	0.28331	0.25723	0.28321	0.24179	0.24222	0.25821	0.269	0.30058	0.31918
1327.1	0.32214	0.21921	0.15326	0.23399	0.24932	0.17868	0.14836	0.15385	0.12251	0.17545	0.14497	0.12371	0.18436	0.19805	0.1797	0.1992	0.34396	0.29403	0.32731	0.3456	0.3514	0.35763	0.35619	0.31235	0.24926	0.28388	0.29232	0.27632	0.25684	0.28354	0.23109	0.23629	0.24907	0.26623	0.30345	0.31033
1328	0.3189	0.21487	0.15201	0.236	0.25576	0.18502	0.15352	0.1549	0.11866	0.17891	0.14264	0.12519	0.17994	0.19949	0.17831	0.19463	0.3347	0.27832	0.3113	0.32896	0.34972	0.35994	0.35282	0.2962	0.25446	0.28897	0.29385	0.27302	0.2552	0.28281	0.23106	0.23336	0.24233	0.26428	0.30201	0.30977
1328.8	0.31215	0.22085	0.15141	0.23464	0.26464	0.17878	0.15523	0.15426	0.11968	0.17864	0.14217	0.13234	0.18057	0.19867	0.1692	0.18693	0.32047	0.26225	0.29307	0.31303	0.33957	0.35363	0.35079	0.28654	0.2464	0.28752	0.28515	0.27051	0.2595	0.27673	0.21979	0.22427	0.23493	0.25544	0.29735	0.30351
1329.7	0.30428	0.21191	0.15149	0.23468	0.26609	0.16838	0.15271	0.1517	0.11568	0.17584	0.13308	0.13268	0.17804	0.20058	0.16174	0.17861	0.30305	0.2481	0.27876	0.29235	0.3174	0.3389	0.34342	0.27212	0.2325	0.28741	0.27803	0.26608	0.2551	0.267	0.21459	0.21808	0.22832	0.25335	0.29216	0.29789
1330.6	0.30148	0.21868	0.16254	0.2387	0.26261	0.17743	0.16133	0.16002	0.11985	0.18334	0.14027	0.14269	0.18005	0.19965	0.16253	0.17648	0.28955	0.2418	0.26706	0.28462	0.31895	0.33207	0.33319	0.26894	0.23184	0.29149	0.28509	0.2713	0.25756	0.26534	0.21463	0.21228	0.22538	0.2614	0.29186	0.30661
1331.5	0.30434	0.21793	0.16734	0.24448	0.26061	0.17652	0.16199	0.16568	0.12106	0.18896	0.14204	0.15219	0.18278	0.19725	0.16597	0.17715	0.27181	0.22853	0.25143	0.28174	0.31159	0.32143	0.3244	0.2713	0.22772	0.29375	0.28318	0.27695	0.25699	0.26914	0.21042	0.21229	0.22731	0.2631	0.28712	0.31563
1332.4	0.29866	0.22444	0.17675	0.24933	0.26126	0.17845	0.1689	0.16912	0.12811	0.19138	0.1474	0.15469	0.19033	0.2043	0.16882	0.17315	0.26297	0.22157	0.23841	0.27152	0.30116	0.30865	0.31325	0.26337	0.22088	0.2959	0.28657	0.27204	0.25265	0.27017	0.20551	0.21186	0.23247	0.25573	0.28491	0.3202
1333.2	0.29053	0.22046	0.18291	0.25179	0.26326	0.18434	0.1675	0.17392	0.13388	0.19399	0.15396	0.15495	0.19522	0.20902	0.17536	0.1752	0.25035	0.22302	0.22975	0.26452	0.28914	0.29361	0.30123	0.2627	0.226	0.29953	0.29359	0.26871	0.24813	0.2645	0.21347	0.21406	0.23487	0.25449	0.28161	0.32373
1334.1	0.28418	0.22751	0.18772	0.25192	0.26816	0.19516	0.1702	0.18082	0.13967	0.19988	0.15632	0.15672	0.19894	0.21536	0.18497	0.17204	0.24232	0.21177	0.21909	0.26426	0.28939	0.28901	0.29546	0.25829	0.22839	0.30245	0.29599	0.26148	0.25964	0.2643	0.20949	0.21511	0.23316	0.25431	0.28177	0.32287
1335	0.27954	0.23445	0.19132	0.2513	0.28087	0.19956	0.18033	0.18353	0.15009	0.20782	0.15776	0.15857	0.20645	0.22604	0.18924	0.16892	0.23787	0.21461	0.21724	0.25905	0.27848	0.28317	0.2939	0.25128	0.23839	0.30915	0.29439	0.25859	0.25828	0.26664	0.21307	0.22218	0.24211	0.2562	0.28297	0.32322
1335.9	0.26939	0.23895	0.19762	0.25034	0.28179	0.20362	0.17884	0.18332	0.15226	0.21001	0.16836	0.16764	0.20559	0.23545	0.18408	0.1708	0.2305	0.21244	0.20648	0.25026	0.26916	0.27253	0.28799	0.25056	0.2412	0.31114	0.29751	0.25276	0.25689	0.26372	0.21968	0.21386	0.23657	0.25601	0.28473	0.3267
1336.7	0.2621	0.2351	0.20145	0.24978	0.2823	0.20336	0.17404	0.18309	0.15647	0.21583	0.16714	0.16502	0.2059	0.23109	0.18183	0.16933	0.2179	0.20441	0.20349	0.23616	0.2611	0.25587	0.27908	0.24605	0.23864	0.30005	0.29423	0.25632	0.25612	0.25959	0.21525	0.20559	0.23738	0.25892	0.27897	0.31415
1337.6	0.26881	0.24117	0.21211	0.25782	0.28685	0.21474	0.18756	0.19854	0.16744	0.22847	0.17418	0.17626	0.21404	0.24494	0.18033	0.17548	0.21977	0.20565	0.20774	0.23538	0.26256	0.26008	0.2759	0.24775	0.24121	0.30727	0.29222	0.26133	0.26665	0.2699	0.21356	0.21276	0.24417	0.26757	0.2835	0.31308
1338.5	0.26288	0.23459	0.22155	0.25555	0.28654	0.21552	0.19438	0.20237	0.17299	0.22789	0.1792	0.1728	0.21756	0.24332	0.17954	0.1785	0.20812	0.2032	0.20357	0.2222	0.25087	0.24304	0.26856	0.244	0.24362	0.30311	0.28975	0.25539	0.26257	0.27245	0.20973	0.20751	0.23976	0.25882	0.27768	0.30511
1339.4	0.25244	0.22511	0.22276	0.25252	0.28181	0.21958	0.19053	0.20097	0.16533	0.22638	0.18334	0.17668	0.22033	0.2392	0.17323	0.17821	0.19881	0.19204	0.19565	0.21093	0.23738	0.22203	0.2592	0.24723	0.23474	0.29848	0.28486	0.25195	0.25382	0.26806	0.20139	0.20009	0.22879	0.25437	0.27417	0.297
1340.3	0.24565	0.22225	0.22867	0.25693	0.28441	0.22108	0.20599	0.21	0.17432	0.23381	0.18192	0.17488	0.22338	0.23581	0.17649	0.1751	0.19613	0.18383	0.20268	0.21152	0.22959	0.21946	0.25104	0.24316	0.23526	0.29582	0.28611	0.25205	0.25337	0.26248	0.20114	0.20704	0.23103	0.25277	0.2682	0.28797
1341.1	0.24909	0.22431	0.24051	0.25671	0.29248	0.22611	0.2182	0.21898	0.18005	0.2376	0.18604	0.19255	0.23474	0.24499	0.18073	0.1793	0.19993	0.1846	0.20402	0.22409	0.23156	0.22335	0.25285	0.2536	0.24149	0.30418	0.29517	0.25249	0.26319	0.26627	0.20709	0.21527	0.23352	0.25611	0.26831	0.29845
1342	0.24268	0.22847	0.25648	0.25938	0.29926	0.23745	0.22271	0.2203	0.1787	0.23672	0.19004	0.19094	0.23921	0.24269	0.17907	0.16951	0.19715	0.18229	0.19914	0.22221	0.22765	0.21158	0.24996	0.24369	0.24244	0.29854	0.30267	0.25549	0.26634	0.27085	0.21117	0.21635	0.23141	0.25804	0.26753	0.29367
1342.9	0.24101	0.23921	0.2651	0.26068	0.29801	0.24617	0.23007	0.22558	0.18993	0.24443	0.19266	0.19823	0.24703	0.24875	0.18066	0.17453	0.19705	0.18303	0.20339	0.22353	0.2339	0.2155	0.24711	0.24644	0.24583	0.31026	0.31497	0.26413	0.27329	0.27664	0.21858	0.21842	0.23481	0.26211	0.26991	0.29301
1343.8	0.23875	0.24773	0.26815	0.25966	0.29437	0.24296	0.23039	0.23427	0.18798	0.24713	0.18877	0.19217	0.24769	0.25275	0.17941	0.17497	0.19274	0.1795	0.1965	0.22744	0.23282	0.22149	0.23443	0.23872	0.24078	0.31736	0.31268	0.26358	0.2746	0.27161	0.21243	0.21975	0.23266	0.26059	0.25976	0.28611
1344.6	0.23737	0.25286	0.27863	0.25902	0.30055	0.24722	0.22863	0.24328	0.19265	0.24883	0.19077	0.18935	0.25329	0.2577	0.18341	0.17757	0.18567	0.1778	0.19234	0.22733	0.2367	0.21064	0.22802	0.23622	0.241	0.31958	0.30752	0.26766	0.27345	0.27541	0.20602	0.21821	0.23431	0.26282	0.25853	0.27917
1345.5	0.24032	0.26961	0.28863	0.26573	0.30244	0.26214	0.24018	0.25639	0.20183	0.25897	0.20178	0.1921	0.26364	0.26545	0.18492	0.17752	0.17907	0.18314	0.19151	0.2277	0.23656	0.2145	0.2277	0.23813	0.24617	0.32645	0.30765	0.27012	0.27954	0.2788	0.2165	0.22302	0.2366	0.26496	0.26165	0.26927
1346.4	0.24254	0.27243	0.29146	0.25996	0.30414	0.26225	0.2498	0.25797	0.21085	0.26481	0.20165	0.19775	0.27208	0.26448	0.19547	0.18504	0.17683	0.18032	0.18942	0.23118	0.23639	0.21597	0.22215	0.24496	0.24904	0.3307	0.31316	0.26642	0.27608	0.27289	0.21496	0.21905	0.23769	0.25817	0.25287	0.26687
1347.3	0.24615	0.27739	0.29343	0.26256	0.3078	0.26167	0.24947	0.26892	0.21045	0.26463	0.2025	0.20729	0.26836	0.27404	0.19591	0.18406	0.17302	0.18943	0.18416	0.23683	0.23074	0.21099	0.21912	0.245	0.24971	0.33459	0.30201	0.27322	0.27917	0.27241	0.21452	0.22596	0.23692	0.25705	0.25157	0.26872
1348.1	0.24937	0.28273	0.30065	0.26712	0.31789	0.27046	0.25598	0.27113	0.23022	0.26864	0.20874	0.21494	0.27375	0.2748	0.20603	0.18618	0.1713	0.19181	0.18789	0.23541	0.2388	0.21045	0.22333	0.24173	0.26126	0.33939	0.30912	0.27878	0.287	0.27846	0.22163	0.23235	0.24929	0.2594	0.25952	0.27083
1349	0.2545	0.29015	0.29628	0.27223	0.32283	0.28059	0.26755	0.2778	0.23193	0.27807	0.22027	0.22796	0.28442	0.27643	0.20896	0.19006	0.17842	0.20126	0.19359	0.23846	0.24007	0.22076	0.22817	0.24875	0.27677	0.35222	0.31802	0.28977	0.29402	0.28422	0.23569	0.23648	0.25525	0.26446	0.26624	0.27084
1349.9	0.25249	0.28981	0.28799	0.27617	0.32924	0.27976	0.26109	0.2782	0.23483	0.28163	0.22371	0.22348	0.27718	0.27501	0.2135	0.18891	0.17562	0.20015	0.19582	0.23526	0.2331	0.21742	0.22443	0.24444	0.28113	0.36079	0.31128	0.29384	0.29083	0.28741	0.23309	0.23379	0.25426	0.26363	0.26559	0.26672
1350.8	0.24807	0.28433	0.27823	0.27949	0.3272	0.28086	0.25959	0.28441	0.23167	0.28205	0.22539	0.22348	0.26741	0.2667	0.20765	0.19023	0.17021	0.20146	0.19292	0.22962	0.22619	0.21153	0.22225	0.2365	0.28134	0.36265	0.29891	0.29821	0.29331	0.29405	0.22505	0.23393	0.24596	0.26042	0.26848	0.26312
1351.6	0.25483	0.28742	0.28498	0.28339	0.33552	0.29556	0.27276	0.28269	0.23645	0.29585	0.23654	0.22219	0.27828	0.26127	0.21711	0.18751	0.17351	0.2032	0.20281	0.23594	0.23325	0.21874	0.22448	0.2393	0.29151	0.36677	0.31545	0.30122	0.29173	0.30534	0.23423	0.22831	0.25643	0.26794	0.27957	0.2695
1352.5	0.25619	0.28937	0.2821	0.28385	0.33308	0.30822	0.27143	0.29281	0.23131	0.29614	0.23283	0.22547	0.27	0.26595	0.21583	0.18755	0.17112	0.20442	0.20329	0.2417	0.23071	0.22425	0.21878	0.24311	0.29531	0.36927	0.31211	0.30369	0.28822	0.30557	0.23912	0.22544	0.24832	0.26363	0.27747	0.26589
1353.4	0.25799	0.28821	0.28622	0.2855	0.33783	0.3147	0.2683	0.29658	0.24003	0.29359	0.23131	0.22838	0.26496	0.26914	0.21824	0.18382	0.16924	0.20382	0.20408	0.24281	0.22724	0.22308	0.2146	0.24289	0.29201	0.36834	0.30992	0.30226	0.28906	0.30295	0.23686	0.22518	0.23778	0.26219	0.27763	0.27015
1354.3	0.26564	0.29125	0.29159	0.28475	0.34512	0.32918	0.27729	0.3043	0.23857	0.29223	0.24059	0.24237	0.27001	0.26733	0.21961	0.19217	0.17896	0.21724	0.21338	0.25423	0.2378	0.23041	0.21741	0.24909	0.29735	0.36823	0.32102	0.30314	0.29664	0.31276	0.23872	0.23244	0.2455	0.26174	0.28944	0.27809
1355.1	0.27198	0.29751	0.29169	0.28719	0.34586	0.33303	0.27449	0.3042	0.23515	0.29861	0.24832	0.2454	0.27344	0.27727	0.2222	0.19035	0.18318	0.22242	0.22144	0.2565	0.24488	0.23724	0.21751	0.25393	0.29894	0.37072	0.32404	0.31294	0.29567	0.3065	0.24154	0.23661	0.2467	0.27138	0.29161	0.28252
1356	0.27279	0.29642	0.28204	0.29098	0.34664	0.33628	0.27503	0.3096	0.23431	0.29364	0.24991	0.25658	0.26463	0.27552	0.21838	0.19729	0.17952	0.22035	0.22541	0.24748	0.24571	0.24161	0.21619	0.25624	0.29855	0.37128	0.31252	0.31625	0.29887	0.29866	0.24564	0.23517	0.24768	0.27158	0.28592	0.2766
1356.9	0.27808	0.29982	0.28357	0.29218	0.35564	0.33205	0.28466	0.30722	0.23665	0.29373	0.26831	0.26264	0.2673	0.27438	0.22	0.19739	0.17912	0.23131	0.23365	0.24821	0.2432	0.23755	0.22284	0.26498	0.30011	0.37381	0.31762	0.3139	0.30457	0.30348	0.24607	0.234	0.25472	0.27408	0.28775	0.27756
1357.8	0.28676	0.30791	0.28622	0.29531	0.34601	0.33205	0.2922	0.30596	0.23449	0.29537	0.27756	0.26498	0.27121	0.27292	0.22369	0.20311	0.1791	0.24577	0.23758	0.24829	0.24972	0.23411	0.22323	0.26471	0.29999	0.37727	0.32223	0.32046	0.30961	0.31175	0.25211	0.23226	0.26197	0.27102	0.28375	0.27094
1358.6	0.28697	0.30958	0.28725	0.29607	0.34034	0.32722	0.2946	0.30698	0.24162	0.29683	0.27657	0.26826	0.26652	0.27465	0.22505	0.20077	0.16937	0.24568	0.24067	0.24615	0.24627	0.22832	0.21731	0.26645	0.30538	0.38008	0.32429	0.32491	0.30867	0.29919	0.25653	0.22927	0.25514	0.27127	0.27617	0.26775
1359.5	0.29301	0.30723	0.29358	0.30343	0.34117	0.33023	0.30331	0.3147	0.25629	0.29175	0.28632	0.2735	0.26726	0.27151	0.2301	0.20765	0.16564	0.25878	0.24966	0.25095	0.24621	0.22997	0.22431	0.27483	0.31767	0.3822	0.32503	0.32334	0.31106	0.30522	0.25807	0.22831	0.26491	0.26914	0.28876	0.26941
1360.4	0.29993	0.30615	0.30161	0.30746	0.34721	0.32951	0.3023	0.32169	0.26349	0.29931	0.3003	0.27622	0.2772	0.26833	0.23494	0.21152	0.16502	0.27723	0.25001	0.26175	0.24577	0.22737	0.22655	0.27958	0.32352	0.37552	0.3327	0.32834	0.31392	0.30947	0.24845	0.23406	0.27223	0.2682	0.29786	0.27321
1361.3	0.3088	0.30276	0.30531	0.31548	0.35144	0.33839	0.30967	0.33127	0.26534	0.31082	0.30433	0.28814	0.28776	0.26586	0.23936	0.21673	0.16878	0.28938	0.25127	0.26203	0.24915	0.23342	0.22687	0.27965	0.33258	0.36951	0.33899	0.33763	0.32301	0.3082	0.25121	0.23463	0.26972	0.27809	0.30065	0.27923
1362.1	0.31883	0.31067	0.31388	0.31269	0.36425	0.34436	0.31705	0.34439	0.27087	0.32044	0.30947	0.29673	0.29245	0.27215	0.23903	0.21391	0.17279	0.30374	0.25936	0.26992	0.24866	0.24368	0.23175	0.28388	0.33992	0.3709	0.34385	0.3393	0.33336	0.31355	0.252	0.23651	0.27746	0.28929	0.31166	0.28647
1363	0.3258	0.31526	0.31683	0.31349	0.37032	0.35141	0.33063	0.34629	0.26885	0.31905	0.3214	0.29866	0.29341	0.27028	0.23933	0.21729	0.17987	0.31797	0.26617	0.27333	0.25511	0.25041	0.2414	0.28489	0.3385	0.37318	0.33908	0.34414	0.3369	0.321	0.249	0.23537	0.28524	0.29515	0.31862	0.29359
1363.9	0.33029	0.32265	0.32082	0.31284	0.38756	0.35991	0.33086	0.34707	0.26718	0.32763	0.32422	0.31063	0.29586	0.27072	0.24853	0.21521	0.18753	0.3261	0.2676	0.28305	0.26012	0.25369	0.24472	0.28219	0.33842	0.37737	0.34872	0.34679	0.34208	0.32236	0.26171	0.23663	0.28607	0.2954	0.31732	0.29363
1364.8	0.32946	0.3194	0.32608	0.30969	0.38014	0.35811	0.32863	0.34343	0.26145	0.31897	0.3173	0.31591	0.28826	0.27236	0.25172	0.21886	0.18794	0.33298	0.26544	0.27907	0.25057	0.24921	0.24219	0.28007	0.33832	0.37636	0.35456	0.3483	0.33756	0.31768	0.26216	0.23456	0.27346	0.2978	0.31144	0.29171
1365.6	0.34334	0.33004	0.33567	0.31722	0.38737	0.36251	0.33191	0.34565	0.27414	0.32342	0.32502	0.32336	0.29067	0.27932	0.26048	0.23046	0.19654	0.35593	0.27472	0.28784	0.25829	0.25603	0.25264	0.29446	0.33968	0.39617	0.36266	0.35463	0.34848	0.33227	0.2665	0.23881	0.29082	0.29608	0.32202	0.29842
1366.5	0.33944	0.32139	0.32616	0.32255	0.38543	0.36182	0.33112	0.33822	0.27293	0.31942	0.32813	0.32774	0.2833	0.2756	0.25451	0.23439	0.18944	0.35941	0.27118	0.28508	0.25772	0.25305	0.25578	0.2963	0.33705	0.39791	0.35835	0.35267	0.34127	0.3291	0.26582	0.2374	0.28468	0.29487	0.31545	0.30073
1367.4	0.34556	0.31672	0.33527	0.32821	0.388	0.36269	0.32873	0.34114	0.28181	0.32554	0.3273	0.34125	0.28335	0.27953	0.25036	0.23298	0.19121	0.37559	0.27066	0.2898	0.25811	0.25825	0.26056	0.30227	0.34151	0.39726	0.36868	0.3519	0.33924	0.33509	0.26896	0.23744	0.29021	0.30132	0.31801	0.30497
1368.2	0.34318	0.30768	0.33659	0.32556	0.37506	0.35951	0.32899	0.33612	0.27831	0.31913	0.32651	0.33871	0.27913	0.27445	0.23668	0.23552	0.18571	0.38128	0.26795	0.28229	0.25332	0.25671	0.25586	0.306	0.33748	0.38688	0.37137	0.34829	0.33553	0.33297	0.26031	0.22994	0.28182	0.30021	0.3139	0.29995
1369.1	0.35296	0.31827	0.3408	0.33612	0.38437	0.36722	0.33813	0.33973	0.2814	0.3247	0.34269	0.35339	0.29401	0.27688	0.24405	0.24621	0.19723	0.39022	0.2771	0.29676	0.2679	0.2707	0.27144	0.3184	0.34499	0.39861	0.37158	0.35514	0.33975	0.33915	0.26681	0.23549	0.29197	0.30731	0.32073	0.30926
1370	0.34459	0.31139	0.34011	0.33054	0.37887	0.36494	0.3383	0.33803	0.27034	0.3152	0.33904	0.34643	0.28781	0.27117	0.23719	0.24144	0.19657	0.38494	0.27482	0.29603	0.26506	0.27114	0.26833	0.30678	0.33999	0.39098	0.3679	0.35656	0.32548	0.32408	0.26684	0.23445	0.28436	0.3133	0.31371	0.3066
1370.9	0.35242	0.31768	0.34104	0.33073	0.38059	0.36187	0.33616	0.33162	0.27529	0.31186	0.34054	0.34576	0.29163	0.27446	0.23865	0.24605	0.20244	0.38674	0.27915	0.29534	0.27441	0.27797	0.26831	0.30591	0.34309	0.39592	0.37468	0.35797	0.32686	0.32303	0.26374	0.2295	0.28974	0.31459	0.31836	0.3096
1371.7	0.34982	0.31576	0.34061	0.33108	0.37649	0.35364	0.33366	0.33323	0.27045	0.31319	0.3373	0.33957	0.29567	0.27098	0.2421	0.25058	0.20011	0.38706	0.28246	0.2959	0.27435	0.28526	0.26459	0.30255	0.3394	0.39604	0.37443	0.36574	0.33219	0.3162	0.25984	0.23058	0.28402	0.31507	0.31115	0.31349
1372.6	0.35375	0.32285	0.34651	0.33905	0.38421	0.35153	0.34236	0.33877	0.27089	0.31408	0.34273	0.34606	0.29889	0.27859	0.24406	0.26045	0.20501	0.39706	0.28989	0.29985	0.28265	0.29037	0.26993	0.2993	0.3447	0.40298	0.37531	0.37437	0.33446	0.31566	0.26018	0.2403	0.29143	0.31839	0.31445	0.33035
1373.5	0.34929	0.32355	0.347	0.33704	0.38595	0.34985	0.34282	0.33874	0.27135	0.30988	0.33673	0.33414	0.29309	0.27981	0.23591	0.26047	0.20122	0.40308	0.29198	0.30202	0.28495	0.28736	0.26916	0.29547	0.34307	0.39951	0.38378	0.37521	0.33483	0.31583	0.25818	0.24013	0.28945	0.30984	0.31385	0.33398
1374.3	0.3458	0.32442	0.35189	0.33607	0.39304	0.35229	0.3485	0.33314	0.28163	0.30909	0.33389	0.33344	0.29495	0.28523	0.23763	0.26245	0.20022	0.40371	0.29393	0.3057	0.29367	0.29247	0.2703	0.29378	0.34862	0.40243	0.38695	0.37283	0.34039	0.32411	0.25894	0.24019	0.29069	0.30632	0.31413	0.34267
1375.2	0.32913	0.31228	0.35495	0.3292	0.39138	0.34633	0.34019	0.33532	0.27369	0.30593	0.31533	0.32572	0.28566	0.27235	0.23415	0.2663	0.19721	0.40217	0.28877	0.31207	0.28929	0.29341	0.26657	0.28454	0.34341	0.38504	0.3801	0.36864	0.33724	0.31691	0.25596	0.24568	0.28743	0.29442	0.30634	0.33812
1376.1	0.32774	0.31758	0.35806	0.3271	0.39196	0.35484	0.33823	0.32841	0.27579	0.30875	0.32038	0.31884	0.28753	0.2725	0.23979	0.27155	0.19766	0.40396	0.28436	0.31251	0.30025	0.29026	0.27457	0.28263	0.35474	0.38109	0.38328	0.36759	0.32736	0.31929	0.26004	0.24798	0.29139	0.29371	0.31469	0.33914
1377	0.32304	0.31842	0.35364	0.32673	0.38953	0.35261	0.32878	0.32388	0.27685	0.31228	0.30949	0.30747	0.28528	0.26907	0.24627	0.26563	0.19737	0.40161	0.28334	0.31886	0.30217	0.29853	0.27369	0.28553	0.35005	0.37944	0.38126	0.36071	0.32357	0.32087	0.26092	0.2483	0.29569	0.29699	0.31427	0.34041
1377.8	0.31423	0.31119	0.35421	0.32366	0.38354	0.34779	0.32797	0.31962	0.27687	0.31083	0.30049	0.30315	0.28096	0.25902	0.24301	0.25946	0.19606	0.39393	0.2827	0.31925	0.30479	0.30034	0.26821	0.28074	0.34522	0.37517	0.36836	0.35292	0.31551	0.3154	0.26564	0.25068	0.29966	0.30051	0.31161	0.34811
1378.7	0.31108	0.31031	0.35007	0.32551	0.37534	0.33463	0.31992	0.31224	0.27055	0.31157	0.29367	0.30232	0.27788	0.25091	0.24035	0.25909	0.19746	0.38524	0.28227	0.32245	0.30622	0.30256	0.27256	0.27821	0.34118	0.36634	0.35999	0.34669	0.30842	0.30658	0.26285	0.24943	0.2955	0.29206	0.31332	0.34562
1379.6	0.31693	0.31709	0.35376	0.3353	0.37559	0.34399	0.33424	0.31534	0.27392	0.32348	0.30388	0.299	0.28701	0.25784	0.25061	0.25591	0.19944	0.39018	0.29094	0.33456	0.31595	0.31439	0.28548	0.28617	0.34911	0.37724	0.35936	0.34992	0.31371	0.31567	0.2664	0.26135	0.30351	0.30714	0.32539	0.3624
1380.4	0.30767	0.30393	0.34725	0.33391	0.37572	0.34173	0.32841	0.3127	0.26792	0.31463	0.28738	0.28925	0.28018	0.25264	0.24507	0.24902	0.19728	0.3728	0.29179	0.33747	0.3153	0.31803	0.2833	0.27785	0.33143	0.37521	0.33979	0.34097	0.31543	0.31228	0.2623	0.26324	0.30309	0.30359	0.31873	0.35547
1381.3	0.30711	0.30185	0.34873	0.33189	0.37145	0.34433	0.33632	0.30971	0.27225	0.31443	0.2867	0.2921	0.28076	0.25405	0.24525	0.25211	0.19958	0.36696	0.29314	0.33667	0.32425	0.31844	0.29456	0.27308	0.336	0.37456	0.33405	0.34199	0.31401	0.31171	0.26222	0.2643	0.30289	0.30804	0.32365	0.35445
1382.2	0.30651	0.29682	0.34066	0.32512	0.36585	0.34008	0.33018	0.29887	0.26309	0.31461	0.2698	0.28029	0.27091	0.24928	0.2337	0.24043	0.19471	0.35825	0.28782	0.32823	0.3221	0.32009	0.29588	0.26131	0.33098	0.36487	0.32051	0.32968	0.31333	0.30727	0.25788	0.26397	0.29361	0.30283	0.31684	0.34037
1383	0.30121	0.29444	0.33419	0.32162	0.36693	0.33719	0.32519	0.30296	0.24895	0.31243	0.26654	0.2729	0.26962	0.24825	0.23269	0.23406	0.18951	0.35923	0.28672	0.32729	0.32454	0.3207	0.29813	0.25699	0.33216	0.35448	0.31152	0.32097	0.31741	0.31091	0.25736	0.27257	0.29189	0.30788	0.32071	0.33939
1383.9	0.2973	0.28276	0.32831	0.31317	0.35706	0.33163	0.32305	0.29049	0.24816	0.29992	0.26132	0.26662	0.26349	0.23876	0.2288	0.23169	0.18845	0.35324	0.28375	0.31786	0.3298	0.32459	0.29696	0.24644	0.32502	0.34398	0.30765	0.31428	0.3108	0.30364	0.25586	0.2667	0.28825	0.30408	0.31648	0.32744
1384.8	0.29553	0.27769	0.3195	0.31316	0.35005	0.32157	0.32143	0.28238	0.24611	0.29231	0.25587	0.26387	0.25651	0.22567	0.22427	0.22531	0.18435	0.35164	0.28005	0.31064	0.32705	0.31738	0.2953	0.24315	0.32297	0.3334	0.30269	0.30597	0.30553	0.30176	0.2517	0.26633	0.28297	0.29267	0.30934	0.3243
1385.7	0.295	0.27677	0.31219	0.30973	0.3518	0.31543	0.32174	0.28686	0.24337	0.29248	0.25422	0.25982	0.26329	0.22212	0.22358	0.21984	0.17581	0.35285	0.28324	0.31694	0.3302	0.31939	0.29715	0.2413	0.31855	0.32781	0.29503	0.30519	0.31129	0.30492	0.25777	0.27624	0.28807	0.29186	0.31001	0.32151
1386.5	0.29213	0.27293	0.30469	0.30933	0.34706	0.30389	0.31708	0.28466	0.25085	0.29183	0.26167	0.25931	0.26246	0.22544	0.22685	0.21451	0.16775	0.3477	0.27891	0.31785	0.33989	0.3204	0.29761	0.24196	0.31446	0.32799	0.28968	0.30023	0.30712	0.30566	0.25513	0.2759	0.29203	0.28815	0.31398	0.31887
1387.4	0.29133	0.27066	0.29632	0.31266	0.33936	0.30599	0.32218	0.27958	0.25377	0.28883	0.26396	0.25622	0.26015	0.22177	0.22114	0.21019	0.16586	0.34494	0.27644	0.31746	0.34911	0.31978	0.28864	0.25084	0.31564	0.32723	0.2865	0.30113	0.29694	0.308	0.24966	0.28225	0.29683	0.2855	0.31479	0.31484
1388.3	0.28402	0.2651	0.28753	0.31134	0.33289	0.2992	0.31729	0.28048	0.25157	0.28476	0.25632	0.25605	0.25537	0.21241	0.21136	0.19757	0.16022	0.33061	0.26944	0.31346	0.34834	0.30677	0.27577	0.24768	0.3145	0.31534	0.27225	0.29047	0.28572	0.3056	0.24707	0.28618	0.29373	0.27389	0.30381	0.30977
1389.1	0.27766	0.26639	0.28733	0.30488	0.3257	0.29715	0.31453	0.27916	0.24853	0.28468	0.25636	0.2608	0.25511	0.21315	0.20697	0.19698	0.15675	0.32743	0.26881	0.3167	0.35216	0.3072	0.26823	0.2506	0.31434	0.30908	0.27251	0.28453	0.28117	0.30238	0.2432	0.29083	0.29626	0.28032	0.30628	0.30807
1390	0.26447	0.25731	0.27199	0.29687	0.31118	0.29085	0.31103	0.26642	0.2357	0.27355	0.24767	0.24935	0.23952	0.19987	0.19021	0.18631	0.15081	0.31101	0.26492	0.30837	0.34581	0.30702	0.25659	0.2456	0.30434	0.30272	0.258	0.26823	0.2699	0.29161	0.23963	0.28652	0.2855	0.27007	0.29844	0.29394
1390.9	0.26078	0.26024	0.26746	0.29066	0.30937	0.29485	0.31243	0.26654	0.22534	0.27233	0.24547	0.24982	0.23709	0.19152	0.18554	0.18527	0.14971	0.30575	0.26956	0.30724	0.33981	0.30468	0.2525	0.24693	0.29663	0.29802	0.25411	0.26615	0.27232	0.29068	0.24107	0.29372	0.27859	0.27614	0.29475	0.28911
1391.7	0.24994	0.25053	0.25615	0.27386	0.29583	0.28122	0.29253	0.25588	0.22573	0.264	0.2327	0.2421	0.22718	0.17833	0.17533	0.17619	0.141	0.29107	0.26388	0.29271	0.32466	0.29196	0.24384	0.22792	0.27368	0.28783	0.24029	0.25255	0.26962	0.27283	0.23688	0.28561	0.26943	0.27131	0.27871	0.27366
1392.6	0.25098	0.25439	0.2507	0.26936	0.29534	0.2844	0.28831	0.25931	0.21916	0.26609	0.22963	0.23333	0.22182	0.18194	0.17095	0.17429	0.14501	0.28927	0.26457	0.29079	0.31832	0.29109	0.24021	0.2283	0.25983	0.29457	0.24054	0.25119	0.27166	0.26702	0.23817	0.29172	0.26692	0.27234	0.28234	0.26586
1393.5	0.24667	0.2587	0.24526	0.26706	0.29306	0.27849	0.2882	0.26591	0.22221	0.26935	0.23096	0.23619	0.22195	0.18382	0.17867	0.168	0.14688	0.28677	0.26544	0.28584	0.31761	0.28567	0.23591	0.23154	0.2587	0.29895	0.24175	0.24911	0.26849	0.26616	0.2438	0.29186	0.27369	0.26646	0.28198	0.26456
1394.3	0.24544	0.25564	0.24493	0.26601	0.28941	0.27112	0.28222	0.27015	0.21963	0.26802	0.22915	0.24184	0.22472	0.18558	0.17599	0.16513	0.14518	0.27914	0.25751	0.27683	0.31098	0.26744	0.22502	0.23165	0.25409	0.28992	0.2424	0.25	0.26061	0.26174	0.23706	0.29801	0.27308	0.26044	0.27435	0.26241
1395.2	0.23863	0.25368	0.24186	0.26585	0.28745	0.26923	0.28172	0.26649	0.2259	0.26881	0.23047	0.24048	0.23011	0.18542	0.18558	0.16164	0.14692	0.27328	0.25815	0.2678	0.30792	0.26578	0.22179	0.22881	0.25627	0.28523	0.24315	0.24501	0.25448	0.25774	0.22685	0.29919	0.28292	0.25656	0.27247	0.26182
1396.1	0.2284	0.24698	0.23532	0.26252	0.28092	0.26758	0.28578	0.27179	0.21991	0.26974	0.23856	0.23474	0.22872	0.18637	0.18106	0.16217	0.14693	0.26593	0.25335	0.26738	0.29661	0.26251	0.21446	0.22376	0.2597	0.28363	0.23496	0.24121	0.24754	0.25403	0.22524	0.30309	0.28283	0.24906	0.27053	0.25591
1396.9	0.2143	0.24016	0.22548	0.25733	0.26742	0.25874	0.27644	0.26045	0.22326	0.26369	0.24598	0.24181	0.22574	0.17448	0.17348	0.16071	0.1348	0.25633	0.25286	0.25758	0.28852	0.25047	0.20857	0.22334	0.2592	0.26526	0.22871	0.23251	0.24368	0.24908	0.21716	0.29748	0.28225	0.24459	0.26539	0.24853
1397.8	0.20223	0.22604	0.2054	0.24832	0.25127	0.25149	0.26792	0.25023	0.21461	0.25553	0.24384	0.22601	0.21798	0.1721	0.15352	0.15402	0.12103	0.24276	0.23857	0.24286	0.27317	0.2408	0.19879	0.20255	0.2485	0.25326	0.21525	0.2242	0.22679	0.24338	0.20081	0.28984	0.27014	0.24227	0.25909	0.22771
1398.7	0.19124	0.22512	0.19878	0.24194	0.24931	0.25446	0.26136	0.24851	0.22025	0.25786	0.25186	0.22128	0.21763	0.16982	0.1481	0.14887	0.11764	0.24328	0.24219	0.24148	0.27039	0.24134	0.19873	0.19532	0.24826	0.25774	0.2172	0.21487	0.22812	0.24953	0.2004	0.2856	0.27654	0.24471	0.26028	0.22375
1399.5	0.18261	0.21147	0.18235	0.22873	0.2368	0.24061	0.25382	0.24757	0.21678	0.24623	0.24529	0.21319	0.21017	0.16079	0.12432	0.14379	0.1097	0.23656	0.23425	0.2399	0.25571	0.22363	0.18808	0.18395	0.2395	0.2489	0.21218	0.2058	0.22317	0.24287	0.19914	0.27991	0.2668	0.235	0.25561	0.21027
1400.4	0.17944	0.20707	0.17889	0.22498	0.2289	0.23413	0.25337	0.24783	0.2252	0.24728	0.23896	0.21458	0.21171	0.15694	0.12632	0.1343	0.10405	0.23802	0.24006	0.23341	0.25866	0.21171	0.19184	0.18724	0.23235	0.25234	0.21846	0.20209	0.21675	0.2485	0.20373	0.27548	0.26726	0.23296	0.25772	0.21163
1401.3	0.16439	0.19723	0.16974	0.21127	0.2254	0.21706	0.24476	0.23459	0.21062	0.24009	0.22165	0.205	0.21134	0.15413	0.12075	0.11843	0.098186	0.22584	0.22836	0.21239	0.23917	0.2028	0.18114	0.17716	0.21739	0.25644	0.21487	0.18589	0.20362	0.23557	0.19927	0.26162	0.25442	0.22717	0.24555	0.20792
1402.1	0.16282	0.18925	0.16524	0.20591	0.22517	0.21404	0.23796	0.22982	0.21148	0.23684	0.22214	0.20675	0.20815	0.14622	0.12195	0.11436	0.099009	0.22383	0.22886	0.20738	0.23544	0.1973	0.18451	0.18114	0.20758	0.26223	0.21167	0.17844	0.21374	0.23646	0.20262	0.266	0.25112	0.22074	0.23902	0.21428
1403	0.15835	0.1746	0.15581	0.19638	0.21162	0.2041	0.22559	0.22015	0.2105	0.23061	0.21093	0.20534	0.20197	0.13669	0.12023	0.10772	0.097754	0.21618	0.22086	0.19357	0.21059	0.18429	0.17347	0.1779	0.20113	0.2525	0.20525	0.17158	0.20137	0.23131	0.19813	0.26448	0.24183	0.21216	0.23025	0.20414
1403.9	0.15505	0.17412	0.15704	0.19998	0.20881	0.20729	0.22021	0.22432	0.20774	0.23929	0.21053	0.20834	0.20456	0.14535	0.12419	0.10774	0.097615	0.2145	0.2242	0.18306	0.2064	0.18489	0.17177	0.1866	0.20021	0.26536	0.20773	0.17324	0.20195	0.23927	0.20206	0.27522	0.24604	0.21899	0.22659	0.20505
1404.7	0.14695	0.16541	0.14911	0.1873	0.20541	0.19945	0.2127	0.21464	0.19736	0.23	0.20614	0.20649	0.201	0.14256	0.11762	0.10302	0.098145	0.20336	0.21307	0.16945	0.18307	0.18722	0.16726	0.18256	0.19363	0.2629	0.20347	0.15703	0.20063	0.23392	0.19258	0.26886	0.23978	0.21566	0.21367	0.19587
1405.6	0.15159	0.16345	0.14197	0.19309	0.20403	0.21019	0.21189	0.22382	0.20432	0.2362	0.21463	0.20468	0.2012	0.14281	0.11638	0.11425	0.10647	0.20873	0.21407	0.17938	0.1811	0.18591	0.17083	0.18036	0.20564	0.26596	0.21018	0.1647	0.20535	0.24894	0.19222	0.27864	0.25886	0.21478	0.21711	0.18111
1406.5	0.14939	0.16194	0.13878	0.18501	0.19745	0.20283	0.20985	0.22451	0.19866	0.24348	0.21016	0.19798	0.2062	0.14567	0.11059	0.11332	0.10655	0.20362	0.21155	0.17669	0.16114	0.18413	0.17153	0.1786	0.20529	0.2591	0.21894	0.16353	0.19742	0.24749	0.19591	0.28185	0.25755	0.21743	0.21458	0.17531
1407.3	0.14374	0.15909	0.13201	0.1835	0.18686	0.19613	0.2027	0.21465	0.18643	0.23894	0.20966	0.18886	0.20199	0.1446	0.10894	0.10879	0.099333	0.19646	0.20201	0.16718	0.15526	0.17579	0.17768	0.17673	0.19681	0.27316	0.22377	0.15897	0.19818	0.24269	0.19002	0.27549	0.25119	0.21366	0.21391	0.17162
1408.2	0.13869	0.15697	0.12425	0.17059	0.17496	0.18883	0.19585	0.19693	0.1807	0.2289	0.20936	0.18042	0.19025	0.13356	0.10451	0.09879	0.10004	0.19223	0.18846	0.15826	0.14811	0.15902	0.17311	0.16855	0.19328	0.26876	0.22428	0.15251	0.19703	0.23526	0.18232	0.26198	0.25167	0.20442	0.2042	0.16218
1409.1	0.13113	0.14975	0.11366	0.16872	0.16641	0.18331	0.18898	0.18777	0.17873	0.22918	0.20026	0.17168	0.18031	0.12414	0.094816	0.09458	0.093125	0.17995	0.1781	0.15112	0.14579	0.14045	0.16077	0.16685	0.19077	0.2663	0.22378	0.15947	0.18836	0.23154	0.17426	0.25756	0.25671	0.19601	0.19388	0.157
1409.9	0.12408	0.14977	0.11801	0.16073	0.16159	0.16823	0.18286	0.17586	0.17436	0.22435	0.20055	0.17096	0.17451	0.13193	0.1023	0.090538	0.090654	0.16774	0.17204	0.14506	0.14113	0.1371	0.16855	0.16743	0.18891	0.27172	0.2249	0.15521	0.1863	0.23217	0.1769	0.25367	0.257	0.1935	0.1935	0.16447
1410.8	0.12064	0.14431	0.11635	0.16299	0.16029	0.1645	0.18359	0.17097	0.17673	0.21274	0.19657	0.17302	0.1713	0.12835	0.10442	0.090916	0.092362	0.16405	0.17081	0.14366	0.14175	0.12804	0.15816	0.17282	0.19236	0.27822	0.22122	0.15707	0.18792	0.22585	0.17203	0.25115	0.26966	0.1864	0.18891	0.16297
1411.7	0.11107	0.13291	0.11115	0.15392	0.15727	0.15913	0.18029	0.16327	0.17097	0.20885	0.19252	0.16745	0.16194	0.1212	0.094728	0.086936	0.084599	0.15038	0.16588	0.14014	0.13704	0.11953	0.14598	0.16801	0.18817	0.26627	0.21147	0.15562	0.17668	0.21994	0.16912	0.24798	0.27532	0.17578	0.17956	0.1604
1412.5	0.09856	0.11672	0.10021	0.15062	0.14975	0.14934	0.16959	0.15483	0.15575	0.20499	0.17451	0.15756	0.15683	0.12155	0.085804	0.08851	0.077162	0.13748	0.15525	0.13092	0.12276	0.11708	0.13239	0.16618	0.17834	0.26842	0.20758	0.15235	0.16328	0.21179	0.1664	0.24353	0.26822	0.15841	0.17189	0.15552
1413.4	0.10799	0.11964	0.11023	0.15294	0.1505	0.1534	0.17202	0.15837	0.1536	0.216	0.17861	0.16293	0.16375	0.13252	0.095965	0.095515	0.08432	0.14595	0.16272	0.13994	0.12391	0.12605	0.1419	0.17013	0.18501	0.27913	0.2314	0.16404	0.17048	0.22013	0.17421	0.26497	0.27418	0.17172	0.17308	0.16029
1414.2	0.11122	0.11378	0.10787	0.15021	0.14708	0.14941	0.17307	0.15715	0.14758	0.20823	0.16646	0.15855	0.16088	0.12159	0.090828	0.090671	0.083367	0.14709	0.16488	0.13651	0.11806	0.12076	0.13188	0.17747	0.17535	0.2851	0.23968	0.17203	0.171	0.21655	0.17726	0.27421	0.27058	0.16607	0.16066	0.16149
1415.1	0.10387	0.1071	0.10833	0.13884	0.13723	0.13716	0.16184	0.14604	0.12852	0.19809	0.15409	0.14492	0.14827	0.11082	0.085029	0.083629	0.074897	0.1358	0.15915	0.12691	0.10825	0.10817	0.1238	0.17217	0.16978	0.2852	0.24519	0.16733	0.16205	0.21306	0.17128	0.26999	0.26844	0.14974	0.14557	0.15238
1416	0.11058	0.11394	0.11466	0.13597	0.13646	0.13348	0.15862	0.14709	0.1283	0.19861	0.14532	0.1405	0.14808	0.12115	0.1012	0.084208	0.090305	0.14011	0.15424	0.12936	0.10601	0.11461	0.12707	0.17054	0.17163	0.29879	0.26331	0.17363	0.1736	0.22037	0.16781	0.28014	0.27444	0.14742	0.14664	0.14675
1416.9	0.10887	0.10785	0.11079	0.12446	0.13427	0.1218	0.14894	0.14433	0.12718	0.18864	0.14862	0.12559	0.13789	0.11427	0.10466	0.071321	0.093311	0.13335	0.15215	0.13099	0.095758	0.10608	0.12489	0.16352	0.17065	0.28713	0.26815	0.17937	0.16892	0.21224	0.16305	0.27981	0.27115	0.13866	0.14129	0.13848
1417.7	0.099801	0.096499	0.10814	0.11563	0.12636	0.11458	0.13837	0.13453	0.11359	0.17118	0.14156	0.1133	0.12307	0.1016	0.097552	0.06742	0.088021	0.12642	0.14513	0.12688	0.080884	0.098613	0.11555	0.15828	0.15586	0.27862	0.26491	0.17721	0.17196	0.20294	0.15639	0.27155	0.27759	0.12169	0.13567	0.12622
1418.6	0.093659	0.084865	0.1031	0.10142	0.11531	0.10384	0.12188	0.12341	0.1037	0.15971	0.12865	0.10048	0.10446	0.093482	0.091436	0.066231	0.08126	0.11877	0.12871	0.12351	0.068867	0.079197	0.10439	0.14822	0.15021	0.26001	0.26244	0.18153	0.16185	0.19171	0.13857	0.2693	0.27033	0.10197	0.12617	0.1167
1419.4	0.096601	0.087503	0.10558	0.097353	0.11797	0.10834	0.12336	0.11969	0.10092	0.15764	0.12546	0.09877	0.1023	0.092439	0.10328	0.060917	0.085902	0.12435	0.12262	0.12777	0.065571	0.077965	0.10181	0.14667	0.14566	0.25616	0.26492	0.19581	0.17065	0.19386	0.13467	0.2814	0.2642	0.099645	0.12943	0.11895
1420.3	0.08834	0.08007	0.10924	0.092577	0.11594	0.10364	0.12082	0.11604	0.093966	0.15004	0.12137	0.089786	0.097393	0.079794	0.095677	0.063904	0.080055	0.12161	0.12012	0.13063	0.06272	0.067761	0.092274	0.1428	0.14141	0.2402	0.26306	0.20487	0.16703	0.18469	0.12963	0.27862	0.25871	0.097147	0.11715	0.11513
1421.2	0.086565	0.076247	0.12264	0.092208	0.10973	0.10531	0.12336	0.1137	0.093224	0.14406	0.10627	0.093998	0.093666	0.074193	0.095263	0.071065	0.076963	0.12577	0.11815	0.12899	0.067574	0.063397	0.088013	0.14072	0.13411	0.23677	0.26267	0.21351	0.1656	0.19071	0.1268	0.2797	0.25875	0.090704	0.1097	0.11628
1422	0.085667	0.080241	0.13454	0.090183	0.11	0.10197	0.11855	0.10868	0.08961	0.13237	0.094558	0.08313	0.096232	0.069402	0.10354	0.065281	0.080056	0.12791	0.11117	0.12708	0.069697	0.050019	0.077747	0.13437	0.13199	0.23675	0.2633	0.21795	0.16677	0.18491	0.12118	0.27515	0.24883	0.082229	0.11025	0.12129
1422.9	0.077862	0.081541	0.14145	0.088716	0.10743	0.10132	0.11287	0.10464	0.084388	0.13212	0.08895	0.075995	0.096873	0.065628	0.10593	0.057369	0.078894	0.12783	0.10984	0.12461	0.064841	0.049195	0.076402	0.12798	0.11912	0.24182	0.265	0.22195	0.16924	0.18484	0.11189	0.26921	0.24379	0.079736	0.10584	0.11481
1423.8	0.068263	0.073858	0.14178	0.089396	0.10054	0.093749	0.10365	0.096754	0.084397	0.1197	0.079635	0.07225	0.090958	0.063966	0.094144	0.064704	0.081661	0.12026	0.10622	0.115	0.061048	0.038537	0.069198	0.11688	0.10379	0.23467	0.2635	0.23282	0.16275	0.17755	0.10715	0.26025	0.23206	0.066347	0.10063	0.11119
1424.6	0.065503	0.072976	0.14484	0.088828	0.098501	0.086952	0.090653	0.086684	0.076997	0.10261	0.066401	0.064246	0.078548	0.055533	0.091849	0.065944	0.081373	0.11755	0.1025	0.10373	0.054002	0.02653	0.058665	0.11028	0.090927	0.23069	0.26004	0.24126	0.15782	0.16876	0.098135	0.25622	0.23059	0.051205	0.10144	0.11144
1425.5	0.061976	0.081223	0.15702	0.091458	0.10072	0.088929	0.086924	0.082863	0.070223	0.099754	0.065456	0.067193	0.079086	0.055093	0.097128	0.067093	0.086664	0.12591	0.10164	0.10483	0.049142	0.028521	0.056188	0.10625	0.086819	0.23194	0.26543	0.24416	0.1635	0.16571	0.07817	0.25741	0.23035	0.052125	0.1091	0.114
1426.3	0.055085	0.074824	0.15848	0.084754	0.094423	0.078797	0.07745	0.072911	0.060239	0.095511	0.053198	0.067527	0.067008	0.058816	0.086314	0.063842	0.082195	0.11772	0.096338	0.092915	0.040674	0.026127	0.046055	0.10038	0.080248	0.21963	0.25806	0.24555	0.15256	0.15876	0.063552	0.25186	0.21584	0.041533	0.10319	0.11339
1427.2	0.052635	0.071499	0.16919	0.092101	0.095442	0.079196	0.081391	0.071976	0.05759	0.083992	0.05246	0.06726	0.066134	0.060573	0.084102	0.067898	0.091359	0.11877	0.097946	0.091136	0.040187	0.021076	0.036401	0.093565	0.077955	0.21223	0.25737	0.24756	0.1543	0.15837	0.065285	0.25248	0.20975	0.035361	0.10512	0.12215
1428.1	0.048999	0.072942	0.18854	0.089209	0.093208	0.077885	0.082267	0.074521	0.053152	0.092118	0.054343	0.062064	0.069494	0.061781	0.080186	0.061742	0.098285	0.12965	0.10345	0.096488	0.035007	0.029277	0.0372	0.096234	0.080729	0.21166	0.25364	0.23851	0.15667	0.16675	0.060913	0.25122	0.21083	0.039736	0.10886	0.12766
1428.9	0.042038	0.066465	0.19579	0.089844	0.08149	0.075093	0.085576	0.069856	0.051585	0.090734	0.04871	0.061644	0.070171	0.062403	0.077619	0.056916	0.096058	0.12886	0.10183	0.090972	0.030165	0.028478	0.036295	0.086277	0.074322	0.20589	0.24531	0.22891	0.14903	0.1658	0.056363	0.24057	0.1961	0.036857	0.10228	0.13207
1429.8	0.037185	0.054645	0.19859	0.084115	0.078327	0.063549	0.08412	0.060479	0.046779	0.089377	0.039937	0.050604	0.061861	0.055375	0.071061	0.046571	0.093668	0.11896	0.095407	0.080192	0.020865	0.02392	0.028399	0.074487	0.068871	0.193	0.23878	0.22174	0.14239	0.16187	0.059294	0.23374	0.17923	0.037993	0.09898	0.13206
1430.7	0.033409	0.05225	0.19915	0.089161	0.081453	0.069405	0.082637	0.059835	0.050348	0.085438	0.041121	0.047798	0.059352	0.049629	0.065897	0.052759	0.092317	0.1234	0.093198	0.079688	0.018984	0.019129	0.030038	0.058511	0.059612	0.18528	0.22419	0.21768	0.13658	0.1645	0.055199	0.22837	0.16719	0.035142	0.10057	0.12875
1431.5	0.024494	0.050756	0.19469	0.076021	0.075509	0.062083	0.075795	0.060074	0.047902	0.090966	0.037306	0.045996	0.057167	0.047978	0.060533	0.046904	0.089758	0.11913	0.091964	0.07733	0.015617	0.018987	0.023673	0.050154	0.049621	0.17251	0.21157	0.19986	0.12883	0.15558	0.038971	0.21605	0.15407	0.038817	0.10027	0.12346
1432.4	0.022326	0.054703	0.19286	0.079696	0.074423	0.065334	0.070309	0.065368	0.05025	0.088288	0.040832	0.055259	0.053971	0.04982	0.062294	0.049857	0.08969	0.11136	0.083312	0.0752	0.022202	0.012509	0.016404	0.044463	0.042869	0.16593	0.20597	0.19385	0.12852	0.14813	0.031978	0.20929	0.14276	0.038575	0.10714	0.12952
1433.2	0.021634	0.048186	0.18377	0.079242	0.074174	0.067617	0.065155	0.067484	0.04978	0.084611	0.042655	0.058504	0.049259	0.041275	0.046847	0.040838	0.087373	0.10506	0.077242	0.072389	0.01844	0.010549	0.013875	0.049456	0.034427	0.15452	0.19587	0.17998	0.12956	0.15026	0.027429	0.20494	0.13082	0.038103	0.10981	0.1271
1434.1	0.023761	0.047276	0.18155	0.085883	0.076257	0.076932	0.06365	0.072584	0.051045	0.080489	0.050725	0.066125	0.048162	0.039234	0.038917	0.047859	0.079439	0.1012	0.079444	0.071749	0.021506	0.01035	0.014942	0.044716	0.023226	0.14627	0.17739	0.1689	0.12842	0.14637	0.019962	0.19588	0.12387	0.032304	0.11451	0.13227
1434.9	0.02181	0.051405	0.17912	0.084781	0.072343	0.076238	0.06593	0.076151	0.05132	0.082877	0.050268	0.067772	0.04749	0.036883	0.038098	0.038736	0.083382	0.095603	0.079551	0.073867	0.020869	0.014384	0.010763	0.049095	0.020959	0.13788	0.16824	0.15138	0.12448	0.14086	0.014934	0.18227	0.12103	0.032571	0.11315	0.1312
1435.8	0.024344	0.056339	0.18354	0.097728	0.078207	0.083718	0.070395	0.078954	0.049242	0.083071	0.055489	0.072223	0.050587	0.035234	0.038976	0.044573	0.08134	0.09464	0.078181	0.06657	0.022047	0.020984	0.014374	0.046617	0.025037	0.13928	0.15467	0.14863	0.11889	0.13649	0.020066	0.17452	0.11686	0.036363	0.11717	0.13779
1436.7	0.02289	0.049686	0.17072	0.090752	0.075562	0.081716	0.073037	0.071592	0.049022	0.080239	0.048328	0.064637	0.042073	0.027673	0.034473	0.042896	0.069683	0.087712	0.076978	0.060591	0.017028	0.026877	0.016787	0.040115	0.022259	0.13033	0.13781	0.13874	0.11006	0.12421	0.016988	0.1566	0.1022	0.033977	0.1159	0.13082
1437.5	0.02089	0.055651	0.16288	0.092381	0.08229	0.07709	0.077213	0.07366	0.049765	0.088568	0.052405	0.067403	0.046477	0.033825	0.034619	0.056082	0.074073	0.088565	0.080849	0.063895	0.025482	0.037597	0.013288	0.026929	0.025432	0.12806	0.12699	0.13616	0.10496	0.11924	0.018751	0.13892	0.096248	0.032211	0.11315	0.13148
1438.4	0.019326	0.067837	0.15979	0.09091	0.08254	0.075311	0.078365	0.073528	0.054488	0.092064	0.053216	0.07563	0.053838	0.044668	0.039185	0.061752	0.081467	0.09415	0.08208	0.068671	0.02652	0.047981	0.011401	0.026466	0.031233	0.13834	0.1252	0.13266	0.10418	0.12675	0.019875	0.12986	0.091372	0.034598	0.10996	0.13017
1439.3	0.020747	0.066615	0.15079	0.091553	0.089119	0.074506	0.083496	0.078794	0.05666	0.088466	0.061735	0.083457	0.062625	0.048755	0.043074	0.069095	0.090205	0.093726	0.088346	0.066395	0.032058	0.049127	0.021604	0.021433	0.030938	0.14297	0.12258	0.13606	0.11313	0.13627	0.02495	0.12364	0.080842	0.031812	0.11792	0.13769
1440.1	0.023004	0.06193	0.14009	0.088474	0.093397	0.075146	0.086542	0.074974	0.066884	0.089824	0.065069	0.086726	0.064162	0.048137	0.051497	0.06728	0.095623	0.10184	0.096752	0.069224	0.036207	0.051797	0.026296	0.016688	0.028986	0.14205	0.12525	0.1343	0.11934	0.14474	0.02797	0.11027	0.075099	0.028852	0.1134	0.13414
1441	0.027128	0.062804	0.1309	0.094013	0.098927	0.074977	0.082695	0.079121	0.064492	0.087542	0.064114	0.092226	0.068445	0.052129	0.053553	0.066397	0.10562	0.10739	0.10631	0.069904	0.042296	0.056154	0.027779	0.010294	0.023578	0.14014	0.12347	0.13279	0.11872	0.15551	0.028231	0.10433	0.073084	0.022798	0.10914	0.13367
1441.8	0.035942	0.069957	0.1262	0.096586	0.1054	0.089067	0.084859	0.091618	0.073129	0.087885	0.071069	0.098198	0.075728	0.062258	0.064921	0.067322	0.11367	0.11964	0.11505	0.078807	0.050789	0.062214	0.0464	0.020378	0.031243	0.14497	0.12552	0.14475	0.13452	0.17375	0.026187	0.10529	0.073755	0.031815	0.12601	0.14708
1442.7	0.045655	0.069803	0.11045	0.097401	0.11359	0.098488	0.092508	0.1048	0.082219	0.093169	0.082335	0.10007	0.083792	0.064197	0.0725	0.065983	0.12828	0.12712	0.13185	0.084122	0.063906	0.064276	0.067671	0.028308	0.036824	0.14652	0.12652	0.15154	0.1459	0.17428	0.035153	0.10743	0.072261	0.033314	0.13612	0.15704
1443.6	0.046668	0.064673	0.094987	0.095306	0.11181	0.1007	0.091786	0.10416	0.081938	0.10172	0.085288	0.093564	0.082162	0.060535	0.071613	0.068159	0.12798	0.13234	0.13587	0.087303	0.063361	0.070883	0.068783	0.029019	0.032661	0.14744	0.12018	0.14929	0.14318	0.1722	0.034791	0.10157	0.067156	0.035308	0.13378	0.15964
1444.4	0.05548	0.063234	0.081995	0.093587	0.11599	0.10312	0.093358	0.11241	0.083306	0.10339	0.086737	0.095865	0.090628	0.065458	0.067008	0.072771	0.13167	0.13672	0.14306	0.09552	0.068398	0.081143	0.071361	0.038702	0.034212	0.14537	0.10994	0.15042	0.14956	0.17341	0.034582	0.10651	0.067306	0.035284	0.14689	0.16696
1445.3	0.060335	0.068639	0.083302	0.094965	0.12464	0.11066	0.10253	0.11497	0.092372	0.11345	0.097843	0.10293	0.10418	0.066032	0.079866	0.083254	0.13879	0.14562	0.15323	0.10486	0.07458	0.085589	0.078332	0.043426	0.041363	0.15688	0.11493	0.15826	0.16101	0.17405	0.042185	0.1084	0.069567	0.049982	0.15635	0.17557
1446.1	0.061171	0.069872	0.077053	0.089471	0.13078	0.11115	0.1087	0.11088	0.088723	0.11645	0.094777	0.10107	0.11234	0.070521	0.080291	0.080629	0.13629	0.14415	0.15983	0.10779	0.071168	0.090369	0.0787	0.035551	0.036436	0.16133	0.11695	0.15302	0.15936	0.16634	0.046663	0.10923	0.061717	0.049008	0.15268	0.17011
1447	0.063431	0.07113	0.073653	0.098861	0.13413	0.11659	0.11512	0.1187	0.093521	0.11984	0.093267	0.10219	0.12178	0.07583	0.082326	0.094248	0.13797	0.1579	0.16281	0.12245	0.078942	0.095645	0.075474	0.032998	0.044514	0.16807	0.12189	0.16354	0.15923	0.17304	0.05515	0.11114	0.074844	0.053596	0.15888	0.17354
1447.8	0.071409	0.077212	0.071244	0.10462	0.1356	0.12108	0.12431	0.1304	0.10352	0.1218	0.09436	0.11178	0.13326	0.092106	0.08545	0.097043	0.14211	0.16989	0.17957	0.1331	0.090764	0.096416	0.087481	0.036173	0.056326	0.17372	0.13033	0.17226	0.16403	0.18722	0.06722	0.12113	0.084473	0.060733	0.17255	0.17978
1448.7	0.079248	0.090318	0.075397	0.11084	0.13614	0.13029	0.13413	0.13688	0.11094	0.13314	0.10161	0.12564	0.1371	0.10515	0.096062	0.10375	0.15079	0.18273	0.19528	0.14051	0.10665	0.10583	0.104	0.041534	0.066903	0.19121	0.14643	0.18744	0.1685	0.20113	0.083872	0.13004	0.096115	0.072413	0.18388	0.19092
1449.6	0.082831	0.093422	0.065506	0.11079	0.13621	0.1326	0.13337	0.14315	0.12092	0.13326	0.10708	0.12641	0.13849	0.11714	0.091476	0.10423	0.15015	0.1898	0.20515	0.14372	0.11462	0.10338	0.1146	0.042962	0.067861	0.20174	0.14893	0.18795	0.17078	0.21028	0.086436	0.13003	0.10215	0.069971	0.18873	0.19455
1450.4	0.088568	0.094149	0.07343	0.11366	0.13416	0.13692	0.13807	0.15085	0.13352	0.1435	0.11836	0.13212	0.14416	0.11622	0.1026	0.10502	0.15971	0.20885	0.22363	0.14625	0.12406	0.11155	0.11601	0.053884	0.079482	0.21701	0.15608	0.18858	0.17143	0.22829	0.098994	0.13839	0.11934	0.079444	0.19811	0.20521
1451.3	0.097	0.10072	0.078908	0.11586	0.13544	0.13592	0.14016	0.15458	0.13867	0.14352	0.13149	0.13736	0.15491	0.12977	0.11493	0.10604	0.16447	0.21555	0.23542	0.1516	0.1352	0.11914	0.12787	0.067847	0.087229	0.22639	0.15928	0.1912	0.18012	0.23959	0.10305	0.14898	0.12519	0.088855	0.20498	0.21446
1452.1	0.10303	0.1089	0.090278	0.11725	0.13732	0.14405	0.14218	0.16119	0.14758	0.15226	0.1444	0.14167	0.16358	0.13577	0.13745	0.11141	0.16891	0.22795	0.24892	0.16214	0.14468	0.12638	0.12923	0.080682	0.10253	0.24445	0.1749	0.20123	0.18619	0.25255	0.11319	0.15163	0.13651	0.095437	0.21282	0.21468
1453	0.10213	0.11396	0.088194	0.11766	0.13607	0.14765	0.14073	0.16668	0.15171	0.15541	0.14415	0.13816	0.17628	0.1397	0.13734	0.11284	0.16478	0.23337	0.25262	0.17103	0.14797	0.12199	0.13312	0.083482	0.10959	0.25047	0.17219	0.19975	0.18629	0.26149	0.11466	0.1531	0.14086	0.10214	0.21112	0.21367
1453.9	0.11518	0.122	0.091008	0.1274	0.14728	0.15262	0.15343	0.17958	0.15312	0.1633	0.15144	0.14536	0.19489	0.15273	0.14914	0.12388	0.17652	0.24402	0.26262	0.18596	0.15966	0.13275	0.14255	0.099435	0.12297	0.26995	0.17972	0.21175	0.19676	0.28067	0.12737	0.16624	0.14745	0.11704	0.2206	0.2212
1454.7	0.11901	0.12892	0.083294	0.12495	0.14665	0.15198	0.15292	0.18318	0.15487	0.16648	0.15636	0.15257	0.20566	0.16768	0.15065	0.13642	0.18061	0.24736	0.25826	0.1967	0.16523	0.13019	0.1493	0.10452	0.12868	0.27577	0.18527	0.21915	0.20389	0.2834	0.12838	0.16839	0.14206	0.12644	0.222	0.2208
1455.6	0.12042	0.13596	0.08738	0.12557	0.14718	0.15838	0.1543	0.18646	0.1627	0.17552	0.15621	0.16158	0.2072	0.17947	0.15644	0.1487	0.18451	0.25409	0.26873	0.2058	0.16427	0.13021	0.15651	0.11184	0.133	0.28974	0.20312	0.22727	0.20782	0.30131	0.13477	0.16712	0.14482	0.13602	0.22293	0.2245
1456.4	0.12585	0.14815	0.081102	0.13354	0.15335	0.16535	0.15352	0.1925	0.16982	0.18568	0.16227	0.1717	0.2217	0.19399	0.15633	0.16422	0.19195	0.26625	0.26937	0.2142	0.16742	0.14155	0.16283	0.12273	0.14039	0.29921	0.20987	0.23457	0.21228	0.30877	0.14234	0.17334	0.15377	0.14882	0.2228	0.23215
1457.3	0.13395	0.14764	0.083548	0.13633	0.15888	0.1645	0.15993	0.20094	0.17111	0.19047	0.17064	0.17844	0.22855	0.20167	0.15781	0.17797	0.19848	0.26848	0.27572	0.22174	0.17187	0.14586	0.16832	0.13235	0.13877	0.30325	0.22534	0.24527	0.22272	0.32082	0.15092	0.17885	0.15974	0.14798	0.22651	0.23906
1458.1	0.13196	0.14947	0.085132	0.13447	0.15213	0.16719	0.15489	0.2046	0.17603	0.20084	0.1705	0.17755	0.22641	0.20736	0.16979	0.18719	0.19263	0.27163	0.27841	0.22493	0.17576	0.15135	0.16771	0.13198	0.15158	0.30114	0.24132	0.25043	0.22164	0.32539	0.15087	0.17808	0.1708	0.15153	0.2237	0.23713
1459	0.14166	0.15822	0.086504	0.14955	0.16122	0.17579	0.16765	0.21179	0.19105	0.21164	0.17907	0.18442	0.23602	0.22463	0.1838	0.20188	0.19863	0.27683	0.29563	0.23041	0.196	0.16146	0.17741	0.14594	0.15709	0.31542	0.25274	0.27123	0.23029	0.34251	0.16494	0.18352	0.18933	0.16157	0.23143	0.24066
1459.9	0.14545	0.16043	0.082019	0.15187	0.16433	0.18	0.17694	0.21885	0.19326	0.2156	0.19347	0.18834	0.25058	0.23353	0.19309	0.2094	0.20576	0.28014	0.30297	0.23046	0.20485	0.16588	0.18738	0.15041	0.16403	0.3148	0.25458	0.28014	0.23481	0.35299	0.17789	0.18433	0.19196	0.16601	0.23512	0.23568
1460.7	0.14898	0.15206	0.082386	0.14831	0.16491	0.1796	0.18077	0.21552	0.19291	0.21653	0.19658	0.18851	0.25066	0.24203	0.19868	0.20814	0.2028	0.27268	0.30513	0.22965	0.21627	0.16179	0.19338	0.15405	0.16552	0.31967	0.25845	0.28372	0.23933	0.36196	0.17663	0.18343	0.19132	0.16915	0.23235	0.23543
1461.6	0.153	0.15262	0.08129	0.15562	0.16925	0.1893	0.18363	0.22058	0.20454	0.22199	0.20973	0.18753	0.2584	0.25397	0.22052	0.21602	0.21673	0.28134	0.31007	0.23653	0.22041	0.16872	0.20034	0.16045	0.1799	0.32946	0.26957	0.29548	0.25107	0.37103	0.18213	0.18463	0.19925	0.18334	0.2355	0.2291
1462.4	0.15386	0.15422	0.081022	0.15777	0.17019	0.18893	0.19006	0.21424	0.20314	0.22053	0.21452	0.19822	0.26818	0.26022	0.22661	0.21786	0.22828	0.28752	0.30999	0.23451	0.22115	0.17213	0.20341	0.17167	0.18384	0.33282	0.26949	0.30071	0.26263	0.38325	0.19342	0.18649	0.19779	0.19052	0.23425	0.22911
1463.3	0.15556	0.15354	0.089085	0.15917	0.17172	0.19133	0.19161	0.22606	0.20042	0.22168	0.22243	0.20864	0.27093	0.26448	0.23501	0.22733	0.23819	0.29278	0.30299	0.2431	0.21711	0.1758	0.21334	0.17544	0.19591	0.3371	0.28135	0.30484	0.27547	0.38885	0.19973	0.19024	0.19786	0.18965	0.23475	0.23298
1464.1	0.15763	0.14446	0.086818	0.15767	0.16507	0.18685	0.18979	0.22212	0.19795	0.22811	0.22333	0.20957	0.26854	0.26142	0.22982	0.22345	0.23809	0.28751	0.295	0.23786	0.21559	0.17651	0.21239	0.17943	0.19509	0.33594	0.28689	0.29968	0.28474	0.39338	0.2011	0.1891	0.20464	0.19207	0.23261	0.23367
1465	0.16241	0.15495	0.090766	0.16061	0.16776	0.18161	0.19414	0.22321	0.20348	0.23366	0.22654	0.2171	0.27436	0.26917	0.23089	0.23014	0.2499	0.28927	0.29106	0.23764	0.21653	0.18655	0.21655	0.1868	0.20437	0.33737	0.29806	0.30837	0.29945	0.40305	0.20911	0.19845	0.21258	0.20709	0.23373	0.23181
1465.8	0.16244	0.15608	0.087482	0.15443	0.16853	0.17035	0.19418	0.21739	0.20228	0.23756	0.22725	0.22768	0.26828	0.27229	0.22007	0.22946	0.24889	0.28015	0.28509	0.23222	0.22283	0.18441	0.21511	0.19081	0.20748	0.33567	0.29554	0.30773	0.29687	0.40912	0.21758	0.20314	0.21084	0.20621	0.23251	0.23792
1466.7	0.17077	0.15692	0.086089	0.16323	0.17492	0.17414	0.19638	0.22589	0.20646	0.24376	0.23713	0.23122	0.27068	0.2732	0.21654	0.23587	0.25094	0.27739	0.28198	0.24335	0.23047	0.18326	0.22393	0.19708	0.2095	0.33339	0.30572	0.31371	0.29876	0.41629	0.2299	0.22177	0.21781	0.21505	0.23999	0.23348
1467.5	0.17008	0.15552	0.083708	0.15878	0.16825	0.16786	0.18976	0.21496	0.20511	0.24125	0.23314	0.21989	0.26212	0.26747	0.20373	0.22342	0.24458	0.26481	0.2761	0.23536	0.23128	0.17224	0.21945	0.19325	0.2089	0.32189	0.30294	0.30505	0.29614	0.41749	0.22929	0.22485	0.22362	0.21884	0.23309	0.22343
1468.4	0.17505	0.16334	0.085624	0.15855	0.17364	0.16627	0.18935	0.21229	0.20756	0.2405	0.23188	0.22282	0.25731	0.26767	0.20216	0.22688	0.2449	0.25557	0.26972	0.2325	0.23744	0.17609	0.21507	0.19769	0.22125	0.32429	0.3073	0.31407	0.29728	0.41599	0.23299	0.23695	0.2269	0.22204	0.22894	0.22125
1469.3	0.17504	0.15359	0.084424	0.15223	0.17223	0.16335	0.18575	0.20362	0.19507	0.23358	0.2336	0.22119	0.24817	0.25489	0.19314	0.21983	0.23866	0.24291	0.26713	0.22422	0.23404	0.16855	0.21375	0.19488	0.22436	0.31362	0.29863	0.31094	0.2944	0.40961	0.23662	0.23715	0.22278	0.21827	0.22575	0.21872
1470.1	0.17645	0.15354	0.091821	0.15656	0.16884	0.16115	0.18633	0.20395	0.19621	0.23625	0.23069	0.22055	0.2439	0.25451	0.19306	0.2189	0.2392	0.24167	0.26249	0.22397	0.23469	0.17302	0.2191	0.19693	0.23168	0.3173	0.29837	0.31455	0.29895	0.40898	0.23877	0.24363	0.23083	0.23023	0.2255	0.2128
1471	0.17293	0.14417	0.091975	0.15041	0.15811	0.14808	0.18212	0.19501	0.19176	0.23494	0.23094	0.21508	0.22806	0.24401	0.17733	0.21362	0.23633	0.22433	0.24789	0.20768	0.22584	0.1762	0.21377	0.18941	0.23549	0.31443	0.29197	0.31134	0.30066	0.40048	0.23451	0.23909	0.22735	0.23449	0.21887	0.21371
1471.8	0.17635	0.13706	0.089696	0.14834	0.1628	0.14491	0.18014	0.18611	0.18383	0.23398	0.23049	0.22223	0.22359	0.2373	0.17121	0.21267	0.23352	0.21535	0.23831	0.19772	0.22059	0.18111	0.20847	0.19676	0.2497	0.31129	0.28716	0.31685	0.308	0.39827	0.24487	0.24799	0.23073	0.24051	0.21651	0.22279
1472.7	0.16979	0.12436	0.07653	0.14161	0.15287	0.13583	0.16996	0.17387	0.16539	0.22539	0.22004	0.21553	0.20447	0.21542	0.14204	0.1978	0.21873	0.20102	0.22029	0.18768	0.2044	0.16675	0.19487	0.18838	0.23438	0.29483	0.26907	0.30568	0.29342	0.38484	0.23834	0.24419	0.22181	0.2323	0.21246	0.21665
1473.5	0.17652	0.12862	0.081028	0.14803	0.15665	0.14222	0.17636	0.18468	0.1734	0.23436	0.22791	0.22215	0.2024	0.214	0.14345	0.20418	0.22386	0.20399	0.212	0.19336	0.20882	0.17309	0.20097	0.19606	0.24155	0.29865	0.27372	0.31333	0.30665	0.39496	0.24869	0.25849	0.22951	0.24504	0.21958	0.22185
1474.4	0.17339	0.12481	0.071969	0.14414	0.15356	0.13793	0.16504	0.17705	0.16364	0.22699	0.22631	0.22218	0.19244	0.20472	0.13361	0.19063	0.20975	0.19372	0.1916	0.17669	0.19282	0.16705	0.18409	0.19345	0.24197	0.28305	0.27002	0.30325	0.30408	0.38806	0.24651	0.25798	0.21515	0.24219	0.21198	0.22385
1475.2	0.16853	0.12601	0.068778	0.13285	0.15476	0.1365	0.16193	0.17094	0.15557	0.22349	0.21542	0.21206	0.18466	0.20044	0.1256	0.17674	0.20164	0.19218	0.18701	0.16816	0.18245	0.1546	0.17265	0.19346	0.23372	0.2768	0.26228	0.29317	0.29004	0.38017	0.24632	0.25198	0.21488	0.23947	0.20458	0.22116
1476.1	0.16562	0.12771	0.071816	0.1374	0.15889	0.13526	0.16152	0.17272	0.15827	0.22771	0.21825	0.20094	0.18208	0.19475	0.1227	0.17464	0.20397	0.18786	0.17876	0.16642	0.17869	0.15259	0.17214	0.19133	0.22125	0.27472	0.26769	0.28751	0.28499	0.375	0.24443	0.24851	0.20633	0.249	0.2091	0.21829
1476.9	0.16643	0.12967	0.082954	0.14377	0.16616	0.14327	0.16536	0.17935	0.1654	0.23465	0.22298	0.199	0.18743	0.1989	0.13248	0.1768	0.21285	0.19108	0.18167	0.16896	0.17897	0.16236	0.18286	0.19479	0.22266	0.2819	0.27251	0.28724	0.29117	0.37962	0.25032	0.25413	0.20699	0.26342	0.20991	0.22478
1477.8	0.16475	0.12651	0.085796	0.1438	0.16285	0.13673	0.16903	0.17605	0.16195	0.23675	0.20816	0.18701	0.18079	0.19491	0.12093	0.17101	0.20824	0.18248	0.17942	0.16678	0.16565	0.16278	0.1695	0.18707	0.21996	0.27386	0.26288	0.27442	0.27916	0.3651	0.25037	0.25329	0.20493	0.26279	0.21136	0.2272
1478.7	0.17471	0.134	0.096982	0.1473	0.17359	0.14467	0.18322	0.18465	0.16213	0.24778	0.21447	0.18437	0.19101	0.19568	0.1246	0.17693	0.21572	0.18419	0.18947	0.17804	0.17511	0.16192	0.17581	0.19143	0.22459	0.27903	0.26476	0.27629	0.28148	0.36923	0.26043	0.25815	0.21384	0.27172	0.22156	0.23051
1479.5	0.18178	0.13241	0.099317	0.15473	0.17262	0.1447	0.18236	0.18672	0.17041	0.25298	0.21687	0.18679	0.19042	0.19181	0.11864	0.17647	0.21587	0.18198	0.18538	0.18282	0.17571	0.16576	0.17707	0.18791	0.22644	0.2733	0.25789	0.27749	0.27653	0.36381	0.26212	0.26203	0.21056	0.26984	0.22318	0.23556
1480.4	0.18961	0.14005	0.10676	0.15868	0.17607	0.1507	0.19244	0.19036	0.17878	0.26414	0.21552	0.20068	0.18859	0.19731	0.12673	0.17598	0.21926	0.18064	0.19495	0.19159	0.18037	0.17502	0.17762	0.1911	0.23554	0.27867	0.25853	0.27957	0.27533	0.36203	0.26701	0.26888	0.21994	0.27074	0.22584	0.24382
1481.2	0.19426	0.14689	0.11191	0.16257	0.18456	0.14581	0.19604	0.18729	0.18504	0.26975	0.21284	0.20597	0.18979	0.19864	0.13174	0.175	0.21839	0.18298	0.19576	0.1918	0.1803	0.17135	0.17015	0.19028	0.24156	0.2721	0.252	0.27959	0.27114	0.35516	0.26401	0.26251	0.2168	0.26677	0.23017	0.2481
1482.1	0.19186	0.14999	0.11747	0.16508	0.19121	0.14955	0.19075	0.18677	0.18867	0.26848	0.21982	0.21278	0.18887	0.19541	0.13587	0.16789	0.21658	0.18455	0.19412	0.18656	0.18186	0.16425	0.16887	0.18802	0.23792	0.26723	0.25476	0.2737	0.26111	0.34624	0.25806	0.25194	0.20574	0.26322	0.22558	0.25384
1482.9	0.19131	0.15159	0.11895	0.16772	0.1872	0.14938	0.18472	0.18006	0.18337	0.26598	0.21657	0.20939	0.17804	0.1871	0.12968	0.17059	0.21414	0.18078	0.18485	0.18243	0.16531	0.16812	0.16356	0.1759	0.23018	0.26273	0.24373	0.27301	0.23893	0.33291	0.24453	0.24413	0.20119	0.26059	0.2265	0.25755
1483.8	0.19812	0.15764	0.13646	0.17564	0.20181	0.16378	0.19312	0.19019	0.19109	0.28099	0.2284	0.21365	0.1874	0.19086	0.15151	0.17709	0.22391	0.18484	0.19107	0.19201	0.17092	0.17336	0.16658	0.18243	0.23894	0.26194	0.26094	0.27376	0.25103	0.33846	0.25388	0.25018	0.20637	0.2661	0.23124	0.26729
1484.6	0.19776	0.15112	0.13573	0.17473	0.19721	0.15925	0.18743	0.19188	0.18135	0.27802	0.22628	0.20097	0.17995	0.17642	0.14218	0.17009	0.21764	0.18663	0.18332	0.18392	0.15397	0.16587	0.16174	0.17133	0.22442	0.24413	0.245	0.25871	0.2336	0.32155	0.24579	0.2345	0.19508	0.25081	0.22568	0.26084
1485.5	0.19912	0.15758	0.14275	0.17907	0.19457	0.16478	0.18903	0.19347	0.18147	0.27971	0.23476	0.19897	0.17692	0.17249	0.14226	0.17444	0.22063	0.18387	0.18452	0.18901	0.15272	0.16874	0.16065	0.16062	0.22627	0.24659	0.24841	0.2552	0.23091	0.31846	0.24576	0.23313	0.19722	0.25208	0.22246	0.26134
1486.3	0.20299	0.16343	0.14692	0.1846	0.19191	0.16368	0.18719	0.18691	0.18306	0.28135	0.23548	0.19046	0.17372	0.16802	0.14664	0.17812	0.22544	0.18408	0.18827	0.19754	0.15435	0.16778	0.16082	0.15444	0.22325	0.24366	0.24029	0.25629	0.22539	0.31271	0.24416	0.23078	0.2026	0.24458	0.21486	0.26346
1487.2	0.20319	0.16441	0.1543	0.19088	0.19679	0.16078	0.1869	0.1858	0.1963	0.27806	0.23335	0.18547	0.18022	0.16788	0.15259	0.18174	0.23284	0.18269	0.19862	0.20753	0.16269	0.16325	0.16227	0.15763	0.21981	0.23914	0.24443	0.25563	0.22845	0.30463	0.24266	0.22969	0.19704	0.2396	0.208	0.26751
1488	0.19715	0.16812	0.15621	0.18805	0.19717	0.15884	0.18667	0.1811	0.18768	0.26655	0.22408	0.17904	0.17666	0.16282	0.15219	0.17543	0.23277	0.1836	0.1969	0.20924	0.15608	0.15922	0.15851	0.14788	0.21643	0.24059	0.23353	0.25558	0.21743	0.29293	0.21983	0.22279	0.18913	0.22958	0.2056	0.27103
1488.9	0.20064	0.18392	0.16549	0.19397	0.20276	0.16988	0.19643	0.17781	0.19229	0.26605	0.23151	0.19036	0.19118	0.1726	0.16469	0.18606	0.24287	0.19123	0.2076	0.22617	0.16876	0.16178	0.16074	0.14985	0.22597	0.26132	0.24019	0.27067	0.21992	0.30128	0.21383	0.22972	0.19314	0.23203	0.20592	0.28474
1489.8	0.20617	0.1849	0.17311	0.18976	0.20402	0.16946	0.19981	0.17894	0.18987	0.2627	0.22167	0.19054	0.19192	0.1761	0.16644	0.17732	0.24463	0.19374	0.2138	0.23383	0.17012	0.16086	0.16112	0.1537	0.22649	0.26593	0.24149	0.26981	0.21601	0.29395	0.21007	0.22914	0.19357	0.22514	0.20142	0.28763
1490.6	0.208	0.18592	0.18019	0.19531	0.21312	0.17385	0.20702	0.18748	0.19326	0.2624	0.22516	0.19292	0.19949	0.1786	0.16924	0.18226	0.25368	0.19587	0.21693	0.23823	0.17587	0.16566	0.17194	0.15896	0.22347	0.27393	0.24879	0.28049	0.21539	0.29662	0.19974	0.23236	0.19248	0.22494	0.20559	0.28581
1491.5	0.21029	0.19995	0.18756	0.19284	0.22195	0.18586	0.21404	0.1953	0.19821	0.27063	0.23102	0.20354	0.20099	0.18118	0.17383	0.17529	0.25982	0.20842	0.21863	0.24172	0.186	0.1762	0.17513	0.1609	0.22768	0.28215	0.2501	0.27672	0.21786	0.29569	0.19711	0.23037	0.20432	0.223	0.205	0.29099
1492.3	0.21645	0.1996	0.18397	0.19391	0.21791	0.18505	0.21219	0.19562	0.20114	0.26496	0.23027	0.20379	0.20101	0.17684	0.17295	0.17391	0.25279	0.20429	0.22352	0.24544	0.19089	0.17691	0.17841	0.15464	0.22484	0.27686	0.24119	0.27923	0.21605	0.28558	0.19281	0.22076	0.20395	0.2212	0.20135	0.28426
1493.2	0.21733	0.19609	0.18412	0.18963	0.2177	0.17284	0.20903	0.1954	0.19383	0.25753	0.2311	0.19483	0.19509	0.17742	0.16988	0.16817	0.24707	0.20081	0.22672	0.24138	0.19388	0.1761	0.17937	0.15085	0.22221	0.26625	0.23974	0.27313	0.21057	0.27523	0.18404	0.213	0.2012	0.21637	0.20231	0.27193
1494	0.22491	0.20521	0.19008	0.19464	0.22721	0.18477	0.21036	0.20149	0.20102	0.26165	0.24164	0.19355	0.20295	0.17522	0.18131	0.17073	0.25472	0.20937	0.22713	0.24331	0.19896	0.17734	0.19204	0.15086	0.22507	0.2659	0.24392	0.27774	0.21474	0.27808	0.17546	0.20895	0.20136	0.22603	0.20706	0.27661
1494.8	0.23323	0.21629	0.19166	0.18965	0.22984	0.18751	0.20873	0.2047	0.19976	0.25998	0.24885	0.19667	0.20436	0.17225	0.18811	0.16495	0.25474	0.21375	0.23319	0.24751	0.19573	0.18079	0.19727	0.14437	0.2313	0.26955	0.2519	0.27967	0.21941	0.27611	0.17063	0.20312	0.19485	0.23302	0.2091	0.27916
1495.7	0.23477	0.21163	0.18651	0.18663	0.21778	0.17999	0.20798	0.20062	0.19008	0.24492	0.24445	0.18346	0.19677	0.16157	0.18374	0.155	0.24388	0.20461	0.23513	0.24092	0.18443	0.17114	0.19844	0.13278	0.2249	0.26812	0.25111	0.27586	0.21074	0.27093	0.15382	0.18935	0.17755	0.22612	0.2043	0.26826
1496.5	0.23515	0.22241	0.19575	0.19383	0.22344	0.18912	0.21049	0.20423	0.18963	0.24598	0.24851	0.19463	0.20312	0.16275	0.18646	0.15592	0.25325	0.21481	0.23827	0.23888	0.18775	0.17962	0.20653	0.14986	0.2251	0.27299	0.26348	0.27645	0.21282	0.27587	0.15349	0.18862	0.17554	0.22771	0.20552	0.2764
1497.4	0.24046	0.23317	0.19953	0.1976	0.22827	0.20288	0.21022	0.21683	0.20496	0.24806	0.2498	0.20157	0.21242	0.1582	0.18819	0.15965	0.26006	0.22375	0.244	0.25093	0.19627	0.18607	0.21345	0.15464	0.22676	0.27836	0.26583	0.28361	0.21723	0.27722	0.15819	0.18573	0.17731	0.23423	0.20641	0.28572
1498.2	0.2429	0.23799	0.19413	0.20049	0.22562	0.20125	0.21306	0.22087	0.20247	0.24638	0.24765	0.19935	0.21663	0.15922	0.18023	0.15836	0.25197	0.21945	0.24834	0.25303	0.20083	0.18708	0.21203	0.15737	0.22014	0.27918	0.26457	0.29437	0.20954	0.26885	0.16032	0.17906	0.17057	0.22797	0.20689	0.27789
1499.1	0.24635	0.24225	0.18924	0.20385	0.23019	0.21425	0.21915	0.2201	0.20605	0.24339	0.23989	0.19571	0.21978	0.16245	0.17537	0.16071	0.25161	0.22547	0.24998	0.25879	0.21042	0.18766	0.21169	0.16204	0.22372	0.28894	0.26356	0.29998	0.20894	0.26932	0.15487	0.17254	0.17554	0.2225	0.20515	0.27542
1500	0.25274	0.25283	0.19289	0.20574	0.23796	0.22272	0.23003	0.22693	0.21463	0.24784	0.24227	0.20789	0.23135	0.1766	0.18423	0.16854	0.26004	0.23234	0.26188	0.26867	0.2225	0.19995	0.21546	0.1789	0.23399	0.30368	0.27148	0.31323	0.21423	0.27193	0.16829	0.18243	0.18432	0.23011	0.2055	0.28086
1500.8	0.25648	0.2573	0.19013	0.19485	0.24175	0.22569	0.23632	0.23108	0.21881	0.2434	0.24091	0.20929	0.22929	0.18534	0.17977	0.16833	0.25712	0.23385	0.26421	0.27124	0.2238	0.20205	0.21581	0.17608	0.23334	0.31281	0.27591	0.32171	0.2157	0.27061	0.16769	0.17364	0.18447	0.23186	0.20297	0.27724
1501.7	0.25147	0.25354	0.18354	0.19066	0.23464	0.22077	0.23909	0.22943	0.21257	0.23941	0.23785	0.20295	0.22203	0.18146	0.17102	0.15889	0.24987	0.22626	0.25515	0.26621	0.21787	0.1925	0.22223	0.17492	0.22728	0.3144	0.2718	0.32537	0.20805	0.26554	0.16161	0.16701	0.17559	0.22946	0.20472	0.26504
1502.5	0.24952	0.26303	0.18255	0.1873	0.23476	0.23266	0.24195	0.2326	0.21981	0.23579	0.23673	0.20744	0.21654	0.18357	0.18064	0.16268	0.25412	0.2341	0.25675	0.2727	0.22605	0.19674	0.22702	0.18029	0.24138	0.32444	0.28383	0.3317	0.20988	0.27483	0.16483	0.17106	0.1806	0.23427	0.20188	0.26896
1503.4	0.24111	0.25953	0.17457	0.17367	0.22098	0.22151	0.23807	0.23409	0.21204	0.22857	0.23976	0.2096	0.20864	0.17801	0.17941	0.15198	0.24165	0.22367	0.24763	0.26329	0.21926	0.19774	0.22659	0.18142	0.23505	0.31754	0.27941	0.32883	0.19448	0.26525	0.17158	0.16019	0.16996	0.22571	0.20066	0.26321
1504.2	0.23359	0.26398	0.17535	0.17799	0.22318	0.22544	0.24338	0.23401	0.21019	0.22554	0.24611	0.20949	0.20687	0.17802	0.17726	0.15454	0.24148	0.23321	0.24895	0.26422	0.22325	0.20011	0.23293	0.17864	0.2358	0.31723	0.28602	0.34521	0.19964	0.26722	0.17538	0.15115	0.16849	0.22381	0.20783	0.26621
1505.1	0.22741	0.26015	0.1672	0.18096	0.21095	0.22109	0.24369	0.231	0.21229	0.21975	0.24694	0.20231	0.20221	0.17258	0.17841	0.15288	0.23567	0.22259	0.24758	0.26059	0.22897	0.19044	0.23718	0.17193	0.23788	0.3131	0.28654	0.35127	0.18899	0.26068	0.1789	0.14859	0.16876	0.2162	0.2099	0.25152
1505.9	0.22674	0.26497	0.17256	0.18352	0.21743	0.22412	0.24763	0.23184	0.21783	0.21525	0.25222	0.20708	0.20752	0.17842	0.18843	0.15448	0.2365	0.22485	0.25783	0.25971	0.23661	0.19563	0.23929	0.17199	0.24684	0.32189	0.29905	0.36531	0.19994	0.26056	0.18644	0.1507	0.17398	0.21403	0.20674	0.2555
1506.7	0.22345	0.25808	0.16334	0.18042	0.21729	0.21285	0.24535	0.22982	0.2128	0.20766	0.24791	0.20124	0.20862	0.17452	0.17382	0.14841	0.22876	0.21569	0.25809	0.2565	0.23389	0.19611	0.24021	0.16468	0.23706	0.31445	0.28722	0.36745	0.20152	0.24955	0.18646	0.14414	0.17031	0.20652	0.20738	0.2473
1507.6	0.22165	0.26032	0.1651	0.19227	0.23163	0.22126	0.25056	0.23929	0.22194	0.21061	0.242	0.20584	0.21666	0.18007	0.17014	0.1519	0.23415	0.21984	0.26338	0.2662	0.23711	0.19986	0.24777	0.16848	0.24257	0.32373	0.29154	0.38239	0.21897	0.25045	0.19035	0.15793	0.17571	0.21535	0.20891	0.24519
1508.4	0.22152	0.24638	0.15468	0.1826	0.22292	0.21618	0.23598	0.24137	0.22033	0.20101	0.2325	0.2019	0.21434	0.17163	0.16494	0.14594	0.2221	0.20406	0.25043	0.2574	0.23307	0.18808	0.24725	0.16745	0.23531	0.3135	0.28307	0.38231	0.21636	0.24552	0.18234	0.15653	0.17169	0.20717	0.20054	0.22759
1509.3	0.22535	0.25573	0.15718	0.18898	0.22895	0.22048	0.2414	0.24898	0.2243	0.20886	0.23318	0.20819	0.2222	0.17715	0.1668	0.1478	0.21556	0.21739	0.25863	0.26263	0.23831	0.19798	0.25654	0.17531	0.24164	0.32515	0.28234	0.39805	0.23058	0.25874	0.19016	0.16525	0.17492	0.20913	0.2032	0.23299
1510.1	0.22665	0.25199	0.15007	0.19111	0.22401	0.22694	0.2434	0.25398	0.2259	0.20869	0.22562	0.21107	0.21607	0.17285	0.15988	0.14629	0.20952	0.2152	0.25467	0.25558	0.23316	0.20145	0.26238	0.18255	0.24366	0.32516	0.27992	0.40591	0.2337	0.26608	0.19328	0.16966	0.17411	0.21225	0.20444	0.22867
1511	0.21738	0.24194	0.15002	0.19059	0.21727	0.21986	0.23888	0.25178	0.22442	0.20675	0.226	0.21618	0.20975	0.17041	0.16135	0.14382	0.20338	0.20871	0.25258	0.25039	0.22934	0.20543	0.26889	0.18899	0.24179	0.32987	0.27786	0.41102	0.23047	0.26166	0.20021	0.16722	0.17093	0.21292	0.20312	0.22423
1511.8	0.21264	0.24372	0.14689	0.1892	0.20488	0.21521	0.23417	0.24751	0.22267	0.20382	0.22665	0.21742	0.20028	0.16372	0.16086	0.14298	0.19342	0.20483	0.25038	0.24303	0.22497	0.19828	0.26732	0.1911	0.23216	0.32608	0.27287	0.41738	0.22965	0.26469	0.2042	0.16025	0.17298	0.20714	0.20127	0.22149
1512.7	0.21135	0.2467	0.15118	0.19283	0.20203	0.21801	0.23892	0.24902	0.22795	0.20921	0.22825	0.23037	0.19944	0.16561	0.16181	0.14171	0.18992	0.20676	0.25128	0.2466	0.22173	0.20245	0.27345	0.19556	0.23208	0.32903	0.2673	0.4272	0.2397	0.26993	0.21178	0.16231	0.17822	0.2156	0.20836	0.22475
1513.5	0.20674	0.24573	0.14865	0.19807	0.20225	0.2213	0.23659	0.24887	0.23034	0.20708	0.23085	0.23153	0.19904	0.16528	0.15685	0.14419	0.1898	0.19162	0.24995	0.24288	0.21731	0.20043	0.27914	0.19634	0.22624	0.32543	0.26889	0.42908	0.24188	0.26919	0.21472	0.16128	0.1796	0.22413	0.20758	0.21984
1514.4	0.19735	0.24673	0.14402	0.19116	0.19815	0.21947	0.22597	0.24383	0.22326	0.20914	0.23227	0.23478	0.19563	0.16328	0.1627	0.13871	0.18411	0.18353	0.24235	0.24616	0.21359	0.19375	0.2764	0.19535	0.21842	0.32217	0.26359	0.42988	0.24149	0.26708	0.2199	0.1575	0.17914	0.21676	0.20244	0.21542
1515.2	0.19569	0.25271	0.14312	0.18675	0.19884	0.22332	0.2244	0.24735	0.22351	0.21486	0.23803	0.23643	0.18911	0.15741	0.16106	0.13743	0.18336	0.18015	0.23989	0.24885	0.21202	0.18981	0.27893	0.19602	0.20906	0.31379	0.26357	0.42661	0.2491	0.27273	0.21804	0.16446	0.18497	0.22083	0.20083	0.21671
1516.1	0.19424	0.24524	0.14351	0.18162	0.19611	0.22238	0.22342	0.24447	0.21933	0.21371	0.24124	0.23238	0.18694	0.15929	0.16045	0.13384	0.18007	0.17037	0.24112	0.23945	0.20929	0.19444	0.28522	0.1935	0.20527	0.3063	0.26487	0.42008	0.24745	0.26967	0.22614	0.16696	0.18468	0.22506	0.20355	0.21567
1516.9	0.18913	0.23461	0.13607	0.17849	0.188	0.21509	0.21458	0.23667	0.2131	0.20822	0.23172	0.21613	0.1775	0.14628	0.15473	0.12809	0.16755	0.15077	0.23581	0.22898	0.20552	0.1907	0.27692	0.18388	0.1952	0.29954	0.26126	0.40462	0.23515	0.25505	0.22397	0.16261	0.17889	0.21654	0.19497	0.20412
1517.8	0.19176	0.2285	0.14504	0.17644	0.18817	0.21912	0.21436	0.2425	0.21447	0.21287	0.23861	0.221	0.17086	0.14528	0.15516	0.1283	0.16972	0.15204	0.23711	0.23417	0.20712	0.19457	0.27415	0.18498	0.19929	0.30722	0.25494	0.40665	0.23656	0.25808	0.23474	0.16876	0.18632	0.2188	0.20177	0.20849
1518.6	0.19695	0.22537	0.14927	0.18021	0.18248	0.21293	0.2227	0.24124	0.21793	0.2117	0.23571	0.21566	0.1689	0.14176	0.15267	0.13085	0.16325	0.15097	0.24316	0.23147	0.21042	0.1951	0.27441	0.18696	0.19538	0.30107	0.25291	0.40133	0.23686	0.25136	0.23727	0.17488	0.19423	0.22582	0.20513	0.21125
1519.5	0.20123	0.22396	0.1499	0.18554	0.18288	0.21068	0.22207	0.23776	0.21965	0.20733	0.2379	0.20738	0.17335	0.14739	0.15394	0.13337	0.15801	0.15053	0.24405	0.23378	0.20422	0.18775	0.26746	0.18301	0.19856	0.30096	0.25261	0.4059	0.23744	0.24914	0.24233	0.17797	0.19501	0.22587	0.20347	0.20559
1520.3	0.20648	0.23049	0.15616	0.1898	0.19014	0.21734	0.22115	0.23567	0.22654	0.21269	0.24255	0.20513	0.17206	0.14825	0.15536	0.14069	0.15735	0.15359	0.24315	0.23691	0.20499	0.18422	0.26934	0.18278	0.20085	0.30752	0.25101	0.41224	0.24107	0.2538	0.23973	0.1835	0.20182	0.2288	0.20139	0.20236
1521.1	0.20745	0.23571	0.16442	0.19161	0.19633	0.22339	0.22365	0.23939	0.23202	0.21738	0.25601	0.21439	0.17596	0.15397	0.16305	0.1434	0.16381	0.15784	0.24968	0.24115	0.20775	0.18428	0.2757	0.19202	0.20455	0.30985	0.2576	0.41779	0.24548	0.25968	0.25066	0.19451	0.21166	0.23929	0.20597	0.2093
1522	0.20916	0.23737	0.15556	0.18202	0.19013	0.2151	0.21427	0.22893	0.2255	0.20766	0.2465	0.20816	0.17391	0.15036	0.16458	0.13778	0.15314	0.15593	0.24086	0.23507	0.19908	0.17709	0.27367	0.19008	0.19172	0.30713	0.25626	0.40729	0.23401	0.24628	0.24232	0.19121	0.20915	0.23719	0.20066	0.20243
1522.8	0.21546	0.23745	0.16005	0.18309	0.19844	0.21813	0.21084	0.23108	0.22889	0.21409	0.2546	0.21434	0.17756	0.15585	0.1624	0.14314	0.15905	0.15482	0.24374	0.23686	0.20528	0.18275	0.28041	0.19601	0.19546	0.31077	0.26255	0.40682	0.23457	0.24487	0.24027	0.19583	0.21071	0.24491	0.20329	0.20072
1523.7	0.21602	0.22527	0.16025	0.17801	0.19527	0.22145	0.21222	0.22961	0.22938	0.20939	0.25552	0.2206	0.17709	0.14921	0.15962	0.13629	0.15616	0.14237	0.23902	0.22488	0.20504	0.18342	0.28463	0.19928	0.19266	0.31046	0.26051	0.39873	0.22897	0.23743	0.2314	0.19248	0.20717	0.23916	0.20683	0.19776
1524.5	0.21819	0.22274	0.159	0.17792	0.19156	0.21747	0.21533	0.23246	0.22404	0.20656	0.25345	0.22825	0.1767	0.14636	0.16104	0.13015	0.15629	0.1372	0.24133	0.22807	0.20494	0.1849	0.28386	0.20353	0.19179	0.30355	0.25812	0.39075	0.2255	0.23075	0.22884	0.19422	0.20673	0.23807	0.20583	0.19802
1525.4	0.23108	0.22567	0.15835	0.18648	0.19094	0.21981	0.21862	0.23524	0.22397	0.2057	0.25634	0.22784	0.17839	0.15025	0.15935	0.13824	0.16392	0.141	0.24361	0.23335	0.20888	0.18783	0.29662	0.20606	0.19662	0.30768	0.25704	0.38822	0.22986	0.22748	0.22812	0.19642	0.20741	0.24192	0.21169	0.19944
1526.2	0.23288	0.21914	0.16148	0.18609	0.1962	0.22471	0.22221	0.23862	0.22591	0.20547	0.25794	0.2303	0.17809	0.15092	0.15972	0.13865	0.17409	0.13854	0.24497	0.2358	0.21774	0.19211	0.30443	0.20935	0.20127	0.29923	0.25789	0.37556	0.23856	0.22422	0.21996	0.19772	0.20312	0.23564	0.21142	0.20654
1527.1	0.23962	0.21789	0.16063	0.18935	0.19831	0.22876	0.22297	0.23965	0.22858	0.20011	0.26285	0.22848	0.17644	0.15057	0.1635	0.13923	0.17136	0.14214	0.24539	0.24328	0.20938	0.18941	0.30796	0.21053	0.20417	0.29479	0.2578	0.3657	0.2399	0.22931	0.21944	0.19695	0.20355	0.23127	0.20965	0.20788
1527.9	0.2511	0.22837	0.16928	0.19384	0.1966	0.23498	0.22427	0.24886	0.23702	0.20893	0.2662	0.23059	0.17737	0.1594	0.17294	0.14542	0.17637	0.15568	0.24757	0.2542	0.217	0.19812	0.31278	0.21785	0.20761	0.29833	0.25817	0.36045	0.24993	0.23038	0.2183	0.20111	0.20572	0.23699	0.21203	0.21493
1528.8	0.25755	0.2264	0.17652	0.19314	0.19963	0.2366	0.22464	0.25058	0.24614	0.212	0.27344	0.22501	0.18168	0.16603	0.17953	0.15215	0.18351	0.15667	0.24556	0.26181	0.2261	0.20038	0.31965	0.22041	0.20997	0.30122	0.2639	0.35032	0.24963	0.22496	0.20938	0.20288	0.20849	0.23901	0.21713	0.21503
1529.6	0.25748	0.22818	0.18052	0.19417	0.19973	0.23616	0.23071	0.25464	0.24781	0.21067	0.27605	0.23029	0.17562	0.16916	0.18573	0.15101	0.18055	0.15996	0.24573	0.26837	0.2276	0.20484	0.31805	0.22224	0.20557	0.3004	0.26807	0.33714	0.24033	0.2268	0.20029	0.20421	0.20584	0.22713	0.21462	0.21521
1530.5	0.26387	0.23693	0.19321	0.20041	0.19911	0.23522	0.23748	0.26071	0.25352	0.21672	0.28712	0.23238	0.18239	0.16892	0.19154	0.15555	0.18082	0.16298	0.25097	0.27558	0.23127	0.21284	0.32586	0.23011	0.20656	0.29881	0.2792	0.32814	0.24193	0.23132	0.20101	0.21116	0.20695	0.23121	0.21609	0.21221
1531.3	0.26437	0.2418	0.19251	0.19976	0.20182	0.23433	0.24194	0.26244	0.25725	0.22043	0.28729	0.23482	0.18764	0.17497	0.19265	0.1601	0.19312	0.1648	0.25032	0.27601	0.24144	0.22697	0.33332	0.23478	0.20703	0.30231	0.27514	0.31775	0.24418	0.22606	0.19552	0.20914	0.20345	0.2272	0.21454	0.21434
1532.1	0.27438	0.25239	0.20314	0.21137	0.22007	0.23877	0.26184	0.26971	0.26905	0.22951	0.2946	0.25042	0.20172	0.17871	0.20723	0.1687	0.20832	0.18215	0.25937	0.28971	0.25222	0.23487	0.34402	0.25215	0.21948	0.31478	0.28358	0.31374	0.25008	0.24241	0.2019	0.22077	0.21659	0.23161	0.22034	0.22858
1533	0.28072	0.25867	0.20693	0.21822	0.22361	0.24581	0.27167	0.2753	0.27429	0.22674	0.2997	0.25273	0.20635	0.18057	0.21252	0.16928	0.21844	0.19575	0.27216	0.29569	0.2647	0.24445	0.35205	0.26079	0.22392	0.32049	0.28729	0.30251	0.25638	0.2517	0.21261	0.22483	0.21507	0.22725	0.22558	0.23548
1533.8	0.29009	0.26908	0.21424	0.22165	0.23632	0.25691	0.27557	0.28103	0.2862	0.23625	0.30803	0.25058	0.22596	0.18932	0.21685	0.17592	0.23456	0.20598	0.27726	0.30691	0.28156	0.25871	0.35705	0.26427	0.23737	0.32988	0.28895	0.30278	0.26562	0.26234	0.21667	0.23777	0.22793	0.23308	0.23147	0.24532
1534.7	0.3	0.27716	0.21692	0.2277	0.24318	0.26585	0.28472	0.28028	0.30005	0.24242	0.31569	0.25352	0.23077	0.19597	0.22942	0.18586	0.24991	0.21613	0.28275	0.31853	0.29389	0.26775	0.35978	0.27011	0.24995	0.34719	0.29161	0.30089	0.26684	0.26841	0.2226	0.24724	0.2372	0.2401	0.23893	0.25987
1535.5	0.3059	0.28446	0.22771	0.23254	0.24187	0.27405	0.29336	0.28279	0.3085	0.23755	0.3196	0.25495	0.23719	0.19812	0.24027	0.18545	0.25296	0.22214	0.29119	0.32644	0.29843	0.27569	0.36319	0.27095	0.25688	0.35346	0.29844	0.29325	0.26366	0.2786	0.2233	0.25559	0.23489	0.24259	0.24636	0.26606
1536.4	0.29971	0.28618	0.22972	0.23107	0.23766	0.27854	0.29168	0.28176	0.31156	0.23442	0.32674	0.25338	0.24142	0.20349	0.24634	0.19142	0.25688	0.22162	0.29335	0.32711	0.30894	0.28519	0.37356	0.27286	0.26462	0.3555	0.30171	0.28464	0.25779	0.27883	0.23008	0.26127	0.23341	0.23811	0.25718	0.26931
1537.2	0.30309	0.2917	0.23205	0.23301	0.24146	0.28709	0.29761	0.28257	0.31242	0.23822	0.32747	0.26044	0.25255	0.21093	0.2497	0.19852	0.25918	0.23156	0.29679	0.3379	0.31513	0.29752	0.37488	0.27483	0.27051	0.3664	0.29629	0.28279	0.26022	0.28547	0.2345	0.26984	0.23736	0.23663	0.26015	0.27682
1538	0.30623	0.28999	0.2325	0.23551	0.23668	0.28772	0.30038	0.28379	0.31562	0.24065	0.33316	0.26628	0.25596	0.21119	0.26126	0.19995	0.25991	0.23779	0.30145	0.33764	0.31641	0.30184	0.38491	0.28783	0.27578	0.36898	0.29468	0.27495	0.26043	0.28685	0.23869	0.26573	0.22925	0.24439	0.26629	0.28434
1538.9	0.31148	0.29474	0.23471	0.2436	0.24389	0.29421	0.31009	0.29339	0.32059	0.24086	0.33739	0.2733	0.27003	0.21648	0.27092	0.20711	0.2697	0.24747	0.31183	0.33717	0.32477	0.31547	0.39358	0.29392	0.28351	0.37296	0.29726	0.27842	0.27189	0.29877	0.25179	0.2666	0.22763	0.24749	0.27241	0.28732
1539.7	0.31723	0.29844	0.24106	0.2507	0.25053	0.29775	0.31232	0.30408	0.32989	0.25324	0.34437	0.28068	0.27684	0.21863	0.28066	0.2126	0.27728	0.25996	0.31898	0.34561	0.3379	0.32697	0.40457	0.29823	0.29305	0.38413	0.30467	0.27713	0.27805	0.30332	0.26747	0.27743	0.23836	0.25306	0.28306	0.29572
1540.6	0.32727	0.30329	0.23875	0.25762	0.25133	0.29938	0.31707	0.30593	0.33212	0.25275	0.34123	0.27758	0.28017	0.22088	0.2714	0.21194	0.2759	0.26484	0.32635	0.34443	0.33819	0.33532	0.39995	0.29562	0.28948	0.37873	0.29982	0.27442	0.27914	0.30334	0.26514	0.28233	0.23842	0.26147	0.28365	0.2949
1541.4	0.3323	0.30676	0.24139	0.26829	0.25292	0.29923	0.32069	0.30956	0.34252	0.26379	0.34838	0.28433	0.28405	0.21925	0.27801	0.22545	0.2808	0.26802	0.32846	0.34663	0.3462	0.34636	0.41339	0.30717	0.29929	0.3725	0.30264	0.27536	0.28104	0.30766	0.26937	0.2872	0.24518	0.27848	0.29184	0.30754
1542.3	0.33588	0.31067	0.24703	0.27481	0.26775	0.3072	0.3291	0.32516	0.35501	0.26701	0.3508	0.29137	0.2884	0.22602	0.28318	0.22937	0.28635	0.28005	0.33363	0.3599	0.35459	0.36317	0.42032	0.31566	0.30562	0.36994	0.30743	0.26694	0.28872	0.31393	0.27885	0.30587	0.25613	0.28227	0.30018	0.31979
1543.1	0.34208	0.3176	0.25126	0.28466	0.26958	0.31003	0.33295	0.33322	0.35821	0.27927	0.36048	0.29708	0.29032	0.23266	0.28969	0.23657	0.29045	0.29037	0.33817	0.3673	0.35873	0.37032	0.43107	0.33033	0.31751	0.37275	0.30963	0.26921	0.29331	0.31797	0.282	0.32053	0.26501	0.28942	0.31035	0.33555
1543.9	0.34355	0.31914	0.24862	0.29015	0.27073	0.31224	0.33952	0.33754	0.36196	0.27871	0.35921	0.29743	0.29409	0.23917	0.29171	0.24568	0.29446	0.29859	0.33977	0.37108	0.35903	0.37408	0.43123	0.34434	0.32223	0.3702	0.30559	0.27588	0.29581	0.32556	0.28567	0.32837	0.26441	0.28823	0.31399	0.34687
1544.8	0.34726	0.3273	0.25582	0.298	0.28035	0.31786	0.33833	0.34812	0.36887	0.2879	0.36326	0.30308	0.30356	0.24891	0.31424	0.25361	0.30641	0.30654	0.34193	0.38208	0.36974	0.38532	0.44138	0.35289	0.3342	0.37626	0.31802	0.27715	0.30676	0.33898	0.29349	0.33706	0.27206	0.29763	0.32184	0.36097
1545.6	0.34714	0.32858	0.25488	0.29772	0.28056	0.31931	0.3375	0.35189	0.3743	0.28533	0.36122	0.30036	0.30531	0.2545	0.32092	0.2476	0.30507	0.3135	0.34549	0.3803	0.36916	0.38447	0.43757	0.3507	0.33307	0.37725	0.31831	0.2812	0.31123	0.34024	0.2932	0.34375	0.27198	0.29408	0.32835	0.36672
1546.5	0.35457	0.33682	0.26228	0.30422	0.28143	0.32536	0.34439	0.3564	0.38343	0.29816	0.36717	0.30584	0.31008	0.26362	0.32559	0.25828	0.31463	0.3185	0.35638	0.37995	0.37809	0.38845	0.44691	0.35323	0.33843	0.38887	0.32874	0.29991	0.31914	0.35214	0.29941	0.34948	0.28047	0.30826	0.34085	0.37047
1547.3	0.35372	0.3347	0.25741	0.29836	0.28477	0.32114	0.34472	0.35056	0.39318	0.30085	0.36878	0.30574	0.31146	0.26789	0.31952	0.25401	0.30862	0.31913	0.35924	0.37857	0.37921	0.39185	0.43914	0.34815	0.336	0.38012	0.32038	0.30061	0.31329	0.35663	0.30028	0.3499	0.28642	0.31185	0.35103	0.36929
1548.1	0.35263	0.33348	0.25461	0.29586	0.28457	0.32072	0.33853	0.35272	0.3973	0.3001	0.37122	0.30637	0.30766	0.26736	0.32431	0.25243	0.3039	0.31799	0.35355	0.37689	0.38175	0.38559	0.43909	0.34523	0.32827	0.37334	0.31303	0.29313	0.3067	0.35623	0.29631	0.35238	0.29279	0.31706	0.35876	0.36843
1549	0.35301	0.33207	0.24981	0.29935	0.2829	0.32842	0.34447	0.35709	0.40536	0.30306	0.38107	0.31513	0.30537	0.27203	0.32404	0.25722	0.3045	0.32722	0.36295	0.38116	0.38458	0.38563	0.4465	0.35066	0.33404	0.37653	0.31211	0.30634	0.30652	0.35858	0.30563	0.36187	0.29753	0.31778	0.36918	0.37402
1549.8	0.35453	0.32597	0.24391	0.30337	0.2887	0.32601	0.34584	0.36177	0.41852	0.30707	0.38794	0.3195	0.30369	0.27564	0.32348	0.26089	0.30654	0.32419	0.3659	0.38028	0.38549	0.38078	0.44814	0.35473	0.34038	0.37457	0.31584	0.30679	0.30331	0.3663	0.30755	0.36698	0.30804	0.32125	0.37683	0.37706
1550.7	0.34805	0.31734	0.23056	0.3029	0.29367	0.32296	0.3403	0.35362	0.41301	0.29835	0.37973	0.31796	0.29966	0.2675	0.32046	0.26002	0.30412	0.32681	0.36032	0.37329	0.38032	0.36943	0.43872	0.35209	0.33638	0.36322	0.30685	0.3029	0.30092	0.36379	0.30004	0.36958	0.30593	0.31269	0.37215	0.37801
1551.5	0.35022	0.31675	0.2313	0.31199	0.29606	0.33183	0.3391	0.35738	0.416	0.29915	0.37729	0.32689	0.29662	0.2687	0.33197	0.26703	0.31321	0.33259	0.3615	0.37564	0.38042	0.36561	0.4411	0.35883	0.3372	0.37088	0.31487	0.30761	0.30581	0.36923	0.30503	0.38133	0.31654	0.32684	0.3771	0.389
1552.4	0.34987	0.32005	0.23107	0.31609	0.2991	0.33992	0.34597	0.3505	0.41664	0.31354	0.38509	0.3292	0.30056	0.27162	0.33489	0.26527	0.31902	0.34217	0.36989	0.37528	0.38086	0.36573	0.43584	0.36027	0.34373	0.36995	0.32969	0.31315	0.31262	0.37215	0.3052	0.3823	0.32358	0.33289	0.38336	0.39738
1553.2	0.34833	0.31277	0.22749	0.31319	0.30327	0.33493	0.34537	0.34053	0.41624	0.312	0.38054	0.32806	0.29495	0.26422	0.33309	0.26318	0.31475	0.33457	0.36543	0.37075	0.3772	0.35665	0.43159	0.35441	0.34167	0.36148	0.32493	0.30958	0.31389	0.37082	0.29903	0.3813	0.32981	0.33639	0.37914	0.39702
1554.1	0.35445	0.3184	0.23198	0.31209	0.30822	0.34229	0.35337	0.34514	0.42139	0.3232	0.38592	0.33709	0.30176	0.26528	0.33706	0.26764	0.3279	0.34361	0.36613	0.37416	0.37923	0.35744	0.43392	0.35913	0.3425	0.36468	0.3227	0.31288	0.32472	0.37173	0.30501	0.39479	0.3338	0.33951	0.38633	0.40047
1554.9	0.36362	0.32184	0.2398	0.3102	0.30926	0.34984	0.36	0.3468	0.42924	0.33729	0.39905	0.3436	0.30515	0.27042	0.34432	0.26719	0.32754	0.34604	0.37045	0.3797	0.38357	0.36238	0.43965	0.36485	0.34739	0.37271	0.33863	0.32101	0.33635	0.37082	0.31697	0.39828	0.33991	0.3489	0.39443	0.40863
1555.7	0.35626	0.31027	0.22748	0.29801	0.3023	0.34273	0.35335	0.33857	0.42253	0.33087	0.39188	0.32762	0.29471	0.2632	0.33346	0.25031	0.31385	0.33285	0.35706	0.37292	0.37213	0.34504	0.4287	0.35257	0.33302	0.35571	0.33555	0.31376	0.33535	0.35383	0.30315	0.38705	0.32414	0.33084	0.3852	0.39106
1556.6	0.35817	0.30957	0.23274	0.29238	0.30545	0.3407	0.35454	0.34491	0.43073	0.33532	0.38902	0.33231	0.2954	0.26744	0.33766	0.25388	0.31662	0.32642	0.36091	0.37397	0.37554	0.34211	0.42972	0.35333	0.33381	0.36316	0.34013	0.32672	0.34218	0.34782	0.30692	0.39464	0.32947	0.33174	0.38725	0.38957
1557.4	0.35836	0.30955	0.2305	0.28648	0.30046	0.34586	0.35414	0.34541	0.42562	0.34557	0.38575	0.32316	0.29177	0.2691	0.3368	0.25721	0.31821	0.32123	0.35667	0.36782	0.36794	0.33178	0.41777	0.34517	0.31989	0.36871	0.3421	0.32909	0.34259	0.34202	0.30566	0.38853	0.31929	0.32473	0.38637	0.38054
1558.3	0.35005	0.302	0.22663	0.28044	0.28816	0.3398	0.3461	0.33992	0.41007	0.34036	0.37512	0.31362	0.28238	0.26613	0.34086	0.24916	0.3044	0.30888	0.35195	0.36047	0.36161	0.31931	0.40679	0.33292	0.31131	0.36753	0.34429	0.32911	0.33866	0.3323	0.2964	0.37589	0.30697	0.32355	0.37508	0.3683
1559.1	0.34488	0.29652	0.21991	0.27918	0.28253	0.33561	0.34205	0.3342	0.40633	0.33542	0.36898	0.30121	0.27859	0.26047	0.33533	0.25093	0.30602	0.29725	0.34647	0.35903	0.35284	0.30275	0.40302	0.32187	0.30663	0.3619	0.33743	0.32904	0.33735	0.3283	0.28806	0.37367	0.30353	0.31419	0.37546	0.35167
1559.9	0.34662	0.30147	0.23115	0.28185	0.28671	0.33739	0.34696	0.33811	0.40826	0.34469	0.37048	0.30764	0.28817	0.27459	0.33977	0.26096	0.31336	0.30574	0.35684	0.36289	0.3581	0.30203	0.4096	0.3184	0.31726	0.37526	0.3452	0.33725	0.34509	0.33468	0.29737	0.38546	0.31509	0.31704	0.38172	0.35549
1560.8	0.345	0.29885	0.22454	0.28025	0.28679	0.33749	0.33656	0.32586	0.40508	0.34097	0.36506	0.29969	0.28498	0.27391	0.33663	0.25694	0.30849	0.30013	0.34853	0.359	0.34879	0.29222	0.4025	0.3132	0.31224	0.36607	0.34242	0.33793	0.35014	0.33564	0.29192	0.37849	0.31239	0.31961	0.37593	0.34185
1561.6	0.34487	0.29579	0.22453	0.27609	0.28054	0.33135	0.33162	0.32796	0.40199	0.33793	0.36013	0.2986	0.28572	0.27558	0.32806	0.25126	0.30692	0.30199	0.3463	0.35948	0.34658	0.29275	0.40527	0.31262	0.31213	0.35905	0.34163	0.34002	0.35263	0.33225	0.28582	0.38682	0.32175	0.32155	0.37378	0.33576
1562.4	0.34531	0.29651	0.22197	0.27068	0.27462	0.32406	0.32257	0.32123	0.39966	0.33553	0.3546	0.29213	0.28446	0.2749	0.31354	0.24955	0.30793	0.29767	0.34398	0.35929	0.34037	0.28518	0.40794	0.30767	0.30703	0.35438	0.34303	0.34304	0.35205	0.32079	0.28256	0.38659	0.32665	0.31939	0.37349	0.32448
1563.3	0.34347	0.29605	0.22981	0.26108	0.26411	0.32327	0.31749	0.31422	0.39579	0.34162	0.35217	0.28916	0.28575	0.27599	0.31734	0.24788	0.30344	0.30259	0.34265	0.35792	0.33563	0.28062	0.40618	0.30326	0.30366	0.35244	0.3474	0.34103	0.3469	0.32067	0.27783	0.38361	0.3278	0.32508	0.3678	0.31821
1564.1	0.34334	0.28869	0.23023	0.25618	0.25352	0.31793	0.30715	0.30639	0.39329	0.34056	0.34908	0.28363	0.28086	0.26363	0.31689	0.25178	0.30237	0.29563	0.33702	0.3524	0.33121	0.27523	0.40541	0.29749	0.29894	0.34895	0.3479	0.33814	0.34405	0.31019	0.26228	0.37811	0.32612	0.32379	0.35721	0.30589
1565	0.34683	0.28364	0.23261	0.25798	0.24768	0.31624	0.29911	0.30676	0.38244	0.33531	0.34617	0.28427	0.28177	0.25984	0.31327	0.25971	0.30678	0.29139	0.33956	0.35034	0.32605	0.26737	0.40987	0.29039	0.29681	0.35499	0.35612	0.33454	0.34074	0.30853	0.25687	0.37673	0.32255	0.31572	0.35291	0.29858
1565.8	0.34861	0.27782	0.23835	0.25759	0.24761	0.31754	0.29164	0.29516	0.38163	0.33258	0.35538	0.28389	0.28127	0.26132	0.31761	0.25924	0.31706	0.29203	0.34605	0.35474	0.32582	0.26043	0.40604	0.28269	0.30242	0.36218	0.36529	0.3297	0.34004	0.30589	0.26201	0.37383	0.32201	0.3229	0.3515	0.29484
1566.6	0.35716	0.28465	0.2545	0.26638	0.25713	0.32604	0.29292	0.29472	0.38956	0.33579	0.36141	0.29063	0.28899	0.27287	0.33194	0.27215	0.3197	0.29803	0.34891	0.36006	0.33298	0.26879	0.41102	0.28905	0.30873	0.37179	0.37885	0.33185	0.34297	0.31856	0.26285	0.3805	0.3291	0.33033	0.35448	0.29974
1567.5	0.3537	0.27493	0.24929	0.259	0.24851	0.30452	0.28647	0.28438	0.37808	0.31848	0.35205	0.28544	0.28359	0.2703	0.32271	0.26282	0.31181	0.27887	0.34788	0.35032	0.32291	0.25978	0.40173	0.27413	0.29949	0.36535	0.37193	0.31298	0.3332	0.29832	0.25658	0.37302	0.32387	0.31742	0.33916	0.28763
1568.3	0.35447	0.27348	0.25282	0.25671	0.25064	0.30726	0.28376	0.28564	0.37263	0.31422	0.34961	0.28739	0.28696	0.27634	0.31785	0.25809	0.31021	0.2775	0.35109	0.35432	0.32361	0.25649	0.39551	0.27596	0.30318	0.36391	0.37123	0.31119	0.32704	0.30314	0.2633	0.37369	0.32656	0.31555	0.33393	0.28143
1569.2	0.35212	0.268	0.25862	0.24857	0.24266	0.30379	0.28544	0.27978	0.3695	0.30879	0.35215	0.28138	0.28591	0.27903	0.31169	0.25019	0.30635	0.27719	0.34576	0.35228	0.32314	0.25575	0.39203	0.26991	0.30013	0.35574	0.36094	0.30287	0.32683	0.29753	0.26439	0.37951	0.33099	0.31439	0.32842	0.2727
1570	0.3459	0.26578	0.26134	0.25061	0.23957	0.29154	0.28367	0.27485	0.36718	0.30514	0.34287	0.28045	0.28983	0.28015	0.31347	0.25222	0.3031	0.26941	0.34011	0.34579	0.32397	0.25006	0.39267	0.27073	0.30049	0.35288	0.362	0.30231	0.32363	0.2937	0.2577	0.38	0.33253	0.31208	0.32139	0.26241
1570.8	0.34119	0.24996	0.26382	0.23912	0.23356	0.28372	0.28497	0.26314	0.35403	0.2957	0.3397	0.27808	0.28523	0.26873	0.29983	0.24185	0.30243	0.26019	0.33425	0.34255	0.31999	0.23781	0.38224	0.26534	0.30077	0.34114	0.35803	0.28863	0.31704	0.28618	0.26515	0.38048	0.33037	0.30754	0.3072	0.2528
1571.7	0.34669	0.25321	0.27304	0.245	0.2423	0.29406	0.2811	0.26172	0.35313	0.29713	0.34082	0.28536	0.285	0.27392	0.30533	0.24328	0.31238	0.26559	0.33441	0.33811	0.33009	0.2384	0.3821	0.27539	0.31096	0.34665	0.35841	0.30078	0.32404	0.29367	0.26984	0.39191	0.33644	0.31791	0.30765	0.25139
1572.5	0.34212	0.2522	0.27629	0.23774	0.23672	0.28559	0.27255	0.25018	0.34613	0.28937	0.33966	0.28304	0.27853	0.26445	0.29649	0.23318	0.31395	0.25545	0.32316	0.32708	0.32515	0.2363	0.37982	0.26619	0.30424	0.34108	0.35311	0.28493	0.32858	0.28732	0.26612	0.39477	0.32598	0.3141	0.29793	0.24317
1573.3	0.33987	0.23969	0.28059	0.23536	0.22634	0.27798	0.2656	0.2438	0.33825	0.28255	0.33378	0.28022	0.27321	0.25581	0.29302	0.22778	0.31118	0.2447	0.31394	0.32245	0.3238	0.23162	0.37551	0.26808	0.30231	0.33737	0.34682	0.27722	0.31232	0.28051	0.26547	0.39316	0.31984	0.31255	0.28776	0.23773
1574.2	0.349	0.23695	0.29172	0.23424	0.23359	0.28492	0.26397	0.2477	0.34532	0.28181	0.33821	0.28674	0.27563	0.25259	0.29005	0.22883	0.31554	0.24743	0.31529	0.32074	0.32548	0.24412	0.3812	0.27624	0.30379	0.33929	0.3505	0.27507	0.32526	0.28943	0.27839	0.39746	0.32437	0.31672	0.29043	0.23609
1575	0.34259	0.23384	0.28908	0.23009	0.22261	0.28319	0.25078	0.2472	0.33533	0.27694	0.33185	0.28094	0.26586	0.24916	0.28441	0.21548	0.30901	0.24038	0.31068	0.31009	0.31902	0.24294	0.3785	0.26479	0.2978	0.34271	0.34227	0.26843	0.32731	0.29098	0.26982	0.39298	0.31656	0.31547	0.2828	0.22829
1575.8	0.33016	0.22155	0.28454	0.22067	0.20797	0.27131	0.24885	0.23772	0.32752	0.26775	0.32238	0.26995	0.2565	0.23593	0.26566	0.20931	0.29858	0.22806	0.30235	0.30648	0.30592	0.24259	0.37116	0.25933	0.28794	0.33707	0.3326	0.2618	0.32118	0.29032	0.26571	0.38867	0.30444	0.30529	0.27201	0.21999
1576.7	0.32681	0.21599	0.2809	0.21748	0.20256	0.26827	0.24291	0.23473	0.32005	0.26359	0.318	0.26256	0.25633	0.23328	0.25658	0.20452	0.29178	0.22171	0.2992	0.3061	0.30578	0.24286	0.36973	0.26566	0.28368	0.33582	0.31802	0.26171	0.3129	0.28874	0.2626	0.38189	0.30519	0.30716	0.27059	0.21102
1577.5	0.32114	0.22317	0.28437	0.21672	0.20521	0.2598	0.23822	0.22882	0.31182	0.25883	0.31135	0.25829	0.25484	0.23029	0.24454	0.20392	0.29606	0.21738	0.29817	0.30208	0.29928	0.24569	0.36676	0.26555	0.28357	0.33862	0.30994	0.25281	0.32101	0.2931	0.25986	0.38404	0.30124	0.30627	0.26453	0.20721
1578.4	0.30991	0.21434	0.27231	0.20796	0.19083	0.25055	0.22965	0.22216	0.2908	0.2455	0.30231	0.2418	0.24386	0.21336	0.22608	0.18818	0.28703	0.20448	0.28821	0.29768	0.28621	0.22765	0.35655	0.25529	0.26861	0.32635	0.28422	0.23972	0.30013	0.28408	0.25123	0.37631	0.28981	0.29286	0.24691	0.19986
1579.2	0.31076	0.21616	0.27948	0.21133	0.19848	0.25219	0.23141	0.22383	0.29894	0.23856	0.30653	0.2375	0.24944	0.2106	0.2233	0.19314	0.29711	0.21129	0.28639	0.30302	0.28626	0.23529	0.36343	0.26292	0.27251	0.32317	0.29042	0.24319	0.29753	0.28804	0.26263	0.38263	0.29548	0.29355	0.25036	0.19884
1580	0.30198	0.21024	0.27761	0.21204	0.20185	0.2487	0.211	0.22081	0.28945	0.22591	0.30177	0.2355	0.23856	0.20017	0.20942	0.17589	0.29673	0.20309	0.27156	0.29131	0.28111	0.22184	0.35697	0.25373	0.26809	0.30704	0.28054	0.22623	0.2855	0.28068	0.25569	0.37148	0.28681	0.28195	0.24154	0.19097
1580.9	0.29933	0.20055	0.27899	0.21635	0.19702	0.24433	0.21223	0.21398	0.27908	0.20983	0.29421	0.22843	0.22579	0.18705	0.20301	0.17155	0.29676	0.19859	0.26231	0.27851	0.26607	0.21091	0.34935	0.24741	0.25909	0.29629	0.2781	0.21826	0.2774	0.28126	0.26061	0.36358	0.27544	0.2686	0.23521	0.18945
1581.7	0.29775	0.19311	0.27019	0.21391	0.19906	0.24764	0.20922	0.21508	0.27803	0.20195	0.28908	0.22741	0.21647	0.18631	0.20311	0.16582	0.2924	0.1903	0.26013	0.27944	0.26602	0.20728	0.34812	0.24195	0.25495	0.28701	0.27532	0.21997	0.27166	0.27882	0.26539	0.35994	0.26779	0.26649	0.23078	0.18719
1582.5	0.28661	0.18606	0.25871	0.20308	0.19072	0.23622	0.19441	0.19475	0.26703	0.18292	0.27777	0.21258	0.19922	0.17753	0.19045	0.1539	0.27805	0.17369	0.24527	0.26048	0.2534	0.19295	0.33652	0.23073	0.24003	0.27604	0.26466	0.20009	0.26097	0.26038	0.2494	0.34439	0.25072	0.25095	0.22148	0.17616
1583.4	0.27116	0.17233	0.2407	0.19446	0.17277	0.22223	0.18554	0.17757	0.24815	0.17016	0.26518	0.19839	0.17915	0.16172	0.17671	0.14015	0.25963	0.14968	0.23351	0.24036	0.24002	0.1739	0.31944	0.21337	0.22812	0.25416	0.23649	0.1769	0.23856	0.24128	0.23322	0.31983	0.23089	0.23236	0.20504	0.1664
1584.2	0.28063	0.17854	0.2406	0.19255	0.17434	0.22247	0.18666	0.17986	0.25063	0.17624	0.27112	0.18977	0.18591	0.17285	0.18308	0.15019	0.26358	0.14997	0.23659	0.24534	0.24214	0.18583	0.32678	0.21918	0.225	0.26295	0.23466	0.17781	0.23859	0.2395	0.23494	0.323	0.23332	0.24487	0.21456	0.17911
1585	0.27384	0.17229	0.23015	0.18873	0.16965	0.21796	0.1725	0.17796	0.24968	0.16952	0.26493	0.18481	0.18446	0.17196	0.17831	0.14132	0.25949	0.14016	0.22853	0.24292	0.24183	0.17905	0.32055	0.20477	0.21821	0.25623	0.22186	0.16325	0.23259	0.22888	0.21784	0.31407	0.2294	0.24292	0.20975	0.17746
1585.9	0.2704	0.16687	0.21775	0.19009	0.1626	0.21104	0.16715	0.16852	0.24567	0.16436	0.2615	0.16965	0.17696	0.17023	0.17	0.13271	0.25908	0.14296	0.22059	0.23552	0.23362	0.17067	0.31551	0.195	0.20395	0.24614	0.20997	0.14678	0.21959	0.21894	0.20358	0.28955	0.21749	0.23591	0.20812	0.17917
1586.7	0.26771	0.16317	0.21663	0.19531	0.16504	0.21171	0.16963	0.17109	0.24445	0.16537	0.25989	0.17452	0.17518	0.17068	0.16952	0.1305	0.26084	0.1434	0.22047	0.23248	0.23128	0.17494	0.31231	0.19686	0.20821	0.24098	0.20683	0.14481	0.21233	0.21776	0.19723	0.2765	0.21048	0.23107	0.21518	0.18704
1587.6	0.272	0.16	0.21038	0.20453	0.1744	0.21372	0.16402	0.17571	0.24575	0.16763	0.25222	0.17564	0.18259	0.17706	0.16948	0.13014	0.26977	0.14748	0.21824	0.23752	0.23388	0.17892	0.3122	0.1963	0.20127	0.24164	0.20234	0.13698	0.21681	0.21491	0.18659	0.27696	0.20891	0.23266	0.21781	0.19256
1588.4	0.26219	0.15003	0.19228	0.20979	0.16829	0.21131	0.16621	0.17024	0.24069	0.15655	0.24243	0.16915	0.17346	0.16694	0.16036	0.12109	0.25806	0.14252	0.21192	0.23481	0.23104	0.17357	0.30885	0.1836	0.196	0.22686	0.18465	0.1238	0.20194	0.20621	0.18041	0.26016	0.19703	0.21707	0.21172	0.1862
1589.2	0.2571	0.15391	0.17833	0.21555	0.17769	0.20532	0.16613	0.16646	0.23929	0.15708	0.23548	0.15959	0.16713	0.1656	0.15286	0.12591	0.2601	0.14034	0.21396	0.23237	0.2283	0.17814	0.313	0.18268	0.19465	0.22592	0.17509	0.12371	0.1918	0.19937	0.18211	0.25641	0.18479	0.21085	0.2132	0.19125
1590.1	0.24546	0.15201	0.16535	0.21768	0.17863	0.20459	0.16579	0.16693	0.23408	0.14796	0.23745	0.15636	0.16619	0.15579	0.14268	0.12431	0.25211	0.13189	0.21286	0.22531	0.23034	0.17907	0.31307	0.17612	0.19545	0.22193	0.16504	0.11048	0.17874	0.18888	0.17606	0.25646	0.18072	0.20032	0.21552	0.18751
1590.9	0.24814	0.1549	0.15706	0.22662	0.18732	0.20831	0.17088	0.17924	0.24502	0.14713	0.23271	0.15791	0.17361	0.1644	0.14721	0.1298	0.25616	0.14019	0.21219	0.23751	0.24513	0.18962	0.31494	0.17356	0.19825	0.2255	0.16046	0.1034	0.17686	0.19355	0.18124	0.26258	0.1804	0.20315	0.21391	0.19076
1591.7	0.23996	0.15239	0.14381	0.22106	0.18201	0.19858	0.16843	0.17126	0.243	0.14256	0.22687	0.15331	0.16517	0.16248	0.14003	0.12746	0.24521	0.13729	0.20854	0.2331	0.24585	0.19096	0.30841	0.16819	0.18928	0.21911	0.14677	0.097021	0.16695	0.18462	0.17691	0.25127	0.16764	0.19708	0.21458	0.18295
1592.6	0.23463	0.1439	0.13263	0.22123	0.18348	0.19079	0.15943	0.17483	0.24448	0.13633	0.21861	0.15349	0.16297	0.16813	0.13674	0.12391	0.23945	0.1323	0.20347	0.2365	0.2509	0.18464	0.2976	0.16636	0.18281	0.21438	0.13474	0.085449	0.16345	0.17721	0.16462	0.24643	0.16205	0.18682	0.20645	0.18069
1593.4	0.22982	0.13417	0.12552	0.21992	0.17195	0.1871	0.16429	0.16935	0.23781	0.13271	0.21431	0.15773	0.15922	0.17134	0.13675	0.11647	0.22234	0.13113	0.20818	0.2375	0.25108	0.18506	0.29449	0.1631	0.17323	0.20454	0.12372	0.066321	0.15038	0.16628	0.15999	0.23327	0.15242	0.17494	0.2039	0.17441
1594.2	0.23235	0.13028	0.12641	0.21974	0.17264	0.18328	0.16863	0.16749	0.23839	0.14042	0.20983	0.16385	0.16197	0.17462	0.14532	0.11015	0.22093	0.12925	0.21192	0.24324	0.2537	0.19435	0.29346	0.15887	0.16767	0.20156	0.1171	0.064502	0.14621	0.16265	0.16177	0.23119	0.14766	0.17027	0.20127	0.17262
1595.1	0.22473	0.12433	0.11916	0.21792	0.16508	0.17797	0.15542	0.15413	0.2278	0.14456	0.20674	0.15999	0.15758	0.1712	0.13329	0.10615	0.20544	0.11559	0.20859	0.24186	0.24331	0.19155	0.29227	0.1528	0.1548	0.19365	0.097431	0.055486	0.13654	0.15099	0.14718	0.22127	0.13449	0.16488	0.19251	0.16407
1595.9	0.22883	0.12891	0.12315	0.23042	0.17174	0.18204	0.15498	0.15757	0.22558	0.14536	0.20863	0.16776	0.16287	0.178	0.13831	0.10959	0.20527	0.1118	0.21537	0.24955	0.24554	0.19425	0.29898	0.15919	0.15875	0.19686	0.0947	0.057583	0.13471	0.15638	0.15327	0.22139	0.13887	0.15872	0.18791	0.16864
1596.7	0.22411	0.1337	0.1177	0.23136	0.1692	0.18715	0.15766	0.14769	0.221	0.14686	0.20604	0.16749	0.16873	0.1732	0.13953	0.11019	0.20676	0.10919	0.21951	0.24357	0.24405	0.19614	0.30391	0.15407	0.15538	0.19673	0.093491	0.053369	0.13353	0.15428	0.15518	0.2132	0.12992	0.1597	0.18624	0.16057
1597.6	0.22778	0.13871	0.12495	0.23653	0.17741	0.20072	0.1562	0.1542	0.23095	0.15753	0.21167	0.17113	0.18659	0.17937	0.14451	0.11072	0.2152	0.11213	0.22032	0.2526	0.25881	0.20414	0.30672	0.15628	0.16368	0.20309	0.098835	0.060855	0.13932	0.16039	0.15407	0.21746	0.13647	0.17026	0.18961	0.15847
1598.4	0.22343	0.13576	0.11957	0.23405	0.1802	0.20584	0.14681	0.15925	0.22755	0.15524	0.20569	0.16768	0.18884	0.18406	0.13113	0.10979	0.21212	0.10957	0.21578	0.25195	0.25938	0.20047	0.30412	0.1546	0.1637	0.20241	0.09492	0.056653	0.14518	0.16056	0.14864	0.20629	0.12469	0.16597	0.18509	0.15108
1599.2	0.21155	0.12654	0.11244	0.22756	0.17449	0.20288	0.14691	0.15405	0.22186	0.14963	0.20097	0.15906	0.18541	0.17994	0.12666	0.09719	0.21119	0.10683	0.21001	0.24051	0.25507	0.19324	0.30015	0.14555	0.16142	0.1883	0.095536	0.04796	0.13909	0.15598	0.14813	0.19247	0.11709	0.15353	0.1829	0.13544
1600.1	0.21024	0.12214	0.10674	0.2217	0.17629	0.21179	0.15655	0.15767	0.22536	0.15399	0.20132	0.15823	0.1939	0.18671	0.12035	0.088712	0.20693	0.10928	0.20901	0.23916	0.26022	0.19662	0.30053	0.13577	0.15757	0.18278	0.095057	0.043063	0.14039	0.15139	0.14854	0.18736	0.11332	0.15756	0.18667	0.12693
1600.9	0.22066	0.12648	0.1184	0.228	0.18126	0.21564	0.16354	0.16456	0.22945	0.16262	0.20614	0.16544	0.203	0.20092	0.12413	0.092647	0.20637	0.11556	0.21007	0.24305	0.26465	0.19795	0.30174	0.14143	0.16231	0.18973	0.10059	0.044031	0.13979	0.15759	0.15541	0.19062	0.12471	0.15463	0.1956	0.12334
1601.7	0.21561	0.12161	0.1111	0.22582	0.1784	0.20226	0.16208	0.16516	0.22275	0.15258	0.20234	0.15875	0.19675	0.20521	0.11692	0.089134	0.19898	0.10782	0.2005	0.23831	0.2574	0.18084	0.29841	0.13666	0.15773	0.18117	0.092327	0.035682	0.1314	0.1526	0.15302	0.18317	0.1183	0.1442	0.19081	0.11282
1602.6	0.21554	0.12794	0.11401	0.22911	0.18274	0.19999	0.16557	0.15997	0.22427	0.16049	0.20218	0.16166	0.20821	0.21461	0.1251	0.09013	0.1964	0.10236	0.19603	0.23242	0.25846	0.17462	0.29881	0.13871	0.1556	0.17598	0.084938	0.037756	0.12794	0.14692	0.15097	0.18362	0.12458	0.1419	0.19486	0.11018
1603.4	0.22715	0.13884	0.12688	0.23783	0.18978	0.20673	0.17161	0.17074	0.23055	0.16878	0.20936	0.16937	0.22331	0.23416	0.13432	0.10121	0.20652	0.11069	0.20474	0.23908	0.27309	0.17962	0.30328	0.149	0.16801	0.18903	0.086987	0.048306	0.13728	0.1491	0.15298	0.1984	0.14086	0.14614	0.20161	0.11871
1604.2	0.21812	0.1299	0.12247	0.23601	0.18173	0.19185	0.15814	0.16166	0.22129	0.16153	0.20164	0.16319	0.22009	0.2298	0.13291	0.099114	0.19957	0.097265	0.19135	0.22453	0.26236	0.1651	0.29198	0.14757	0.16221	0.18635	0.07895	0.037249	0.12344	0.13364	0.1352	0.18625	0.12799	0.13364	0.1904	0.10352
1605.1	0.21143	0.12942	0.12323	0.23395	0.18532	0.19966	0.1591	0.16768	0.22111	0.16609	0.20897	0.15876	0.22699	0.23395	0.12894	0.097444	0.20648	0.098506	0.18752	0.22165	0.25817	0.16073	0.29137	0.14778	0.16184	0.17843	0.072209	0.039179	0.12974	0.13338	0.1279	0.18423	0.11905	0.1319	0.19033	0.098685
1605.9	0.21194	0.12467	0.12576	0.23139	0.18716	0.20853	0.15935	0.16565	0.22169	0.17205	0.2126	0.16086	0.23446	0.2392	0.12806	0.095984	0.21169	0.097495	0.18913	0.21265	0.25352	0.1653	0.29001	0.14579	0.15685	0.17971	0.070134	0.03597	0.13393	0.13154	0.1286	0.18025	0.11235	0.13153	0.18602	0.092803
1606.7	0.20908	0.11957	0.12867	0.22976	0.1759	0.20687	0.15574	0.17039	0.2182	0.17004	0.21311	0.15787	0.23084	0.23919	0.12888	0.10073	0.205	0.096824	0.18922	0.20983	0.24791	0.15878	0.28392	0.14407	0.15742	0.18155	0.066736	0.032697	0.12765	0.13147	0.12403	0.17573	0.10601	0.12696	0.18083	0.080199
1607.6	0.20775	0.1164	0.12628	0.22656	0.17501	0.20688	0.15729	0.17099	0.21736	0.16869	0.20826	0.15643	0.23066	0.24187	0.13575	0.093128	0.19491	0.092988	0.1854	0.20363	0.24128	0.15289	0.27905	0.13958	0.14919	0.17772	0.0634	0.027495	0.12341	0.1286	0.12404	0.16555	0.098123	0.12595	0.1782	0.069102
1608.4	0.21529	0.12644	0.13624	0.23139	0.1786	0.21267	0.1658	0.17788	0.22631	0.1797	0.22403	0.16645	0.23659	0.25091	0.14173	0.10053	0.20027	0.10183	0.19491	0.21474	0.24442	0.1552	0.28962	0.14694	0.15373	0.17449	0.069243	0.035301	0.132	0.13786	0.13205	0.17126	0.098837	0.12564	0.18333	0.074489
1609.2	0.21305	0.11849	0.12821	0.22099	0.16649	0.19598	0.15921	0.1662	0.21868	0.17278	0.21574	0.1639	0.22239	0.24578	0.14132	0.092033	0.18264	0.084936	0.19125	0.20359	0.23557	0.14713	0.28238	0.13746	0.14593	0.16415	0.064755	0.02504	0.11817	0.11783	0.12583	0.16049	0.088774	0.11896	0.17283	0.062021
1610.1	0.2159	0.1256	0.12797	0.22133	0.16565	0.19423	0.16217	0.17249	0.22248	0.17197	0.21771	0.16993	0.22173	0.25024	0.15149	0.096556	0.17868	0.078741	0.18994	0.20733	0.23296	0.14576	0.27986	0.14255	0.14119	0.15918	0.067425	0.035148	0.11823	0.11506	0.12565	0.15651	0.094759	0.11801	0.17185	0.062654
1610.9	0.22359	0.13039	0.13359	0.22457	0.16803	0.19963	0.16361	0.17119	0.22769	0.17021	0.21744	0.17621	0.22301	0.25819	0.15466	0.092575	0.18052	0.07652	0.18873	0.20577	0.23585	0.14642	0.28483	0.14807	0.13847	0.1543	0.075311	0.03747	0.11527	0.10963	0.12413	0.15457	0.094886	0.12205	0.16509	0.067674
1611.7	0.22209	0.13421	0.13554	0.22338	0.16594	0.1945	0.16316	0.16514	0.22396	0.16871	0.2194	0.16791	0.216	0.26243	0.14897	0.09841	0.17842	0.065909	0.18091	0.20499	0.23201	0.14817	0.29052	0.14463	0.13782	0.15068	0.07636	0.037592	0.10759	0.10842	0.12087	0.15195	0.095092	0.1221	0.16376	0.062604
1612.5	0.21712	0.1335	0.13321	0.21068	0.16458	0.19617	0.15458	0.16218	0.21424	0.15914	0.20827	0.15464	0.20394	0.26354	0.15212	0.096897	0.17271	0.054865	0.17148	0.19754	0.22187	0.14178	0.28129	0.13769	0.12931	0.14658	0.069796	0.034873	0.10626	0.093247	0.11488	0.14737	0.094087	0.11816	0.15978	0.054339
1613.4	0.22668	0.14426	0.14542	0.21407	0.17189	0.20324	0.16076	0.17119	0.2239	0.16533	0.21169	0.1566	0.20888	0.28255	0.16204	0.10463	0.17713	0.063842	0.17919	0.20263	0.22956	0.14731	0.28853	0.14504	0.13289	0.15504	0.079381	0.042813	0.11509	0.095373	0.12081	0.14988	0.10241	0.12743	0.15672	0.057553
1614.2	0.22783	0.14487	0.14536	0.20863	0.17146	0.1996	0.15683	0.16748	0.22119	0.16644	0.20654	0.14642	0.19981	0.2808	0.15401	0.1029	0.17383	0.061785	0.1793	0.1957	0.2252	0.14582	0.29126	0.14278	0.13529	0.15207	0.074075	0.038515	0.11417	0.087094	0.11622	0.14824	0.089128	0.12435	0.15338	0.048642
1615	0.22768	0.14485	0.14328	0.20708	0.17416	0.20339	0.15605	0.16932	0.22271	0.16887	0.20479	0.1384	0.18977	0.27565	0.15974	0.10276	0.17392	0.065062	0.17838	0.19508	0.22072	0.14879	0.29036	0.13678	0.13257	0.14923	0.0747	0.043455	0.11999	0.090033	0.11434	0.14902	0.08578	0.12453	0.15118	0.0444
1615.9	0.23141	0.14284	0.14659	0.2061	0.18275	0.20449	0.15885	0.17381	0.22537	0.16991	0.20544	0.14838	0.18783	0.27007	0.16448	0.10285	0.17641	0.06392	0.18599	0.19336	0.22279	0.14655	0.28942	0.14106	0.1271	0.1487	0.077333	0.049574	0.12516	0.086163	0.11285	0.14304	0.082431	0.12257	0.14592	0.048304
1616.7	0.23642	0.14449	0.14428	0.21265	0.18036	0.20563	0.1569	0.17495	0.22927	0.17388	0.21326	0.15141	0.18927	0.27121	0.1609	0.10011	0.17841	0.068228	0.18398	0.18841	0.22267	0.15019	0.29752	0.14686	0.13173	0.15001	0.077169	0.052514	0.12484	0.089773	0.10965	0.13813	0.080636	0.12845	0.14688	0.052412
1617.5	0.22858	0.14242	0.13819	0.21284	0.17712	0.20365	0.15001	0.17227	0.21207	0.1682	0.21526	0.15174	0.18423	0.25452	0.15751	0.094941	0.17988	0.055953	0.1787	0.1788	0.2071	0.1481	0.29482	0.14285	0.12604	0.14115	0.071393	0.055435	0.11468	0.08756	0.10588	0.13808	0.068792	0.12351	0.14781	0.051439
1618.4	0.23378	0.15434	0.14795	0.22022	0.17916	0.20688	0.15353	0.18258	0.21217	0.17232	0.22916	0.16739	0.18681	0.25972	0.17115	0.097406	0.17977	0.066885	0.18132	0.19098	0.20932	0.15137	0.30538	0.15207	0.13558	0.14919	0.083348	0.066644	0.11484	0.09523	0.11203	0.14533	0.083833	0.13094	0.15368	0.059602
1619.2	0.23308	0.1569	0.14391	0.2114	0.18075	0.19537	0.15621	0.18337	0.20734	0.16736	0.23096	0.16758	0.18373	0.26391	0.16247	0.10119	0.17626	0.061876	0.18022	0.19045	0.20976	0.1484	0.30199	0.15492	0.13422	0.1481	0.084899	0.062334	0.11521	0.089103	0.11133	0.14373	0.087699	0.12827	0.15469	0.057124
1620	0.23591	0.17217	0.14377	0.21066	0.17602	0.19097	0.15505	0.18539	0.20626	0.17084	0.23456	0.15993	0.18408	0.26563	0.16496	0.10657	0.17221	0.061976	0.17639	0.19134	0.20319	0.1445	0.3028	0.15345	0.1373	0.14449	0.087381	0.066283	0.11895	0.083651	0.11221	0.14525	0.082305	0.12971	0.15051	0.051084
1620.8	0.23923	0.18137	0.14973	0.2078	0.17742	0.18883	0.16389	0.18959	0.2023	0.17372	0.23702	0.16741	0.18392	0.26281	0.16851	0.1107	0.17036	0.062421	0.18424	0.19793	0.20567	0.14553	0.30938	0.15443	0.13991	0.14785	0.090382	0.072225	0.11512	0.084956	0.11883	0.14862	0.085336	0.13013	0.14954	0.051798
1621.7	0.24503	0.18916	0.15522	0.20895	0.18387	0.18675	0.16184	0.18786	0.2128	0.17418	0.23579	0.16833	0.18824	0.26066	0.16745	0.12646	0.16546	0.070935	0.1815	0.20387	0.21557	0.14701	0.31248	0.16001	0.14423	0.15456	0.096036	0.078347	0.11901	0.087992	0.11757	0.14269	0.09109	0.13091	0.14883	0.053032
1622.5	0.24425	0.18881	0.15148	0.2005	0.17928	0.18134	0.14914	0.17563	0.20302	0.16937	0.22716	0.15424	0.18538	0.25019	0.16757	0.12325	0.16084	0.062549	0.16669	0.19612	0.21473	0.14434	0.30464	0.15177	0.13695	0.14624	0.089601	0.074119	0.11708	0.080812	0.10614	0.13307	0.08515	0.13031	0.14156	0.049609
1623.3	0.25159	0.20543	0.16195	0.20992	0.18187	0.18781	0.14952	0.17909	0.20793	0.17749	0.23376	0.16268	0.19242	0.24664	0.18072	0.12424	0.163	0.073272	0.17171	0.19752	0.21778	0.14881	0.31356	0.15956	0.14341	0.1566	0.098845	0.082074	0.11739	0.088815	0.1103	0.13503	0.088506	0.13882	0.14388	0.057001
1624.1	0.25201	0.20663	0.16701	0.20846	0.17853	0.18641	0.14604	0.17535	0.20989	0.17454	0.23745	0.1674	0.1882	0.24224	0.17891	0.12337	0.1645	0.076862	0.17327	0.19973	0.22343	0.15496	0.30823	0.1588	0.14207	0.16063	0.10341	0.085286	0.11653	0.08878	0.10946	0.13551	0.09409	0.13536	0.14753	0.058822
1625	0.25565	0.21295	0.16573	0.20723	0.17772	0.18435	0.14166	0.17234	0.2104	0.17313	0.22995	0.16319	0.18634	0.23749	0.18078	0.12326	0.16737	0.075667	0.16631	0.19652	0.22289	0.15292	0.30078	0.15536	0.13632	0.16029	0.10995	0.081178	0.11594	0.088512	0.10012	0.13459	0.093767	0.13114	0.14489	0.053822
1625.8	0.26143	0.21678	0.16496	0.20497	0.17328	0.18437	0.14193	0.17275	0.20164	0.17459	0.234	0.1634	0.17642	0.23761	0.18264	0.10976	0.16439	0.071433	0.16273	0.1929	0.22395	0.15432	0.29774	0.15277	0.13528	0.16224	0.11129	0.072017	0.10795	0.08348	0.10008	0.13162	0.087456	0.12947	0.1435	0.053474
1626.6	0.26706	0.22007	0.17022	0.20529	0.17747	0.18234	0.15132	0.17231	0.20548	0.17786	0.23569	0.17205	0.17451	0.23779	0.17852	0.11643	0.16847	0.06988	0.16942	0.18879	0.22314	0.1523	0.29586	0.15351	0.14088	0.16119	0.11814	0.071164	0.1046	0.078331	0.10351	0.13155	0.084258	0.12475	0.14974	0.054615
1627.5	0.27041	0.2135	0.16751	0.19765	0.17687	0.17761	0.14297	0.16458	0.19693	0.17537	0.23261	0.17043	0.17345	0.2287	0.16929	0.11264	0.16755	0.055943	0.15988	0.18659	0.21929	0.14649	0.29121	0.15214	0.14561	0.15753	0.11057	0.068159	0.10353	0.065189	0.10068	0.12459	0.084018	0.12256	0.14748	0.051654
1628.3	0.27414	0.21351	0.15985	0.19773	0.17437	0.17689	0.14147	0.15794	0.18411	0.17343	0.22492	0.17213	0.17338	0.22392	0.16105	0.1086	0.16319	0.052775	0.15517	0.17464	0.21041	0.13753	0.29235	0.14477	0.14879	0.15868	0.10067	0.064914	0.10019	0.061589	0.10272	0.12208	0.079247	0.12391	0.14754	0.051518
1629.1	0.28181	0.21501	0.16733	0.19855	0.17612	0.18241	0.1419	0.15607	0.18824	0.17344	0.23097	0.1752	0.17478	0.21921	0.16474	0.10614	0.16131	0.056552	0.15312	0.17172	0.21232	0.14211	0.29048	0.14642	0.15808	0.15972	0.1031	0.071267	0.10132	0.065525	0.10709	0.1182	0.083072	0.12912	0.14934	0.058828
1630	0.2856	0.21837	0.17001	0.19645	0.17579	0.17803	0.14223	0.16063	0.19938	0.17482	0.22686	0.17515	0.18031	0.21303	0.16707	0.11173	0.16531	0.061515	0.15125	0.17931	0.2124	0.13758	0.28706	0.14507	0.15969	0.15267	0.10572	0.077001	0.10647	0.063537	0.10465	0.12468	0.095141	0.13174	0.15234	0.06343
1630.8	0.29091	0.22171	0.16818	0.1957	0.17449	0.17826	0.14405	0.17375	0.20174	0.17195	0.22906	0.17935	0.18447	0.21354	0.17066	0.11631	0.1653	0.065728	0.1502	0.18444	0.21454	0.13736	0.2904	0.14535	0.15814	0.15913	0.10499	0.079311	0.10451	0.064452	0.10089	0.13264	0.10051	0.13414	0.15318	0.070673
1631.6	0.29811	0.22978	0.17192	0.19648	0.17198	0.18219	0.14606	0.17704	0.20305	0.17068	0.23445	0.18043	0.18306	0.21523	0.17398	0.12042	0.16592	0.069285	0.1504	0.18575	0.21198	0.14106	0.29263	0.13997	0.16011	0.16411	0.10569	0.082374	0.10153	0.072652	0.10552	0.13932	0.093081	0.13529	0.16217	0.069488
1632.4	0.30906	0.23448	0.17383	0.1956	0.17647	0.18857	0.1466	0.18932	0.20844	0.16764	0.23718	0.18196	0.18339	0.21074	0.17849	0.11975	0.17277	0.069478	0.15269	0.19054	0.21711	0.14725	0.28809	0.14742	0.16455	0.16096	0.10901	0.081718	0.10429	0.078845	0.10738	0.14298	0.093485	0.13523	0.1618	0.075463
1633.3	0.31516	0.2422	0.17246	0.19628	0.1771	0.1875	0.1471	0.20086	0.20407	0.1675	0.23038	0.17959	0.18641	0.21159	0.16829	0.12338	0.17072	0.063792	0.15162	0.18929	0.21487	0.13995	0.28105	0.14454	0.16971	0.16336	0.10245	0.081877	0.10581	0.076676	0.11446	0.14808	0.097324	0.13482	0.16158	0.069706
1634.1	0.32216	0.24007	0.17307	0.19423	0.18052	0.19519	0.14561	0.19234	0.19462	0.16863	0.22947	0.18236	0.18688	0.21221	0.16586	0.11756	0.16998	0.063476	0.15334	0.18318	0.21015	0.14166	0.28556	0.14692	0.17254	0.16983	0.10192	0.076745	0.10682	0.080851	0.11608	0.14636	0.095477	0.13037	0.16031	0.069698
1634.9	0.32397	0.23576	0.17448	0.19311	0.17555	0.20097	0.13913	0.18316	0.18703	0.17039	0.23021	0.17447	0.1864	0.19718	0.15872	0.10584	0.16628	0.060898	0.15083	0.17684	0.20904	0.1395	0.27688	0.14425	0.17303	0.16123	0.10236	0.073742	0.1051	0.080916	0.12022	0.13935	0.097914	0.1272	0.15289	0.064045
1635.7	0.33443	0.23883	0.17062	0.19485	0.18211	0.19755	0.14152	0.193	0.19197	0.17457	0.23002	0.17987	0.18898	0.19351	0.15926	0.102	0.16853	0.059963	0.15482	0.17993	0.21326	0.13903	0.27428	0.14573	0.17201	0.15807	0.10466	0.067532	0.11147	0.079523	0.11867	0.14321	0.11109	0.12207	0.1505	0.070598
1636.6	0.34014	0.24145	0.17176	0.19473	0.1841	0.19598	0.1374	0.19118	0.19279	0.18167	0.23885	0.18441	0.1936	0.19178	0.15987	0.10488	0.16624	0.059354	0.14989	0.17476	0.21096	0.1358	0.28003	0.15006	0.16809	0.16079	0.10868	0.066415	0.10828	0.074632	0.1205	0.14288	0.11949	0.12548	0.15512	0.074415
1637.4	0.34372	0.22958	0.17199	0.19395	0.18712	0.19136	0.13489	0.18675	0.19325	0.18347	0.23929	0.18422	0.18878	0.18341	0.16447	0.1028	0.16374	0.055784	0.1527	0.17674	0.21057	0.12673	0.2793	0.14694	0.15916	0.15651	0.11551	0.059414	0.10473	0.066035	0.11595	0.14469	0.1157	0.12334	0.15518	0.08054
1638.2	0.3457	0.22784	0.16857	0.19735	0.18895	0.18772	0.13666	0.19553	0.19886	0.17943	0.23959	0.18172	0.17967	0.17735	0.16345	0.10171	0.16505	0.052306	0.14985	0.17509	0.21193	0.11585	0.26729	0.14294	0.15605	0.15018	0.11272	0.062244	0.10286	0.066822	0.11632	0.14721	0.11795	0.12497	0.15488	0.082359
1639.1	0.35769	0.23526	0.17451	0.20485	0.19859	0.1921	0.14668	0.20635	0.20962	0.1916	0.23703	0.19363	0.17957	0.18517	0.17191	0.10908	0.16941	0.063413	0.16259	0.18285	0.21279	0.12443	0.26582	0.14663	0.16417	0.15811	0.12088	0.06538	0.1146	0.078874	0.1254	0.15393	0.1251	0.14039	0.16284	0.090019
1639.9	0.35355	0.22497	0.17573	0.20113	0.19288	0.19376	0.14546	0.19743	0.20353	0.18688	0.23228	0.19342	0.17086	0.18421	0.16658	0.11116	0.16791	0.068384	0.15708	0.17593	0.20196	0.11488	0.26167	0.15	0.155	0.15496	0.12097	0.064068	0.10618	0.077809	0.12592	0.14652	0.12194	0.14101	0.15693	0.088656
1640.7	0.35991	0.22441	0.18242	0.20718	0.19818	0.20011	0.15762	0.20324	0.2097	0.19345	0.22981	0.19508	0.17052	0.18401	0.16965	0.1169	0.17203	0.076062	0.16523	0.18618	0.20407	0.11692	0.25689	0.1487	0.1614	0.16017	0.12407	0.069618	0.10762	0.086904	0.1291	0.15185	0.12714	0.14377	0.1568	0.0915
1641.5	0.36538	0.23099	0.18489	0.2074	0.20074	0.20852	0.16442	0.20947	0.21337	0.1959	0.23968	0.20649	0.17203	0.18925	0.16825	0.11435	0.17616	0.085155	0.17009	0.18481	0.21115	0.13148	0.2645	0.16151	0.1657	0.1648	0.12237	0.070593	0.11597	0.099855	0.13286	0.15579	0.14018	0.15083	0.16577	0.097119
1642.4	0.37103	0.2369	0.19088	0.20864	0.20183	0.21574	0.17056	0.21576	0.21589	0.20334	0.24339	0.20735	0.18169	0.18974	0.16728	0.11766	0.17471	0.08931	0.17573	0.18979	0.20988	0.13859	0.26898	0.16437	0.17061	0.16603	0.12267	0.068961	0.11835	0.1026	0.13647	0.15552	0.14784	0.15671	0.16997	0.10099
1643.2	0.37184	0.23748	0.19268	0.20671	0.20873	0.21908	0.17122	0.21252	0.21963	0.19684	0.24559	0.2026	0.18215	0.18877	0.16761	0.12104	0.17718	0.092117	0.17398	0.18373	0.2094	0.13192	0.26987	0.16665	0.16676	0.16901	0.1254	0.06652	0.11994	0.10181	0.13645	0.15859	0.15915	0.14718	0.16999	0.10421
1644	0.37321	0.23283	0.19195	0.20642	0.20901	0.22074	0.17673	0.22357	0.22056	0.2042	0.2419	0.19829	0.18706	0.18388	0.16507	0.11391	0.17262	0.090345	0.18035	0.18488	0.21209	0.13222	0.26709	0.16024	0.16944	0.16497	0.12442	0.067179	0.1143	0.10501	0.13732	0.16148	0.16015	0.14713	0.17388	0.10959
1644.8	0.37221	0.23285	0.19274	0.21024	0.21668	0.22642	0.18019	0.23116	0.2232	0.20478	0.24166	0.20245	0.19526	0.18649	0.16902	0.1137	0.17503	0.091188	0.1824	0.18688	0.21811	0.13328	0.26689	0.16127	0.1703	0.16232	0.1279	0.065489	0.12198	0.11119	0.14208	0.16529	0.16351	0.15046	0.17516	0.11142
1645.6	0.36401	0.2328	0.19253	0.21254	0.2223	0.22985	0.18219	0.23211	0.22729	0.21157	0.23587	0.19326	0.19399	0.18718	0.17544	0.12118	0.17701	0.094741	0.18066	0.19248	0.20988	0.13189	0.25527	0.15074	0.17154	0.16082	0.12574	0.072008	0.11829	0.10844	0.1419	0.16335	0.15543	0.14761	0.16715	0.10832
1646.5	0.36257	0.23276	0.1967	0.21915	0.22911	0.23274	0.18617	0.2384	0.23364	0.2188	0.24093	0.19688	0.19277	0.19584	0.17454	0.12324	0.17844	0.098104	0.18607	0.19272	0.21312	0.13744	0.25898	0.14822	0.17034	0.1654	0.12777	0.076562	0.12401	0.11696	0.14337	0.16646	0.15629	0.14737	0.17258	0.10961
1647.3	0.35603	0.22909	0.19813	0.22441	0.23496	0.22982	0.18546	0.24218	0.23468	0.22206	0.24561	0.198	0.19067	0.19836	0.17688	0.12292	0.17975	0.090359	0.18245	0.20041	0.21614	0.13933	0.25576	0.14435	0.17004	0.17284	0.12378	0.07806	0.12471	0.11543	0.14017	0.16258	0.14839	0.14902	0.17257	0.10853
1648.1	0.35492	0.2387	0.21067	0.23494	0.25206	0.24022	0.19409	0.24539	0.24445	0.22319	0.25648	0.20678	0.19742	0.21111	0.18961	0.13784	0.19341	0.10547	0.18513	0.20433	0.22289	0.14933	0.25631	0.14883	0.18168	0.18988	0.13335	0.089001	0.14187	0.12071	0.14858	0.16882	0.1572	0.16096	0.1754	0.11467
1649	0.35333	0.23442	0.21296	0.23602	0.24764	0.23453	0.18759	0.24683	0.24837	0.22643	0.25332	0.20736	0.19214	0.21156	0.18482	0.13846	0.19132	0.10989	0.18289	0.20378	0.21793	0.14594	0.2532	0.15124	0.18283	0.18838	0.13719	0.094668	0.13397	0.11369	0.14439	0.16383	0.15513	0.15861	0.17364	0.11563
1649.8	0.34564	0.22726	0.21163	0.23719	0.24557	0.22821	0.18276	0.247	0.24323	0.21836	0.24991	0.20863	0.19327	0.21045	0.18066	0.13627	0.18653	0.10613	0.18264	0.19862	0.21916	0.13616	0.25069	0.1536	0.17758	0.18717	0.1418	0.089398	0.13099	0.11196	0.14017	0.16017	0.15739	0.15126	0.169	0.11433
1650.6	0.34629	0.23187	0.21889	0.24337	0.25231	0.23651	0.18991	0.2527	0.24835	0.22024	0.25359	0.21808	0.20033	0.20849	0.19155	0.14332	0.19386	0.11734	0.18453	0.20883	0.2211	0.13895	0.25058	0.16479	0.18375	0.19534	0.15183	0.095853	0.13394	0.11635	0.1481	0.1672	0.1631	0.16047	0.17064	0.12525
1651.4	0.34109	0.2312	0.2184	0.24244	0.24615	0.23715	0.19415	0.25422	0.24952	0.21863	0.24921	0.21729	0.19889	0.20617	0.18747	0.14561	0.19603	0.12604	0.18788	0.20432	0.21777	0.13554	0.25194	0.17099	0.18829	0.19077	0.15296	0.10408	0.13557	0.11919	0.14825	0.17368	0.16507	0.16458	0.169	0.12675
1652.3	0.33696	0.23562	0.21633	0.24319	0.23713	0.2335	0.19831	0.25962	0.25012	0.22502	0.2475	0.22245	0.2009	0.20367	0.18946	0.14484	0.19452	0.12242	0.19358	0.21102	0.21589	0.13607	0.2559	0.17721	0.18512	0.18679	0.15269	0.10394	0.138	0.12114	0.14933	0.17687	0.16958	0.1611	0.17136	0.12652
1653.1	0.32701	0.23486	0.2164	0.23641	0.23539	0.22926	0.19907	0.25917	0.2453	0.21753	0.24271	0.21613	0.198	0.19742	0.19055	0.13709	0.1963	0.11955	0.19398	0.20917	0.21443	0.13473	0.24947	0.173	0.17939	0.1885	0.1503	0.09718	0.14183	0.11846	0.14527	0.17904	0.16831	0.15449	0.17307	0.11984
1653.9	0.32857	0.24042	0.22301	0.24163	0.24359	0.23141	0.20112	0.26539	0.25429	0.2231	0.25238	0.22243	0.19948	0.19539	0.1937	0.14356	0.2114	0.13209	0.19879	0.22011	0.21509	0.14158	0.24942	0.17516	0.18734	0.19704	0.16175	0.10915	0.15096	0.12679	0.14954	0.18512	0.173	0.16047	0.17944	0.12517
1654.7	0.32279	0.23816	0.22035	0.23735	0.24134	0.22145	0.19792	0.2637	0.24995	0.22326	0.2482	0.2256	0.19714	0.19569	0.19552	0.15167	0.21302	0.13194	0.19983	0.22012	0.21681	0.1438	0.24475	0.17757	0.19222	0.19736	0.16509	0.11451	0.15528	0.12647	0.14682	0.18621	0.17406	0.1543	0.17848	0.12555
1655.6	0.31753	0.23708	0.21615	0.22849	0.24205	0.22042	0.1951	0.26339	0.24625	0.2215	0.24135	0.22718	0.19749	0.19672	0.1896	0.1464	0.20979	0.12712	0.19909	0.22589	0.21747	0.14743	0.24119	0.17308	0.18485	0.19229	0.16183	0.11017	0.1527	0.12696	0.14417	0.1835	0.16661	0.14635	0.1785	0.12068
1656.4	0.31331	0.23358	0.21813	0.22901	0.25216	0.21826	0.19582	0.26253	0.25138	0.21922	0.24217	0.21858	0.19759	0.19702	0.18405	0.15047	0.2126	0.12897	0.20205	0.22496	0.22361	0.14946	0.23493	0.171	0.18491	0.19705	0.16629	0.11257	0.15754	0.13036	0.14988	0.18225	0.16314	0.14326	0.17919	0.12039
1657.2	0.31391	0.23756	0.22654	0.2411	0.26081	0.22208	0.2091	0.26803	0.25454	0.22817	0.24941	0.22655	0.20184	0.20426	0.19104	0.16452	0.21592	0.13814	0.21096	0.23016	0.23283	0.15673	0.24755	0.17838	0.19511	0.21615	0.17553	0.12371	0.16759	0.14447	0.16148	0.18928	0.16836	0.1555	0.18288	0.13668
1658	0.31107	0.2333	0.22748	0.24025	0.2555	0.2218	0.21218	0.26791	0.25131	0.22802	0.24637	0.22979	0.20339	0.20679	0.19105	0.15816	0.20851	0.13699	0.21012	0.22634	0.23867	0.16384	0.24943	0.18231	0.19585	0.22143	0.1717	0.13068	0.16813	0.15098	0.16626	0.19385	0.17788	0.1575	0.18455	0.14346
1658.8	0.29618	0.22302	0.22634	0.23061	0.24936	0.21583	0.20883	0.26409	0.24169	0.22134	0.23793	0.22045	0.19661	0.20151	0.1797	0.14741	0.19928	0.1342	0.20613	0.21902	0.22973	0.15827	0.24075	0.16972	0.18485	0.22211	0.1715	0.12834	0.16129	0.1479	0.16312	0.18914	0.17057	0.15391	0.17674	0.13794
1659.7	0.29019	0.22264	0.23581	0.24024	0.25184	0.22025	0.21395	0.26859	0.24636	0.2329	0.24608	0.22138	0.2054	0.20395	0.19398	0.15467	0.21089	0.13991	0.20815	0.21603	0.23305	0.16398	0.24024	0.17533	0.19194	0.23597	0.18596	0.14059	0.17199	0.15354	0.17044	0.19323	0.18254	0.16204	0.18387	0.15057
1660.5	0.27747	0.21173	0.22899	0.23149	0.24381	0.21706	0.20316	0.26211	0.23639	0.23204	0.23951	0.22113	0.19971	0.19493	0.18868	0.14785	0.20815	0.14256	0.19789	0.20888	0.22347	0.16163	0.23901	0.17313	0.1897	0.23658	0.1851	0.14065	0.16579	0.16176	0.15864	0.19088	0.18356	0.16808	0.18077	0.15383
1661.3	0.26016	0.19773	0.22143	0.21834	0.23494	0.2109	0.19391	0.25942	0.22925	0.22417	0.22994	0.21821	0.19638	0.18747	0.18472	0.14051	0.20383	0.14048	0.19501	0.21022	0.21585	0.1612	0.22874	0.16847	0.18312	0.22649	0.182	0.13873	0.15854	0.16429	0.14841	0.19076	0.18358	0.16694	0.17623	0.1526
1662.1	0.24457	0.19605	0.21983	0.21718	0.23728	0.20693	0.19377	0.26292	0.22658	0.22798	0.22817	0.21665	0.20071	0.18798	0.18681	0.1527	0.20983	0.14778	0.20244	0.2145	0.20878	0.16093	0.22972	0.16874	0.18794	0.23259	0.19258	0.14114	0.16602	0.16841	0.15194	0.19184	0.17656	0.17399	0.18164	0.15762
1663	0.23555	0.19589	0.21837	0.22115	0.23707	0.21201	0.19183	0.26382	0.22974	0.23498	0.23208	0.21705	0.20876	0.19155	0.19278	0.15753	0.2196	0.16266	0.2068	0.21685	0.21694	0.16629	0.23616	0.17862	0.19859	0.2406	0.19826	0.14568	0.17638	0.18136	0.16356	0.19836	0.19025	0.18356	0.1908	0.1644
1663.8	0.21807	0.18577	0.20406	0.20972	0.22339	0.19246	0.18069	0.25458	0.21502	0.22267	0.2207	0.21018	0.19765	0.1826	0.17481	0.15229	0.20653	0.15767	0.20124	0.21265	0.20941	0.1609	0.22884	0.17848	0.19408	0.23383	0.19149	0.14232	0.1666	0.17918	0.15867	0.19686	0.18453	0.17971	0.18372	0.16301
1664.6	0.21131	0.18575	0.2054	0.21381	0.22507	0.1936	0.18288	0.2559	0.2165	0.21961	0.21842	0.20955	0.1995	0.18243	0.1782	0.15828	0.20384	0.16229	0.2062	0.21646	0.21193	0.16488	0.2288	0.18174	0.20092	0.23228	0.20065	0.15821	0.17918	0.18404	0.16722	0.20766	0.1874	0.1849	0.19015	0.16837
1665.4	0.20036	0.18977	0.2055	0.21349	0.22687	0.19256	0.18506	0.25083	0.21501	0.22777	0.22245	0.20816	0.19653	0.18637	0.1747	0.15801	0.20327	0.16035	0.20902	0.21503	0.21433	0.173	0.23009	0.18306	0.20454	0.23691	0.20809	0.16809	0.18564	0.18666	0.17909	0.20873	0.19334	0.18979	0.199	0.17627
1666.2	0.19408	0.19218	0.2059	0.20654	0.21773	0.19435	0.19854	0.2472	0.20873	0.22568	0.21663	0.20637	0.19428	0.19081	0.17451	0.15369	0.2005	0.16135	0.21046	0.21489	0.21714	0.17678	0.22722	0.18593	0.2023	0.23688	0.21296	0.17447	0.18754	0.18908	0.18759	0.20907	0.19915	0.1903	0.20219	0.18389
1667.1	0.18465	0.18619	0.20161	0.2025	0.21472	0.18891	0.19963	0.24649	0.20362	0.2161	0.2186	0.20709	0.18917	0.19228	0.1736	0.14964	0.19967	0.15413	0.2144	0.2167	0.21372	0.17864	0.22988	0.18496	0.20028	0.2429	0.21831	0.1864	0.19295	0.19268	0.18642	0.20871	0.19702	0.19258	0.20999	0.18806
1667.9	0.18291	0.19108	0.21136	0.21165	0.22035	0.20011	0.21159	0.25269	0.20975	0.22401	0.22975	0.21709	0.19568	0.20194	0.1838	0.15878	0.20774	0.17552	0.23008	0.22679	0.22161	0.18782	0.23562	0.18489	0.21307	0.25453	0.24005	0.2068	0.21076	0.21331	0.20413	0.21838	0.2094	0.20943	0.225	0.20112
1668.7	0.17231	0.18598	0.2122	0.20547	0.21506	0.19365	0.21274	0.25439	0.20442	0.22262	0.22899	0.21534	0.19555	0.20143	0.18967	0.15844	0.21003	0.17979	0.23193	0.23251	0.22454	0.18599	0.23281	0.18677	0.21251	0.26103	0.24622	0.2144	0.2135	0.21834	0.20817	0.21955	0.21832	0.20663	0.22865	0.20786
1669.5	0.16329	0.1816	0.20623	0.20289	0.21575	0.19559	0.20912	0.25639	0.20141	0.22057	0.22474	0.2107	0.19822	0.19729	0.19095	0.16262	0.2118	0.18749	0.23087	0.23281	0.22667	0.17858	0.22674	0.192	0.22063	0.26764	0.24719	0.22673	0.22873	0.22852	0.21005	0.22671	0.22052	0.20232	0.22837	0.21088
1670.4	0.15619	0.17322	0.20758	0.20709	0.221	0.19571	0.20103	0.2583	0.20245	0.22398	0.2259	0.21333	0.20069	0.19303	0.1963	0.16559	0.21707	0.19462	0.2305	0.2342	0.22531	0.18637	0.22509	0.19744	0.22853	0.27279	0.25355	0.24487	0.2454	0.23871	0.21177	0.23485	0.22553	0.2116	0.23076	0.21768
1671.2	0.14758	0.17447	0.21114	0.20499	0.22249	0.19034	0.19904	0.25699	0.20468	0.23049	0.22017	0.21945	0.20603	0.19008	0.20046	0.17089	0.21656	0.19248	0.22992	0.23731	0.2293	0.18937	0.21873	0.20278	0.23116	0.27414	0.26495	0.2562	0.25716	0.24459	0.21625	0.24198	0.23426	0.21738	0.23559	0.22963
1672	0.13638	0.17098	0.20077	0.19776	0.2196	0.18507	0.19362	0.25435	0.19675	0.23021	0.21285	0.21532	0.20505	0.18624	0.19865	0.16987	0.21267	0.19203	0.22843	0.23751	0.22671	0.19064	0.21348	0.20673	0.22757	0.28289	0.26262	0.26374	0.26453	0.24929	0.21403	0.24241	0.23472	0.21871	0.2353	0.23423
1672.8	0.13129	0.17311	0.20272	0.20048	0.21618	0.18328	0.19573	0.25244	0.19749	0.23547	0.21857	0.23011	0.20993	0.19658	0.20328	0.17513	0.21712	0.20011	0.23564	0.24196	0.22435	0.20657	0.21339	0.21237	0.22976	0.29463	0.27977	0.27872	0.27988	0.25602	0.22185	0.24346	0.24007	0.24047	0.24684	0.24736
1673.6	0.1149	0.17289	0.17052	0.19267	0.19749	0.17392	0.19136	0.24049	0.17522	0.23318	0.21639	0.2146	0.19654	0.19614	0.1807	0.17668	0.20383	0.21774	0.24363	0.24322	0.22018	0.20086	0.20128	0.20464	0.22497	0.30614	0.26861	0.28018	0.27392	0.27103	0.22105	0.24212	0.23247	0.2469	0.24135	0.2429
