# Supplementary material for: All-flexible chronoepifluidic nanoplasmonic patch for label-free metabolite profiling in sweat
Source: Nat Commun. 2025 Aug 27;16:8017. doi: 10.1038/s41467-025-63510-2 (PMC12391418; doi:10.1038/s41467-025-63510-2)
Supplement: Supplementary file 4 — Supplementary Data 1 [file 41467_2025_63510_MOESM4_ESM.zip › ML_SERS data_Base solution_UA_3.33uM_Lac_0.67mM_Tyr_0uM_Glu_167uM.csv]

	Measurement number
Wavenumber (cm-1)	1	2	3	4	5	6	7	8	9	10	11	12	13	14	15	16	17	18	19	20	21	22	23	24	25	26	27	28	29	30	31	32	33	34	35	36
457.71	0.1986	0.34399	0.26961	0.23786	0.17864	0.26185	0.25342	0.28994	0.34112	0.3289	0.15812	0.21921	0.22982	0.17227	0.20556	0.12686	0.26026	0.19995	0.2129	0.2129	0.25624	0.078614	0.22506	0.3548	0.25013	0.26622	0.26446	0.26097	0.29824	0.17924	0.16574	0.26358	0.17165	0.21901	0.25587	0.21148
458.74	0.26511	0.3603	0.28358	0.27446	0.19437	0.31027	0.27047	0.32568	0.33383	0.365	0.2336	0.22451	0.26178	0.23332	0.2636	0.2163	0.23668	0.20218	0.26252	0.26252	0.24293	0.13874	0.24868	0.38559	0.31242	0.28268	0.2889	0.31364	0.32201	0.18974	0.16953	0.28864	0.18629	0.25248	0.31006	0.18453
459.78	0.24039	0.34986	0.30069	0.25833	0.21619	0.34442	0.28171	0.34363	0.32653	0.35102	0.24669	0.22613	0.25078	0.22605	0.27226	0.24148	0.23899	0.21826	0.26252	0.26252	0.25848	0.15185	0.25669	0.3712	0.27901	0.28878	0.29752	0.30863	0.32715	0.22172	0.17049	0.3119	0.18482	0.24319	0.3084	0.19562
460.81	0.25965	0.34169	0.302	0.26972	0.21729	0.36001	0.29768	0.34113	0.3241	0.35741	0.28152	0.22514	0.26081	0.22778	0.28696	0.28837	0.23979	0.2226	0.2659	0.2659	0.26347	0.17406	0.27981	0.36875	0.29873	0.27448	0.3148	0.31736	0.32581	0.229	0.17177	0.3166	0.18001	0.26412	0.32652	0.18932
461.85	0.24248	0.36215	0.29554	0.28862	0.23925	0.38931	0.30456	0.35458	0.33517	0.3836	0.29371	0.23501	0.26387	0.2388	0.28046	0.32463	0.27506	0.23765	0.27285	0.27285	0.30155	0.20611	0.2885	0.37695	0.28752	0.26078	0.32691	0.32921	0.34322	0.24955	0.18157	0.3281	0.1864	0.27683	0.33538	0.20639
462.88	0.24055	0.37597	0.30964	0.29032	0.25303	0.38723	0.30678	0.36423	0.34105	0.38833	0.30904	0.2465	0.27722	0.2358	0.28676	0.32082	0.29992	0.23444	0.25506	0.25506	0.30171	0.20517	0.3226	0.37606	0.27577	0.29502	0.33205	0.32748	0.34958	0.25505	0.1755	0.33107	0.19171	0.28175	0.3456	0.22713
463.92	0.25271	0.40495	0.3157	0.32496	0.28012	0.38546	0.31849	0.38037	0.37337	0.42192	0.31971	0.27231	0.30687	0.26467	0.30926	0.35447	0.33524	0.25082	0.26819	0.26819	0.34784	0.25364	0.3412	0.42412	0.31067	0.32072	0.3595	0.34982	0.37331	0.25221	0.20785	0.34428	0.2227	0.31438	0.35422	0.25061
464.93	0.25682	0.43539	0.32746	0.34603	0.27629	0.40261	0.31688	0.38207	0.39843	0.43178	0.33084	0.30695	0.305	0.27928	0.32675	0.3733	0.3409	0.27105	0.27117	0.27117	0.36317	0.27032	0.36871	0.45651	0.33931	0.33791	0.36663	0.36684	0.37723	0.25685	0.2139	0.34613	0.23652	0.33357	0.37167	0.27164
465.96	0.25893	0.45212	0.33423	0.35313	0.30449	0.41586	0.31203	0.41312	0.42424	0.46153	0.34589	0.3225	0.31496	0.29639	0.3302	0.38272	0.35857	0.28471	0.27776	0.27776	0.38673	0.30156	0.37658	0.47367	0.3557	0.37847	0.37766	0.3849	0.39826	0.25696	0.22707	0.36548	0.26615	0.34805	0.39338	0.28795
467	0.27416	0.4444	0.34182	0.369	0.31701	0.43724	0.32132	0.4156	0.43844	0.45736	0.3735	0.33458	0.33147	0.2993	0.34544	0.40113	0.35794	0.31029	0.2779	0.2779	0.3939	0.30713	0.38861	0.49151	0.38461	0.39589	0.38349	0.38634	0.40339	0.26806	0.26923	0.38291	0.27649	0.36535	0.41449	0.29985
468.03	0.29065	0.46477	0.36394	0.37252	0.33214	0.46965	0.34241	0.40899	0.43706	0.48448	0.39655	0.35206	0.35608	0.31208	0.36365	0.44162	0.37174	0.32901	0.30992	0.30992	0.40686	0.32924	0.39416	0.52222	0.41976	0.39525	0.40386	0.40045	0.43419	0.2897	0.30385	0.38703	0.2782	0.38142	0.43016	0.31378
469.06	0.30496	0.47895	0.375	0.37544	0.33904	0.50179	0.35582	0.43416	0.44235	0.50618	0.42171	0.3556	0.3682	0.31315	0.37872	0.45963	0.37743	0.3452	0.32251	0.32251	0.41818	0.31971	0.41979	0.51531	0.43525	0.41716	0.41752	0.40762	0.45035	0.31654	0.30634	0.39767	0.28315	0.38501	0.47001	0.31791
470.1	0.31575	0.49362	0.37922	0.39813	0.35635	0.50411	0.36701	0.44817	0.43973	0.54381	0.45944	0.36493	0.39272	0.32814	0.3903	0.48131	0.39275	0.35102	0.33662	0.33662	0.41299	0.36936	0.45336	0.52909	0.45065	0.44264	0.4332	0.43374	0.48753	0.3387	0.33138	0.42708	0.2785	0.41382	0.51887	0.3277
471.13	0.30191	0.52929	0.40121	0.41677	0.36122	0.51993	0.38242	0.47589	0.45971	0.57478	0.47456	0.39328	0.40719	0.34712	0.42392	0.50001	0.41893	0.36697	0.36625	0.36625	0.43452	0.39521	0.4846	0.58003	0.46133	0.4723	0.43661	0.44875	0.50654	0.3659	0.36836	0.44937	0.27431	0.43626	0.54176	0.35257
472.16	0.29733	0.54826	0.40948	0.40657	0.37247	0.51546	0.37149	0.48996	0.47933	0.60066	0.47059	0.40639	0.39824	0.3587	0.43145	0.50786	0.43091	0.35416	0.3699	0.3699	0.44827	0.41191	0.50185	0.59196	0.44506	0.49387	0.44061	0.47137	0.52827	0.37057	0.35727	0.44864	0.28528	0.44372	0.55148	0.3552
473.17	0.29679	0.5606	0.42559	0.45003	0.39386	0.53072	0.3709	0.54658	0.5052	0.63027	0.49702	0.42554	0.42528	0.37829	0.45725	0.53929	0.44537	0.3858	0.39912	0.39912	0.4867	0.45358	0.54263	0.60749	0.46239	0.52957	0.44094	0.51101	0.55046	0.4012	0.38164	0.48599	0.31385	0.46915	0.59056	0.36044
474.21	0.31346	0.57636	0.442	0.46461	0.39385	0.54358	0.37957	0.5557	0.5014	0.6662	0.51406	0.44468	0.4577	0.40609	0.4656	0.55359	0.45407	0.40857	0.41549	0.41549	0.50099	0.50543	0.54812	0.64375	0.47395	0.53259	0.44099	0.53412	0.56728	0.426	0.41361	0.51181	0.32241	0.50133	0.5864	0.39564
475.24	0.32852	0.58887	0.44979	0.50232	0.40988	0.5642	0.39119	0.58263	0.50465	0.6748	0.52638	0.45549	0.50375	0.41838	0.46795	0.59569	0.46447	0.4333	0.44188	0.44188	0.52905	0.50074	0.54893	0.66989	0.48639	0.5502	0.45065	0.5629	0.58074	0.44339	0.43538	0.51464	0.35275	0.51137	0.58736	0.41532
476.27	0.34942	0.59607	0.47023	0.53228	0.43999	0.58689	0.40184	0.58009	0.49029	0.68203	0.5486	0.45506	0.52276	0.43056	0.47341	0.63655	0.48465	0.44446	0.45405	0.45405	0.55749	0.51464	0.57483	0.66619	0.48683	0.56023	0.47832	0.58961	0.60772	0.46959	0.46044	0.52236	0.38722	0.52241	0.59843	0.42368
477.31	0.36379	0.61702	0.48162	0.54621	0.44134	0.60022	0.43286	0.59209	0.49114	0.70824	0.57061	0.46673	0.56378	0.44856	0.48782	0.66291	0.48933	0.46303	0.50396	0.50396	0.59631	0.56123	0.59601	0.69025	0.5144	0.56384	0.50347	0.60925	0.62247	0.47701	0.5049	0.53679	0.39725	0.55273	0.60366	0.45722
478.34	0.36633	0.63342	0.49759	0.54213	0.45982	0.60722	0.45293	0.58921	0.49214	0.72801	0.56354	0.48834	0.56556	0.45905	0.51094	0.67229	0.49991	0.47186	0.52075	0.52075	0.62209	0.59386	0.61288	0.70768	0.53406	0.57681	0.53796	0.60147	0.63489	0.49394	0.53278	0.54765	0.41088	0.56661	0.59552	0.49175
479.37	0.38333	0.65685	0.50968	0.56715	0.48513	0.6093	0.46875	0.6078	0.51914	0.74823	0.59533	0.52112	0.5796	0.48327	0.52425	0.723	0.51984	0.48011	0.54818	0.54818	0.64257	0.6172	0.65949	0.72957	0.56126	0.59831	0.5622	0.62255	0.65427	0.50057	0.55791	0.55393	0.4406	0.56442	0.63809	0.50728
480.38	0.40067	0.67721	0.53315	0.55929	0.49235	0.62402	0.47674	0.60738	0.54603	0.76698	0.62792	0.52856	0.58027	0.5014	0.5534	0.73053	0.53256	0.48927	0.55635	0.55635	0.67333	0.64015	0.69299	0.73649	0.58731	0.59253	0.5755	0.62203	0.66926	0.49951	0.58765	0.57062	0.45647	0.56901	0.66854	0.50197
481.41	0.402	0.68496	0.54788	0.57216	0.48613	0.63529	0.47822	0.62712	0.56183	0.77217	0.63619	0.56721	0.58442	0.52401	0.5733	0.74563	0.52385	0.50659	0.56904	0.56904	0.68464	0.65615	0.71173	0.75721	0.58788	0.58229	0.57435	0.62249	0.6813	0.52412	0.5881	0.59384	0.45866	0.56783	0.67869	0.52844
482.45	0.39988	0.68616	0.58226	0.59732	0.4875	0.65709	0.49032	0.64563	0.58704	0.79338	0.65367	0.60577	0.57301	0.54247	0.59243	0.74513	0.53868	0.52938	0.56995	0.56995	0.69915	0.65782	0.72965	0.79462	0.59912	0.59178	0.59085	0.63992	0.68268	0.55861	0.60356	0.61973	0.48914	0.56587	0.70349	0.55401
483.48	0.40475	0.68433	0.56852	0.60435	0.48424	0.67627	0.49114	0.64788	0.615	0.77882	0.66267	0.62135	0.56312	0.55068	0.57223	0.73333	0.5341	0.53292	0.57218	0.57218	0.71548	0.64487	0.71565	0.80046	0.59259	0.57842	0.57927	0.64103	0.68373	0.56048	0.60846	0.62377	0.49159	0.56339	0.71899	0.54713
484.51	0.37754	0.65333	0.55995	0.59552	0.45378	0.69661	0.47732	0.64594	0.60523	0.76437	0.66456	0.59946	0.54218	0.54817	0.54974	0.69868	0.52592	0.52524	0.55576	0.55576	0.70959	0.62267	0.71268	0.79633	0.54701	0.54667	0.56098	0.62515	0.66248	0.56161	0.59696	0.61028	0.47611	0.58139	0.70219	0.52659
485.54	0.32626	0.61235	0.53207	0.57356	0.43387	0.66323	0.4525	0.61452	0.58077	0.71792	0.61189	0.59564	0.48421	0.5344	0.51949	0.66984	0.50441	0.47938	0.52775	0.52775	0.66768	0.59363	0.69025	0.76246	0.48691	0.52495	0.544	0.59316	0.63233	0.55367	0.57682	0.5747	0.46523	0.55638	0.65931	0.50712
486.57	0.29518	0.58422	0.49496	0.56037	0.41963	0.66014	0.44255	0.59816	0.57353	0.72518	0.60022	0.57445	0.45202	0.51239	0.47862	0.6525	0.4824	0.45608	0.50393	0.50393	0.65437	0.56857	0.64906	0.75833	0.45089	0.50016	0.52	0.58773	0.60806	0.52827	0.57121	0.53944	0.46889	0.53403	0.65736	0.49956
487.58	0.26446	0.57314	0.45366	0.54401	0.39877	0.61809	0.40542	0.57105	0.53853	0.66542	0.6019	0.53582	0.40083	0.48156	0.44058	0.65099	0.45737	0.43143	0.4677	0.4677	0.62304	0.53464	0.62303	0.711	0.39426	0.46554	0.49054	0.55743	0.58556	0.48657	0.55106	0.50499	0.45198	0.50007	0.63608	0.46268
488.61	0.24813	0.51696	0.42915	0.51529	0.37207	0.57898	0.3912	0.55423	0.50584	0.66067	0.59967	0.49102	0.39274	0.46556	0.43049	0.62489	0.44367	0.40854	0.44136	0.44136	0.57744	0.51888	0.63936	0.68628	0.34333	0.43243	0.48004	0.54559	0.56647	0.46488	0.54042	0.46295	0.43828	0.499	0.61099	0.43412
489.64	0.22527	0.48072	0.4018	0.47161	0.37428	0.53083	0.37562	0.51141	0.48939	0.65273	0.56888	0.47365	0.35847	0.41838	0.40628	0.58665	0.40788	0.3856	0.42497	0.42497	0.54136	0.50389	0.60998	0.64115	0.31372	0.39676	0.45537	0.50806	0.55295	0.43324	0.52301	0.43491	0.43168	0.46383	0.58364	0.40802
490.67	0.21805	0.48143	0.38069	0.45298	0.36453	0.51998	0.38432	0.5151	0.48095	0.6533	0.57996	0.45763	0.36943	0.41954	0.37744	0.58072	0.39482	0.36879	0.41582	0.41582	0.54551	0.48312	0.59194	0.61868	0.29676	0.40248	0.44146	0.50064	0.54014	0.41702	0.5102	0.42405	0.42209	0.45013	0.56537	0.38625
491.7	0.22527	0.4747	0.37137	0.42787	0.34495	0.50966	0.37407	0.48405	0.46197	0.63299	0.57889	0.43793	0.37381	0.42767	0.36587	0.57612	0.37743	0.35112	0.39967	0.39967	0.52383	0.46628	0.59545	0.58314	0.29643	0.41239	0.43726	0.4772	0.52884	0.41324	0.48972	0.41101	0.41735	0.44263	0.54122	0.35417
492.74	0.21185	0.42387	0.36526	0.41358	0.32771	0.51627	0.37457	0.46693	0.44482	0.62878	0.54594	0.41711	0.3739	0.43295	0.35728	0.57017	0.36155	0.33145	0.39725	0.39725	0.50916	0.45326	0.58949	0.56304	0.2758	0.40334	0.4273	0.46748	0.5195	0.41571	0.45292	0.38818	0.40598	0.4357	0.52574	0.31625
493.74	0.20209	0.44208	0.36238	0.42946	0.31053	0.52848	0.35252	0.46867	0.43835	0.62487	0.55351	0.431	0.36076	0.42608	0.35513	0.60188	0.34935	0.33232	0.36386	0.36386	0.50166	0.43811	0.56385	0.57975	0.28565	0.39933	0.4043	0.45735	0.50821	0.41705	0.40795	0.38994	0.40749	0.42187	0.53636	0.32696
494.77	0.19375	0.45202	0.35105	0.43606	0.30441	0.54554	0.35022	0.47951	0.42708	0.60151	0.55471	0.43558	0.35479	0.42895	0.37135	0.6424	0.35646	0.33381	0.3586	0.3586	0.50727	0.41385	0.55837	0.57809	0.30026	0.40981	0.40123	0.46371	0.50688	0.42591	0.40529	0.38758	0.40342	0.43109	0.53299	0.32869
495.8	0.19162	0.43274	0.3429	0.4094	0.30923	0.55908	0.32742	0.4731	0.41591	0.60738	0.5523	0.42891	0.34407	0.40358	0.3779	0.63516	0.36653	0.32889	0.34759	0.34759	0.50918	0.4031	0.54628	0.5806	0.2945	0.37318	0.38089	0.43764	0.50025	0.40964	0.38782	0.38057	0.39879	0.43815	0.5412	0.33223
496.83	0.17572	0.44418	0.34022	0.40854	0.29716	0.54188	0.32653	0.4837	0.4167	0.58589	0.52786	0.42016	0.34208	0.40097	0.38212	0.6406	0.34206	0.32586	0.35931	0.35931	0.51908	0.39911	0.50973	0.58682	0.27663	0.37424	0.37064	0.43154	0.47404	0.39341	0.38169	0.37129	0.37812	0.43966	0.53083	0.32282
497.86	0.19656	0.46494	0.32447	0.39711	0.29282	0.54468	0.31665	0.491	0.40002	0.57989	0.51661	0.43399	0.36679	0.38764	0.3552	0.64309	0.33457	0.32282	0.35014	0.35014	0.5073	0.3945	0.4899	0.57924	0.31228	0.38288	0.35109	0.42762	0.45958	0.37289	0.37318	0.37249	0.36152	0.42918	0.52448	0.32532
498.87	0.18359	0.45533	0.29397	0.38145	0.26358	0.53616	0.32419	0.45406	0.3846	0.54006	0.48358	0.42176	0.34396	0.38721	0.3241	0.63699	0.3291	0.29899	0.37256	0.37256	0.48691	0.36387	0.45102	0.5424	0.29994	0.39818	0.33485	0.40683	0.43684	0.34689	0.37029	0.35418	0.35054	0.40675	0.49886	0.28832
499.9	0.19198	0.4808	0.29671	0.40134	0.25113	0.53783	0.33527	0.45252	0.38349	0.53232	0.46271	0.39747	0.37649	0.39997	0.30821	0.65254	0.33169	0.29583	0.38639	0.38639	0.48072	0.35708	0.41031	0.54073	0.30447	0.4128	0.34501	0.42993	0.42046	0.3449	0.3427	0.35699	0.35007	0.39533	0.48881	0.27379
500.93	0.19744	0.4886	0.31303	0.43894	0.22386	0.53893	0.36476	0.45008	0.36597	0.51343	0.45619	0.39418	0.39069	0.41498	0.3026	0.68832	0.30314	0.30225	0.40913	0.40913	0.4496	0.36266	0.41613	0.56203	0.31173	0.44823	0.35132	0.4609	0.4069	0.35122	0.3427	0.36197	0.35165	0.39578	0.48987	0.27156
501.96	0.21484	0.50169	0.3357	0.44393	0.24468	0.5574	0.38078	0.44832	0.35865	0.51436	0.46007	0.39372	0.39338	0.41652	0.31874	0.67724	0.32948	0.32121	0.41238	0.41238	0.42334	0.37071	0.42465	0.55997	0.35293	0.44603	0.37588	0.46941	0.42967	0.35025	0.33653	0.36025	0.35702	0.39862	0.49271	0.27085
502.99	0.20763	0.51402	0.36498	0.45241	0.25456	0.56012	0.39801	0.44387	0.37397	0.52185	0.47321	0.38659	0.40225	0.41779	0.35705	0.68834	0.34441	0.33515	0.42171	0.42171	0.40986	0.35871	0.43318	0.57109	0.33507	0.44887	0.38887	0.46736	0.44781	0.36188	0.33866	0.35243	0.37251	0.41476	0.49951	0.28628
504.02	0.19908	0.50276	0.38459	0.43368	0.2574	0.55619	0.38139	0.44695	0.33849	0.50828	0.4704	0.37248	0.4056	0.40262	0.37927	0.6907	0.31866	0.32702	0.39615	0.39615	0.3951	0.35469	0.41242	0.57357	0.32263	0.42935	0.393	0.49165	0.446	0.33859	0.32508	0.35624	0.3664	0.42685	0.49143	0.28583
505.02	0.22442	0.48883	0.40047	0.43438	0.27215	0.56616	0.37787	0.43425	0.3422	0.502	0.49824	0.37184	0.42339	0.40197	0.40307	0.6745	0.33171	0.32123	0.39208	0.39208	0.40038	0.35271	0.44178	0.57257	0.32695	0.43909	0.38583	0.48992	0.46142	0.32477	0.32279	0.34914	0.37572	0.42026	0.52613	0.28511
506.05	0.24486	0.49133	0.38592	0.4153	0.28382	0.56891	0.36118	0.44413	0.36201	0.51143	0.50071	0.3792	0.42916	0.41414	0.40788	0.63466	0.34287	0.33006	0.37466	0.37466	0.41942	0.36534	0.41596	0.56696	0.34511	0.43839	0.37766	0.48003	0.47196	0.3213	0.31611	0.34802	0.38313	0.42354	0.51772	0.2988
507.08	0.24417	0.47327	0.34585	0.40478	0.27331	0.5525	0.33644	0.44282	0.35049	0.4933	0.48142	0.37579	0.44239	0.41595	0.38592	0.61419	0.34312	0.31269	0.36389	0.36389	0.41407	0.33463	0.40242	0.5577	0.33799	0.44471	0.34805	0.47501	0.46449	0.29942	0.29475	0.33849	0.40018	0.40202	0.50647	0.29311
508.11	0.245	0.46951	0.30902	0.38989	0.26816	0.56268	0.32676	0.43356	0.33659	0.48465	0.46445	0.37989	0.43371	0.41583	0.36506	0.56584	0.34527	0.30814	0.34773	0.34773	0.4181	0.33933	0.37647	0.55434	0.33644	0.45256	0.33807	0.46587	0.45372	0.2952	0.27713	0.33483	0.40543	0.4264	0.50319	0.28631
509.14	0.27165	0.50887	0.31243	0.41657	0.29223	0.56745	0.34524	0.42745	0.3663	0.51878	0.47355	0.37901	0.46215	0.42092	0.36498	0.52796	0.36828	0.32039	0.36824	0.36824	0.44384	0.37302	0.40635	0.55846	0.36063	0.47985	0.34639	0.46014	0.4792	0.31375	0.28876	0.32802	0.42905	0.43874	0.51364	0.31804
510.14	0.26573	0.51414	0.30593	0.42106	0.28152	0.56101	0.3434	0.43895	0.34649	0.51317	0.44867	0.39532	0.44065	0.41999	0.36499	0.49991	0.35532	0.32785	0.35592	0.35592	0.42594	0.37197	0.39687	0.57039	0.36423	0.47173	0.34871	0.4737	0.46999	0.32486	0.2831	0.32631	0.41817	0.4523	0.48021	0.32778
511.17	0.24886	0.51312	0.31707	0.42111	0.29888	0.54855	0.3487	0.43499	0.34461	0.50441	0.43939	0.40305	0.43573	0.41756	0.35975	0.45661	0.36908	0.32455	0.34895	0.34895	0.4352	0.37748	0.41297	0.57286	0.37227	0.4612	0.35952	0.46925	0.4859	0.32259	0.28281	0.32513	0.43419	0.45883	0.49806	0.33289
512.2	0.24345	0.51866	0.34012	0.41903	0.28324	0.5443	0.36124	0.42809	0.34883	0.51957	0.46608	0.40393	0.42537	0.41724	0.37984	0.42148	0.3693	0.32886	0.35579	0.35579	0.4334	0.39952	0.4266	0.56564	0.36219	0.45529	0.38972	0.4669	0.48367	0.33818	0.29121	0.33073	0.42874	0.4754	0.5128	0.33124
513.23	0.24287	0.51161	0.35243	0.41897	0.2695	0.52936	0.35913	0.42195	0.35504	0.50774	0.45813	0.38552	0.4247	0.42404	0.38206	0.41635	0.34997	0.32059	0.35199	0.35199	0.42778	0.40037	0.41614	0.53687	0.36494	0.44817	0.40447	0.46662	0.4792	0.34291	0.27554	0.33613	0.43381	0.45168	0.49385	0.32085
514.23	0.24288	0.51291	0.3465	0.38986	0.24907	0.50625	0.3495	0.43774	0.35428	0.47792	0.44756	0.36763	0.41523	0.46419	0.36064	0.38661	0.34164	0.30499	0.32817	0.32817	0.41907	0.36829	0.397	0.50203	0.35439	0.46586	0.39445	0.45656	0.46011	0.3329	0.25767	0.33218	0.4408	0.42973	0.47662	0.28638
515.26	0.24285	0.50231	0.35143	0.34936	0.23745	0.50597	0.34425	0.43537	0.35431	0.48692	0.4425	0.34787	0.40848	0.48092	0.35311	0.34077	0.33027	0.30165	0.32435	0.32435	0.41382	0.36782	0.38175	0.48425	0.36066	0.46942	0.40871	0.40253	0.46127	0.32861	0.26743	0.33559	0.44369	0.4301	0.47702	0.26991
516.29	0.24962	0.5179	0.36212	0.34517	0.22647	0.50915	0.3317	0.41907	0.35828	0.47739	0.45558	0.3509	0.40876	0.49172	0.3598	0.35962	0.32517	0.30347	0.32185	0.32185	0.41271	0.33679	0.3696	0.46728	0.35048	0.48178	0.42243	0.41328	0.45054	0.34516	0.26213	0.32863	0.44065	0.43129	0.45474	0.27701
517.32	0.24855	0.51707	0.36062	0.34446	0.23287	0.51495	0.32472	0.41714	0.36558	0.47144	0.45551	0.35716	0.40594	0.49008	0.33952	0.36589	0.31031	0.28572	0.30504	0.30504	0.39428	0.33128	0.38004	0.47046	0.34697	0.47138	0.39885	0.42675	0.46238	0.34241	0.25809	0.3386	0.43526	0.44704	0.46694	0.29436
518.34	0.26738	0.52573	0.39091	0.35514	0.25809	0.52795	0.33623	0.4283	0.3943	0.46313	0.48087	0.37254	0.41398	0.51405	0.36769	0.37181	0.31083	0.29607	0.3202	0.3202	0.42545	0.31367	0.4139	0.49533	0.3867	0.48076	0.41231	0.43541	0.46616	0.35536	0.29661	0.3386	0.45769	0.44518	0.48182	0.30832
519.35	0.26895	0.51322	0.41817	0.36629	0.26651	0.52954	0.33488	0.42559	0.4058	0.47234	0.47146	0.39782	0.40805	0.50265	0.37982	0.37447	0.31647	0.29546	0.33583	0.33583	0.42123	0.32493	0.42492	0.53342	0.39923	0.46276	0.44061	0.44899	0.47665	0.37346	0.30856	0.35287	0.45806	0.45192	0.48211	0.34036
520.37	0.26174	0.51209	0.42845	0.3911	0.28331	0.51192	0.33708	0.41517	0.43466	0.47165	0.48111	0.41369	0.41156	0.50483	0.38118	0.39853	0.33381	0.27871	0.34629	0.34629	0.42235	0.33476	0.43651	0.52976	0.40237	0.46361	0.44766	0.4857	0.48647	0.38366	0.30448	0.36196	0.46953	0.4711	0.50706	0.37292
521.4	0.27988	0.52143	0.435	0.3945	0.29	0.51389	0.34822	0.42908	0.43924	0.49189	0.47962	0.4107	0.43131	0.51353	0.39083	0.39867	0.34019	0.2711	0.35848	0.35848	0.41267	0.34639	0.43928	0.53734	0.41696	0.46413	0.46168	0.47964	0.50302	0.38424	0.31466	0.37511	0.47271	0.48525	0.51966	0.37566
522.43	0.29466	0.52538	0.44174	0.39412	0.28875	0.49454	0.34403	0.44789	0.44459	0.48303	0.46863	0.41256	0.43663	0.5068	0.40036	0.3905	0.34329	0.28865	0.36969	0.36969	0.43102	0.32531	0.41928	0.52961	0.42504	0.47054	0.46631	0.47339	0.49156	0.37952	0.31321	0.38285	0.47767	0.47383	0.50076	0.37987
523.43	0.28692	0.55644	0.43376	0.40022	0.29407	0.46935	0.33862	0.44417	0.44363	0.52293	0.45569	0.41487	0.43289	0.50977	0.38778	0.38744	0.34736	0.28185	0.35671	0.35671	0.40762	0.33735	0.40202	0.52668	0.41043	0.48621	0.46442	0.47266	0.50159	0.37894	0.28917	0.39702	0.44983	0.49463	0.51765	0.38255
524.46	0.29169	0.56753	0.43264	0.40132	0.30096	0.48392	0.36177	0.44077	0.44993	0.54945	0.46233	0.41921	0.43847	0.5006	0.39536	0.40994	0.35234	0.30714	0.36785	0.36785	0.4248	0.35952	0.40792	0.50986	0.42516	0.47926	0.4664	0.4575	0.5047	0.39338	0.30095	0.41709	0.43864	0.51893	0.53055	0.38298
525.48	0.27366	0.5776	0.42309	0.39443	0.29669	0.47442	0.36992	0.42947	0.44355	0.54013	0.44992	0.41836	0.41737	0.47433	0.39538	0.40638	0.35629	0.31969	0.36895	0.36895	0.42999	0.34771	0.39844	0.51681	0.39098	0.46621	0.45536	0.44118	0.49526	0.38067	0.29816	0.40364	0.43719	0.49766	0.50619	0.38037
526.51	0.25718	0.5485	0.40819	0.3878	0.27694	0.45787	0.36885	0.41035	0.42638	0.52726	0.42453	0.39364	0.40044	0.42652	0.37146	0.39537	0.3409	0.32025	0.37127	0.37127	0.42126	0.32935	0.38163	0.49862	0.37938	0.43326	0.42843	0.42919	0.48085	0.37315	0.27816	0.40226	0.41588	0.4653	0.49482	0.35931
527.51	0.24815	0.54599	0.40776	0.37723	0.28718	0.47726	0.39363	0.37965	0.41908	0.5429	0.42517	0.38622	0.40518	0.42379	0.37203	0.40003	0.34389	0.2982	0.37744	0.37744	0.42061	0.33569	0.38912	0.49566	0.37911	0.4173	0.42829	0.41201	0.48112	0.38095	0.28016	0.39239	0.40551	0.46716	0.48735	0.3459
528.54	0.23686	0.53563	0.40668	0.36243	0.276	0.47871	0.41284	0.38357	0.42216	0.52286	0.42663	0.37713	0.394	0.39778	0.36194	0.3917	0.34273	0.2933	0.37662	0.37662	0.43401	0.3421	0.3835	0.47934	0.36153	0.40837	0.41659	0.40653	0.48334	0.36009	0.28486	0.39325	0.4038	0.43793	0.47305	0.34984
529.56	0.22433	0.52546	0.39235	0.35638	0.26458	0.45973	0.40602	0.37577	0.41518	0.4996	0.42261	0.35957	0.39169	0.3791	0.35041	0.38462	0.33211	0.27211	0.35399	0.35399	0.42289	0.31108	0.38575	0.45706	0.32201	0.40326	0.39991	0.42422	0.47365	0.33494	0.25723	0.37538	0.39486	0.40488	0.48752	0.33751
530.59	0.23464	0.51241	0.39215	0.33493	0.26108	0.45916	0.38923	0.37454	0.39176	0.48479	0.41706	0.35339	0.39761	0.37999	0.3428	0.36952	0.3141	0.24911	0.33709	0.33709	0.40283	0.2888	0.3663	0.44264	0.34269	0.40541	0.39726	0.41509	0.47594	0.32526	0.23418	0.38127	0.37192	0.38164	0.49415	0.33079
531.61	0.22099	0.50756	0.39046	0.33514	0.26684	0.45884	0.39254	0.37473	0.40529	0.47636	0.43188	0.35271	0.36783	0.38074	0.35842	0.37316	0.30454	0.23271	0.32991	0.32991	0.39774	0.28575	0.37642	0.43291	0.32454	0.40359	0.39509	0.42073	0.47543	0.31088	0.23899	0.37464	0.3646	0.38313	0.47861	0.33669
532.62	0.21388	0.49284	0.38212	0.34161	0.27933	0.43991	0.38375	0.38471	0.39973	0.47841	0.43475	0.35149	0.348	0.37359	0.35428	0.39168	0.30731	0.23549	0.31843	0.31843	0.37957	0.29289	0.37305	0.4322	0.30953	0.40498	0.38663	0.43542	0.48142	0.29377	0.2476	0.37959	0.35209	0.37902	0.47697	0.3469
533.64	0.21482	0.46844	0.36427	0.32759	0.28908	0.43923	0.36566	0.38976	0.37764	0.46901	0.43014	0.35171	0.33504	0.35505	0.3522	0.37915	0.30619	0.2135	0.32286	0.32286	0.35534	0.28585	0.37252	0.42981	0.28808	0.37481	0.37672	0.42822	0.47824	0.28687	0.24768	0.38538	0.3399	0.38377	0.47822	0.33497
534.67	0.2296	0.45287	0.37219	0.33795	0.30842	0.44259	0.36732	0.40165	0.38619	0.48255	0.44206	0.36014	0.35221	0.35525	0.3585	0.39278	0.30717	0.21226	0.33523	0.33523	0.34772	0.29878	0.38614	0.4505	0.33711	0.37831	0.37253	0.41966	0.48658	0.28636	0.25524	0.39652	0.33285	0.39772	0.48257	0.34718
535.67	0.22269	0.45274	0.3624	0.36728	0.30682	0.44179	0.38592	0.40574	0.41958	0.5093	0.45487	0.33749	0.34828	0.33717	0.33911	0.39964	0.31081	0.21099	0.34326	0.34326	0.35871	0.30648	0.40257	0.44267	0.31474	0.38285	0.34838	0.43173	0.49581	0.27867	0.28062	0.39918	0.32128	0.40642	0.49806	0.33964
536.69	0.24333	0.46795	0.3725	0.38483	0.33269	0.46258	0.39325	0.40658	0.44014	0.54615	0.4549	0.34288	0.37966	0.33885	0.34457	0.41102	0.33133	0.22541	0.35434	0.35434	0.35651	0.33342	0.40832	0.45908	0.33166	0.40726	0.35538	0.43646	0.50393	0.29611	0.28393	0.41015	0.3126	0.4048	0.52147	0.3335
537.72	0.25256	0.46915	0.37121	0.38318	0.32178	0.4853	0.40106	0.39599	0.47366	0.53011	0.46371	0.34451	0.38078	0.3354	0.3422	0.39456	0.3308	0.23077	0.36482	0.36482	0.37721	0.34093	0.41134	0.44321	0.33463	0.40143	0.35639	0.41752	0.49343	0.30755	0.27709	0.41126	0.31273	0.39813	0.53607	0.32602
538.74	0.26511	0.48784	0.3842	0.41349	0.30608	0.49876	0.41436	0.39944	0.52162	0.54821	0.4755	0.34062	0.40324	0.33901	0.33682	0.41659	0.32642	0.25354	0.37108	0.37108	0.38804	0.32706	0.4221	0.44917	0.37157	0.42721	0.3569	0.42303	0.49584	0.32958	0.29106	0.4256	0.31043	0.39472	0.54238	0.32565
539.74	0.25318	0.49043	0.37049	0.41337	0.29632	0.50908	0.39858	0.39488	0.54516	0.52888	0.47065	0.325	0.38141	0.33817	0.32092	0.40297	0.3316	0.26501	0.35197	0.35197	0.38071	0.30401	0.40871	0.41011	0.33967	0.41239	0.3451	0.41167	0.4982	0.33074	0.28356	0.42062	0.29048	0.37846	0.52815	0.28609
540.77	0.25831	0.4936	0.38066	0.39178	0.28311	0.52513	0.39648	0.3868	0.57227	0.52523	0.47249	0.3367	0.381	0.34691	0.33447	0.40057	0.32979	0.27162	0.35341	0.35341	0.37891	0.31784	0.41121	0.42268	0.3494	0.40098	0.36092	0.38386	0.48546	0.35217	0.27862	0.42975	0.28726	0.36877	0.49719	0.27764
541.79	0.23801	0.49895	0.36961	0.37531	0.26577	0.52038	0.38763	0.39608	0.60805	0.51659	0.47556	0.34397	0.36454	0.34354	0.31493	0.39207	0.33385	0.27095	0.33377	0.33377	0.38826	0.32599	0.4165	0.41011	0.33149	0.40002	0.34794	0.36795	0.47398	0.3337	0.27734	0.44284	0.29526	0.37496	0.48529	0.26809
542.82	0.24613	0.49837	0.38643	0.37614	0.24997	0.50126	0.3807	0.41644	0.63192	0.50308	0.45814	0.33932	0.3799	0.34752	0.30662	0.38859	0.32412	0.27095	0.31861	0.31861	0.37667	0.30701	0.40794	0.41548	0.34086	0.40443	0.35281	0.36048	0.46675	0.32538	0.28683	0.46293	0.28826	0.36991	0.46001	0.24829
543.82	0.2409	0.50434	0.39259	0.3792	0.2628	0.50344	0.38378	0.40423	0.66015	0.49792	0.47194	0.33997	0.378	0.35904	0.32545	0.39722	0.33772	0.26753	0.3261	0.3261	0.38527	0.32556	0.423	0.41864	0.33962	0.40274	0.37247	0.37339	0.46543	0.3261	0.2855	0.4564	0.28375	0.36987	0.45532	0.25457
544.84	0.24987	0.53252	0.41891	0.38284	0.29074	0.52939	0.41345	0.41923	0.69917	0.51368	0.48003	0.3697	0.39703	0.36732	0.35419	0.40832	0.35514	0.28581	0.35774	0.35774	0.40516	0.34226	0.42233	0.45624	0.35995	0.43134	0.41366	0.38929	0.48713	0.35045	0.32193	0.48466	0.29933	0.38226	0.4445	0.27701
545.86	0.27084	0.56202	0.43317	0.42128	0.32096	0.5329	0.42508	0.43425	0.72692	0.5224	0.47988	0.37509	0.4206	0.37953	0.36596	0.42966	0.37688	0.29967	0.36236	0.36236	0.4312	0.35759	0.42658	0.44541	0.3935	0.46825	0.42769	0.41438	0.49267	0.36075	0.33773	0.50031	0.32113	0.40179	0.45985	0.28446
546.89	0.29864	0.5815	0.45811	0.44141	0.33417	0.54944	0.45199	0.45017	0.73376	0.51258	0.50078	0.3763	0.44801	0.39911	0.38727	0.43991	0.38527	0.33432	0.38821	0.38821	0.44815	0.34001	0.4503	0.4569	0.43212	0.47997	0.45857	0.43289	0.51239	0.39606	0.35608	0.51909	0.31832	0.41399	0.48901	0.29623
547.89	0.31399	0.61484	0.46413	0.45533	0.36711	0.56707	0.46869	0.46	0.74912	0.54369	0.52103	0.38408	0.46516	0.40605	0.4126	0.45386	0.42407	0.34114	0.42476	0.42476	0.4719	0.36418	0.46061	0.47461	0.45686	0.5157	0.48223	0.46798	0.55616	0.43154	0.37283	0.52911	0.32513	0.42711	0.51107	0.32101
548.91	0.33631	0.61958	0.47062	0.46208	0.38834	0.5558	0.46997	0.4811	0.74064	0.56404	0.5076	0.39998	0.4835	0.42232	0.42111	0.45943	0.4362	0.35382	0.43491	0.43491	0.47812	0.38064	0.45682	0.49348	0.46822	0.52973	0.4941	0.47481	0.57067	0.43729	0.38456	0.54714	0.33986	0.44151	0.50745	0.32447
549.93	0.35182	0.60272	0.46996	0.47013	0.39271	0.54919	0.47492	0.49018	0.72723	0.57383	0.51864	0.39461	0.5027	0.43204	0.42078	0.47199	0.45519	0.35042	0.43173	0.43173	0.49729	0.39497	0.4797	0.50356	0.50315	0.51997	0.51204	0.48008	0.56352	0.42926	0.38119	0.5554	0.35618	0.44432	0.52432	0.33103
550.93	0.3497	0.60663	0.46686	0.45792	0.38626	0.54984	0.47071	0.50596	0.70302	0.5636	0.51968	0.39972	0.49406	0.44342	0.42418	0.49037	0.46123	0.34768	0.44466	0.44466	0.49634	0.38456	0.5002	0.50653	0.48826	0.52809	0.52876	0.50402	0.58003	0.43273	0.38627	0.55857	0.35337	0.44379	0.52195	0.33703
551.96	0.33139	0.59444	0.43316	0.44112	0.3772	0.5225	0.4533	0.49907	0.66813	0.56633	0.48995	0.40852	0.48192	0.42901	0.39353	0.48706	0.44744	0.31809	0.4286	0.4286	0.48159	0.37691	0.47284	0.50189	0.45984	0.52234	0.51617	0.49356	0.5584	0.41313	0.38005	0.54931	0.34354	0.42684	0.48366	0.33552
552.98	0.31594	0.5928	0.42842	0.44696	0.38152	0.52292	0.44262	0.50419	0.62503	0.55432	0.46952	0.41098	0.46949	0.41941	0.37506	0.50018	0.44469	0.33411	0.39888	0.39888	0.47016	0.35859	0.46928	0.49409	0.4437	0.49797	0.51598	0.48514	0.54387	0.40563	0.3637	0.55067	0.33652	0.41422	0.47761	0.33398
553.98	0.2936	0.58504	0.40636	0.41804	0.35079	0.52165	0.43055	0.49774	0.57518	0.53381	0.45356	0.39097	0.44267	0.39883	0.35341	0.47626	0.4346	0.31804	0.36703	0.36703	0.44849	0.34847	0.46939	0.45402	0.39202	0.46924	0.49498	0.46664	0.51759	0.40061	0.34549	0.54508	0.32345	0.40379	0.46902	0.31477
555	0.27263	0.57145	0.37608	0.38905	0.32656	0.49787	0.41038	0.47341	0.51527	0.49975	0.42285	0.37734	0.39738	0.36699	0.33217	0.45329	0.39597	0.29423	0.35298	0.35298	0.4171	0.32112	0.4451	0.44727	0.34052	0.43565	0.46345	0.4318	0.49877	0.39799	0.32197	0.5215	0.30366	0.38497	0.44531	0.29885
556.02	0.26239	0.53832	0.35368	0.36858	0.31194	0.48364	0.39196	0.44943	0.44987	0.4747	0.39321	0.34808	0.37255	0.34068	0.31433	0.39843	0.3629	0.29527	0.31056	0.31056	0.38124	0.32098	0.40718	0.42688	0.31589	0.38556	0.43883	0.39806	0.45512	0.38658	0.30341	0.50335	0.29207	0.36519	0.42466	0.25678
557.05	0.26867	0.52242	0.36771	0.36369	0.31455	0.46758	0.38	0.44462	0.40208	0.44944	0.38619	0.32975	0.36468	0.33606	0.33066	0.38008	0.35624	0.29465	0.31173	0.31173	0.3742	0.32044	0.40137	0.41164	0.31825	0.37371	0.44216	0.39822	0.45556	0.39248	0.28863	0.49137	0.29916	0.36674	0.43154	0.25124
558.04	0.26835	0.48103	0.35496	0.34391	0.29888	0.45216	0.384	0.41752	0.35551	0.43712	0.37555	0.3106	0.36136	0.33871	0.3274	0.36943	0.32714	0.27804	0.3053	0.3053	0.35489	0.31594	0.3897	0.40355	0.31065	0.36693	0.41961	0.39203	0.44335	0.37209	0.2849	0.46884	0.30568	0.36933	0.427	0.22927
559.07	0.27612	0.45264	0.36307	0.35465	0.32463	0.44237	0.38711	0.40844	0.32254	0.41923	0.37465	0.31435	0.35967	0.32501	0.32576	0.39534	0.32007	0.29659	0.30822	0.30822	0.34678	0.28937	0.3825	0.42506	0.34028	0.36961	0.42107	0.39793	0.4455	0.36607	0.28838	0.45688	0.30618	0.35975	0.42616	0.23131
560.09	0.29398	0.47857	0.38088	0.37872	0.33392	0.43938	0.3996	0.42863	0.31949	0.44994	0.38976	0.30418	0.37878	0.34458	0.3415	0.43937	0.3293	0.31894	0.32942	0.32942	0.35467	0.30421	0.3938	0.41335	0.35269	0.39184	0.41737	0.4399	0.44533	0.36684	0.31386	0.46934	0.3172	0.38389	0.44442	0.22578
561.09	0.28965	0.48094	0.38749	0.37105	0.34286	0.41702	0.40197	0.42505	0.32525	0.45521	0.40223	0.31585	0.39477	0.33164	0.3451	0.48427	0.3174	0.30527	0.35073	0.35073	0.36867	0.28685	0.41005	0.43077	0.35874	0.3986	0.40871	0.43857	0.46048	0.35668	0.31066	0.47312	0.3165	0.38811	0.45231	0.25265
562.11	0.2948	0.47501	0.38776	0.37119	0.34723	0.44548	0.40407	0.42252	0.33122	0.48033	0.39653	0.31954	0.40821	0.31372	0.34602	0.52485	0.33494	0.31602	0.35028	0.35028	0.3665	0.29638	0.4107	0.43689	0.34997	0.39647	0.39881	0.44458	0.47564	0.35895	0.32054	0.46839	0.32106	0.40237	0.44518	0.26204
563.13	0.29975	0.4907	0.38238	0.36758	0.346	0.43456	0.38066	0.43263	0.34561	0.49147	0.41198	0.3315	0.40849	0.31198	0.35899	0.54795	0.35483	0.3168	0.34653	0.34653	0.3886	0.30985	0.42517	0.43568	0.35587	0.40439	0.38973	0.45153	0.47682	0.36424	0.32908	0.46767	0.32203	0.41652	0.44083	0.28034
564.13	0.30446	0.5278	0.38724	0.35369	0.33458	0.44288	0.38121	0.43708	0.3661	0.50518	0.40974	0.32101	0.42934	0.31227	0.37656	0.57277	0.34673	0.32166	0.35067	0.35067	0.40083	0.33029	0.42499	0.4217	0.37077	0.41453	0.38351	0.46152	0.47858	0.36912	0.34057	0.46689	0.32771	0.43135	0.4459	0.27623
565.15	0.29248	0.52024	0.38211	0.34598	0.34272	0.44689	0.35257	0.41613	0.36289	0.48896	0.40397	0.32877	0.42654	0.30415	0.36594	0.57095	0.34304	0.30751	0.31895	0.31895	0.40608	0.33623	0.41844	0.41103	0.35952	0.41394	0.37059	0.44986	0.48181	0.37277	0.31622	0.45609	0.3191	0.42998	0.43512	0.28229
566.17	0.29311	0.51583	0.38211	0.35871	0.33623	0.45678	0.35234	0.43093	0.36882	0.51791	0.40619	0.3415	0.4228	0.3183	0.37078	0.59679	0.36331	0.30797	0.31663	0.31663	0.40662	0.35611	0.40865	0.4037	0.35329	0.42701	0.36746	0.45929	0.4826	0.37707	0.33281	0.46306	0.31366	0.44139	0.43087	0.28222
567.17	0.26861	0.52739	0.39331	0.35385	0.33898	0.44599	0.35917	0.43593	0.37582	0.51742	0.42015	0.33353	0.39693	0.33962	0.37498	0.61855	0.36454	0.29875	0.31346	0.31346	0.40712	0.35755	0.43094	0.40186	0.35778	0.4353	0.36292	0.45404	0.4776	0.37259	0.34444	0.47128	0.30582	0.42855	0.43792	0.27925
568.19	0.26545	0.54094	0.41239	0.35308	0.35013	0.47543	0.37048	0.43795	0.39963	0.52944	0.39997	0.34183	0.41032	0.33257	0.3786	0.63854	0.36448	0.31356	0.32248	0.32248	0.41856	0.35264	0.4289	0.42312	0.36008	0.45538	0.38009	0.4603	0.48279	0.38424	0.34563	0.49549	0.30669	0.41147	0.43369	0.28775
569.21	0.25594	0.50732	0.40414	0.35562	0.34664	0.4627	0.35907	0.42526	0.38243	0.52961	0.39969	0.34441	0.39668	0.32651	0.35894	0.62454	0.3714	0.27724	0.31122	0.31122	0.40735	0.34779	0.43252	0.41324	0.33607	0.44425	0.36902	0.44725	0.48517	0.37517	0.3311	0.47901	0.29749	0.40535	0.42147	0.29043
570.2	0.26822	0.50199	0.40589	0.36335	0.33368	0.44923	0.37724	0.42526	0.38468	0.52997	0.39153	0.35043	0.40462	0.32382	0.36076	0.63739	0.39314	0.27145	0.32576	0.32576	0.39897	0.3204	0.43358	0.41989	0.33759	0.44654	0.36001	0.44655	0.48478	0.37542	0.34036	0.47521	0.2962	0.38456	0.4004	0.30395
571.22	0.27811	0.50901	0.41773	0.37821	0.33587	0.46204	0.3779	0.41345	0.3937	0.53043	0.39568	0.34954	0.40144	0.31016	0.35977	0.65001	0.39668	0.28734	0.32194	0.32194	0.39806	0.30775	0.46182	0.41197	0.34964	0.44163	0.35996	0.44453	0.49271	0.38059	0.33969	0.46469	0.29881	0.37362	0.41764	0.30091
572.24	0.30529	0.50343	0.41571	0.39811	0.3223	0.44124	0.36423	0.41668	0.39169	0.55686	0.38633	0.35749	0.40917	0.30009	0.37367	0.6425	0.386	0.28462	0.32133	0.32133	0.41056	0.32343	0.44152	0.41641	0.34444	0.45076	0.36355	0.44911	0.49301	0.36584	0.33676	0.46605	0.31007	0.37084	0.40942	0.2897
573.24	0.30309	0.51104	0.41006	0.40687	0.31723	0.4242	0.35332	0.40998	0.3867	0.56697	0.38329	0.35875	0.39712	0.30267	0.36949	0.63246	0.37756	0.26689	0.31625	0.31625	0.39036	0.33399	0.4238	0.41924	0.32685	0.43418	0.35357	0.43311	0.49654	0.36522	0.32993	0.44461	0.31423	0.36844	0.38914	0.2875
574.26	0.27938	0.51712	0.39958	0.39171	0.29838	0.42265	0.35111	0.40311	0.38442	0.5854	0.37427	0.35683	0.36536	0.30465	0.3597	0.59693	0.37445	0.27765	0.32348	0.32348	0.39294	0.33463	0.39161	0.43066	0.31124	0.42764	0.34337	0.41106	0.49407	0.36758	0.34013	0.4326	0.30359	0.35684	0.37375	0.28448
575.28	0.25623	0.53006	0.3902	0.39969	0.28629	0.42515	0.336	0.41438	0.39293	0.60782	0.38493	0.35229	0.34473	0.30549	0.34516	0.55629	0.34199	0.2746	0.31996	0.31996	0.39481	0.35964	0.39235	0.4419	0.30317	0.43533	0.35806	0.41097	0.49779	0.3629	0.34676	0.44052	0.3039	0.36355	0.37613	0.29185
576.28	0.24057	0.51724	0.36595	0.37926	0.29074	0.40924	0.31974	0.40405	0.38762	0.60588	0.36613	0.34162	0.3375	0.3062	0.3372	0.49731	0.34171	0.24987	0.31598	0.31598	0.40042	0.3508	0.35761	0.45233	0.28353	0.41995	0.34273	0.40581	0.50234	0.34187	0.33616	0.42833	0.29739	0.34358	0.34004	0.298
577.3	0.23495	0.53607	0.35896	0.38909	0.30331	0.43415	0.31992	0.39704	0.39619	0.59766	0.37713	0.34307	0.34818	0.32204	0.32754	0.45775	0.34836	0.24649	0.32317	0.32317	0.40553	0.3444	0.37755	0.45882	0.29413	0.42034	0.33916	0.41269	0.51895	0.35713	0.33383	0.41365	0.28443	0.33774	0.35222	0.32259
578.32	0.22501	0.52454	0.33711	0.38528	0.2948	0.42216	0.32386	0.37327	0.36789	0.59562	0.37425	0.32573	0.31822	0.31335	0.3096	0.41201	0.3306	0.25066	0.3248	0.3248	0.39215	0.3341	0.38594	0.4478	0.27347	0.42144	0.32561	0.40188	0.50151	0.33777	0.32291	0.38045	0.26488	0.33071	0.36943	0.30265
579.31	0.25076	0.53365	0.3457	0.42012	0.31987	0.43239	0.31461	0.38004	0.37184	0.60386	0.37389	0.33742	0.34407	0.33313	0.32349	0.41529	0.33854	0.2726	0.32006	0.32006	0.39095	0.34049	0.40472	0.45389	0.29645	0.43149	0.33644	0.43153	0.5201	0.34704	0.31174	0.3905	0.26709	0.32443	0.38126	0.31038
580.33	0.26194	0.52072	0.36356	0.40827	0.3431	0.41819	0.32142	0.36786	0.36716	0.60625	0.36149	0.34137	0.35764	0.33428	0.34013	0.40377	0.34873	0.2879	0.31532	0.31532	0.38841	0.33377	0.39819	0.47268	0.31538	0.42805	0.33638	0.42624	0.52681	0.33629	0.30632	0.38383	0.26558	0.31699	0.39745	0.3234
581.35	0.27361	0.52113	0.37161	0.39321	0.3466	0.39701	0.31459	0.37395	0.35875	0.60432	0.36483	0.33369	0.36497	0.33911	0.33585	0.38324	0.3419	0.28492	0.29666	0.29666	0.37574	0.33493	0.40589	0.47832	0.32545	0.4145	0.34211	0.41081	0.52834	0.33249	0.28923	0.38459	0.25934	0.32046	0.40535	0.32756
582.35	0.27009	0.50644	0.37889	0.38659	0.35241	0.38546	0.31322	0.36586	0.33692	0.59109	0.35281	0.3334	0.34312	0.34435	0.33252	0.37926	0.34518	0.28536	0.30962	0.30962	0.34905	0.32397	0.39919	0.50895	0.3191	0.40044	0.34458	0.41379	0.5106	0.33343	0.28223	0.37587	0.25408	0.31431	0.40669	0.34007
583.36	0.26478	0.49904	0.38099	0.38327	0.35216	0.38315	0.29849	0.37315	0.34459	0.57399	0.36418	0.3224	0.33482	0.34269	0.33893	0.35396	0.35471	0.29042	0.29967	0.29967	0.34351	0.31535	0.39835	0.50927	0.31999	0.37024	0.3397	0.41951	0.50969	0.34587	0.27317	0.38511	0.25654	0.32188	0.40043	0.32969
584.38	0.25688	0.50849	0.3855	0.37498	0.35635	0.3717	0.31146	0.36682	0.34273	0.53581	0.38143	0.30928	0.3216	0.34109	0.33589	0.33987	0.34604	0.27936	0.31023	0.31023	0.34703	0.28841	0.39464	0.51842	0.31181	0.36705	0.33357	0.40821	0.48248	0.33343	0.28069	0.38342	0.26253	0.31477	0.39653	0.33873
585.38	0.24032	0.50309	0.36069	0.34491	0.33444	0.36742	0.30022	0.35087	0.31466	0.48378	0.38317	0.29792	0.29597	0.34797	0.33035	0.30171	0.32876	0.27067	0.30559	0.30559	0.34021	0.27324	0.39855	0.50581	0.26256	0.35994	0.31924	0.39418	0.45748	0.32543	0.26286	0.36295	0.25415	0.30213	0.40157	0.32232
586.4	0.22774	0.47722	0.37694	0.35731	0.34288	0.38826	0.31816	0.35124	0.33016	0.46861	0.38412	0.31797	0.28211	0.3517	0.34901	0.29471	0.32465	0.29188	0.32538	0.32538	0.35406	0.28327	0.41164	0.5189	0.26625	0.36696	0.32565	0.38628	0.44862	0.33928	0.28608	0.35683	0.26948	0.33051	0.42271	0.33995
587.41	0.21875	0.44733	0.35194	0.33313	0.3169	0.36481	0.29425	0.31868	0.32725	0.43648	0.36929	0.29297	0.27287	0.32351	0.32703	0.26102	0.30535	0.27933	0.2863	0.2863	0.35779	0.26692	0.39007	0.47867	0.25397	0.33833	0.28997	0.35461	0.41829	0.31011	0.26461	0.35319	0.27857	0.33072	0.40069	0.29977
588.41	0.23983	0.43786	0.3588	0.32372	0.31696	0.35756	0.29714	0.32232	0.33148	0.39901	0.34994	0.29836	0.29391	0.31905	0.32209	0.24759	0.30236	0.26561	0.29105	0.29105	0.35818	0.2686	0.39486	0.48404	0.28411	0.33945	0.29704	0.35123	0.41006	0.29669	0.26631	0.34555	0.28006	0.31863	0.40922	0.31875
589.43	0.23321	0.39543	0.33668	0.2687	0.28692	0.3585	0.28008	0.29189	0.31744	0.37753	0.32105	0.29586	0.2857	0.29168	0.30462	0.21217	0.29098	0.25781	0.27925	0.27925	0.3442	0.26467	0.38551	0.49547	0.26587	0.31286	0.28982	0.31858	0.38049	0.29786	0.23788	0.32489	0.27154	0.31093	0.40373	0.30859
590.42	0.23227	0.3633	0.34379	0.25615	0.28312	0.34705	0.26366	0.28076	0.32621	0.37214	0.28722	0.27631	0.27597	0.28675	0.29701	0.2	0.30624	0.24743	0.26808	0.26808	0.33618	0.26813	0.37293	0.48375	0.28147	0.29188	0.28317	0.2902	0.36008	0.2966	0.23546	0.31103	0.2621	0.29791	0.3786	0.28866
591.44	0.21343	0.37113	0.30485	0.22299	0.26516	0.32713	0.24138	0.25818	0.29714	0.32969	0.26635	0.2401	0.24261	0.27712	0.26788	0.18724	0.28382	0.22051	0.24481	0.24481	0.3002	0.23271	0.32768	0.45901	0.25012	0.28277	0.25658	0.27755	0.33128	0.27585	0.19846	0.28864	0.25154	0.25151	0.35063	0.25205
592.46	0.21373	0.39029	0.31674	0.20019	0.26601	0.32194	0.24983	0.27882	0.29829	0.32023	0.26775	0.24034	0.24219	0.28923	0.27605	0.16848	0.28399	0.22928	0.25578	0.25578	0.28376	0.2412	0.32324	0.45153	0.25426	0.27908	0.27261	0.27205	0.33162	0.27558	0.21062	0.26335	0.24657	0.24877	0.35719	0.25572
593.45	0.2028	0.35168	0.30077	0.18562	0.25491	0.30527	0.25163	0.25528	0.29576	0.31393	0.26302	0.22851	0.24024	0.27159	0.26852	0.15166	0.28813	0.21919	0.24616	0.24616	0.27183	0.22969	0.30217	0.43214	0.24169	0.26847	0.24615	0.23877	0.32408	0.26999	0.19796	0.24503	0.23277	0.2379	0.32944	0.23751
594.47	0.20406	0.35098	0.30432	0.21574	0.25426	0.28212	0.24801	0.26181	0.29816	0.29478	0.2592	0.22861	0.23514	0.28107	0.28235	0.1671	0.28874	0.19152	0.23044	0.23044	0.24694	0.23592	0.29795	0.4243	0.24721	0.27986	0.24574	0.24419	0.32255	0.25125	0.19603	0.24992	0.22863	0.24743	0.3168	0.23557
595.46	0.20762	0.34065	0.29333	0.21691	0.26413	0.30051	0.25563	0.24794	0.29904	0.28376	0.26707	0.24012	0.25831	0.26923	0.27958	0.17675	0.28718	0.18286	0.2342	0.2342	0.23056	0.22088	0.29488	0.41148	0.26141	0.28896	0.24519	0.23787	0.34168	0.25126	0.19531	0.22718	0.22855	0.24939	0.30394	0.2382
596.48	0.25223	0.34948	0.31215	0.24211	0.2642	0.32233	0.27394	0.26772	0.33711	0.30412	0.28997	0.26174	0.30083	0.28021	0.30021	0.18971	0.3113	0.22053	0.26421	0.26421	0.2558	0.25454	0.32563	0.43729	0.2934	0.29874	0.25398	0.25883	0.35296	0.26985	0.22056	0.24025	0.24151	0.26679	0.31723	0.24418
597.49	0.25168	0.32658	0.30135	0.26239	0.25993	0.31839	0.2788	0.27589	0.33485	0.28849	0.28209	0.27832	0.29369	0.2751	0.28294	0.20854	0.30044	0.21496	0.25049	0.25049	0.26592	0.24072	0.31205	0.45784	0.28338	0.30355	0.2414	0.27555	0.35743	0.27634	0.21984	0.25086	0.23009	0.25512	0.28383	0.24078
598.49	0.26545	0.36492	0.32227	0.28401	0.28564	0.33359	0.28346	0.30415	0.35724	0.32595	0.30586	0.30294	0.28771	0.32123	0.30367	0.24522	0.32185	0.24086	0.26876	0.26876	0.29502	0.27138	0.35228	0.48399	0.3014	0.338	0.2713	0.30492	0.37936	0.28724	0.23244	0.26689	0.24745	0.28384	0.3086	0.26478
599.5	0.26888	0.36237	0.3191	0.2674	0.29513	0.34293	0.2951	0.32282	0.37811	0.35764	0.32295	0.30636	0.29385	0.32755	0.28246	0.22224	0.33597	0.25376	0.28188	0.28188	0.32584	0.29616	0.37248	0.48319	0.30202	0.34479	0.26571	0.28226	0.38803	0.28984	0.23442	0.25591	0.26525	0.28917	0.32072	0.2684
600.52	0.28002	0.37317	0.31903	0.28957	0.28343	0.32652	0.31033	0.35044	0.4057	0.37349	0.34453	0.31738	0.30552	0.31591	0.27255	0.23114	0.32359	0.25599	0.28837	0.28837	0.35486	0.32223	0.39042	0.51766	0.29227	0.33767	0.2609	0.3099	0.36826	0.28102	0.23271	0.27278	0.27466	0.2886	0.33956	0.27465
601.51	0.29368	0.39569	0.32808	0.3047	0.30059	0.33366	0.31845	0.36668	0.41359	0.392	0.32713	0.33852	0.33644	0.33017	0.26142	0.23892	0.33729	0.2585	0.30154	0.30154	0.37392	0.33455	0.41715	0.5217	0.32492	0.37186	0.27727	0.31468	0.37964	0.27673	0.24417	0.28104	0.27643	0.29627	0.33039	0.28971
602.53	0.29884	0.42005	0.33362	0.30654	0.30668	0.3741	0.34555	0.36941	0.42032	0.40966	0.34518	0.35255	0.35099	0.33097	0.28197	0.23378	0.35207	0.27804	0.31727	0.31727	0.3801	0.3389	0.44732	0.52375	0.33778	0.38197	0.29294	0.30227	0.40774	0.28438	0.25578	0.28471	0.28215	0.29947	0.36465	0.31468
603.52	0.29034	0.42185	0.338	0.28213	0.28453	0.37102	0.35081	0.36859	0.38737	0.37861	0.33486	0.34239	0.33369	0.31933	0.27213	0.22028	0.32082	0.2626	0.29773	0.29773	0.35409	0.33118	0.42581	0.50332	0.31273	0.35976	0.28891	0.28535	0.38926	0.27203	0.24681	0.29266	0.2667	0.27488	0.36084	0.30812
604.54	0.31074	0.43492	0.36533	0.30901	0.29872	0.38883	0.3741	0.38182	0.37212	0.39363	0.338	0.35885	0.35568	0.31241	0.27642	0.26135	0.31394	0.28166	0.30907	0.30907	0.3524	0.32808	0.44168	0.50635	0.34148	0.35628	0.30022	0.32137	0.41504	0.27497	0.2749	0.31685	0.25068	0.27587	0.37961	0.32599
605.55	0.31053	0.46093	0.37423	0.29979	0.31585	0.40217	0.37882	0.39009	0.3737	0.40866	0.32962	0.36162	0.33933	0.34642	0.28867	0.27082	0.34731	0.2962	0.30597	0.30597	0.36326	0.33191	0.43364	0.4937	0.36026	0.38072	0.30066	0.32734	0.4455	0.26923	0.28539	0.33933	0.25517	0.2806	0.3843	0.33039
606.55	0.28036	0.43724	0.37377	0.27398	0.28831	0.37675	0.378	0.38772	0.34217	0.4063	0.35624	0.33707	0.29568	0.32472	0.28425	0.26933	0.32731	0.26211	0.28659	0.28659	0.34157	0.3201	0.40852	0.47883	0.2908	0.34847	0.29276	0.32106	0.43398	0.25687	0.26938	0.33119	0.23826	0.26493	0.3801	0.31988
607.56	0.30194	0.41966	0.37797	0.29985	0.30645	0.36082	0.37756	0.39715	0.34449	0.43532	0.35934	0.34449	0.31554	0.31103	0.29065	0.30328	0.34256	0.25045	0.2801	0.2801	0.36522	0.35217	0.40809	0.47489	0.3115	0.35515	0.30062	0.34324	0.43076	0.25575	0.26019	0.3439	0.24486	0.28232	0.38035	0.3202
608.55	0.30315	0.41715	0.35395	0.32637	0.31911	0.37548	0.39324	0.39996	0.35277	0.4564	0.37	0.34998	0.34026	0.30532	0.29688	0.30209	0.35235	0.2623	0.29185	0.29185	0.38864	0.35943	0.42115	0.48253	0.31845	0.35775	0.29745	0.35612	0.4521	0.26297	0.27984	0.33364	0.25556	0.28507	0.3814	0.32944
609.57	0.31291	0.43746	0.34334	0.31421	0.31228	0.36217	0.39878	0.39573	0.36788	0.44279	0.38502	0.33899	0.33378	0.31435	0.31823	0.28845	0.34823	0.24929	0.28688	0.28688	0.41877	0.36288	0.4227	0.47529	0.30428	0.34935	0.29971	0.34645	0.44157	0.26637	0.2724	0.3256	0.27108	0.28753	0.38053	0.31323
610.58	0.32125	0.42314	0.33919	0.30437	0.27763	0.35074	0.39568	0.38497	0.32885	0.44203	0.37966	0.32085	0.35118	0.27513	0.31419	0.26827	0.30593	0.236	0.28631	0.28631	0.40196	0.34972	0.41289	0.43534	0.29419	0.30977	0.30418	0.32474	0.39458	0.26389	0.26524	0.2979	0.26007	0.29876	0.36226	0.29689
611.57	0.31913	0.40788	0.33338	0.3111	0.28757	0.36796	0.40182	0.3753	0.32597	0.43571	0.35257	0.31702	0.35928	0.26604	0.32748	0.26046	0.30299	0.24715	0.28056	0.28056	0.41563	0.36033	0.40284	0.41381	0.32556	0.31174	0.31273	0.32088	0.39342	0.25905	0.26776	0.29523	0.26626	0.31559	0.34774	0.29016
612.59	0.31632	0.4159	0.33001	0.28793	0.27213	0.37007	0.40202	0.38432	0.33948	0.42963	0.34965	0.30007	0.36636	0.29637	0.32667	0.25502	0.2808	0.262	0.29507	0.29507	0.41398	0.36482	0.40507	0.41226	0.32647	0.31153	0.30916	0.31917	0.37563	0.25972	0.27415	0.30817	0.26285	0.31438	0.33643	0.29156
613.58	0.31484	0.38909	0.3157	0.26192	0.25272	0.34816	0.39594	0.3736	0.33577	0.41609	0.3394	0.27733	0.3542	0.27811	0.29754	0.24805	0.26718	0.23554	0.27674	0.27674	0.40471	0.33997	0.38732	0.37245	0.30062	0.29715	0.29474	0.31328	0.34278	0.22442	0.25969	0.29228	0.25089	0.29927	0.3176	0.26632
614.6	0.29222	0.34824	0.29546	0.26015	0.24521	0.34554	0.38422	0.36051	0.32513	0.40189	0.3068	0.27038	0.33836	0.25764	0.29988	0.24586	0.26579	0.22296	0.25779	0.25779	0.37641	0.3235	0.34132	0.35815	0.29139	0.29795	0.27742	0.2919	0.3276	0.20202	0.24176	0.27262	0.22575	0.27774	0.27699	0.25408
615.59	0.27092	0.32378	0.28375	0.25025	0.25251	0.36088	0.39081	0.3642	0.35583	0.37565	0.30717	0.26906	0.29435	0.25973	0.30575	0.26491	0.27802	0.22439	0.25396	0.25396	0.37189	0.3223	0.32944	0.37321	0.26799	0.29416	0.27873	0.30865	0.34161	0.2093	0.24206	0.27014	0.2214	0.26146	0.2809	0.2449
616.6	0.26801	0.32619	0.26676	0.25569	0.2313	0.35159	0.40012	0.36376	0.36748	0.34661	0.32056	0.26625	0.29127	0.25889	0.29965	0.28275	0.27067	0.21373	0.25055	0.25055	0.35375	0.30176	0.33205	0.36978	0.23388	0.27839	0.26869	0.30172	0.29162	0.20045	0.24401	0.26545	0.19685	0.25147	0.30822	0.23322
617.61	0.24624	0.30618	0.24224	0.22731	0.21774	0.33552	0.40251	0.34019	0.3541	0.31766	0.29473	0.24727	0.25373	0.22509	0.2843	0.26138	0.26505	0.18715	0.21636	0.21636	0.30499	0.2605	0.28913	0.32413	0.18924	0.25258	0.24131	0.26483	0.27461	0.17168	0.22403	0.22727	0.17865	0.22771	0.28788	0.18436
618.61	0.22706	0.29491	0.23371	0.21292	0.2052	0.33831	0.40396	0.32626	0.3407	0.2837	0.26877	0.2473	0.24026	0.19613	0.2936	0.25509	0.2547	0.17404	0.2049	0.2049	0.28078	0.25318	0.25556	0.326	0.18882	0.23185	0.23911	0.24168	0.25855	0.17159	0.20321	0.22998	0.16581	0.22305	0.26703	0.16238
619.62	0.23087	0.2895	0.23184	0.21598	0.19382	0.33851	0.40918	0.34848	0.35755	0.28888	0.26675	0.24983	0.25216	0.19227	0.28845	0.26416	0.25132	0.19319	0.22257	0.22257	0.27373	0.24825	0.25796	0.31607	0.18638	0.22061	0.24743	0.2583	0.24557	0.17003	0.21395	0.25118	0.17123	0.23606	0.2791	0.15833
620.61	0.226	0.2829	0.21539	0.2118	0.19217	0.32299	0.41573	0.32949	0.33795	0.27363	0.23677	0.24091	0.2471	0.19315	0.26838	0.26333	0.2417	0.19589	0.21748	0.21748	0.26506	0.21121	0.24318	0.29592	0.16998	0.21531	0.23102	0.22999	0.23132	0.15895	0.20007	0.24498	0.176	0.22712	0.24318	0.1521
621.62	0.23089	0.28547	0.2164	0.1878	0.19182	0.3172	0.40943	0.32801	0.3478	0.28825	0.22087	0.23041	0.24477	0.1877	0.26843	0.25172	0.2419	0.19739	0.22122	0.22122	0.25446	0.20653	0.24413	0.29139	0.17993	0.21704	0.22367	0.21742	0.25845	0.15815	0.1825	0.23581	0.18757	0.22405	0.22184	0.14714
622.61	0.23103	0.28229	0.21418	0.20684	0.18677	0.31538	0.40581	0.31921	0.35944	0.26746	0.22816	0.22162	0.24687	0.20077	0.2688	0.25232	0.24775	0.19167	0.23436	0.23436	0.28683	0.21446	0.27128	0.30111	0.16477	0.23708	0.24257	0.22854	0.23095	0.15754	0.16673	0.23145	0.19636	0.22009	0.23072	0.15564
623.63	0.24458	0.29391	0.222	0.20154	0.19126	0.3351	0.40244	0.34254	0.38719	0.28158	0.24102	0.22374	0.25868	0.22592	0.27719	0.26653	0.25257	0.21008	0.24271	0.24271	0.30236	0.20944	0.28631	0.31553	0.17873	0.25603	0.23554	0.2261	0.23069	0.17469	0.17074	0.24686	0.20937	0.2288	0.24089	0.1797
624.62	0.22676	0.28732	0.21536	0.16993	0.19288	0.3416	0.39913	0.32597	0.39255	0.26828	0.23229	0.20867	0.2333	0.21702	0.26699	0.24419	0.24776	0.19538	0.22242	0.22242	0.29959	0.21067	0.27573	0.29416	0.17492	0.24231	0.22293	0.21291	0.23389	0.1818	0.15035	0.2357	0.20991	0.21006	0.21689	0.16606
625.63	0.2276	0.2936	0.22559	0.1703	0.18101	0.35387	0.3845	0.3572	0.40845	0.26257	0.2545	0.20925	0.25432	0.21105	0.26973	0.24456	0.22311	0.17892	0.21328	0.21328	0.30462	0.23941	0.28963	0.28568	0.19203	0.26659	0.21899	0.21208	0.21394	0.17891	0.15387	0.25716	0.1968	0.21361	0.23899	0.16051
626.64	0.21854	0.27775	0.22762	0.16394	0.16827	0.37017	0.38771	0.36641	0.40243	0.24264	0.27291	0.22751	0.24831	0.21101	0.27375	0.23889	0.20063	0.17321	0.20252	0.20252	0.30246	0.23638	0.28437	0.30166	0.20365	0.27441	0.22324	0.21874	0.20147	0.17729	0.16322	0.27662	0.18756	0.19713	0.2474	0.18531
627.63	0.22443	0.28436	0.23989	0.1437	0.17183	0.35687	0.37578	0.40336	0.42347	0.24229	0.27814	0.24484	0.25508	0.2055	0.26491	0.23843	0.18463	0.17354	0.2026	0.2026	0.30775	0.22126	0.25846	0.31135	0.23985	0.25675	0.21641	0.21215	0.22203	0.17574	0.17061	0.3041	0.19401	0.20547	0.24444	0.21287
628.64	0.22447	0.28297	0.25277	0.1676	0.17468	0.34905	0.38421	0.43596	0.41699	0.24775	0.28093	0.25318	0.26887	0.2017	0.25913	0.26675	0.18379	0.17091	0.22298	0.22298	0.31065	0.23535	0.26206	0.29999	0.24481	0.27384	0.22578	0.24486	0.21466	0.18077	0.18686	0.31818	0.18768	0.2175	0.26148	0.21273
629.63	0.23967	0.29327	0.2838	0.18859	0.18313	0.33787	0.37805	0.46312	0.42531	0.2514	0.30165	0.27209	0.28888	0.22782	0.28123	0.30428	0.18854	0.18692	0.22978	0.22978	0.31969	0.23994	0.29463	0.30945	0.25687	0.31024	0.24607	0.26194	0.22381	0.17543	0.18776	0.32871	0.18794	0.23437	0.28537	0.23847
630.65	0.24774	0.29388	0.28859	0.20232	0.17971	0.31035	0.37538	0.45546	0.43336	0.27486	0.32413	0.28816	0.28945	0.23289	0.28687	0.30922	0.20256	0.18767	0.21912	0.21912	0.32841	0.2475	0.29374	0.31905	0.26105	0.30149	0.25327	0.27051	0.23835	0.17547	0.17639	0.32429	0.19626	0.24953	0.28854	0.24919
631.64	0.24221	0.30046	0.2796	0.22962	0.18809	0.28643	0.36104	0.45545	0.44303	0.2941	0.31263	0.28182	0.29338	0.22855	0.26752	0.32274	0.22151	0.2056	0.21374	0.21374	0.3389	0.25203	0.28967	0.2954	0.25322	0.30326	0.24197	0.27559	0.22718	0.1866	0.16565	0.30832	0.19779	0.26815	0.26758	0.23087
632.65	0.23351	0.31905	0.27227	0.2555	0.18644	0.31028	0.34616	0.43701	0.42876	0.30922	0.31176	0.2861	0.29245	0.23219	0.25039	0.3508	0.22579	0.23385	0.20612	0.20612	0.32097	0.26693	0.32473	0.2972	0.2481	0.32082	0.23717	0.2857	0.21677	0.20964	0.16544	0.29587	0.18865	0.27339	0.27802	0.22969
633.64	0.23392	0.3113	0.26215	0.24665	0.18535	0.28519	0.32128	0.41087	0.45039	0.30607	0.30766	0.28198	0.29519	0.22977	0.2394	0.34058	0.23048	0.2267	0.1784	0.1784	0.32445	0.2657	0.30207	0.29518	0.25649	0.29985	0.23216	0.25135	0.21685	0.20055	0.15269	0.27889	0.19404	0.27119	0.25408	0.22736
634.65	0.23193	0.30303	0.23754	0.2626	0.15126	0.28049	0.3015	0.39499	0.45624	0.31	0.27842	0.26739	0.30181	0.21344	0.20925	0.34509	0.21475	0.21358	0.16519	0.16519	0.3343	0.2622	0.28801	0.27666	0.24827	0.28928	0.22427	0.25268	0.19097	0.20577	0.1432	0.26922	0.19001	0.26072	0.24644	0.2179
635.64	0.24212	0.30248	0.24487	0.25163	0.1606	0.29918	0.28553	0.39667	0.4737	0.30619	0.26171	0.26363	0.31721	0.20143	0.20557	0.35553	0.21229	0.23241	0.16755	0.16755	0.32336	0.25413	0.28771	0.27082	0.25986	0.29852	0.23293	0.2513	0.19646	0.22676	0.15427	0.26506	0.20139	0.25502	0.2404	0.24129
636.65	0.26079	0.30208	0.25813	0.23227	0.17052	0.28959	0.27695	0.39198	0.47857	0.30041	0.25853	0.27483	0.32658	0.21191	0.21779	0.36131	0.20734	0.22299	0.17156	0.17156	0.31532	0.24391	0.28152	0.27375	0.28778	0.29489	0.24087	0.2523	0.20791	0.20261	0.15744	0.26111	0.20267	0.25224	0.23348	0.24734
637.66	0.27457	0.26771	0.27032	0.22607	0.17011	0.26722	0.27703	0.38955	0.4868	0.29229	0.26351	0.26884	0.3343	0.19182	0.24483	0.35799	0.21436	0.19719	0.17527	0.17527	0.32356	0.22461	0.28018	0.26539	0.2932	0.27428	0.25064	0.24457	0.22631	0.18383	0.15281	0.25459	0.20074	0.24097	0.221	0.22218
638.65	0.26982	0.28357	0.27312	0.22648	0.16845	0.27037	0.27008	0.37283	0.48929	0.30702	0.25853	0.26115	0.31668	0.20795	0.2467	0.36534	0.20184	0.19792	0.18816	0.18816	0.31406	0.21611	0.29271	0.26166	0.27551	0.29899	0.25453	0.25073	0.24724	0.1883	0.16385	0.24555	0.1986	0.23525	0.22493	0.21199
639.66	0.25826	0.29413	0.26826	0.21504	0.19285	0.2733	0.27838	0.37962	0.48346	0.32144	0.28317	0.26846	0.31118	0.21134	0.23244	0.3361	0.21794	0.20238	0.21071	0.21071	0.31197	0.20785	0.27695	0.27508	0.27428	0.30271	0.24474	0.23415	0.27436	0.1871	0.19309	0.24912	0.19106	0.23707	0.22851	0.21474
640.65	0.24309	0.29236	0.26923	0.21975	0.18931	0.25643	0.2752	0.37571	0.47414	0.33492	0.2727	0.27434	0.29856	0.21836	0.22379	0.31379	0.22697	0.18771	0.22486	0.22486	0.31322	0.19518	0.25416	0.27734	0.2673	0.29472	0.23762	0.22119	0.27708	0.15974	0.18739	0.24005	0.17134	0.22133	0.21732	0.18834
641.66	0.21911	0.27677	0.24336	0.21486	0.18542	0.26745	0.25969	0.37257	0.4747	0.34826	0.26835	0.25901	0.27567	0.20746	0.19582	0.28016	0.22335	0.18821	0.22321	0.22321	0.33175	0.2024	0.23966	0.26697	0.23253	0.28929	0.23127	0.21808	0.28512	0.17201	0.17672	0.23833	0.18009	0.20562	0.2208	0.18425
642.65	0.19035	0.28545	0.23293	0.1862	0.18133	0.27467	0.24976	0.35917	0.45085	0.35169	0.24456	0.24599	0.25522	0.20206	0.18761	0.23952	0.2134	0.1901	0.1949	0.1949	0.31315	0.19364	0.19861	0.23766	0.20988	0.2939	0.22074	0.19074	0.26128	0.16262	0.15952	0.2185	0.17598	0.19451	0.20863	0.16921
643.66	0.19334	0.28264	0.23217	0.17726	0.18458	0.27353	0.25767	0.37547	0.44533	0.37478	0.26501	0.2543	0.24971	0.18389	0.186	0.21266	0.22454	0.20143	0.1964	0.1964	0.30456	0.18309	0.21115	0.24319	0.2017	0.28091	0.22201	0.19148	0.26791	0.15054	0.14493	0.20704	0.17713	0.19197	0.21449	0.16696
644.64	0.19641	0.29829	0.23146	0.17133	0.18641	0.27281	0.26114	0.35856	0.43334	0.38315	0.25416	0.24446	0.23954	0.18793	0.19137	0.22537	0.225	0.2034	0.18966	0.18966	0.28843	0.16974	0.23183	0.23874	0.20686	0.27749	0.22665	0.20085	0.25957	0.16217	0.13712	0.19337	0.1783	0.18952	0.21794	0.16011
645.65	0.20384	0.28874	0.21064	0.16537	0.18999	0.27863	0.27985	0.35702	0.40786	0.37795	0.23915	0.22278	0.2382	0.1923	0.18757	0.20224	0.22366	0.20582	0.19563	0.19563	0.243	0.14838	0.229	0.22997	0.21581	0.27767	0.21374	0.18628	0.25695	0.17201	0.14511	0.18534	0.16988	0.19497	0.21371	0.15661
646.64	0.20924	0.31275	0.22622	0.17687	0.19117	0.28636	0.30597	0.35626	0.38265	0.39423	0.24574	0.20569	0.24803	0.1956	0.20146	0.21301	0.23971	0.20601	0.19394	0.19394	0.22127	0.13374	0.23257	0.23745	0.23211	0.28433	0.2148	0.18534	0.27506	0.18504	0.14509	0.17036	0.15839	0.20612	0.20541	0.14946
647.65	0.21145	0.30206	0.21188	0.19602	0.19979	0.30252	0.31356	0.36588	0.37102	0.43567	0.24816	0.20484	0.24975	0.19095	0.18684	0.20556	0.23885	0.21831	0.20725	0.20725	0.1983	0.14951	0.21081	0.25241	0.2398	0.27714	0.20658	0.19421	0.2844	0.19773	0.15612	0.16448	0.14926	0.21464	0.1877	0.15655
648.64	0.21809	0.30877	0.23188	0.22644	0.22355	0.33456	0.33307	0.37888	0.36826	0.44694	0.24479	0.21255	0.26	0.20901	0.19695	0.23551	0.24943	0.24467	0.21493	0.21493	0.2213	0.17247	0.21339	0.26895	0.27654	0.29381	0.22479	0.21949	0.28988	0.22807	0.17752	0.18582	0.15576	0.23039	0.19994	0.17021
649.65	0.22938	0.29634	0.2319	0.22505	0.23282	0.35374	0.33516	0.39259	0.35482	0.44574	0.24018	0.20474	0.27296	0.20094	0.20323	0.22526	0.24834	0.25711	0.21558	0.21558	0.22671	0.19062	0.18307	0.27965	0.29207	0.28936	0.23614	0.21652	0.2862	0.2317	0.18383	0.18867	0.16063	0.23278	0.1709	0.16382
650.63	0.21646	0.30302	0.23397	0.23454	0.25064	0.35191	0.35018	0.40291	0.35384	0.45785	0.25742	0.21189	0.26327	0.18663	0.21194	0.23014	0.25514	0.25589	0.22464	0.22464	0.26025	0.20763	0.19072	0.28795	0.27934	0.28421	0.25825	0.25313	0.30884	0.21482	0.18989	0.18281	0.16559	0.2313	0.17197	0.16116
651.64	0.23104	0.30468	0.23493	0.22414	0.25192	0.36151	0.35977	0.42288	0.34589	0.45964	0.24985	0.23886	0.26305	0.18272	0.22091	0.24372	0.2592	0.26332	0.23609	0.23609	0.2541	0.22407	0.20693	0.30215	0.27787	0.27189	0.2678	0.25515	0.30981	0.21442	0.2161	0.19559	0.16947	0.24416	0.1893	0.18722
652.63	0.23773	0.31392	0.2499	0.24149	0.24472	0.35895	0.38768	0.40917	0.3592	0.44582	0.2635	0.24911	0.26791	0.19313	0.22865	0.28014	0.26863	0.25229	0.26047	0.26047	0.2786	0.2351	0.23505	0.31423	0.29173	0.28114	0.27864	0.27805	0.31899	0.21163	0.23016	0.19762	0.18428	0.24936	0.2012	0.1988
653.64	0.22953	0.30819	0.24139	0.24023	0.23805	0.35243	0.38118	0.3938	0.34912	0.43386	0.28382	0.25329	0.26028	0.20037	0.22602	0.25895	0.26595	0.23127	0.25336	0.25336	0.27008	0.231	0.24417	0.3063	0.27138	0.27699	0.27237	0.26868	0.31777	0.2049	0.22402	0.2072	0.18103	0.23965	0.19691	0.21029
654.62	0.23084	0.31563	0.25362	0.24046	0.23718	0.33546	0.40461	0.39621	0.35019	0.44903	0.30036	0.2675	0.25473	0.21309	0.23406	0.24806	0.2828	0.23024	0.27063	0.27063	0.27806	0.22958	0.24583	0.30346	0.25925	0.29602	0.27548	0.28521	0.32857	0.20047	0.21363	0.21057	0.18736	0.25551	0.21418	0.21079
655.63	0.23703	0.34935	0.2707	0.24707	0.24566	0.35925	0.41652	0.4073	0.34632	0.47137	0.35731	0.28484	0.26206	0.2463	0.25431	0.29047	0.29174	0.24654	0.26348	0.26348	0.28736	0.2331	0.27476	0.34118	0.25274	0.32007	0.28014	0.30026	0.34277	0.23194	0.22198	0.2464	0.18951	0.27198	0.23214	0.24017
656.62	0.2433	0.36034	0.27078	0.25065	0.25005	0.35292	0.42526	0.40818	0.3404	0.47295	0.37797	0.28483	0.27556	0.25136	0.23765	0.29097	0.29936	0.24864	0.26179	0.26179	0.30241	0.2242	0.28304	0.35802	0.25284	0.33876	0.28574	0.31676	0.33706	0.22876	0.20077	0.24802	0.19838	0.26931	0.23838	0.22375
657.63	0.24668	0.36578	0.27565	0.22651	0.26322	0.35956	0.42714	0.4254	0.35354	0.4783	0.4061	0.29981	0.28532	0.24121	0.25993	0.27804	0.3059	0.25752	0.26557	0.26557	0.32147	0.22036	0.30986	0.3953	0.26776	0.33373	0.29994	0.31728	0.34867	0.24933	0.20789	0.26873	0.20337	0.27744	0.27018	0.23164
658.61	0.25473	0.37072	0.27269	0.21508	0.2696	0.34347	0.46449	0.42235	0.34108	0.48736	0.41452	0.2932	0.30106	0.21978	0.27266	0.28257	0.33725	0.24322	0.27892	0.27892	0.32308	0.22208	0.29795	0.39739	0.28474	0.32632	0.3048	0.32359	0.36134	0.24452	0.21472	0.24272	0.20419	0.29045	0.27757	0.20884
659.62	0.2448	0.36697	0.26237	0.21887	0.26172	0.35316	0.49004	0.42656	0.34266	0.48665	0.43339	0.30329	0.29708	0.21679	0.27318	0.32055	0.33153	0.23815	0.28124	0.28124	0.31818	0.218	0.32478	0.43356	0.28417	0.31996	0.30959	0.33414	0.36847	0.24687	0.23771	0.24839	0.20581	0.27656	0.29243	0.22648
660.61	0.25868	0.36239	0.25076	0.21261	0.25313	0.35362	0.50166	0.41507	0.37348	0.49168	0.40939	0.31104	0.32535	0.20995	0.24939	0.30904	0.34963	0.23387	0.30005	0.30005	0.32974	0.23998	0.31005	0.43446	0.32914	0.31683	0.30992	0.33131	0.34983	0.24145	0.23912	0.21895	0.23013	0.29565	0.28435	0.21564
661.62	0.24328	0.379	0.25615	0.23595	0.26978	0.36615	0.53362	0.39631	0.41861	0.49487	0.4243	0.32594	0.32299	0.23884	0.26806	0.33626	0.35994	0.24467	0.31381	0.31381	0.35986	0.26167	0.32326	0.45505	0.34844	0.34378	0.31905	0.34831	0.35064	0.25875	0.2532	0.22449	0.24354	0.3034	0.28212	0.23306
662.6	0.23712	0.41359	0.2782	0.24129	0.2691	0.38522	0.5687	0.40888	0.42668	0.50301	0.42582	0.34168	0.32503	0.28272	0.27627	0.33606	0.36236	0.25719	0.32613	0.32613	0.3593	0.28014	0.31677	0.46377	0.33977	0.38119	0.3242	0.35995	0.34877	0.25247	0.24433	0.23198	0.24586	0.32068	0.2736	0.24058
663.61	0.23499	0.46584	0.28366	0.23182	0.25797	0.41988	0.57259	0.43068	0.4625	0.50353	0.41891	0.35131	0.32428	0.31825	0.28031	0.33596	0.34354	0.28003	0.32041	0.32041	0.37734	0.2824	0.33541	0.49848	0.33898	0.41349	0.33077	0.35749	0.33892	0.25489	0.23911	0.25211	0.25257	0.33565	0.27542	0.26571
664.59	0.23883	0.51121	0.28495	0.22894	0.27687	0.43786	0.58489	0.42067	0.48237	0.49215	0.42242	0.36548	0.32654	0.33935	0.29564	0.30487	0.35653	0.29811	0.32532	0.32532	0.37457	0.27675	0.34045	0.50704	0.35053	0.43038	0.33695	0.3502	0.33108	0.25505	0.22549	0.25397	0.25112	0.36235	0.27318	0.26165
665.6	0.23757	0.54839	0.30468	0.25635	0.29803	0.44474	0.63096	0.422	0.50483	0.49139	0.41376	0.37737	0.32443	0.3599	0.33345	0.33111	0.35956	0.31617	0.32402	0.32402	0.38746	0.28733	0.35312	0.52091	0.34688	0.46253	0.35997	0.37272	0.3543	0.27171	0.23576	0.27165	0.25948	0.38275	0.28837	0.27137
666.59	0.23382	0.5297	0.30093	0.25291	0.304	0.44602	0.65619	0.42102	0.49839	0.49101	0.39934	0.36379	0.32381	0.34779	0.32927	0.31795	0.35111	0.28877	0.32135	0.32135	0.36066	0.27844	0.32878	0.49489	0.33648	0.44848	0.35631	0.35819	0.35737	0.26057	0.24872	0.26876	0.24347	0.40118	0.27853	0.25854
667.57	0.24155	0.53884	0.27789	0.26293	0.30791	0.4389	0.68941	0.41283	0.53079	0.5144	0.40027	0.34399	0.32542	0.368	0.32922	0.35551	0.36222	0.30367	0.31244	0.31244	0.39089	0.27546	0.36038	0.50425	0.35139	0.45694	0.36612	0.38098	0.35066	0.26881	0.26684	0.27549	0.26118	0.4375	0.30346	0.26073
668.58	0.24674	0.52226	0.27735	0.29386	0.33406	0.4465	0.72944	0.40283	0.56398	0.50214	0.40272	0.34865	0.33281	0.36468	0.33558	0.38147	0.3888	0.31337	0.32158	0.32158	0.40599	0.28255	0.37074	0.50061	0.35601	0.44675	0.3758	0.42888	0.36337	0.2783	0.2778	0.30024	0.27292	0.44747	0.31214	0.26278
669.56	0.25106	0.5295	0.29883	0.31607	0.35091	0.46124	0.76595	0.41383	0.59622	0.51498	0.39999	0.32728	0.33822	0.3698	0.3629	0.4141	0.41323	0.32324	0.31823	0.31823	0.41543	0.31228	0.3774	0.49862	0.35747	0.46221	0.37784	0.44672	0.39382	0.30463	0.27844	0.31415	0.30866	0.46829	0.33465	0.27307
670.57	0.25558	0.53628	0.31113	0.30518	0.35583	0.47111	0.77718	0.4115	0.62054	0.52294	0.40418	0.33786	0.34026	0.38814	0.36199	0.42223	0.43081	0.33087	0.31259	0.31259	0.43233	0.31405	0.39504	0.51686	0.35965	0.45698	0.37082	0.45154	0.39753	0.30077	0.27739	0.3213	0.31612	0.47247	0.35536	0.29573
671.55	0.27661	0.55955	0.3319	0.321	0.35249	0.48333	0.7997	0.41031	0.65376	0.54284	0.416	0.35281	0.35189	0.40711	0.39429	0.43921	0.44619	0.36872	0.31665	0.31665	0.44684	0.33683	0.43239	0.55293	0.38363	0.4763	0.38834	0.48188	0.41205	0.32316	0.28403	0.33619	0.34163	0.49411	0.38806	0.31943
672.56	0.28154	0.54022	0.34893	0.3405	0.36003	0.49428	0.79901	0.41342	0.65671	0.52857	0.3951	0.35798	0.35618	0.38341	0.40081	0.4286	0.45328	0.34595	0.32667	0.32667	0.42595	0.32896	0.41313	0.54339	0.38382	0.46484	0.38858	0.47494	0.43741	0.32304	0.30186	0.34065	0.33481	0.49048	0.37292	0.32766
673.54	0.28828	0.53563	0.35391	0.31314	0.33161	0.50172	0.81242	0.41499	0.6619	0.53555	0.38722	0.36414	0.3557	0.38522	0.41142	0.41904	0.43384	0.35345	0.33351	0.33351	0.39912	0.32335	0.41077	0.56616	0.397	0.4742	0.38761	0.43982	0.42916	0.32912	0.32661	0.33341	0.33767	0.50865	0.38386	0.3376
674.55	0.30487	0.53287	0.35897	0.31203	0.32527	0.49366	0.80788	0.40947	0.66653	0.55418	0.37622	0.36394	0.37821	0.39611	0.40068	0.4247	0.42321	0.33078	0.34488	0.34488	0.41284	0.34079	0.41576	0.56477	0.40998	0.46996	0.39919	0.43274	0.41657	0.30903	0.35593	0.32767	0.32599	0.51749	0.37428	0.34393
675.53	0.31883	0.53775	0.34685	0.32341	0.30516	0.48767	0.80308	0.39819	0.66241	0.53125	0.36658	0.34864	0.37034	0.39883	0.40901	0.41722	0.41322	0.32069	0.35508	0.35508	0.40213	0.3326	0.40603	0.56644	0.42815	0.46789	0.38948	0.44958	0.41707	0.31456	0.36049	0.32511	0.3229	0.52273	0.35787	0.3444
676.54	0.32864	0.53219	0.34434	0.31225	0.29657	0.47394	0.77425	0.41752	0.65781	0.50843	0.34502	0.34376	0.36192	0.40329	0.4085	0.39028	0.40299	0.29281	0.3391	0.3391	0.40266	0.31448	0.36679	0.56569	0.43593	0.44995	0.38324	0.42709	0.4002	0.29349	0.35767	0.33521	0.32399	0.50134	0.33712	0.33718
677.52	0.35401	0.54897	0.36047	0.29853	0.29698	0.47351	0.76016	0.43369	0.65248	0.51102	0.35155	0.35657	0.39304	0.44185	0.4153	0.39832	0.39968	0.30351	0.33809	0.33809	0.40498	0.31796	0.36721	0.59439	0.46482	0.45686	0.39474	0.42256	0.39835	0.30635	0.37948	0.35234	0.32919	0.5085	0.34886	0.35049
678.5	0.34987	0.53852	0.36324	0.29254	0.29509	0.4447	0.71598	0.40597	0.62941	0.52258	0.33005	0.35159	0.37521	0.46589	0.41015	0.38344	0.39706	0.27049	0.31996	0.31996	0.40371	0.30736	0.34188	0.57026	0.45467	0.43797	0.38693	0.41858	0.38803	0.28232	0.38038	0.34472	0.32213	0.48875	0.31799	0.34417
679.51	0.34928	0.5473	0.35196	0.29528	0.27913	0.45166	0.69034	0.40469	0.64278	0.52778	0.34248	0.36344	0.37258	0.50093	0.41328	0.38706	0.39876	0.2946	0.31351	0.31351	0.40766	0.28564	0.33352	0.56275	0.47601	0.44943	0.38259	0.42655	0.38832	0.28193	0.3913	0.35811	0.32534	0.47363	0.33419	0.3456
680.49	0.3339	0.50378	0.34046	0.29418	0.25673	0.4698	0.6572	0.41501	0.61726	0.54402	0.32882	0.33896	0.3557	0.50565	0.40477	0.37646	0.36944	0.2886	0.30323	0.30323	0.39248	0.27538	0.31464	0.53876	0.4433	0.42526	0.37892	0.40887	0.35504	0.28266	0.39894	0.36569	0.32296	0.45223	0.31948	0.3297
681.5	0.3303	0.54071	0.35021	0.31359	0.27021	0.50349	0.64724	0.42585	0.61992	0.57638	0.35556	0.33678	0.37483	0.56785	0.42923	0.40962	0.39619	0.33067	0.31261	0.31261	0.39819	0.28408	0.33531	0.54911	0.42963	0.4517	0.39378	0.42172	0.38913	0.31367	0.41515	0.38187	0.32426	0.47655	0.35371	0.33901
682.48	0.31111	0.51908	0.34516	0.31031	0.2835	0.49496	0.61434	0.40094	0.61663	0.6064	0.35827	0.31683	0.33354	0.58023	0.43925	0.40526	0.41263	0.31884	0.30586	0.30586	0.37873	0.28546	0.31732	0.50564	0.39657	0.43992	0.38665	0.40349	0.3762	0.29717	0.40771	0.36176	0.31682	0.45491	0.35605	0.33119
683.49	0.30679	0.53118	0.35183	0.33819	0.29537	0.50649	0.59779	0.4208	0.62336	0.63493	0.38329	0.31191	0.33434	0.62297	0.44275	0.43335	0.40503	0.34735	0.30579	0.30579	0.40211	0.31385	0.33423	0.51169	0.40055	0.44451	0.39321	0.40861	0.37762	0.30146	0.41215	0.36512	0.33119	0.46022	0.37015	0.31944
684.47	0.2776	0.47628	0.33429	0.33317	0.29229	0.4963	0.56825	0.42978	0.57916	0.64823	0.36994	0.30177	0.31242	0.65308	0.42891	0.43318	0.38964	0.33923	0.28739	0.28739	0.38789	0.31045	0.33787	0.49749	0.35947	0.42955	0.3591	0.39156	0.38099	0.30295	0.39741	0.36354	0.31738	0.44629	0.34956	0.30299
685.45	0.2819	0.47432	0.34366	0.31061	0.32349	0.48498	0.54177	0.43559	0.56456	0.66754	0.39905	0.31891	0.33395	0.71631	0.43863	0.4292	0.41494	0.35819	0.27087	0.27087	0.39131	0.31989	0.36493	0.48464	0.38649	0.44488	0.36783	0.3595	0.3978	0.29826	0.3985	0.36782	0.30698	0.4416	0.36899	0.29295
686.46	0.2723	0.40765	0.31763	0.2717	0.31212	0.44826	0.5006	0.41232	0.51519	0.67334	0.37683	0.31088	0.31918	0.73985	0.41767	0.40309	0.39047	0.33552	0.25695	0.25695	0.39576	0.31579	0.35633	0.43672	0.36463	0.4237	0.32889	0.32497	0.36338	0.26138	0.39052	0.34094	0.29459	0.40754	0.33772	0.27251
687.44	0.27324	0.39539	0.31085	0.28215	0.2983	0.43958	0.50323	0.43594	0.49077	0.65283	0.36833	0.31367	0.32424	0.80232	0.44785	0.42641	0.38878	0.35747	0.27022	0.27022	0.40754	0.32114	0.37354	0.4504	0.37456	0.42769	0.31214	0.35875	0.36694	0.27893	0.39231	0.34087	0.30733	0.39404	0.33045	0.27085
688.44	0.28208	0.34282	0.30881	0.28142	0.31009	0.42777	0.49671	0.429	0.45022	0.63497	0.34505	0.30664	0.34363	0.83947	0.46716	0.44884	0.4147	0.36305	0.29166	0.29166	0.40611	0.32236	0.34768	0.44933	0.39045	0.41125	0.29975	0.36183	0.37325	0.29111	0.39602	0.32886	0.30728	0.37639	0.30858	0.26811
689.42	0.28899	0.32846	0.326	0.29509	0.29735	0.42217	0.47548	0.42804	0.43941	0.59533	0.33065	0.31589	0.34793	0.85836	0.49351	0.46012	0.40148	0.34488	0.29376	0.29376	0.42269	0.32074	0.31465	0.47012	0.39104	0.39262	0.30676	0.36726	0.33497	0.2755	0.40358	0.30949	0.31413	0.3632	0.29195	0.25734
690.43	0.29437	0.31191	0.33407	0.32205	0.2946	0.40945	0.4693	0.43611	0.42468	0.57481	0.31023	0.33026	0.34657	0.87224	0.51105	0.48387	0.41117	0.34065	0.32142	0.32142	0.43933	0.33085	0.29795	0.50106	0.39296	0.37347	0.30639	0.38332	0.33818	0.27063	0.41265	0.30543	0.31426	0.35831	0.28352	0.27764
691.41	0.29524	0.30645	0.34484	0.34463	0.29509	0.42619	0.46841	0.43994	0.42881	0.5309	0.31985	0.33437	0.34799	0.90344	0.52356	0.49802	0.41572	0.34161	0.34329	0.34329	0.44919	0.33424	0.30907	0.52389	0.41368	0.37383	0.31209	0.38778	0.35567	0.2807	0.40731	0.28994	0.32253	0.34692	0.30441	0.29669
692.39	0.28553	0.27587	0.32384	0.35077	0.29282	0.43306	0.44877	0.41142	0.39263	0.51729	0.31202	0.33312	0.33448	0.91111	0.49165	0.47851	0.39394	0.34088	0.33045	0.33045	0.45076	0.33842	0.30442	0.5217	0.38566	0.35858	0.3152	0.34784	0.34469	0.27591	0.3952	0.27618	0.30182	0.32595	0.29088	0.30612
693.39	0.28128	0.29373	0.34282	0.35253	0.29169	0.43611	0.43283	0.41395	0.38858	0.51405	0.32198	0.33239	0.33454	0.93127	0.50565	0.48333	0.39916	0.33467	0.3181	0.3181	0.46258	0.34705	0.34343	0.51194	0.37488	0.38488	0.33187	0.34002	0.34602	0.27669	0.37812	0.25581	0.28677	0.32895	0.3029	0.3202
694.38	0.27528	0.2995	0.34488	0.3329	0.30373	0.41798	0.43842	0.39052	0.37307	0.50406	0.32671	0.33545	0.32867	0.93535	0.50544	0.47634	0.3988	0.34591	0.33247	0.33247	0.46195	0.37519	0.3787	0.49056	0.37966	0.36876	0.33894	0.32815	0.35642	0.28096	0.36251	0.2587	0.27394	0.32907	0.32248	0.34058
695.38	0.27575	0.30501	0.33824	0.33458	0.31783	0.43329	0.43691	0.37944	0.37493	0.51709	0.3258	0.3409	0.33781	0.92452	0.4851	0.49355	0.38701	0.33724	0.33197	0.33197	0.46789	0.39984	0.40283	0.4904	0.37339	0.38429	0.33738	0.31728	0.36047	0.28795	0.34458	0.25892	0.28715	0.33342	0.33655	0.34994
696.36	0.26666	0.30732	0.31296	0.32317	0.29314	0.39106	0.42188	0.36386	0.35189	0.50943	0.2992	0.33937	0.33175	0.8912	0.45778	0.49892	0.36421	0.308	0.31926	0.31926	0.45114	0.40926	0.39613	0.48471	0.36645	0.38001	0.33984	0.31092	0.33426	0.2829	0.32554	0.2631	0.26673	0.32587	0.31545	0.34142
697.34	0.27615	0.36252	0.32863	0.32978	0.32148	0.38857	0.41874	0.38792	0.36686	0.5081	0.30205	0.34822	0.34883	0.86982	0.46803	0.55085	0.38929	0.32381	0.32824	0.32824	0.47872	0.44686	0.4053	0.49083	0.40505	0.39891	0.35236	0.35179	0.36178	0.29727	0.31732	0.28465	0.27808	0.33679	0.3364	0.33217
698.34	0.28764	0.37026	0.32538	0.35186	0.31491	0.39172	0.43059	0.40465	0.35553	0.47611	0.30017	0.35307	0.35682	0.81456	0.46533	0.5732	0.35333	0.32324	0.33942	0.33942	0.47968	0.47038	0.40079	0.49109	0.42804	0.39013	0.34878	0.37153	0.3665	0.31463	0.30588	0.32444	0.28128	0.32065	0.35791	0.32216
699.32	0.3013	0.39227	0.32865	0.36161	0.32183	0.38999	0.42272	0.42248	0.32836	0.46028	0.31247	0.34912	0.36616	0.78634	0.45598	0.58969	0.36324	0.32046	0.35492	0.35492	0.47754	0.47207	0.39309	0.50539	0.4298	0.42618	0.34759	0.37163	0.37928	0.31067	0.30011	0.32039	0.27802	0.30154	0.35077	0.33845
700.33	0.28209	0.39315	0.33227	0.36482	0.30492	0.34568	0.39868	0.41735	0.2916	0.41014	0.3078	0.31435	0.33531	0.72469	0.43263	0.59163	0.35206	0.30806	0.33357	0.33357	0.45664	0.46838	0.3771	0.4733	0.39343	0.42321	0.32771	0.37494	0.35691	0.30073	0.29147	0.30696	0.26288	0.28261	0.34008	0.30945
701.31	0.28061	0.39717	0.36781	0.37898	0.34287	0.35181	0.40702	0.44616	0.28614	0.40328	0.31497	0.31037	0.34174	0.68285	0.44678	0.59463	0.38974	0.32567	0.36066	0.36066	0.45226	0.50452	0.37686	0.44879	0.4066	0.42507	0.34698	0.39004	0.39149	0.32295	0.3065	0.32255	0.26862	0.28972	0.33269	0.30689
702.29	0.28097	0.39115	0.38262	0.37095	0.32995	0.34529	0.41431	0.44144	0.26994	0.38655	0.32973	0.32691	0.34058	0.6333	0.44922	0.57396	0.38538	0.30408	0.34699	0.34699	0.42483	0.51143	0.38558	0.4509	0.40807	0.42481	0.34307	0.35699	0.38267	0.31935	0.30428	0.32149	0.26418	0.29981	0.33347	0.31826
703.29	0.25481	0.37524	0.341	0.34907	0.31319	0.29798	0.37185	0.41313	0.25134	0.35845	0.31411	0.32484	0.31751	0.57025	0.39844	0.55938	0.3637	0.27017	0.30327	0.30327	0.38715	0.48669	0.36867	0.44943	0.35541	0.40519	0.31553	0.34213	0.35931	0.28339	0.27841	0.27115	0.24918	0.28314	0.32664	0.31428
704.27	0.23781	0.34721	0.33796	0.32218	0.30683	0.30413	0.35639	0.39031	0.26602	0.35958	0.2885	0.3194	0.30464	0.51151	0.38037	0.55452	0.3567	0.25108	0.28732	0.28732	0.39199	0.4852	0.36363	0.43135	0.3324	0.37292	0.3127	0.33021	0.35845	0.30615	0.27259	0.26247	0.24703	0.29152	0.31734	0.27953
705.27	0.23857	0.34734	0.32054	0.28155	0.29249	0.31983	0.36565	0.37793	0.27247	0.36508	0.2936	0.31476	0.31691	0.47856	0.37042	0.52008	0.33787	0.25482	0.3037	0.3037	0.38753	0.50399	0.34696	0.4138	0.34161	0.35373	0.32944	0.31771	0.35159	0.31381	0.2641	0.25944	0.22955	0.28855	0.3149	0.27895
706.25	0.22076	0.33198	0.29344	0.2504	0.26011	0.28991	0.34415	0.33667	0.26415	0.35023	0.26739	0.28168	0.27534	0.41228	0.32445	0.49577	0.27971	0.24896	0.27613	0.27613	0.37498	0.47457	0.34062	0.38909	0.30012	0.30976	0.30072	0.29788	0.30526	0.27924	0.23983	0.2376	0.20374	0.26582	0.31342	0.24875
707.23	0.2005	0.28131	0.23989	0.23214	0.20882	0.24137	0.30723	0.28169	0.2402	0.31946	0.23902	0.2345	0.2429	0.35046	0.25868	0.46332	0.22178	0.21648	0.25445	0.25445	0.35616	0.43962	0.30412	0.32487	0.25387	0.2613	0.26351	0.28009	0.24679	0.23682	0.20943	0.19832	0.17714	0.23305	0.2859	0.21038
708.23	0.18664	0.26785	0.24537	0.21029	0.19546	0.22856	0.31519	0.261	0.22646	0.3276	0.21587	0.21067	0.21363	0.30817	0.24915	0.43625	0.22276	0.21814	0.27376	0.27376	0.3468	0.41128	0.2836	0.2635	0.24834	0.2489	0.2587	0.26658	0.21963	0.24032	0.21472	0.19417	0.16974	0.22054	0.24532	0.1904
709.21	0.1592	0.24271	0.19756	0.17872	0.17218	0.18791	0.30704	0.221	0.20269	0.27625	0.19257	0.19391	0.18545	0.26323	0.20827	0.38443	0.19582	0.17698	0.2322	0.2322	0.28181	0.35714	0.25657	0.2273	0.24014	0.2166	0.22715	0.23011	0.18923	0.21017	0.19933	0.1495	0.13938	0.18964	0.24152	0.17345
710.21	0.13912	0.20765	0.18645	0.16155	0.16197	0.14799	0.27797	0.1969	0.17594	0.2494	0.16138	0.18099	0.15421	0.23325	0.21046	0.33583	0.1744	0.15103	0.18203	0.18203	0.2415	0.28924	0.22953	0.18432	0.21868	0.19147	0.19518	0.1943	0.16149	0.17511	0.16161	0.13477	0.12749	0.15948	0.20643	0.14916
711.19	0.13027	0.19543	0.16542	0.15802	0.1343	0.1609	0.26093	0.19224	0.164	0.23738	0.15841	0.18544	0.14577	0.20213	0.20388	0.31798	0.16931	0.11483	0.15049	0.15049	0.22112	0.24346	0.19637	0.14543	0.21742	0.18478	0.19052	0.18404	0.12854	0.17142	0.15021	0.11147	0.12872	0.1368	0.19059	0.14134
712.17	0.11617	0.17246	0.15897	0.119	0.11755	0.16274	0.25415	0.18953	0.13983	0.22356	0.13809	0.1716	0.13674	0.17669	0.18473	0.26563	0.15543	0.10287	0.15417	0.15417	0.19685	0.19781	0.17071	0.11255	0.18663	0.16652	0.17067	0.14823	0.10923	0.18324	0.13805	0.097758	0.1106	0.11946	0.15816	0.1103
713.17	0.10137	0.15338	0.16173	0.11173	0.097312	0.15437	0.23675	0.17541	0.13007	0.20502	0.12582	0.16298	0.13939	0.17465	0.17292	0.21117	0.14752	0.095056	0.12949	0.12949	0.18287	0.17504	0.14386	0.094744	0.15138	0.14691	0.16279	0.1083	0.099983	0.15794	0.11152	0.094236	0.095672	0.10665	0.14588	0.10239
714.15	0.11013	0.1489	0.16083	0.12732	0.065358	0.16088	0.22401	0.17923	0.11141	0.19177	0.12685	0.13738	0.12558	0.16411	0.14353	0.18337	0.11113	0.10896	0.13303	0.13303	0.17826	0.15959	0.10629	0.061784	0.13616	0.14685	0.15176	0.10895	0.062272	0.13929	0.086597	0.1096	0.081232	0.086356	0.11607	0.10219
715.13	0.094205	0.13884	0.14551	0.12875	0.057888	0.15614	0.22404	0.18712	0.11811	0.15607	0.11855	0.1348	0.11187	0.14705	0.10821	0.17028	0.11817	0.094122	0.14477	0.14477	0.17563	0.13084	0.097377	0.062081	0.11888	0.13278	0.1391	0.0959	0.063222	0.13429	0.086655	0.092909	0.070036	0.080557	0.09638	0.11733
716.13	0.099664	0.12487	0.1636	0.1161	0.062371	0.14523	0.21776	0.16609	0.11417	0.12486	0.1072	0.13047	0.11013	0.14622	0.10931	0.13639	0.10572	0.10487	0.15217	0.15217	0.16547	0.095521	0.085002	0.070698	0.11354	0.11429	0.12827	0.087356	0.074232	0.11269	0.078157	0.083816	0.057128	0.068231	0.097904	0.096099
717.11	0.079883	0.11966	0.16765	0.11331	0.075573	0.14894	0.21675	0.15521	0.12574	0.097701	0.089921	0.1297	0.098508	0.13679	0.11437	0.11618	0.11778	0.097663	0.14203	0.14203	0.1612	0.072661	0.06057	0.076273	0.11035	0.09766	0.13164	0.092777	0.086171	0.086445	0.087669	0.071473	0.061438	0.053419	0.089844	0.11533
718.08	0.090646	0.11063	0.14947	0.085201	0.08096	0.15983	0.19906	0.14604	0.13956	0.080605	0.090983	0.13073	0.10296	0.13055	0.11432	0.087529	0.12162	0.091191	0.13244	0.13244	0.13823	0.052015	0.050932	0.098509	0.12379	0.08376	0.11985	0.080168	0.074802	0.09631	0.079799	0.064235	0.050531	0.041138	0.087766	0.13356
719.09	0.072818	0.09114	0.14135	0.064258	0.084078	0.13926	0.18755	0.14323	0.15722	0.099532	0.069408	0.13269	0.099278	0.11189	0.12854	0.066181	0.13956	0.093235	0.10072	0.10072	0.13068	0.051882	0.070542	0.10028	0.098424	0.072324	0.11423	0.068329	0.081164	0.086449	0.065801	0.072278	0.067315	0.053712	0.069812	0.13039
720.06	0.08163	0.094446	0.16256	0.059737	0.085348	0.14228	0.18906	0.12848	0.1858	0.13649	0.080537	0.14176	0.10267	0.12055	0.14544	0.069536	0.13754	0.094534	0.10927	0.10927	0.14938	0.066638	0.085343	0.11173	0.11152	0.083677	0.1287	0.085401	0.080743	0.079808	0.078831	0.074813	0.081383	0.055099	0.094019	0.13261
721.06	0.081931	0.10224	0.14541	0.049751	0.088809	0.13317	0.19384	0.13604	0.20861	0.15829	0.084126	0.14446	0.11189	0.12569	0.15249	0.063832	0.14193	0.089157	0.10537	0.10537	0.1479	0.080102	0.08389	0.13114	0.10306	0.10418	0.11285	0.070615	0.09695	0.077443	0.084135	0.079489	0.093459	0.074952	0.091458	0.14929
722.04	0.10952	0.095205	0.13562	0.048005	0.078836	0.12107	0.18433	0.13436	0.21393	0.16439	0.083325	0.13772	0.11836	0.11624	0.1534	0.063014	0.1316	0.087449	0.11511	0.11511	0.13173	0.085379	0.086181	0.12763	0.10837	0.10224	0.10535	0.065456	0.096342	0.068833	0.074774	0.089	0.082178	0.080881	0.083611	0.13653
723.02	0.09741	0.10826	0.14484	0.060297	0.073264	0.10971	0.20306	0.13953	0.22253	0.16799	0.099642	0.14214	0.10071	0.11136	0.16132	0.079821	0.12562	0.091724	0.14029	0.14029	0.15875	0.091636	0.10544	0.12563	0.10434	0.12285	0.11679	0.085096	0.11523	0.053433	0.076423	0.089534	0.087818	0.098726	0.11416	0.12838
724.02	0.11281	0.1265	0.168	0.10661	0.089861	0.11579	0.21213	0.14128	0.22923	0.17474	0.1108	0.15284	0.10676	0.12645	0.19576	0.093562	0.12619	0.092651	0.17842	0.17842	0.16689	0.085776	0.11114	0.14229	0.12977	0.14791	0.14106	0.09601	0.13183	0.060423	0.084352	0.070542	0.093273	0.10714	0.12502	0.14183
724.99	0.11661	0.11417	0.15532	0.10264	0.08042	0.11721	0.20246	0.14521	0.2021	0.17207	0.10562	0.14252	0.10972	0.10847	0.19579	0.07897	0.1379	0.091206	0.19476	0.19476	0.14289	0.07061	0.10213	0.13827	0.11804	0.13299	0.13789	0.081308	0.12929	0.057014	0.074801	0.07266	0.085739	0.10819	0.12565	0.12773
725.97	0.12474	0.098687	0.15529	0.11145	0.081173	0.12019	0.21267	0.13161	0.18938	0.19504	0.1039	0.14834	0.10492	0.10612	0.20841	0.07172	0.148	0.09332	0.22127	0.22127	0.13179	0.087284	0.10653	0.13079	0.12651	0.12199	0.15124	0.073392	0.13011	0.069728	0.076899	0.06826	0.077892	0.11433	0.12455	0.14092
726.97	0.1126	0.1152	0.15667	0.11554	0.095562	0.13127	0.22054	0.14506	0.19736	0.20696	0.1132	0.15522	0.10929	0.122	0.23146	0.064941	0.16094	0.10236	0.22119	0.22119	0.13893	0.082247	0.12873	0.15323	0.12483	0.13205	0.16406	0.077864	0.12852	0.074155	0.074278	0.068996	0.098891	0.10554	0.14491	0.14607
727.95	0.11213	0.10616	0.11381	0.10948	0.10986	0.1389	0.217	0.14074	0.17808	0.19112	0.099829	0.15174	0.1068	0.11955	0.21134	0.060012	0.15843	0.084029	0.23078	0.23078	0.11819	0.073298	0.12489	0.14957	0.12313	0.12111	0.14863	0.077463	0.12605	0.084832	0.082825	0.072918	0.099537	0.08938	0.11695	0.13629
728.92	0.099335	0.093165	0.09541	0.081391	0.10268	0.12578	0.20902	0.1347	0.17749	0.19057	0.086725	0.14933	0.12024	0.11845	0.20136	0.04802	0.1573	0.071104	0.23521	0.23521	0.12285	0.069221	0.10353	0.14204	0.10405	0.11031	0.14127	0.077644	0.12175	0.084939	0.081407	0.077935	0.10182	0.07718	0.11961	0.13095
729.92	0.097466	0.085316	0.08115	0.078656	0.10928	0.11435	0.20777	0.12233	0.16839	0.19117	0.062329	0.13682	0.12515	0.11928	0.20443	0.0549	0.13044	0.074907	0.22617	0.22617	0.12973	0.070515	0.08643	0.14609	0.091917	0.11748	0.1276	0.094023	0.1209	0.086156	0.073225	0.077476	0.11051	0.076701	0.096561	0.13947
730.9	0.084441	0.073932	0.089452	0.068234	0.10273	0.098934	0.19782	0.1209	0.16363	0.17507	0.057223	0.11949	0.12181	0.10819	0.19444	0.073495	0.1249	0.071598	0.22622	0.22622	0.13219	0.062235	0.083805	0.13856	0.082715	0.11236	0.1172	0.11289	0.11633	0.067916	0.047051	0.08182	0.12295	0.073669	0.081263	0.12551
731.87	0.10147	0.09877	0.12525	0.09012	0.095271	0.11531	0.20916	0.10871	0.16522	0.19744	0.081385	0.12854	0.14437	0.11927	0.20584	0.089732	0.12693	0.096266	0.25913	0.25913	0.14446	0.097312	0.097832	0.14644	0.10442	0.1376	0.13214	0.12984	0.12965	0.091336	0.066033	0.084732	0.12813	0.095914	0.097271	0.14621
732.87	0.10199	0.085633	0.1224	0.085284	0.07252	0.089307	0.2049	0.097717	0.15161	0.20193	0.081925	0.11288	0.13803	0.10998	0.19031	0.083793	0.11647	0.088392	0.24711	0.24711	0.12077	0.092763	0.097425	0.11348	0.10371	0.1316	0.1107	0.10576	0.13488	0.06779	0.056797	0.070341	0.12694	0.089697	0.092952	0.12915
733.85	0.12159	0.10069	0.13659	0.075422	0.08865	0.10375	0.21812	0.089708	0.13654	0.2123	0.096746	0.10622	0.12962	0.10013	0.19465	0.082158	0.12886	0.10513	0.25746	0.25746	0.10785	0.088232	0.12227	0.13248	0.12211	0.12841	0.11115	0.099202	0.14297	0.075756	0.069087	0.079215	0.12022	0.091812	0.0942	0.12201
734.83	0.096756	0.099854	0.14229	0.07618	0.079935	0.1185	0.22935	0.094085	0.13616	0.20056	0.11355	0.1102	0.095221	0.10168	0.1991	0.082287	0.1287	0.10608	0.26425	0.26425	0.10154	0.092886	0.14558	0.12653	0.11969	0.12145	0.12143	0.090118	0.13661	0.081971	0.076913	0.07837	0.12191	0.089321	0.087785	0.10356
735.82	0.085987	0.096169	0.12623	0.083621	0.083414	0.14028	0.23151	0.10736	0.11981	0.18733	0.11955	0.11992	0.093182	0.083854	0.19046	0.090045	0.11399	0.10707	0.2681	0.2681	0.093204	0.095091	0.13906	0.12416	0.12128	0.12558	0.12275	0.091813	0.13821	0.087898	0.085167	0.083771	0.10944	0.079549	0.090476	0.11221
736.8	0.069875	0.070523	0.095485	0.06959	0.10257	0.12821	0.23495	0.11562	0.10309	0.17218	0.10435	0.11541	0.07317	0.083975	0.16144	0.095073	0.11703	0.094629	0.2471	0.2471	0.081652	0.079014	0.11707	0.11489	0.10536	0.12794	0.11233	0.079852	0.14853	0.058707	0.061554	0.096334	0.10259	0.068822	0.067905	0.10131
737.77	0.082308	0.078805	0.12127	0.065305	0.11752	0.14627	0.2444	0.13489	0.11005	0.17127	0.09978	0.12443	0.087075	0.095752	0.18696	0.090124	0.13363	0.10904	0.254	0.254	0.10662	0.096239	0.097003	0.14203	0.1039	0.13177	0.13347	0.096874	0.1392	0.072503	0.062762	0.11713	0.10748	0.096536	0.061866	0.1077
738.77	0.076452	0.094765	0.12246	0.072112	0.090735	0.15001	0.25313	0.16016	0.10691	0.17385	0.11316	0.12191	0.09511	0.11268	0.17383	0.10575	0.1333	0.10335	0.2729	0.2729	0.12265	0.11922	0.098419	0.11587	0.091817	0.14466	0.14147	0.10621	0.13426	0.067897	0.065038	0.12892	0.11816	0.11348	0.069304	0.10251
739.75	0.097296	0.13167	0.13206	0.0605	0.093492	0.15838	0.27058	0.1694	0.10451	0.15999	0.12464	0.13126	0.1215	0.13787	0.1603	0.1002	0.13177	0.12314	0.28445	0.28445	0.1111	0.11902	0.096686	0.114	0.10374	0.18015	0.15421	0.10888	0.14433	0.063106	0.076214	0.14837	0.11671	0.12387	0.096175	0.10823
740.72	0.10662	0.12705	0.12642	0.082909	0.10342	0.15321	0.27561	0.16022	0.10732	0.14636	0.13807	0.13558	0.1183	0.14753	0.14676	0.10512	0.14574	0.13684	0.26856	0.26856	0.13168	0.10748	0.10527	0.12597	0.10484	0.16923	0.15141	0.10001	0.13215	0.056154	0.074834	0.15247	0.12951	0.12287	0.10065	0.093322
741.7	0.11973	0.13657	0.13688	0.093926	0.096269	0.14813	0.27866	0.17065	0.12441	0.1463	0.1505	0.13604	0.12149	0.13711	0.15556	0.11767	0.15821	0.13343	0.27867	0.27867	0.15983	0.11972	0.13312	0.12933	0.12235	0.17265	0.16621	0.11744	0.13015	0.065461	0.089613	0.15358	0.13815	0.13107	0.11404	0.090623
742.69	0.11314	0.15876	0.13462	0.12601	0.10141	0.17172	0.28142	0.17534	0.14	0.15356	0.15577	0.13796	0.10852	0.13995	0.1541	0.1398	0.16257	0.1469	0.28689	0.28689	0.17452	0.1205	0.14475	0.13084	0.13701	0.18751	0.1753	0.12442	0.15295	0.069202	0.10341	0.17022	0.13975	0.12405	0.12086	0.091801
743.67	0.11532	0.13873	0.12663	0.12959	0.12722	0.17069	0.27212	0.17154	0.15427	0.12634	0.1563	0.14199	0.10222	0.12928	0.14816	0.14122	0.1665	0.13383	0.25198	0.25198	0.18456	0.11845	0.14131	0.15296	0.15538	0.17385	0.1612	0.11766	0.1637	0.070272	0.092281	0.16668	0.14005	0.11708	0.11183	0.10005
744.64	0.12787	0.13223	0.13204	0.15062	0.134	0.173	0.26333	0.1814	0.17791	0.1335	0.15927	0.16407	0.1019	0.12544	0.15801	0.16218	0.19188	0.12251	0.24541	0.24541	0.22831	0.13047	0.15409	0.17828	0.17623	0.17129	0.16541	0.1249	0.18127	0.07027	0.091041	0.17496	0.15172	0.10834	0.11561	0.11243
745.64	0.1165	0.14479	0.12505	0.12776	0.12711	0.1643	0.25953	0.1797	0.17304	0.12679	0.14036	0.15677	0.10925	0.12057	0.14653	0.13506	0.19288	0.10856	0.23624	0.23624	0.20482	0.13842	0.14432	0.18122	0.15444	0.18746	0.15144	0.11104	0.1664	0.069162	0.099661	0.17206	0.13016	0.11115	0.10019	0.12464
746.61	0.098653	0.14366	0.12555	0.13022	0.13307	0.17022	0.24722	0.17872	0.18004	0.12362	0.13458	0.16177	0.09628	0.12987	0.13769	0.13802	0.1728	0.10143	0.21703	0.21703	0.18743	0.1329	0.13235	0.19062	0.13371	0.19065	0.1333	0.10774	0.15553	0.07158	0.085558	0.17545	0.11956	0.12343	0.079285	0.12877
747.59	0.096498	0.12646	0.13611	0.10362	0.1169	0.15624	0.26272	0.1792	0.18074	0.11997	0.14846	0.15824	0.099837	0.13418	0.12877	0.14132	0.16083	0.083571	0.21373	0.21373	0.18849	0.14636	0.16142	0.19621	0.12015	0.18496	0.12815	0.11802	0.13224	0.056072	0.097141	0.17393	0.12215	0.13791	0.089537	0.11616
748.58	0.097825	0.13037	0.13809	0.12393	0.11134	0.16179	0.26924	0.18235	0.17678	0.11076	0.1438	0.16005	0.10789	0.13554	0.12213	0.16695	0.15725	0.1032	0.20079	0.20079	0.17541	0.13525	0.16259	0.19216	0.11323	0.20067	0.13101	0.14012	0.12991	0.050319	0.10909	0.17902	0.12427	0.14792	0.10584	0.11153
749.56	0.092118	0.10596	0.12531	0.13246	0.12692	0.16712	0.27639	0.17547	0.18277	0.096616	0.15309	0.14146	0.11162	0.12304	0.11821	0.1744	0.15791	0.10739	0.18409	0.18409	0.1613	0.13775	0.15518	0.17098	0.10485	0.18804	0.11511	0.14049	0.11744	0.054559	0.10135	0.17096	0.1071	0.16407	0.10796	0.098199
750.53	0.10053	0.098035	0.12628	0.13569	0.12286	0.18405	0.27546	0.18133	0.19207	0.098467	0.16044	0.14798	0.11212	0.13614	0.12298	0.20334	0.15263	0.12206	0.18422	0.18422	0.17544	0.13657	0.14518	0.168	0.13051	0.18621	0.13059	0.15381	0.12604	0.065082	0.10129	0.17512	0.1095	0.14827	0.10912	0.090956
751.51	0.12104	0.1106	0.1234	0.13899	0.1352	0.18082	0.27963	0.19644	0.19026	0.08445	0.16417	0.15694	0.14481	0.12881	0.12139	0.21281	0.17687	0.12465	0.18426	0.18426	0.17911	0.13302	0.15939	0.16205	0.16476	0.1905	0.13784	0.14965	0.15815	0.059483	0.10835	0.18504	0.12076	0.14268	0.13031	0.092967
752.5	0.11708	0.11226	0.12949	0.1352	0.14626	0.18934	0.25676	0.19786	0.18027	0.079942	0.14757	0.1572	0.15547	0.11897	0.13434	0.19319	0.17306	0.15359	0.16566	0.16566	0.16537	0.10821	0.1318	0.14686	0.16579	0.20141	0.15482	0.11171	0.15656	0.059961	0.09594	0.18919	0.12085	0.125	0.10871	0.10999
753.48	0.12103	0.11206	0.14513	0.13575	0.13784	0.17592	0.2546	0.19778	0.16331	0.10072	0.15613	0.15677	0.16356	0.12344	0.15654	0.19603	0.17179	0.13284	0.18258	0.18258	0.16992	0.12492	0.14138	0.15601	0.17712	0.19282	0.16419	0.10123	0.12686	0.046021	0.098092	0.18944	0.099098	0.12613	0.10647	0.1174
754.45	0.11318	0.12936	0.16092	0.13795	0.12683	0.18208	0.24549	0.19815	0.13842	0.10907	0.15729	0.14249	0.15216	0.1163	0.16212	0.20246	0.16767	0.12864	0.1901	0.1901	0.16792	0.11259	0.15209	0.15962	0.18091	0.19883	0.16961	0.10295	0.11689	0.04885	0.098912	0.17481	0.10355	0.11738	0.11586	0.12011
755.44	0.12452	0.14156	0.19539	0.15679	0.14758	0.19848	0.25209	0.2035	0.14913	0.11939	0.17054	0.16211	0.15781	0.12191	0.18731	0.20199	0.18756	0.13534	0.20364	0.20364	0.18301	0.11818	0.1834	0.18165	0.1838	0.21383	0.18483	0.11305	0.14172	0.054111	0.10716	0.18988	0.11997	0.15117	0.14505	0.13316
756.42	0.11675	0.13625	0.19842	0.16134	0.13957	0.20788	0.24533	0.19433	0.13978	0.13016	0.17481	0.15221	0.141	0.1215	0.1954	0.20798	0.1907	0.12411	0.19412	0.19412	0.18795	0.12133	0.16712	0.19437	0.15016	0.19874	0.18467	0.12298	0.13198	0.049481	0.11721	0.18013	0.10211	0.16138	0.14951	0.12654
757.39	0.14256	0.1514	0.18755	0.19121	0.15093	0.22378	0.26943	0.21316	0.14908	0.14272	0.19112	0.16751	0.15902	0.14536	0.17975	0.23946	0.21701	0.12088	0.20833	0.20833	0.20127	0.13239	0.16564	0.22106	0.17563	0.20406	0.17533	0.15412	0.15082	0.079291	0.12529	0.18998	0.09764	0.17504	0.17181	0.15002
758.36	0.14956	0.17463	0.20471	0.20149	0.1973	0.26148	0.28136	0.22947	0.16939	0.13136	0.20169	0.17536	0.1802	0.1714	0.18948	0.24419	0.24594	0.15905	0.22513	0.22513	0.21396	0.13429	0.17411	0.22555	0.18887	0.21769	0.1963	0.17674	0.20006	0.10125	0.14795	0.20768	0.11457	0.16791	0.18418	0.16103
759.36	0.15316	0.16504	0.19305	0.18089	0.19941	0.24131	0.2879	0.22272	0.16653	0.13541	0.18881	0.18633	0.17934	0.17448	0.17735	0.22278	0.2342	0.15354	0.22519	0.22519	0.20227	0.12731	0.15547	0.21724	0.16802	0.19705	0.19702	0.17217	0.21701	0.089928	0.15535	0.21034	0.10522	0.1642	0.16755	0.16646
760.33	0.15531	0.21284	0.20628	0.19088	0.21003	0.23807	0.298	0.23432	0.17245	0.15369	0.21087	0.18162	0.18905	0.18356	0.18323	0.23343	0.2332	0.14163	0.22693	0.22693	0.21487	0.14746	0.16821	0.22094	0.19287	0.2076	0.19748	0.17734	0.22343	0.1029	0.16128	0.21176	0.099054	0.16161	0.18004	0.181
761.3	0.17116	0.23564	0.20938	0.20422	0.21265	0.26036	0.30533	0.24168	0.16817	0.17878	0.21638	0.19718	0.20257	0.19122	0.18983	0.24302	0.22181	0.16132	0.2246	0.2246	0.21541	0.14909	0.19274	0.23595	0.22728	0.23246	0.20014	0.19369	0.2213	0.12467	0.16387	0.22937	0.11389	0.16682	0.19828	0.18806
762.27	0.17174	0.24801	0.22906	0.20735	0.23617	0.26673	0.29246	0.23681	0.18154	0.20706	0.2252	0.20858	0.20407	0.18753	0.21216	0.25087	0.22633	0.16185	0.21834	0.21834	0.22983	0.16985	0.22159	0.24901	0.22038	0.24013	0.20193	0.19653	0.24357	0.12279	0.17331	0.20869	0.12254	0.18121	0.20293	0.19489
763.27	0.17518	0.26257	0.21816	0.20759	0.22297	0.26894	0.2876	0.24895	0.17217	0.21064	0.23182	0.20813	0.19886	0.17522	0.18973	0.24715	0.20391	0.15273	0.19568	0.19568	0.22456	0.16123	0.21529	0.25001	0.23315	0.24621	0.1959	0.19664	0.23985	0.13942	0.15661	0.20745	0.12485	0.18069	0.19882	0.18518
764.24	0.18969	0.30835	0.23195	0.24487	0.23942	0.2772	0.28559	0.2719	0.18169	0.23775	0.24918	0.21015	0.23486	0.19007	0.20119	0.25894	0.21416	0.15389	0.17938	0.17938	0.22953	0.16926	0.23874	0.27298	0.2635	0.2797	0.19684	0.2047	0.23788	0.15705	0.16956	0.21627	0.14336	0.20746	0.21059	0.19846
765.21	0.19179	0.30137	0.2211	0.25987	0.24532	0.30255	0.29872	0.28832	0.16423	0.24088	0.24603	0.21993	0.23731	0.20428	0.1987	0.26507	0.2289	0.1821	0.17958	0.17958	0.22532	0.15188	0.24396	0.27025	0.25638	0.28783	0.20247	0.23665	0.23904	0.17289	0.20042	0.22447	0.15462	0.21795	0.20124	0.20877
766.18	0.20156	0.2983	0.2412	0.25179	0.26094	0.28043	0.3188	0.30025	0.19744	0.23578	0.24282	0.21758	0.24998	0.20103	0.1976	0.24598	0.22964	0.17858	0.21127	0.21127	0.23804	0.1518	0.22674	0.2557	0.26679	0.27819	0.21188	0.22746	0.23616	0.18902	0.21984	0.22047	0.17536	0.21686	0.19485	0.21873
767.18	0.19377	0.29254	0.23576	0.25385	0.24975	0.27632	0.33763	0.30081	0.18709	0.22559	0.25753	0.21196	0.24327	0.18953	0.17486	0.22441	0.22537	0.18044	0.22558	0.22558	0.23749	0.14284	0.21987	0.2529	0.27131	0.27675	0.20937	0.24146	0.22842	0.19522	0.23873	0.2424	0.18779	0.21608	0.21697	0.2165
768.15	0.19562	0.29879	0.24996	0.26926	0.25606	0.2919	0.35897	0.29668	0.2005	0.25961	0.26671	0.22958	0.24446	0.20052	0.19539	0.22578	0.23983	0.19586	0.25499	0.25499	0.24075	0.15959	0.23923	0.27995	0.26251	0.28345	0.22039	0.25363	0.23576	0.21301	0.26208	0.24318	0.19273	0.24666	0.24013	0.24289
769.12	0.19363	0.29078	0.25516	0.27973	0.26055	0.32327	0.37272	0.30415	0.21255	0.25169	0.27788	0.24432	0.22935	0.20335	0.1972	0.23862	0.24356	0.2193	0.28132	0.28132	0.24531	0.18156	0.23984	0.28507	0.25742	0.27798	0.22977	0.27424	0.25052	0.22881	0.27261	0.24573	0.19021	0.25086	0.2509	0.23876
770.09	0.2045	0.30009	0.27554	0.27605	0.25578	0.32513	0.37272	0.3079	0.25022	0.25823	0.27791	0.24699	0.24302	0.20105	0.19776	0.23747	0.2282	0.21688	0.30789	0.30789	0.26135	0.19949	0.24152	0.29962	0.27827	0.26862	0.24043	0.26809	0.24447	0.23271	0.27491	0.25509	0.19952	0.25149	0.26648	0.25051
771.09	0.21787	0.331	0.27423	0.2682	0.23975	0.35065	0.37679	0.30155	0.24656	0.25147	0.28945	0.24882	0.24118	0.21788	0.19205	0.24133	0.22293	0.23875	0.29923	0.29923	0.27177	0.20044	0.24671	0.30488	0.29571	0.29049	0.23944	0.28045	0.25571	0.23614	0.27747	0.24365	0.19305	0.24737	0.2641	0.25704
772.06	0.21955	0.35452	0.28145	0.28198	0.2502	0.34231	0.37337	0.31155	0.25218	0.25528	0.29189	0.24437	0.25244	0.23119	0.21684	0.26097	0.22721	0.24392	0.30241	0.30241	0.25765	0.20969	0.26498	0.30912	0.30772	0.29761	0.25955	0.29446	0.26535	0.23816	0.2827	0.23346	0.19036	0.24865	0.25533	0.25919
773.03	0.21855	0.37166	0.28666	0.2894	0.24897	0.31756	0.37188	0.31587	0.28456	0.25809	0.28742	0.24693	0.24596	0.2263	0.2164	0.26856	0.23483	0.22381	0.30091	0.30091	0.27685	0.21506	0.26156	0.29239	0.30748	0.30051	0.25675	0.28214	0.26349	0.22099	0.30095	0.23649	0.2018	0.24861	0.24854	0.2534
774	0.23064	0.37498	0.29316	0.30998	0.23996	0.31353	0.37447	0.32044	0.30955	0.28195	0.29871	0.24803	0.25433	0.23757	0.21797	0.28764	0.23226	0.21579	0.2982	0.2982	0.31888	0.20692	0.26133	0.29994	0.33873	0.32087	0.26928	0.29977	0.25624	0.22883	0.32493	0.26402	0.22842	0.24431	0.26174	0.25307
774.99	0.24062	0.38405	0.28611	0.31996	0.25458	0.31799	0.38186	0.32554	0.30817	0.30177	0.32316	0.2418	0.25875	0.25007	0.22212	0.28416	0.24554	0.21311	0.28941	0.28941	0.31703	0.20711	0.28368	0.28919	0.32859	0.33704	0.27279	0.31004	0.27038	0.2553	0.33488	0.26111	0.23544	0.25	0.28286	0.2311
775.96	0.22389	0.38219	0.28175	0.36351	0.27662	0.31163	0.37488	0.34638	0.32793	0.30686	0.33301	0.25693	0.2488	0.25971	0.22502	0.31005	0.2659	0.19458	0.28549	0.28549	0.31411	0.21201	0.29447	0.28573	0.31395	0.34225	0.26859	0.31714	0.27217	0.25581	0.34942	0.26521	0.25344	0.25511	0.30469	0.23391
776.93	0.22537	0.38593	0.30975	0.3729	0.28908	0.34183	0.38939	0.35569	0.35564	0.32528	0.33513	0.27441	0.26324	0.26277	0.23735	0.3093	0.27334	0.21323	0.28141	0.28141	0.33395	0.21947	0.29971	0.29182	0.33065	0.34847	0.27636	0.32258	0.27445	0.27632	0.35661	0.26745	0.27306	0.26565	0.31406	0.2406
777.9	0.23386	0.38492	0.32447	0.367	0.29727	0.38911	0.39696	0.37638	0.37067	0.35635	0.35183	0.28438	0.2649	0.26789	0.24076	0.31168	0.27332	0.23991	0.27981	0.27981	0.3536	0.23403	0.31746	0.31547	0.3362	0.37166	0.28796	0.33718	0.29437	0.30338	0.36391	0.27225	0.2977	0.27356	0.32159	0.25179
778.89	0.23332	0.42066	0.3275	0.36711	0.33053	0.40877	0.40919	0.38827	0.40321	0.3716	0.35349	0.30416	0.27039	0.29091	0.25036	0.30724	0.29892	0.25857	0.28862	0.28862	0.3376	0.27167	0.33187	0.33622	0.33529	0.39245	0.28373	0.33687	0.33413	0.32732	0.36166	0.27241	0.30828	0.30149	0.31482	0.27178
779.86	0.23199	0.44371	0.34556	0.38347	0.34839	0.42516	0.42026	0.4031	0.43739	0.4136	0.36969	0.32679	0.28212	0.30573	0.26997	0.32649	0.32131	0.27102	0.3007	0.3007	0.36339	0.30528	0.32608	0.37802	0.36623	0.42451	0.29848	0.35018	0.35958	0.33384	0.36168	0.28923	0.33915	0.32797	0.31617	0.30819
780.83	0.26273	0.44939	0.36254	0.39256	0.3677	0.46088	0.44585	0.40042	0.45361	0.45698	0.3845	0.33354	0.31923	0.31061	0.29126	0.32545	0.31955	0.30862	0.34038	0.34038	0.36896	0.34487	0.33517	0.40394	0.38972	0.44379	0.31987	0.35461	0.3841	0.35774	0.38736	0.31151	0.33983	0.34372	0.31452	0.3257
781.8	0.2822	0.45204	0.36233	0.40702	0.34492	0.4673	0.46139	0.41024	0.47418	0.45889	0.38391	0.3394	0.31469	0.32111	0.2723	0.34251	0.29797	0.30973	0.34952	0.34952	0.39553	0.3518	0.33298	0.40971	0.39664	0.45318	0.31618	0.36857	0.38782	0.37641	0.3963	0.31696	0.34954	0.33558	0.30912	0.33704
782.8	0.30192	0.45368	0.36814	0.42105	0.3602	0.46934	0.47533	0.40395	0.48244	0.46787	0.39612	0.35056	0.34578	0.3339	0.28595	0.35121	0.29243	0.3357	0.35323	0.35323	0.38672	0.36167	0.32842	0.43772	0.4269	0.45111	0.33276	0.3797	0.40253	0.39567	0.39517	0.31719	0.35825	0.33629	0.32408	0.34771
783.77	0.31949	0.44792	0.38782	0.43293	0.35959	0.49195	0.49288	0.43639	0.46903	0.47886	0.40525	0.35287	0.35827	0.33565	0.29771	0.3633	0.28066	0.35282	0.37873	0.37873	0.41659	0.3556	0.33999	0.44591	0.45457	0.45379	0.34804	0.39349	0.37838	0.39639	0.40831	0.32845	0.36778	0.32482	0.34497	0.36286
784.73	0.32456	0.44872	0.39088	0.45316	0.36832	0.49986	0.50255	0.45784	0.49462	0.46784	0.4028	0.35369	0.36253	0.34877	0.29765	0.37018	0.28754	0.37028	0.38123	0.38123	0.41492	0.35998	0.36599	0.44516	0.4559	0.46029	0.3563	0.39982	0.39028	0.40559	0.40653	0.34869	0.37171	0.31519	0.35284	0.359
785.7	0.33242	0.43455	0.40382	0.46926	0.3732	0.50947	0.51416	0.4801	0.51848	0.4869	0.41503	0.36932	0.37311	0.36413	0.31392	0.38191	0.30237	0.38673	0.36176	0.36176	0.45272	0.35224	0.38206	0.4766	0.49112	0.45855	0.36855	0.41833	0.40416	0.43922	0.39222	0.36721	0.39424	0.32316	0.36633	0.36801
786.67	0.3486	0.44307	0.41731	0.49836	0.40741	0.51994	0.52809	0.49829	0.54086	0.52783	0.45715	0.38759	0.39166	0.37947	0.36395	0.40267	0.3257	0.40587	0.38976	0.38976	0.4621	0.37551	0.43806	0.50121	0.52114	0.48639	0.40217	0.44235	0.42552	0.43266	0.39525	0.39184	0.40823	0.36293	0.42179	0.38441
787.66	0.34218	0.47581	0.44135	0.53873	0.43712	0.53389	0.55228	0.52662	0.5622	0.56402	0.47767	0.41356	0.39295	0.41127	0.39245	0.44359	0.36538	0.41423	0.42106	0.42106	0.50332	0.40296	0.47637	0.52491	0.54161	0.52516	0.41597	0.48801	0.45328	0.44609	0.39804	0.41944	0.42239	0.39775	0.44741	0.40602
788.63	0.36492	0.50998	0.45279	0.57915	0.46868	0.52807	0.57549	0.53006	0.57999	0.60064	0.50377	0.43737	0.42246	0.42176	0.41375	0.48185	0.40405	0.43353	0.42937	0.42937	0.51484	0.41986	0.51346	0.55883	0.56982	0.56737	0.42534	0.51821	0.49587	0.46777	0.41532	0.42677	0.43811	0.423	0.45794	0.42223
789.6	0.39926	0.54737	0.49139	0.60544	0.49841	0.53291	0.60823	0.55861	0.5738	0.63447	0.54244	0.46096	0.45205	0.43814	0.44918	0.52383	0.42839	0.45512	0.4475	0.4475	0.54388	0.44247	0.5337	0.60612	0.60614	0.59614	0.44916	0.54426	0.53604	0.48497	0.43241	0.44146	0.44027	0.45797	0.47559	0.44079
790.57	0.40211	0.60507	0.52181	0.62914	0.53039	0.56258	0.65472	0.58818	0.57816	0.6785	0.58117	0.49055	0.45283	0.46923	0.47382	0.56247	0.45523	0.48356	0.50005	0.50005	0.54519	0.47303	0.57081	0.64179	0.62103	0.63661	0.4815	0.57631	0.56122	0.47985	0.46368	0.46679	0.44822	0.49266	0.50913	0.46218
791.54	0.42902	0.65864	0.55921	0.6586	0.5685	0.61352	0.69027	0.61713	0.59072	0.71786	0.62666	0.52047	0.49015	0.50746	0.48986	0.59488	0.48945	0.53475	0.52146	0.52146	0.57652	0.50726	0.58607	0.68831	0.65684	0.67629	0.51315	0.60163	0.58048	0.52747	0.4789	0.50194	0.46335	0.51351	0.53206	0.48308
792.53	0.47869	0.68254	0.59374	0.67686	0.59695	0.64929	0.72938	0.64688	0.62238	0.74614	0.65177	0.54355	0.52822	0.53993	0.50989	0.61972	0.50815	0.57785	0.55388	0.55388	0.62074	0.52978	0.60028	0.7245	0.70371	0.7173	0.54306	0.61006	0.61902	0.55114	0.50689	0.53151	0.48016	0.53832	0.55548	0.50825
793.5	0.50527	0.73061	0.65302	0.71594	0.62088	0.70334	0.77635	0.69536	0.65437	0.77971	0.68737	0.5803	0.54786	0.58465	0.5535	0.65015	0.54278	0.62281	0.60095	0.60095	0.68033	0.5735	0.63188	0.76513	0.73926	0.7503	0.60438	0.65154	0.64404	0.59971	0.54132	0.58345	0.49834	0.55906	0.61054	0.5442
794.47	0.53779	0.77382	0.6711	0.74891	0.64303	0.73948	0.81947	0.71115	0.68825	0.83819	0.70423	0.62694	0.57825	0.61472	0.57676	0.67833	0.55969	0.64513	0.63664	0.63664	0.70041	0.60598	0.64963	0.76919	0.79664	0.77016	0.62975	0.68802	0.65368	0.62476	0.57607	0.60107	0.52097	0.58838	0.63282	0.5685
795.43	0.5724	0.81347	0.70468	0.78159	0.69172	0.76908	0.83385	0.7282	0.71279	0.8311	0.72096	0.6527	0.64254	0.62743	0.60376	0.69332	0.59904	0.66626	0.65457	0.65457	0.74098	0.6296	0.67119	0.79071	0.82551	0.79969	0.65739	0.71471	0.71335	0.66079	0.58996	0.60617	0.53551	0.58936	0.65176	0.59653
796.4	0.60063	0.83221	0.71318	0.82989	0.71279	0.80126	0.8564	0.75732	0.74092	0.85701	0.7323	0.68058	0.67275	0.62525	0.61841	0.733	0.63833	0.68241	0.68009	0.68009	0.77052	0.63513	0.68745	0.80361	0.86988	0.81906	0.65407	0.74749	0.77372	0.68958	0.60874	0.62549	0.54603	0.60437	0.67245	0.60549
797.39	0.62901	0.88268	0.71573	0.865	0.73109	0.83714	0.87554	0.7853	0.76079	0.87255	0.77566	0.70209	0.69936	0.6292	0.63028	0.76324	0.67694	0.70302	0.69375	0.69375	0.77955	0.66355	0.7219	0.822	0.91381	0.82678	0.66002	0.78488	0.79008	0.72137	0.63124	0.62881	0.55435	0.61625	0.68482	0.60415
798.36	0.65276	0.90385	0.71465	0.88021	0.75365	0.85151	0.88962	0.78817	0.78331	0.88009	0.80289	0.71448	0.73733	0.64867	0.62804	0.79697	0.68615	0.70949	0.69926	0.69926	0.77832	0.6756	0.73038	0.84425	0.94056	0.83619	0.65675	0.79458	0.83049	0.71143	0.63265	0.62207	0.56101	0.64167	0.70451	0.60645
799.33	0.63423	0.90988	0.72999	0.88303	0.76965	0.86732	0.87699	0.78436	0.77785	0.85283	0.81113	0.70465	0.72748	0.64823	0.63173	0.79816	0.69006	0.71868	0.69027	0.69027	0.7946	0.66216	0.74394	0.8719	0.92588	0.85324	0.66192	0.80664	0.83562	0.7061	0.61338	0.61978	0.54834	0.63509	0.71622	0.60541
800.29	0.64559	0.91799	0.73051	0.89581	0.75103	0.8734	0.8989	0.80133	0.80222	0.88603	0.83051	0.70684	0.73098	0.67368	0.62732	0.80397	0.69286	0.73251	0.70767	0.70767	0.79821	0.67122	0.76336	0.87532	0.9551	0.85295	0.6619	0.81761	0.82261	0.72692	0.61928	0.64013	0.55066	0.66059	0.74406	0.60371
801.26	0.64552	0.93095	0.73887	0.87285	0.75829	0.86418	0.91302	0.80708	0.79609	0.88482	0.82931	0.71489	0.73348	0.6872	0.62887	0.78335	0.67966	0.71893	0.7112	0.7112	0.80356	0.68696	0.76743	0.89949	0.92978	0.84781	0.67676	0.82074	0.82031	0.70509	0.63769	0.63802	0.5478	0.67169	0.75636	0.62345
802.23	0.63641	0.92914	0.74792	0.8966	0.7676	0.87665	0.91941	0.80987	0.78876	0.89607	0.82706	0.71499	0.73639	0.69806	0.62766	0.77902	0.67381	0.71425	0.72743	0.72743	0.79739	0.68667	0.76398	0.90492	0.9082	0.85372	0.68581	0.82168	0.82876	0.71276	0.63001	0.65799	0.53887	0.67674	0.77244	0.63593
803.22	0.62916	0.90797	0.75092	0.89517	0.76624	0.87563	0.89767	0.80598	0.776	0.89156	0.81729	0.72451	0.72565	0.67107	0.6322	0.74205	0.6698	0.71041	0.71411	0.71411	0.79063	0.67237	0.75163	0.89322	0.87881	0.82398	0.68808	0.81518	0.83195	0.69994	0.60076	0.65057	0.52356	0.67711	0.75951	0.63179
804.18	0.63734	0.88107	0.75143	0.89381	0.74716	0.88656	0.90064	0.81339	0.79303	0.8933	0.82822	0.72447	0.73909	0.66034	0.63246	0.75096	0.6696	0.71252	0.71713	0.71713	0.79116	0.66213	0.75359	0.87065	0.87511	0.7954	0.6882	0.79586	0.83554	0.70872	0.6088	0.66701	0.52522	0.6638	0.76867	0.62196
805.15	0.61998	0.86208	0.7489	0.86739	0.73152	0.8844	0.87558	0.78899	0.75831	0.85317	0.81279	0.71268	0.69917	0.64343	0.62546	0.75338	0.65054	0.67824	0.68004	0.68004	0.76598	0.6352	0.72197	0.85568	0.8527	0.79501	0.67353	0.77763	0.81073	0.67865	0.57829	0.64531	0.50639	0.64241	0.7276	0.60961
806.12	0.62125	0.85525	0.74851	0.86886	0.73231	0.88654	0.86865	0.77641	0.76821	0.84521	0.79413	0.7004	0.69762	0.65071	0.63378	0.75776	0.65653	0.66151	0.66666	0.66666	0.76783	0.65698	0.70691	0.84084	0.87069	0.79795	0.69436	0.76079	0.79509	0.68401	0.55908	0.64836	0.50326	0.63567	0.69307	0.60809
807.08	0.62305	0.84925	0.72618	0.84446	0.71549	0.861	0.85205	0.75966	0.75351	0.82785	0.776	0.68479	0.70034	0.63318	0.62485	0.74295	0.65812	0.64681	0.63294	0.63294	0.75454	0.63597	0.68176	0.79556	0.88378	0.79	0.68852	0.73812	0.78351	0.66302	0.54741	0.63584	0.49252	0.61977	0.67192	0.59221
808.07	0.58996	0.82536	0.70241	0.80695	0.69101	0.85112	0.84191	0.73393	0.7554	0.81249	0.75084	0.6512	0.67667	0.62327	0.60321	0.72981	0.64209	0.62137	0.61427	0.61427	0.74437	0.61654	0.65698	0.74986	0.8743	0.78351	0.67143	0.70947	0.75845	0.67517	0.53169	0.63064	0.48775	0.5987	0.64773	0.56965
809.04	0.57387	0.79145	0.6804	0.77179	0.6821	0.8395	0.82988	0.71564	0.72501	0.79249	0.71745	0.62867	0.64478	0.59728	0.58095	0.68499	0.61389	0.59363	0.60271	0.60271	0.72217	0.60505	0.63695	0.72358	0.84022	0.77816	0.65179	0.68228	0.73744	0.66761	0.50364	0.60678	0.47645	0.59722	0.61525	0.55458
810	0.56726	0.77306	0.66043	0.78603	0.67097	0.84451	0.81986	0.72038	0.73238	0.79647	0.71191	0.62381	0.64659	0.57162	0.5822	0.68738	0.6013	0.60767	0.60341	0.60341	0.73165	0.60759	0.63317	0.72485	0.81712	0.73706	0.65088	0.68813	0.72025	0.65956	0.50472	0.60937	0.48112	0.59295	0.61633	0.54441
810.97	0.53894	0.74291	0.63389	0.76437	0.65371	0.80577	0.78938	0.69123	0.6986	0.77589	0.69894	0.60183	0.62009	0.54815	0.55272	0.67316	0.58457	0.5811	0.58845	0.58845	0.69854	0.55315	0.62119	0.70682	0.77834	0.70084	0.60994	0.67421	0.7192	0.63727	0.477	0.5877	0.46964	0.58626	0.59604	0.5186
811.93	0.51054	0.69684	0.63049	0.74424	0.64294	0.77837	0.77373	0.67229	0.67676	0.73806	0.67428	0.58443	0.5836	0.52874	0.56867	0.65329	0.55989	0.55767	0.58009	0.58009	0.67799	0.5495	0.60767	0.70834	0.73184	0.67478	0.59844	0.67519	0.70418	0.60008	0.46396	0.56418	0.4644	0.57708	0.56731	0.50407
812.9	0.50975	0.68321	0.61783	0.73751	0.63636	0.75562	0.75538	0.65106	0.63459	0.72003	0.64917	0.57186	0.56413	0.49718	0.55943	0.64266	0.55524	0.54185	0.55756	0.55756	0.64102	0.53322	0.59048	0.69721	0.71281	0.65206	0.58987	0.66449	0.69464	0.55592	0.45247	0.5518	0.44838	0.55819	0.54715	0.49957
813.87	0.51656	0.7132	0.60743	0.74504	0.61893	0.73199	0.74193	0.63489	0.63149	0.71135	0.64343	0.57654	0.57246	0.5142	0.56461	0.67112	0.55984	0.5264	0.55424	0.55424	0.61996	0.53828	0.57697	0.69169	0.72857	0.66105	0.58572	0.66927	0.68889	0.51211	0.46192	0.53904	0.45323	0.56828	0.54577	0.5
814.85	0.49795	0.71419	0.59705	0.71927	0.62019	0.68907	0.74045	0.60876	0.61596	0.68963	0.61306	0.55257	0.55964	0.51592	0.55112	0.64888	0.56325	0.49617	0.54806	0.54806	0.5968	0.53916	0.54613	0.66024	0.70498	0.67165	0.58013	0.65936	0.68695	0.49643	0.45607	0.53343	0.44023	0.57042	0.52148	0.48743
815.82	0.49016	0.70827	0.60059	0.70995	0.61172	0.70161	0.73112	0.61418	0.60569	0.68313	0.59899	0.54056	0.54196	0.51191	0.54445	0.61932	0.57401	0.50572	0.55035	0.55035	0.59022	0.53926	0.52223	0.62937	0.70209	0.66719	0.56734	0.65221	0.65976	0.48841	0.4609	0.5342	0.42599	0.56655	0.50474	0.46569
816.78	0.49179	0.73179	0.60225	0.71095	0.60126	0.69561	0.72138	0.60226	0.61361	0.6946	0.60615	0.5381	0.5454	0.52254	0.53031	0.59642	0.55597	0.48678	0.54856	0.54856	0.57194	0.52955	0.52985	0.61452	0.70466	0.6841	0.56236	0.64413	0.64765	0.47826	0.45359	0.54096	0.41682	0.57066	0.53101	0.46701
817.75	0.48887	0.72357	0.60259	0.70582	0.57864	0.68585	0.72419	0.60531	0.62384	0.67304	0.61186	0.5384	0.5696	0.5323	0.52727	0.59166	0.53502	0.47544	0.56556	0.56556	0.57781	0.53116	0.51407	0.626	0.71424	0.68934	0.54377	0.64169	0.62978	0.47322	0.45501	0.52751	0.41814	0.57099	0.52934	0.46165
818.71	0.47107	0.70353	0.60952	0.70089	0.5863	0.69337	0.72169	0.61079	0.63791	0.67467	0.59726	0.52424	0.55435	0.54506	0.51749	0.58087	0.53853	0.48012	0.54773	0.54773	0.58751	0.52369	0.50066	0.64081	0.69068	0.66405	0.54622	0.65195	0.62577	0.47918	0.44812	0.53694	0.419	0.56412	0.52731	0.47019
819.68	0.47953	0.70916	0.62582	0.71082	0.57549	0.70552	0.71131	0.63295	0.64326	0.69517	0.62274	0.53181	0.55654	0.55196	0.53528	0.59211	0.53388	0.48424	0.55023	0.55023	0.61398	0.52713	0.53872	0.65015	0.71328	0.67821	0.54816	0.65153	0.6296	0.48138	0.44741	0.54998	0.43149	0.59076	0.55295	0.47883
820.64	0.461	0.70714	0.6038	0.70498	0.54278	0.67444	0.7014	0.61131	0.63291	0.67695	0.62454	0.52739	0.55482	0.53834	0.53098	0.61805	0.49911	0.46872	0.52566	0.52566	0.59336	0.51026	0.54525	0.66032	0.70516	0.67738	0.54331	0.65048	0.60318	0.46577	0.4305	0.53061	0.42952	0.57922	0.56424	0.48959
821.63	0.46016	0.70869	0.60479	0.69651	0.54086	0.66015	0.69088	0.61269	0.61756	0.66931	0.60501	0.52874	0.56089	0.53808	0.53743	0.63083	0.51481	0.48228	0.52442	0.52442	0.61	0.4973	0.53321	0.66891	0.71136	0.66651	0.54052	0.63967	0.59671	0.46733	0.4418	0.52203	0.43786	0.57797	0.54279	0.49639
822.59	0.47131	0.72194	0.62952	0.71159	0.55608	0.66363	0.69406	0.64045	0.63055	0.68985	0.60009	0.5271	0.56278	0.54415	0.56643	0.65082	0.51889	0.49593	0.53682	0.53682	0.63472	0.51485	0.55294	0.66249	0.73079	0.68203	0.56276	0.65102	0.60649	0.47527	0.46576	0.54789	0.45704	0.59668	0.55175	0.48765
823.56	0.46914	0.73438	0.62603	0.72686	0.56073	0.63864	0.68536	0.63299	0.59676	0.68671	0.59656	0.53758	0.5676	0.52697	0.58022	0.64708	0.5242	0.48711	0.55033	0.55033	0.63721	0.51113	0.54971	0.66473	0.73403	0.70616	0.55496	0.6605	0.62036	0.46496	0.4716	0.54305	0.4484	0.60229	0.54225	0.48539
824.52	0.46191	0.72294	0.61074	0.70987	0.54769	0.60989	0.67462	0.62065	0.58741	0.67473	0.59191	0.51515	0.57431	0.51003	0.5726	0.62784	0.50589	0.4631	0.52997	0.52997	0.6267	0.50314	0.52342	0.64809	0.7199	0.70207	0.54356	0.63104	0.6089	0.44035	0.46395	0.53693	0.44327	0.58098	0.53136	0.47328
825.49	0.47943	0.72403	0.6271	0.73812	0.57843	0.63787	0.6859	0.64328	0.60851	0.69524	0.60513	0.51731	0.58083	0.52773	0.59649	0.6325	0.54364	0.47947	0.56533	0.56533	0.65038	0.52432	0.53317	0.65037	0.72052	0.71541	0.55773	0.64189	0.64886	0.45544	0.48716	0.56376	0.46858	0.58727	0.5525	0.47879
826.45	0.48032	0.70903	0.62875	0.73495	0.58207	0.65658	0.69416	0.65769	0.62954	0.71072	0.62664	0.52039	0.59092	0.52121	0.59497	0.65024	0.5472	0.49443	0.57763	0.57763	0.6608	0.56634	0.54262	0.65041	0.72782	0.7105	0.55769	0.64375	0.66238	0.4711	0.49746	0.581	0.4832	0.59605	0.56035	0.48575
827.41	0.46815	0.7107	0.61337	0.73876	0.58361	0.65695	0.67762	0.63704	0.61755	0.72089	0.62935	0.52087	0.56268	0.53259	0.57499	0.65116	0.57388	0.50332	0.55768	0.55768	0.6318	0.56538	0.54684	0.66253	0.69542	0.70145	0.55013	0.65311	0.66765	0.47814	0.48302	0.57883	0.47363	0.59845	0.55758	0.50241
828.4	0.46904	0.70488	0.60732	0.71715	0.57089	0.6723	0.67088	0.63945	0.63441	0.74223	0.63185	0.51893	0.56044	0.53146	0.56507	0.63855	0.57217	0.52556	0.56063	0.56063	0.63722	0.58275	0.55142	0.64175	0.70098	0.69095	0.54899	0.63071	0.64475	0.49962	0.48102	0.58816	0.49103	0.60854	0.5708	0.49964
829.36	0.46078	0.71638	0.60473	0.73891	0.59343	0.67471	0.66535	0.64682	0.63198	0.74397	0.62164	0.53719	0.54955	0.56067	0.57113	0.67015	0.5986	0.54123	0.58282	0.58282	0.63217	0.56769	0.56302	0.66436	0.68926	0.69604	0.5527	0.67266	0.66568	0.5047	0.49488	0.59566	0.50562	0.60586	0.58296	0.52186
830.33	0.45824	0.73332	0.60101	0.72765	0.60642	0.66623	0.65141	0.64173	0.6392	0.75965	0.61359	0.54905	0.56431	0.56097	0.584	0.66528	0.5986	0.54644	0.57028	0.57028	0.63575	0.58083	0.56539	0.67623	0.68908	0.70716	0.54472	0.66842	0.66705	0.50999	0.49558	0.58332	0.5086	0.62345	0.56825	0.52286
831.29	0.4449	0.71794	0.59848	0.72842	0.5963	0.6517	0.63483	0.6289	0.62618	0.73815	0.59772	0.53698	0.54468	0.56671	0.58511	0.66054	0.57988	0.52021	0.55064	0.55064	0.63962	0.54786	0.55437	0.67323	0.66151	0.7057	0.54558	0.66353	0.65355	0.50101	0.47969	0.58412	0.51514	0.60089	0.56209	0.50654
832.25	0.42489	0.70044	0.57341	0.70888	0.57513	0.62715	0.62663	0.60982	0.61587	0.71799	0.58444	0.52643	0.54623	0.56749	0.57665	0.63659	0.55611	0.48802	0.54836	0.54836	0.63728	0.53623	0.56153	0.65413	0.65402	0.7099	0.52201	0.633	0.65146	0.48982	0.48861	0.56302	0.50553	0.58872	0.56834	0.49644
833.22	0.4289	0.70627	0.56899	0.714	0.57045	0.61347	0.62711	0.59203	0.61973	0.6949	0.58552	0.50994	0.54991	0.56216	0.58326	0.6435	0.53542	0.4728	0.54326	0.54326	0.6224	0.51092	0.55918	0.64258	0.65178	0.70913	0.52909	0.62623	0.66648	0.48371	0.49888	0.54947	0.50272	0.55815	0.55574	0.4894
834.18	0.44642	0.71095	0.59263	0.69131	0.56266	0.6087	0.62169	0.58186	0.61848	0.71294	0.57364	0.4953	0.55981	0.55514	0.58417	0.61398	0.52091	0.4702	0.53741	0.53741	0.63186	0.53682	0.55704	0.61808	0.66575	0.69353	0.53138	0.59853	0.66246	0.49187	0.4955	0.52941	0.49324	0.55639	0.54937	0.47192
835.14	0.44395	0.71687	0.59088	0.68086	0.52664	0.58665	0.61118	0.57219	0.59208	0.6844	0.56639	0.47154	0.54276	0.56159	0.56326	0.61248	0.48295	0.44146	0.5191	0.5191	0.60339	0.50189	0.54191	0.58273	0.65999	0.68003	0.53699	0.59282	0.63547	0.47048	0.47704	0.52689	0.47579	0.52566	0.54346	0.45157
836.11	0.44369	0.72471	0.5763	0.67918	0.52503	0.56929	0.59901	0.55818	0.58644	0.68414	0.56011	0.4553	0.53908	0.54818	0.56397	0.60457	0.47337	0.43827	0.5223	0.5223	0.57344	0.4895	0.53958	0.55284	0.66732	0.6626	0.52228	0.59125	0.63858	0.45935	0.4817	0.50963	0.46368	0.51204	0.53973	0.44413
837.09	0.4587	0.72813	0.60122	0.67916	0.52145	0.58211	0.59635	0.56258	0.59005	0.68741	0.55355	0.45592	0.55973	0.53554	0.57969	0.60111	0.4567	0.45276	0.51489	0.51489	0.57987	0.49079	0.52525	0.55768	0.68619	0.65555	0.54484	0.60301	0.63142	0.46231	0.47654	0.50165	0.47274	0.50234	0.51215	0.448
838.05	0.45356	0.71955	0.60408	0.68533	0.51296	0.58656	0.59083	0.58606	0.58502	0.68746	0.54005	0.45731	0.55418	0.54482	0.57871	0.61434	0.46244	0.44522	0.51218	0.51218	0.57859	0.51858	0.53338	0.56649	0.65863	0.65202	0.53945	0.61425	0.62151	0.46413	0.47645	0.50849	0.46107	0.50528	0.50783	0.4491
839.01	0.44442	0.71751	0.57912	0.68481	0.49937	0.61315	0.57975	0.57432	0.58252	0.69248	0.52855	0.47081	0.54465	0.54745	0.56984	0.61891	0.44325	0.44959	0.49451	0.49451	0.55011	0.50138	0.52674	0.5566	0.65319	0.64906	0.5231	0.61117	0.61198	0.46352	0.47587	0.50704	0.45779	0.50291	0.50019	0.44401
839.98	0.45017	0.68524	0.59194	0.68202	0.50046	0.62506	0.56454	0.57289	0.56878	0.70829	0.53454	0.48027	0.53829	0.53703	0.57853	0.61257	0.4462	0.46065	0.49365	0.49365	0.54323	0.51603	0.51018	0.56419	0.65289	0.62018	0.52786	0.60091	0.61555	0.46666	0.46875	0.50083	0.4579	0.50125	0.50197	0.44533
840.94	0.45395	0.68299	0.59514	0.66544	0.49573	0.62631	0.55773	0.59533	0.55478	0.70724	0.52828	0.48668	0.54166	0.52288	0.56804	0.59053	0.45093	0.46003	0.4876	0.4876	0.52007	0.50576	0.50611	0.57971	0.64048	0.60459	0.51942	0.58496	0.61122	0.47686	0.45594	0.51639	0.43918	0.51223	0.50318	0.43842
841.9	0.44146	0.68089	0.57193	0.66618	0.49833	0.61542	0.55419	0.5988	0.55418	0.70345	0.54505	0.47156	0.51962	0.52301	0.55491	0.61828	0.46881	0.45148	0.48504	0.48504	0.50651	0.50763	0.50077	0.55826	0.6062	0.58916	0.50356	0.58156	0.60861	0.4784	0.45458	0.53306	0.42685	0.5154	0.516	0.43499
842.86	0.43817	0.67965	0.56582	0.67	0.49703	0.61326	0.54432	0.57615	0.53951	0.69451	0.5578	0.47347	0.52811	0.52772	0.54511	0.61492	0.46769	0.45792	0.47304	0.47304	0.49702	0.48572	0.48315	0.55638	0.61439	0.58311	0.49774	0.57808	0.60596	0.47702	0.44849	0.52028	0.42409	0.5141	0.52204	0.42637
843.82	0.43218	0.66588	0.55904	0.65653	0.50209	0.58702	0.55574	0.56918	0.53017	0.67073	0.5766	0.46751	0.52888	0.52401	0.53254	0.58888	0.47619	0.45267	0.48846	0.48846	0.49601	0.48404	0.48347	0.56678	0.6092	0.57607	0.49627	0.57049	0.60197	0.48457	0.45254	0.51987	0.41224	0.5066	0.53064	0.43465
844.79	0.4323	0.7222	0.55368	0.65938	0.50458	0.58656	0.58018	0.5948	0.55047	0.66545	0.57868	0.49322	0.54499	0.55951	0.53041	0.59972	0.47952	0.4641	0.51342	0.51342	0.51491	0.50024	0.52232	0.58062	0.61221	0.6205	0.49036	0.58516	0.60888	0.51189	0.48412	0.54644	0.41701	0.52759	0.55519	0.46624
845.75	0.43087	0.72947	0.5465	0.67173	0.49124	0.59155	0.59097	0.57327	0.55678	0.65596	0.58284	0.51416	0.54835	0.58599	0.5081	0.62467	0.46945	0.45173	0.51786	0.51786	0.56157	0.52172	0.53698	0.60036	0.61517	0.64112	0.47665	0.59962	0.60218	0.49997	0.4884	0.53077	0.42665	0.52992	0.57518	0.47927
846.71	0.45049	0.75995	0.54868	0.68637	0.50638	0.60668	0.60853	0.57837	0.55087	0.66661	0.59196	0.52124	0.58492	0.61517	0.50936	0.60291	0.46286	0.46718	0.54524	0.54524	0.58415	0.52706	0.55192	0.5996	0.63809	0.66544	0.48084	0.60016	0.6022	0.52155	0.50228	0.52655	0.43561	0.5308	0.57923	0.47934
847.69	0.46314	0.78805	0.57516	0.69321	0.53917	0.61659	0.62587	0.60287	0.56656	0.68803	0.6105	0.54257	0.59123	0.63567	0.53306	0.61483	0.48636	0.4873	0.57846	0.57846	0.61337	0.54996	0.59573	0.63562	0.65743	0.69059	0.49516	0.63037	0.63736	0.538	0.52885	0.54928	0.45338	0.54231	0.61169	0.51217
848.65	0.46555	0.77528	0.59965	0.70982	0.54518	0.63193	0.63232	0.62559	0.55082	0.69914	0.61352	0.54765	0.59439	0.62058	0.5549	0.62387	0.48175	0.48453	0.58024	0.58024	0.61612	0.56578	0.59308	0.65111	0.65733	0.68679	0.50618	0.64268	0.64033	0.54259	0.53193	0.54998	0.45569	0.54376	0.60221	0.50897
849.61	0.46534	0.74756	0.59176	0.70953	0.55571	0.66437	0.64427	0.62239	0.5595	0.72441	0.62731	0.55306	0.60248	0.59624	0.54517	0.61897	0.49716	0.49506	0.57717	0.57717	0.63622	0.57882	0.59907	0.67805	0.65701	0.68316	0.50318	0.64545	0.65427	0.55087	0.54467	0.53491	0.45998	0.53975	0.5968	0.50722
850.57	0.48482	0.7688	0.59035	0.72298	0.59521	0.6901	0.66684	0.63513	0.57494	0.76009	0.64786	0.5637	0.60582	0.62207	0.56869	0.62887	0.53208	0.53229	0.59808	0.59808	0.6468	0.60888	0.61428	0.69662	0.68118	0.7235	0.53403	0.66282	0.69791	0.58393	0.56975	0.54712	0.47748	0.5653	0.59677	0.53513
851.54	0.49353	0.76931	0.60786	0.7098	0.603	0.7066	0.65571	0.65145	0.57649	0.77597	0.67096	0.59062	0.59909	0.61658	0.57873	0.62066	0.53998	0.52003	0.58824	0.58824	0.64286	0.63617	0.64465	0.7549	0.68647	0.73515	0.54501	0.67065	0.71703	0.57518	0.55742	0.55542	0.48388	0.57074	0.62323	0.55468
852.5	0.50169	0.78988	0.60368	0.71473	0.60408	0.73672	0.66866	0.66826	0.57836	0.78697	0.68179	0.60599	0.61578	0.62786	0.57435	0.61852	0.53754	0.52988	0.59718	0.59718	0.65328	0.63707	0.64551	0.76152	0.70138	0.74239	0.54839	0.66655	0.72156	0.59131	0.56102	0.5595	0.49127	0.5778	0.61746	0.54875
853.46	0.5152	0.82936	0.6096	0.73454	0.6217	0.76625	0.67824	0.68361	0.6256	0.80581	0.71443	0.6184	0.63661	0.67294	0.57719	0.64178	0.56712	0.55615	0.61913	0.61913	0.67896	0.65726	0.69541	0.77846	0.72796	0.79192	0.569	0.68955	0.76192	0.61167	0.57287	0.58771	0.50798	0.59093	0.64309	0.56281
854.42	0.51207	0.84136	0.607	0.73428	0.62937	0.75461	0.66629	0.66696	0.6171	0.79056	0.72199	0.61329	0.6498	0.67289	0.58497	0.61799	0.55757	0.54548	0.62083	0.62083	0.66354	0.6392	0.69773	0.77117	0.74754	0.78868	0.57635	0.67011	0.76498	0.60289	0.56583	0.58027	0.5191	0.59271	0.65153	0.56022
855.38	0.50851	0.83018	0.6286	0.71543	0.60482	0.76786	0.64454	0.67981	0.61369	0.7848	0.74744	0.61695	0.65885	0.64693	0.58795	0.60551	0.54791	0.54806	0.61016	0.61016	0.64576	0.62877	0.71257	0.75847	0.75977	0.76343	0.58126	0.65972	0.74549	0.60895	0.55226	0.58485	0.51698	0.58367	0.64682	0.54973
856.34	0.5139	0.82398	0.61991	0.74363	0.6027	0.76325	0.64694	0.68272	0.61488	0.77125	0.74455	0.61768	0.67305	0.64953	0.5902	0.61947	0.55466	0.55374	0.61971	0.61971	0.63146	0.62184	0.72013	0.73893	0.78333	0.75429	0.57787	0.67323	0.76098	0.62441	0.55757	0.60133	0.51379	0.59128	0.64516	0.54047
857.3	0.5097	0.77536	0.60175	0.73302	0.59829	0.75069	0.63104	0.6676	0.61056	0.75298	0.73398	0.59782	0.67674	0.59966	0.56842	0.6067	0.55382	0.53711	0.61433	0.61433	0.62447	0.63779	0.7295	0.73415	0.77749	0.72315	0.56244	0.66256	0.74518	0.61852	0.54884	0.58485	0.51168	0.5925	0.6456	0.54302
858.26	0.49799	0.76833	0.58363	0.71036	0.59192	0.71183	0.59832	0.64182	0.58401	0.72994	0.70984	0.59463	0.68425	0.57166	0.53993	0.58714	0.53344	0.49642	0.59183	0.59183	0.62535	0.61745	0.69285	0.73164	0.7539	0.68286	0.53978	0.63626	0.72894	0.5934	0.52096	0.5684	0.50924	0.58844	0.62524	0.55013
859.22	0.4841	0.73533	0.56665	0.68479	0.57589	0.70148	0.57108	0.65102	0.56785	0.69764	0.69344	0.57327	0.64314	0.55698	0.51779	0.58285	0.52768	0.48565	0.56617	0.56617	0.62192	0.61206	0.67822	0.72223	0.72418	0.66228	0.53189	0.62553	0.72568	0.57481	0.48691	0.55814	0.48569	0.56036	0.5953	0.52541
860.18	0.46219	0.72124	0.53655	0.68408	0.57685	0.67691	0.55177	0.625	0.55988	0.67654	0.65027	0.54719	0.64126	0.5511	0.50178	0.56111	0.51684	0.46286	0.54675	0.54675	0.60392	0.60982	0.64065	0.70677	0.68508	0.65858	0.51318	0.61073	0.71313	0.55769	0.46722	0.53556	0.46581	0.55402	0.58274	0.51102
861.13	0.43249	0.67898	0.51657	0.63037	0.55348	0.65775	0.52632	0.5896	0.54404	0.64673	0.62867	0.52606	0.60341	0.5182	0.4579	0.53359	0.50697	0.44537	0.52102	0.52102	0.59885	0.57203	0.61501	0.68835	0.64215	0.63261	0.494	0.58269	0.704	0.54299	0.44191	0.49309	0.45014	0.52183	0.57059	0.49994
862.09	0.39683	0.66079	0.49455	0.5913	0.50577	0.62247	0.50373	0.56755	0.51257	0.61871	0.61327	0.49823	0.5783	0.50829	0.42923	0.48582	0.47623	0.40761	0.47975	0.47975	0.56094	0.51847	0.56727	0.65089	0.60187	0.61075	0.468	0.56077	0.69298	0.50343	0.40822	0.46582	0.41966	0.47941	0.53515	0.4636
863.08	0.3715	0.62101	0.45235	0.5701	0.4876	0.6064	0.49773	0.54694	0.48711	0.5853	0.59106	0.47505	0.52551	0.47419	0.39184	0.45908	0.47478	0.39326	0.46074	0.46074	0.52387	0.48368	0.54867	0.60736	0.58027	0.58404	0.44543	0.5381	0.68298	0.48301	0.39356	0.42941	0.39849	0.45611	0.53027	0.43266
864.03	0.37253	0.6231	0.44459	0.56244	0.4765	0.60052	0.48327	0.52178	0.47538	0.58369	0.57834	0.4542	0.52632	0.47217	0.39263	0.44507	0.46871	0.39012	0.4603	0.4603	0.50055	0.47681	0.53229	0.58768	0.56699	0.57367	0.444	0.54797	0.67836	0.48607	0.38823	0.4249	0.39232	0.47761	0.55142	0.42264
864.99	0.35212	0.57732	0.43155	0.53085	0.44754	0.58808	0.47847	0.50011	0.45175	0.55143	0.55541	0.44212	0.48149	0.44589	0.37764	0.41474	0.45491	0.34726	0.44047	0.44047	0.47871	0.42082	0.50101	0.58853	0.52606	0.52895	0.43326	0.54187	0.65725	0.47304	0.37361	0.40779	0.38282	0.44991	0.52637	0.3961
865.95	0.32189	0.54394	0.40316	0.49504	0.43261	0.58331	0.4748	0.47302	0.43774	0.54866	0.54133	0.41827	0.4515	0.40467	0.3568	0.38726	0.42521	0.33785	0.41359	0.41359	0.4517	0.39934	0.45974	0.56189	0.50837	0.50132	0.41805	0.52974	0.62295	0.46629	0.36914	0.39745	0.37172	0.45319	0.50293	0.37124
866.91	0.30133	0.5098	0.38308	0.47216	0.42007	0.55489	0.44979	0.43504	0.41912	0.52585	0.512	0.39249	0.40456	0.37558	0.34585	0.36461	0.39832	0.31647	0.39285	0.39285	0.4298	0.36368	0.43253	0.53313	0.47457	0.48714	0.41403	0.50998	0.59879	0.45151	0.33866	0.3788	0.34717	0.44691	0.47571	0.34266
867.87	0.28186	0.49511	0.38251	0.43946	0.39601	0.545	0.43482	0.4329	0.40571	0.51502	0.49086	0.38253	0.38328	0.36901	0.34741	0.33042	0.38018	0.30279	0.36834	0.36834	0.40826	0.34197	0.40903	0.53635	0.45251	0.49072	0.40514	0.49368	0.57923	0.44551	0.32812	0.36942	0.32986	0.43418	0.44016	0.32325
868.83	0.25038	0.46042	0.37121	0.40258	0.36516	0.50615	0.42691	0.40524	0.37928	0.47737	0.46782	0.3665	0.33558	0.32547	0.31242	0.30622	0.35867	0.24194	0.33758	0.33758	0.37296	0.29571	0.38399	0.5181	0.41283	0.46227	0.38385	0.45962	0.55128	0.41452	0.30963	0.33473	0.29642	0.40541	0.39956	0.29991
869.79	0.24091	0.44226	0.34023	0.39409	0.35173	0.48063	0.40984	0.38861	0.37212	0.47077	0.46389	0.3498	0.31277	0.29813	0.26871	0.29866	0.32095	0.23962	0.3204	0.3204	0.34494	0.29359	0.35957	0.48604	0.40984	0.43683	0.36352	0.44891	0.53359	0.38601	0.29514	0.30412	0.27856	0.40273	0.39328	0.2812
870.74	0.2461	0.46688	0.34302	0.40358	0.34504	0.46766	0.40353	0.40707	0.3781	0.45265	0.45568	0.34848	0.30977	0.31221	0.27009	0.29039	0.31563	0.22666	0.32312	0.32312	0.33682	0.28608	0.35032	0.48823	0.39478	0.44978	0.37159	0.44915	0.52326	0.36809	0.30034	0.30692	0.26066	0.3937	0.38692	0.27817
871.7	0.23715	0.46873	0.32925	0.38811	0.34284	0.47465	0.40172	0.40526	0.37915	0.4328	0.471	0.35379	0.29765	0.31191	0.26507	0.28199	0.3124	0.22846	0.32465	0.32465	0.30786	0.27321	0.34867	0.48988	0.39338	0.44435	0.36834	0.43711	0.52149	0.37019	0.30697	0.29991	0.24549	0.39561	0.39081	0.27556
872.66	0.23681	0.46987	0.32283	0.40533	0.31816	0.47425	0.3847	0.37138	0.37344	0.41583	0.49247	0.34868	0.27793	0.3	0.2636	0.30181	0.2884	0.22389	0.31317	0.31317	0.30225	0.25837	0.33576	0.47757	0.37634	0.41877	0.37447	0.45414	0.4965	0.36204	0.29609	0.2838	0.24056	0.38869	0.4051	0.26501
873.62	0.25922	0.49433	0.3222	0.43655	0.34688	0.48819	0.40093	0.36847	0.40806	0.43293	0.50979	0.35465	0.31059	0.33108	0.27185	0.30468	0.29081	0.24613	0.32505	0.32505	0.33994	0.27369	0.34075	0.48035	0.39053	0.43464	0.38294	0.47165	0.51404	0.36958	0.30737	0.30481	0.26502	0.39033	0.42077	0.2734
874.58	0.26358	0.50576	0.32142	0.4141	0.34933	0.48899	0.40398	0.386	0.38795	0.42246	0.51261	0.35067	0.32116	0.33653	0.26733	0.28918	0.30033	0.2379	0.31464	0.31464	0.33564	0.26161	0.33825	0.47566	0.38379	0.45363	0.38941	0.44444	0.51453	0.36785	0.29879	0.31611	0.24302	0.37091	0.4165	0.28214
875.53	0.28147	0.50015	0.32162	0.41848	0.36042	0.48996	0.4165	0.38564	0.38522	0.43961	0.52396	0.3621	0.3486	0.32935	0.26952	0.30285	0.3117	0.23328	0.32009	0.32009	0.34952	0.25716	0.33769	0.48038	0.39635	0.44965	0.39221	0.43371	0.5062	0.36442	0.29284	0.32256	0.25132	0.37146	0.41106	0.279
876.49	0.29979	0.51181	0.33323	0.44188	0.36988	0.4839	0.42288	0.38806	0.37704	0.46034	0.51621	0.36407	0.37031	0.33726	0.26143	0.31419	0.31814	0.21507	0.31362	0.31362	0.36301	0.27628	0.33434	0.47438	0.3967	0.45051	0.40526	0.44031	0.50648	0.3579	0.28717	0.32647	0.26476	0.3724	0.41164	0.28103
877.45	0.30694	0.50769	0.32839	0.42626	0.37762	0.46947	0.43273	0.40448	0.3931	0.46681	0.51671	0.35739	0.37462	0.33608	0.24653	0.29359	0.31704	0.20122	0.30751	0.30751	0.36805	0.28288	0.33895	0.47434	0.3839	0.47352	0.40199	0.42272	0.50975	0.35855	0.27978	0.34776	0.26566	0.38719	0.4179	0.28214
878.41	0.28104	0.46896	0.32309	0.41051	0.34716	0.46185	0.42094	0.41199	0.36837	0.45516	0.50232	0.36201	0.33413	0.31689	0.22771	0.28764	0.30571	0.19356	0.27676	0.27676	0.34209	0.27025	0.32792	0.45882	0.38344	0.45297	0.39182	0.41528	0.49852	0.34408	0.27174	0.33785	0.26555	0.38081	0.39269	0.26944
879.36	0.26841	0.4678	0.34284	0.41838	0.33846	0.45787	0.42443	0.41448	0.3769	0.45915	0.507	0.35551	0.32332	0.30164	0.24125	0.28085	0.30269	0.19773	0.27322	0.27322	0.35464	0.26766	0.3341	0.43852	0.38328	0.448	0.40155	0.42315	0.50283	0.35027	0.27573	0.33999	0.28744	0.40135	0.40761	0.26606
880.32	0.26439	0.4824	0.34792	0.42028	0.3445	0.44816	0.40496	0.40068	0.36172	0.42355	0.49094	0.34345	0.29712	0.30072	0.24999	0.26052	0.30256	0.18435	0.26152	0.26152	0.33403	0.26473	0.33109	0.42422	0.37074	0.4413	0.39969	0.43027	0.52129	0.3391	0.25622	0.33235	0.28768	0.39454	0.4232	0.26566
881.28	0.2573	0.47618	0.35204	0.40235	0.34383	0.45765	0.42685	0.40227	0.37897	0.41381	0.50201	0.33358	0.28705	0.28692	0.26016	0.23398	0.29534	0.19726	0.25997	0.25997	0.3574	0.25112	0.32867	0.41613	0.36707	0.43046	0.39746	0.41144	0.52593	0.34008	0.2784	0.32565	0.29144	0.39402	0.44613	0.28212
882.23	0.25565	0.46888	0.33881	0.40863	0.33916	0.46508	0.4396	0.40371	0.36231	0.40519	0.47156	0.32493	0.30457	0.27553	0.25779	0.23074	0.28816	0.19473	0.26627	0.26627	0.34398	0.23631	0.31733	0.40521	0.3906	0.41288	0.39179	0.42249	0.53001	0.32277	0.29182	0.31494	0.29594	0.39475	0.43759	0.27353
883.19	0.26918	0.51488	0.33515	0.412	0.35572	0.46407	0.45691	0.4035	0.37174	0.4231	0.46839	0.32282	0.31806	0.28796	0.25897	0.25297	0.28278	0.19649	0.2801	0.2801	0.35155	0.22688	0.32416	0.40109	0.37351	0.44409	0.39956	0.43156	0.53625	0.33266	0.29283	0.31702	0.30495	0.40249	0.4616	0.29794
884.15	0.28268	0.52497	0.33324	0.40412	0.34366	0.45234	0.45919	0.39719	0.35793	0.41782	0.45616	0.32363	0.33226	0.2914	0.2552	0.24864	0.27378	0.18671	0.28285	0.28285	0.35167	0.22231	0.33087	0.40753	0.37978	0.44465	0.39621	0.43844	0.53068	0.32488	0.28758	0.31758	0.29841	0.3876	0.45364	0.30231
885.1	0.27496	0.5268	0.33618	0.40111	0.31723	0.46528	0.4721	0.40807	0.35011	0.43121	0.45174	0.31756	0.32462	0.2941	0.25294	0.25795	0.26139	0.18525	0.28019	0.28019	0.33483	0.20825	0.34204	0.40151	0.39407	0.44286	0.40356	0.43739	0.52021	0.32015	0.28811	0.30846	0.29628	0.39468	0.47066	0.29948
886.06	0.28514	0.5369	0.34122	0.40376	0.32053	0.47153	0.46823	0.42871	0.34628	0.43023	0.42677	0.31379	0.31496	0.30176	0.24764	0.26447	0.25286	0.18806	0.28596	0.28596	0.30199	0.21218	0.3504	0.41805	0.39108	0.45623	0.40473	0.45643	0.50805	0.31927	0.27244	0.34253	0.30092	0.40702	0.47747	0.28607
887.01	0.2859	0.53572	0.35318	0.38106	0.31653	0.47293	0.47279	0.4253	0.36711	0.42412	0.42218	0.32253	0.3007	0.30503	0.25529	0.26898	0.24386	0.19068	0.27788	0.27788	0.32216	0.2178	0.35388	0.41956	0.38716	0.46272	0.41184	0.43275	0.49379	0.32298	0.26405	0.34269	0.31196	0.39733	0.47755	0.29631
887.97	0.28555	0.50684	0.36805	0.37436	0.30817	0.48065	0.47368	0.4352	0.36654	0.40496	0.40374	0.31226	0.30576	0.28816	0.27785	0.24301	0.24518	0.19354	0.26987	0.26987	0.31654	0.2246	0.332	0.4194	0.40205	0.44604	0.41666	0.42	0.48487	0.32029	0.25285	0.35127	0.29758	0.3932	0.46444	0.28195
888.93	0.28228	0.53724	0.36752	0.38813	0.32515	0.51544	0.4883	0.46541	0.39162	0.40667	0.40988	0.3237	0.30662	0.30809	0.2774	0.26931	0.26338	0.20751	0.27775	0.27775	0.32063	0.24643	0.34327	0.43428	0.40565	0.47168	0.42016	0.42765	0.50238	0.33094	0.27755	0.37427	0.3097	0.41497	0.48003	0.29721
889.88	0.28211	0.51387	0.36371	0.36817	0.32369	0.4875	0.50308	0.45628	0.39705	0.41332	0.39806	0.31844	0.29917	0.29033	0.26288	0.27047	0.25845	0.20274	0.27428	0.27428	0.32383	0.25137	0.31881	0.44165	0.39453	0.44829	0.40953	0.41663	0.49568	0.3299	0.29413	0.37667	0.31413	0.42816	0.44975	0.29223
890.84	0.30042	0.52275	0.36848	0.3795	0.32697	0.48918	0.50999	0.45956	0.38989	0.41992	0.39349	0.33894	0.33597	0.287	0.27493	0.3117	0.2676	0.19355	0.27434	0.27434	0.33074	0.26551	0.31382	0.44925	0.44158	0.46149	0.41337	0.41338	0.50353	0.34259	0.29421	0.36315	0.31501	0.42225	0.43386	0.31821
891.79	0.30289	0.53365	0.37733	0.40599	0.32599	0.49774	0.51403	0.48323	0.37898	0.43775	0.3964	0.33393	0.34466	0.28506	0.2782	0.3401	0.27564	0.2011	0.27326	0.27326	0.31273	0.26975	0.31849	0.44762	0.43871	0.46819	0.41056	0.42569	0.49618	0.35026	0.29451	0.38232	0.31167	0.43435	0.44713	0.3232
892.75	0.30428	0.52874	0.35785	0.40735	0.32704	0.50164	0.5357	0.486	0.38201	0.45353	0.40013	0.33932	0.34747	0.2787	0.25733	0.36737	0.27023	0.18984	0.30752	0.30752	0.29852	0.26523	0.32469	0.44956	0.45037	0.45402	0.39373	0.42372	0.48422	0.34873	0.32263	0.3885	0.31761	0.44556	0.46205	0.32928
893.7	0.3044	0.47759	0.34904	0.38777	0.33178	0.48868	0.54171	0.47422	0.37082	0.45724	0.3848	0.33914	0.3339	0.24894	0.25239	0.37228	0.26175	0.18379	0.3156	0.3156	0.28801	0.24168	0.32024	0.4604	0.45524	0.42191	0.37896	0.42447	0.45493	0.33321	0.31877	0.3845	0.3181	0.43496	0.4542	0.32218
894.66	0.30775	0.49812	0.34472	0.38844	0.33162	0.51903	0.54752	0.47032	0.38295	0.44777	0.39095	0.3422	0.34025	0.265	0.2562	0.38925	0.25907	0.19675	0.31512	0.31512	0.29726	0.24386	0.32267	0.4416	0.45532	0.45001	0.37065	0.42838	0.42371	0.33592	0.31437	0.38369	0.32521	0.42543	0.46231	0.32812
895.61	0.28847	0.46507	0.32235	0.36275	0.32981	0.51813	0.55934	0.44793	0.39703	0.44176	0.38792	0.33019	0.30119	0.25421	0.22908	0.3757	0.25651	0.19912	0.313	0.313	0.30505	0.23192	0.33055	0.42839	0.41543	0.42984	0.3422	0.41964	0.42623	0.32457	0.32441	0.37758	0.33518	0.41553	0.46224	0.30875
896.57	0.28191	0.45093	0.31788	0.34035	0.33403	0.51021	0.57445	0.44154	0.3821	0.42961	0.3916	0.31645	0.2915	0.23823	0.21873	0.35102	0.25545	0.2094	0.31967	0.31967	0.31144	0.23108	0.33553	0.42289	0.39826	0.40209	0.33275	0.41081	0.43039	0.31727	0.34434	0.3685	0.33374	0.4054	0.45866	0.29521
897.52	0.27467	0.46236	0.33264	0.34188	0.32371	0.52871	0.57859	0.45289	0.37586	0.41944	0.40293	0.31641	0.27508	0.23553	0.22925	0.34248	0.25895	0.22289	0.31162	0.31162	0.30982	0.25184	0.33829	0.42853	0.37968	0.41445	0.34648	0.41386	0.42888	0.32423	0.35761	0.37474	0.32629	0.40066	0.45559	0.2913
898.48	0.26318	0.4612	0.33217	0.34646	0.30653	0.51511	0.579	0.45243	0.37431	0.41643	0.37968	0.28861	0.26271	0.22767	0.24012	0.3286	0.25269	0.21044	0.2966	0.2966	0.31179	0.25329	0.32314	0.40267	0.35206	0.41545	0.35338	0.39193	0.43365	0.31375	0.36337	0.37292	0.32987	0.39214	0.4417	0.27267
899.43	0.23268	0.42732	0.31589	0.34443	0.29514	0.49484	0.56969	0.46324	0.37061	0.41711	0.37109	0.26902	0.24091	0.21268	0.23168	0.31405	0.24118	0.19904	0.28969	0.28969	0.3144	0.26976	0.32953	0.41251	0.3128	0.40062	0.34104	0.39181	0.42326	0.31106	0.36862	0.37827	0.32482	0.38002	0.43171	0.26372
900.39	0.21771	0.43805	0.29702	0.33743	0.271	0.47842	0.55641	0.47377	0.35012	0.42332	0.36329	0.25527	0.23411	0.21427	0.2334	0.31323	0.22216	0.1805	0.27516	0.27516	0.30888	0.28168	0.30612	0.41218	0.3065	0.38635	0.34781	0.38308	0.39996	0.30557	0.36845	0.39176	0.30868	0.37937	0.42126	0.24564
901.34	0.20102	0.41195	0.28301	0.33787	0.25893	0.46807	0.54761	0.45857	0.3536	0.42412	0.34924	0.25667	0.22573	0.22428	0.23663	0.31711	0.20436	0.15382	0.26314	0.26314	0.28624	0.30869	0.2919	0.39599	0.31229	0.37899	0.34483	0.3894	0.39627	0.29514	0.36698	0.3949	0.29634	0.37029	0.40466	0.23276
902.3	0.18859	0.38059	0.24666	0.32364	0.2407	0.42633	0.53854	0.43129	0.35754	0.4182	0.3357	0.25553	0.22831	0.22054	0.21009	0.3054	0.19034	0.12707	0.23854	0.23854	0.29809	0.30248	0.28281	0.38575	0.29828	0.3608	0.30119	0.37631	0.3609	0.27135	0.34712	0.37488	0.29497	0.34387	0.37844	0.21527
903.25	0.16942	0.37624	0.23378	0.315	0.23961	0.40858	0.53404	0.39636	0.3511	0.41893	0.34187	0.26147	0.22675	0.23794	0.19944	0.30829	0.20786	0.11951	0.23425	0.23425	0.28171	0.33887	0.28769	0.38596	0.28147	0.34737	0.27684	0.36156	0.35731	0.27058	0.35804	0.35664	0.28043	0.32888	0.3787	0.20049
904.2	0.17864	0.37351	0.24104	0.32744	0.24945	0.40283	0.55458	0.38674	0.37559	0.43658	0.34101	0.27382	0.23875	0.24623	0.217	0.32058	0.23267	0.11922	0.24538	0.24538	0.29607	0.35114	0.29751	0.39984	0.28973	0.34539	0.28864	0.34589	0.39116	0.27391	0.38268	0.36786	0.28301	0.33014	0.37782	0.19835
905.16	0.18345	0.37236	0.25127	0.3389	0.25315	0.38186	0.55842	0.3776	0.38137	0.42553	0.35005	0.28099	0.25538	0.25588	0.23033	0.3481	0.26109	0.13176	0.24497	0.24497	0.31417	0.36571	0.31101	0.41071	0.29046	0.3468	0.28035	0.3566	0.39863	0.26838	0.39855	0.35229	0.29133	0.31623	0.38777	0.20562
906.09	0.21454	0.38864	0.2742	0.34154	0.26165	0.39859	0.56544	0.38653	0.40373	0.46262	0.3805	0.29736	0.28662	0.25821	0.2468	0.3928	0.28181	0.17103	0.2697	0.2697	0.35018	0.39102	0.33486	0.45829	0.31157	0.35778	0.29094	0.35619	0.40657	0.28597	0.42242	0.35946	0.31274	0.32917	0.39685	0.22045
907.04	0.20477	0.3922	0.2811	0.34463	0.2714	0.39287	0.5475	0.37674	0.40186	0.46929	0.38044	0.28977	0.28504	0.25843	0.25361	0.41176	0.28829	0.17368	0.27795	0.27795	0.33288	0.40596	0.34679	0.45943	0.30472	0.37678	0.30272	0.35846	0.43637	0.28867	0.44292	0.35822	0.31429	0.31801	0.40324	0.22459
908	0.22014	0.39702	0.28052	0.34044	0.26882	0.39858	0.54587	0.38328	0.42788	0.49191	0.39616	0.30203	0.29913	0.24364	0.26073	0.42039	0.26799	0.19496	0.27769	0.27769	0.35635	0.41488	0.36034	0.48457	0.3162	0.38949	0.31475	0.37611	0.42814	0.28046	0.43848	0.36563	0.31934	0.33288	0.40458	0.23747
908.95	0.22788	0.41419	0.27104	0.31852	0.27144	0.4041	0.52382	0.38396	0.40635	0.5046	0.40951	0.31384	0.31328	0.24045	0.26756	0.42647	0.27255	0.19869	0.28239	0.28239	0.34616	0.43462	0.3734	0.48191	0.32842	0.41374	0.30841	0.37671	0.42731	0.26017	0.43568	0.36013	0.31044	0.32594	0.4143	0.2465
909.9	0.2252	0.39477	0.26416	0.31911	0.26733	0.41691	0.50869	0.37242	0.411	0.54616	0.39974	0.31444	0.31684	0.23732	0.26547	0.41327	0.25503	0.20202	0.2849	0.2849	0.33787	0.45685	0.37022	0.47497	0.32894	0.42506	0.30821	0.37251	0.40832	0.26656	0.4337	0.35847	0.305	0.3335	0.38973	0.23942
910.85	0.21018	0.371	0.24885	0.31611	0.27611	0.39092	0.49028	0.35843	0.40223	0.53501	0.37278	0.30415	0.31617	0.22733	0.25113	0.39422	0.27298	0.18132	0.25979	0.25979	0.33878	0.46695	0.35891	0.46626	0.32116	0.40882	0.30238	0.37054	0.40652	0.25256	0.40876	0.3511	0.28903	0.31839	0.37173	0.23666
911.81	0.22559	0.35962	0.26818	0.31556	0.27743	0.40355	0.48158	0.37126	0.41914	0.54187	0.36627	0.30058	0.32402	0.22425	0.26392	0.40356	0.27496	0.19335	0.2493	0.2493	0.37761	0.49309	0.36477	0.49488	0.34547	0.38351	0.31366	0.36228	0.41328	0.25284	0.39776	0.35436	0.2907	0.32892	0.35689	0.23583
912.76	0.23513	0.39547	0.27989	0.33123	0.29339	0.41077	0.47034	0.38274	0.42766	0.53844	0.36306	0.29123	0.32595	0.26952	0.28223	0.4345	0.28983	0.18382	0.26005	0.26005	0.39321	0.51295	0.37855	0.47237	0.36473	0.40438	0.31377	0.37172	0.42738	0.24848	0.39379	0.36516	0.29083	0.32973	0.37144	0.23053
913.71	0.21551	0.39188	0.2752	0.34364	0.28013	0.39522	0.44713	0.3739	0.43457	0.52419	0.35214	0.26848	0.31237	0.27588	0.27063	0.41559	0.26362	0.17442	0.24374	0.24374	0.39424	0.50961	0.36578	0.46092	0.34002	0.37641	0.3114	0.36014	0.41365	0.24238	0.3706	0.36325	0.2851	0.32443	0.34225	0.22003
914.67	0.21077	0.39936	0.27189	0.34999	0.29716	0.40286	0.44349	0.37985	0.45397	0.49477	0.36287	0.27108	0.30539	0.2758	0.28603	0.40283	0.28754	0.17475	0.25402	0.25402	0.39427	0.51443	0.38266	0.46241	0.33456	0.36833	0.31775	0.35837	0.43741	0.22535	0.35389	0.37042	0.27812	0.29785	0.34203	0.23472
915.62	0.20224	0.42537	0.26295	0.33198	0.28626	0.41268	0.43999	0.37684	0.46647	0.48949	0.36291	0.26185	0.29087	0.30185	0.28616	0.3839	0.27858	0.17113	0.26807	0.26807	0.37949	0.51824	0.38488	0.45064	0.32374	0.37812	0.31014	0.35741	0.43675	0.20936	0.35672	0.3568	0.26637	0.28946	0.34746	0.23925
916.57	0.19389	0.43109	0.26104	0.32396	0.28329	0.40037	0.43375	0.3751	0.4842	0.47865	0.37106	0.27141	0.27525	0.31269	0.2857	0.35754	0.28194	0.1692	0.27572	0.27572	0.35251	0.52542	0.38915	0.44002	0.30493	0.38675	0.30639	0.35782	0.42727	0.1919	0.33931	0.3593	0.25412	0.28752	0.3537	0.25127
917.52	0.19104	0.41284	0.25966	0.33161	0.27505	0.39996	0.42984	0.37361	0.50206	0.46147	0.3807	0.26295	0.27399	0.30132	0.27714	0.32556	0.26019	0.17986	0.26172	0.26172	0.33247	0.52694	0.3763	0.45547	0.28909	0.36156	0.30076	0.35447	0.41739	0.20126	0.32007	0.33898	0.24685	0.28453	0.34798	0.24426
918.47	0.19725	0.42123	0.27433	0.32019	0.2753	0.42493	0.4283	0.37328	0.54064	0.44728	0.37242	0.25667	0.27273	0.31601	0.26823	0.32687	0.25945	0.19611	0.26062	0.26062	0.3317	0.57051	0.37014	0.4649	0.30317	0.35339	0.30573	0.35877	0.43078	0.21265	0.30306	0.32829	0.24413	0.28696	0.35276	0.23181
919.43	0.19571	0.43058	0.28938	0.31411	0.26338	0.43111	0.41966	0.38718	0.6021	0.4372	0.38878	0.24956	0.282	0.31929	0.2521	0.32483	0.24331	0.2015	0.24568	0.24568	0.35738	0.58079	0.37678	0.469	0.30804	0.35605	0.30711	0.35353	0.43467	0.22131	0.30884	0.32914	0.25148	0.31272	0.37483	0.21098
920.38	0.19229	0.42083	0.30305	0.33137	0.27123	0.44038	0.42049	0.38735	0.65267	0.42757	0.42628	0.26331	0.2861	0.31081	0.26066	0.32895	0.24389	0.20261	0.24643	0.24643	0.36086	0.59344	0.38298	0.48486	0.29917	0.36076	0.3128	0.35548	0.45519	0.23922	0.30174	0.323	0.24542	0.31701	0.38045	0.20347
921.31	0.2054	0.44009	0.29723	0.34373	0.29205	0.46287	0.43824	0.39372	0.71301	0.43989	0.42853	0.25583	0.32238	0.31889	0.2671	0.33938	0.25531	0.20318	0.25015	0.25015	0.37493	0.60351	0.37785	0.48988	0.3247	0.36657	0.31034	0.36552	0.46979	0.25984	0.30399	0.31362	0.248	0.33997	0.38168	0.19697
922.26	0.19831	0.42535	0.28846	0.32088	0.28144	0.47801	0.44127	0.38856	0.75061	0.42964	0.41674	0.26213	0.32136	0.2885	0.25479	0.33185	0.26419	0.19523	0.26495	0.26495	0.37811	0.60902	0.35904	0.47816	0.3358	0.34027	0.30723	0.35328	0.47553	0.26088	0.31939	0.31484	0.2415	0.33838	0.35803	0.20179
923.21	0.21049	0.42017	0.29324	0.34246	0.28873	0.49334	0.45507	0.392	0.79541	0.43451	0.43426	0.28598	0.33331	0.29058	0.26982	0.3403	0.27577	0.20179	0.27195	0.27195	0.39144	0.61213	0.36168	0.49775	0.34698	0.35403	0.3053	0.35556	0.48401	0.26858	0.32938	0.32049	0.24187	0.34405	0.36251	0.2261
924.16	0.21814	0.43672	0.28888	0.33265	0.29278	0.48327	0.45437	0.38725	0.79612	0.44354	0.41149	0.28989	0.34177	0.29513	0.27482	0.34021	0.27481	0.19133	0.28503	0.28503	0.36053	0.63842	0.32848	0.49468	0.35002	0.35675	0.30496	0.36268	0.46721	0.26317	0.31311	0.31556	0.23395	0.34977	0.33967	0.23474
925.11	0.24556	0.46479	0.289	0.33339	0.30511	0.4901	0.4648	0.40569	0.83437	0.45478	0.3869	0.2893	0.35696	0.31563	0.28336	0.33162	0.28382	0.20811	0.29487	0.29487	0.36525	0.66016	0.318	0.48956	0.37878	0.36105	0.3137	0.35824	0.45674	0.27165	0.32386	0.32631	0.24846	0.36516	0.33788	0.25571
926.06	0.25268	0.46738	0.28895	0.3388	0.29313	0.49788	0.45977	0.40419	0.84157	0.41619	0.40035	0.2857	0.36645	0.30984	0.28239	0.32459	0.28119	0.2141	0.29172	0.29172	0.38271	0.66047	0.32477	0.49139	0.38712	0.36316	0.3217	0.35913	0.43908	0.27166	0.33438	0.33146	0.2508	0.33243	0.34873	0.25551
927.02	0.26253	0.46806	0.29277	0.35222	0.29663	0.49162	0.46558	0.4234	0.85666	0.42687	0.40676	0.28464	0.36924	0.32655	0.28521	0.34865	0.29141	0.20953	0.28819	0.28819	0.39367	0.67457	0.32915	0.49764	0.38695	0.39025	0.33114	0.36587	0.43975	0.27382	0.33095	0.35008	0.25446	0.327	0.36693	0.27138
927.97	0.26361	0.45063	0.27904	0.33404	0.30454	0.46514	0.45971	0.42177	0.83708	0.4281	0.39607	0.26892	0.38208	0.29371	0.2827	0.33211	0.2957	0.20476	0.28465	0.28465	0.3974	0.66989	0.32588	0.48807	0.40693	0.3712	0.3277	0.36811	0.43514	0.27954	0.33503	0.34146	0.24732	0.32834	0.37821	0.26383
928.92	0.27695	0.43931	0.27669	0.34278	0.2907	0.46814	0.46346	0.43288	0.83662	0.42419	0.41597	0.27307	0.38026	0.29232	0.3003	0.33837	0.2946	0.21933	0.28154	0.28154	0.42722	0.65668	0.36553	0.50608	0.42425	0.36418	0.34055	0.36652	0.43782	0.29359	0.33761	0.3432	0.24876	0.3223	0.40339	0.27578
929.87	0.26485	0.42278	0.27646	0.35476	0.26425	0.47135	0.44798	0.44164	0.81465	0.40327	0.40549	0.27349	0.37188	0.27075	0.30866	0.34095	0.2798	0.22815	0.2703	0.2703	0.43131	0.64038	0.37201	0.50241	0.41	0.36203	0.34375	0.35994	0.42853	0.30102	0.33589	0.34743	0.23322	0.31592	0.40604	0.26042
930.82	0.26133	0.40782	0.27118	0.34385	0.25405	0.44284	0.44253	0.43753	0.77236	0.4193	0.38395	0.27773	0.37523	0.26485	0.30217	0.33973	0.27449	0.23258	0.27121	0.27121	0.40501	0.63127	0.36185	0.47573	0.41891	0.35543	0.3448	0.35985	0.42662	0.29394	0.3397	0.33846	0.22305	0.32898	0.39813	0.25212
931.75	0.25008	0.41221	0.2714	0.34265	0.26027	0.4453	0.43133	0.42238	0.73731	0.43527	0.39584	0.28302	0.38269	0.26621	0.31099	0.32289	0.27614	0.24554	0.2697	0.2697	0.3965	0.61673	0.3895	0.47916	0.41062	0.35944	0.35057	0.36255	0.42225	0.3017	0.34059	0.33757	0.21902	0.34248	0.39266	0.2398
932.7	0.23322	0.44065	0.2716	0.33639	0.23972	0.44187	0.43094	0.43783	0.7292	0.44833	0.4065	0.29881	0.37565	0.29738	0.3134	0.32032	0.27321	0.24333	0.27338	0.27338	0.38713	0.60895	0.39495	0.48029	0.39528	0.38208	0.36286	0.35993	0.40717	0.28837	0.34126	0.35254	0.21959	0.34737	0.37926	0.23609
933.65	0.21873	0.43264	0.27758	0.35097	0.25466	0.45174	0.43651	0.4339	0.7143	0.47323	0.40484	0.29334	0.37246	0.30161	0.30027	0.31939	0.29179	0.25656	0.28435	0.28435	0.37727	0.60362	0.38571	0.46867	0.38999	0.39515	0.35689	0.36494	0.42142	0.29825	0.36942	0.35691	0.22086	0.36737	0.38276	0.23723
934.6	0.20768	0.44024	0.2802	0.34285	0.25148	0.42892	0.43369	0.40617	0.67623	0.48294	0.40761	0.28996	0.38148	0.3094	0.29098	0.32841	0.30094	0.2241	0.27982	0.27982	0.37244	0.58022	0.3795	0.46832	0.39757	0.40657	0.34979	0.37178	0.42421	0.2772	0.36413	0.34551	0.23918	0.36197	0.35825	0.24142
935.55	0.19126	0.42674	0.29068	0.33678	0.24431	0.41819	0.41607	0.39938	0.63694	0.51159	0.41341	0.27782	0.35332	0.30425	0.29803	0.33126	0.29932	0.21832	0.27062	0.27062	0.37407	0.55473	0.38009	0.4736	0.36287	0.40862	0.33652	0.37158	0.41939	0.27345	0.35813	0.35438	0.23814	0.35773	0.36189	0.23896
936.5	0.19022	0.40949	0.28632	0.33176	0.24265	0.403	0.41229	0.40385	0.61362	0.52617	0.40703	0.29255	0.33768	0.30201	0.30217	0.32168	0.30354	0.21981	0.27542	0.27542	0.38153	0.54637	0.37644	0.48525	0.37197	0.4322	0.343	0.36339	0.41424	0.26205	0.35123	0.35996	0.23474	0.35087	0.3773	0.24647
937.45	0.20402	0.37498	0.29529	0.34608	0.24551	0.40238	0.39717	0.39722	0.56483	0.53335	0.40474	0.29378	0.35839	0.28994	0.31372	0.32966	0.30122	0.22555	0.26263	0.26263	0.3877	0.50452	0.3774	0.48065	0.38943	0.43834	0.33496	0.37694	0.41809	0.27169	0.34569	0.36446	0.23566	0.34272	0.37675	0.25518
938.4	0.21357	0.36248	0.30307	0.32368	0.23789	0.39699	0.38392	0.38087	0.53575	0.54886	0.3991	0.29351	0.36341	0.28373	0.32769	0.33601	0.30799	0.21146	0.25819	0.25819	0.39062	0.46494	0.38607	0.48285	0.4011	0.43808	0.33997	0.37706	0.39229	0.25533	0.33092	0.36354	0.23817	0.32492	0.35112	0.26103
939.32	0.20709	0.35652	0.29478	0.31683	0.24199	0.3873	0.3873	0.39171	0.49102	0.58133	0.40462	0.29325	0.33762	0.27401	0.32504	0.32764	0.30424	0.22992	0.26095	0.26095	0.3591	0.43266	0.40063	0.50933	0.39297	0.43227	0.34004	0.37014	0.38138	0.25702	0.32355	0.38206	0.21073	0.32306	0.37331	0.26216
940.27	0.22121	0.3805	0.30598	0.32268	0.2552	0.40985	0.39656	0.39506	0.48009	0.60753	0.41267	0.29778	0.34086	0.28164	0.33681	0.31698	0.30933	0.24302	0.27786	0.27786	0.35828	0.43619	0.4143	0.5283	0.40847	0.43817	0.34698	0.36637	0.38817	0.27203	0.31576	0.39881	0.20239	0.34189	0.38297	0.26642
941.22	0.23119	0.3889	0.31487	0.3164	0.25384	0.40162	0.39054	0.38382	0.46515	0.63086	0.41559	0.29206	0.35912	0.27912	0.32633	0.32461	0.31008	0.23911	0.28763	0.28763	0.35785	0.40339	0.41585	0.5404	0.42096	0.40949	0.34859	0.38352	0.38628	0.2838	0.33003	0.39725	0.20531	0.33927	0.38409	0.27647
942.17	0.22214	0.40965	0.31889	0.32591	0.26998	0.40879	0.39624	0.38776	0.45753	0.66943	0.41209	0.29738	0.34116	0.28383	0.32538	0.34881	0.31277	0.23721	0.30815	0.30815	0.35649	0.39373	0.42934	0.55074	0.41416	0.40016	0.36126	0.3974	0.39123	0.28317	0.34084	0.41293	0.20879	0.34269	0.40545	0.27239
943.12	0.22993	0.41948	0.32691	0.35586	0.28503	0.41351	0.39357	0.39159	0.43737	0.68234	0.43291	0.30939	0.34474	0.28884	0.32958	0.35135	0.31108	0.24732	0.30897	0.30897	0.35691	0.38418	0.42976	0.56994	0.43047	0.39058	0.36489	0.40977	0.40379	0.29026	0.33134	0.42732	0.20011	0.34196	0.43979	0.26967
944.07	0.23854	0.44133	0.33925	0.36645	0.29852	0.41697	0.38497	0.3881	0.43968	0.70732	0.42884	0.30354	0.3609	0.29869	0.33317	0.35066	0.3134	0.24349	0.32512	0.32512	0.38771	0.37866	0.42264	0.54868	0.44229	0.39337	0.38108	0.42952	0.41283	0.29223	0.3382	0.42815	0.2067	0.3404	0.43133	0.2687
945.02	0.23823	0.44912	0.35101	0.37444	0.32706	0.41421	0.39162	0.39646	0.44714	0.74107	0.44976	0.31684	0.3706	0.32048	0.33755	0.37016	0.32904	0.24949	0.33379	0.33379	0.40303	0.3818	0.4307	0.56059	0.47688	0.41055	0.40706	0.45617	0.42674	0.29357	0.34618	0.42715	0.22351	0.34632	0.43903	0.29496
945.96	0.23984	0.45553	0.3525	0.38992	0.32585	0.42579	0.38488	0.40217	0.43585	0.75859	0.45255	0.30944	0.36768	0.32782	0.3489	0.359	0.31587	0.25624	0.32957	0.32957	0.39366	0.37606	0.4169	0.53734	0.49357	0.41251	0.40494	0.44371	0.43071	0.27979	0.31869	0.4354	0.21308	0.34473	0.42346	0.26387
946.89	0.2595	0.47114	0.36738	0.40468	0.33116	0.43319	0.38612	0.3935	0.44233	0.7613	0.45004	0.30727	0.37849	0.32484	0.34316	0.34291	0.32332	0.27488	0.3264	0.3264	0.40032	0.3742	0.41195	0.5412	0.50187	0.4175	0.40632	0.44308	0.42487	0.28775	0.30417	0.43076	0.21506	0.34512	0.42103	0.26699
947.84	0.26012	0.48603	0.36097	0.40198	0.3182	0.41912	0.39655	0.39533	0.448	0.76187	0.43437	0.30787	0.38135	0.33173	0.32707	0.3433	0.31343	0.27777	0.3333	0.3333	0.38349	0.35831	0.41016	0.53385	0.49153	0.4247	0.40265	0.44005	0.41135	0.27493	0.29995	0.42122	0.21286	0.35106	0.39936	0.27327
948.79	0.27964	0.49168	0.36697	0.4142	0.32457	0.45024	0.40965	0.40987	0.46637	0.7828	0.45945	0.32728	0.39881	0.34857	0.32901	0.35475	0.32614	0.29274	0.33564	0.33564	0.38468	0.3602	0.4396	0.54925	0.51394	0.455	0.39481	0.44749	0.41633	0.28879	0.29958	0.4397	0.22658	0.38085	0.43002	0.28302
949.74	0.29217	0.49576	0.3626	0.40833	0.31261	0.45009	0.40463	0.4046	0.46983	0.77963	0.45275	0.33414	0.42529	0.34694	0.33109	0.35766	0.32541	0.29761	0.343	0.343	0.38942	0.33427	0.44222	0.54581	0.51997	0.45709	0.38447	0.43007	0.40982	0.29791	0.29995	0.43671	0.22925	0.38742	0.43271	0.27172
950.68	0.29162	0.51566	0.35914	0.43136	0.31882	0.45381	0.41863	0.40862	0.48109	0.76156	0.45923	0.34651	0.43544	0.36284	0.3142	0.40688	0.33959	0.31437	0.34566	0.34566	0.39479	0.32389	0.44926	0.55849	0.51188	0.47834	0.37897	0.47124	0.40989	0.31822	0.30485	0.42842	0.2491	0.40844	0.45222	0.30132
951.63	0.30152	0.5165	0.35908	0.43193	0.31719	0.43774	0.42708	0.41449	0.47451	0.76654	0.47274	0.35205	0.43721	0.37715	0.32119	0.43777	0.34678	0.3084	0.36788	0.36788	0.38387	0.31547	0.45533	0.5592	0.52807	0.48105	0.37943	0.47781	0.42282	0.30198	0.31265	0.42994	0.25098	0.41792	0.46139	0.31007
952.58	0.31225	0.53562	0.359	0.43646	0.32451	0.43985	0.42686	0.41591	0.46048	0.7734	0.48619	0.35228	0.45082	0.37754	0.32956	0.43847	0.3639	0.30527	0.37782	0.37782	0.39114	0.33434	0.4475	0.5586	0.54759	0.49738	0.37713	0.48549	0.4436	0.30783	0.32521	0.43685	0.25686	0.42164	0.47522	0.30753
953.5	0.31583	0.5236	0.35499	0.43629	0.32619	0.42814	0.41869	0.41319	0.45756	0.76096	0.46074	0.35373	0.44117	0.36883	0.33649	0.4561	0.36891	0.29994	0.37912	0.37912	0.38587	0.33629	0.41569	0.54148	0.54725	0.4818	0.38015	0.49286	0.4441	0.31483	0.32564	0.42723	0.25864	0.41577	0.45512	0.31015
954.45	0.30525	0.5105	0.35256	0.44869	0.3273	0.41799	0.4151	0.41789	0.44722	0.72539	0.44312	0.34663	0.42051	0.36723	0.34054	0.45132	0.3587	0.28388	0.36029	0.36029	0.37344	0.31658	0.39154	0.52612	0.52369	0.4652	0.37611	0.4943	0.45005	0.28722	0.31913	0.4183	0.25419	0.40786	0.43703	0.30866
955.4	0.32111	0.51489	0.37851	0.44384	0.34806	0.40685	0.40834	0.42153	0.44556	0.73367	0.44264	0.34922	0.44063	0.37079	0.37829	0.46822	0.37178	0.27263	0.37037	0.37037	0.37839	0.31184	0.40085	0.52722	0.53026	0.45425	0.40196	0.48511	0.45106	0.27894	0.32128	0.42968	0.25636	0.39648	0.43344	0.30951
956.35	0.31003	0.49024	0.37477	0.42645	0.33718	0.40307	0.39889	0.42698	0.44048	0.71239	0.44067	0.33621	0.43717	0.34799	0.38447	0.47261	0.37669	0.25959	0.36511	0.36511	0.38037	0.2997	0.39997	0.51448	0.50163	0.43777	0.39651	0.47777	0.43648	0.27578	0.31443	0.43383	0.25856	0.38601	0.41242	0.28951
957.29	0.29645	0.46053	0.36273	0.41668	0.31999	0.39411	0.38186	0.42084	0.4402	0.68249	0.43683	0.33067	0.405	0.33694	0.37904	0.48373	0.35219	0.25363	0.33793	0.33793	0.38065	0.2756	0.40252	0.48497	0.46772	0.41105	0.39583	0.46526	0.41818	0.27129	0.29127	0.42021	0.25881	0.38399	0.41426	0.27306
958.24	0.29057	0.44987	0.3594	0.40161	0.31632	0.37437	0.37694	0.40581	0.43411	0.65127	0.45692	0.31755	0.41498	0.32522	0.38097	0.50263	0.3405	0.25903	0.33612	0.33612	0.37593	0.25927	0.41789	0.48016	0.46834	0.39103	0.39756	0.4515	0.41167	0.25518	0.28432	0.4209	0.25769	0.37387	0.41322	0.25751
959.17	0.29213	0.46405	0.35075	0.38601	0.30835	0.36635	0.36917	0.3919	0.4152	0.64514	0.46288	0.31956	0.41269	0.32631	0.36536	0.50786	0.35871	0.26361	0.33524	0.33524	0.37007	0.26558	0.41887	0.48376	0.44321	0.38674	0.39326	0.42378	0.39425	0.26299	0.27265	0.42629	0.25773	0.36987	0.40394	0.26104
960.11	0.27831	0.45868	0.34118	0.35403	0.28021	0.3572	0.36917	0.38969	0.39935	0.62688	0.47306	0.30749	0.38969	0.31788	0.35554	0.47052	0.35347	0.25983	0.33548	0.33548	0.361	0.26417	0.40958	0.45929	0.43238	0.39076	0.38266	0.38121	0.38727	0.2527	0.28026	0.4066	0.25788	0.36765	0.40148	0.25135
961.06	0.28514	0.47809	0.33896	0.36179	0.2924	0.35354	0.36297	0.38463	0.39758	0.60556	0.48073	0.32196	0.38593	0.3266	0.34011	0.48817	0.33879	0.26251	0.33016	0.33016	0.36148	0.2582	0.39944	0.43805	0.43897	0.39557	0.38055	0.36575	0.39893	0.26331	0.2673	0.38416	0.25864	0.38665	0.40724	0.26495
962.01	0.26767	0.47738	0.34829	0.35782	0.30163	0.34653	0.35938	0.37386	0.38934	0.61212	0.44751	0.32615	0.37949	0.31866	0.32992	0.50935	0.33822	0.26472	0.33839	0.33839	0.35143	0.26321	0.36901	0.44413	0.42363	0.38676	0.36949	0.37102	0.40942	0.26053	0.26422	0.37509	0.24954	0.38952	0.37184	0.26515
962.95	0.25052	0.47354	0.34696	0.35066	0.28294	0.32685	0.34673	0.3736	0.3722	0.60394	0.4279	0.32138	0.35789	0.31609	0.3033	0.50595	0.34	0.2438	0.32245	0.32245	0.34776	0.27024	0.33655	0.4294	0.39097	0.39739	0.34754	0.35684	0.38882	0.24262	0.25757	0.34899	0.24218	0.398	0.35523	0.26162
963.9	0.23362	0.47004	0.35153	0.35023	0.27557	0.33283	0.34662	0.39197	0.38016	0.60179	0.41776	0.31581	0.3324	0.29635	0.30587	0.54271	0.31423	0.23799	0.32037	0.32037	0.356	0.28034	0.33422	0.39922	0.3903	0.40108	0.34227	0.38263	0.38111	0.24403	0.2539	0.35258	0.25256	0.39229	0.37067	0.24536
964.82	0.2417	0.45195	0.33865	0.34268	0.26374	0.33068	0.34281	0.3799	0.38256	0.5808	0.40476	0.30177	0.32922	0.27428	0.29043	0.56284	0.29254	0.22395	0.30896	0.30896	0.35971	0.28014	0.33143	0.36866	0.3865	0.37473	0.31838	0.38247	0.36622	0.23686	0.24497	0.34555	0.25019	0.39172	0.37419	0.22984
965.77	0.21777	0.43756	0.32342	0.31835	0.25291	0.30733	0.34642	0.36613	0.37207	0.57217	0.38473	0.28116	0.30017	0.27129	0.28918	0.54354	0.30079	0.22051	0.28989	0.28989	0.34201	0.27789	0.31417	0.35865	0.35378	0.37094	0.31859	0.36726	0.35127	0.2216	0.24195	0.33309	0.24707	0.38729	0.34415	0.20362
966.71	0.22221	0.47085	0.31183	0.29917	0.23841	0.30167	0.35885	0.37188	0.3633	0.54005	0.40312	0.2642	0.30121	0.2889	0.28975	0.52214	0.30148	0.21	0.28247	0.28247	0.33501	0.24727	0.33401	0.34219	0.35024	0.37172	0.31322	0.34232	0.3267	0.2179	0.24125	0.32444	0.25216	0.37678	0.35374	0.1969
967.66	0.21849	0.47807	0.30435	0.27258	0.23991	0.31309	0.36713	0.36557	0.3572	0.51579	0.39913	0.25942	0.28971	0.28479	0.29504	0.50776	0.28558	0.20701	0.28384	0.28384	0.33197	0.22539	0.32956	0.32041	0.34017	0.34456	0.31429	0.3263	0.31534	0.22025	0.22773	0.30969	0.25396	0.36339	0.37375	0.18971
968.61	0.22755	0.47143	0.29009	0.24868	0.23793	0.29948	0.37839	0.35429	0.33759	0.49713	0.39922	0.24903	0.30518	0.2844	0.2884	0.49392	0.29589	0.20747	0.30228	0.30228	0.31263	0.1969	0.31686	0.31703	0.33686	0.32873	0.31462	0.29953	0.30774	0.20679	0.23012	0.29034	0.24167	0.36283	0.3746	0.19285
969.55	0.2232	0.4753	0.28221	0.24014	0.23425	0.30962	0.38471	0.34794	0.32206	0.4802	0.38238	0.25282	0.30314	0.30312	0.30383	0.48035	0.30717	0.21676	0.29655	0.29655	0.2998	0.18247	0.30462	0.34931	0.32437	0.32824	0.31374	0.29544	0.30787	0.20623	0.21856	0.27926	0.23246	0.36827	0.3546	0.20564
970.47	0.22744	0.45789	0.28287	0.2487	0.21714	0.32803	0.38639	0.34083	0.32242	0.45466	0.36405	0.26362	0.31152	0.28988	0.30432	0.4641	0.2826	0.21597	0.29034	0.29034	0.31511	0.17457	0.29644	0.36851	0.31143	0.30065	0.29829	0.2994	0.29669	0.21559	0.21022	0.26874	0.23009	0.34975	0.35862	0.23284
971.42	0.2351	0.42858	0.2893	0.2246	0.23689	0.33763	0.38973	0.35083	0.31055	0.44682	0.34542	0.26761	0.31138	0.27417	0.31226	0.44859	0.29144	0.22075	0.29458	0.29458	0.31533	0.1932	0.27982	0.37391	0.31457	0.30361	0.28996	0.27934	0.3034	0.21571	0.19941	0.27036	0.22705	0.36133	0.36646	0.2415
972.37	0.23677	0.42268	0.2899	0.23313	0.23162	0.34964	0.39893	0.36206	0.31486	0.43248	0.34151	0.2706	0.31468	0.26534	0.30646	0.44335	0.30851	0.23267	0.30139	0.30139	0.32161	0.18808	0.2949	0.39905	0.3045	0.2967	0.29259	0.28514	0.32319	0.22835	0.21053	0.28252	0.22479	0.35445	0.36547	0.24967
973.31	0.2424	0.41482	0.29238	0.23649	0.22842	0.35405	0.40134	0.36114	0.31563	0.41269	0.33626	0.28398	0.31508	0.25904	0.30189	0.42935	0.30006	0.22715	0.29137	0.29137	0.31701	0.18685	0.29222	0.40388	0.30825	0.28721	0.2848	0.29166	0.31952	0.23171	0.20086	0.27212	0.22774	0.34823	0.3506	0.25031
974.26	0.21918	0.39511	0.26635	0.21933	0.2325	0.33602	0.3944	0.35832	0.31204	0.39736	0.31778	0.26854	0.29106	0.22812	0.26954	0.40405	0.29044	0.20383	0.28399	0.28399	0.3016	0.18888	0.27104	0.36326	0.27042	0.26189	0.26224	0.28468	0.30335	0.22444	0.18168	0.25339	0.21941	0.33337	0.33582	0.21492
975.18	0.21631	0.40736	0.28107	0.20394	0.24872	0.34361	0.41263	0.38985	0.31045	0.42402	0.32807	0.27321	0.28683	0.23742	0.2711	0.41268	0.31752	0.20751	0.3063	0.3063	0.28981	0.21308	0.27824	0.36237	0.2984	0.28187	0.26597	0.3001	0.31298	0.22301	0.19315	0.26428	0.21848	0.35046	0.35879	0.21635
976.12	0.20881	0.40878	0.26958	0.21337	0.22761	0.34536	0.4239	0.38513	0.3323	0.40814	0.325	0.27313	0.29493	0.22943	0.26072	0.3988	0.30908	0.21125	0.3134	0.3134	0.29089	0.20226	0.27271	0.34085	0.30119	0.27799	0.27129	0.30953	0.3089	0.21381	0.20264	0.26516	0.22473	0.334	0.33685	0.19855
977.07	0.20432	0.41132	0.2715	0.21229	0.23548	0.34083	0.42533	0.37193	0.32662	0.40695	0.31634	0.27148	0.29079	0.2287	0.26751	0.37518	0.30157	0.21372	0.31336	0.31336	0.27	0.21345	0.25948	0.32125	0.31993	0.28357	0.26707	0.30197	0.28773	0.20527	0.18686	0.25315	0.21948	0.34578	0.31362	0.19399
978.01	0.19428	0.42203	0.25241	0.22033	0.23084	0.3552	0.4242	0.3772	0.33284	0.4226	0.30636	0.26476	0.27866	0.23705	0.25419	0.34821	0.3081	0.22428	0.31038	0.31038	0.26066	0.23242	0.24953	0.31604	0.30741	0.29429	0.26194	0.3028	0.29423	0.20707	0.18222	0.24709	0.20192	0.35191	0.31404	0.19406
978.96	0.19829	0.43292	0.27924	0.23798	0.21973	0.36699	0.44299	0.38603	0.3289	0.44015	0.31055	0.28274	0.27381	0.24642	0.26486	0.33942	0.3049	0.23548	0.31541	0.31541	0.27549	0.23515	0.25303	0.33508	0.32229	0.30959	0.26824	0.31696	0.30057	0.22428	0.20079	0.26002	0.20451	0.35505	0.31821	0.2131
979.88	0.19782	0.4281	0.26358	0.22315	0.22838	0.36966	0.44157	0.36991	0.33367	0.40614	0.30586	0.27277	0.28583	0.2389	0.25384	0.31825	0.27795	0.22645	0.317	0.317	0.27156	0.21515	0.25382	0.32319	0.31395	0.30718	0.26155	0.29515	0.29107	0.22364	0.19215	0.25531	0.20273	0.34792	0.32545	0.19225
980.82	0.19646	0.4385	0.27852	0.23095	0.24217	0.38062	0.43412	0.37519	0.33045	0.41954	0.31474	0.27282	0.27775	0.25188	0.25667	0.32516	0.27094	0.2229	0.31986	0.31986	0.25342	0.21343	0.27967	0.3473	0.31496	0.31629	0.27171	0.29893	0.28123	0.23974	0.18455	0.24759	0.2121	0.34973	0.35276	0.20751
981.77	0.20563	0.43413	0.26519	0.23993	0.24268	0.3916	0.43485	0.37798	0.3536	0.41468	0.30697	0.27411	0.28231	0.25943	0.25115	0.33353	0.26724	0.22843	0.31928	0.31928	0.26798	0.20776	0.29263	0.35097	0.30328	0.31641	0.27196	0.30623	0.28897	0.24887	0.17706	0.25198	0.21789	0.33615	0.35914	0.20934
982.71	0.20993	0.43789	0.27149	0.22709	0.26027	0.39001	0.44576	0.36527	0.36824	0.40426	0.31459	0.26247	0.28844	0.2575	0.26156	0.32839	0.26252	0.22178	0.33004	0.33004	0.28895	0.19854	0.30835	0.3336	0.30404	0.30807	0.27832	0.29077	0.28989	0.24996	0.18137	0.24571	0.23197	0.32574	0.36871	0.1958
983.63	0.19993	0.44572	0.26797	0.22933	0.28733	0.38442	0.42762	0.37161	0.37181	0.40287	0.31844	0.25505	0.29569	0.2662	0.26383	0.34571	0.25634	0.2283	0.33675	0.33675	0.27054	0.19748	0.3117	0.33363	0.32191	0.31557	0.2883	0.29079	0.30711	0.23585	0.17787	0.23588	0.23051	0.32435	0.37422	0.18788
984.58	0.21436	0.47237	0.26089	0.23909	0.28857	0.37696	0.41754	0.37783	0.39088	0.43043	0.31688	0.25606	0.30065	0.27507	0.26764	0.35116	0.27815	0.22569	0.32659	0.32659	0.28302	0.19647	0.32754	0.35041	0.30962	0.33872	0.29493	0.29696	0.31448	0.23051	0.16585	0.23437	0.238	0.31404	0.35734	0.19907
985.52	0.22256	0.46758	0.26921	0.25421	0.30732	0.36816	0.42087	0.39166	0.42449	0.43418	0.30885	0.25823	0.30267	0.27564	0.27493	0.3668	0.30533	0.2418	0.34686	0.34686	0.29896	0.19858	0.31629	0.35576	0.30568	0.33465	0.29679	0.31209	0.32494	0.23428	0.16728	0.24638	0.23201	0.31565	0.34348	0.20568
986.46	0.22824	0.4742	0.29117	0.26725	0.30344	0.36503	0.41856	0.4138	0.43801	0.44732	0.33527	0.27066	0.31675	0.28332	0.30154	0.36984	0.30545	0.23164	0.34666	0.34666	0.31313	0.18781	0.323	0.36944	0.31574	0.36262	0.30746	0.32843	0.32402	0.22337	0.17136	0.24382	0.2353	0.31515	0.33712	0.21004
987.41	0.21835	0.4611	0.28087	0.27705	0.29376	0.34821	0.39276	0.43914	0.44839	0.44471	0.31383	0.28321	0.33741	0.27733	0.29497	0.36972	0.31097	0.2232	0.33405	0.33405	0.30646	0.19	0.30352	0.38454	0.32639	0.35672	0.29783	0.33407	0.30674	0.20863	0.15049	0.25667	0.23443	0.3165	0.30959	0.2251
988.33	0.23658	0.44573	0.27897	0.27238	0.29087	0.3541	0.40159	0.45164	0.471	0.42938	0.30368	0.28935	0.34003	0.2832	0.28697	0.36712	0.3336	0.24098	0.33964	0.33964	0.30009	0.18833	0.30534	0.39179	0.31575	0.36591	0.29382	0.34048	0.30751	0.22775	0.1589	0.26867	0.22498	0.31148	0.30684	0.23387
989.27	0.20348	0.41101	0.26604	0.26357	0.2594	0.34676	0.39378	0.44563	0.45779	0.39226	0.28318	0.2659	0.30984	0.25124	0.26164	0.33707	0.31887	0.24541	0.33904	0.33904	0.26581	0.1769	0.25942	0.33406	0.30125	0.32705	0.28295	0.31495	0.27171	0.22442	0.16132	0.25128	0.21081	0.28516	0.2841	0.20604
990.21	0.18873	0.38372	0.24235	0.24561	0.233	0.33301	0.37431	0.44599	0.46014	0.38505	0.28781	0.26868	0.31444	0.24345	0.2412	0.29994	0.30467	0.21404	0.31467	0.31467	0.26389	0.16708	0.26033	0.3129	0.29549	0.31366	0.27126	0.30062	0.26167	0.21464	0.15721	0.2436	0.20239	0.26068	0.28633	0.19567
991.16	0.17925	0.37045	0.22611	0.2134	0.23257	0.33133	0.36121	0.44679	0.46048	0.37328	0.25242	0.26298	0.30961	0.23523	0.22286	0.28077	0.29895	0.22563	0.32413	0.32413	0.23618	0.17377	0.24333	0.30462	0.2924	0.29292	0.26146	0.27944	0.2642	0.21193	0.15456	0.23335	0.19659	0.24675	0.29129	0.1869
992.08	0.17204	0.34999	0.24028	0.21158	0.22907	0.3462	0.36047	0.45052	0.47979	0.36677	0.26972	0.25721	0.2886	0.22769	0.22196	0.28594	0.29008	0.23733	0.33141	0.33141	0.2414	0.17024	0.25661	0.32404	0.26994	0.2926	0.26225	0.2829	0.27667	0.21459	0.17431	0.22039	0.19363	0.2271	0.30642	0.18281
993.02	0.16513	0.34835	0.24771	0.21073	0.22064	0.34008	0.34287	0.45128	0.50111	0.37311	0.27839	0.25582	0.29072	0.22573	0.23682	0.27341	0.26332	0.22727	0.32423	0.32423	0.26364	0.17132	0.2532	0.33058	0.2646	0.27183	0.2751	0.27308	0.26118	0.19132	0.15617	0.20842	0.20572	0.2234	0.29567	0.19381
993.96	0.17613	0.35836	0.26614	0.20658	0.22642	0.32584	0.33022	0.46081	0.50502	0.37287	0.30243	0.25699	0.30965	0.24839	0.25948	0.26969	0.24846	0.23395	0.32561	0.32561	0.26287	0.16822	0.2737	0.35259	0.27848	0.29288	0.27244	0.27864	0.28404	0.18363	0.1571	0.2056	0.19388	0.22709	0.31031	0.19841
994.9	0.19017	0.37194	0.27737	0.20658	0.24683	0.33017	0.33405	0.45713	0.51695	0.36371	0.29344	0.26115	0.33118	0.24895	0.27511	0.28407	0.24523	0.25237	0.33757	0.33757	0.27018	0.18927	0.25886	0.36515	0.30443	0.30257	0.28143	0.2741	0.29476	0.18733	0.1648	0.20678	0.19272	0.23278	0.30148	0.19784
995.82	0.1974	0.36135	0.27897	0.22106	0.24546	0.30726	0.33421	0.45158	0.50491	0.37283	0.29862	0.24518	0.33748	0.2488	0.26275	0.28719	0.24126	0.22264	0.32258	0.32258	0.26683	0.19717	0.24777	0.34376	0.28303	0.29926	0.2797	0.26692	0.28009	0.18299	0.16936	0.19022	0.18076	0.22408	0.29359	0.18169
996.77	0.21148	0.37682	0.27384	0.22174	0.24052	0.29557	0.32224	0.44201	0.50147	0.37276	0.29051	0.23551	0.33855	0.25691	0.26303	0.27274	0.24014	0.22107	0.32721	0.32721	0.24639	0.20139	0.23175	0.32053	0.30752	0.30727	0.28322	0.26469	0.27402	0.18422	0.1585	0.17627	0.17012	0.22742	0.28138	0.17083
997.71	0.21251	0.38551	0.28938	0.23656	0.2499	0.32278	0.33272	0.43699	0.51675	0.37133	0.29779	0.24109	0.35294	0.26519	0.26423	0.276	0.2635	0.23588	0.32987	0.32987	0.24062	0.19697	0.24206	0.30546	0.30211	0.32406	0.28648	0.27352	0.28851	0.20255	0.17679	0.17625	0.17892	0.2228	0.28592	0.16865
998.65	0.22023	0.36527	0.28791	0.25438	0.26113	0.33571	0.33049	0.42554	0.53136	0.38004	0.28796	0.2466	0.36135	0.26957	0.26012	0.2872	0.27774	0.22394	0.31131	0.31131	0.25111	0.2068	0.2358	0.3046	0.30982	0.3238	0.29575	0.28965	0.29975	0.1935	0.18599	0.18077	0.17537	0.23234	0.2713	0.17254
999.57	0.21475	0.35757	0.27333	0.25769	0.24074	0.33587	0.31751	0.42518	0.52272	0.36853	0.29223	0.22481	0.33657	0.27348	0.24228	0.28611	0.27246	0.22516	0.28342	0.28342	0.23955	0.20652	0.22885	0.28742	0.28523	0.32016	0.27389	0.29063	0.30095	0.18151	0.17603	0.1729	0.17253	0.233	0.27656	0.17104
1000.5	0.20486	0.34838	0.26213	0.26455	0.24351	0.35949	0.31734	0.43129	0.54618	0.35669	0.29305	0.23357	0.31128	0.27507	0.25364	0.29437	0.27296	0.24504	0.28451	0.28451	0.26041	0.20861	0.24414	0.29864	0.27871	0.31398	0.26377	0.29926	0.3096	0.1801	0.1799	0.19592	0.18211	0.24495	0.29055	0.19027
1001.5	0.18438	0.3314	0.26416	0.25127	0.22795	0.36536	0.30814	0.42521	0.53921	0.34281	0.2825	0.23125	0.28886	0.25673	0.2488	0.29234	0.26705	0.23683	0.24346	0.24346	0.26711	0.19828	0.24441	0.28981	0.25487	0.29709	0.25298	0.28481	0.3036	0.18561	0.16393	0.20612	0.18481	0.24542	0.28515	0.17354
1002.4	0.18028	0.31017	0.24008	0.23472	0.22838	0.34527	0.28176	0.41592	0.52159	0.32288	0.26226	0.20752	0.2616	0.22586	0.23385	0.28687	0.24599	0.21577	0.22339	0.22339	0.25927	0.19068	0.2173	0.27258	0.25371	0.27797	0.23152	0.2656	0.29428	0.17239	0.13974	0.21152	0.16313	0.23254	0.27517	0.14039
1003.3	0.18287	0.32024	0.22336	0.22128	0.22223	0.34769	0.28086	0.41375	0.52759	0.32054	0.26169	0.22126	0.26652	0.21821	0.22384	0.29072	0.25231	0.23051	0.23715	0.23715	0.2671	0.19428	0.21857	0.28881	0.27044	0.27449	0.22624	0.2538	0.28978	0.18656	0.12837	0.20854	0.18006	0.22832	0.29578	0.15263
1004.3	0.1889	0.33394	0.24076	0.22961	0.2352	0.36588	0.28873	0.4106	0.52926	0.34971	0.27728	0.24233	0.28213	0.2355	0.24164	0.32716	0.26294	0.24201	0.25467	0.25467	0.27555	0.21589	0.23297	0.31233	0.2853	0.28224	0.24895	0.27014	0.29942	0.21079	0.13683	0.21131	0.18085	0.25139	0.29271	0.15523
1005.2	0.19036	0.33591	0.23753	0.215	0.23306	0.34628	0.26706	0.38393	0.50087	0.34026	0.27357	0.2271	0.28451	0.22252	0.23142	0.33894	0.26508	0.22924	0.23555	0.23555	0.25964	0.20575	0.20673	0.30738	0.29025	0.27332	0.24843	0.26789	0.29765	0.20297	0.13081	0.19638	0.1774	0.24922	0.2615	0.13337
1006.1	0.21986	0.35431	0.24994	0.23371	0.26521	0.36243	0.28841	0.37243	0.48964	0.35534	0.28327	0.23527	0.31713	0.25922	0.25311	0.38916	0.27848	0.24792	0.26898	0.26898	0.27327	0.21924	0.21588	0.3292	0.31219	0.31145	0.26439	0.31136	0.31836	0.22425	0.15713	0.20374	0.18619	0.24619	0.28187	0.15335
1007.1	0.22693	0.37469	0.24519	0.2601	0.26003	0.35899	0.30134	0.3688	0.47454	0.3677	0.30228	0.25744	0.33327	0.28608	0.25707	0.42956	0.27135	0.25965	0.28109	0.28109	0.28484	0.24605	0.24703	0.36591	0.30964	0.32736	0.27389	0.32638	0.32044	0.23319	0.17873	0.19693	0.19381	0.26469	0.30207	0.17733
1008	0.23248	0.39592	0.26535	0.28391	0.26041	0.36421	0.30134	0.36792	0.46758	0.39339	0.32152	0.25775	0.34924	0.30196	0.27787	0.46307	0.27645	0.26329	0.2775	0.2775	0.28461	0.27197	0.28003	0.37285	0.3069	0.33968	0.27371	0.33615	0.3268	0.24559	0.18892	0.20085	0.18977	0.27394	0.3097	0.18559
1008.9	0.21603	0.38933	0.25206	0.2722	0.24818	0.35534	0.28954	0.34499	0.43937	0.39255	0.30946	0.24459	0.32514	0.27976	0.27724	0.45747	0.25611	0.26411	0.26816	0.26816	0.27153	0.24764	0.27865	0.36153	0.28029	0.33215	0.25788	0.32577	0.29737	0.24067	0.18346	0.18505	0.1882	0.25682	0.31702	0.18681
1009.9	0.22845	0.39774	0.25653	0.28386	0.2437	0.37382	0.30124	0.36219	0.44651	0.42229	0.33675	0.2694	0.32927	0.29711	0.29531	0.47535	0.25404	0.28662	0.28448	0.28448	0.27967	0.26216	0.31443	0.3881	0.30611	0.33901	0.27573	0.34261	0.29453	0.27643	0.19417	0.21273	0.19191	0.27159	0.35594	0.20837
1010.8	0.2205	0.38901	0.23524	0.26782	0.23403	0.33784	0.2893	0.36069	0.44968	0.41875	0.35225	0.27923	0.31603	0.27956	0.28528	0.46127	0.22768	0.26002	0.27226	0.27226	0.25565	0.26427	0.32917	0.38823	0.27911	0.31441	0.26638	0.30815	0.26778	0.25151	0.19431	0.21654	0.17634	0.28269	0.35919	0.21386
1011.7	0.21801	0.37715	0.23614	0.24351	0.22598	0.34689	0.29009	0.3479	0.44113	0.41426	0.35797	0.27632	0.32397	0.26074	0.29485	0.43957	0.23675	0.25292	0.26971	0.26971	0.24749	0.25157	0.32711	0.38835	0.28997	0.29664	0.2665	0.2932	0.25306	0.25326	0.18838	0.21972	0.17046	0.26481	0.35794	0.20968
1012.7	0.22356	0.35556	0.23239	0.23921	0.23475	0.34761	0.29031	0.34617	0.41693	0.40009	0.36282	0.28349	0.3071	0.26019	0.30122	0.45112	0.23371	0.24645	0.27424	0.27424	0.25227	0.23377	0.3223	0.39343	0.28529	0.27992	0.26974	0.30603	0.24737	0.24864	0.19566	0.21774	0.16892	0.25793	0.35802	0.20057
1013.6	0.24104	0.34497	0.25759	0.2478	0.23253	0.33315	0.2975	0.3664	0.42077	0.3966	0.38468	0.29228	0.3076	0.26692	0.31404	0.46369	0.22748	0.23277	0.27972	0.27972	0.2658	0.23268	0.33574	0.40372	0.29937	0.27805	0.29291	0.30539	0.25708	0.24114	0.19456	0.24835	0.17962	0.25914	0.36567	0.20712
1014.5	0.24276	0.34443	0.26947	0.25289	0.24027	0.32495	0.29178	0.36171	0.40361	0.39126	0.38576	0.28576	0.31238	0.25935	0.30822	0.47155	0.22969	0.2142	0.28583	0.28583	0.26456	0.23227	0.33874	0.38442	0.27909	0.27544	0.28446	0.28987	0.27245	0.23039	0.19006	0.2398	0.18332	0.24952	0.36226	0.19915
1015.5	0.24595	0.33429	0.27265	0.26726	0.22419	0.34394	0.29279	0.35888	0.38567	0.39312	0.37764	0.28339	0.30188	0.25355	0.31597	0.48269	0.23936	0.2217	0.2885	0.2885	0.27467	0.2228	0.32126	0.37472	0.28863	0.27209	0.27696	0.28382	0.2751	0.24111	0.18424	0.22962	0.19475	0.22881	0.34801	0.19599
1016.4	0.25573	0.35975	0.29031	0.27597	0.2373	0.3426	0.29304	0.36368	0.38586	0.42302	0.38361	0.28716	0.31756	0.27954	0.32712	0.52349	0.24946	0.22148	0.30006	0.30006	0.2888	0.2335	0.31913	0.37107	0.3051	0.29337	0.28944	0.30067	0.30338	0.25376	0.18183	0.23906	0.20681	0.24814	0.3365	0.21077
1017.3	0.26615	0.37413	0.30525	0.28034	0.23555	0.34017	0.30291	0.36653	0.398	0.43642	0.38764	0.28621	0.33004	0.27056	0.33429	0.53144	0.24968	0.22324	0.31222	0.31222	0.29891	0.2285	0.31659	0.37213	0.30337	0.29209	0.29973	0.27904	0.30791	0.26707	0.18287	0.23808	0.22062	0.24619	0.33439	0.21602
1018.3	0.24362	0.35631	0.26742	0.26505	0.23502	0.35254	0.29432	0.34188	0.38686	0.42576	0.37685	0.28994	0.32956	0.25751	0.31755	0.52647	0.2452	0.21591	0.30245	0.30245	0.30234	0.21922	0.30501	0.37338	0.28966	0.28312	0.27661	0.26843	0.30535	0.25736	0.17733	0.21919	0.21797	0.23671	0.33366	0.20773
1019.2	0.24848	0.38429	0.2894	0.27921	0.25761	0.38324	0.31707	0.36173	0.41498	0.43993	0.37923	0.31145	0.33992	0.27238	0.33019	0.54821	0.25205	0.24883	0.31479	0.31479	0.32971	0.23119	0.31606	0.40776	0.33607	0.32167	0.29585	0.29057	0.32398	0.27292	0.19788	0.22754	0.23293	0.24423	0.34543	0.23314
1020.1	0.24549	0.39152	0.30869	0.27818	0.27783	0.39224	0.32952	0.37594	0.41753	0.46966	0.38535	0.32433	0.3421	0.28055	0.33074	0.56298	0.27941	0.25656	0.3245	0.3245	0.33148	0.23945	0.34441	0.4301	0.34102	0.31527	0.31698	0.29936	0.34193	0.28061	0.20732	0.25218	0.23173	0.26245	0.3565	0.23797
1021.1	0.25316	0.3831	0.31206	0.28311	0.26985	0.40868	0.33566	0.39224	0.428	0.45601	0.39422	0.33342	0.32233	0.27694	0.32969	0.55443	0.28046	0.25986	0.32815	0.32815	0.33819	0.23148	0.37073	0.43463	0.34127	0.3191	0.31602	0.28422	0.33102	0.28005	0.20467	0.24663	0.2355	0.25993	0.36187	0.23247
1022	0.24885	0.38166	0.31257	0.2736	0.27576	0.41279	0.3413	0.40155	0.42153	0.45611	0.41134	0.34144	0.30714	0.28243	0.32296	0.56386	0.27449	0.25776	0.32422	0.32422	0.33941	0.23941	0.37509	0.44283	0.34221	0.32124	0.31406	0.30819	0.32505	0.27338	0.20223	0.26676	0.22969	0.2689	0.36594	0.23974
1022.9	0.27003	0.40243	0.33233	0.29097	0.29784	0.41824	0.36603	0.42324	0.41301	0.48214	0.42385	0.33754	0.32131	0.28382	0.33177	0.57793	0.29907	0.26879	0.33709	0.33709	0.32959	0.27082	0.39009	0.43973	0.34004	0.32614	0.32529	0.3225	0.3431	0.28433	0.22327	0.27397	0.2301	0.28453	0.35864	0.25081
1023.9	0.25358	0.37679	0.31733	0.25805	0.28241	0.39614	0.36258	0.40696	0.37962	0.50192	0.42454	0.32983	0.29873	0.27251	0.33563	0.54553	0.3042	0.24941	0.33833	0.33833	0.30232	0.25715	0.36619	0.42771	0.29023	0.29214	0.30654	0.30388	0.33427	0.27586	0.21244	0.27042	0.22071	0.28354	0.34768	0.2399
1024.8	0.25275	0.37394	0.32425	0.25784	0.27354	0.39202	0.36521	0.4148	0.38382	0.49075	0.43899	0.31939	0.2994	0.27507	0.34756	0.54118	0.28953	0.2484	0.34347	0.34347	0.32554	0.25379	0.36517	0.42529	0.2824	0.30521	0.29819	0.3037	0.34754	0.2702	0.21326	0.25908	0.22929	0.28653	0.36413	0.24258
1025.7	0.24354	0.3831	0.31173	0.25083	0.27869	0.36115	0.37003	0.4142	0.36945	0.51532	0.42896	0.3206	0.29922	0.27145	0.33994	0.53053	0.28441	0.24658	0.34547	0.34547	0.30948	0.26529	0.36183	0.43505	0.26231	0.30331	0.28053	0.31076	0.35625	0.26565	0.22791	0.27075	0.23368	0.28254	0.37499	0.24785
1026.7	0.22309	0.3802	0.31318	0.24226	0.2721	0.36483	0.35674	0.41257	0.38359	0.54006	0.40057	0.31317	0.30016	0.26157	0.32571	0.50721	0.28691	0.24805	0.34875	0.34875	0.31688	0.28718	0.34447	0.43608	0.2574	0.29724	0.28751	0.29168	0.37504	0.27151	0.22314	0.25965	0.25426	0.28798	0.37457	0.24063
1027.6	0.21819	0.37557	0.32815	0.24285	0.2523	0.37014	0.3595	0.42073	0.39564	0.57399	0.395	0.32325	0.29677	0.28621	0.34361	0.50994	0.27744	0.25297	0.36747	0.36747	0.32899	0.27578	0.35291	0.45449	0.27443	0.31229	0.30115	0.29841	0.36307	0.28198	0.22716	0.2621	0.255	0.29833	0.3874	0.25358
1028.5	0.229	0.38479	0.32724	0.2731	0.24453	0.37078	0.35762	0.45148	0.42097	0.58468	0.39399	0.32266	0.32244	0.30345	0.3548	0.52502	0.26229	0.25933	0.37314	0.37314	0.35855	0.30114	0.37622	0.45632	0.28953	0.33244	0.32191	0.32875	0.37265	0.28121	0.22944	0.27879	0.26466	0.31111	0.38931	0.25179
1029.4	0.2285	0.38315	0.32801	0.274	0.24517	0.36908	0.35749	0.44776	0.42125	0.6163	0.39308	0.3316	0.32505	0.29325	0.35992	0.52598	0.25905	0.27146	0.37731	0.37731	0.35528	0.31098	0.37846	0.46316	0.30259	0.31532	0.33569	0.33444	0.36648	0.29523	0.2271	0.28088	0.27203	0.31759	0.38549	0.2539
1030.4	0.23473	0.3783	0.33296	0.28457	0.24886	0.39099	0.3645	0.46231	0.43021	0.63179	0.39496	0.33002	0.32324	0.288	0.36585	0.53751	0.26869	0.291	0.37518	0.37518	0.37679	0.30258	0.3791	0.45696	0.31211	0.32387	0.36192	0.35055	0.36588	0.31315	0.22652	0.27287	0.27501	0.33422	0.38994	0.26376
1031.3	0.25623	0.38734	0.33367	0.28909	0.27004	0.38188	0.3887	0.47019	0.40391	0.63558	0.40266	0.33887	0.32947	0.31681	0.3901	0.54622	0.28859	0.30037	0.39352	0.39352	0.37861	0.28534	0.38654	0.46867	0.31954	0.34693	0.3636	0.35891	0.37151	0.31094	0.24424	0.28888	0.26427	0.33831	0.38841	0.27878
1032.2	0.26216	0.36995	0.32507	0.2855	0.27272	0.35765	0.39378	0.47277	0.39783	0.63037	0.38993	0.34013	0.33793	0.2923	0.38218	0.52416	0.30334	0.28139	0.38382	0.38382	0.37075	0.28235	0.36632	0.46505	0.31931	0.34456	0.36107	0.35047	0.39634	0.30299	0.24404	0.29911	0.25948	0.331	0.37546	0.26096
1033.2	0.25329	0.38519	0.33877	0.27328	0.27545	0.3624	0.39074	0.45823	0.3818	0.62967	0.37925	0.34033	0.32716	0.28953	0.3758	0.51409	0.31454	0.28741	0.36457	0.36457	0.35712	0.25607	0.35972	0.46802	0.30775	0.35067	0.35838	0.32662	0.3988	0.30375	0.2355	0.2891	0.25896	0.31213	0.37319	0.25909
1034.1	0.2571	0.40084	0.33376	0.26859	0.27402	0.3725	0.38878	0.45671	0.37786	0.64515	0.36926	0.34054	0.34382	0.31071	0.36135	0.50087	0.32183	0.28201	0.37187	0.37187	0.34203	0.2475	0.35587	0.46438	0.29543	0.38698	0.35487	0.32555	0.39738	0.29887	0.23083	0.29836	0.24213	0.31703	0.36901	0.25004
1035	0.2424	0.37906	0.33066	0.25345	0.26862	0.36135	0.39224	0.42507	0.34875	0.63297	0.3465	0.3408	0.34483	0.30554	0.35767	0.48856	0.3234	0.27068	0.37216	0.37216	0.32778	0.25345	0.33245	0.45873	0.2841	0.37498	0.34342	0.31259	0.41473	0.27699	0.23093	0.29712	0.2362	0.32297	0.35676	0.22928
1036	0.23164	0.38092	0.32975	0.26666	0.25446	0.3666	0.39088	0.42889	0.35289	0.63478	0.34639	0.33809	0.3549	0.30727	0.36833	0.47828	0.31813	0.26092	0.36765	0.36765	0.32623	0.26108	0.34988	0.44701	0.29745	0.39614	0.34879	0.33527	0.40101	0.27856	0.23034	0.30105	0.23786	0.34091	0.35494	0.22394
1036.9	0.23499	0.41679	0.33514	0.26464	0.25963	0.3714	0.3788	0.42246	0.33461	0.62244	0.35602	0.33349	0.35732	0.32474	0.36833	0.47889	0.31559	0.26554	0.36541	0.36541	0.33794	0.26265	0.36864	0.44444	0.29251	0.4179	0.34796	0.34511	0.40364	0.27527	0.2322	0.31168	0.24405	0.34411	0.36624	0.23795
1037.8	0.24706	0.41391	0.32491	0.25701	0.27543	0.36392	0.39297	0.40422	0.32556	0.60169	0.37529	0.33698	0.37583	0.3198	0.35579	0.48632	0.33646	0.24817	0.37807	0.37807	0.35143	0.26864	0.38304	0.44216	0.31789	0.43273	0.34576	0.3422	0.39734	0.27562	0.24393	0.31609	0.24974	0.36343	0.37452	0.24394
1038.8	0.25522	0.40069	0.30392	0.25399	0.27404	0.35514	0.39348	0.40154	0.30168	0.56453	0.38112	0.31598	0.36901	0.31898	0.34885	0.47338	0.327	0.2463	0.37241	0.37241	0.36196	0.28559	0.3985	0.42608	0.33102	0.42321	0.341	0.33595	0.37826	0.26758	0.25472	0.31961	0.25819	0.34738	0.38211	0.24985
1039.7	0.27243	0.42269	0.31359	0.26953	0.27341	0.36312	0.37604	0.41838	0.32144	0.55197	0.4043	0.31409	0.37128	0.34788	0.34804	0.47908	0.32808	0.26229	0.37332	0.37332	0.38287	0.29217	0.43061	0.42821	0.34891	0.44962	0.35023	0.35764	0.36928	0.28724	0.25236	0.34599	0.26601	0.33949	0.39443	0.26081
1040.6	0.26986	0.39441	0.29122	0.24766	0.27706	0.35045	0.36506	0.39828	0.31365	0.52539	0.37112	0.3019	0.34267	0.32476	0.31807	0.45596	0.31766	0.27204	0.36367	0.36367	0.37279	0.28376	0.41266	0.42443	0.32457	0.42453	0.335	0.33384	0.37572	0.28622	0.25236	0.3426	0.25916	0.31337	0.38265	0.24252
1041.5	0.27684	0.39387	0.29456	0.25588	0.28747	0.36095	0.36374	0.38454	0.32251	0.50405	0.36331	0.31166	0.34617	0.33285	0.31977	0.45397	0.34058	0.29148	0.36705	0.36705	0.37989	0.30769	0.41568	0.44432	0.33888	0.40832	0.33487	0.32714	0.3614	0.29516	0.25791	0.33126	0.26482	0.32162	0.38367	0.23955
1042.5	0.2605	0.38994	0.2708	0.25639	0.26366	0.34327	0.34376	0.38156	0.29424	0.47312	0.3186	0.29198	0.32733	0.3176	0.31121	0.41975	0.32685	0.29564	0.34163	0.34163	0.37241	0.28692	0.39837	0.44217	0.30465	0.37865	0.32047	0.33503	0.33806	0.2841	0.23572	0.32858	0.24307	0.30085	0.361	0.22914
1043.4	0.2618	0.38891	0.2812	0.26082	0.27015	0.35334	0.33968	0.37134	0.28886	0.45624	0.30019	0.30446	0.34185	0.31584	0.31858	0.40776	0.34736	0.30471	0.32841	0.32841	0.38181	0.27211	0.38307	0.46657	0.30531	0.37251	0.3164	0.34157	0.35692	0.30115	0.24643	0.3323	0.24502	0.31119	0.34985	0.23367
1044.3	0.24491	0.36195	0.2727	0.25523	0.2721	0.33457	0.34307	0.35334	0.2619	0.43457	0.26884	0.30318	0.34531	0.28705	0.30764	0.38193	0.34044	0.27015	0.32765	0.32765	0.3692	0.26935	0.36463	0.47103	0.29897	0.33835	0.30814	0.32672	0.33469	0.27577	0.25767	0.324	0.23595	0.30744	0.3376	0.24644
1045.2	0.24606	0.36042	0.27017	0.24208	0.2446	0.31567	0.32178	0.33068	0.23608	0.40534	0.26587	0.29262	0.34522	0.27596	0.29694	0.37253	0.32635	0.2445	0.30159	0.30159	0.35866	0.27281	0.35691	0.46171	0.29096	0.31514	0.30427	0.31092	0.30662	0.24465	0.24414	0.2973	0.22578	0.2995	0.34911	0.25035
1046.2	0.23699	0.33641	0.26117	0.24466	0.24476	0.304	0.31207	0.3332	0.2208	0.4147	0.24745	0.27651	0.33499	0.26927	0.30434	0.36857	0.30713	0.23719	0.28847	0.28847	0.35134	0.27797	0.35765	0.44578	0.28784	0.30457	0.30544	0.31683	0.31525	0.24491	0.23432	0.30481	0.22464	0.29315	0.33362	0.25569
1047.1	0.24655	0.30517	0.27808	0.24945	0.25481	0.30171	0.30948	0.31229	0.22278	0.40894	0.26068	0.27365	0.32174	0.27039	0.29865	0.37006	0.30784	0.22781	0.27803	0.27803	0.3437	0.30171	0.36468	0.44572	0.30299	0.28821	0.30521	0.29323	0.31135	0.22994	0.23933	0.28461	0.22417	0.29764	0.33202	0.25498
1048	0.2393	0.32923	0.26885	0.23747	0.24452	0.28579	0.30008	0.31587	0.21906	0.40054	0.26976	0.26229	0.29308	0.26979	0.28559	0.36771	0.28671	0.2191	0.274	0.274	0.35336	0.30842	0.37495	0.43197	0.289	0.2887	0.28949	0.27385	0.28958	0.20896	0.21631	0.26626	0.22576	0.30449	0.34575	0.25144
1049	0.24093	0.33247	0.26367	0.21973	0.23914	0.29081	0.29051	0.32094	0.22203	0.39501	0.27347	0.24969	0.29397	0.26523	0.27822	0.3462	0.28256	0.22705	0.26177	0.26177	0.36281	0.30198	0.38547	0.43367	0.27756	0.28428	0.27464	0.25053	0.28353	0.20861	0.19773	0.24893	0.22747	0.30169	0.35728	0.24871
1049.9	0.24191	0.35175	0.2775	0.24757	0.25751	0.30974	0.30264	0.33721	0.23227	0.38451	0.28413	0.24731	0.29746	0.27226	0.29705	0.34707	0.29671	0.23532	0.25965	0.25965	0.38188	0.30066	0.40288	0.43018	0.26325	0.28356	0.27234	0.25272	0.28993	0.2322	0.20497	0.27306	0.23796	0.31037	0.35236	0.25879
1050.8	0.23398	0.35762	0.27952	0.22989	0.23573	0.30693	0.29961	0.33472	0.21654	0.34573	0.29009	0.23881	0.26492	0.2516	0.28564	0.3125	0.27533	0.22904	0.25205	0.25205	0.37792	0.27085	0.40784	0.41282	0.23291	0.269	0.26004	0.23095	0.26474	0.23172	0.20017	0.2613	0.22561	0.30164	0.37516	0.24412
1051.7	0.24105	0.388	0.28065	0.20627	0.23034	0.31864	0.29545	0.34922	0.22385	0.34576	0.2707	0.23863	0.26532	0.26095	0.29458	0.2788	0.25565	0.21989	0.26629	0.26629	0.37758	0.26472	0.40218	0.42365	0.22352	0.27979	0.25873	0.2234	0.2699	0.24606	0.20921	0.2789	0.2352	0.29909	0.38069	0.26986
1052.7	0.23565	0.37474	0.29075	0.2292	0.2433	0.32694	0.30064	0.34156	0.23425	0.3229	0.25816	0.24355	0.26854	0.25612	0.31115	0.28263	0.25936	0.22338	0.26363	0.26363	0.36367	0.25739	0.42406	0.43613	0.22105	0.27682	0.27398	0.23423	0.27102	0.2575	0.22601	0.28813	0.23327	0.29094	0.38586	0.27836
1053.6	0.23845	0.37568	0.28706	0.23866	0.23423	0.31894	0.2782	0.31603	0.21953	0.2887	0.23935	0.23504	0.25665	0.24175	0.31706	0.28276	0.24601	0.20878	0.23307	0.23307	0.35383	0.2433	0.41311	0.43309	0.2076	0.2657	0.27026	0.23424	0.25967	0.25684	0.21814	0.28798	0.22788	0.28181	0.40104	0.27723
1054.5	0.23911	0.3746	0.2945	0.22737	0.22519	0.32368	0.25558	0.30348	0.22465	0.2772	0.23674	0.23465	0.24783	0.25012	0.31483	0.27009	0.23323	0.21555	0.21266	0.21266	0.3431	0.23429	0.41572	0.44717	0.21284	0.28078	0.26509	0.24613	0.25228	0.2625	0.20064	0.28108	0.22205	0.28757	0.42631	0.27725
1055.4	0.24675	0.38071	0.28669	0.2228	0.21869	0.3138	0.25796	0.29055	0.24962	0.26983	0.21832	0.24445	0.27152	0.26079	0.30409	0.27111	0.25053	0.20393	0.20012	0.20012	0.33089	0.2361	0.39691	0.46161	0.2162	0.28595	0.26321	0.232	0.25404	0.25408	0.21022	0.28323	0.23657	0.29203	0.42044	0.28477
1056.4	0.24251	0.378	0.29253	0.23529	0.20439	0.29587	0.25494	0.27179	0.24736	0.24893	0.21901	0.24312	0.27201	0.26567	0.3092	0.29085	0.25565	0.21292	0.20293	0.20293	0.34021	0.23131	0.39693	0.46048	0.21799	0.28557	0.27057	0.22813	0.24234	0.25093	0.21392	0.26778	0.24429	0.29173	0.41628	0.27736
1057.3	0.23806	0.3428	0.29753	0.21258	0.18604	0.27327	0.22783	0.25837	0.23427	0.23605	0.1952	0.22924	0.26276	0.25	0.29998	0.24497	0.23709	0.19405	0.17848	0.17848	0.33301	0.24253	0.3449	0.44507	0.19174	0.26845	0.25677	0.20982	0.2196	0.24657	0.19038	0.24955	0.25882	0.2877	0.39274	0.26751
1058.2	0.24563	0.33248	0.31997	0.21004	0.19833	0.27698	0.24467	0.27075	0.25391	0.24892	0.20641	0.22392	0.26968	0.26902	0.31119	0.24666	0.25096	0.2177	0.20842	0.20842	0.31893	0.24969	0.34078	0.42375	0.21086	0.28333	0.26141	0.21741	0.22313	0.25841	0.20906	0.25944	0.27102	0.30631	0.37823	0.25898
1059.2	0.23582	0.29241	0.2896	0.1982	0.17988	0.26348	0.24623	0.26779	0.25594	0.23643	0.17802	0.2137	0.2633	0.24867	0.29344	0.23777	0.23647	0.20314	0.22527	0.22527	0.30983	0.23666	0.31011	0.39343	0.2061	0.25556	0.25626	0.20708	0.21819	0.25744	0.20839	0.24704	0.27583	0.29528	0.33827	0.23579
1060.1	0.23349	0.29114	0.27432	0.20954	0.19253	0.26699	0.23058	0.26718	0.2444	0.22708	0.18401	0.20536	0.26199	0.25882	0.28508	0.2436	0.23175	0.21303	0.23469	0.23469	0.30935	0.2381	0.31476	0.38341	0.19348	0.26324	0.24898	0.24659	0.21425	0.27963	0.1961	0.24362	0.27738	0.30137	0.33228	0.23895
1061	0.22221	0.24961	0.24439	0.19336	0.19288	0.27282	0.21282	0.26018	0.22101	0.21655	0.16445	0.20114	0.2612	0.22971	0.26709	0.21912	0.2198	0.20572	0.20235	0.20235	0.2702	0.21295	0.28874	0.34895	0.17104	0.23411	0.22651	0.24898	0.20225	0.27611	0.17983	0.2409	0.25947	0.30681	0.33066	0.22192
1061.9	0.23213	0.26686	0.22365	0.19456	0.20332	0.26794	0.22574	0.26898	0.22724	0.22536	0.16002	0.20623	0.27426	0.23925	0.26075	0.23868	0.2307	0.22268	0.22016	0.22016	0.25536	0.18995	0.30398	0.33	0.18547	0.24188	0.23732	0.26605	0.21198	0.26495	0.19828	0.24949	0.24412	0.31504	0.32589	0.21628
1062.8	0.21781	0.25318	0.20678	0.1784	0.18034	0.24416	0.21452	0.26001	0.2177	0.20891	0.13565	0.21243	0.24315	0.23759	0.26339	0.21922	0.2119	0.20225	0.2125	0.2125	0.2353	0.17437	0.26222	0.31593	0.15421	0.24181	0.23578	0.26117	0.20333	0.2455	0.18653	0.23954	0.23052	0.29923	0.29137	0.20669
1063.8	0.21353	0.27318	0.22265	0.17805	0.19143	0.25528	0.2138	0.2577	0.21618	0.23931	0.14516	0.23397	0.24571	0.23935	0.27773	0.21277	0.23106	0.22816	0.21524	0.21524	0.22931	0.16363	0.25998	0.31139	0.14667	0.25943	0.24609	0.25471	0.21359	0.24361	0.19879	0.23455	0.24012	0.30789	0.29841	0.22625
1064.7	0.2074	0.244	0.22088	0.15342	0.17751	0.25703	0.21764	0.26108	0.22154	0.24133	0.1385	0.23509	0.24428	0.21782	0.28283	0.19442	0.22485	0.22559	0.2216	0.2216	0.22472	0.14665	0.24794	0.30216	0.15648	0.2577	0.25475	0.2185	0.20351	0.22155	0.19783	0.22191	0.23493	0.29432	0.28785	0.21355
1065.6	0.20618	0.25435	0.22709	0.17434	0.17412	0.24534	0.22372	0.27291	0.24762	0.23489	0.1564	0.23219	0.2377	0.22987	0.2975	0.21506	0.22766	0.24091	0.2271	0.2271	0.24578	0.14657	0.26726	0.28972	0.17278	0.29248	0.26969	0.22943	0.20718	0.23387	0.19478	0.23176	0.24869	0.27907	0.28996	0.19286
1066.5	0.19464	0.24155	0.2357	0.16697	0.16091	0.24906	0.21718	0.25481	0.25233	0.20478	0.15828	0.23518	0.23453	0.2218	0.30959	0.21334	0.23393	0.23799	0.23072	0.23072	0.24068	0.14374	0.24649	0.28627	0.17779	0.29192	0.26114	0.22944	0.2028	0.24433	0.19283	0.21919	0.24405	0.26328	0.27653	0.18875
1067.5	0.18623	0.24192	0.22529	0.15236	0.18905	0.25889	0.2161	0.26224	0.25862	0.20236	0.16729	0.22982	0.24414	0.20926	0.30051	0.19861	0.25041	0.2474	0.22809	0.22809	0.25232	0.13821	0.25675	0.277	0.17745	0.28893	0.26137	0.21853	0.21998	0.25073	0.18915	0.21847	0.25015	0.24618	0.28227	0.18902
1068.4	0.18807	0.24071	0.22698	0.16516	0.2038	0.24302	0.21665	0.26548	0.27059	0.19041	0.16831	0.23148	0.25237	0.21862	0.29584	0.19783	0.26089	0.23733	0.23179	0.23179	0.26144	0.13848	0.25936	0.29946	0.18487	0.30493	0.26182	0.21863	0.22255	0.22927	0.17433	0.22945	0.24464	0.23448	0.27753	0.18998
1069.3	0.18843	0.22979	0.23615	0.18164	0.19948	0.22878	0.20716	0.25588	0.27566	0.18007	0.1463	0.22674	0.24074	0.20675	0.30282	0.20173	0.25372	0.23272	0.21585	0.21585	0.26315	0.13323	0.24545	0.28777	0.17458	0.28664	0.26101	0.23996	0.21121	0.21549	0.17236	0.2251	0.23448	0.22022	0.25912	0.18908
1070.2	0.20117	0.22384	0.25025	0.18255	0.21186	0.24591	0.20822	0.25824	0.29698	0.19611	0.17447	0.24033	0.25578	0.21119	0.32018	0.19056	0.26771	0.23576	0.23075	0.23075	0.26181	0.15171	0.24887	0.29875	0.18328	0.27377	0.27255	0.25241	0.23001	0.21368	0.1831	0.21699	0.23042	0.22081	0.28227	0.22249
1071.2	0.20256	0.21293	0.2325	0.17765	0.21067	0.23419	0.19901	0.25671	0.29626	0.19789	0.17678	0.23578	0.24979	0.19986	0.31206	0.1835	0.25728	0.2261	0.21041	0.21041	0.26334	0.1328	0.25137	0.29314	0.17075	0.26524	0.26966	0.24052	0.24049	0.19174	0.16594	0.2246	0.23078	0.202	0.28306	0.21847
1072.1	0.20534	0.20671	0.23437	0.19745	0.19613	0.23774	0.20125	0.25315	0.29991	0.20144	0.1801	0.26146	0.24913	0.19377	0.32764	0.19296	0.25839	0.22843	0.20508	0.20508	0.25611	0.13588	0.25818	0.31278	0.18776	0.26359	0.29087	0.25019	0.25331	0.18518	0.17954	0.23284	0.22301	0.21141	0.29549	0.22372
1073	0.23634	0.21648	0.24235	0.21538	0.20064	0.25015	0.21104	0.26132	0.31956	0.21438	0.19366	0.26236	0.27439	0.22142	0.3562	0.21523	0.25996	0.24877	0.22063	0.22063	0.28173	0.15768	0.27262	0.31511	0.22941	0.28431	0.30774	0.28164	0.26684	0.22194	0.19696	0.24551	0.23006	0.21415	0.3065	0.23856
1073.9	0.22659	0.23697	0.23748	0.19445	0.19566	0.26405	0.20293	0.25603	0.31152	0.22755	0.21167	0.26049	0.26605	0.2397	0.35537	0.19491	0.26153	0.25597	0.2199	0.2199	0.27859	0.16101	0.28336	0.30295	0.22397	0.30052	0.30923	0.27335	0.26874	0.22727	0.1813	0.24591	0.22948	0.21544	0.30458	0.23637
1074.9	0.22611	0.24266	0.24286	0.18003	0.19144	0.25269	0.20588	0.25003	0.31353	0.22133	0.20441	0.25818	0.25872	0.24973	0.33478	0.20617	0.2646	0.26602	0.22382	0.22382	0.29816	0.15794	0.2901	0.31215	0.21991	0.30388	0.30356	0.2695	0.27013	0.22047	0.17402	0.26041	0.23786	0.21849	0.29903	0.23787
1075.8	0.23002	0.25989	0.27509	0.20395	0.21467	0.26962	0.2187	0.27313	0.31521	0.24212	0.21729	0.26381	0.27465	0.27065	0.34268	0.2243	0.27225	0.28858	0.24394	0.24394	0.30917	0.17459	0.29406	0.3376	0.23876	0.33368	0.32369	0.30806	0.27729	0.22782	0.19077	0.27945	0.24037	0.23756	0.31683	0.25753
1076.7	0.25615	0.29532	0.27318	0.21061	0.21731	0.2748	0.21919	0.2729	0.31481	0.25653	0.21687	0.2494	0.28993	0.30187	0.33952	0.22872	0.27299	0.3036	0.25729	0.25729	0.31588	0.18764	0.30735	0.33878	0.25664	0.36843	0.30843	0.32479	0.25154	0.24169	0.19011	0.27004	0.2383	0.25049	0.31807	0.27173
1077.6	0.23919	0.29524	0.26799	0.18788	0.21295	0.27295	0.21452	0.26054	0.29667	0.2539	0.21508	0.23509	0.27687	0.28372	0.33076	0.21981	0.27773	0.30012	0.25435	0.25435	0.28385	0.18254	0.30008	0.32393	0.24214	0.35648	0.30397	0.30786	0.23389	0.22947	0.18724	0.25226	0.22222	0.25002	0.32518	0.2539
1078.6	0.2442	0.29268	0.28114	0.20716	0.22386	0.26498	0.2303	0.27314	0.30432	0.24637	0.23254	0.24139	0.3012	0.28811	0.34127	0.24119	0.30016	0.29913	0.26826	0.26826	0.30246	0.18436	0.29914	0.33313	0.28144	0.36878	0.3189	0.32281	0.24908	0.25058	0.21284	0.25549	0.22722	0.25801	0.34396	0.2554
1079.5	0.24142	0.29576	0.26852	0.21953	0.22386	0.27371	0.22787	0.27707	0.28249	0.24066	0.22879	0.24745	0.3068	0.2774	0.34168	0.23992	0.29549	0.29911	0.27125	0.27125	0.28656	0.18279	0.29205	0.33017	0.29022	0.3831	0.31953	0.34134	0.24163	0.26595	0.22689	0.25019	0.20871	0.24894	0.33503	0.24694
1080.4	0.23356	0.3116	0.26509	0.21036	0.19833	0.27248	0.21813	0.26534	0.28751	0.25028	0.22003	0.23472	0.29113	0.27198	0.35408	0.2394	0.2985	0.28595	0.26659	0.26659	0.28568	0.17804	0.28681	0.31944	0.29357	0.38717	0.32152	0.33212	0.24944	0.28393	0.21232	0.23675	0.20487	0.24045	0.31938	0.23998
1081.3	0.22581	0.30409	0.27577	0.2247	0.20815	0.27089	0.22221	0.26734	0.28867	0.24677	0.21918	0.23543	0.3018	0.27128	0.34703	0.26205	0.30176	0.28869	0.26569	0.26569	0.29355	0.18211	0.27902	0.32301	0.2973	0.37385	0.332	0.33494	0.2703	0.29474	0.21423	0.23907	0.21263	0.23257	0.32617	0.24373
1082.2	0.22524	0.30816	0.26492	0.22404	0.20104	0.26572	0.21636	0.26249	0.28287	0.22835	0.21822	0.23169	0.30351	0.26333	0.32348	0.25772	0.29031	0.27226	0.24869	0.24869	0.29734	0.17974	0.26676	0.32526	0.29079	0.36867	0.32413	0.34455	0.26491	0.295	0.20514	0.22056	0.2226	0.20979	0.31872	0.24969
1083.2	0.22777	0.30484	0.24184	0.22919	0.21034	0.27272	0.21123	0.25033	0.2761	0.22797	0.19808	0.22645	0.30296	0.24769	0.29677	0.26324	0.28618	0.27918	0.24112	0.24112	0.26689	0.18325	0.26034	0.32081	0.27173	0.36442	0.30606	0.33759	0.26179	0.2883	0.20124	0.22218	0.21348	0.20224	0.30006	0.25262
1084.1	0.2298	0.29816	0.24554	0.21942	0.21265	0.27304	0.20067	0.23973	0.27245	0.22466	0.18649	0.20172	0.29819	0.24944	0.28568	0.24167	0.27955	0.27209	0.23286	0.23286	0.24907	0.16634	0.25448	0.31694	0.26282	0.3473	0.30081	0.31565	0.26205	0.27386	0.19014	0.21244	0.2104	0.20089	0.29416	0.25357
1085	0.24946	0.28572	0.24056	0.20689	0.21526	0.26801	0.20022	0.22863	0.24918	0.20614	0.18262	0.21149	0.30647	0.24926	0.26296	0.2351	0.27901	0.26974	0.23095	0.23095	0.24879	0.17257	0.26804	0.31555	0.26014	0.32902	0.29653	0.30344	0.24809	0.26982	0.19204	0.20488	0.22042	0.21258	0.29319	0.26224
1085.9	0.24968	0.27159	0.24084	0.20707	0.20722	0.2683	0.19016	0.22481	0.24458	0.21192	0.18995	0.19937	0.30517	0.23313	0.26774	0.24227	0.28811	0.24129	0.23456	0.23456	0.25334	0.16638	0.29169	0.30987	0.24804	0.33056	0.30301	0.30262	0.24187	0.26165	0.18076	0.2068	0.22695	0.20432	0.29861	0.24461
1086.8	0.2402	0.26138	0.24416	0.21129	0.21606	0.28343	0.19315	0.23087	0.23099	0.20941	0.1911	0.20751	0.27957	0.23538	0.27943	0.2493	0.28802	0.25859	0.25183	0.25183	0.26477	0.16127	0.31431	0.31842	0.24136	0.3159	0.30716	0.28543	0.23725	0.27203	0.18504	0.22795	0.22488	0.21538	0.29776	0.24606
1087.8	0.2511	0.26167	0.26832	0.19386	0.21091	0.28961	0.19427	0.23381	0.2246	0.2179	0.20436	0.20078	0.28102	0.22371	0.29257	0.23947	0.27951	0.24477	0.26212	0.26212	0.28753	0.15873	0.32943	0.30878	0.24108	0.30416	0.3128	0.28654	0.23584	0.2715	0.18483	0.22937	0.23742	0.21834	0.31748	0.24968
1088.7	0.24858	0.2742	0.26922	0.18517	0.22337	0.28315	0.20259	0.23347	0.22915	0.22197	0.19891	0.21957	0.29192	0.23139	0.29573	0.24669	0.29996	0.22613	0.26602	0.26602	0.30657	0.17436	0.32815	0.29698	0.25833	0.32601	0.31762	0.29026	0.24671	0.26813	0.18515	0.23756	0.25175	0.22006	0.33779	0.24285
1089.6	0.2343	0.26133	0.25019	0.17766	0.23003	0.29267	0.19332	0.23792	0.22549	0.21922	0.18242	0.21467	0.29381	0.22142	0.28612	0.21831	0.28807	0.23143	0.25418	0.25418	0.29678	0.16402	0.30349	0.28373	0.25445	0.31097	0.30433	0.26463	0.24772	0.26397	0.18233	0.23347	0.24326	0.21235	0.33359	0.22916
1090.5	0.24662	0.27106	0.2461	0.16087	0.23578	0.31468	0.20995	0.25046	0.20874	0.23807	0.19479	0.23138	0.29855	0.22724	0.2752	0.20559	0.2839	0.26672	0.25665	0.25665	0.29974	0.17594	0.29642	0.292	0.28441	0.29124	0.29819	0.25119	0.25716	0.28156	0.19745	0.22368	0.24112	0.22135	0.32577	0.24091
1091.5	0.22813	0.26316	0.24443	0.12777	0.22634	0.30601	0.20217	0.23509	0.19564	0.24724	0.17811	0.21867	0.30171	0.21644	0.26208	0.17953	0.28399	0.25416	0.24215	0.24215	0.28253	0.17641	0.27452	0.26333	0.27352	0.28429	0.29166	0.23829	0.25961	0.26757	0.20058	0.20822	0.23598	0.21838	0.31495	0.21522
1092.4	0.21451	0.25124	0.23867	0.1232	0.23874	0.31333	0.19367	0.23432	0.17927	0.25298	0.17396	0.20772	0.3029	0.22144	0.25272	0.16608	0.2901	0.25669	0.22553	0.22553	0.28132	0.17618	0.25947	0.25956	0.28533	0.27322	0.28409	0.21654	0.26608	0.2642	0.19598	0.19558	0.23183	0.20553	0.31329	0.2027
1093.3	0.18361	0.25306	0.21372	0.11707	0.22678	0.31288	0.18348	0.22367	0.16433	0.24917	0.1815	0.20176	0.27993	0.21073	0.2431	0.15995	0.27062	0.25353	0.22495	0.22495	0.2599	0.16981	0.24515	0.25063	0.25303	0.24096	0.2583	0.20676	0.24782	0.26926	0.20006	0.1782	0.22655	0.19856	0.28727	0.20953
1094.2	0.16793	0.2548	0.21148	0.12088	0.21655	0.3072	0.19089	0.2309	0.17863	0.24712	0.19734	0.20255	0.2655	0.23141	0.22577	0.17318	0.27278	0.23079	0.22922	0.22922	0.26214	0.17404	0.24537	0.24361	0.25047	0.25276	0.25172	0.21886	0.2309	0.2724	0.20934	0.17342	0.22969	0.19225	0.28374	0.21112
1095.1	0.13517	0.23608	0.21112	0.11685	0.20784	0.29707	0.17576	0.19809	0.18389	0.21767	0.17859	0.20507	0.2372	0.22275	0.20829	0.16007	0.26568	0.21748	0.21448	0.21448	0.27042	0.15933	0.22649	0.22952	0.20276	0.25102	0.23165	0.21292	0.20978	0.24475	0.19738	0.16502	0.22258	0.16959	0.28238	0.20708
1096	0.13601	0.22645	0.21718	0.1305	0.19695	0.29178	0.18052	0.20974	0.18683	0.20904	0.18503	0.22328	0.23084	0.20996	0.20584	0.17424	0.265	0.20869	0.21503	0.21503	0.27913	0.14879	0.21984	0.2412	0.1925	0.23082	0.2319	0.21427	0.20748	0.23838	0.20539	0.16275	0.22237	0.15403	0.27439	0.22503
1097	0.12186	0.23203	0.22011	0.13786	0.1786	0.27233	0.17941	0.206	0.19511	0.19058	0.18532	0.23415	0.21129	0.21855	0.19811	0.17974	0.25665	0.19807	0.21843	0.21843	0.27795	0.14416	0.2205	0.23896	0.16066	0.23858	0.22946	0.23045	0.20213	0.22347	0.20473	0.15129	0.22485	0.14559	0.27542	0.22768
1097.9	0.14833	0.23119	0.23288	0.14896	0.18722	0.26992	0.18161	0.21359	0.19412	0.1969	0.1703	0.23066	0.2174	0.2096	0.20201	0.16666	0.25997	0.20883	0.21401	0.21401	0.29173	0.14204	0.21633	0.2315	0.16509	0.252	0.24257	0.22472	0.2144	0.22239	0.20102	0.15564	0.22517	0.15247	0.26167	0.21958
1098.8	0.16353	0.22843	0.23863	0.14527	0.18953	0.26956	0.17777	0.20221	0.18462	0.18759	0.18893	0.23035	0.21568	0.17997	0.20875	0.15079	0.24886	0.2262	0.21052	0.21052	0.29733	0.14395	0.22447	0.23373	0.15428	0.23364	0.25053	0.21667	0.22198	0.2185	0.19532	0.15605	0.22475	0.14727	0.26548	0.22618
1099.7	0.16771	0.22386	0.22923	0.15163	0.18421	0.26172	0.17519	0.22353	0.17645	0.17889	0.20303	0.22952	0.22598	0.16924	0.20051	0.14794	0.23929	0.21628	0.20017	0.20017	0.26863	0.12451	0.22729	0.23691	0.16199	0.2287	0.25259	0.22572	0.20881	0.23268	0.19945	0.16572	0.22437	0.15009	0.25781	0.22269
1100.6	0.17701	0.22952	0.21563	0.14583	0.1878	0.25362	0.17144	0.21782	0.17893	0.1815	0.19779	0.22322	0.22762	0.18647	0.19402	0.13629	0.23293	0.20249	0.19749	0.19749	0.24727	0.13048	0.22566	0.22381	0.16913	0.24132	0.24175	0.22258	0.20228	0.2335	0.2052	0.17498	0.22633	0.16658	0.26475	0.21737
1101.6	0.18624	0.24385	0.21246	0.14758	0.18084	0.26254	0.1904	0.23357	0.19365	0.20116	0.21247	0.24166	0.2398	0.18541	0.19631	0.14713	0.22078	0.21748	0.20962	0.20962	0.25641	0.14308	0.22795	0.2425	0.18269	0.25325	0.24611	0.20487	0.18964	0.25579	0.21546	0.2005	0.23298	0.19143	0.25507	0.21822
1102.5	0.16634	0.22655	0.21168	0.13267	0.15313	0.25432	0.2084	0.25612	0.20383	0.21514	0.23748	0.24631	0.23862	0.17676	0.18583	0.15716	0.2039	0.21422	0.21627	0.21627	0.25615	0.15721	0.23974	0.24184	0.18292	0.23721	0.24672	0.20045	0.16653	0.26449	0.23302	0.21917	0.23136	0.1894	0.2678	0.22623
1103.4	0.16405	0.23103	0.21813	0.13974	0.15851	0.24549	0.21566	0.25997	0.21834	0.24742	0.24374	0.26952	0.24343	0.17551	0.19155	0.1771	0.22558	0.2042	0.22107	0.22107	0.25649	0.16782	0.24261	0.25529	0.18849	0.2432	0.25367	0.21183	0.1756	0.26953	0.24133	0.22004	0.23424	0.2103	0.27713	0.23231
1104.3	0.17215	0.22925	0.2358	0.13259	0.16544	0.23748	0.22399	0.25972	0.23866	0.25265	0.26605	0.27262	0.23848	0.1677	0.21066	0.16777	0.24054	0.19302	0.23489	0.23489	0.27221	0.18757	0.2549	0.23666	0.17271	0.23514	0.26982	0.19526	0.19801	0.27843	0.24916	0.2268	0.24287	0.2148	0.28997	0.23598
1105.2	0.16778	0.22834	0.22769	0.13869	0.17172	0.23246	0.23472	0.27171	0.24145	0.25801	0.28981	0.26736	0.23882	0.14403	0.20011	0.16962	0.23335	0.20349	0.2494	0.2494	0.28001	0.1986	0.27122	0.22425	0.1593	0.23822	0.26108	0.19041	0.20592	0.29561	0.24454	0.24139	0.24127	0.22578	0.28326	0.23473
1106.1	0.17774	0.23882	0.2374	0.15073	0.19348	0.23832	0.23314	0.27256	0.24148	0.26798	0.3037	0.27277	0.24946	0.14686	0.20208	0.16499	0.25418	0.20741	0.24645	0.24645	0.26258	0.20627	0.28667	0.23611	0.17045	0.23741	0.26444	0.20964	0.22548	0.31105	0.25193	0.25737	0.23938	0.23294	0.30399	0.24823
1107.1	0.19256	0.24875	0.25344	0.15933	0.20652	0.25311	0.23541	0.25875	0.25241	0.26028	0.30534	0.28426	0.24259	0.15813	0.21226	0.15884	0.26857	0.21313	0.242	0.242	0.26697	0.20268	0.30076	0.26239	0.16484	0.25308	0.26483	0.21087	0.23743	0.3212	0.24575	0.25614	0.2474	0.23611	0.29968	0.24619
1108	0.18777	0.23898	0.23727	0.15706	0.20073	0.24633	0.24851	0.2498	0.23416	0.23287	0.2856	0.26907	0.24566	0.14683	0.20694	0.14565	0.26667	0.21114	0.2475	0.2475	0.24817	0.19177	0.28748	0.24483	0.15477	0.23873	0.25511	0.18898	0.2397	0.31796	0.25614	0.26226	0.24765	0.215	0.28346	0.2337
1108.9	0.19584	0.25183	0.21902	0.14774	0.20241	0.24439	0.26714	0.27057	0.24293	0.25658	0.28534	0.26881	0.25513	0.1655	0.19484	0.15048	0.2645	0.21749	0.2521	0.2521	0.25838	0.20474	0.29882	0.26878	0.17458	0.25773	0.23868	0.1967	0.23813	0.31679	0.26007	0.28332	0.26118	0.23885	0.2786	0.21878
1109.8	0.21852	0.23759	0.23549	0.15135	0.20746	0.2698	0.28695	0.27381	0.26982	0.26104	0.30719	0.28125	0.28301	0.17292	0.20683	0.14449	0.28169	0.24044	0.24189	0.24189	0.27659	0.2199	0.30842	0.29684	0.20133	0.25009	0.25117	0.20686	0.24842	0.32358	0.27453	0.28608	0.2876	0.23849	0.3077	0.21893
1110.7	0.22169	0.2134	0.22331	0.1429	0.19837	0.24997	0.295	0.26693	0.26498	0.24183	0.30352	0.27325	0.28719	0.17309	0.20179	0.15584	0.2773	0.22309	0.24808	0.24808	0.2674	0.2117	0.28799	0.28369	0.18299	0.24122	0.24589	0.21353	0.23185	0.30043	0.27579	0.26804	0.29447	0.22602	0.29898	0.21703
1111.6	0.22922	0.20532	0.21163	0.14098	0.20459	0.22764	0.29611	0.27459	0.2485	0.23846	0.30802	0.26865	0.29999	0.17057	0.19744	0.17528	0.29029	0.19904	0.25386	0.25386	0.25057	0.20951	0.27263	0.2766	0.19317	0.2317	0.23872	0.22596	0.23185	0.28034	0.26916	0.25933	0.29743	0.22808	0.30733	0.21867
1112.6	0.26057	0.22675	0.23801	0.16281	0.21207	0.26072	0.31711	0.28905	0.26732	0.28693	0.34488	0.2925	0.33005	0.20372	0.22268	0.21273	0.29156	0.23391	0.2768	0.2768	0.28128	0.23652	0.29603	0.30158	0.22676	0.25889	0.26291	0.25513	0.22205	0.30208	0.28297	0.27611	0.311	0.26364	0.3309	0.24466
1113.5	0.24028	0.21304	0.23977	0.17972	0.2016	0.25734	0.31348	0.28561	0.24924	0.27562	0.32514	0.28399	0.32181	0.18714	0.22654	0.23169	0.29243	0.23986	0.27431	0.27431	0.26468	0.23189	0.26019	0.29435	0.21875	0.2319	0.27104	0.2662	0.21161	0.28232	0.28118	0.25872	0.30619	0.24344	0.32522	0.26481
1114.4	0.23182	0.2453	0.2426	0.19297	0.20519	0.2468	0.32056	0.30005	0.23553	0.27738	0.30941	0.28416	0.31337	0.21592	0.23271	0.26056	0.28827	0.24075	0.2898	0.2898	0.25531	0.23766	0.26433	0.30588	0.21377	0.25947	0.27603	0.26972	0.20789	0.26884	0.2787	0.26201	0.2994	0.25402	0.31671	0.28836
1115.3	0.24309	0.26707	0.24742	0.19569	0.21517	0.25736	0.32915	0.31577	0.23736	0.30871	0.32678	0.29082	0.31506	0.22683	0.24195	0.25404	0.30007	0.26641	0.29736	0.29736	0.26729	0.27609	0.29559	0.33055	0.24553	0.27286	0.28345	0.26838	0.22018	0.28276	0.27516	0.28514	0.30434	0.27789	0.32947	0.29353
1116.2	0.24126	0.26521	0.25582	0.21791	0.23132	0.27933	0.34663	0.32036	0.25201	0.3258	0.34197	0.29253	0.33379	0.22509	0.2481	0.26711	0.29402	0.29908	0.31154	0.31154	0.29502	0.28851	0.31113	0.33784	0.26033	0.26993	0.30207	0.27155	0.2264	0.29477	0.29208	0.29434	0.31263	0.28448	0.33255	0.29731
1117.1	0.23375	0.29063	0.2672	0.2354	0.24728	0.27331	0.36464	0.34979	0.27527	0.32716	0.35064	0.2849	0.32919	0.24175	0.25421	0.2898	0.30583	0.30236	0.32829	0.32829	0.30206	0.29179	0.33672	0.36134	0.26777	0.29419	0.30627	0.29475	0.23595	0.29783	0.29318	0.31889	0.32511	0.28692	0.36497	0.31377
1118	0.25188	0.31385	0.27828	0.23633	0.25937	0.28472	0.37836	0.34788	0.29328	0.33287	0.35345	0.27992	0.33956	0.24621	0.25377	0.29741	0.31042	0.29938	0.34039	0.34039	0.3199	0.29492	0.34717	0.37326	0.28625	0.31887	0.30905	0.30292	0.24924	0.31374	0.30093	0.32649	0.33559	0.30146	0.36094	0.31814
1119	0.26879	0.33107	0.29269	0.25183	0.26186	0.31263	0.36868	0.35197	0.31645	0.36419	0.36803	0.28845	0.35109	0.23979	0.25761	0.29969	0.3362	0.31474	0.33393	0.33393	0.33825	0.31082	0.36261	0.37821	0.30107	0.32937	0.32006	0.32032	0.27421	0.33685	0.30048	0.34697	0.34762	0.30805	0.37126	0.32818
1119.9	0.28054	0.34903	0.32086	0.27186	0.27629	0.33716	0.37376	0.36367	0.34495	0.37488	0.3838	0.29519	0.34504	0.24956	0.26462	0.33564	0.35675	0.34058	0.33294	0.33294	0.36867	0.31174	0.38078	0.39058	0.31403	0.35679	0.33272	0.32946	0.30625	0.3591	0.31077	0.35772	0.36095	0.31126	0.39266	0.34118
1120.8	0.284	0.3657	0.32826	0.27731	0.27241	0.35777	0.37553	0.38014	0.37035	0.38811	0.36852	0.29768	0.34775	0.27204	0.28341	0.33195	0.36947	0.36228	0.32603	0.32603	0.38289	0.33503	0.38305	0.40378	0.3127	0.37519	0.33233	0.33533	0.32369	0.37575	0.31101	0.36782	0.365	0.3228	0.40175	0.35311
1121.7	0.28602	0.37959	0.33908	0.27792	0.2897	0.37141	0.38081	0.39721	0.38724	0.41182	0.37114	0.3097	0.34128	0.27991	0.29117	0.33131	0.37833	0.37223	0.32003	0.32003	0.39292	0.36826	0.39963	0.41743	0.32149	0.3866	0.33313	0.33665	0.3501	0.38815	0.334	0.36723	0.36228	0.32516	0.40354	0.36156
1122.6	0.29718	0.40886	0.36062	0.29056	0.31344	0.39273	0.38236	0.40689	0.41737	0.44612	0.39148	0.32963	0.35787	0.30859	0.31683	0.34389	0.39924	0.39229	0.32201	0.32201	0.39997	0.41003	0.42138	0.41929	0.33364	0.41561	0.35722	0.33377	0.37763	0.41552	0.34723	0.37323	0.36608	0.33913	0.42872	0.37864
1123.5	0.30827	0.42475	0.36216	0.30647	0.34591	0.40948	0.39864	0.42704	0.4432	0.46215	0.38678	0.34954	0.3742	0.32166	0.33532	0.38757	0.40188	0.39795	0.32484	0.32484	0.41846	0.43628	0.42729	0.43771	0.35375	0.41093	0.36921	0.36555	0.39353	0.42456	0.36942	0.39331	0.36502	0.35659	0.44523	0.38286
1124.5	0.30266	0.42239	0.36026	0.30417	0.34428	0.4192	0.40907	0.42996	0.4689	0.47274	0.3684	0.35309	0.38832	0.31707	0.3491	0.38345	0.39814	0.39742	0.32732	0.32732	0.43322	0.44868	0.41953	0.43894	0.35419	0.38064	0.37927	0.37159	0.40386	0.41722	0.39718	0.39929	0.35936	0.34897	0.4572	0.38182
1125.4	0.32207	0.46508	0.38156	0.32206	0.36235	0.43032	0.41059	0.46072	0.47753	0.50473	0.38145	0.3676	0.3986	0.3345	0.35375	0.41817	0.41521	0.39034	0.34693	0.34693	0.43095	0.46602	0.42986	0.45056	0.37498	0.42046	0.39908	0.39066	0.42584	0.42703	0.40684	0.4321	0.36369	0.3558	0.47584	0.38957
1126.3	0.33212	0.49364	0.39923	0.3326	0.3835	0.46122	0.41281	0.46028	0.50366	0.51032	0.37894	0.38623	0.40854	0.35035	0.36714	0.44852	0.44539	0.4132	0.35522	0.35522	0.45779	0.47715	0.43548	0.44851	0.37651	0.44136	0.41969	0.40934	0.46466	0.44153	0.40936	0.45098	0.37648	0.37676	0.46964	0.39402
1127.2	0.34017	0.50872	0.39851	0.34084	0.39042	0.46955	0.42082	0.47708	0.51354	0.51949	0.3846	0.40714	0.40462	0.37112	0.36638	0.46083	0.43004	0.4268	0.36581	0.36581	0.4747	0.47198	0.46023	0.47709	0.37175	0.44263	0.42538	0.4266	0.47731	0.45106	0.41948	0.48127	0.37665	0.37481	0.48937	0.39399
1128.1	0.34778	0.52018	0.41316	0.34062	0.39807	0.45562	0.42571	0.48781	0.51658	0.52671	0.39469	0.41281	0.38858	0.39144	0.37391	0.43868	0.44525	0.42205	0.37514	0.37514	0.48845	0.47971	0.47554	0.48487	0.38286	0.46995	0.43077	0.41983	0.48763	0.44399	0.43097	0.47942	0.38423	0.37937	0.49993	0.41026
1129	0.36587	0.55953	0.43344	0.36236	0.43559	0.48758	0.43893	0.50344	0.52275	0.55106	0.40353	0.43795	0.41377	0.41825	0.39965	0.47014	0.44748	0.4382	0.3824	0.3824	0.49488	0.49337	0.48685	0.51365	0.41029	0.51411	0.44303	0.44418	0.51549	0.4709	0.42692	0.50397	0.3926	0.40654	0.49179	0.44834
1129.9	0.36165	0.54384	0.418	0.35344	0.44326	0.49797	0.44119	0.4914	0.53113	0.56232	0.41331	0.43685	0.41275	0.4035	0.40613	0.46217	0.45205	0.45478	0.38174	0.38174	0.49175	0.48661	0.48041	0.5048	0.39823	0.49183	0.45174	0.44735	0.51974	0.47438	0.4397	0.50001	0.39836	0.41644	0.48862	0.44225
1130.9	0.36628	0.53751	0.41149	0.34169	0.42143	0.47809	0.44022	0.49349	0.50322	0.55225	0.40293	0.40754	0.41184	0.40304	0.40187	0.42917	0.42844	0.4214	0.37746	0.37746	0.47178	0.46246	0.46446	0.48394	0.39822	0.48861	0.43751	0.4357	0.49801	0.45244	0.43293	0.48408	0.3893	0.39777	0.47186	0.42809
1131.8	0.37262	0.51579	0.42073	0.35935	0.43523	0.4865	0.44547	0.51659	0.50695	0.56217	0.42065	0.40525	0.43128	0.38856	0.40802	0.42095	0.43878	0.4291	0.38199	0.38199	0.47932	0.46805	0.46582	0.4811	0.41887	0.48783	0.43492	0.43153	0.50777	0.45318	0.44292	0.49675	0.39696	0.41844	0.48571	0.43235
1132.7	0.36628	0.51185	0.42202	0.35721	0.41815	0.48761	0.44255	0.51649	0.48979	0.55782	0.44049	0.39184	0.43981	0.38386	0.40379	0.43652	0.43524	0.42435	0.39629	0.39629	0.45702	0.43916	0.47532	0.46871	0.39733	0.48724	0.44828	0.42313	0.50967	0.45223	0.42421	0.49559	0.37328	0.40896	0.48583	0.41182
1133.6	0.34302	0.48423	0.41084	0.35596	0.39521	0.45485	0.42844	0.52719	0.48401	0.53724	0.42774	0.37379	0.40849	0.36889	0.38057	0.41035	0.4365	0.39873	0.38539	0.38539	0.45127	0.41177	0.45905	0.43479	0.37169	0.46778	0.44236	0.41294	0.4822	0.42756	0.41743	0.4824	0.37311	0.40009	0.47386	0.3727
1134.5	0.34387	0.51088	0.42402	0.36302	0.39575	0.45313	0.44224	0.53932	0.4862	0.52728	0.43793	0.38576	0.40826	0.37806	0.3878	0.41057	0.43537	0.396	0.38117	0.38117	0.46332	0.40429	0.48514	0.45654	0.38071	0.48407	0.44822	0.40925	0.48674	0.42954	0.42045	0.47979	0.36905	0.40351	0.49014	0.386
1135.4	0.33585	0.49635	0.40802	0.37341	0.41145	0.46114	0.43402	0.5606	0.50828	0.53839	0.46394	0.40364	0.40221	0.37287	0.39026	0.41927	0.44388	0.40817	0.37764	0.37764	0.47712	0.40817	0.49924	0.47527	0.39307	0.46403	0.45254	0.413	0.49432	0.44179	0.42522	0.49597	0.37898	0.41735	0.51272	0.38971
1136.3	0.32577	0.50535	0.39831	0.36469	0.38779	0.45284	0.43159	0.54342	0.48962	0.52236	0.44936	0.40286	0.38944	0.38358	0.39015	0.42398	0.44477	0.3872	0.3688	0.3688	0.46217	0.39818	0.50307	0.46669	0.38516	0.46519	0.45499	0.42194	0.48512	0.42847	0.40294	0.47613	0.37904	0.40251	0.48765	0.38135
1137.2	0.32745	0.49797	0.40802	0.36404	0.38606	0.4606	0.44374	0.54241	0.50383	0.53314	0.43719	0.41219	0.39728	0.3824	0.40369	0.42215	0.44185	0.40815	0.36824	0.36824	0.47229	0.39232	0.4924	0.47102	0.39691	0.46578	0.46876	0.42371	0.47927	0.43842	0.40252	0.4737	0.39842	0.41038	0.48138	0.38163
1138.1	0.32328	0.47817	0.38751	0.34679	0.36951	0.4465	0.43772	0.50588	0.47367	0.50855	0.43606	0.39724	0.39752	0.37762	0.3896	0.42248	0.43723	0.40518	0.37196	0.37196	0.45745	0.37754	0.48193	0.4712	0.37482	0.45135	0.45962	0.40387	0.45898	0.42911	0.39556	0.43858	0.38964	0.38319	0.46663	0.38226
1139.1	0.31719	0.45582	0.38037	0.36012	0.3559	0.42627	0.4374	0.50031	0.45248	0.50514	0.43127	0.39731	0.38553	0.38271	0.3674	0.4305	0.4369	0.40651	0.37415	0.37415	0.44972	0.37405	0.46892	0.46635	0.37453	0.44543	0.45397	0.41018	0.46459	0.42399	0.38332	0.43485	0.38931	0.38947	0.4568	0.37862
1140	0.31648	0.44781	0.38435	0.34652	0.34695	0.40458	0.43393	0.47952	0.40673	0.51087	0.41339	0.3973	0.40049	0.37593	0.35261	0.41883	0.43144	0.39713	0.36176	0.36176	0.41209	0.36281	0.46288	0.45163	0.36298	0.44219	0.46049	0.39826	0.46247	0.41578	0.35816	0.42681	0.375	0.38368	0.44287	0.36961
1140.9	0.31807	0.46166	0.38783	0.34087	0.35401	0.39398	0.43966	0.46314	0.4096	0.51684	0.42437	0.40225	0.40236	0.38135	0.35648	0.42652	0.43324	0.42066	0.3559	0.3559	0.41911	0.35373	0.46868	0.45745	0.34449	0.45916	0.46119	0.40409	0.47061	0.40995	0.35336	0.41351	0.37213	0.39763	0.44811	0.37781
1141.8	0.29229	0.43558	0.35742	0.32295	0.34597	0.37172	0.41696	0.43207	0.36739	0.49082	0.40754	0.38688	0.37727	0.3775	0.32293	0.3947	0.41968	0.39405	0.34456	0.34456	0.38599	0.33082	0.44243	0.44252	0.32404	0.43029	0.42252	0.37875	0.44924	0.38314	0.33717	0.39679	0.35875	0.38504	0.42042	0.36439
1142.7	0.2998	0.45864	0.37585	0.32752	0.36165	0.36967	0.4213	0.46248	0.3853	0.51262	0.4147	0.40721	0.39709	0.41227	0.35057	0.39456	0.42692	0.40741	0.35561	0.35561	0.38241	0.33737	0.44747	0.44382	0.34863	0.46731	0.43897	0.38354	0.46765	0.39191	0.32861	0.42603	0.36225	0.41759	0.4321	0.37103
1143.6	0.3057	0.43743	0.37505	0.28748	0.36325	0.37502	0.40508	0.43825	0.38269	0.50284	0.40014	0.39238	0.41417	0.40907	0.37462	0.37931	0.42219	0.40238	0.35425	0.35425	0.371	0.32007	0.43686	0.41246	0.34298	0.4596	0.43919	0.37307	0.43899	0.38422	0.32644	0.40907	0.36659	0.40715	0.42305	0.35703
1144.5	0.32088	0.42837	0.39171	0.29943	0.3666	0.39099	0.41777	0.43664	0.38939	0.49223	0.4246	0.3882	0.42392	0.40805	0.39889	0.38357	0.43661	0.42745	0.37991	0.37991	0.38345	0.32527	0.44918	0.41488	0.34262	0.4533	0.44744	0.38798	0.4304	0.39123	0.34856	0.41495	0.37736	0.41069	0.44241	0.36197
1145.5	0.32046	0.40865	0.39035	0.29128	0.36203	0.39443	0.392	0.43639	0.37437	0.46954	0.40678	0.37332	0.44099	0.38866	0.39747	0.36531	0.44163	0.41597	0.37518	0.37518	0.36395	0.30334	0.40855	0.39778	0.35258	0.42253	0.43978	0.36622	0.41275	0.39738	0.32338	0.40673	0.37023	0.40089	0.43323	0.3532
1146.4	0.33904	0.393	0.39199	0.26864	0.35901	0.39341	0.38664	0.44056	0.39291	0.44511	0.39345	0.38004	0.4688	0.38602	0.41623	0.36204	0.44209	0.41535	0.35581	0.35581	0.37348	0.28719	0.39199	0.40343	0.36788	0.41867	0.45516	0.36091	0.39624	0.39774	0.31127	0.39764	0.3759	0.39957	0.42567	0.35858
1147.3	0.32766	0.37001	0.37359	0.26301	0.3397	0.40072	0.3739	0.39523	0.363	0.4254	0.37808	0.34973	0.45964	0.35738	0.40153	0.33974	0.42073	0.39873	0.33498	0.33498	0.35074	0.27609	0.37136	0.35864	0.34765	0.37779	0.43984	0.35684	0.37368	0.37676	0.30866	0.35956	0.37412	0.37677	0.39784	0.32404
1148.2	0.31788	0.37126	0.35315	0.26799	0.33354	0.39294	0.37429	0.38463	0.35468	0.39721	0.35439	0.34544	0.46441	0.35729	0.37333	0.32356	0.4196	0.38728	0.33419	0.33419	0.35442	0.26182	0.35337	0.37545	0.32382	0.36678	0.43278	0.3362	0.37058	0.35518	0.30491	0.34308	0.36083	0.36025	0.38421	0.32024
1149.1	0.29566	0.33971	0.32456	0.24059	0.30129	0.3794	0.35684	0.36445	0.3419	0.3915	0.30655	0.33188	0.45346	0.3652	0.35788	0.30238	0.38818	0.35427	0.30785	0.30785	0.3352	0.24085	0.31167	0.36376	0.31197	0.35727	0.40986	0.30828	0.34632	0.33289	0.2792	0.30315	0.34508	0.35207	0.34272	0.30108
1150	0.28599	0.32625	0.30479	0.2437	0.29088	0.36897	0.35941	0.33933	0.33013	0.38954	0.27837	0.31621	0.44262	0.37195	0.33452	0.30214	0.38917	0.33778	0.30407	0.30407	0.32729	0.23918	0.30069	0.3524	0.32107	0.34993	0.39945	0.30365	0.34791	0.30436	0.2795	0.28342	0.34468	0.34263	0.31578	0.29608
1150.9	0.274	0.35456	0.30645	0.26966	0.27989	0.37846	0.35934	0.32098	0.31013	0.40408	0.2676	0.29902	0.45133	0.37714	0.32805	0.29857	0.37874	0.33348	0.32631	0.32631	0.3097	0.24956	0.30325	0.33682	0.30783	0.35806	0.39031	0.32087	0.35378	0.30773	0.29502	0.27737	0.33382	0.33718	0.31906	0.29504
1151.8	0.27873	0.34761	0.30245	0.2785	0.28808	0.3735	0.3637	0.31766	0.30538	0.40656	0.25609	0.31011	0.46684	0.37949	0.33015	0.29745	0.38929	0.3341	0.32517	0.32517	0.29714	0.24496	0.3131	0.36301	0.3017	0.36272	0.38561	0.31321	0.36185	0.31163	0.28853	0.28402	0.32674	0.33861	0.31891	0.31286
1152.7	0.29046	0.36367	0.32708	0.29231	0.29523	0.39065	0.36195	0.3243	0.30495	0.41684	0.27506	0.32008	0.47334	0.40812	0.35117	0.30549	0.39428	0.33573	0.32472	0.32472	0.30874	0.24941	0.34175	0.36709	0.32131	0.37185	0.39242	0.32666	0.368	0.32653	0.28124	0.3071	0.34229	0.3446	0.32875	0.32373
1153.6	0.28888	0.38296	0.3179	0.28467	0.30667	0.39689	0.34685	0.30394	0.3244	0.38793	0.25739	0.31048	0.45696	0.41207	0.3395	0.28647	0.39933	0.33156	0.31295	0.31295	0.30749	0.21556	0.32899	0.34175	0.29805	0.36738	0.38442	0.31414	0.37245	0.32559	0.27065	0.29999	0.34416	0.32374	0.32328	0.31476
1154.5	0.2784	0.39766	0.33218	0.28895	0.32151	0.42427	0.34831	0.31077	0.33418	0.38143	0.25821	0.31726	0.44706	0.42522	0.35925	0.28764	0.38982	0.33412	0.31881	0.31881	0.32016	0.21403	0.34821	0.35604	0.27917	0.36302	0.39888	0.30797	0.35731	0.34716	0.28863	0.30255	0.3456	0.31718	0.34656	0.31564
1155.4	0.27013	0.39549	0.328	0.30173	0.32275	0.42038	0.34714	0.31269	0.34349	0.36356	0.2603	0.30971	0.4211	0.4334	0.3565	0.28711	0.39197	0.32766	0.29905	0.29905	0.32992	0.2167	0.36194	0.36556	0.26125	0.35266	0.39242	0.29579	0.34739	0.33589	0.28282	0.30193	0.34958	0.30244	0.34896	0.3093
1156.4	0.29057	0.40912	0.3303	0.30936	0.33333	0.44701	0.35149	0.34428	0.35094	0.35131	0.2558	0.30677	0.40707	0.4486	0.34827	0.29698	0.39885	0.32602	0.30385	0.30385	0.34842	0.22048	0.36881	0.36462	0.25544	0.35533	0.39413	0.30454	0.35149	0.34124	0.28573	0.30424	0.35015	0.30852	0.36217	0.3194
1157.3	0.273	0.38893	0.30695	0.3121	0.31943	0.44263	0.33468	0.32223	0.34244	0.34851	0.22962	0.28456	0.37989	0.42131	0.32244	0.28007	0.36357	0.31326	0.28497	0.28497	0.31535	0.22724	0.34562	0.34486	0.23786	0.32739	0.37265	0.29766	0.32265	0.33426	0.2598	0.27619	0.33581	0.31091	0.33736	0.30722
1158.2	0.27369	0.36829	0.31955	0.34678	0.32192	0.43628	0.34348	0.3124	0.3276	0.33801	0.24376	0.29501	0.37432	0.40271	0.32614	0.29727	0.36106	0.30358	0.29141	0.29141	0.32425	0.26569	0.35534	0.35815	0.23631	0.3256	0.38639	0.31355	0.32556	0.32506	0.26263	0.28123	0.33386	0.3139	0.34499	0.32585
1159.1	0.28173	0.36617	0.31807	0.34922	0.3227	0.43924	0.34589	0.3162	0.31527	0.33436	0.25091	0.28995	0.37232	0.3987	0.33201	0.2944	0.34774	0.31072	0.29068	0.29068	0.30834	0.27198	0.36031	0.35296	0.21714	0.347	0.37426	0.32227	0.324	0.32931	0.264	0.29381	0.32725	0.30874	0.34151	0.33373
1160	0.2877	0.35433	0.32769	0.34125	0.34372	0.46276	0.35596	0.31101	0.30884	0.3538	0.25619	0.29274	0.38239	0.38989	0.34441	0.29748	0.35417	0.31062	0.29704	0.29704	0.32452	0.28412	0.3507	0.33154	0.23151	0.34826	0.37789	0.32941	0.33627	0.33679	0.27027	0.28624	0.33548	0.32807	0.34903	0.32646
1160.9	0.25421	0.34351	0.32017	0.32017	0.31615	0.44099	0.3384	0.27737	0.28859	0.33069	0.23279	0.28678	0.34432	0.37444	0.34152	0.25664	0.32993	0.29329	0.28231	0.28231	0.32107	0.2718	0.3243	0.31223	0.22059	0.3285	0.36855	0.30423	0.31141	0.32584	0.25621	0.25356	0.32852	0.31987	0.33039	0.31253
1161.8	0.25361	0.34097	0.33435	0.29897	0.32076	0.45306	0.34175	0.28503	0.28182	0.32745	0.22798	0.2841	0.33642	0.36605	0.35651	0.25231	0.34604	0.30657	0.26954	0.26954	0.32749	0.28294	0.33556	0.29903	0.22138	0.32583	0.37348	0.29818	0.3417	0.32309	0.27356	0.26555	0.31973	0.30268	0.35757	0.31238
1162.7	0.24966	0.34456	0.33077	0.27508	0.3271	0.46113	0.34351	0.29305	0.27752	0.3317	0.22133	0.2758	0.33274	0.35783	0.35921	0.22579	0.35037	0.31542	0.26357	0.26357	0.34403	0.28105	0.32294	0.30317	0.23546	0.31742	0.36913	0.27166	0.33812	0.32725	0.281	0.25719	0.31864	0.30461	0.35449	0.28913
1163.6	0.24585	0.32784	0.31838	0.25072	0.30456	0.4486	0.32878	0.27926	0.26361	0.32596	0.20728	0.27215	0.30932	0.34853	0.34321	0.19752	0.35119	0.28789	0.24482	0.24482	0.36077	0.29223	0.30276	0.27844	0.23565	0.30382	0.37156	0.25048	0.33052	0.29903	0.26906	0.24468	0.30653	0.30911	0.32631	0.27235
1164.5	0.24441	0.34634	0.30195	0.24277	0.2867	0.44765	0.30814	0.26846	0.27115	0.33696	0.2034	0.28262	0.28788	0.35514	0.34365	0.20185	0.33658	0.27876	0.22308	0.22308	0.3626	0.30221	0.3202	0.28349	0.22204	0.32193	0.37125	0.25314	0.32127	0.29988	0.24519	0.24568	0.29859	0.32027	0.32997	0.29028
1165.4	0.24702	0.33343	0.30026	0.23343	0.29	0.45455	0.3022	0.25092	0.26931	0.34594	0.2025	0.28078	0.28871	0.34489	0.3405	0.20618	0.33201	0.27376	0.21405	0.21405	0.35806	0.3098	0.3208	0.28271	0.20983	0.32277	0.36836	0.26571	0.3265	0.30512	0.24702	0.25662	0.28967	0.31473	0.3308	0.29569
1166.4	0.24822	0.34089	0.2951	0.26001	0.29903	0.45294	0.30337	0.24484	0.2665	0.33638	0.20651	0.29828	0.29389	0.34224	0.3293	0.19299	0.34128	0.26033	0.22382	0.22382	0.37485	0.31181	0.32419	0.29773	0.21386	0.33459	0.36191	0.26555	0.31672	0.31537	0.24926	0.23381	0.29398	0.32778	0.31846	0.30572
1167.3	0.23692	0.34427	0.28364	0.25652	0.26882	0.44699	0.28357	0.2367	0.24283	0.31362	0.18344	0.27915	0.28383	0.34347	0.30612	0.19261	0.31886	0.23401	0.21421	0.21421	0.36104	0.3056	0.32567	0.27388	0.17423	0.33689	0.34758	0.28045	0.29661	0.30259	0.23151	0.21832	0.28762	0.31775	0.29543	0.3009
1168.2	0.22783	0.33906	0.26727	0.26741	0.26228	0.4374	0.27808	0.22458	0.23359	0.30764	0.16178	0.2795	0.29036	0.32162	0.29332	0.19107	0.30092	0.24325	0.21578	0.21578	0.33136	0.28919	0.33566	0.28949	0.18502	0.31932	0.32758	0.29093	0.28886	0.29297	0.23371	0.20162	0.28196	0.30707	0.30727	0.30103
1169.1	0.22311	0.31405	0.25811	0.26882	0.24592	0.42871	0.27187	0.23632	0.20845	0.27877	0.1479	0.2679	0.28332	0.28706	0.27699	0.17064	0.28641	0.25503	0.21237	0.21237	0.30992	0.27772	0.31703	0.28876	0.18767	0.29282	0.30782	0.27942	0.28879	0.28285	0.2392	0.19184	0.27558	0.29046	0.29074	0.28591
1170	0.2224	0.34077	0.25282	0.25795	0.23652	0.42663	0.28317	0.2583	0.20533	0.27154	0.15349	0.26811	0.27895	0.29824	0.27465	0.15711	0.28215	0.26644	0.22457	0.22457	0.31758	0.28589	0.33664	0.29857	0.18015	0.30869	0.29821	0.2713	0.28002	0.27	0.23924	0.19677	0.27652	0.27678	0.29929	0.28445
1170.9	0.21164	0.33052	0.23597	0.2254	0.22133	0.38818	0.28069	0.24917	0.2025	0.26268	0.12546	0.22716	0.25364	0.29045	0.26169	0.15353	0.25441	0.25823	0.22662	0.22662	0.30617	0.27356	0.31468	0.27075	0.15477	0.3084	0.28157	0.25567	0.27931	0.25196	0.23243	0.19155	0.26425	0.25912	0.28298	0.25832
1171.8	0.22274	0.31775	0.23958	0.22373	0.23013	0.37023	0.26889	0.24505	0.20346	0.27026	0.11808	0.22933	0.2576	0.26669	0.27208	0.15649	0.25586	0.27764	0.22232	0.22232	0.28413	0.27264	0.31288	0.27816	0.17109	0.2981	0.2706	0.2575	0.27893	0.24851	0.22397	0.18978	0.24883	0.25112	0.30168	0.26642
1172.7	0.22728	0.33871	0.23421	0.21399	0.23463	0.35668	0.2594	0.25233	0.1978	0.23228	0.10449	0.21158	0.24663	0.26963	0.27157	0.15308	0.25741	0.27851	0.21998	0.21998	0.29219	0.26047	0.29594	0.26105	0.15778	0.30248	0.2628	0.24202	0.28122	0.24701	0.21719	0.19783	0.24975	0.24239	0.29335	0.25901
1173.6	0.22668	0.3389	0.2376	0.19035	0.2472	0.3295	0.24727	0.23754	0.1799	0.20331	0.083825	0.19999	0.23331	0.26271	0.26306	0.13801	0.26582	0.26289	0.20949	0.20949	0.27954	0.22849	0.28388	0.24731	0.15436	0.29283	0.26093	0.21889	0.27918	0.25502	0.20896	0.18816	0.24007	0.213	0.29135	0.24618
1174.5	0.22339	0.32518	0.24079	0.18344	0.25478	0.30851	0.22324	0.22889	0.16681	0.18957	0.068595	0.18662	0.2258	0.23028	0.2559	0.15109	0.26928	0.25695	0.19907	0.19907	0.27181	0.1996	0.27023	0.23	0.16669	0.28471	0.2477	0.21467	0.29181	0.25904	0.19999	0.17536	0.2356	0.21653	0.28031	0.2284
1175.4	0.22961	0.32984	0.24238	0.17923	0.23515	0.29718	0.19436	0.23015	0.14499	0.16611	0.066784	0.18738	0.2249	0.21651	0.25559	0.14889	0.26877	0.2389	0.18023	0.18023	0.24645	0.18231	0.26185	0.22257	0.17053	0.2628	0.24268	0.19599	0.28281	0.24143	0.18581	0.17134	0.22007	0.20281	0.2837	0.23004
1176.3	0.21835	0.34593	0.2369	0.16407	0.24596	0.28432	0.18768	0.2298	0.14437	0.14718	0.070126	0.19408	0.20357	0.21722	0.25236	0.14227	0.26886	0.22816	0.18642	0.18642	0.24947	0.15831	0.26286	0.22854	0.18009	0.27868	0.24712	0.17428	0.30576	0.2387	0.17744	0.1677	0.21581	0.19516	0.28529	0.23407
1177.2	0.22151	0.31309	0.26009	0.1524	0.24489	0.26885	0.19542	0.21694	0.12563	0.156	0.074979	0.1987	0.19436	0.19153	0.27725	0.14099	0.27319	0.22634	0.19289	0.19289	0.22491	0.15592	0.27171	0.24713	0.18181	0.25788	0.24816	0.16745	0.30537	0.23876	0.16964	0.14114	0.20002	0.19471	0.28453	0.22735
1178.1	0.22888	0.3105	0.26979	0.15227	0.24892	0.27899	0.18731	0.21978	0.12523	0.14347	0.077595	0.2058	0.19756	0.19623	0.29145	0.16031	0.27479	0.23017	0.20082	0.20082	0.22638	0.17292	0.27822	0.24664	0.186	0.27277	0.24908	0.18941	0.30735	0.23256	0.16401	0.1347	0.19327	0.19518	0.28721	0.23731
1179	0.2266	0.29177	0.26375	0.14793	0.24245	0.25112	0.17872	0.21733	0.13093	0.13655	0.064711	0.19636	0.20194	0.18328	0.2847	0.13798	0.26254	0.20749	0.20658	0.20658	0.20659	0.16596	0.26522	0.24633	0.19286	0.2573	0.25288	0.17919	0.30663	0.20685	0.1565	0.12436	0.18033	0.17962	0.29016	0.23758
1179.9	0.23184	0.28059	0.27044	0.16536	0.25472	0.27988	0.18839	0.20579	0.1447	0.14616	0.072485	0.20695	0.22075	0.18588	0.29081	0.16093	0.27317	0.2446	0.21673	0.21673	0.22129	0.17398	0.27518	0.27505	0.20708	0.26647	0.25354	0.20366	0.31196	0.23162	0.15102	0.11111	0.19413	0.194	0.2965	0.25048
1180.8	0.22023	0.26565	0.26218	0.17783	0.23648	0.26749	0.18405	0.20132	0.13908	0.14398	0.069336	0.16987	0.23792	0.1725	0.27402	0.1768	0.27174	0.23251	0.21318	0.21318	0.21161	0.16439	0.28348	0.25773	0.19666	0.25034	0.23788	0.20701	0.29215	0.21911	0.15328	0.10982	0.1949	0.18893	0.28881	0.23668
1181.8	0.20576	0.26739	0.25133	0.18857	0.22439	0.26958	0.17556	0.2167	0.15044	0.15197	0.07342	0.15956	0.24854	0.17144	0.24974	0.18419	0.26056	0.22328	0.22435	0.22435	0.21145	0.1579	0.26431	0.23628	0.20045	0.26793	0.22595	0.23041	0.27313	0.22581	0.14956	0.12599	0.20151	0.19022	0.3036	0.2452
1182.6	0.1916	0.25345	0.23433	0.18958	0.2096	0.26036	0.19148	0.23392	0.15408	0.16629	0.066756	0.13617	0.23942	0.1528	0.22383	0.16494	0.25527	0.22324	0.24214	0.24214	0.19877	0.15129	0.24842	0.22947	0.20598	0.2514	0.21845	0.21456	0.25877	0.21477	0.14312	0.14068	0.19853	0.19272	0.30343	0.23484
1183.5	0.17613	0.24961	0.23591	0.1915	0.19869	0.27253	0.18361	0.22353	0.15564	0.15577	0.065899	0.12667	0.23344	0.13737	0.21606	0.18223	0.25687	0.22963	0.2244	0.2244	0.19881	0.14734	0.25416	0.22121	0.18799	0.23589	0.22531	0.21471	0.23971	0.22051	0.12513	0.14157	0.18809	0.18736	0.29443	0.22447
1184.4	0.16684	0.2424	0.23794	0.18235	0.20948	0.26003	0.18399	0.23612	0.16041	0.15412	0.065446	0.12201	0.21157	0.12989	0.2186	0.16794	0.25859	0.21541	0.23605	0.23605	0.18258	0.12941	0.24825	0.21358	0.18133	0.24015	0.23385	0.21491	0.23161	0.21365	0.13271	0.16229	0.17447	0.18044	0.28736	0.22341
1185.4	0.17632	0.22626	0.23736	0.18076	0.20957	0.27304	0.18396	0.23183	0.16412	0.15631	0.05421	0.13828	0.20147	0.13471	0.21676	0.15469	0.25632	0.22101	0.23751	0.23751	0.1674	0.12816	0.22818	0.20849	0.17533	0.2359	0.23683	0.21923	0.23236	0.21848	0.13294	0.16573	0.16551	0.194	0.28206	0.20377
1186.3	0.18565	0.22853	0.22981	0.15095	0.22098	0.26139	0.17766	0.2273	0.16609	0.14931	0.05337	0.13186	0.19747	0.13218	0.20829	0.14144	0.26265	0.2129	0.22007	0.22007	0.16408	0.11843	0.23926	0.19049	0.1685	0.2345	0.24353	0.19551	0.24207	0.19949	0.12274	0.15695	0.14919	0.18408	0.26986	0.18742
1187.2	0.17496	0.23088	0.22033	0.14507	0.21129	0.23963	0.15916	0.19965	0.1861	0.13755	0.041083	0.1266	0.19173	0.1362	0.18766	0.15012	0.24311	0.18568	0.21674	0.21674	0.17308	0.08782	0.2469	0.17229	0.12237	0.2414	0.2319	0.20065	0.23325	0.18636	0.11797	0.13595	0.13733	0.17214	0.2525	0.18441
1188.1	0.19556	0.24055	0.21873	0.15509	0.22752	0.25219	0.17063	0.20892	0.19044	0.16777	0.040337	0.13797	0.20202	0.14662	0.19912	0.14903	0.24717	0.19479	0.25857	0.25857	0.17697	0.08785	0.23808	0.18493	0.15314	0.25052	0.22514	0.20542	0.25329	0.19056	0.1397	0.14602	0.15295	0.1871	0.24981	0.20419
1189	0.18982	0.23865	0.21084	0.14942	0.21624	0.23765	0.15674	0.19558	0.19252	0.16414	0.040321	0.12237	0.19462	0.13477	0.18425	0.15314	0.22113	0.17488	0.25928	0.25928	0.17617	0.084715	0.22453	0.16782	0.13352	0.24104	0.2198	0.20216	0.23956	0.17852	0.1261	0.12822	0.15248	0.18211	0.2481	0.19893
1189.9	0.19514	0.25731	0.22201	0.15738	0.23109	0.23526	0.16114	0.21381	0.20906	0.18971	0.064725	0.12817	0.19329	0.13697	0.19563	0.17799	0.21943	0.17953	0.26896	0.26896	0.19033	0.096529	0.23583	0.16325	0.14147	0.26334	0.22458	0.22405	0.25413	0.18857	0.1302	0.14596	0.15485	0.16858	0.26737	0.22502
1190.8	0.18215	0.23677	0.2244	0.16869	0.22643	0.23455	0.14384	0.18522	0.22786	0.20187	0.067115	0.12042	0.18434	0.13279	0.18627	0.18469	0.21048	0.17775	0.26701	0.26701	0.20738	0.098184	0.21885	0.16267	0.14028	0.25059	0.21936	0.23976	0.24761	0.18695	0.12543	0.14674	0.17319	0.17514	0.26484	0.23376
1191.7	0.18904	0.23583	0.22577	0.18786	0.23414	0.23803	0.15719	0.19481	0.21962	0.21815	0.097766	0.13006	0.20014	0.13241	0.19125	0.19735	0.21427	0.19756	0.28543	0.28543	0.2094	0.096597	0.22215	0.16914	0.16064	0.24849	0.21849	0.24622	0.25754	0.19254	0.14174	0.16724	0.18122	0.18531	0.27123	0.23528
1192.6	0.18897	0.21794	0.22467	0.17515	0.2335	0.23718	0.15451	0.18828	0.2362	0.21641	0.12114	0.12017	0.21039	0.12875	0.17348	0.22091	0.21218	0.20485	0.28435	0.28435	0.21301	0.088193	0.23087	0.16222	0.13823	0.26095	0.21433	0.24922	0.24198	0.20082	0.13666	0.17916	0.18111	0.17423	0.29409	0.22386
1193.5	0.18842	0.23012	0.21236	0.18449	0.24376	0.2448	0.16466	0.20048	0.24331	0.22741	0.1039	0.1245	0.20962	0.14271	0.16827	0.21971	0.22183	0.21761	0.28814	0.28814	0.20996	0.088892	0.23723	0.16324	0.14877	0.27854	0.20795	0.2526	0.25122	0.21459	0.14239	0.21009	0.18346	0.17852	0.2904	0.21407
1194.4	0.18802	0.22931	0.20098	0.15399	0.24234	0.25963	0.15882	0.1936	0.24131	0.21111	0.08788	0.12052	0.21073	0.13703	0.15468	0.19632	0.22598	0.23424	0.30613	0.30613	0.21365	0.085194	0.22398	0.16907	0.14021	0.25536	0.20411	0.2299	0.23401	0.21889	0.15204	0.20917	0.18326	0.18364	0.28538	0.20184
1195.3	0.19969	0.25058	0.20579	0.1826	0.26515	0.27146	0.17191	0.2199	0.24561	0.19841	0.098594	0.12736	0.22259	0.15491	0.15766	0.21864	0.23772	0.2471	0.34444	0.34444	0.21012	0.065781	0.24293	0.17614	0.13678	0.26978	0.2249	0.23852	0.25949	0.23718	0.17154	0.23855	0.18667	0.17727	0.29122	0.19049
1196.2	0.21313	0.25979	0.22579	0.2007	0.30553	0.29193	0.17243	0.23306	0.26914	0.21435	0.11882	0.15042	0.22809	0.1569	0.1734	0.22203	0.26031	0.26182	0.35527	0.35527	0.22078	0.096191	0.25342	0.19605	0.16122	0.28192	0.25554	0.2479	0.28224	0.26113	0.17845	0.25765	0.20185	0.1899	0.31915	0.19843
1197.1	0.21509	0.26437	0.22227	0.22929	0.31693	0.28922	0.17019	0.24034	0.25843	0.21057	0.11148	0.15269	0.22019	0.16193	0.15557	0.21602	0.25508	0.26033	0.36002	0.36002	0.21686	0.10522	0.24858	0.17424	0.17773	0.26931	0.26207	0.25799	0.28394	0.25535	0.18219	0.25793	0.19637	0.197	0.27993	0.19984
1198	0.2291	0.27902	0.2449	0.25527	0.3337	0.29616	0.17007	0.24714	0.25455	0.22295	0.15056	0.17077	0.23419	0.16315	0.16242	0.24201	0.26819	0.26986	0.3804	0.3804	0.22649	0.10651	0.2683	0.17465	0.18456	0.27297	0.27741	0.27758	0.28437	0.26472	0.18576	0.26429	0.20726	0.207	0.29441	0.20461
1198.9	0.231	0.27272	0.24925	0.28367	0.33303	0.29046	0.17627	0.23995	0.22779	0.24034	0.17098	0.17705	0.24463	0.16972	0.1606	0.25349	0.24403	0.25304	0.38237	0.38237	0.20366	0.092122	0.27444	0.18716	0.18971	0.28974	0.27938	0.2761	0.28769	0.25881	0.17776	0.26339	0.20507	0.21564	0.29276	0.20978
1199.8	0.24947	0.27499	0.25834	0.30434	0.3377	0.31668	0.19105	0.2526	0.23753	0.26894	0.17466	0.19708	0.2463	0.16998	0.17451	0.27247	0.25317	0.27517	0.37935	0.37935	0.2131	0.12751	0.27096	0.20237	0.20632	0.30668	0.2886	0.28882	0.28224	0.26983	0.18184	0.26967	0.21408	0.24194	0.2863	0.22039
1200.7	0.22651	0.2625	0.24578	0.29013	0.32115	0.29734	0.18189	0.2355	0.22243	0.24679	0.13796	0.17376	0.22683	0.16813	0.1725	0.25696	0.24067	0.26789	0.35877	0.35877	0.19914	0.10454	0.24597	0.1843	0.17316	0.31425	0.27431	0.28574	0.25578	0.25656	0.1705	0.26031	0.20167	0.23809	0.25824	0.20368
1201.6	0.21999	0.29608	0.2634	0.29424	0.32534	0.30231	0.19669	0.24159	0.23988	0.26317	0.14624	0.17369	0.21913	0.1745	0.20138	0.25837	0.24537	0.28915	0.36716	0.36716	0.2081	0.10283	0.2453	0.2154	0.1578	0.33023	0.29333	0.28494	0.25041	0.27253	0.17748	0.27638	0.21687	0.25354	0.28347	0.2056
1202.5	0.22662	0.28203	0.27225	0.29749	0.31965	0.30028	0.20269	0.24011	0.25299	0.25283	0.13345	0.16928	0.23657	0.1706	0.20571	0.26553	0.23013	0.27946	0.36701	0.36701	0.21347	0.089769	0.24199	0.22478	0.1727	0.35065	0.30482	0.28988	0.24064	0.26227	0.18984	0.29328	0.22745	0.24196	0.27641	0.21125
1203.4	0.23411	0.29357	0.28232	0.33444	0.33724	0.30802	0.21745	0.25921	0.28627	0.26259	0.1377	0.18438	0.2397	0.16374	0.20144	0.27761	0.25907	0.30062	0.37977	0.37977	0.24387	0.11023	0.2409	0.23798	0.18578	0.35886	0.31097	0.32165	0.26169	0.28173	0.21355	0.30347	0.2477	0.25661	0.28146	0.22576
1204.3	0.20152	0.28348	0.27169	0.33297	0.32816	0.3003	0.21156	0.24709	0.2664	0.25885	0.13388	0.17444	0.23588	0.16936	0.18118	0.254	0.24849	0.28788	0.36932	0.36932	0.22585	0.10079	0.23526	0.23082	0.1779	0.35606	0.29529	0.3184	0.25484	0.27796	0.20998	0.29331	0.2485	0.25428	0.28631	0.23319
1205.2	0.21973	0.29614	0.28978	0.35177	0.34884	0.33113	0.21795	0.24607	0.27021	0.27929	0.15418	0.18162	0.24867	0.17987	0.18407	0.26455	0.26345	0.29096	0.37985	0.37985	0.23315	0.12118	0.25152	0.24482	0.19854	0.35651	0.31238	0.32321	0.28349	0.28602	0.2247	0.31591	0.26716	0.26448	0.30241	0.24959
1206.1	0.22891	0.27236	0.27886	0.37475	0.36116	0.33592	0.21544	0.24091	0.25678	0.2687	0.16504	0.19027	0.24992	0.17589	0.177	0.27447	0.27397	0.27458	0.3688	0.3688	0.24021	0.12867	0.27115	0.24618	0.21425	0.36194	0.31211	0.33904	0.30633	0.30078	0.24677	0.31995	0.27666	0.27321	0.31003	0.26212
1207	0.21702	0.26717	0.25638	0.36493	0.37201	0.35284	0.20771	0.22806	0.24162	0.2637	0.17646	0.18254	0.22536	0.16943	0.16	0.24169	0.28713	0.28746	0.34631	0.34631	0.24136	0.12876	0.25697	0.25688	0.19243	0.34556	0.30149	0.33503	0.30883	0.32198	0.24959	0.29841	0.27255	0.28889	0.30658	0.25498
1207.9	0.22209	0.28074	0.25836	0.35534	0.39102	0.37491	0.20125	0.22014	0.23481	0.26107	0.18196	0.17905	0.22668	0.19016	0.17322	0.25037	0.29895	0.30067	0.32256	0.32256	0.24835	0.13024	0.27728	0.25762	0.20931	0.36444	0.31782	0.35031	0.30357	0.3428	0.24706	0.31023	0.28085	0.29531	0.31352	0.25221
1208.8	0.25116	0.30357	0.28791	0.35133	0.40921	0.38509	0.2099	0.23054	0.23607	0.26229	0.1968	0.193	0.2284	0.19626	0.19077	0.24906	0.3175	0.30672	0.32121	0.32121	0.27421	0.12299	0.30517	0.27772	0.2273	0.39809	0.33314	0.34673	0.31863	0.36574	0.25634	0.33829	0.2852	0.29157	0.33371	0.24914
1209.7	0.25553	0.30463	0.28585	0.35257	0.4005	0.3865	0.22421	0.23694	0.2306	0.25138	0.20036	0.18664	0.22735	0.18918	0.18118	0.25929	0.30837	0.30861	0.31878	0.31878	0.27785	0.10318	0.29516	0.2891	0.21652	0.40625	0.33496	0.35837	0.30415	0.37404	0.26476	0.31626	0.28177	0.27885	0.32857	0.26048
1210.6	0.25616	0.31143	0.30543	0.35775	0.40906	0.40223	0.24003	0.24631	0.24644	0.2683	0.20699	0.19998	0.25679	0.20728	0.19718	0.26782	0.32135	0.31611	0.32559	0.32559	0.29481	0.12259	0.28147	0.31871	0.23907	0.42206	0.35275	0.35278	0.30962	0.36736	0.27116	0.32389	0.29193	0.28545	0.33369	0.26756
1211.5	0.25197	0.32194	0.31036	0.36698	0.39339	0.40118	0.24677	0.27628	0.25339	0.28346	0.21242	0.20958	0.27271	0.21247	0.20045	0.2806	0.32421	0.30519	0.31569	0.31569	0.30337	0.15453	0.27851	0.315	0.25963	0.43198	0.36232	0.3624	0.33083	0.35612	0.28116	0.33864	0.31247	0.29157	0.34713	0.2863
1212.4	0.25013	0.30005	0.29539	0.35848	0.38103	0.40165	0.24642	0.27503	0.25742	0.28897	0.20463	0.20636	0.27749	0.20206	0.178	0.2704	0.32578	0.28785	0.30127	0.30127	0.3181	0.16247	0.27386	0.30119	0.25834	0.41395	0.36076	0.3445	0.34611	0.35261	0.28612	0.33	0.31421	0.28228	0.34069	0.28575
1213.3	0.25448	0.29168	0.27583	0.358	0.37289	0.41222	0.24014	0.2756	0.25733	0.29284	0.20158	0.20826	0.29616	0.1885	0.17938	0.26758	0.32609	0.26352	0.28472	0.28472	0.31028	0.17573	0.25774	0.30377	0.26902	0.39192	0.37672	0.34872	0.37005	0.34577	0.28779	0.31007	0.30396	0.29558	0.3286	0.31192
1214.2	0.27235	0.30661	0.28369	0.36337	0.3828	0.44279	0.24919	0.29435	0.28675	0.32697	0.20414	0.22908	0.32414	0.20724	0.19065	0.2815	0.34768	0.27679	0.28184	0.28184	0.32301	0.21346	0.28399	0.30084	0.32984	0.40672	0.38387	0.36144	0.39219	0.36034	0.30534	0.33169	0.31835	0.3198	0.34817	0.31548
1215.1	0.29193	0.33894	0.29268	0.35435	0.38012	0.45804	0.25515	0.30215	0.29731	0.34462	0.20884	0.23937	0.31552	0.21655	0.19842	0.28701	0.36301	0.2751	0.28435	0.28435	0.32755	0.22858	0.30889	0.29626	0.32951	0.42973	0.3798	0.38342	0.40437	0.37362	0.30799	0.33215	0.31669	0.32619	0.37268	0.32642
1216	0.31544	0.33726	0.30906	0.3415	0.39586	0.48054	0.26757	0.29838	0.29886	0.37248	0.21177	0.24971	0.32065	0.23527	0.21703	0.2964	0.3673	0.28598	0.29887	0.29887	0.34313	0.23604	0.33356	0.30915	0.35228	0.44107	0.40036	0.3861	0.42006	0.38357	0.30626	0.32783	0.31082	0.33475	0.38246	0.33389
1216.9	0.32276	0.36827	0.32983	0.35242	0.40496	0.50823	0.28552	0.31587	0.30742	0.38134	0.2261	0.25519	0.33012	0.25077	0.25448	0.30633	0.37018	0.29614	0.30466	0.30466	0.35044	0.25345	0.33448	0.33923	0.37893	0.46514	0.41758	0.39114	0.44053	0.39675	0.30879	0.33383	0.31478	0.35971	0.39866	0.34606
1217.8	0.33156	0.39199	0.34077	0.36655	0.40929	0.51887	0.31539	0.32823	0.33418	0.39899	0.2453	0.27206	0.3325	0.27614	0.25041	0.32922	0.37844	0.31871	0.31756	0.31756	0.39163	0.2828	0.35814	0.35123	0.39595	0.48508	0.41446	0.40706	0.44424	0.40409	0.32152	0.34788	0.33395	0.36772	0.42726	0.34291
1218.7	0.33408	0.40736	0.3465	0.37016	0.4135	0.51923	0.31056	0.32943	0.32827	0.39751	0.27042	0.28416	0.32637	0.28477	0.27109	0.33712	0.38822	0.31823	0.3117	0.3117	0.42277	0.29174	0.37047	0.3826	0.40542	0.50544	0.42384	0.40859	0.46003	0.41407	0.31163	0.33838	0.34657	0.38111	0.45695	0.35986
1219.6	0.34132	0.39846	0.34135	0.3861	0.42436	0.53307	0.31406	0.34312	0.33551	0.39109	0.2853	0.28355	0.34295	0.27793	0.27407	0.35232	0.39164	0.32106	0.29559	0.29559	0.43181	0.28404	0.38566	0.39035	0.43976	0.4961	0.42794	0.4122	0.50628	0.42955	0.29721	0.34874	0.36126	0.38304	0.46581	0.36715
1220.5	0.35384	0.41685	0.34652	0.41285	0.43385	0.54877	0.33678	0.35458	0.36141	0.39627	0.29568	0.29824	0.3655	0.27584	0.28502	0.37614	0.40829	0.32685	0.30969	0.30969	0.44886	0.3032	0.39516	0.4003	0.45533	0.49921	0.42233	0.42822	0.53507	0.45463	0.30898	0.36051	0.3683	0.39694	0.49224	0.37209
1221.4	0.3728	0.41485	0.35835	0.42182	0.43296	0.53246	0.35697	0.37031	0.3883	0.40591	0.3042	0.31551	0.37132	0.27383	0.30157	0.39005	0.40811	0.30841	0.31939	0.31939	0.46619	0.30288	0.41998	0.41017	0.47694	0.50604	0.41794	0.43965	0.52823	0.4586	0.31035	0.37314	0.37753	0.3981	0.49991	0.38996
1222.3	0.37987	0.41939	0.37034	0.4276	0.44115	0.54513	0.35535	0.37887	0.40576	0.42219	0.31742	0.33222	0.38355	0.27811	0.32658	0.40313	0.41512	0.31113	0.32969	0.32969	0.47152	0.30775	0.41131	0.42756	0.47659	0.5077	0.42631	0.43837	0.5414	0.47227	0.30766	0.38565	0.38198	0.40936	0.50622	0.39573
1223.2	0.38594	0.42052	0.37761	0.44897	0.44331	0.54787	0.3766	0.38137	0.42498	0.45047	0.33168	0.3448	0.38922	0.27492	0.34054	0.42443	0.4105	0.31284	0.34734	0.34734	0.48379	0.31618	0.4032	0.42911	0.46919	0.5035	0.43093	0.44783	0.55471	0.47002	0.33251	0.40661	0.38477	0.41304	0.49405	0.39915
1224.1	0.39346	0.43746	0.41325	0.46602	0.4526	0.57143	0.39291	0.39466	0.44739	0.49464	0.34696	0.38016	0.39688	0.2917	0.36916	0.43578	0.41375	0.32168	0.36445	0.36445	0.50417	0.35147	0.40178	0.46237	0.45473	0.52953	0.44305	0.46407	0.54671	0.46886	0.3546	0.4051	0.39327	0.43049	0.51255	0.41643
1225	0.41287	0.46514	0.43804	0.47808	0.46779	0.58084	0.40565	0.41584	0.46419	0.51966	0.38204	0.41538	0.40348	0.3255	0.39845	0.45709	0.44151	0.32742	0.37342	0.37342	0.52556	0.37209	0.43087	0.49855	0.48439	0.55201	0.45632	0.47915	0.57188	0.46206	0.37782	0.42768	0.40828	0.43943	0.5288	0.44319
1225.9	0.4225	0.48721	0.45741	0.48191	0.47869	0.59672	0.41386	0.42166	0.48038	0.53949	0.41352	0.4392	0.42305	0.3512	0.41701	0.47457	0.47207	0.33988	0.39003	0.39003	0.52928	0.37795	0.44717	0.5229	0.48399	0.57059	0.4732	0.49117	0.60778	0.44966	0.39575	0.43992	0.41146	0.44322	0.54512	0.44868
1226.8	0.43104	0.52452	0.4913	0.49684	0.50281	0.6353	0.43139	0.44566	0.50738	0.57877	0.43843	0.45908	0.44014	0.37575	0.43244	0.49722	0.49474	0.36118	0.4041	0.4041	0.53712	0.39472	0.47385	0.53917	0.52023	0.61161	0.48789	0.50018	0.64001	0.46704	0.41545	0.45139	0.42336	0.47059	0.55362	0.48159
1227.7	0.44536	0.55681	0.51941	0.50871	0.52563	0.6726	0.44419	0.47913	0.54479	0.59769	0.46412	0.48938	0.47349	0.41593	0.45112	0.51292	0.52456	0.38046	0.4123	0.4123	0.54665	0.41047	0.51191	0.57583	0.55791	0.6361	0.51852	0.51323	0.6702	0.48881	0.40564	0.47005	0.43632	0.48388	0.58519	0.51226
1228.6	0.44427	0.56983	0.50334	0.50896	0.53472	0.68261	0.43471	0.47837	0.56014	0.59952	0.48272	0.50178	0.47339	0.43232	0.43257	0.50894	0.53069	0.39909	0.41049	0.41049	0.54723	0.38045	0.53559	0.59291	0.57256	0.63858	0.51775	0.51497	0.69406	0.51405	0.40431	0.4752	0.43565	0.48063	0.5818	0.51035
1229.4	0.44374	0.59599	0.51307	0.53293	0.56415	0.71209	0.43872	0.49288	0.58187	0.64317	0.50707	0.5204	0.50891	0.46028	0.44766	0.52878	0.53371	0.41932	0.41201	0.41201	0.56565	0.38553	0.53509	0.6215	0.59516	0.66824	0.52534	0.52015	0.71847	0.54965	0.40467	0.48892	0.45079	0.50479	0.58798	0.53364
1230.3	0.44008	0.60874	0.52463	0.55603	0.58431	0.74759	0.42959	0.50733	0.59806	0.67066	0.52278	0.54542	0.52253	0.46875	0.4463	0.54312	0.5393	0.44074	0.40996	0.40996	0.57656	0.40048	0.54302	0.61562	0.60618	0.67468	0.53	0.53854	0.715	0.57515	0.38952	0.4987	0.46836	0.51807	0.59145	0.54635
1231.2	0.45373	0.6106	0.52287	0.56833	0.60419	0.73902	0.43716	0.51685	0.60694	0.68935	0.53787	0.56578	0.54463	0.47719	0.46261	0.55927	0.54587	0.44871	0.41588	0.41588	0.59019	0.41463	0.5463	0.65019	0.62276	0.66523	0.5347	0.58096	0.73405	0.5781	0.39417	0.51859	0.48413	0.52905	0.60443	0.54553
1232.1	0.45951	0.61661	0.53397	0.59117	0.62699	0.74353	0.44963	0.52737	0.60924	0.72975	0.54579	0.5726	0.55321	0.4785	0.46942	0.5546	0.55544	0.448	0.43485	0.43485	0.59295	0.43942	0.54621	0.64981	0.63237	0.67015	0.52373	0.60191	0.75066	0.58822	0.41877	0.52569	0.48619	0.55799	0.58652	0.54056
1233	0.46968	0.63434	0.55416	0.60139	0.64028	0.74732	0.47895	0.54394	0.62408	0.76079	0.55726	0.5796	0.58185	0.50013	0.49902	0.56543	0.56588	0.44929	0.45433	0.45433	0.60715	0.47867	0.53448	0.6447	0.66707	0.69345	0.53203	0.60499	0.75937	0.60157	0.42994	0.54691	0.50231	0.58889	0.59522	0.55286
1233.9	0.49663	0.63623	0.57475	0.6074	0.63451	0.74121	0.49851	0.55743	0.63632	0.74984	0.5555	0.59108	0.58164	0.48045	0.50916	0.55895	0.57008	0.45575	0.45758	0.45758	0.61008	0.46452	0.54502	0.64118	0.67748	0.67084	0.54794	0.6258	0.75912	0.5934	0.43463	0.55789	0.49121	0.58099	0.57818	0.54804
1234.8	0.51868	0.66638	0.6007	0.64107	0.66297	0.75751	0.53861	0.57994	0.65429	0.76728	0.5746	0.599	0.60635	0.51373	0.53133	0.56771	0.60101	0.46714	0.48952	0.48952	0.60514	0.4834	0.56547	0.67078	0.71115	0.69809	0.56829	0.6461	0.82537	0.61218	0.4834	0.56936	0.4887	0.60069	0.60864	0.5688
1235.7	0.53148	0.69323	0.62661	0.65576	0.66879	0.78354	0.56161	0.59769	0.67977	0.79515	0.5929	0.6074	0.61355	0.5316	0.53412	0.55428	0.60864	0.473	0.506	0.506	0.61049	0.49235	0.59312	0.683	0.72006	0.71653	0.57657	0.63882	0.83871	0.63971	0.50213	0.57291	0.49851	0.60678	0.62976	0.59118
1236.6	0.53678	0.70219	0.63654	0.6419	0.66064	0.78322	0.57277	0.60804	0.69215	0.79789	0.6117	0.62771	0.6248	0.52739	0.54493	0.55339	0.59142	0.47373	0.50682	0.50682	0.61856	0.47129	0.59145	0.70569	0.71925	0.71045	0.5781	0.6228	0.84564	0.64215	0.50244	0.56838	0.49825	0.58196	0.64539	0.60977
1237.5	0.55082	0.7031	0.65449	0.65974	0.66998	0.7824	0.57325	0.62469	0.6926	0.80143	0.6233	0.64092	0.63961	0.52487	0.54889	0.55743	0.59419	0.47377	0.51502	0.51502	0.61447	0.467	0.61944	0.71602	0.72861	0.71499	0.57621	0.63756	0.84523	0.62777	0.51353	0.56945	0.48162	0.58142	0.664	0.62141
1238.4	0.53995	0.71482	0.65473	0.66508	0.68258	0.78875	0.57071	0.61726	0.70836	0.82113	0.62945	0.64534	0.65652	0.5328	0.53907	0.55356	0.60682	0.46477	0.51239	0.51239	0.60928	0.50081	0.61987	0.71076	0.72149	0.74911	0.57972	0.62709	0.85556	0.64387	0.50611	0.57164	0.49472	0.59959	0.68484	0.63248
1239.3	0.53622	0.72795	0.65974	0.67714	0.67701	0.78048	0.55924	0.62873	0.72301	0.83117	0.64874	0.66102	0.65814	0.52742	0.53845	0.56693	0.58954	0.46703	0.5114	0.5114	0.64004	0.50023	0.62269	0.72045	0.72771	0.75761	0.58732	0.62706	0.84198	0.64878	0.50006	0.59385	0.50917	0.58867	0.68929	0.63319
1240.2	0.53006	0.70318	0.65035	0.67169	0.67561	0.77468	0.55382	0.63648	0.71722	0.80246	0.63957	0.66401	0.64975	0.50909	0.53348	0.55965	0.5791	0.4803	0.5146	0.5146	0.64625	0.49126	0.6048	0.70904	0.72746	0.74334	0.57589	0.62364	0.8327	0.6448	0.49571	0.60721	0.48997	0.57293	0.67197	0.63024
1241.1	0.52704	0.70752	0.65054	0.6892	0.67946	0.76647	0.55024	0.65102	0.72203	0.7962	0.64639	0.67576	0.6496	0.51246	0.52257	0.57125	0.59318	0.48568	0.52847	0.52847	0.64176	0.50272	0.61844	0.71107	0.72775	0.75643	0.58037	0.63155	0.82811	0.65503	0.50988	0.62162	0.49285	0.59712	0.68956	0.63763
1242	0.53525	0.72269	0.64451	0.69473	0.6866	0.76065	0.55497	0.65589	0.73586	0.78991	0.65129	0.68305	0.65079	0.51791	0.51602	0.57527	0.60796	0.48372	0.52393	0.52393	0.66442	0.5047	0.61031	0.7047	0.73846	0.76205	0.58576	0.64052	0.83844	0.66346	0.52814	0.62765	0.50774	0.59815	0.67851	0.63842
1242.9	0.52443	0.72345	0.63	0.67083	0.66711	0.75045	0.5509	0.66768	0.706	0.77045	0.65893	0.67212	0.62108	0.51018	0.50321	0.55095	0.57889	0.48564	0.53412	0.53412	0.65166	0.4721	0.59716	0.69406	0.72015	0.74085	0.56384	0.61731	0.81282	0.64983	0.5489	0.61953	0.49368	0.59534	0.68586	0.608
1243.8	0.51558	0.71583	0.61749	0.64945	0.66475	0.73796	0.54137	0.66077	0.70221	0.78019	0.65409	0.67082	0.60406	0.50194	0.48312	0.52239	0.57485	0.4715	0.51522	0.51522	0.65126	0.46582	0.58374	0.69936	0.694	0.72195	0.54248	0.59572	0.80188	0.66127	0.54165	0.60472	0.48685	0.61415	0.67902	0.60496
1244.6	0.49378	0.69557	0.6105	0.64789	0.62777	0.70749	0.52574	0.65393	0.68701	0.77796	0.65822	0.66201	0.5855	0.48343	0.47766	0.53397	0.55363	0.4437	0.48495	0.48495	0.63808	0.44348	0.5773	0.68405	0.66	0.70233	0.53514	0.58719	0.77832	0.62885	0.52386	0.58105	0.49243	0.60894	0.6773	0.57391
1245.6	0.47722	0.68167	0.59438	0.63399	0.6137	0.70755	0.51023	0.6519	0.67881	0.76638	0.63417	0.64014	0.55934	0.47314	0.45578	0.51284	0.52995	0.42722	0.4589	0.4589	0.63841	0.42789	0.54987	0.66432	0.62515	0.68998	0.51111	0.57732	0.75209	0.62396	0.50268	0.57882	0.48306	0.59071	0.65035	0.55527
1246.4	0.44292	0.6677	0.58375	0.61739	0.57919	0.71008	0.49732	0.64856	0.66464	0.7694	0.63497	0.63778	0.52515	0.44497	0.42654	0.4895	0.48688	0.41578	0.44061	0.44061	0.61377	0.40573	0.53588	0.66127	0.58024	0.67068	0.49456	0.54417	0.70986	0.61699	0.47968	0.58469	0.4767	0.57832	0.63881	0.52757
1247.3	0.4185	0.62937	0.59448	0.61347	0.57169	0.6922	0.48106	0.64454	0.67865	0.76034	0.64215	0.63237	0.48816	0.42309	0.40966	0.50569	0.46852	0.40828	0.42175	0.42175	0.604	0.39512	0.53405	0.6601	0.55534	0.66018	0.4888	0.54632	0.69593	0.61187	0.46014	0.58093	0.48003	0.55926	0.61097	0.52833
1248.2	0.40196	0.61265	0.58089	0.60087	0.54802	0.67784	0.4754	0.6464	0.66353	0.73444	0.6268	0.62363	0.47722	0.40095	0.39331	0.50048	0.44056	0.40977	0.41288	0.41288	0.5791	0.38215	0.51623	0.64426	0.53332	0.66104	0.47754	0.54795	0.66309	0.58286	0.45017	0.57593	0.45961	0.53364	0.59505	0.51122
1249.1	0.40159	0.62782	0.57379	0.60781	0.5651	0.67804	0.47159	0.64634	0.65066	0.72575	0.61671	0.61785	0.47088	0.40132	0.36423	0.48953	0.43902	0.40066	0.40538	0.40538	0.57346	0.38462	0.50793	0.63738	0.52155	0.66492	0.47388	0.52874	0.6539	0.57622	0.44819	0.57657	0.44887	0.53835	0.5782	0.50626
1250	0.39966	0.61299	0.55409	0.59328	0.55	0.65392	0.46463	0.63969	0.63472	0.70591	0.63058	0.62284	0.45312	0.38463	0.34629	0.49687	0.42638	0.40006	0.38247	0.38247	0.55344	0.37416	0.51048	0.63853	0.53035	0.6473	0.47	0.51099	0.63618	0.55017	0.43473	0.55915	0.44816	0.53473	0.56527	0.48999
1250.9	0.4052	0.6005	0.54436	0.5708	0.54855	0.62763	0.46031	0.64465	0.62586	0.68788	0.62591	0.59828	0.44839	0.38131	0.34357	0.49235	0.41931	0.40431	0.36343	0.36343	0.54562	0.378	0.50789	0.62284	0.51717	0.61314	0.46844	0.49512	0.62138	0.53721	0.42876	0.54504	0.44094	0.51746	0.54594	0.4895
1251.8	0.40679	0.59712	0.52092	0.5734	0.53974	0.63466	0.46372	0.64712	0.61834	0.67771	0.6154	0.59507	0.46553	0.37545	0.34255	0.47039	0.40792	0.39395	0.35853	0.35853	0.54669	0.37572	0.49612	0.64325	0.50881	0.59512	0.46918	0.48715	0.59144	0.5168	0.42602	0.51727	0.42851	0.50545	0.53069	0.47373
1252.7	0.3969	0.55952	0.50971	0.55221	0.52336	0.60728	0.47001	0.63513	0.5862	0.65611	0.60725	0.58426	0.42942	0.34893	0.34524	0.45826	0.39035	0.37195	0.35358	0.35358	0.53037	0.36024	0.48583	0.63837	0.46713	0.54611	0.45287	0.4624	0.55557	0.48526	0.41827	0.49506	0.4246	0.49661	0.50403	0.45849
1253.6	0.37031	0.52608	0.48981	0.51547	0.49111	0.57734	0.44893	0.60685	0.57038	0.60499	0.59895	0.56391	0.40703	0.3223	0.33989	0.43566	0.36405	0.34772	0.34466	0.34466	0.49747	0.32196	0.4704	0.60832	0.43876	0.51722	0.42719	0.44582	0.5098	0.45792	0.40151	0.47469	0.40643	0.45204	0.48342	0.43757
1254.5	0.37507	0.51499	0.49745	0.51138	0.47403	0.57277	0.45074	0.60681	0.54742	0.60204	0.59255	0.54327	0.41084	0.31562	0.34405	0.43042	0.36166	0.33792	0.35182	0.35182	0.49567	0.31582	0.45117	0.59944	0.42991	0.50766	0.424	0.43828	0.49126	0.45115	0.40387	0.46911	0.39434	0.43253	0.45392	0.4242
1255.4	0.3653	0.49908	0.48907	0.51512	0.45678	0.55326	0.43704	0.60623	0.52335	0.58786	0.6015	0.53911	0.39784	0.30464	0.34064	0.43485	0.3685	0.31391	0.3527	0.3527	0.47346	0.30418	0.43781	0.61579	0.42897	0.49533	0.41548	0.44429	0.4932	0.42266	0.38258	0.46751	0.37847	0.42124	0.45789	0.41269
1256.3	0.35802	0.48908	0.46653	0.50203	0.43399	0.52406	0.42611	0.59694	0.49824	0.57456	0.58892	0.51746	0.36552	0.30763	0.32431	0.44119	0.36926	0.30001	0.33724	0.33724	0.45969	0.30977	0.43575	0.5922	0.41333	0.49137	0.39394	0.44006	0.49679	0.40759	0.35933	0.4602	0.36189	0.40872	0.45735	0.40969
1257.2	0.34241	0.47967	0.43163	0.5042	0.4045	0.50871	0.40654	0.57263	0.4963	0.57149	0.58903	0.49065	0.34855	0.29398	0.28668	0.42982	0.34995	0.27931	0.31718	0.31718	0.43908	0.30176	0.42387	0.55941	0.40893	0.48833	0.37412	0.41824	0.47793	0.39055	0.32519	0.44137	0.3449	0.39888	0.43051	0.39574
1258	0.35547	0.49111	0.41658	0.51242	0.41062	0.5167	0.41362	0.57158	0.49256	0.60759	0.59487	0.49187	0.35273	0.29324	0.29114	0.4433	0.36728	0.29829	0.32189	0.32189	0.44368	0.32008	0.42024	0.57945	0.43263	0.48908	0.39063	0.40847	0.4968	0.41445	0.32684	0.42447	0.34082	0.41001	0.42754	0.39647
1258.9	0.33177	0.50037	0.41297	0.50595	0.39432	0.50318	0.41719	0.56069	0.49043	0.58734	0.57891	0.47084	0.34265	0.29238	0.30766	0.43348	0.35611	0.28901	0.3136	0.3136	0.42446	0.31438	0.42344	0.5673	0.40227	0.49352	0.40159	0.40319	0.49843	0.40203	0.31001	0.40777	0.32446	0.4031	0.43371	0.38119
1259.8	0.31859	0.48146	0.39071	0.47498	0.37753	0.51356	0.41886	0.53682	0.4919	0.57496	0.55358	0.4474	0.32298	0.28268	0.29541	0.41984	0.33975	0.29611	0.31187	0.31187	0.411	0.30795	0.40989	0.54239	0.37223	0.48658	0.40263	0.38776	0.47925	0.40249	0.3048	0.38483	0.3107	0.39688	0.40208	0.37249
1260.7	0.30411	0.4633	0.37821	0.45975	0.37081	0.51431	0.4094	0.52857	0.49272	0.55786	0.55375	0.45403	0.32203	0.26207	0.28226	0.40104	0.33864	0.28481	0.31172	0.31172	0.38223	0.28492	0.39508	0.53483	0.35794	0.47441	0.39566	0.37368	0.49143	0.39583	0.29657	0.38464	0.30025	0.38656	0.38263	0.35141
1261.6	0.29594	0.47483	0.38445	0.44682	0.37509	0.52406	0.39983	0.54111	0.50769	0.55497	0.55477	0.44783	0.34234	0.26804	0.28758	0.41173	0.35804	0.30375	0.31989	0.31989	0.38646	0.29114	0.39093	0.54952	0.36037	0.47887	0.41173	0.38252	0.51338	0.40522	0.29795	0.39548	0.30884	0.37312	0.39199	0.35638
1262.5	0.29135	0.45722	0.37599	0.43581	0.35765	0.52319	0.39814	0.52837	0.5269	0.53805	0.53865	0.42672	0.3386	0.26836	0.27217	0.40985	0.3513	0.28971	0.30674	0.30674	0.37238	0.27888	0.38659	0.54596	0.32706	0.45785	0.40257	0.38494	0.51295	0.39241	0.2962	0.40282	0.31586	0.36425	0.36819	0.34783
1263.4	0.26843	0.41882	0.33603	0.39764	0.34238	0.51557	0.38113	0.51025	0.51924	0.5336	0.52825	0.41437	0.2999	0.24429	0.22662	0.37117	0.34825	0.28205	0.30165	0.30165	0.34624	0.26601	0.37703	0.52537	0.3076	0.40558	0.36767	0.35564	0.50002	0.37403	0.26925	0.38932	0.30705	0.34314	0.35488	0.33836
1264.3	0.24519	0.42334	0.33053	0.38661	0.3265	0.50378	0.3737	0.50632	0.52529	0.52381	0.51559	0.41849	0.28375	0.2434	0.22633	0.35573	0.32343	0.25116	0.29066	0.29066	0.34021	0.25018	0.35322	0.50407	0.29179	0.40713	0.35699	0.32852	0.48305	0.35491	0.2473	0.39018	0.29607	0.33371	0.34365	0.32742
1265.2	0.23853	0.43027	0.33886	0.37265	0.32063	0.49108	0.37301	0.48514	0.55078	0.5201	0.48495	0.39977	0.28657	0.24822	0.23346	0.34348	0.32192	0.25607	0.29269	0.29269	0.35303	0.25209	0.34274	0.49184	0.30351	0.39122	0.36312	0.30556	0.45095	0.34462	0.24001	0.37809	0.30679	0.32755	0.33888	0.33312
1266.1	0.26319	0.44687	0.34674	0.36871	0.31674	0.49759	0.37336	0.4811	0.56096	0.52881	0.47348	0.39561	0.28515	0.25745	0.23372	0.34338	0.31629	0.25581	0.29826	0.29826	0.35034	0.23756	0.35293	0.48203	0.31581	0.36963	0.35536	0.29446	0.45647	0.34735	0.24133	0.3807	0.29253	0.33519	0.34701	0.31573
1266.9	0.25152	0.44038	0.34642	0.36342	0.31913	0.49027	0.38017	0.49358	0.56146	0.53808	0.47914	0.39322	0.26623	0.25152	0.25102	0.32772	0.31515	0.25476	0.31753	0.31753	0.34418	0.25363	0.35972	0.46372	0.32481	0.37521	0.35915	0.28882	0.45803	0.33605	0.23091	0.38119	0.26769	0.33351	0.36792	0.31117
1267.8	0.24703	0.4448	0.35592	0.38233	0.31658	0.48617	0.3908	0.49139	0.5889	0.54166	0.46829	0.39253	0.27533	0.24808	0.2564	0.35199	0.31523	0.25263	0.31894	0.31894	0.35854	0.25425	0.36249	0.45944	0.33027	0.39421	0.36077	0.30221	0.46171	0.33054	0.24684	0.37677	0.27023	0.33767	0.37124	0.31076
1268.7	0.25958	0.45635	0.35397	0.40939	0.33945	0.48413	0.40487	0.49113	0.61428	0.55743	0.47976	0.39302	0.29807	0.26366	0.25734	0.37378	0.35052	0.26885	0.33783	0.33783	0.37622	0.25843	0.40276	0.47509	0.34567	0.40898	0.3498	0.32683	0.48898	0.33158	0.26498	0.37398	0.27749	0.345	0.39802	0.31422
1269.6	0.25015	0.46783	0.34232	0.42995	0.33347	0.48602	0.41926	0.49163	0.60942	0.59098	0.48053	0.38674	0.29709	0.26275	0.24715	0.39249	0.3525	0.2451	0.33351	0.33351	0.35773	0.26378	0.41033	0.45416	0.34134	0.41966	0.33864	0.33523	0.49847	0.32939	0.27776	0.38276	0.26109	0.35561	0.3916	0.29494
1270.5	0.25026	0.48612	0.34032	0.43931	0.34368	0.50092	0.44155	0.49313	0.6378	0.59019	0.4899	0.39381	0.30277	0.28146	0.27223	0.40404	0.36374	0.24155	0.34473	0.34473	0.36112	0.28724	0.41693	0.44822	0.34743	0.44893	0.34968	0.35217	0.49798	0.32527	0.2994	0.39491	0.26804	0.3571	0.40196	0.31103
1271.4	0.25313	0.5008	0.3531	0.45714	0.34714	0.509	0.43811	0.50334	0.65849	0.60805	0.49165	0.39431	0.31715	0.29183	0.27458	0.41512	0.37199	0.24232	0.33661	0.33661	0.373	0.28729	0.41708	0.46075	0.33897	0.45513	0.34687	0.35821	0.48598	0.32284	0.3065	0.39678	0.27643	0.37382	0.40074	0.31571
1272.3	0.27703	0.52986	0.36711	0.47042	0.36064	0.5255	0.44408	0.51036	0.68795	0.62643	0.51524	0.40726	0.33587	0.31431	0.29133	0.40934	0.37378	0.24707	0.34612	0.34612	0.38536	0.29325	0.42211	0.47329	0.35194	0.45909	0.36165	0.36744	0.4939	0.33335	0.31486	0.4215	0.28437	0.39131	0.40981	0.32566
1273.2	0.28124	0.55115	0.38789	0.48108	0.37626	0.53478	0.45105	0.52464	0.72298	0.65279	0.52606	0.40995	0.34128	0.31669	0.30462	0.42809	0.38895	0.25628	0.3462	0.3462	0.37007	0.30997	0.43705	0.45863	0.3369	0.45981	0.38602	0.3658	0.49436	0.35214	0.32905	0.43899	0.29641	0.40991	0.41984	0.3326
1274.1	0.30829	0.5386	0.39468	0.4931	0.37882	0.5449	0.44382	0.53589	0.75066	0.67522	0.53465	0.4166	0.35403	0.31727	0.32021	0.42557	0.39068	0.26651	0.35155	0.35155	0.38685	0.323	0.43561	0.46369	0.33697	0.45817	0.39055	0.37049	0.48727	0.34466	0.3231	0.44312	0.30274	0.42947	0.41352	0.35272
1274.9	0.29257	0.51323	0.38994	0.49424	0.38237	0.5411	0.44907	0.53413	0.75677	0.68146	0.52276	0.40503	0.35003	0.30708	0.2922	0.41832	0.38728	0.25869	0.34502	0.34502	0.39264	0.30213	0.41813	0.44789	0.32637	0.45221	0.37706	0.36251	0.46948	0.34624	0.31076	0.4275	0.29881	0.42427	0.40381	0.3404
1275.8	0.29208	0.52673	0.38893	0.50619	0.39607	0.57603	0.46694	0.53688	0.7803	0.69571	0.53256	0.41766	0.35687	0.31103	0.30119	0.42697	0.38639	0.28333	0.35514	0.35514	0.41223	0.31229	0.42894	0.43488	0.32815	0.45177	0.37141	0.36789	0.49593	0.36406	0.32224	0.44077	0.31291	0.4339	0.4248	0.35153
1276.7	0.29342	0.5368	0.38019	0.50865	0.4215	0.57891	0.47107	0.53323	0.80714	0.71904	0.5207	0.4177	0.37392	0.31414	0.2926	0.44588	0.40497	0.28805	0.34734	0.34734	0.41948	0.33024	0.44534	0.43865	0.34161	0.45711	0.36232	0.36229	0.50189	0.3616	0.33331	0.434	0.30814	0.43791	0.42755	0.35103
1277.6	0.30635	0.53314	0.40198	0.51267	0.41527	0.59958	0.48168	0.5346	0.81993	0.71607	0.51936	0.41971	0.38252	0.32247	0.29933	0.44497	0.38592	0.30153	0.35038	0.35038	0.43621	0.33861	0.42096	0.44852	0.3684	0.46394	0.35941	0.38245	0.49991	0.36569	0.33892	0.42108	0.30592	0.42632	0.40845	0.34902
1278.5	0.30792	0.56142	0.42452	0.52504	0.45691	0.61074	0.51107	0.5536	0.84465	0.71354	0.52046	0.42311	0.3917	0.34287	0.3096	0.47759	0.40401	0.33632	0.37592	0.37592	0.44131	0.34298	0.4411	0.46077	0.37481	0.48244	0.36659	0.40187	0.53249	0.38814	0.37082	0.42641	0.30783	0.41819	0.44869	0.36432
1279.4	0.32475	0.59022	0.45059	0.55602	0.47132	0.6416	0.51577	0.5843	0.87839	0.75777	0.54192	0.43828	0.40701	0.36476	0.35028	0.52325	0.43274	0.37366	0.38191	0.38191	0.47034	0.38327	0.47258	0.47623	0.40428	0.50542	0.38841	0.42684	0.56112	0.40992	0.39104	0.44741	0.34063	0.45089	0.46204	0.38496
1280.3	0.32315	0.58104	0.44247	0.54072	0.46284	0.60221	0.50374	0.56341	0.86477	0.75634	0.53486	0.42109	0.39879	0.35981	0.32694	0.52917	0.44009	0.35209	0.36393	0.36393	0.44052	0.38428	0.47536	0.4717	0.40686	0.50308	0.3858	0.42622	0.53774	0.3914	0.36839	0.41119	0.33056	0.42721	0.43677	0.38622
1281.2	0.34018	0.58968	0.45875	0.54954	0.46909	0.62021	0.50759	0.57838	0.86874	0.76133	0.54042	0.41678	0.40562	0.35224	0.34603	0.54121	0.44741	0.37009	0.36915	0.36915	0.4299	0.40645	0.46449	0.48046	0.4097	0.50399	0.40546	0.45727	0.53381	0.41337	0.36518	0.4176	0.34592	0.42796	0.4392	0.3924
1282	0.32789	0.60169	0.43665	0.55111	0.47432	0.62571	0.51902	0.58412	0.86522	0.77718	0.5192	0.42005	0.39806	0.35035	0.35403	0.55626	0.46778	0.36893	0.36658	0.36658	0.4374	0.42835	0.46531	0.49687	0.3985	0.5069	0.40841	0.45103	0.54744	0.41782	0.36214	0.40495	0.35699	0.428	0.45032	0.43211
1282.9	0.30426	0.59538	0.4175	0.53695	0.45601	0.61565	0.51156	0.5703	0.83464	0.75312	0.52325	0.40995	0.38391	0.33474	0.35347	0.55109	0.46374	0.34517	0.3405	0.3405	0.41405	0.42069	0.45549	0.50072	0.38779	0.49958	0.40925	0.43205	0.52464	0.40423	0.34674	0.38474	0.3536	0.41296	0.43436	0.41883
1283.8	0.30108	0.58263	0.40433	0.52295	0.45805	0.59733	0.51923	0.54978	0.82001	0.73804	0.49729	0.41222	0.37091	0.32814	0.34762	0.54318	0.45338	0.33567	0.33294	0.33294	0.39349	0.42998	0.44222	0.51465	0.36754	0.48188	0.41263	0.42033	0.51582	0.39623	0.33326	0.35479	0.33331	0.40282	0.4334	0.41901
1284.7	0.28804	0.58964	0.41412	0.52099	0.46324	0.60732	0.52768	0.55818	0.83305	0.72556	0.47684	0.42143	0.36015	0.33403	0.36578	0.54809	0.45906	0.34394	0.33437	0.33437	0.40885	0.44799	0.42786	0.52516	0.36591	0.47706	0.41975	0.42443	0.52802	0.39985	0.34597	0.35582	0.33928	0.42058	0.44308	0.41892
1285.6	0.27083	0.58233	0.4223	0.52321	0.46312	0.58227	0.53293	0.54334	0.83414	0.72527	0.48314	0.42323	0.34823	0.36213	0.38332	0.57092	0.46219	0.34028	0.33713	0.33713	0.42383	0.44701	0.44313	0.52037	0.36339	0.49517	0.42346	0.41265	0.54531	0.389	0.35865	0.33792	0.34326	0.41887	0.43724	0.42397
1286.5	0.27256	0.57111	0.40969	0.52254	0.45351	0.57607	0.52981	0.53282	0.8143	0.72925	0.49306	0.41901	0.35135	0.36119	0.35662	0.56552	0.43187	0.34177	0.34157	0.34157	0.4101	0.44698	0.44982	0.51576	0.37176	0.4974	0.39932	0.40732	0.51831	0.37841	0.35645	0.33221	0.33339	0.41404	0.43209	0.39349
1287.4	0.27714	0.57722	0.41397	0.522	0.44144	0.57537	0.54302	0.52445	0.81868	0.73442	0.479	0.43069	0.33766	0.37259	0.35012	0.57921	0.43335	0.35242	0.34516	0.34516	0.42809	0.45446	0.4288	0.50941	0.36613	0.48599	0.40085	0.41668	0.51551	0.39006	0.35809	0.33846	0.34164	0.40384	0.43035	0.40073
1288.3	0.26141	0.5472	0.3949	0.49227	0.42254	0.5496	0.52937	0.494	0.78079	0.70159	0.4664	0.4113	0.32585	0.35228	0.33583	0.55128	0.4195	0.33302	0.33542	0.33542	0.41102	0.43908	0.40268	0.48284	0.35201	0.45596	0.38088	0.39317	0.49169	0.37019	0.37084	0.32681	0.3317	0.37822	0.40341	0.39101
1289.1	0.27075	0.57206	0.40529	0.49107	0.42027	0.54924	0.54571	0.50432	0.77477	0.72203	0.4763	0.41348	0.35391	0.36693	0.3387	0.56636	0.41912	0.32412	0.34659	0.34659	0.40632	0.42656	0.40596	0.4825	0.36134	0.4714	0.38577	0.39669	0.48786	0.36702	0.39095	0.34294	0.33339	0.37978	0.40294	0.40772
1290	0.25469	0.56844	0.39344	0.48547	0.40206	0.54961	0.55557	0.50218	0.73665	0.70223	0.4471	0.4028	0.33639	0.35377	0.3209	0.5479	0.39929	0.30872	0.3333	0.3333	0.386	0.41806	0.37372	0.47636	0.34395	0.45587	0.36896	0.38	0.46913	0.35399	0.38629	0.33688	0.32267	0.38002	0.40241	0.40704
1290.9	0.23487	0.55828	0.38333	0.4682	0.39541	0.52034	0.55974	0.47848	0.71815	0.65677	0.43678	0.4057	0.31706	0.34201	0.32718	0.53615	0.40742	0.28414	0.319	0.319	0.39091	0.39328	0.35274	0.46272	0.34075	0.41799	0.37077	0.36897	0.4728	0.34049	0.38389	0.31816	0.32074	0.37496	0.39865	0.40335
1291.8	0.22816	0.56251	0.38955	0.47195	0.3967	0.51311	0.5516	0.48712	0.71703	0.64919	0.4467	0.40836	0.32548	0.33886	0.33219	0.54352	0.4062	0.28855	0.31902	0.31902	0.40199	0.38969	0.35522	0.47631	0.35475	0.41665	0.36237	0.38501	0.48007	0.34729	0.38152	0.31203	0.33471	0.39484	0.39667	0.41481
1292.7	0.22148	0.56757	0.39362	0.45251	0.39218	0.49706	0.55099	0.48374	0.69733	0.6228	0.43764	0.39894	0.31858	0.32297	0.32463	0.5297	0.40929	0.28005	0.30607	0.30607	0.38218	0.36524	0.33881	0.47319	0.36273	0.40978	0.35473	0.36166	0.49144	0.34978	0.35671	0.29913	0.33246	0.38567	0.3952	0.40579
1293.6	0.21999	0.56213	0.39114	0.45003	0.39181	0.49583	0.55357	0.47353	0.67507	0.5745	0.43607	0.3953	0.3008	0.32326	0.32489	0.51994	0.40347	0.2907	0.30332	0.30332	0.39012	0.36036	0.33521	0.47059	0.35914	0.40551	0.35424	0.35896	0.49782	0.36876	0.33719	0.29373	0.33344	0.37856	0.4027	0.39614
1294.4	0.21816	0.55084	0.37137	0.43541	0.38225	0.47	0.54218	0.46261	0.63202	0.53527	0.43307	0.39618	0.29134	0.29917	0.31628	0.50639	0.39578	0.26815	0.29712	0.29712	0.37132	0.33959	0.30306	0.44762	0.35291	0.3807	0.34413	0.34968	0.49607	0.36688	0.31122	0.30125	0.31455	0.35165	0.38248	0.37804
1295.3	0.21377	0.55427	0.38598	0.43486	0.37948	0.45681	0.53096	0.45275	0.61145	0.53584	0.42511	0.38845	0.28743	0.29026	0.32901	0.51072	0.40934	0.26725	0.27585	0.27585	0.36073	0.34075	0.29857	0.43732	0.33372	0.38356	0.3441	0.3516	0.50271	0.36409	0.30608	0.30295	0.30644	0.35437	0.36164	0.37364
1296.2	0.21774	0.56398	0.36994	0.4168	0.37285	0.45776	0.55086	0.44117	0.5822	0.52795	0.41622	0.37423	0.28646	0.28741	0.32025	0.48441	0.40304	0.25857	0.25482	0.25482	0.34735	0.34956	0.29064	0.4257	0.34304	0.38827	0.34286	0.33592	0.50504	0.35024	0.30213	0.29698	0.29171	0.35655	0.36183	0.36883
1297.1	0.21121	0.59903	0.37246	0.44724	0.36935	0.45775	0.57217	0.46465	0.57818	0.5484	0.43908	0.38989	0.2801	0.30917	0.32373	0.4925	0.39941	0.24983	0.26975	0.26975	0.355	0.35397	0.30315	0.4297	0.32322	0.4044	0.34479	0.36027	0.50773	0.35182	0.30499	0.31599	0.30092	0.37474	0.37413	0.38356
1298	0.21541	0.6276	0.36205	0.45591	0.36828	0.43195	0.58526	0.45654	0.56889	0.55557	0.43604	0.36692	0.27884	0.29794	0.32747	0.48215	0.4028	0.22949	0.2677	0.2677	0.33264	0.35547	0.30399	0.41955	0.32766	0.42268	0.33925	0.35967	0.51747	0.34044	0.31169	0.31021	0.29834	0.37385	0.36929	0.36682
1298.9	0.21871	0.6459	0.37006	0.44851	0.37119	0.43322	0.58423	0.44623	0.56798	0.56478	0.43119	0.34718	0.27967	0.31238	0.32984	0.47369	0.40722	0.23614	0.27048	0.27048	0.32912	0.35283	0.3117	0.42726	0.32777	0.42737	0.33545	0.35572	0.51613	0.33932	0.31048	0.29646	0.30682	0.38883	0.36816	0.38012
1299.8	0.23935	0.66167	0.37194	0.43738	0.36435	0.44444	0.6056	0.46439	0.55563	0.55941	0.42824	0.3405	0.28674	0.31941	0.33768	0.48089	0.39527	0.23513	0.29397	0.29397	0.31417	0.34657	0.30907	0.42963	0.3528	0.43295	0.34162	0.34957	0.52589	0.34649	0.31132	0.32131	0.3059	0.39523	0.38039	0.38996
1300.6	0.22806	0.6479	0.37027	0.4089	0.36187	0.42165	0.59636	0.44543	0.54435	0.53258	0.43915	0.32793	0.2652	0.30524	0.34951	0.45075	0.3824	0.20245	0.31071	0.31071	0.295	0.30989	0.3122	0.40974	0.318	0.40828	0.32967	0.32019	0.52088	0.34205	0.30677	0.32801	0.28893	0.3816	0.38094	0.37232
1301.5	0.24167	0.65426	0.37742	0.40582	0.36163	0.43769	0.59354	0.43133	0.54194	0.52191	0.44752	0.32198	0.26775	0.31437	0.3707	0.45036	0.38392	0.22477	0.30405	0.30405	0.30478	0.33248	0.32652	0.4235	0.3385	0.40945	0.33021	0.32386	0.53842	0.35091	0.31362	0.32284	0.28347	0.39399	0.38894	0.37424
1302.4	0.23887	0.62247	0.36986	0.38999	0.33081	0.42252	0.57593	0.42073	0.52406	0.50094	0.44001	0.32108	0.26541	0.31539	0.36095	0.42912	0.35615	0.21135	0.28949	0.28949	0.29631	0.31679	0.30464	0.41951	0.32651	0.37597	0.3119	0.31648	0.52171	0.343	0.30776	0.31805	0.28324	0.37285	0.37814	0.36411
1303.3	0.2429	0.6246	0.36124	0.40308	0.32335	0.4095	0.58755	0.4402	0.52783	0.50064	0.44379	0.3264	0.26809	0.31147	0.36412	0.43195	0.34953	0.20844	0.29094	0.29094	0.28352	0.32649	0.30088	0.42185	0.33784	0.38599	0.30935	0.32305	0.54751	0.3482	0.32256	0.32369	0.28445	0.37631	0.38628	0.35968
1304.2	0.23379	0.61827	0.35361	0.40391	0.32454	0.39366	0.57181	0.41746	0.51579	0.48783	0.44398	0.30914	0.26516	0.31552	0.3574	0.4034	0.33969	0.21155	0.27572	0.27572	0.28686	0.31884	0.29007	0.41831	0.32322	0.38447	0.30128	0.31976	0.53755	0.34222	0.31847	0.30848	0.28098	0.36817	0.38319	0.33446
1305.1	0.24126	0.6183	0.35556	0.42428	0.31359	0.40131	0.56217	0.41286	0.50469	0.48211	0.41816	0.30893	0.28479	0.31608	0.35962	0.41178	0.33237	0.23423	0.2683	0.2683	0.29345	0.31682	0.28233	0.42419	0.33656	0.39558	0.29751	0.32534	0.5317	0.3533	0.31181	0.30984	0.2922	0.35926	0.3574	0.33127
1305.9	0.23629	0.59313	0.36208	0.41774	0.29486	0.38804	0.55587	0.40126	0.47832	0.46687	0.39495	0.30162	0.28773	0.30439	0.36203	0.40715	0.31739	0.21912	0.2636	0.2636	0.26218	0.27671	0.26782	0.41793	0.32605	0.37742	0.29477	0.33288	0.51574	0.3472	0.3034	0.30757	0.2836	0.33851	0.33912	0.32184
1306.8	0.22555	0.59495	0.35664	0.40504	0.29489	0.38863	0.54588	0.38672	0.46813	0.45973	0.39904	0.29333	0.27386	0.29844	0.3778	0.41023	0.31665	0.21079	0.27797	0.27797	0.26734	0.26655	0.28457	0.41919	0.32843	0.37452	0.3002	0.32959	0.51097	0.3468	0.30318	0.29858	0.27515	0.34276	0.33494	0.31457
1307.7	0.23656	0.58402	0.35983	0.40013	0.27766	0.39623	0.52853	0.36614	0.46104	0.41932	0.40735	0.28637	0.28817	0.30082	0.3934	0.40108	0.31549	0.21698	0.27765	0.27765	0.29131	0.2428	0.3053	0.42918	0.34328	0.36945	0.30085	0.33457	0.51008	0.34594	0.29137	0.29924	0.27336	0.32411	0.33794	0.31064
1308.6	0.23876	0.59062	0.35107	0.41751	0.28245	0.40292	0.51959	0.37099	0.47733	0.41877	0.42107	0.29329	0.30564	0.29912	0.41269	0.41799	0.3332	0.21391	0.302	0.302	0.2981	0.24799	0.32421	0.44017	0.35523	0.36336	0.30357	0.35454	0.54468	0.35867	0.30422	0.31332	0.28774	0.3223	0.3526	0.31459
1309.5	0.23624	0.59687	0.34881	0.42088	0.28247	0.39564	0.496	0.36514	0.47501	0.40638	0.44342	0.28958	0.29773	0.3076	0.41788	0.43209	0.33354	0.20847	0.29639	0.29639	0.27954	0.2517	0.33624	0.44749	0.34815	0.37127	0.3097	0.37311	0.5584	0.34737	0.30455	0.30009	0.286	0.3303	0.36278	0.31595
1310.3	0.22447	0.58553	0.31185	0.4013	0.28581	0.36504	0.46376	0.35437	0.47336	0.38694	0.44236	0.2714	0.27669	0.30421	0.39518	0.42255	0.33657	0.18651	0.29107	0.29107	0.29111	0.2444	0.33584	0.45377	0.34385	0.37803	0.29431	0.36522	0.55833	0.31678	0.29411	0.28284	0.2916	0.31221	0.35832	0.29078
1311.2	0.25555	0.58763	0.30515	0.42358	0.30165	0.36625	0.46138	0.36249	0.46789	0.39839	0.44709	0.28222	0.30855	0.32592	0.38736	0.44004	0.35481	0.20106	0.29545	0.29545	0.30184	0.25044	0.35368	0.47463	0.36963	0.39581	0.29649	0.37768	0.58014	0.32635	0.30655	0.28696	0.29933	0.32529	0.38214	0.30924
1312.1	0.24928	0.58497	0.29744	0.41402	0.31516	0.37184	0.44766	0.34192	0.44978	0.41911	0.43685	0.28636	0.29998	0.33167	0.37869	0.43685	0.36685	0.20393	0.29345	0.29345	0.28703	0.25253	0.35239	0.47667	0.35464	0.39767	0.30899	0.37214	0.57985	0.33089	0.30436	0.28645	0.29231	0.33601	0.38475	0.29594
1313	0.25034	0.54566	0.29374	0.40518	0.2982	0.36006	0.4379	0.321	0.44299	0.38712	0.41363	0.27338	0.29952	0.33167	0.35855	0.43525	0.35206	0.18924	0.2724	0.2724	0.28431	0.24111	0.34554	0.48324	0.35736	0.3938	0.32622	0.36578	0.55979	0.30867	0.28855	0.28137	0.28649	0.33139	0.37942	0.29526
1313.9	0.25616	0.51391	0.28998	0.40564	0.29031	0.3465	0.43151	0.31864	0.43042	0.38968	0.39281	0.25786	0.30642	0.3402	0.36827	0.42405	0.35978	0.18451	0.28554	0.28554	0.2942	0.2428	0.35109	0.49389	0.37588	0.3752	0.33224	0.36444	0.55992	0.28835	0.29805	0.27948	0.29044	0.32955	0.3925	0.29083
1314.8	0.26973	0.52099	0.28704	0.42831	0.29778	0.34944	0.43564	0.32669	0.43675	0.39008	0.38808	0.26327	0.33885	0.35269	0.36828	0.43592	0.36108	0.19447	0.29278	0.29278	0.30653	0.24831	0.37067	0.49584	0.38583	0.38938	0.34375	0.3698	0.56644	0.30228	0.31559	0.29465	0.29544	0.35132	0.40423	0.31241
1315.6	0.24115	0.50672	0.28719	0.43426	0.28033	0.34317	0.4225	0.32607	0.43371	0.36919	0.38035	0.25433	0.33234	0.34642	0.35331	0.42964	0.34867	0.2047	0.2786	0.2786	0.30732	0.24263	0.36012	0.48033	0.36819	0.40045	0.35183	0.36766	0.54503	0.2974	0.30496	0.307	0.29396	0.33836	0.38429	0.30744
1316.5	0.23679	0.50847	0.29441	0.43907	0.26911	0.33397	0.41336	0.32807	0.43401	0.36197	0.39155	0.25606	0.34623	0.35523	0.33865	0.4559	0.32875	0.20546	0.29585	0.29585	0.32099	0.25526	0.38622	0.48243	0.37082	0.42551	0.34538	0.38332	0.52863	0.29179	0.31674	0.29896	0.30682	0.35181	0.39318	0.31685
1317.4	0.23008	0.51334	0.29516	0.42386	0.27092	0.32725	0.38787	0.31649	0.41219	0.37667	0.40022	0.2564	0.33785	0.36461	0.33518	0.44515	0.33399	0.21253	0.30472	0.30472	0.32763	0.26505	0.38033	0.48897	0.36014	0.43724	0.33046	0.39996	0.51642	0.29296	0.31151	0.2723	0.31266	0.36775	0.38992	0.31123
1318.3	0.22685	0.51373	0.29514	0.41828	0.26649	0.32573	0.38003	0.31158	0.39945	0.36364	0.39804	0.26257	0.35464	0.3691	0.31797	0.44136	0.31745	0.20804	0.29866	0.29866	0.31589	0.26538	0.37762	0.48574	0.35568	0.45318	0.34203	0.3952	0.49171	0.30197	0.29639	0.26694	0.29772	0.35955	0.38064	0.30031
1319.2	0.20485	0.50738	0.31893	0.41369	0.26686	0.33914	0.36332	0.29698	0.37798	0.38044	0.40015	0.25325	0.36344	0.38654	0.32113	0.44924	0.33185	0.22189	0.29652	0.29652	0.30053	0.2861	0.37361	0.48397	0.35053	0.46035	0.35039	0.38989	0.48318	0.29694	0.2915	0.27357	0.28703	0.35949	0.38728	0.28325
1320	0.19488	0.47664	0.3168	0.40215	0.27404	0.33564	0.34161	0.26779	0.3744	0.36811	0.38434	0.24524	0.35368	0.35816	0.33029	0.44131	0.3446	0.20129	0.28847	0.28847	0.30389	0.28036	0.35745	0.49067	0.34544	0.43157	0.34796	0.37095	0.46538	0.26236	0.28539	0.25514	0.2783	0.3522	0.37708	0.27073
1320.9	0.18284	0.45038	0.30978	0.4058	0.27611	0.33848	0.33945	0.27028	0.37707	0.38327	0.38201	0.24309	0.34572	0.36069	0.34828	0.42661	0.34449	0.21097	0.28795	0.28795	0.32013	0.28578	0.34147	0.48951	0.33133	0.40544	0.356	0.37078	0.44322	0.25306	0.29434	0.26059	0.27227	0.34945	0.37214	0.26859
1321.8	0.16783	0.44669	0.29916	0.40972	0.27321	0.32828	0.33053	0.26842	0.35989	0.37308	0.36977	0.24379	0.35155	0.35855	0.34961	0.43052	0.3418	0.20819	0.27334	0.27334	0.30787	0.27849	0.34834	0.49175	0.32409	0.4038	0.35818	0.35873	0.41883	0.2465	0.28749	0.26106	0.25403	0.32586	0.34976	0.29025
1322.7	0.16224	0.45056	0.29812	0.42649	0.30044	0.33855	0.32662	0.27437	0.36238	0.40503	0.38659	0.25448	0.36483	0.36495	0.33949	0.44602	0.36939	0.2176	0.28381	0.28381	0.31909	0.3045	0.35876	0.50318	0.33882	0.41494	0.35626	0.3683	0.43235	0.255	0.29576	0.27341	0.2644	0.33973	0.36448	0.31055
1323.6	0.16881	0.43671	0.29665	0.42463	0.29679	0.33191	0.31993	0.28875	0.36596	0.39163	0.38402	0.2654	0.37223	0.34521	0.35814	0.43097	0.34659	0.20938	0.30075	0.30075	0.33013	0.29347	0.36248	0.50993	0.349	0.39961	0.35557	0.3852	0.40929	0.25881	0.28567	0.26509	0.26816	0.33791	0.37021	0.31864
1324.4	0.17334	0.46571	0.30097	0.41916	0.30228	0.35573	0.3217	0.30617	0.35891	0.41975	0.39954	0.27138	0.39305	0.38704	0.36803	0.42192	0.34133	0.24624	0.31934	0.31934	0.32342	0.32571	0.37616	0.51736	0.36149	0.4212	0.35986	0.4017	0.4246	0.29348	0.28288	0.27808	0.2826	0.35851	0.39012	0.3287
1325.3	0.19058	0.49521	0.30259	0.42152	0.32035	0.36424	0.31762	0.32259	0.37366	0.42891	0.415	0.29317	0.42538	0.39277	0.36652	0.44045	0.35822	0.24141	0.32754	0.32754	0.33875	0.33846	0.37592	0.53724	0.38475	0.44478	0.3659	0.41137	0.43866	0.30116	0.27495	0.28482	0.29357	0.37584	0.4062	0.35194
1326.2	0.20165	0.51654	0.32779	0.43445	0.34377	0.39685	0.33452	0.3411	0.37562	0.44977	0.42218	0.29939	0.44117	0.40462	0.37616	0.43821	0.36742	0.26364	0.35699	0.35699	0.35797	0.36006	0.3855	0.53398	0.40081	0.46035	0.38174	0.41979	0.45085	0.32479	0.27999	0.30465	0.30373	0.40488	0.42693	0.34593
1327.1	0.21354	0.51762	0.34158	0.44715	0.3288	0.40803	0.3353	0.34426	0.37772	0.44086	0.41533	0.29811	0.43689	0.41037	0.38865	0.4501	0.36566	0.27507	0.36868	0.36868	0.37752	0.36922	0.36852	0.51717	0.40934	0.46218	0.38386	0.43938	0.45227	0.3243	0.27503	0.31381	0.30621	0.42048	0.41955	0.33423
1328	0.21071	0.52322	0.32749	0.46149	0.32503	0.39948	0.3383	0.32208	0.3754	0.44333	0.40721	0.28286	0.4395	0.40617	0.37781	0.44809	0.36893	0.26583	0.34599	0.34599	0.37921	0.38615	0.35583	0.49154	0.41619	0.45847	0.38483	0.4353	0.44382	0.31949	0.26875	0.31319	0.30002	0.42781	0.41589	0.3198
1328.8	0.21795	0.50476	0.31801	0.47733	0.32879	0.39073	0.34238	0.33419	0.38166	0.43117	0.41629	0.2953	0.44902	0.39069	0.37256	0.47286	0.35863	0.25836	0.34286	0.34286	0.40034	0.39538	0.34893	0.4952	0.42595	0.44874	0.38121	0.43675	0.42512	0.29032	0.27174	0.32091	0.29311	0.42896	0.42886	0.32141
1329.7	0.20515	0.48234	0.32001	0.47384	0.32358	0.38088	0.34143	0.3227	0.36014	0.41545	0.40256	0.28134	0.43475	0.37585	0.37057	0.45696	0.35751	0.25757	0.33142	0.33142	0.37462	0.39876	0.34454	0.47842	0.43369	0.43607	0.3883	0.42898	0.41545	0.28649	0.25845	0.31287	0.27979	0.4123	0.4233	0.29797
1330.6	0.2103	0.4814	0.31599	0.47496	0.32066	0.37573	0.34464	0.33346	0.36132	0.42004	0.41952	0.3046	0.43067	0.38388	0.38043	0.45923	0.35496	0.27599	0.32817	0.32817	0.38234	0.40313	0.36198	0.48145	0.44243	0.44477	0.38488	0.42967	0.42211	0.29463	0.2719	0.31753	0.28378	0.42319	0.45566	0.30589
1331.5	0.19864	0.51028	0.30523	0.47128	0.33296	0.3727	0.36237	0.33696	0.36374	0.45131	0.44768	0.32764	0.42614	0.39027	0.38683	0.45127	0.36084	0.26184	0.34098	0.34098	0.39502	0.42784	0.39404	0.49514	0.43916	0.45283	0.38379	0.42903	0.41985	0.30206	0.28606	0.31728	0.29553	0.44251	0.47783	0.32004
1332.4	0.22	0.5164	0.30574	0.4711	0.33607	0.38581	0.37068	0.35314	0.35495	0.45652	0.48057	0.35871	0.42173	0.41184	0.3982	0.46696	0.36828	0.27613	0.37177	0.37177	0.40572	0.45747	0.41503	0.52146	0.45404	0.47327	0.39485	0.44159	0.42658	0.2995	0.29765	0.32142	0.30968	0.45619	0.47344	0.34822
1333.2	0.22301	0.53971	0.32171	0.47105	0.34084	0.38137	0.3851	0.3476	0.3568	0.4744	0.47629	0.3644	0.4167	0.42361	0.40032	0.45593	0.37562	0.25929	0.38558	0.38558	0.39156	0.46395	0.42209	0.49706	0.4606	0.49484	0.40496	0.45109	0.42887	0.32467	0.29439	0.32522	0.32066	0.46856	0.46522	0.35294
1334.1	0.23547	0.5801	0.32396	0.50985	0.33825	0.3954	0.3984	0.35983	0.38062	0.47938	0.48131	0.38307	0.4368	0.44838	0.40121	0.47981	0.37377	0.26456	0.40763	0.40763	0.41703	0.47657	0.42539	0.49332	0.47138	0.5226	0.40519	0.48033	0.41584	0.3412	0.32206	0.32953	0.3427	0.48302	0.4704	0.3662
1335	0.23919	0.60249	0.32511	0.53912	0.35429	0.41828	0.41902	0.37882	0.40816	0.48672	0.51418	0.38225	0.44363	0.46058	0.40478	0.50119	0.38457	0.26612	0.41865	0.41865	0.43919	0.50616	0.42079	0.4949	0.48586	0.53299	0.41884	0.49595	0.43389	0.34811	0.33775	0.3497	0.37044	0.49603	0.46296	0.36219
1335.9	0.25531	0.60172	0.33358	0.55242	0.36401	0.41323	0.41852	0.38257	0.42089	0.47725	0.50995	0.38086	0.45912	0.46839	0.41272	0.50814	0.37677	0.27489	0.40875	0.40875	0.43641	0.50644	0.41006	0.48862	0.50308	0.54316	0.4263	0.4958	0.43859	0.3424	0.34111	0.35611	0.38032	0.50153	0.45742	0.36522
1336.7	0.23818	0.62063	0.34642	0.55199	0.36052	0.42268	0.42107	0.39114	0.4373	0.47202	0.49845	0.37402	0.44835	0.45716	0.42478	0.50382	0.37434	0.26432	0.4024	0.4024	0.45587	0.48008	0.39031	0.46587	0.48637	0.54111	0.43287	0.49432	0.44675	0.35117	0.34526	0.36459	0.3861	0.50713	0.44726	0.35782
1337.6	0.25636	0.62607	0.35325	0.56606	0.37491	0.45042	0.43606	0.4086	0.46246	0.49784	0.53877	0.40799	0.46315	0.468	0.46633	0.53177	0.38777	0.28816	0.42555	0.42555	0.48778	0.48918	0.39746	0.50059	0.49606	0.5521	0.44445	0.51359	0.48047	0.36799	0.35943	0.37443	0.40908	0.53671	0.47231	0.38083
1338.5	0.24842	0.62269	0.35692	0.55097	0.38376	0.44254	0.44328	0.40927	0.45676	0.50974	0.56162	0.38977	0.43999	0.45382	0.4806	0.52044	0.38539	0.28774	0.42331	0.42331	0.48384	0.48626	0.39991	0.50587	0.47496	0.54414	0.43764	0.50264	0.51762	0.36045	0.34665	0.38527	0.40948	0.53331	0.47499	0.37381
1339.4	0.24108	0.61228	0.36338	0.53871	0.37665	0.43729	0.43117	0.39262	0.45767	0.51491	0.5564	0.38979	0.42535	0.43434	0.4884	0.51102	0.37851	0.27895	0.43045	0.43045	0.47638	0.47612	0.38962	0.50901	0.4434	0.52676	0.43976	0.49752	0.51386	0.36307	0.32754	0.37619	0.39718	0.53684	0.47723	0.3915
1340.3	0.23945	0.61545	0.35967	0.52813	0.37272	0.44696	0.44546	0.40316	0.46798	0.5103	0.57845	0.39614	0.41508	0.43063	0.4979	0.51586	0.37832	0.28036	0.44912	0.44912	0.49469	0.45786	0.39273	0.50804	0.44136	0.52624	0.45042	0.51323	0.52527	0.37768	0.34661	0.3877	0.3994	0.52666	0.49298	0.41065
1341.1	0.24275	0.62423	0.36777	0.55131	0.38045	0.44999	0.46245	0.40539	0.4661	0.52069	0.59915	0.41491	0.43652	0.45076	0.492	0.53257	0.37623	0.28845	0.46359	0.46359	0.49693	0.45595	0.41727	0.51597	0.44779	0.54891	0.44482	0.53437	0.54679	0.38308	0.35214	0.39947	0.40909	0.51908	0.51688	0.42291
1342	0.24029	0.64683	0.38116	0.56421	0.39052	0.45404	0.47205	0.41208	0.4696	0.52119	0.59783	0.40591	0.43983	0.44931	0.4839	0.53893	0.37546	0.28653	0.4482	0.4482	0.5075	0.46373	0.42404	0.51146	0.45171	0.55448	0.45043	0.55537	0.5605	0.38452	0.36603	0.39829	0.39846	0.51479	0.52049	0.42957
1342.9	0.24999	0.65488	0.39399	0.55757	0.39344	0.47977	0.48493	0.42244	0.47776	0.51906	0.59765	0.43638	0.45245	0.47283	0.49961	0.54479	0.38304	0.29063	0.44653	0.44653	0.5136	0.44655	0.42832	0.51251	0.47322	0.56021	0.47255	0.56809	0.56404	0.394	0.36692	0.41215	0.39545	0.53144	0.53398	0.44939
1343.8	0.26165	0.65119	0.39467	0.55412	0.38177	0.46184	0.49332	0.42311	0.48227	0.50961	0.58876	0.44309	0.46558	0.47549	0.50652	0.53319	0.37578	0.26884	0.43841	0.43841	0.51148	0.41483	0.42573	0.49002	0.50615	0.55957	0.46189	0.5597	0.57916	0.38014	0.38174	0.40599	0.39054	0.51363	0.52943	0.43396
1344.6	0.26231	0.65702	0.42077	0.56298	0.38058	0.47486	0.4966	0.41973	0.47713	0.51146	0.57888	0.44218	0.46854	0.47525	0.52803	0.53533	0.37533	0.2751	0.4426	0.4426	0.49889	0.40947	0.42101	0.49881	0.49427	0.56036	0.46856	0.56458	0.59165	0.37838	0.37569	0.39583	0.37947	0.51698	0.52852	0.42801
1345.5	0.26982	0.6591	0.42918	0.56132	0.39664	0.49444	0.51208	0.4228	0.50509	0.53043	0.58438	0.45472	0.47444	0.47129	0.54631	0.54331	0.38703	0.29703	0.43794	0.43794	0.51142	0.41888	0.41408	0.51961	0.50656	0.55267	0.48385	0.56387	0.60065	0.38508	0.38993	0.39297	0.37963	0.51881	0.52871	0.43169
1346.4	0.26941	0.66381	0.42878	0.56642	0.3768	0.48899	0.50547	0.41678	0.49226	0.50866	0.57775	0.46367	0.46713	0.47849	0.54832	0.53881	0.37768	0.29529	0.44627	0.44627	0.49973	0.38904	0.41917	0.51436	0.49444	0.55679	0.47982	0.55551	0.59283	0.36983	0.38459	0.39966	0.37728	0.49641	0.52941	0.42228
1347.3	0.27593	0.64032	0.43623	0.58268	0.37915	0.47546	0.51719	0.40614	0.47716	0.51536	0.59152	0.45821	0.47597	0.47245	0.54091	0.54851	0.3843	0.2908	0.45461	0.45461	0.49892	0.39501	0.4384	0.51377	0.50661	0.5451	0.46976	0.55617	0.60299	0.35286	0.401	0.39067	0.38213	0.48833	0.52624	0.41857
1348.1	0.28603	0.64322	0.44578	0.59251	0.38398	0.49075	0.52942	0.42728	0.48226	0.52981	0.60905	0.45491	0.49549	0.4746	0.55121	0.57355	0.38299	0.29357	0.46479	0.46479	0.5112	0.40939	0.44108	0.53572	0.50323	0.55478	0.47908	0.58254	0.58878	0.34986	0.40077	0.40076	0.38329	0.49829	0.5354	0.4257
1349	0.29925	0.6241	0.44535	0.62236	0.39177	0.50983	0.54576	0.43752	0.49677	0.5506	0.61907	0.46765	0.52625	0.47927	0.54922	0.59377	0.38653	0.31844	0.45695	0.45695	0.53385	0.4281	0.45923	0.54826	0.52028	0.56569	0.47924	0.59375	0.58339	0.36325	0.39956	0.41654	0.39059	0.51255	0.54778	0.43997
1349.9	0.30721	0.6075	0.43803	0.63525	0.39508	0.49762	0.54522	0.44955	0.48386	0.56009	0.6076	0.46547	0.53341	0.46931	0.53691	0.58518	0.38528	0.30879	0.45755	0.45755	0.52084	0.4264	0.45287	0.55205	0.52338	0.55908	0.47045	0.58752	0.58832	0.3627	0.39734	0.41612	0.37918	0.51999	0.54363	0.44807
1350.8	0.29749	0.58669	0.43596	0.63727	0.40226	0.50324	0.54413	0.44311	0.46854	0.56671	0.59433	0.44285	0.5328	0.46363	0.52876	0.58082	0.40102	0.31029	0.46017	0.46017	0.52336	0.4184	0.44743	0.53785	0.5024	0.54376	0.46951	0.58825	0.59936	0.36822	0.39911	0.39578	0.35685	0.51102	0.53434	0.436
1351.6	0.2953	0.61533	0.44168	0.64921	0.42161	0.53452	0.54123	0.46005	0.49089	0.58686	0.59311	0.45187	0.53862	0.47182	0.5298	0.58125	0.40724	0.33431	0.46079	0.46079	0.53144	0.41816	0.4479	0.54569	0.51263	0.56004	0.46467	0.59646	0.60691	0.39152	0.403	0.41538	0.34767	0.52018	0.53029	0.44543
1352.5	0.28399	0.60315	0.44187	0.65195	0.42559	0.53308	0.54044	0.44782	0.48049	0.57517	0.566	0.44915	0.53659	0.46738	0.5148	0.5687	0.41191	0.34839	0.44967	0.44967	0.51858	0.39882	0.4476	0.52649	0.5371	0.55945	0.45683	0.57695	0.61416	0.40207	0.40735	0.41607	0.33727	0.50683	0.52079	0.44056
1353.4	0.26984	0.61122	0.45016	0.64527	0.4279	0.52964	0.53402	0.44226	0.46345	0.56733	0.56037	0.45539	0.51054	0.45872	0.5074	0.55316	0.42516	0.33495	0.44271	0.44271	0.52237	0.37113	0.45158	0.52477	0.52825	0.55749	0.45361	0.57494	0.6152	0.3932	0.4113	0.40859	0.33606	0.49246	0.51105	0.43082
1354.3	0.27274	0.61411	0.45484	0.6479	0.42935	0.54364	0.54308	0.43372	0.46545	0.58156	0.56386	0.44185	0.49755	0.46607	0.50392	0.56216	0.44456	0.34077	0.45319	0.45319	0.51457	0.37255	0.46765	0.52069	0.53022	0.56367	0.45268	0.58393	0.63396	0.40671	0.41041	0.41508	0.33398	0.49309	0.52996	0.42436
1355.1	0.27603	0.60448	0.47224	0.64822	0.42379	0.54967	0.54736	0.43128	0.47279	0.58254	0.56433	0.445	0.50155	0.46117	0.51553	0.57479	0.45585	0.34578	0.4487	0.4487	0.51605	0.38034	0.46622	0.54691	0.56678	0.56734	0.45295	0.57431	0.62008	0.41349	0.4103	0.43809	0.34851	0.50204	0.51828	0.44128
1356	0.2797	0.56973	0.46464	0.63572	0.41235	0.54949	0.53128	0.41893	0.46251	0.56941	0.54624	0.43348	0.49805	0.44408	0.51073	0.56711	0.45313	0.34884	0.44564	0.44564	0.51747	0.37246	0.44738	0.54443	0.54985	0.5554	0.45701	0.56683	0.61436	0.41181	0.39286	0.42416	0.34222	0.49335	0.51509	0.44058
1356.9	0.29877	0.58212	0.47059	0.64097	0.40416	0.56871	0.52681	0.41568	0.4638	0.58526	0.5564	0.43543	0.50594	0.46146	0.49541	0.59158	0.46278	0.36285	0.45321	0.45321	0.52066	0.37873	0.45018	0.5683	0.54377	0.56432	0.45049	0.58243	0.61699	0.41685	0.39387	0.42562	0.34369	0.50477	0.51027	0.44059
1357.8	0.3202	0.59728	0.47586	0.64059	0.41529	0.57842	0.51873	0.42063	0.47674	0.59683	0.53628	0.43093	0.51711	0.47193	0.49791	0.61244	0.47081	0.37447	0.46411	0.46411	0.5095	0.37654	0.44724	0.57056	0.56118	0.56779	0.44573	0.5703	0.63793	0.43549	0.40139	0.43515	0.34295	0.5066	0.49867	0.45112
1358.6	0.3334	0.61159	0.48115	0.63104	0.42682	0.59702	0.50856	0.42135	0.4461	0.58813	0.52388	0.43918	0.54165	0.47609	0.50268	0.60808	0.46625	0.39871	0.45671	0.45671	0.51283	0.37455	0.45085	0.57097	0.57087	0.58403	0.4497	0.56356	0.62292	0.44165	0.40225	0.43647	0.34553	0.50599	0.49293	0.46834
1359.5	0.33136	0.63181	0.4873	0.6286	0.43833	0.60636	0.50866	0.4266	0.44408	0.6136	0.5205	0.44767	0.53105	0.47323	0.4919	0.59828	0.46094	0.4096	0.46228	0.46228	0.49813	0.38665	0.45732	0.57359	0.56535	0.58572	0.44584	0.56857	0.62401	0.43629	0.40443	0.44041	0.34046	0.52593	0.50065	0.45774
1360.4	0.33048	0.64165	0.50999	0.64979	0.44157	0.59607	0.51498	0.43998	0.43572	0.64014	0.51671	0.45905	0.52243	0.49103	0.49666	0.60806	0.47295	0.40571	0.46272	0.46272	0.49204	0.40133	0.48372	0.59169	0.5675	0.61095	0.44052	0.56031	0.62448	0.43011	0.40819	0.4505	0.3547	0.54448	0.51057	0.46887
1361.3	0.32958	0.66112	0.52924	0.67738	0.46223	0.61	0.52058	0.45088	0.44804	0.66299	0.5348	0.46813	0.51131	0.49364	0.50915	0.61996	0.48573	0.41656	0.48074	0.48074	0.51275	0.42335	0.51544	0.58744	0.57331	0.6316	0.45329	0.55752	0.62048	0.44002	0.40996	0.46141	0.35918	0.55391	0.53668	0.48761
1362.1	0.34546	0.66018	0.52999	0.70176	0.46855	0.61859	0.51794	0.45542	0.45397	0.67286	0.55451	0.46342	0.51995	0.49542	0.48179	0.62476	0.49765	0.42887	0.48736	0.48736	0.5254	0.44623	0.53097	0.58996	0.59128	0.62709	0.44524	0.57993	0.61634	0.43923	0.40548	0.47255	0.35938	0.54974	0.54268	0.49732
1363	0.35733	0.65798	0.55163	0.73754	0.46576	0.6339	0.5133	0.45511	0.47593	0.67097	0.56019	0.46297	0.51204	0.49071	0.47996	0.64235	0.50056	0.42286	0.49379	0.49379	0.53893	0.45152	0.52924	0.59062	0.61399	0.62675	0.44252	0.59514	0.60551	0.44178	0.41233	0.48394	0.3713	0.55758	0.54149	0.48913
1363.9	0.37632	0.675	0.55068	0.77146	0.47635	0.63614	0.50897	0.47698	0.47537	0.66901	0.57122	0.46567	0.52753	0.50852	0.47473	0.66528	0.52555	0.43038	0.50043	0.50043	0.55359	0.44249	0.53573	0.59511	0.63718	0.65312	0.44405	0.60299	0.61343	0.45912	0.42226	0.4874	0.38581	0.55217	0.54754	0.5079
1364.8	0.39102	0.68074	0.55711	0.77142	0.47868	0.64629	0.49681	0.4568	0.4617	0.65458	0.56814	0.44493	0.53772	0.5048	0.45821	0.67239	0.52089	0.44194	0.50723	0.50723	0.5404	0.43444	0.52923	0.58791	0.64324	0.64756	0.44336	0.61123	0.60264	0.46919	0.41332	0.46918	0.37386	0.53764	0.53353	0.50852
1365.6	0.41878	0.69018	0.56291	0.78588	0.50167	0.65714	0.49546	0.46118	0.44947	0.67155	0.56738	0.44845	0.55813	0.50617	0.46197	0.67245	0.54453	0.44768	0.50458	0.50458	0.52297	0.44332	0.54575	0.60806	0.65447	0.65289	0.45447	0.62751	0.63033	0.46988	0.42317	0.48673	0.38621	0.54754	0.54614	0.52247
1366.5	0.41283	0.6815	0.56735	0.77909	0.50094	0.65923	0.49559	0.45897	0.42968	0.65673	0.57033	0.44333	0.54905	0.4814	0.4664	0.67042	0.54756	0.4444	0.49958	0.49958	0.5102	0.4287	0.54348	0.61531	0.64371	0.65583	0.46659	0.59857	0.59819	0.47144	0.41832	0.48051	0.38332	0.5581	0.55499	0.50828
1367.4	0.42076	0.69392	0.5606	0.77909	0.50841	0.65682	0.49293	0.47548	0.43995	0.67152	0.58235	0.44861	0.54381	0.48617	0.45595	0.66408	0.56046	0.45447	0.50661	0.50661	0.51618	0.43637	0.57047	0.62859	0.63734	0.64253	0.46258	0.58799	0.59589	0.48149	0.4165	0.48254	0.39032	0.55867	0.56344	0.53365
1368.2	0.41795	0.67425	0.55604	0.77072	0.51649	0.67077	0.49161	0.46708	0.45539	0.66865	0.5841	0.45092	0.52322	0.47229	0.44219	0.65917	0.55521	0.46283	0.49548	0.49548	0.51426	0.44105	0.5894	0.64055	0.62035	0.61993	0.44638	0.59215	0.59683	0.49451	0.40718	0.48363	0.38587	0.55834	0.57232	0.53804
1369.1	0.4356	0.70738	0.56196	0.78812	0.53865	0.6984	0.50684	0.48711	0.48925	0.70025	0.60845	0.47542	0.52256	0.49613	0.46977	0.65838	0.57565	0.46331	0.50332	0.50332	0.54686	0.47571	0.62003	0.66944	0.62919	0.64352	0.45703	0.60114	0.61159	0.50881	0.42291	0.50308	0.41558	0.59755	0.61382	0.55485
1370	0.42873	0.69618	0.56181	0.80461	0.51997	0.70063	0.50673	0.48865	0.50247	0.69246	0.59678	0.4804	0.51781	0.49174	0.46901	0.65977	0.57301	0.47032	0.51733	0.51733	0.56707	0.46647	0.61862	0.67188	0.63008	0.62153	0.4529	0.60666	0.58882	0.52142	0.4267	0.49987	0.41975	0.59328	0.60863	0.55488
1370.9	0.44365	0.70808	0.56708	0.8018	0.53567	0.71533	0.50352	0.49513	0.52524	0.72028	0.58754	0.49133	0.53767	0.50969	0.48055	0.65052	0.56927	0.46967	0.52686	0.52686	0.57621	0.49045	0.63402	0.70743	0.64891	0.6318	0.45459	0.63252	0.61835	0.5224	0.4274	0.51285	0.43868	0.60456	0.62245	0.57699
1371.7	0.44844	0.71353	0.57808	0.80547	0.54658	0.72105	0.51584	0.49545	0.53883	0.73078	0.59422	0.4859	0.55127	0.5057	0.49985	0.68115	0.57523	0.47189	0.52958	0.52958	0.5994	0.50697	0.63968	0.73117	0.65017	0.64063	0.47179	0.65046	0.62126	0.5111	0.43225	0.50738	0.45214	0.62273	0.6321	0.56767
1372.6	0.48069	0.74304	0.60448	0.8261	0.55638	0.73484	0.51973	0.50088	0.53333	0.74732	0.60325	0.48168	0.58261	0.52521	0.53317	0.6792	0.57426	0.47702	0.53271	0.53271	0.60693	0.51306	0.6585	0.73919	0.67474	0.6505	0.50134	0.65335	0.63296	0.50493	0.43526	0.51121	0.45755	0.63957	0.65164	0.57983
1373.5	0.49493	0.75807	0.62125	0.84777	0.57164	0.74337	0.52303	0.51245	0.52944	0.73835	0.5999	0.48723	0.61431	0.50964	0.54092	0.69603	0.58811	0.49204	0.54204	0.54204	0.59603	0.50938	0.67698	0.73759	0.6919	0.64704	0.51858	0.67722	0.65018	0.50057	0.44971	0.51272	0.44993	0.6387	0.64598	0.58701
1374.3	0.51161	0.78216	0.62865	0.84147	0.59211	0.77474	0.52059	0.5222	0.53409	0.73104	0.60743	0.49074	0.63497	0.51089	0.54374	0.6998	0.60227	0.4994	0.53552	0.53552	0.58175	0.52564	0.69151	0.73559	0.70924	0.67323	0.51789	0.67814	0.67185	0.50229	0.44412	0.50985	0.44709	0.64639	0.66143	0.58507
1375.2	0.49431	0.78235	0.64001	0.84777	0.5837	0.76685	0.523	0.5095	0.51535	0.70926	0.60495	0.48119	0.62181	0.48527	0.54354	0.69867	0.60206	0.50848	0.52364	0.52364	0.58003	0.50314	0.69986	0.69596	0.69161	0.66566	0.52077	0.65243	0.65329	0.4961	0.44821	0.48836	0.43386	0.63743	0.65294	0.56866
1376.1	0.49763	0.81978	0.65416	0.85236	0.59715	0.77305	0.52755	0.54105	0.52511	0.72322	0.60207	0.49842	0.63866	0.5124	0.54809	0.68452	0.62885	0.52242	0.52961	0.52961	0.56896	0.50706	0.7034	0.70115	0.70198	0.70868	0.51951	0.64492	0.69049	0.51746	0.45631	0.50243	0.41791	0.65912	0.67094	0.59251
1377	0.5044	0.80759	0.67247	0.84893	0.60913	0.77383	0.53166	0.55403	0.55087	0.72326	0.59381	0.50927	0.6459	0.50381	0.55398	0.6909	0.6451	0.53142	0.53552	0.53552	0.57553	0.50821	0.68936	0.70245	0.70181	0.71438	0.52924	0.63903	0.68729	0.5294	0.46532	0.50794	0.42104	0.65566	0.67977	0.58741
1377.8	0.49927	0.817	0.6736	0.85233	0.59595	0.76943	0.53349	0.5524	0.57269	0.73827	0.61632	0.51159	0.63483	0.51209	0.55784	0.67614	0.63565	0.53464	0.54512	0.54512	0.57496	0.50102	0.68318	0.72048	0.7013	0.70794	0.53277	0.61435	0.67262	0.54238	0.47605	0.51447	0.42096	0.65411	0.70097	0.58577
1378.7	0.49206	0.83691	0.68045	0.84719	0.58722	0.75613	0.5283	0.53345	0.58156	0.72902	0.61673	0.50272	0.62535	0.51935	0.57154	0.66909	0.61757	0.53502	0.52653	0.52653	0.58487	0.50493	0.6736	0.74047	0.68917	0.70574	0.52773	0.61079	0.65996	0.54111	0.48407	0.51607	0.41394	0.66098	0.71235	0.59739
1379.6	0.51184	0.86879	0.691	0.87832	0.61119	0.78126	0.54404	0.55119	0.61147	0.75792	0.64414	0.52877	0.63741	0.55956	0.58816	0.68945	0.64957	0.56685	0.55121	0.55121	0.61319	0.54072	0.686	0.7749	0.71076	0.72006	0.53008	0.63632	0.69358	0.56331	0.51555	0.54111	0.43762	0.69742	0.75276	0.62916
1380.4	0.51436	0.8443	0.69748	0.8938	0.61046	0.7848	0.53635	0.52823	0.61457	0.75214	0.65019	0.51818	0.62834	0.55321	0.59439	0.68675	0.63539	0.56816	0.55027	0.55027	0.61673	0.5388	0.68456	0.75527	0.71274	0.68942	0.52704	0.64732	0.68398	0.5476	0.52023	0.54736	0.44379	0.6992	0.73986	0.6069
1381.3	0.50712	0.87593	0.69278	0.91532	0.60728	0.79153	0.53633	0.52618	0.63788	0.74943	0.67678	0.53101	0.64308	0.57955	0.60561	0.70205	0.64433	0.57704	0.57022	0.57022	0.64174	0.56706	0.70792	0.76553	0.72979	0.718	0.5298	0.65709	0.71216	0.54923	0.5292	0.56004	0.45278	0.73139	0.7532	0.6154
1382.2	0.49559	0.84897	0.67674	0.91706	0.61202	0.78049	0.52806	0.51934	0.63686	0.71113	0.64577	0.51227	0.63618	0.587	0.58501	0.72535	0.65112	0.58189	0.55239	0.55239	0.65929	0.55539	0.68158	0.74945	0.73599	0.71942	0.50483	0.66414	0.7252	0.53787	0.53206	0.5508	0.44935	0.72671	0.74112	0.60582
1383	0.50204	0.84467	0.67352	0.93664	0.63889	0.76402	0.53801	0.53224	0.64364	0.72981	0.65481	0.51036	0.62603	0.59246	0.59171	0.75298	0.67201	0.59807	0.57742	0.57742	0.66385	0.55313	0.68845	0.75703	0.73782	0.71524	0.52019	0.67545	0.74101	0.53684	0.53864	0.5517	0.45683	0.74059	0.75234	0.61347
1383.9	0.50088	0.85128	0.66396	0.92932	0.64149	0.74562	0.5198	0.54057	0.64754	0.71969	0.63385	0.49475	0.62622	0.59534	0.60852	0.73392	0.66304	0.59188	0.57471	0.57471	0.64804	0.55039	0.66574	0.75616	0.71566	0.72122	0.51487	0.66185	0.73983	0.54012	0.52983	0.54722	0.44216	0.72603	0.73391	0.60518
1384.8	0.4816	0.8491	0.65782	0.9168	0.6258	0.73164	0.49967	0.52687	0.64073	0.68317	0.63311	0.48945	0.6156	0.58879	0.60498	0.72773	0.66832	0.58653	0.57971	0.57971	0.63199	0.52677	0.65103	0.77155	0.69394	0.74288	0.51497	0.64691	0.7284	0.54862	0.51822	0.52658	0.42562	0.69072	0.738	0.62175
1385.7	0.48063	0.84878	0.65245	0.92049	0.64732	0.73266	0.51026	0.53145	0.63373	0.69534	0.63301	0.48757	0.61827	0.58872	0.60706	0.73583	0.67212	0.60304	0.59296	0.59296	0.6365	0.52636	0.64715	0.78014	0.69262	0.72977	0.51804	0.66049	0.71142	0.57208	0.55018	0.5341	0.42472	0.69199	0.72657	0.64943
1386.5	0.47882	0.86559	0.65365	0.91687	0.6317	0.72563	0.51036	0.54252	0.63279	0.71084	0.64319	0.49643	0.61818	0.58859	0.6195	0.72233	0.66789	0.59081	0.59123	0.59123	0.6399	0.54426	0.66934	0.77949	0.68012	0.74277	0.52009	0.6558	0.69493	0.59028	0.54088	0.54306	0.43266	0.69669	0.73147	0.65226
1387.4	0.47497	0.85719	0.65094	0.9173	0.62291	0.72724	0.50429	0.55328	0.61266	0.7024	0.65072	0.51435	0.6389	0.59734	0.62224	0.71413	0.66308	0.5732	0.59553	0.59553	0.64691	0.54642	0.67783	0.78793	0.69682	0.74351	0.51269	0.6469	0.6914	0.58742	0.55068	0.53485	0.43598	0.69281	0.71374	0.65506
1388.3	0.4546	0.81437	0.63719	0.89728	0.6081	0.71086	0.50637	0.53626	0.59483	0.68801	0.66034	0.50888	0.63769	0.58912	0.60349	0.72738	0.66346	0.56382	0.59749	0.59749	0.63766	0.53134	0.67382	0.78311	0.70667	0.73466	0.51468	0.63651	0.68249	0.58294	0.54599	0.51639	0.42701	0.68411	0.71558	0.64206
1389.1	0.46032	0.81218	0.62461	0.90502	0.61634	0.70662	0.50907	0.53604	0.59467	0.68491	0.66608	0.50823	0.65065	0.58744	0.6136	0.75745	0.66569	0.55695	0.59906	0.59906	0.64949	0.54339	0.70384	0.78634	0.71687	0.72877	0.50708	0.64197	0.68385	0.5907	0.56715	0.52405	0.43038	0.68582	0.7302	0.63255
1390	0.4457	0.76865	0.61264	0.87074	0.59446	0.69545	0.47772	0.51156	0.56767	0.64264	0.64038	0.4904	0.62862	0.55204	0.59876	0.72726	0.64795	0.53746	0.56688	0.56688	0.6175	0.51657	0.67553	0.76643	0.69445	0.70205	0.48232	0.59463	0.67724	0.57075	0.52762	0.4907	0.41821	0.65076	0.70987	0.60222
1390.9	0.45078	0.7538	0.60472	0.85596	0.6074	0.70464	0.47001	0.49352	0.54446	0.64766	0.64825	0.49631	0.63943	0.54635	0.62159	0.7352	0.66657	0.54672	0.56799	0.56799	0.62407	0.52141	0.66141	0.78245	0.7087	0.68834	0.47322	0.59368	0.68426	0.5685	0.51735	0.48096	0.40366	0.64327	0.70059	0.6048
1391.7	0.43685	0.71346	0.58281	0.84209	0.57348	0.67535	0.44894	0.46911	0.54004	0.62658	0.62608	0.47488	0.62409	0.53813	0.61197	0.72039	0.65016	0.53008	0.55149	0.55149	0.61778	0.51011	0.62976	0.77068	0.6859	0.67776	0.45125	0.58687	0.66984	0.55924	0.4902	0.45594	0.38996	0.61074	0.67557	0.59193
1392.6	0.44652	0.72419	0.58052	0.86013	0.56335	0.66678	0.44466	0.46356	0.53546	0.63059	0.61132	0.47798	0.62839	0.5485	0.61931	0.71695	0.64088	0.53097	0.54272	0.54272	0.62468	0.51624	0.64112	0.77543	0.70203	0.67949	0.44294	0.60914	0.65768	0.55235	0.47911	0.46321	0.39406	0.60843	0.66549	0.60799
1393.5	0.44754	0.72719	0.56909	0.83792	0.55878	0.66065	0.43198	0.47283	0.52451	0.63027	0.59723	0.48306	0.63547	0.56137	0.61626	0.69882	0.63245	0.53198	0.52522	0.52522	0.62316	0.51155	0.63542	0.79168	0.71026	0.66904	0.44186	0.60533	0.65843	0.55136	0.45902	0.46107	0.39053	0.60805	0.64691	0.61817
1394.3	0.44461	0.7192	0.54837	0.84034	0.54077	0.62731	0.42886	0.46001	0.49529	0.61687	0.5921	0.47327	0.65019	0.56834	0.61063	0.70568	0.6129	0.51759	0.52537	0.52537	0.62305	0.52303	0.64538	0.79409	0.70401	0.68557	0.43138	0.61143	0.64963	0.53196	0.4581	0.45518	0.37248	0.59511	0.64718	0.62014
1395.2	0.44349	0.7115	0.53592	0.83677	0.53136	0.6055	0.40858	0.45889	0.49568	0.59352	0.5696	0.44901	0.67016	0.57066	0.58355	0.68586	0.5861	0.51143	0.5185	0.5185	0.61803	0.50908	0.65253	0.78654	0.7146	0.67659	0.42973	0.60367	0.63746	0.51299	0.44659	0.46194	0.36315	0.58169	0.64083	0.6056
1396.1	0.4339	0.69564	0.53545	0.80395	0.52708	0.58977	0.40917	0.43434	0.47276	0.5737	0.54494	0.42741	0.6694	0.55971	0.58481	0.66164	0.56531	0.51324	0.51082	0.51082	0.59427	0.48918	0.63169	0.74726	0.71148	0.67257	0.43576	0.57645	0.61275	0.50664	0.42825	0.46525	0.35185	0.57464	0.62198	0.58036
1396.9	0.4186	0.66459	0.50707	0.76455	0.50495	0.57531	0.38771	0.42622	0.45533	0.54153	0.53946	0.39895	0.66217	0.55189	0.57152	0.65549	0.55251	0.49987	0.48916	0.48916	0.59434	0.47037	0.61866	0.72789	0.67405	0.65802	0.43395	0.55013	0.59832	0.4991	0.40923	0.44833	0.33422	0.54913	0.60021	0.54758
1397.8	0.39417	0.61345	0.49584	0.71346	0.46219	0.53363	0.36821	0.38292	0.41377	0.52058	0.50575	0.37296	0.6368	0.52026	0.54951	0.60631	0.5174	0.47038	0.47577	0.47577	0.5586	0.43605	0.57313	0.67261	0.64973	0.62949	0.42422	0.50218	0.56116	0.45052	0.37114	0.42689	0.31308	0.5276	0.55824	0.49791
1398.7	0.39272	0.59382	0.47053	0.69376	0.43556	0.51865	0.35519	0.37884	0.41573	0.51601	0.49221	0.35477	0.62669	0.5323	0.54283	0.59357	0.51587	0.45162	0.46405	0.46405	0.53947	0.41134	0.5581	0.65741	0.64437	0.60704	0.40779	0.50132	0.53498	0.4282	0.35382	0.43484	0.30824	0.51844	0.54023	0.47904
1399.5	0.36275	0.54374	0.44436	0.65638	0.38763	0.49777	0.35003	0.35344	0.37907	0.48174	0.4662	0.34028	0.57738	0.51328	0.53648	0.5827	0.49423	0.43196	0.44895	0.44895	0.49311	0.376	0.52225	0.63064	0.58009	0.57451	0.39061	0.47674	0.49261	0.40795	0.34467	0.40562	0.29	0.48774	0.50447	0.46233
1400.4	0.34812	0.54018	0.41137	0.64216	0.36518	0.49862	0.3284	0.35834	0.36468	0.4776	0.45871	0.32996	0.56407	0.50496	0.50449	0.57177	0.49553	0.4198	0.43536	0.43536	0.47031	0.37327	0.52534	0.62222	0.5511	0.56055	0.36411	0.46012	0.47483	0.38998	0.33519	0.40812	0.28815	0.48691	0.50502	0.45432
1401.3	0.32149	0.5097	0.37795	0.60005	0.32951	0.45887	0.29231	0.326	0.31808	0.4322	0.41875	0.29734	0.52453	0.47941	0.48072	0.53078	0.45975	0.37437	0.41138	0.41138	0.42097	0.33946	0.5032	0.57011	0.51925	0.53235	0.32912	0.42793	0.42473	0.34582	0.30012	0.37988	0.25092	0.45784	0.47724	0.41634
1402.1	0.31446	0.48382	0.35719	0.6132	0.32805	0.43487	0.29925	0.32933	0.30789	0.42063	0.4069	0.27474	0.50747	0.47474	0.48407	0.54084	0.45718	0.36948	0.4029	0.4029	0.40959	0.34191	0.49383	0.55979	0.51048	0.52562	0.31733	0.43558	0.40863	0.33878	0.2993	0.37841	0.24686	0.45261	0.48553	0.41517
1403	0.28934	0.45951	0.34274	0.56723	0.31589	0.41489	0.27463	0.2984	0.27634	0.39804	0.39311	0.2504	0.47566	0.45078	0.4643	0.50915	0.43584	0.35291	0.38951	0.38951	0.39161	0.32828	0.47988	0.53184	0.49352	0.50909	0.30806	0.39622	0.38801	0.30969	0.26814	0.33815	0.22881	0.44468	0.48118	0.38906
1403.9	0.27768	0.44942	0.33377	0.54348	0.31811	0.40389	0.2625	0.27779	0.26561	0.39575	0.38346	0.24432	0.47619	0.43844	0.45846	0.48243	0.42802	0.33712	0.39143	0.39143	0.3896	0.33238	0.46922	0.51132	0.48945	0.4997	0.30321	0.37945	0.39491	0.29615	0.25378	0.33254	0.23016	0.44181	0.49693	0.39333
1404.7	0.25312	0.39889	0.30548	0.51455	0.30006	0.36861	0.23775	0.24213	0.2359	0.35715	0.35669	0.22239	0.45453	0.42075	0.44184	0.47424	0.41505	0.31288	0.37259	0.37259	0.37624	0.31141	0.4493	0.49401	0.47215	0.47415	0.28483	0.36155	0.38518	0.27209	0.23013	0.28643	0.20763	0.40031	0.47636	0.37432
1405.6	0.2458	0.39578	0.31933	0.51721	0.30435	0.37856	0.24588	0.23474	0.24173	0.37008	0.3463	0.23998	0.45964	0.40824	0.44827	0.46232	0.42164	0.32135	0.37646	0.37646	0.37809	0.3232	0.43343	0.51096	0.47763	0.4665	0.28638	0.35955	0.39969	0.26828	0.22226	0.29168	0.21456	0.39466	0.48396	0.3905
1406.5	0.21338	0.39049	0.29452	0.47558	0.28608	0.38175	0.21693	0.19879	0.21724	0.34943	0.33584	0.22641	0.44417	0.41133	0.41481	0.43416	0.40248	0.30726	0.36751	0.36751	0.37686	0.30857	0.40739	0.49884	0.44311	0.45754	0.26693	0.34522	0.37849	0.25872	0.21128	0.25672	0.20055	0.36781	0.47509	0.36537
1407.3	0.18869	0.36739	0.27262	0.44153	0.26506	0.35938	0.20066	0.17246	0.19418	0.3334	0.30092	0.21186	0.41699	0.40464	0.3757	0.40752	0.39348	0.29264	0.33535	0.33535	0.36261	0.29466	0.37644	0.47453	0.41168	0.43293	0.25536	0.32102	0.341	0.25514	0.19207	0.22521	0.18591	0.34662	0.4465	0.34099
1408.2	0.17593	0.34586	0.23976	0.43529	0.25679	0.33225	0.17807	0.15722	0.16908	0.28885	0.28097	0.17838	0.39729	0.38583	0.34577	0.40107	0.36871	0.27775	0.29322	0.29322	0.3311	0.25663	0.35192	0.44326	0.4042	0.43729	0.24221	0.32113	0.32155	0.22917	0.16972	0.19936	0.16923	0.32784	0.41196	0.30949
1409.1	0.16573	0.33135	0.22831	0.40966	0.24605	0.31759	0.16379	0.1475	0.15337	0.26251	0.25399	0.15998	0.38038	0.35274	0.32427	0.37369	0.33181	0.26225	0.28145	0.28145	0.30635	0.22174	0.32203	0.41365	0.36432	0.41341	0.23656	0.30749	0.2942	0.20111	0.15163	0.18976	0.16558	0.32541	0.40076	0.28064
1409.9	0.17161	0.32467	0.20139	0.39281	0.22725	0.29967	0.1505	0.14451	0.12816	0.24497	0.23476	0.13258	0.38385	0.35218	0.29748	0.36926	0.30468	0.25541	0.26835	0.26835	0.28349	0.20381	0.31079	0.38661	0.35772	0.39875	0.22142	0.29501	0.27099	0.1817	0.14191	0.16499	0.15962	0.3251	0.3913	0.26031
1410.8	0.17539	0.30184	0.19183	0.3891	0.21988	0.29647	0.14476	0.13722	0.12891	0.22858	0.20745	0.12676	0.37276	0.32193	0.30004	0.36217	0.29454	0.25731	0.25524	0.25524	0.26647	0.18875	0.30844	0.35573	0.33706	0.37702	0.21624	0.27585	0.25527	0.17937	0.12898	0.14509	0.1502	0.31386	0.36656	0.26045
1411.7	0.15929	0.26911	0.17707	0.37217	0.19634	0.28247	0.12662	0.13755	0.12196	0.1966	0.18562	0.11758	0.35723	0.27798	0.30161	0.33373	0.25728	0.24594	0.24815	0.24815	0.25034	0.18564	0.29246	0.34351	0.30829	0.35064	0.20066	0.25919	0.2464	0.15962	0.11486	0.14192	0.14248	0.29464	0.34959	0.26816
1412.5	0.13426	0.24101	0.16811	0.33335	0.17215	0.27667	0.10645	0.108	0.10491	0.16885	0.16391	0.10167	0.32496	0.24673	0.27817	0.30339	0.24156	0.23473	0.24594	0.24594	0.23626	0.16263	0.28751	0.30803	0.27515	0.31158	0.18194	0.2341	0.20709	0.13798	0.095253	0.10713	0.13293	0.26397	0.32464	0.24001
1413.4	0.13638	0.24868	0.16616	0.32929	0.17128	0.29631	0.11401	0.10297	0.11405	0.17347	0.18151	0.10566	0.33302	0.2612	0.27072	0.28971	0.25454	0.23913	0.25695	0.25695	0.25546	0.17734	0.30422	0.29703	0.28288	0.3097	0.18404	0.22956	0.21398	0.15282	0.098175	0.11836	0.13435	0.2512	0.31976	0.24789
1414.2	0.11563	0.227	0.15536	0.31072	0.15941	0.29572	0.096348	0.083949	0.11223	0.15243	0.17488	0.094289	0.31342	0.25167	0.25647	0.2854	0.25167	0.21962	0.24296	0.24296	0.25675	0.16267	0.29988	0.2777	0.25465	0.30622	0.18407	0.23008	0.20399	0.15095	0.089414	0.10514	0.13295	0.23557	0.30897	0.24977
1415.1	0.09632	0.21001	0.13018	0.26773	0.13218	0.27624	0.082236	0.068759	0.082113	0.10369	0.16312	0.068452	0.29044	0.24543	0.21143	0.26237	0.23968	0.20003	0.22247	0.22247	0.22442	0.13588	0.29012	0.2482	0.23817	0.28895	0.15884	0.20257	0.18643	0.11359	0.071177	0.099386	0.12968	0.2136	0.28229	0.23375
1416	0.11725	0.23057	0.11895	0.28761	0.14179	0.28839	0.091281	0.060525	0.089814	0.10657	0.16919	0.069066	0.30099	0.27072	0.19483	0.28714	0.25511	0.18908	0.22906	0.22906	0.2382	0.12708	0.28903	0.23298	0.2624	0.31742	0.16473	0.24002	0.2013	0.10617	0.082434	0.10093	0.14566	0.21142	0.28366	0.21612
1416.9	0.10997	0.21868	0.11296	0.27016	0.13123	0.26629	0.078879	0.067601	0.095325	0.10416	0.1515	0.058851	0.29377	0.27703	0.18326	0.27653	0.24708	0.17986	0.22278	0.22278	0.24036	0.14774	0.27295	0.24013	0.24854	0.30699	0.15627	0.21712	0.20279	0.1087	0.077919	0.096428	0.13822	0.22193	0.2732	0.20674
1417.7	0.093762	0.22645	0.10655	0.25135	0.1276	0.25925	0.068991	0.065717	0.091649	0.093019	0.12902	0.056986	0.2554	0.27777	0.17835	0.28324	0.24401	0.17701	0.21428	0.21428	0.23616	0.1513	0.26472	0.24065	0.23724	0.32046	0.14862	0.20921	0.20222	0.1055	0.081865	0.082751	0.13309	0.22205	0.25157	0.19842
1418.6	0.080218	0.21717	0.10549	0.23425	0.12094	0.2315	0.063819	0.065265	0.081357	0.081236	0.12698	0.053968	0.22904	0.26603	0.16474	0.27282	0.24232	0.16625	0.20688	0.20688	0.21887	0.15249	0.24908	0.21959	0.20625	0.3071	0.14426	0.20534	0.20314	0.088383	0.080618	0.080313	0.12377	0.2011	0.23609	0.17238
1419.4	0.099656	0.23308	0.11605	0.2699	0.15193	0.2351	0.072621	0.075056	0.094672	0.1174	0.11853	0.080441	0.24565	0.27579	0.18013	0.29603	0.25589	0.16658	0.22754	0.22754	0.23	0.18115	0.25314	0.23932	0.23674	0.31897	0.15364	0.23803	0.22914	0.10689	0.093966	0.088705	0.12826	0.21073	0.25612	0.1837
1420.3	0.087074	0.22861	0.11688	0.25709	0.15678	0.22472	0.076934	0.07704	0.083799	0.11092	0.10505	0.094242	0.24359	0.26676	0.18038	0.2999	0.26189	0.17701	0.23922	0.23922	0.22203	0.16926	0.25764	0.24105	0.21269	0.29386	0.14278	0.20943	0.21895	0.11534	0.1019	0.09264	0.1242	0.20219	0.23041	0.18734
1421.2	0.10234	0.24507	0.1184	0.26763	0.16519	0.23141	0.095782	0.088972	0.074827	0.12242	0.11813	0.11926	0.24875	0.26214	0.18204	0.30557	0.27064	0.17703	0.25676	0.25676	0.20795	0.17183	0.27197	0.24727	0.21143	0.30795	0.14718	0.20467	0.23065	0.12404	0.11632	0.1125	0.12697	0.20311	0.22744	0.20516
1422	0.10936	0.24947	0.11141	0.26459	0.16621	0.22373	0.097294	0.10734	0.066381	0.12038	0.12055	0.11356	0.26345	0.26119	0.17794	0.30491	0.26492	0.1685	0.23866	0.23866	0.19265	0.17626	0.26908	0.24722	0.21867	0.29453	0.14529	0.21648	0.22618	0.11839	0.11559	0.12193	0.12673	0.20072	0.2292	0.20487
1422.9	0.12137	0.25626	0.10475	0.26877	0.17964	0.23401	0.11034	0.11667	0.080893	0.12321	0.11373	0.11936	0.26665	0.25843	0.1899	0.29436	0.27485	0.16295	0.25163	0.25163	0.19846	0.1797	0.25732	0.26473	0.23685	0.29843	0.13803	0.19847	0.22735	0.11946	0.12029	0.12262	0.13673	0.20971	0.21536	0.21699
1423.8	0.11588	0.24632	0.11212	0.24999	0.15376	0.22799	0.10653	0.11179	0.083969	0.10961	0.13168	0.11223	0.26815	0.23334	0.19082	0.2918	0.2512	0.17383	0.23468	0.23468	0.19884	0.17078	0.25061	0.26428	0.20969	0.26359	0.14659	0.18521	0.21299	0.11761	0.11107	0.12863	0.12268	0.18724	0.20933	0.19985
1424.6	0.11225	0.26464	0.1308	0.23848	0.14647	0.21218	0.10011	0.13017	0.08014	0.11786	0.1308	0.098295	0.25541	0.22679	0.19483	0.29042	0.25028	0.15799	0.22066	0.22066	0.1728	0.17899	0.23903	0.26785	0.20553	0.26161	0.15819	0.18421	0.22004	0.11479	0.099508	0.13657	0.11727	0.19619	0.22035	0.19317
1425.5	0.12331	0.2878	0.14182	0.23658	0.16287	0.20427	0.10459	0.13883	0.092819	0.12823	0.1361	0.10184	0.25226	0.23258	0.20259	0.30079	0.26848	0.15776	0.21429	0.21429	0.20494	0.18774	0.24274	0.27484	0.22597	0.26319	0.17614	0.20254	0.22431	0.10708	0.10043	0.14888	0.12466	0.19061	0.23537	0.19395
1426.3	0.12519	0.27446	0.14671	0.23885	0.14441	0.18007	0.099617	0.13193	0.087756	0.11808	0.13465	0.10197	0.24326	0.21086	0.19923	0.29243	0.25679	0.14809	0.21755	0.21755	0.2193	0.17065	0.23525	0.27261	0.22173	0.25075	0.17924	0.19396	0.20171	0.10021	0.096192	0.14507	0.1198	0.17654	0.24182	0.1866
1427.2	0.12986	0.2793	0.1656	0.23624	0.14764	0.17307	0.10925	0.13185	0.076581	0.114	0.151	0.096857	0.23958	0.21586	0.1917	0.29811	0.23704	0.17031	0.21776	0.21776	0.21371	0.17148	0.2566	0.26873	0.22898	0.24802	0.18827	0.19574	0.20379	0.10682	0.10492	0.17503	0.11372	0.16639	0.25403	0.184
1428.1	0.13741	0.29509	0.15773	0.23223	0.16369	0.18623	0.12382	0.14829	0.087173	0.1339	0.16088	0.10381	0.23223	0.22145	0.18533	0.29193	0.25525	0.17601	0.23243	0.23243	0.22773	0.19753	0.25716	0.27323	0.23507	0.26123	0.18305	0.2022	0.21906	0.12173	0.11702	0.18116	0.13823	0.19419	0.25308	0.18184
1428.9	0.14221	0.28788	0.16211	0.23461	0.15382	0.19763	0.1382	0.14137	0.098869	0.13454	0.16969	0.10317	0.23798	0.22262	0.18147	0.26915	0.25002	0.19297	0.24089	0.24089	0.25974	0.19126	0.27156	0.26529	0.24225	0.26137	0.18414	0.20178	0.2208	0.12868	0.11802	0.18863	0.14198	0.17299	0.25152	0.17196
1429.8	0.11652	0.29006	0.14778	0.22774	0.13069	0.18884	0.13913	0.13082	0.10521	0.10939	0.14058	0.077952	0.23037	0.20907	0.16089	0.26665	0.22716	0.17919	0.24181	0.24181	0.25586	0.17476	0.25257	0.22702	0.20161	0.24925	0.17584	0.19808	0.22185	0.13531	0.11833	0.18395	0.14015	0.15909	0.24949	0.14203
1430.7	0.11583	0.29271	0.15135	0.22298	0.147	0.19554	0.1507	0.12426	0.1264	0.11802	0.13795	0.075148	0.21772	0.21199	0.18386	0.26095	0.24489	0.18525	0.24529	0.24529	0.25534	0.18311	0.25363	0.22655	0.19143	0.24577	0.18406	0.19674	0.26433	0.13592	0.11658	0.19583	0.13883	0.16068	0.23111	0.13552
1431.5	0.1055	0.29131	0.13326	0.22508	0.12092	0.19498	0.15438	0.11825	0.13517	0.10669	0.12693	0.070815	0.21631	0.20167	0.16618	0.26433	0.24465	0.17964	0.25446	0.25446	0.2805	0.17079	0.23569	0.21912	0.17262	0.24138	0.17777	0.19738	0.26067	0.13832	0.12899	0.18115	0.1491	0.15831	0.21086	0.11434
1432.4	0.10518	0.30086	0.1432	0.2267	0.11961	0.19508	0.16222	0.13399	0.13867	0.098728	0.13113	0.068341	0.22534	0.21362	0.1758	0.27368	0.24911	0.16963	0.26979	0.26979	0.29523	0.17335	0.25454	0.23463	0.1805	0.26056	0.19933	0.18879	0.26548	0.13351	0.14273	0.19297	0.15449	0.16104	0.21094	0.12825
1433.2	0.087039	0.29797	0.12034	0.20643	0.11592	0.1905	0.16068	0.12686	0.12472	0.087071	0.11761	0.053855	0.20535	0.19258	0.16708	0.27425	0.23522	0.14784	0.25815	0.25815	0.2771	0.17225	0.24801	0.21483	0.15561	0.24445	0.19155	0.17512	0.26723	0.12664	0.14228	0.18995	0.15396	0.16458	0.20684	0.1098
1434.1	0.095339	0.27929	0.12413	0.20817	0.10566	0.21182	0.16514	0.13613	0.1243	0.11346	0.14039	0.07744	0.2062	0.19825	0.17144	0.26	0.24039	0.15858	0.24533	0.24533	0.27589	0.18925	0.24193	0.2428	0.16128	0.23536	0.19361	0.16684	0.25391	0.12826	0.12732	0.20019	0.16242	0.17332	0.18715	0.13147
1434.9	0.08616	0.267	0.11353	0.18683	0.08905	0.20038	0.16118	0.13683	0.1052	0.10492	0.12945	0.087938	0.21164	0.19278	0.14052	0.26071	0.23235	0.13946	0.23854	0.23854	0.27086	0.17832	0.23792	0.24077	0.14118	0.23912	0.17751	0.15909	0.23388	0.12646	0.1225	0.20503	0.16211	0.15976	0.18337	0.12598
1435.8	0.10323	0.27427	0.1308	0.18975	0.1108	0.2014	0.17185	0.15208	0.11211	0.13091	0.12399	0.10243	0.22974	0.19192	0.15799	0.26147	0.23433	0.14198	0.23179	0.23179	0.2763	0.1978	0.23712	0.25974	0.16004	0.24048	0.19304	0.16054	0.22908	0.13192	0.11151	0.22024	0.16137	0.18348	0.20282	0.14076
1436.7	0.093257	0.24891	0.11563	0.18001	0.082568	0.17391	0.17243	0.14094	0.10623	0.10944	0.109	0.10593	0.19336	0.16811	0.144	0.23043	0.206	0.1372	0.20803	0.20803	0.26624	0.16254	0.21763	0.24526	0.14115	0.21749	0.17389	0.16202	0.20997	0.11672	0.088343	0.2089	0.13879	0.15633	0.18508	0.1209
1437.5	0.093514	0.23752	0.11982	0.18337	0.080371	0.17366	0.18509	0.15393	0.10958	0.10322	0.10241	0.1099	0.19503	0.15849	0.14878	0.22458	0.20031	0.15725	0.2116	0.2116	0.27634	0.14886	0.19158	0.25673	0.13927	0.23315	0.1763	0.16855	0.19229	0.11605	0.080198	0.21639	0.13361	0.14664	0.16317	0.12583
1438.4	0.11289	0.2501	0.12908	0.18601	0.096763	0.17058	0.20147	0.16489	0.12117	0.0896	0.10832	0.098227	0.21667	0.1702	0.16827	0.24755	0.21554	0.15492	0.23302	0.23302	0.30112	0.15177	0.20283	0.25118	0.16781	0.26561	0.18192	0.1832	0.20369	0.12291	0.10085	0.23664	0.13627	0.15146	0.17131	0.1139
1439.3	0.12077	0.25688	0.14147	0.22364	0.099231	0.18426	0.22464	0.16857	0.12965	0.10027	0.11694	0.088468	0.2245	0.16576	0.17504	0.25662	0.21445	0.17911	0.23456	0.23456	0.31287	0.17575	0.19734	0.24335	0.18707	0.27699	0.19254	0.18854	0.19672	0.14708	0.10169	0.23426	0.13379	0.17558	0.1816	0.10884
1440.1	0.11321	0.27136	0.12632	0.23459	0.097536	0.18985	0.21027	0.16628	0.13261	0.10237	0.10739	0.085158	0.22462	0.18083	0.18011	0.25707	0.21792	0.19298	0.23289	0.23289	0.30691	0.1695	0.19387	0.21997	0.17018	0.28733	0.18271	0.19325	0.20435	0.15472	0.090077	0.21784	0.13125	0.16434	0.15614	0.088513
1441	0.11151	0.26907	0.12886	0.24258	0.10176	0.19209	0.20829	0.16371	0.14096	0.10929	0.090016	0.069059	0.23842	0.18962	0.1865	0.27424	0.21953	0.18048	0.23602	0.23602	0.29069	0.18515	0.18373	0.20995	0.16219	0.30609	0.18678	0.18156	0.20681	0.15492	0.096428	0.21631	0.13433	0.17359	0.16126	0.084085
1441.8	0.13216	0.28453	0.15025	0.26973	0.12699	0.19327	0.21756	0.18879	0.15091	0.15198	0.11461	0.083509	0.26555	0.20586	0.20854	0.30981	0.25161	0.1671	0.22941	0.22941	0.30002	0.21838	0.20558	0.22707	0.18331	0.30529	0.20239	0.19667	0.2389	0.16466	0.11105	0.2207	0.14305	0.19918	0.17874	0.087018
1442.7	0.11691	0.27514	0.15252	0.27669	0.12812	0.20328	0.22626	0.20375	0.15747	0.17236	0.10954	0.096651	0.25119	0.19354	0.20826	0.30758	0.24388	0.18544	0.22512	0.22512	0.28721	0.21648	0.20142	0.23941	0.16308	0.30116	0.19751	0.19036	0.23924	0.17755	0.11442	0.20663	0.14428	0.20857	0.17581	0.094002
1443.6	0.10349	0.26883	0.14793	0.2566	0.12628	0.20486	0.22601	0.21699	0.16315	0.18026	0.11268	0.10195	0.23869	0.19329	0.21273	0.30365	0.24447	0.18279	0.22516	0.22516	0.2792	0.19822	0.19663	0.24371	0.15214	0.29093	0.19272	0.19038	0.23251	0.16692	0.11709	0.18659	0.15244	0.20934	0.16513	0.10719
1444.4	0.10722	0.24689	0.14076	0.24949	0.11986	0.20362	0.23945	0.21091	0.17355	0.1858	0.11307	0.10015	0.21337	0.16938	0.19589	0.27817	0.23908	0.15522	0.21977	0.21977	0.26221	0.19014	0.1909	0.24395	0.15887	0.27298	0.1844	0.1871	0.2224	0.15379	0.11754	0.1786	0.14383	0.20635	0.16485	0.1108
1445.3	0.11692	0.26165	0.15385	0.25367	0.12641	0.22224	0.233	0.22944	0.18248	0.19697	0.13668	0.11623	0.20813	0.16963	0.2053	0.27222	0.24197	0.16492	0.21489	0.21489	0.26537	0.18087	0.18331	0.24879	0.16012	0.27436	0.18578	0.20772	0.21325	0.16484	0.10937	0.18151	0.14924	0.19974	0.16564	0.12412
1446.1	0.1181	0.2521	0.1413	0.24656	0.10071	0.22613	0.2169	0.21326	0.1944	0.18974	0.13266	0.11326	0.19596	0.16135	0.19453	0.25882	0.2207	0.16949	0.22178	0.22178	0.24903	0.16864	0.17042	0.23592	0.16602	0.27216	0.1753	0.20856	0.17011	0.16085	0.099328	0.16266	0.14947	0.19372	0.16083	0.13633
1447	0.12059	0.25693	0.13883	0.24286	0.092263	0.21493	0.21169	0.21687	0.19558	0.19146	0.12737	0.11083	0.19961	0.15941	0.21224	0.24776	0.20128	0.15249	0.21829	0.21829	0.23241	0.151	0.15905	0.2211	0.16354	0.2614	0.18424	0.20645	0.15672	0.1323	0.084646	0.15079	0.14879	0.18117	0.14992	0.12758
1447.8	0.13103	0.24499	0.13783	0.24096	0.09763	0.22126	0.21426	0.23151	0.21369	0.20776	0.12639	0.12816	0.20585	0.14523	0.21122	0.24129	0.20077	0.15792	0.21728	0.21728	0.22388	0.15023	0.1666	0.22474	0.16076	0.25523	0.18993	0.20977	0.15585	0.14053	0.093891	0.16048	0.1473	0.17638	0.15213	0.12288
1448.7	0.13608	0.25361	0.15597	0.24834	0.10498	0.24499	0.21892	0.25162	0.23145	0.22672	0.15494	0.13976	0.21946	0.14843	0.24102	0.27079	0.21566	0.17623	0.20704	0.20704	0.23734	0.15633	0.18299	0.24888	0.1562	0.2606	0.21017	0.20969	0.16231	0.15698	0.099094	0.16383	0.16249	0.19142	0.17557	0.13152
1449.6	0.13958	0.24055	0.15111	0.24988	0.10466	0.24973	0.22676	0.27018	0.23503	0.24626	0.15391	0.14978	0.23741	0.14097	0.24212	0.28752	0.22192	0.1797	0.19984	0.19984	0.24274	0.16434	0.19088	0.24522	0.18002	0.24381	0.21285	0.19701	0.1574	0.15622	0.097576	0.16171	0.16614	0.21035	0.17038	0.11909
1450.4	0.13737	0.24285	0.14079	0.24296	0.11527	0.26162	0.23875	0.30226	0.25233	0.2603	0.16007	0.16615	0.23691	0.14453	0.23744	0.28185	0.23058	0.19963	0.1993	0.1993	0.23306	0.15478	0.19361	0.24061	0.15997	0.25835	0.20794	0.19039	0.17458	0.16193	0.1009	0.16453	0.17276	0.21246	0.17349	0.11763
1451.3	0.14699	0.24098	0.14403	0.23906	0.11895	0.26265	0.23009	0.30473	0.26365	0.30554	0.17996	0.1721	0.2413	0.1475	0.2304	0.28519	0.24474	0.20695	0.19864	0.19864	0.2236	0.16811	0.20099	0.24836	0.16765	0.25773	0.20075	0.19633	0.18554	0.16531	0.10795	0.16917	0.16237	0.22906	0.18667	0.12508
1452.1	0.16066	0.26775	0.15026	0.23138	0.12682	0.2712	0.22416	0.31407	0.26112	0.33402	0.19024	0.15791	0.25087	0.16983	0.24958	0.27729	0.24985	0.21121	0.19262	0.19262	0.21582	0.18916	0.1961	0.24393	0.19489	0.27235	0.20295	0.19555	0.19333	0.15781	0.10821	0.16469	0.16408	0.23377	0.19101	0.12749
1453	0.15842	0.23888	0.13545	0.22211	0.12393	0.2486	0.21085	0.33634	0.25364	0.34316	0.17717	0.1493	0.25027	0.15708	0.22771	0.25754	0.23665	0.19536	0.1948	0.1948	0.19837	0.18784	0.1848	0.22601	0.20248	0.26447	0.18811	0.18618	0.17429	0.14262	0.10469	0.17042	0.16752	0.23048	0.17398	0.12992
1453.9	0.16868	0.24351	0.14252	0.23457	0.13439	0.25834	0.21617	0.33847	0.2611	0.3927	0.19104	0.15181	0.26755	0.15877	0.22683	0.24807	0.24025	0.21404	0.20639	0.20639	0.1902	0.19481	0.19782	0.24003	0.20838	0.2718	0.19567	0.20322	0.18005	0.15176	0.12203	0.169	0.16074	0.23745	0.1933	0.14781
1454.7	0.17069	0.2256	0.1469	0.24682	0.13182	0.24033	0.19843	0.32214	0.26442	0.41155	0.18341	0.14223	0.27234	0.14802	0.22822	0.25235	0.22917	0.18982	0.1983	0.1983	0.19264	0.18419	0.17742	0.23771	0.21953	0.25312	0.20514	0.20607	0.17944	0.1413	0.11077	0.14529	0.1535	0.23232	0.19024	0.13853
1455.6	0.17745	0.21937	0.14659	0.25089	0.13477	0.24744	0.19589	0.3273	0.26225	0.40301	0.18792	0.13682	0.26173	0.14881	0.2319	0.25451	0.23406	0.18089	0.17992	0.17992	0.1902	0.16694	0.18716	0.23278	0.21718	0.25163	0.20334	0.20403	0.16711	0.14845	0.10376	0.14108	0.16126	0.21572	0.19909	0.13583
1456.4	0.1746	0.21429	0.16086	0.26779	0.14791	0.23463	0.20809	0.34181	0.28291	0.42306	0.20335	0.15215	0.26543	0.14306	0.22318	0.27324	0.23932	0.17152	0.18481	0.18481	0.19536	0.14863	0.18966	0.24066	0.20885	0.25445	0.21086	0.19462	0.16108	0.14465	0.098989	0.14914	0.16314	0.22706	0.21199	0.14295
1457.3	0.15116	0.20898	0.17788	0.25692	0.14447	0.23545	0.20871	0.32918	0.2709	0.4225	0.21963	0.16301	0.25528	0.15004	0.23197	0.28141	0.24123	0.18788	0.1803	0.1803	0.18626	0.1275	0.18954	0.23224	0.18207	0.25132	0.2132	0.20824	0.17147	0.1443	0.10776	0.13898	0.14947	0.21061	0.22146	0.13521
1458.1	0.14552	0.20798	0.18066	0.22365	0.13851	0.2102	0.19978	0.32837	0.2824	0.41362	0.21005	0.14706	0.2386	0.15877	0.22153	0.2659	0.23603	0.16053	0.17356	0.17356	0.18788	0.098538	0.16354	0.20379	0.15716	0.24743	0.19809	0.18658	0.17372	0.12817	0.091435	0.13422	0.15506	0.1973	0.20159	0.11105
1459	0.14835	0.20662	0.20693	0.22044	0.15111	0.23228	0.21177	0.35431	0.29917	0.42204	0.22351	0.15049	0.24072	0.16369	0.23391	0.26817	0.24432	0.17109	0.17203	0.17203	0.2011	0.11438	0.1832	0.21839	0.16132	0.24778	0.20838	0.19303	0.17373	0.14109	0.10079	0.15972	0.17282	0.2025	0.21331	0.11723
1459.9	0.14114	0.20109	0.21734	0.21247	0.16014	0.23377	0.22141	0.36327	0.30283	0.44683	0.24042	0.17252	0.25984	0.16855	0.23247	0.26961	0.25417	0.19067	0.18769	0.18769	0.20205	0.14252	0.18041	0.22491	0.17711	0.24538	0.21825	0.19592	0.18646	0.15262	0.10716	0.14692	0.17	0.2173	0.20423	0.13115
1460.7	0.13684	0.17015	0.21045	0.20548	0.1503	0.23151	0.20144	0.35571	0.29807	0.43109	0.23625	0.16663	0.24629	0.15905	0.22874	0.26231	0.2502	0.18856	0.17443	0.17443	0.19769	0.12833	0.18051	0.21546	0.16183	0.22422	0.20036	0.18985	0.17823	0.15975	0.10086	0.1354	0.16627	0.19499	0.18604	0.11838
1461.6	0.16303	0.1938	0.22142	0.21574	0.16442	0.255	0.21268	0.37456	0.32597	0.49014	0.23682	0.17643	0.26428	0.16993	0.23619	0.27538	0.25624	0.18953	0.17988	0.17988	0.21277	0.14424	0.17448	0.23384	0.19106	0.23317	0.20463	0.19029	0.18169	0.17675	0.10196	0.15381	0.18035	0.21361	0.18105	0.13342
1462.4	0.16549	0.17532	0.21543	0.2341	0.17328	0.26609	0.21046	0.3767	0.32315	0.48839	0.25266	0.18243	0.24956	0.16039	0.23476	0.27842	0.25632	0.1908	0.16197	0.16197	0.20454	0.1452	0.18176	0.24704	0.18875	0.22974	0.21001	0.19106	0.18457	0.18536	0.0945	0.14835	0.1801	0.20868	0.19231	0.14198
1463.3	0.1828	0.19494	0.20719	0.23596	0.17262	0.26868	0.20957	0.36639	0.31395	0.51923	0.27311	0.19665	0.26832	0.179	0.23675	0.27731	0.25852	0.1974	0.16544	0.16544	0.20143	0.14865	0.19919	0.23888	0.2028	0.2523	0.20737	0.19669	0.19367	0.19201	0.10638	0.15103	0.16906	0.21514	0.19344	0.14792
1464.1	0.18149	0.17653	0.20143	0.24125	0.16544	0.26057	0.19448	0.36441	0.31308	0.52165	0.26418	0.17212	0.26199	0.16549	0.2098	0.27041	0.24371	0.17962	0.14598	0.14598	0.20493	0.14485	0.19943	0.23341	0.17992	0.25159	0.19569	0.19975	0.18385	0.18474	0.093815	0.15113	0.17482	0.20342	0.19311	0.12592
1465	0.2019	0.19465	0.20474	0.24204	0.17024	0.27093	0.2131	0.37624	0.32173	0.5306	0.27599	0.17723	0.27487	0.18019	0.21546	0.2636	0.24574	0.18269	0.15691	0.15691	0.19852	0.15077	0.20589	0.2376	0.20785	0.26815	0.20747	0.21932	0.19021	0.1816	0.0969	0.16317	0.18428	0.20985	0.2004	0.12285
1465.8	0.19213	0.16054	0.19018	0.24196	0.1659	0.26713	0.21403	0.37837	0.32626	0.49308	0.2802	0.16724	0.27192	0.17057	0.20493	0.26359	0.24846	0.17362	0.14943	0.14943	0.18535	0.14279	0.2091	0.22906	0.20554	0.26499	0.2084	0.2136	0.19594	0.18797	0.083313	0.17119	0.17838	0.19378	0.18218	0.11867
1466.7	0.18333	0.17446	0.20836	0.24669	0.16677	0.28072	0.23153	0.40151	0.32125	0.49852	0.27981	0.17787	0.28591	0.17887	0.21751	0.2707	0.25781	0.18828	0.17861	0.17861	0.18083	0.16006	0.21521	0.22654	0.21238	0.27208	0.21394	0.22492	0.20318	0.20137	0.10104	0.19954	0.17828	0.20574	0.1786	0.1189
1467.5	0.16071	0.15293	0.20796	0.22666	0.16519	0.28862	0.23873	0.41466	0.3145	0.47251	0.26397	0.15764	0.26554	0.16461	0.19154	0.24084	0.25488	0.18111	0.17675	0.17675	0.1654	0.15013	0.18763	0.22044	0.20078	0.25831	0.20309	0.20473	0.21102	0.20289	0.10028	0.19913	0.17162	0.19161	0.1518	0.10487
1468.4	0.16455	0.17097	0.21328	0.23627	0.17498	0.30924	0.25648	0.44872	0.33035	0.46162	0.26716	0.17374	0.25258	0.16628	0.21345	0.23289	0.2629	0.18425	0.18465	0.18465	0.16129	0.1372	0.20294	0.22024	0.21673	0.26062	0.21689	0.20383	0.22075	0.21533	0.12054	0.22637	0.16481	0.19205	0.16357	0.11834
1469.3	0.15008	0.15238	0.19718	0.23622	0.17168	0.30478	0.23901	0.44484	0.31451	0.44992	0.26794	0.15809	0.24224	0.14891	0.19875	0.21962	0.24608	0.17507	0.17479	0.17479	0.15578	0.13638	0.19433	0.20195	0.18838	0.25396	0.21188	0.18787	0.22506	0.22535	0.10731	0.22384	0.15601	0.19393	0.1654	0.12036
1470.1	0.16041	0.17343	0.21565	0.24542	0.17314	0.29775	0.23507	0.46647	0.3067	0.44875	0.27851	0.16138	0.24599	0.14825	0.20437	0.1994	0.23126	0.16837	0.17968	0.17968	0.16152	0.15075	0.18965	0.21963	0.1874	0.24531	0.22261	0.19371	0.23311	0.21881	0.10382	0.23666	0.16392	0.20378	0.17285	0.11844
1471	0.1591	0.16922	0.21492	0.24056	0.16685	0.28619	0.22137	0.46134	0.32582	0.44634	0.27602	0.15883	0.23061	0.14262	0.1983	0.17798	0.21984	0.15978	0.15526	0.15526	0.17058	0.14791	0.18326	0.21262	0.17649	0.24308	0.22121	0.18556	0.22716	0.21068	0.096734	0.23993	0.16891	0.19483	0.16569	0.12794
1471.8	0.16171	0.16888	0.20985	0.26526	0.16104	0.26877	0.21985	0.46455	0.32524	0.42325	0.27994	0.16835	0.21777	0.13068	0.1973	0.1867	0.21053	0.16807	0.16068	0.16068	0.17609	0.14391	0.20769	0.19823	0.16392	0.23833	0.22653	0.20036	0.20993	0.21911	0.089117	0.24281	0.1747	0.19272	0.1871	0.12716
1472.7	0.1478	0.13734	0.19708	0.23203	0.14457	0.25518	0.202	0.42668	0.28464	0.38285	0.25555	0.14521	0.1997	0.09787	0.1625	0.15326	0.1776	0.15365	0.13923	0.13923	0.15581	0.11647	0.18821	0.17754	0.14016	0.19797	0.21031	0.16404	0.18802	0.21349	0.062151	0.23105	0.15673	0.16753	0.16371	0.11351
1473.5	0.16047	0.16015	0.21471	0.23965	0.16245	0.2593	0.22819	0.44502	0.30331	0.39434	0.25504	0.168	0.20247	0.11616	0.17695	0.162	0.19355	0.16925	0.15122	0.15122	0.18892	0.13425	0.21059	0.20662	0.16799	0.20163	0.23078	0.17828	0.2107	0.21723	0.084078	0.26122	0.16506	0.17294	0.17357	0.13324
1474.4	0.16448	0.15111	0.1949	0.22251	0.15759	0.25366	0.23213	0.42798	0.30832	0.3763	0.24505	0.17068	0.19378	0.10551	0.15724	0.15438	0.19224	0.16776	0.14524	0.14524	0.19156	0.13386	0.22679	0.19368	0.15473	0.2004	0.22084	0.17728	0.20454	0.20761	0.090548	0.24707	0.15733	0.15808	0.19564	0.12601
1475.2	0.17755	0.13418	0.17443	0.22003	0.17417	0.26073	0.2295	0.41311	0.28849	0.33668	0.22035	0.16345	0.19796	0.10036	0.14619	0.14839	0.19311	0.16609	0.14307	0.14307	0.18597	0.12893	0.22973	0.19322	0.15943	0.18472	0.21875	0.16129	0.21452	0.21604	0.092621	0.2432	0.14547	0.15455	0.19285	0.12022
1476.1	0.18946	0.13437	0.18429	0.2247	0.17822	0.26136	0.22928	0.42035	0.29607	0.32831	0.22491	0.17577	0.20202	0.11313	0.14992	0.15364	0.19192	0.15268	0.12902	0.12902	0.19922	0.14134	0.21485	0.22235	0.17007	0.1854	0.23603	0.16754	0.22718	0.20542	0.088637	0.25223	0.13628	0.1678	0.18291	0.13371
1476.9	0.20609	0.16078	0.18777	0.25562	0.18187	0.26497	0.25381	0.43254	0.31295	0.3347	0.25039	0.18981	0.21532	0.13989	0.15992	0.18038	0.21289	0.17103	0.14614	0.14614	0.2337	0.17757	0.22837	0.23853	0.17845	0.21283	0.24261	0.20429	0.25256	0.2133	0.11143	0.26733	0.15769	0.20283	0.20112	0.13519
1477.8	0.20325	0.15535	0.18781	0.25306	0.15819	0.28744	0.25065	0.42307	0.29363	0.3015	0.23794	0.1842	0.22314	0.12216	0.15171	0.17078	0.2088	0.17608	0.14749	0.14749	0.21825	0.172	0.22831	0.2372	0.17082	0.21779	0.23087	0.21458	0.24532	0.22653	0.11413	0.27069	0.15573	0.19273	0.19134	0.12994
1478.7	0.21674	0.17473	0.20146	0.27036	0.1789	0.3057	0.26481	0.42145	0.29006	0.3023	0.24456	0.19775	0.22911	0.14134	0.1524	0.17597	0.23051	0.1946	0.15742	0.15742	0.23615	0.18863	0.23514	0.24873	0.1986	0.24552	0.24806	0.22841	0.2595	0.25158	0.13609	0.28579	0.1619	0.21656	0.18888	0.14719
1479.5	0.21218	0.173	0.19883	0.26994	0.17066	0.29287	0.2777	0.4043	0.28072	0.29255	0.25693	0.1937	0.21846	0.12029	0.1482	0.16052	0.21953	0.19978	0.15805	0.15805	0.23807	0.18964	0.22373	0.25371	0.1963	0.24341	0.25013	0.22858	0.24654	0.24418	0.13781	0.28448	0.1686	0.21284	0.19374	0.14679
1480.4	0.22625	0.19916	0.21385	0.27766	0.19031	0.31568	0.28846	0.38604	0.29907	0.29909	0.25957	0.19883	0.22815	0.11991	0.16084	0.17795	0.24158	0.22834	0.17804	0.17804	0.24934	0.19861	0.25357	0.2657	0.21075	0.25453	0.2466	0.23285	0.25144	0.26285	0.1456	0.30005	0.18468	0.21162	0.21847	0.16235
1481.2	0.22767	0.19901	0.22733	0.27831	0.21549	0.33374	0.28909	0.36382	0.30333	0.28987	0.25832	0.2171	0.24593	0.1313	0.19144	0.17487	0.25648	0.22749	0.18537	0.18537	0.24147	0.19338	0.24636	0.28387	0.2275	0.26495	0.26947	0.24505	0.25033	0.27292	0.13957	0.30567	0.18978	0.20393	0.21603	0.18192
1482.1	0.23028	0.2025	0.23802	0.30808	0.24328	0.32769	0.2872	0.34467	0.30178	0.29019	0.26658	0.23314	0.23687	0.13147	0.19722	0.19711	0.25582	0.21185	0.18217	0.18217	0.25215	0.18658	0.25938	0.29324	0.22593	0.25968	0.27687	0.26521	0.2724	0.26533	0.13068	0.30365	0.19275	0.21023	0.22663	0.18879
1482.9	0.22641	0.1938	0.25047	0.30631	0.24794	0.32615	0.28663	0.32103	0.30463	0.29251	0.25544	0.22815	0.23898	0.11529	0.21587	0.19608	0.25502	0.20331	0.19271	0.19271	0.23809	0.18309	0.26967	0.29518	0.22931	0.24111	0.27912	0.24709	0.28724	0.26613	0.12641	0.29552	0.19689	0.20369	0.23559	0.1929
1483.8	0.23411	0.23323	0.28244	0.32956	0.27422	0.35539	0.30389	0.32971	0.32206	0.31281	0.26798	0.2457	0.25004	0.14122	0.2436	0.22919	0.28837	0.21251	0.2179	0.2179	0.2571	0.20677	0.31089	0.3189	0.23599	0.27412	0.29479	0.28542	0.32372	0.27102	0.14073	0.31307	0.20335	0.22698	0.24779	0.20493
1484.6	0.21498	0.19765	0.26771	0.31643	0.25943	0.34135	0.29993	0.311	0.29421	0.31274	0.24915	0.24577	0.22835	0.11816	0.23254	0.19732	0.27404	0.17902	0.2086	0.2086	0.25012	0.20226	0.29188	0.31346	0.20998	0.2526	0.29837	0.28334	0.31851	0.25533	0.14211	0.31807	0.19617	0.21958	0.23471	0.19244
1485.5	0.2324	0.20954	0.28476	0.31922	0.26463	0.35175	0.30098	0.31241	0.29482	0.31449	0.24479	0.24202	0.22575	0.10887	0.22565	0.21108	0.27232	0.19178	0.22371	0.22371	0.26814	0.20954	0.3021	0.31005	0.21774	0.25379	0.30529	0.28467	0.33922	0.25472	0.14553	0.32481	0.19679	0.21825	0.2519	0.19539
1486.3	0.23071	0.20927	0.28729	0.30303	0.27322	0.36737	0.29795	0.29789	0.28501	0.32343	0.2341	0.24278	0.22346	0.11262	0.21133	0.20807	0.27697	0.20675	0.22799	0.22799	0.25786	0.22333	0.28932	0.32008	0.21651	0.26044	0.31208	0.27205	0.33363	0.2482	0.14643	0.31707	0.18757	0.21835	0.25041	0.20517
1487.2	0.23161	0.19927	0.29104	0.30154	0.27174	0.38826	0.30367	0.28269	0.26887	0.31619	0.23887	0.249	0.22131	0.10682	0.21451	0.2034	0.26512	0.20208	0.22714	0.22714	0.26737	0.2302	0.29222	0.33201	0.20525	0.26773	0.31165	0.28112	0.31871	0.23665	0.1502	0.32751	0.18138	0.21602	0.24425	0.20516
1488	0.22702	0.18056	0.27429	0.29683	0.25599	0.38787	0.31132	0.25165	0.24904	0.31606	0.21667	0.25157	0.22301	0.10232	0.20226	0.18828	0.24073	0.19471	0.22483	0.22483	0.26081	0.21057	0.27829	0.33129	0.19512	0.26747	0.31452	0.27258	0.31651	0.23618	0.15324	0.30926	0.17403	0.19747	0.2462	0.20779
1488.9	0.25971	0.20325	0.29876	0.29748	0.27758	0.4169	0.32758	0.24603	0.25345	0.31123	0.23829	0.26506	0.25116	0.12547	0.23233	0.19378	0.25548	0.22196	0.23609	0.23609	0.25797	0.22866	0.30558	0.35704	0.23194	0.27469	0.32346	0.2745	0.33332	0.24804	0.16858	0.30339	0.18205	0.21473	0.27683	0.23726
1489.8	0.25896	0.19594	0.29224	0.30337	0.26751	0.42962	0.3346	0.2218	0.24391	0.31095	0.22773	0.26865	0.23858	0.12196	0.20996	0.18771	0.24506	0.22025	0.22701	0.22701	0.25494	0.23408	0.30342	0.36458	0.22892	0.27893	0.30405	0.27052	0.31228	0.24013	0.17245	0.28385	0.18108	0.20841	0.2702	0.23356
1490.6	0.25818	0.18524	0.2832	0.28948	0.24839	0.44098	0.34235	0.20907	0.24468	0.29631	0.21189	0.26052	0.22616	0.1124	0.22131	0.17736	0.24699	0.21626	0.24059	0.24059	0.25367	0.24016	0.29587	0.36003	0.21544	0.26281	0.29308	0.25728	0.29802	0.24114	0.1724	0.27844	0.18022	0.2095	0.2673	0.22984
1491.5	0.26465	0.19744	0.26179	0.28906	0.24485	0.4585	0.34425	0.21922	0.24167	0.29421	0.20766	0.26226	0.23689	0.11468	0.21726	0.17945	0.2541	0.24364	0.24973	0.24973	0.25521	0.22201	0.29906	0.36698	0.22842	0.25964	0.2889	0.26156	0.30237	0.24445	0.17058	0.28148	0.18651	0.20834	0.27256	0.23042
1492.3	0.26341	0.2001	0.26112	0.27637	0.24473	0.48648	0.32963	0.23138	0.23283	0.283	0.2078	0.26845	0.22879	0.11565	0.22075	0.1918	0.26761	0.25084	0.25503	0.25503	0.25351	0.24571	0.30799	0.3707	0.22813	0.25158	0.28772	0.2584	0.2838	0.24699	0.17252	0.29315	0.17727	0.2183	0.26726	0.23969
1493.2	0.24444	0.1941	0.23007	0.25807	0.2166	0.48212	0.31056	0.21055	0.20056	0.2599	0.17258	0.24763	0.21151	0.094169	0.18521	0.17476	0.24019	0.24109	0.24444	0.24444	0.23274	0.2384	0.28128	0.35059	0.19954	0.24975	0.26089	0.24774	0.25252	0.22896	0.15135	0.28448	0.15422	0.19731	0.23201	0.20948
1494	0.23775	0.21849	0.21921	0.27204	0.22535	0.49008	0.31736	0.22137	0.2086	0.26913	0.18021	0.25563	0.22304	0.11663	0.2068	0.17966	0.25415	0.24848	0.25981	0.25981	0.23545	0.25355	0.29924	0.38214	0.19521	0.27302	0.2736	0.24387	0.26786	0.2293	0.15782	0.31296	0.16268	0.21781	0.23155	0.23339
1494.8	0.25445	0.24882	0.2278	0.28584	0.22312	0.49615	0.31083	0.22424	0.21477	0.29189	0.18563	0.26545	0.2359	0.13769	0.21458	0.18461	0.2568	0.25469	0.25759	0.25759	0.25148	0.26875	0.30897	0.39261	0.21734	0.29094	0.28806	0.24808	0.26992	0.23329	0.16468	0.32083	0.17185	0.23264	0.24098	0.23824
1495.7	0.25052	0.24734	0.22758	0.27664	0.20954	0.48068	0.30304	0.19409	0.20556	0.28432	0.18188	0.24747	0.21113	0.13457	0.20227	0.16983	0.24613	0.2357	0.24949	0.24949	0.25071	0.28233	0.29605	0.36238	0.18171	0.29351	0.27566	0.23981	0.24665	0.22564	0.15484	0.30042	0.16663	0.22493	0.23884	0.22127
1496.5	0.25815	0.24993	0.22348	0.28875	0.22285	0.46472	0.29846	0.17831	0.22143	0.28535	0.20163	0.24648	0.21431	0.13455	0.19999	0.16633	0.25879	0.22813	0.23939	0.23939	0.26143	0.27164	0.31148	0.35998	0.17759	0.2945	0.26529	0.23325	0.25272	0.21531	0.14807	0.28479	0.18427	0.22928	0.2633	0.20681
1497.4	0.27254	0.25506	0.23595	0.30347	0.24458	0.48988	0.30912	0.20166	0.23725	0.29539	0.22676	0.25191	0.22201	0.15978	0.21985	0.18224	0.28732	0.24007	0.25777	0.25777	0.28386	0.27059	0.32842	0.37041	0.17754	0.3164	0.28047	0.24131	0.25208	0.23236	0.16477	0.28903	0.20676	0.23869	0.2845	0.21517
1498.2	0.27965	0.2365	0.23299	0.26873	0.2376	0.47497	0.29675	0.19428	0.23384	0.27843	0.22405	0.24627	0.21255	0.12772	0.21805	0.16901	0.27945	0.22977	0.25839	0.25839	0.27387	0.24751	0.31506	0.34561	0.17783	0.28637	0.27166	0.24115	0.22635	0.23342	0.15755	0.27627	0.2022	0.22848	0.28347	0.18527
1499.1	0.28407	0.2324	0.23058	0.26598	0.24398	0.47657	0.309	0.20556	0.24172	0.26538	0.22818	0.2348	0.22651	0.12792	0.21819	0.17265	0.30084	0.22874	0.26367	0.26367	0.27752	0.24563	0.31141	0.34756	0.18906	0.28473	0.26927	0.23912	0.22285	0.22823	0.16769	0.29628	0.21822	0.23165	0.29695	0.17138
1500	0.29757	0.23417	0.23748	0.2523	0.24693	0.49448	0.30943	0.22578	0.25092	0.24408	0.23781	0.2488	0.24844	0.14465	0.21817	0.17317	0.31689	0.24131	0.27435	0.27435	0.27062	0.23172	0.32883	0.37922	0.22935	0.292	0.2756	0.23018	0.23675	0.24401	0.18435	0.31868	0.22726	0.24453	0.3092	0.17703
1500.8	0.30117	0.2339	0.23668	0.23466	0.23918	0.49122	0.31749	0.24278	0.25252	0.2295	0.23172	0.25711	0.25777	0.15859	0.21718	0.17828	0.30134	0.25997	0.28953	0.28953	0.27572	0.231	0.31402	0.40072	0.25524	0.30193	0.26864	0.24198	0.23117	0.25361	0.18159	0.33545	0.23507	0.24021	0.30735	0.19429
1501.7	0.28665	0.22168	0.22672	0.22401	0.22594	0.4581	0.3159	0.23537	0.26182	0.23387	0.21506	0.26623	0.24679	0.14991	0.2141	0.18322	0.28825	0.25964	0.28521	0.28521	0.2751	0.23741	0.29754	0.39491	0.24814	0.27989	0.25862	0.23046	0.23103	0.25368	0.17856	0.32197	0.23355	0.24747	0.29602	0.18862
1502.5	0.29119	0.23051	0.22939	0.23822	0.23173	0.45921	0.32212	0.25	0.26282	0.22056	0.22583	0.2684	0.25744	0.1807	0.22391	0.18384	0.31334	0.26987	0.29053	0.29053	0.27573	0.23214	0.30514	0.38839	0.25146	0.30041	0.26623	0.23729	0.25124	0.25791	0.19739	0.32297	0.23594	0.24208	0.30345	0.19536
1503.4	0.27413	0.22113	0.20807	0.20168	0.21686	0.42911	0.30891	0.24118	0.24743	0.19385	0.23458	0.26598	0.23002	0.16517	0.21853	0.16664	0.27417	0.26336	0.27776	0.27776	0.26104	0.20727	0.29599	0.36702	0.21841	0.29324	0.25964	0.22252	0.23746	0.25319	0.19202	0.28765	0.22125	0.22239	0.29552	0.18496
1504.2	0.26558	0.24644	0.21646	0.225	0.227	0.40938	0.31147	0.25163	0.26778	0.21239	0.24248	0.26762	0.22583	0.17698	0.25217	0.1897	0.28493	0.27693	0.2838	0.2838	0.28858	0.22975	0.28233	0.36532	0.20172	0.30428	0.26986	0.23323	0.23203	0.26635	0.19332	0.28151	0.22713	0.23037	0.29328	0.20019
1505.1	0.25924	0.26222	0.22474	0.22174	0.21412	0.38995	0.30659	0.26478	0.25448	0.21303	0.23534	0.2601	0.22301	0.18903	0.27291	0.17223	0.29277	0.27199	0.27895	0.27895	0.27458	0.24168	0.27857	0.35701	0.18767	0.30222	0.29288	0.21278	0.22951	0.26686	0.20342	0.28166	0.22567	0.23644	0.28841	0.19017
1505.9	0.27093	0.30434	0.24259	0.23986	0.2238	0.39568	0.30733	0.28123	0.25544	0.21654	0.24838	0.26473	0.24168	0.22059	0.29479	0.18714	0.29347	0.28073	0.29215	0.29215	0.26751	0.24718	0.29584	0.36115	0.21727	0.33944	0.30701	0.22477	0.23751	0.27463	0.21899	0.29782	0.22806	0.2436	0.3045	0.20546
1506.7	0.26695	0.29213	0.24504	0.22998	0.21151	0.3787	0.29715	0.28444	0.26106	0.22143	0.2379	0.27296	0.24725	0.20927	0.28674	0.19457	0.26559	0.27573	0.28677	0.28677	0.25976	0.24826	0.27204	0.39446	0.22756	0.32444	0.30762	0.21097	0.22128	0.27185	0.21068	0.29419	0.22803	0.24652	0.29621	0.2156
1507.6	0.28256	0.29795	0.26014	0.25796	0.21585	0.377	0.30912	0.30639	0.28695	0.23485	0.24405	0.29866	0.26959	0.23411	0.29474	0.21586	0.28298	0.28455	0.31398	0.31398	0.27656	0.24791	0.27894	0.40752	0.24769	0.33139	0.31241	0.23821	0.21225	0.27664	0.23018	0.30872	0.23851	0.25427	0.29961	0.23988
1508.4	0.27072	0.30132	0.26521	0.23684	0.20194	0.35091	0.30199	0.3025	0.2703	0.21147	0.23035	0.29764	0.2457	0.2331	0.28522	0.21318	0.27455	0.25586	0.30313	0.30313	0.24162	0.21721	0.2709	0.38742	0.22821	0.32135	0.30946	0.24187	0.20539	0.25243	0.22906	0.2909	0.23188	0.24644	0.28674	0.22994
1509.3	0.28472	0.28882	0.27104	0.24818	0.22533	0.35995	0.31621	0.29738	0.28977	0.21956	0.24643	0.30639	0.25408	0.21887	0.2896	0.24223	0.29003	0.26287	0.31332	0.31332	0.25431	0.21621	0.28168	0.37413	0.24907	0.31865	0.3044	0.26279	0.21062	0.26455	0.23735	0.28629	0.23393	0.23768	0.29271	0.23508
1510.1	0.27682	0.28016	0.26615	0.23895	0.22804	0.34157	0.31347	0.29838	0.30246	0.21029	0.24507	0.31304	0.23333	0.21789	0.27627	0.23514	0.28821	0.25607	0.31165	0.31165	0.25653	0.19826	0.27491	0.37029	0.22516	0.31208	0.31219	0.25894	0.21825	0.27234	0.23465	0.2748	0.24657	0.22321	0.28331	0.22593
1511	0.27419	0.29421	0.26416	0.23572	0.2305	0.34118	0.31098	0.30372	0.30786	0.22151	0.246	0.32915	0.22781	0.21845	0.28544	0.23372	0.29749	0.26892	0.30874	0.30874	0.27106	0.198	0.28874	0.35248	0.20996	0.33108	0.30447	0.27549	0.21948	0.28587	0.23366	0.27315	0.25505	0.22225	0.2856	0.22796
1511.8	0.27686	0.28631	0.27359	0.22916	0.23664	0.31902	0.30952	0.29607	0.29162	0.21449	0.24132	0.32236	0.22939	0.21355	0.29834	0.23276	0.29828	0.26299	0.3017	0.3017	0.25973	0.20343	0.29445	0.33515	0.19875	0.34086	0.30801	0.27395	0.24038	0.27816	0.2312	0.25549	0.25835	0.22024	0.27564	0.22463
1512.7	0.29125	0.27371	0.27506	0.22868	0.26219	0.32101	0.31171	0.30789	0.30691	0.23647	0.2671	0.33653	0.2441	0.22718	0.30395	0.23131	0.30077	0.27968	0.31259	0.31259	0.27755	0.21743	0.30725	0.34795	0.21969	0.34683	0.32024	0.27627	0.25133	0.29122	0.23314	0.26333	0.26817	0.21993	0.29505	0.23558
1513.5	0.3149	0.30375	0.28475	0.22721	0.26295	0.31525	0.3055	0.32922	0.31581	0.24541	0.27185	0.34145	0.26283	0.24451	0.30638	0.23922	0.29853	0.27893	0.31644	0.31644	0.28873	0.21374	0.29906	0.36111	0.2218	0.35818	0.33487	0.29054	0.26029	0.30013	0.24317	0.27147	0.27545	0.23481	0.30221	0.237
1514.4	0.33325	0.30644	0.2856	0.21097	0.26732	0.30409	0.31338	0.33644	0.30195	0.247	0.2954	0.3373	0.29682	0.24182	0.30928	0.21417	0.31046	0.26767	0.31588	0.31588	0.28637	0.21126	0.29705	0.35163	0.24699	0.35223	0.33219	0.29446	0.25988	0.2857	0.24219	0.27761	0.26538	0.2341	0.31695	0.24931
1515.2	0.34147	0.30083	0.28584	0.20895	0.2679	0.29942	0.32877	0.34801	0.31252	0.24801	0.29611	0.32098	0.29137	0.24182	0.29374	0.21881	0.31505	0.25824	0.31304	0.31304	0.27636	0.21686	0.2908	0.34562	0.24987	0.33432	0.33856	0.29326	0.25622	0.27454	0.25585	0.2823	0.27745	0.22181	0.32276	0.23751
1516.1	0.34135	0.32476	0.28238	0.2092	0.27587	0.31414	0.32584	0.35019	0.33271	0.25768	0.3065	0.32398	0.28698	0.24867	0.28272	0.21833	0.3061	0.2735	0.30967	0.30967	0.28956	0.21923	0.28815	0.35579	0.26069	0.32982	0.33131	0.29289	0.25492	0.30551	0.24697	0.29271	0.28541	0.22863	0.32844	0.23065
1516.9	0.33824	0.32625	0.26885	0.20792	0.24821	0.30372	0.32223	0.33558	0.33377	0.24584	0.29068	0.31107	0.28005	0.23462	0.27677	0.20582	0.28885	0.25952	0.29726	0.29726	0.28044	0.20673	0.2646	0.33696	0.25124	0.31718	0.31642	0.27798	0.23829	0.29824	0.22909	0.28472	0.2834	0.21814	0.29763	0.20344
1517.8	0.32844	0.31563	0.28022	0.20687	0.24806	0.30075	0.32776	0.33533	0.33236	0.24667	0.30701	0.31037	0.27395	0.24168	0.27156	0.20752	0.29681	0.26339	0.30368	0.30368	0.27057	0.1942	0.26469	0.32382	0.25359	0.31501	0.31027	0.26927	0.23791	0.29568	0.23598	0.28251	0.29284	0.21203	0.28349	0.21357
1518.6	0.31997	0.31993	0.28331	0.21675	0.23946	0.30298	0.32498	0.32833	0.34256	0.24701	0.30092	0.30687	0.26644	0.23979	0.26635	0.23253	0.2912	0.27015	0.30776	0.30776	0.26571	0.19234	0.26538	0.32121	0.24067	0.30879	0.3021	0.28112	0.23927	0.30096	0.23572	0.28601	0.30468	0.22278	0.2735	0.20171
1519.5	0.32273	0.34098	0.29547	0.21142	0.22933	0.28719	0.31911	0.30507	0.33375	0.2656	0.29502	0.30882	0.27147	0.24644	0.27699	0.23328	0.28345	0.2623	0.31534	0.31534	0.26244	0.18228	0.2619	0.30765	0.24249	0.31992	0.30839	0.27567	0.25484	0.30985	0.22949	0.27773	0.2936	0.23049	0.25446	0.20149
1520.3	0.33631	0.33973	0.30781	0.22942	0.24639	0.28335	0.31638	0.31073	0.3422	0.28354	0.29409	0.3197	0.29592	0.2688	0.27985	0.2491	0.31433	0.2631	0.31402	0.31402	0.24622	0.18948	0.26287	0.31628	0.25546	0.31901	0.32324	0.28225	0.27018	0.31837	0.23152	0.28728	0.29609	0.22609	0.26171	0.21393
1521.1	0.34603	0.35417	0.31992	0.24734	0.26932	0.30339	0.32305	0.33923	0.35324	0.30559	0.30452	0.33567	0.30857	0.28901	0.28282	0.27088	0.32848	0.28351	0.32678	0.32678	0.25124	0.19302	0.27349	0.32736	0.2634	0.33885	0.3344	0.30913	0.29053	0.34314	0.25047	0.30473	0.29987	0.23767	0.29077	0.24111
1522	0.34299	0.36489	0.30314	0.23695	0.27	0.30039	0.31557	0.32549	0.35947	0.30772	0.28911	0.33408	0.30205	0.28558	0.28078	0.26548	0.32154	0.27357	0.32292	0.32292	0.24155	0.19344	0.26519	0.31661	0.26483	0.34509	0.3212	0.30675	0.2997	0.35348	0.23557	0.30787	0.29331	0.22884	0.30541	0.23312
1522.8	0.35627	0.37067	0.31385	0.24246	0.28519	0.31636	0.32143	0.33612	0.37868	0.31332	0.28063	0.35675	0.30087	0.30012	0.29405	0.27007	0.35155	0.28406	0.32884	0.32884	0.26576	0.20113	0.26967	0.332	0.27063	0.35836	0.33593	0.29782	0.29916	0.36535	0.2457	0.31238	0.30761	0.22536	0.3096	0.25447
1523.7	0.35721	0.36081	0.30702	0.25723	0.29935	0.31832	0.31046	0.34491	0.38157	0.3029	0.29354	0.35233	0.29678	0.31075	0.29544	0.27188	0.3635	0.29395	0.33409	0.33409	0.26595	0.19955	0.27654	0.3361	0.26832	0.34442	0.33126	0.29536	0.30434	0.36575	0.25872	0.30573	0.31365	0.22984	0.33397	0.26101
1524.5	0.35481	0.36283	0.30467	0.2461	0.28626	0.3128	0.31314	0.33529	0.38008	0.29718	0.30041	0.34756	0.29294	0.28764	0.29845	0.24675	0.36349	0.28813	0.34966	0.34966	0.27469	0.18005	0.27025	0.32974	0.27412	0.3324	0.33361	0.29358	0.2961	0.35972	0.26884	0.29032	0.3174	0.23415	0.33396	0.27327
1525.4	0.35511	0.3659	0.32243	0.24678	0.28257	0.30061	0.31517	0.31484	0.38466	0.3053	0.29627	0.36202	0.29981	0.28394	0.29819	0.24087	0.37169	0.28821	0.34418	0.34418	0.27332	0.18421	0.26377	0.33177	0.27762	0.32209	0.34729	0.29112	0.29542	0.34751	0.27801	0.28335	0.32737	0.23812	0.32472	0.27825
1526.2	0.35678	0.37437	0.34318	0.26563	0.28993	0.30403	0.32562	0.30798	0.39015	0.32294	0.30582	0.37009	0.30212	0.29585	0.31427	0.25131	0.37067	0.30677	0.3532	0.3532	0.27715	0.18736	0.28663	0.35337	0.2796	0.31798	0.37018	0.3106	0.29514	0.34332	0.29731	0.28086	0.33483	0.25427	0.33059	0.29331
1527.1	0.3382	0.36504	0.33713	0.25496	0.28872	0.28799	0.32412	0.29399	0.38335	0.34031	0.3205	0.35149	0.29289	0.29099	0.31021	0.25247	0.36515	0.30729	0.3447	0.3447	0.2654	0.1777	0.27191	0.3485	0.26773	0.30718	0.36384	0.30755	0.30039	0.3351	0.3019	0.26532	0.31538	0.25176	0.33481	0.28596
1527.9	0.34277	0.37746	0.3365	0.24673	0.30602	0.29711	0.34454	0.29992	0.39981	0.34776	0.31746	0.34642	0.30389	0.3005	0.31168	0.27657	0.36547	0.31407	0.34592	0.34592	0.2875	0.18655	0.27655	0.32965	0.27617	0.31992	0.37069	0.31911	0.29469	0.34162	0.31849	0.28553	0.3209	0.26378	0.33805	0.28558
1528.8	0.35048	0.38347	0.33821	0.25519	0.30781	0.29744	0.34542	0.30287	0.39673	0.35868	0.3103	0.35371	0.29865	0.31483	0.32228	0.30192	0.34929	0.31213	0.34129	0.34129	0.28763	0.19804	0.27236	0.33453	0.26885	0.33831	0.37201	0.31666	0.29542	0.33756	0.32737	0.3104	0.31756	0.26125	0.33893	0.28457
1529.6	0.35059	0.37076	0.33077	0.23839	0.30754	0.29481	0.34442	0.31367	0.38507	0.35511	0.29998	0.33283	0.29351	0.33205	0.32523	0.29268	0.33801	0.30284	0.35379	0.35379	0.28267	0.19907	0.28381	0.31335	0.27229	0.33695	0.36662	0.30222	0.2958	0.34531	0.31991	0.30896	0.30689	0.25754	0.34753	0.2789
1530.5	0.34807	0.3641	0.32182	0.2313	0.30798	0.28325	0.34904	0.32132	0.39271	0.35783	0.29988	0.33641	0.28625	0.33118	0.31368	0.2857	0.34083	0.30007	0.35936	0.35936	0.27641	0.21456	0.27135	0.30549	0.27439	0.33395	0.3566	0.28755	0.29461	0.35069	0.31634	0.29669	0.30932	0.26003	0.33262	0.27696
1531.3	0.36113	0.35481	0.33028	0.23101	0.30608	0.28633	0.33322	0.33141	0.39712	0.33962	0.29889	0.34201	0.29386	0.3181	0.31767	0.27939	0.32479	0.2893	0.36306	0.36306	0.28777	0.22789	0.27413	0.2951	0.2885	0.32525	0.36383	0.29684	0.29866	0.35245	0.31723	0.30881	0.32029	0.25971	0.33165	0.29063
1532.1	0.3774	0.36393	0.36735	0.25492	0.31961	0.28824	0.33824	0.34346	0.40631	0.35603	0.32682	0.35936	0.30884	0.31391	0.32846	0.29011	0.33978	0.30791	0.38067	0.38067	0.30678	0.248	0.29889	0.33246	0.3082	0.3339	0.37226	0.30927	0.33121	0.36553	0.31315	0.31603	0.33506	0.2702	0.35652	0.32156
1533	0.36079	0.364	0.37106	0.24543	0.3323	0.29358	0.33772	0.34559	0.4038	0.37205	0.30869	0.35848	0.29975	0.31212	0.31946	0.29142	0.35318	0.31714	0.37217	0.37217	0.30607	0.26021	0.29613	0.31866	0.29302	0.32972	0.36583	0.3026	0.34354	0.36724	0.30306	0.31256	0.32508	0.28002	0.34538	0.33008
1533.8	0.37551	0.3683	0.38532	0.26233	0.34886	0.30059	0.34465	0.3609	0.42246	0.36806	0.33252	0.35977	0.31985	0.29698	0.33628	0.31559	0.37778	0.32297	0.38015	0.38015	0.33631	0.26305	0.31902	0.3405	0.31164	0.32565	0.37164	0.31907	0.36472	0.3763	0.33038	0.33421	0.34839	0.28617	0.35095	0.34471
1534.7	0.38421	0.37379	0.39256	0.25525	0.35241	0.30975	0.33575	0.37862	0.42968	0.36792	0.3282	0.3565	0.32985	0.29666	0.33883	0.32627	0.38229	0.31922	0.37108	0.37108	0.35892	0.27083	0.31859	0.3401	0.30851	0.34256	0.3852	0.32511	0.35597	0.37413	0.33366	0.36067	0.36392	0.30138	0.35769	0.35212
1535.5	0.38285	0.37852	0.38112	0.26275	0.36573	0.31885	0.347	0.37485	0.42768	0.38227	0.32281	0.35408	0.32135	0.29777	0.33505	0.3512	0.38655	0.32877	0.36843	0.36843	0.35534	0.26862	0.32901	0.34339	0.28838	0.34021	0.38286	0.31778	0.3501	0.37547	0.32812	0.35417	0.36231	0.30881	0.36232	0.34491
1536.4	0.37546	0.36135	0.35688	0.25541	0.3601	0.30357	0.3413	0.37784	0.4208	0.38188	0.32074	0.34852	0.31377	0.30238	0.332	0.34121	0.37961	0.30552	0.36514	0.36514	0.34417	0.26265	0.3125	0.32519	0.2734	0.32984	0.37561	0.29217	0.32103	0.35428	0.32181	0.35474	0.35343	0.31174	0.34943	0.33655
1537.2	0.38212	0.35246	0.34724	0.26203	0.36361	0.31051	0.35256	0.39282	0.41462	0.3643	0.33876	0.33427	0.31348	0.29902	0.33212	0.34625	0.37718	0.3125	0.37269	0.37269	0.35635	0.26221	0.3167	0.33657	0.2878	0.32432	0.38655	0.3008	0.31517	0.36597	0.33307	0.35074	0.36708	0.29998	0.36078	0.33374
1538	0.36859	0.36001	0.32511	0.24899	0.35836	0.29979	0.34976	0.37876	0.41339	0.37673	0.33122	0.33478	0.29184	0.29552	0.31584	0.34401	0.36248	0.30741	0.35541	0.35541	0.35739	0.27019	0.29398	0.33027	0.27586	0.32802	0.37662	0.29243	0.30166	0.34179	0.32432	0.3441	0.36099	0.30136	0.35707	0.34269
1538.9	0.37064	0.36461	0.33608	0.26282	0.36505	0.31008	0.3585	0.37131	0.40727	0.38674	0.33531	0.33981	0.29022	0.27534	0.32942	0.36034	0.3745	0.31885	0.36428	0.36428	0.36461	0.27673	0.29192	0.34576	0.28006	0.31769	0.3765	0.29325	0.31903	0.35496	0.32276	0.34338	0.35476	0.28866	0.36737	0.34988
1539.7	0.36258	0.38339	0.34764	0.25683	0.35347	0.30783	0.37591	0.37995	0.42351	0.40178	0.34414	0.34016	0.29394	0.28492	0.33512	0.34549	0.38577	0.32736	0.38152	0.38152	0.36949	0.2909	0.29284	0.35975	0.29146	0.3393	0.38864	0.28963	0.32713	0.35942	0.33676	0.34902	0.36887	0.29758	0.35714	0.35969
1540.6	0.35149	0.3646	0.34496	0.23859	0.35192	0.31478	0.37506	0.36974	0.42898	0.39683	0.32433	0.34087	0.27837	0.26764	0.33092	0.34818	0.38063	0.32942	0.36366	0.36366	0.37189	0.29363	0.28195	0.35665	0.28103	0.32489	0.39828	0.29969	0.32583	0.35373	0.33898	0.33804	0.37853	0.29062	0.34811	0.34869
1541.4	0.33838	0.36858	0.35015	0.23029	0.34693	0.31294	0.37107	0.37147	0.45007	0.40222	0.3267	0.3533	0.25992	0.25145	0.33804	0.34254	0.37824	0.32692	0.36147	0.36147	0.37969	0.28726	0.29712	0.36579	0.25776	0.32408	0.39463	0.30078	0.31848	0.34853	0.34253	0.34147	0.38847	0.30287	0.34505	0.34965
1542.3	0.33581	0.37585	0.35134	0.23284	0.34432	0.31973	0.37841	0.37462	0.44005	0.39755	0.32542	0.35502	0.26265	0.24453	0.33001	0.33828	0.38842	0.32717	0.38125	0.38125	0.36118	0.28848	0.29986	0.35704	0.2511	0.32346	0.39074	0.3117	0.31617	0.35766	0.34453	0.33437	0.38141	0.30671	0.34447	0.33318
1543.1	0.32817	0.38526	0.36404	0.23065	0.34366	0.31832	0.38044	0.39899	0.46305	0.3892	0.33926	0.36083	0.27316	0.26126	0.33616	0.34257	0.38758	0.32109	0.38147	0.38147	0.36387	0.28123	0.29768	0.35178	0.25464	0.32541	0.40005	0.31703	0.3125	0.35351	0.35067	0.32929	0.39153	0.31707	0.35525	0.33373
1543.9	0.34016	0.38034	0.36657	0.22755	0.35343	0.31	0.37811	0.40458	0.44535	0.38143	0.32578	0.36905	0.27337	0.25196	0.34848	0.34922	0.39746	0.31797	0.37849	0.37849	0.35944	0.27224	0.28838	0.34975	0.25119	0.31322	0.4041	0.32411	0.31048	0.35284	0.34436	0.33663	0.38854	0.32124	0.35811	0.33561
1544.8	0.34678	0.41643	0.36651	0.24516	0.35212	0.31666	0.39056	0.41806	0.46072	0.37542	0.33771	0.37135	0.28972	0.26313	0.35228	0.35219	0.40731	0.30954	0.3922	0.3922	0.35989	0.26051	0.2963	0.35424	0.26293	0.31903	0.4039	0.3331	0.32024	0.36606	0.34817	0.35254	0.39226	0.32783	0.364	0.34566
1545.6	0.35797	0.41219	0.37102	0.23189	0.33494	0.30315	0.39013	0.41842	0.45062	0.365	0.33072	0.36107	0.30356	0.27169	0.34482	0.34357	0.41003	0.29281	0.38552	0.38552	0.32964	0.25964	0.28402	0.33591	0.28005	0.32598	0.40266	0.31563	0.32028	0.34203	0.33295	0.35568	0.38725	0.33122	0.35971	0.33023
1546.5	0.37339	0.42356	0.38685	0.24604	0.33593	0.31805	0.4074	0.43748	0.46514	0.37923	0.34749	0.37527	0.31391	0.29548	0.37522	0.36327	0.41752	0.31439	0.37856	0.37856	0.34592	0.27615	0.29404	0.36517	0.29599	0.35494	0.42522	0.32152	0.33241	0.36461	0.3456	0.38555	0.40777	0.34883	0.38078	0.35599
1547.3	0.3822	0.40394	0.35084	0.23855	0.32607	0.32187	0.40505	0.42726	0.45575	0.38196	0.33235	0.37956	0.30015	0.27586	0.35881	0.34364	0.41601	0.31642	0.36278	0.36278	0.33203	0.2782	0.28184	0.37289	0.2859	0.3418	0.42066	0.31116	0.33574	0.35877	0.33124	0.39078	0.40173	0.34916	0.35565	0.34823
1548.1	0.38224	0.38553	0.34935	0.22917	0.31907	0.31866	0.406	0.42245	0.46218	0.3835	0.33705	0.3737	0.30517	0.26966	0.34968	0.33554	0.40207	0.30591	0.36003	0.36003	0.32317	0.27001	0.27799	0.37306	0.30358	0.34047	0.41265	0.30386	0.3334	0.34707	0.333	0.39886	0.39661	0.34425	0.36806	0.34216
1549	0.38981	0.37863	0.36531	0.22227	0.32275	0.32828	0.42207	0.42983	0.44442	0.40516	0.34243	0.39578	0.31247	0.27416	0.37396	0.32732	0.41645	0.32751	0.36307	0.36307	0.31579	0.29532	0.2844	0.39356	0.32798	0.36593	0.42934	0.29553	0.34422	0.35352	0.34499	0.39194	0.38777	0.35222	0.36706	0.357
1549.8	0.38778	0.39115	0.36647	0.22548	0.31826	0.34198	0.43792	0.43423	0.45587	0.4097	0.35068	0.40713	0.32615	0.26657	0.38135	0.32885	0.40832	0.33316	0.37395	0.37395	0.32785	0.29525	0.28633	0.39531	0.33299	0.36441	0.44085	0.31145	0.34824	0.36283	0.36116	0.39561	0.38248	0.34784	0.36953	0.36633
1550.7	0.37828	0.37113	0.37143	0.21798	0.32327	0.33173	0.4354	0.42765	0.45547	0.398	0.34603	0.40478	0.32187	0.2387	0.36635	0.33205	0.41121	0.32814	0.36979	0.36979	0.31261	0.27103	0.28217	0.38797	0.32766	0.33921	0.43907	0.30776	0.3503	0.34372	0.34496	0.37976	0.36911	0.34194	0.35321	0.3497
1551.5	0.37534	0.3709	0.38234	0.22825	0.31756	0.32325	0.44476	0.43159	0.46109	0.39243	0.35476	0.40563	0.33501	0.24047	0.37696	0.33638	0.39965	0.33175	0.37013	0.37013	0.30321	0.25574	0.29947	0.37981	0.33054	0.33934	0.44979	0.30358	0.35277	0.34499	0.35219	0.38243	0.37115	0.34017	0.36277	0.35855
1552.4	0.39116	0.4041	0.37596	0.24291	0.31961	0.33138	0.45839	0.43863	0.4634	0.38393	0.36375	0.40747	0.33277	0.24578	0.37626	0.33197	0.4103	0.34889	0.36522	0.36522	0.30352	0.25601	0.30616	0.37551	0.32409	0.34276	0.4561	0.30296	0.37177	0.35459	0.35367	0.37899	0.37141	0.34213	0.35923	0.36242
1553.2	0.39282	0.41331	0.36991	0.24849	0.31585	0.32625	0.4633	0.44456	0.47121	0.37005	0.37039	0.40585	0.3218	0.24335	0.36742	0.33489	0.40215	0.35568	0.35901	0.35901	0.30512	0.24249	0.3092	0.38331	0.29812	0.34309	0.45166	0.30948	0.38467	0.36907	0.33378	0.38837	0.37546	0.34186	0.36126	0.35845
1554.1	0.40622	0.41282	0.38159	0.28285	0.34437	0.33877	0.4834	0.46333	0.48455	0.39377	0.39179	0.42181	0.32343	0.25624	0.39226	0.36484	0.42305	0.36854	0.37257	0.37257	0.30979	0.26336	0.31961	0.41709	0.30086	0.34659	0.46183	0.32138	0.41368	0.38775	0.3432	0.41022	0.38971	0.36288	0.37012	0.38385
1554.9	0.42407	0.43802	0.38583	0.3069	0.36479	0.36543	0.50847	0.4814	0.51124	0.42064	0.41614	0.43882	0.34878	0.27321	0.41	0.36377	0.42874	0.38519	0.39419	0.39419	0.32499	0.28249	0.33928	0.42955	0.31815	0.36813	0.47737	0.33087	0.43282	0.40915	0.36548	0.42257	0.40228	0.36957	0.39383	0.39981
1555.7	0.417	0.43203	0.38609	0.28787	0.36812	0.36113	0.51279	0.47982	0.49583	0.4238	0.41916	0.42492	0.33598	0.29046	0.3979	0.35522	0.42423	0.37594	0.39824	0.39824	0.32231	0.2888	0.35404	0.42325	0.30788	0.37928	0.47366	0.33867	0.42927	0.40124	0.35955	0.42557	0.3895	0.3628	0.3863	0.39128
1556.6	0.40762	0.43322	0.40076	0.31259	0.375	0.37627	0.5349	0.50088	0.51765	0.44153	0.43358	0.4496	0.34804	0.29409	0.42663	0.37398	0.423	0.38469	0.40653	0.40653	0.33071	0.30388	0.38186	0.45654	0.32104	0.39673	0.48637	0.35586	0.44229	0.4227	0.36705	0.42883	0.40382	0.38415	0.40214	0.41065
1557.4	0.41784	0.44138	0.40803	0.32383	0.37554	0.3896	0.54956	0.51427	0.5209	0.4603	0.44142	0.45688	0.36193	0.29596	0.43672	0.35965	0.42842	0.39323	0.4119	0.4119	0.3346	0.31514	0.38581	0.45726	0.33064	0.3863	0.49809	0.36539	0.44505	0.42048	0.37324	0.43483	0.41005	0.38713	0.42673	0.4186
1558.3	0.41863	0.43908	0.39409	0.29901	0.36535	0.38782	0.5545	0.49964	0.49903	0.43897	0.43938	0.4457	0.35827	0.2978	0.41506	0.33001	0.41953	0.40166	0.41109	0.41109	0.31854	0.30473	0.3839	0.43072	0.32866	0.38711	0.4955	0.35183	0.43126	0.41628	0.36978	0.41615	0.40041	0.37731	0.42803	0.39944
1559.1	0.42124	0.43134	0.39479	0.30711	0.36064	0.38476	0.56495	0.50774	0.48327	0.44463	0.43904	0.45503	0.3453	0.29168	0.42375	0.33942	0.42187	0.40461	0.41395	0.41395	0.30284	0.30666	0.37462	0.4497	0.31106	0.37596	0.50053	0.3511	0.4368	0.42277	0.37919	0.42478	0.40113	0.38674	0.41385	0.40757
1559.9	0.43989	0.44424	0.40235	0.33859	0.36868	0.39971	0.58809	0.51945	0.48903	0.44472	0.46348	0.47472	0.36867	0.28534	0.43462	0.34729	0.44021	0.42557	0.43253	0.43253	0.31505	0.30886	0.37136	0.47258	0.34409	0.37318	0.50215	0.36562	0.44285	0.4205	0.39445	0.42394	0.41557	0.3938	0.42235	0.4148
1560.8	0.4636	0.44467	0.40728	0.34542	0.3821	0.40473	0.59945	0.51657	0.50182	0.4428	0.47458	0.46976	0.38577	0.29333	0.42082	0.3593	0.44853	0.42489	0.44826	0.44826	0.32682	0.30232	0.37479	0.46173	0.35522	0.3746	0.50092	0.37655	0.45494	0.41882	0.4059	0.42921	0.42485	0.38353	0.43139	0.4003
1561.6	0.45972	0.41502	0.40759	0.3435	0.39422	0.39582	0.60447	0.50917	0.50264	0.42353	0.48237	0.46181	0.37564	0.27161	0.42025	0.36439	0.44106	0.41317	0.45162	0.45162	0.30677	0.3	0.36772	0.45328	0.3502	0.36533	0.49484	0.37213	0.44984	0.40607	0.41354	0.41972	0.42195	0.38466	0.41235	0.39048
1562.4	0.4669	0.42056	0.42528	0.35848	0.39017	0.39325	0.61711	0.52524	0.51615	0.43637	0.50039	0.47288	0.3993	0.27468	0.43728	0.3747	0.44818	0.41418	0.4547	0.4547	0.32371	0.31336	0.37875	0.45999	0.37101	0.36558	0.50076	0.38323	0.46478	0.41228	0.42028	0.42398	0.4282	0.3927	0.41336	0.40052
1563.3	0.46423	0.43384	0.43124	0.34654	0.39178	0.37739	0.61557	0.52657	0.5058	0.43588	0.50932	0.47269	0.4074	0.29134	0.43937	0.37344	0.45894	0.41457	0.45625	0.45625	0.3233	0.31759	0.37751	0.45155	0.3725	0.37917	0.49239	0.38245	0.47111	0.4031	0.40623	0.41514	0.42632	0.38847	0.41476	0.39282
1564.1	0.46726	0.44394	0.45043	0.33496	0.41169	0.38209	0.62748	0.53706	0.51119	0.44978	0.50743	0.48876	0.41287	0.30807	0.45998	0.38042	0.46594	0.42142	0.46297	0.46297	0.32425	0.32886	0.38026	0.43839	0.3556	0.39131	0.50479	0.38982	0.47611	0.40852	0.41191	0.41734	0.43619	0.39899	0.43089	0.39938
1565	0.47154	0.45775	0.45962	0.33491	0.40917	0.3981	0.63679	0.55217	0.49622	0.47982	0.51623	0.51621	0.41553	0.32217	0.48314	0.38804	0.45978	0.44296	0.46755	0.46755	0.32152	0.34795	0.37192	0.45194	0.36521	0.39792	0.51933	0.39514	0.4672	0.41449	0.40549	0.42815	0.43223	0.41646	0.41971	0.40889
1565.8	0.47457	0.4793	0.47642	0.33699	0.41488	0.40791	0.64616	0.56632	0.49598	0.51386	0.51608	0.53287	0.44191	0.3525	0.48537	0.4089	0.46948	0.45421	0.48544	0.48544	0.33083	0.34785	0.37483	0.46969	0.37591	0.40888	0.52284	0.40002	0.4799	0.42594	0.41304	0.43541	0.44156	0.41298	0.42111	0.42336
1566.6	0.49604	0.50189	0.49485	0.34808	0.44794	0.42786	0.66575	0.57993	0.52192	0.54679	0.52582	0.55778	0.45614	0.3823	0.50706	0.4294	0.48401	0.46701	0.50129	0.50129	0.35562	0.36473	0.39129	0.49561	0.38531	0.42787	0.54049	0.4113	0.50378	0.43528	0.41068	0.45019	0.46146	0.43088	0.43805	0.43913
1567.5	0.49628	0.50513	0.48398	0.33341	0.42655	0.44786	0.66112	0.57043	0.5253	0.53653	0.51981	0.55461	0.4476	0.37862	0.50326	0.40269	0.45641	0.46592	0.49784	0.49784	0.3603	0.37633	0.39408	0.48296	0.38473	0.42211	0.54661	0.40356	0.47274	0.43699	0.39893	0.44331	0.46525	0.42754	0.43879	0.434
1568.3	0.50097	0.52951	0.48781	0.34065	0.43038	0.46591	0.67207	0.59517	0.53663	0.54663	0.53146	0.56952	0.45177	0.37236	0.50896	0.39684	0.46305	0.46662	0.50532	0.50532	0.37134	0.37949	0.41069	0.51441	0.39696	0.4269	0.5488	0.39399	0.49771	0.45589	0.40499	0.46507	0.46601	0.42472	0.44401	0.4497
1569.2	0.49453	0.51685	0.49122	0.33807	0.44198	0.45512	0.66996	0.60249	0.55976	0.55363	0.52746	0.55837	0.45457	0.375	0.50503	0.39462	0.4885	0.45277	0.50747	0.50747	0.37758	0.39362	0.41791	0.50889	0.38636	0.42233	0.54973	0.38301	0.51329	0.44612	0.41018	0.4629	0.4764	0.42288	0.44784	0.45763
1570	0.51484	0.53605	0.50109	0.34092	0.44392	0.46401	0.6733	0.61322	0.58079	0.55125	0.54709	0.57074	0.4511	0.38195	0.53018	0.40057	0.49444	0.47057	0.51115	0.51115	0.3945	0.39827	0.43183	0.50811	0.39985	0.43833	0.57448	0.38965	0.51982	0.46325	0.41808	0.47785	0.48946	0.43176	0.46314	0.47045
1570.8	0.51025	0.5362	0.49903	0.34379	0.44078	0.46924	0.66024	0.63035	0.57169	0.53948	0.54847	0.56711	0.43742	0.3616	0.52253	0.39528	0.49296	0.47866	0.5098	0.5098	0.38296	0.38227	0.42531	0.4946	0.38192	0.43213	0.5688	0.39405	0.51378	0.46409	0.42268	0.48014	0.48631	0.41438	0.45786	0.46949
1571.7	0.53077	0.535	0.52057	0.35614	0.47617	0.47342	0.68072	0.65743	0.59221	0.55006	0.54987	0.58518	0.45323	0.37837	0.54091	0.43238	0.52533	0.49851	0.53236	0.53236	0.40269	0.37712	0.45166	0.51312	0.39988	0.44053	0.5764	0.4165	0.54107	0.48196	0.44722	0.49394	0.49473	0.42787	0.4735	0.49549
1572.5	0.56234	0.52616	0.52267	0.3665	0.47146	0.46338	0.68309	0.64889	0.58893	0.56218	0.54925	0.57564	0.46468	0.38511	0.55047	0.44197	0.53251	0.49689	0.54717	0.54717	0.41094	0.39929	0.45908	0.49476	0.41481	0.4395	0.58457	0.43146	0.54174	0.49513	0.45743	0.48656	0.49508	0.44002	0.47772	0.49024
1573.3	0.55459	0.53335	0.52624	0.34475	0.46519	0.45783	0.67983	0.64076	0.56686	0.53092	0.55652	0.57883	0.44146	0.37389	0.56322	0.41934	0.53787	0.49255	0.54408	0.54408	0.40645	0.38843	0.45125	0.4818	0.39099	0.43756	0.5873	0.42683	0.52728	0.4986	0.46836	0.48749	0.48442	0.42897	0.47894	0.48956
1574.2	0.56549	0.54563	0.54016	0.36847	0.49381	0.4709	0.6943	0.66307	0.58043	0.54516	0.55707	0.59052	0.46141	0.38517	0.58033	0.43893	0.55674	0.49579	0.55858	0.55858	0.42806	0.43015	0.46909	0.48444	0.39352	0.45144	0.58612	0.44442	0.54623	0.49576	0.47842	0.511	0.48773	0.45377	0.49025	0.49313
1575	0.56969	0.5356	0.52977	0.35326	0.50674	0.45977	0.69509	0.64875	0.575	0.53974	0.55175	0.58717	0.4678	0.39261	0.57687	0.431	0.55764	0.48936	0.55218	0.55218	0.43092	0.43973	0.46185	0.48796	0.39531	0.44928	0.57509	0.43768	0.53619	0.49148	0.47327	0.50622	0.48978	0.45937	0.49467	0.50007
1575.8	0.5717	0.54704	0.53525	0.34558	0.49476	0.47334	0.68414	0.64578	0.5645	0.54161	0.56522	0.58989	0.47471	0.39215	0.57148	0.42159	0.54788	0.48962	0.54669	0.54669	0.42955	0.45629	0.45347	0.47808	0.39402	0.45741	0.58027	0.43428	0.5417	0.4838	0.47411	0.51036	0.49608	0.45198	0.50517	0.50128
1576.7	0.56873	0.53443	0.52957	0.33805	0.50395	0.476	0.676	0.65303	0.57036	0.54655	0.56809	0.59056	0.47002	0.38233	0.56088	0.42626	0.55122	0.50539	0.53292	0.53292	0.43982	0.45311	0.45546	0.49061	0.39985	0.4446	0.57412	0.42819	0.53457	0.4708	0.48136	0.52443	0.50578	0.46082	0.50425	0.51005
1577.5	0.60028	0.53719	0.52884	0.34203	0.5095	0.49391	0.67607	0.66247	0.57336	0.55211	0.57699	0.60188	0.49751	0.39225	0.56155	0.44983	0.53581	0.51938	0.5434	0.5434	0.45074	0.45031	0.4704	0.51285	0.43424	0.44117	0.57538	0.44264	0.53378	0.48235	0.47529	0.5286	0.51511	0.46445	0.5166	0.52932
1578.4	0.58553	0.51298	0.5197	0.32304	0.48328	0.49603	0.66398	0.6497	0.55163	0.53391	0.57519	0.59781	0.47565	0.36849	0.53146	0.42933	0.52074	0.5246	0.54001	0.54001	0.43714	0.43753	0.47382	0.50706	0.42763	0.42383	0.5665	0.42798	0.51392	0.48685	0.48687	0.52312	0.51459	0.45752	0.51648	0.52554
1579.2	0.59785	0.54968	0.54602	0.35064	0.49048	0.52189	0.677	0.66251	0.57102	0.55743	0.5884	0.61375	0.47736	0.37922	0.55665	0.44867	0.52958	0.55126	0.57098	0.57098	0.4535	0.46454	0.50904	0.52197	0.4547	0.45395	0.59052	0.45264	0.52484	0.51596	0.51925	0.54248	0.52844	0.47595	0.52439	0.53103
1580	0.58804	0.52898	0.53378	0.34912	0.49004	0.50145	0.67513	0.6487	0.55827	0.54928	0.58235	0.60628	0.46031	0.36192	0.55551	0.43954	0.53108	0.53016	0.563	0.563	0.44839	0.44831	0.50465	0.52216	0.44536	0.43529	0.5814	0.43979	0.51382	0.51119	0.52456	0.54213	0.52219	0.46923	0.50932	0.52562
1580.9	0.57928	0.53328	0.54378	0.36273	0.48024	0.5129	0.6717	0.63218	0.53821	0.54146	0.58802	0.60885	0.45143	0.37346	0.57019	0.44146	0.53918	0.53477	0.56864	0.56864	0.44421	0.4505	0.50657	0.52207	0.43842	0.45198	0.59383	0.4462	0.51749	0.52977	0.52318	0.54083	0.52289	0.47629	0.52342	0.53069
1581.7	0.57406	0.54679	0.55574	0.37962	0.4937	0.52626	0.68054	0.64129	0.54747	0.56336	0.59642	0.60486	0.45814	0.38745	0.58202	0.45469	0.55496	0.55195	0.57981	0.57981	0.45557	0.47178	0.51632	0.51247	0.44367	0.47344	0.60647	0.45662	0.52305	0.55015	0.5425	0.55784	0.54007	0.50342	0.52387	0.52734
1582.5	0.58273	0.5467	0.54155	0.37916	0.48903	0.51072	0.66591	0.62518	0.52618	0.55759	0.57483	0.57601	0.4636	0.38438	0.58436	0.4545	0.55766	0.54095	0.5621	0.5621	0.4326	0.45916	0.49728	0.49397	0.44707	0.47074	0.60274	0.47422	0.52128	0.5423	0.52281	0.53938	0.53561	0.49537	0.50863	0.51205
1583.4	0.58171	0.52267	0.52365	0.35553	0.46859	0.50786	0.64931	0.61609	0.52034	0.52779	0.55636	0.56647	0.46056	0.37257	0.58099	0.42584	0.56508	0.53731	0.54221	0.54221	0.42566	0.42723	0.47741	0.48274	0.44162	0.46384	0.60276	0.46142	0.50894	0.52744	0.51928	0.53871	0.53955	0.48614	0.51238	0.52082
1584.2	0.61329	0.52805	0.54597	0.36883	0.49366	0.51925	0.6655	0.63717	0.54987	0.55203	0.55661	0.57476	0.50349	0.37713	0.60041	0.46083	0.58046	0.5636	0.56516	0.56516	0.46435	0.45496	0.50205	0.50324	0.48156	0.48151	0.62161	0.49193	0.52734	0.55028	0.53094	0.56656	0.56453	0.51713	0.53606	0.53872
1585	0.62352	0.54553	0.55039	0.36823	0.51428	0.51219	0.67677	0.65125	0.55776	0.53771	0.54252	0.56907	0.51874	0.38902	0.59009	0.46623	0.57735	0.56613	0.56616	0.56616	0.46514	0.4677	0.49858	0.50579	0.47404	0.50301	0.62189	0.50841	0.5262	0.54123	0.54913	0.57964	0.57729	0.51329	0.52829	0.53808
1585.9	0.63448	0.5354	0.54291	0.37732	0.50843	0.49559	0.66251	0.64108	0.5503	0.51693	0.5269	0.56239	0.51918	0.37663	0.58401	0.46345	0.571	0.57327	0.5518	0.5518	0.46397	0.4779	0.49218	0.49471	0.48149	0.50332	0.61875	0.51847	0.54125	0.53568	0.54821	0.57879	0.5823	0.49834	0.53205	0.5292
1586.7	0.6485	0.56438	0.55545	0.38462	0.53233	0.50109	0.66871	0.64373	0.56746	0.52148	0.55333	0.59406	0.53272	0.40478	0.60702	0.48914	0.58856	0.58536	0.56856	0.56856	0.49256	0.50515	0.52142	0.51478	0.48895	0.53611	0.63625	0.52982	0.54537	0.5513	0.56649	0.59307	0.60229	0.50483	0.55937	0.55163
1587.6	0.66141	0.57557	0.57151	0.40769	0.5558	0.49707	0.67658	0.65937	0.573	0.54178	0.57214	0.60182	0.54683	0.41809	0.60872	0.53633	0.5999	0.58849	0.57913	0.57913	0.51731	0.5329	0.53985	0.53499	0.50206	0.54083	0.64355	0.55074	0.56399	0.56583	0.57526	0.6058	0.62262	0.52544	0.58244	0.55501
1588.4	0.65615	0.5813	0.57419	0.41336	0.54842	0.50291	0.66969	0.65703	0.55675	0.53444	0.57243	0.59757	0.54043	0.42671	0.6197	0.52362	0.59519	0.59379	0.57522	0.57522	0.504	0.53544	0.5294	0.54023	0.48957	0.5498	0.65907	0.5435	0.5624	0.56997	0.58191	0.60514	0.62999	0.53126	0.58313	0.56414
1589.2	0.66858	0.57525	0.59167	0.4203	0.55053	0.51897	0.67151	0.65376	0.57493	0.54992	0.59481	0.60928	0.54793	0.42596	0.64772	0.55259	0.59786	0.60739	0.58755	0.58755	0.52129	0.54256	0.54985	0.54614	0.51554	0.54892	0.68133	0.55424	0.57145	0.58755	0.58911	0.60704	0.64761	0.54992	0.59475	0.57454
1590.1	0.67579	0.58084	0.61674	0.42069	0.58241	0.53885	0.68405	0.66427	0.59455	0.59052	0.60501	0.6202	0.55927	0.4313	0.66409	0.56675	0.62177	0.61396	0.60664	0.60664	0.53953	0.56501	0.56801	0.57729	0.53462	0.56444	0.69252	0.57113	0.58005	0.60243	0.61017	0.6237	0.66894	0.57977	0.62454	0.59786
1590.9	0.69711	0.61531	0.64967	0.45432	0.62225	0.57441	0.72265	0.70244	0.62344	0.63278	0.63848	0.64564	0.57876	0.45848	0.68245	0.59031	0.65657	0.65082	0.64093	0.64093	0.5862	0.5931	0.59997	0.61495	0.57236	0.58914	0.71943	0.60096	0.62709	0.63885	0.6524	0.66968	0.69628	0.61765	0.66296	0.6353
1591.7	0.69973	0.63246	0.67404	0.46706	0.63308	0.58937	0.73633	0.70602	0.65146	0.63694	0.65456	0.6612	0.5921	0.47208	0.70083	0.59799	0.6642	0.67078	0.64465	0.64465	0.6049	0.60937	0.61662	0.62782	0.58355	0.61178	0.74506	0.62531	0.631	0.64934	0.66265	0.69232	0.72049	0.63023	0.67719	0.65699
1592.6	0.72306	0.64745	0.68238	0.48704	0.66553	0.59079	0.76069	0.72672	0.68018	0.65144	0.67693	0.68112	0.6018	0.49203	0.70592	0.62675	0.68503	0.68425	0.66868	0.66868	0.62136	0.62444	0.6368	0.64169	0.61901	0.63585	0.75168	0.65345	0.63948	0.65491	0.69393	0.72506	0.74014	0.64506	0.69894	0.66318
1593.4	0.7322	0.68591	0.69542	0.48762	0.70033	0.62204	0.76785	0.74164	0.70318	0.6784	0.69468	0.69816	0.60789	0.50511	0.71958	0.62744	0.70574	0.6989	0.68614	0.68614	0.64689	0.65023	0.65966	0.66353	0.63235	0.66043	0.75941	0.65977	0.66084	0.68083	0.70701	0.74512	0.76232	0.6574	0.71532	0.69631
1594.2	0.74787	0.72972	0.72267	0.51833	0.72043	0.64606	0.79051	0.76177	0.72294	0.69433	0.72051	0.72302	0.61921	0.54824	0.74067	0.65655	0.72034	0.72862	0.70952	0.70952	0.67004	0.67067	0.68847	0.68796	0.64149	0.68234	0.78482	0.68002	0.67794	0.70409	0.73076	0.773	0.78875	0.67762	0.72456	0.73126
1595.1	0.76462	0.71341	0.74364	0.5146	0.72706	0.65004	0.78952	0.75381	0.74874	0.69732	0.71996	0.72307	0.63418	0.54476	0.75773	0.67055	0.71888	0.72338	0.72096	0.72096	0.67884	0.67119	0.69	0.69216	0.67281	0.6831	0.79046	0.67961	0.67719	0.70382	0.74071	0.7783	0.8088	0.6862	0.72744	0.73501
1595.9	0.80519	0.74325	0.78684	0.5457	0.7592	0.69621	0.8235	0.7814	0.75602	0.74248	0.76347	0.74785	0.68241	0.56528	0.79199	0.70791	0.74439	0.75679	0.76511	0.76511	0.70179	0.71368	0.73025	0.72627	0.72739	0.70133	0.8092	0.70148	0.72021	0.74555	0.79054	0.80013	0.83655	0.71514	0.75925	0.76249
1596.7	0.8255	0.76214	0.8164	0.57301	0.77303	0.73169	0.83137	0.79677	0.77979	0.76642	0.79163	0.76571	0.71002	0.5761	0.81226	0.73875	0.77198	0.78296	0.77295	0.77295	0.73371	0.73075	0.76658	0.7516	0.74259	0.71392	0.82027	0.72835	0.7435	0.78779	0.79866	0.79609	0.86365	0.73171	0.78396	0.79307
1597.6	0.8594	0.7859	0.8532	0.63257	0.79957	0.74878	0.86426	0.84193	0.82057	0.80257	0.82342	0.80045	0.75255	0.62442	0.83558	0.78192	0.81409	0.82159	0.79413	0.79413	0.77778	0.76348	0.79373	0.79404	0.78092	0.75147	0.84928	0.77265	0.79757	0.81692	0.83275	0.83516	0.90197	0.77834	0.82801	0.82388
1598.4	0.89025	0.79275	0.8691	0.68074	0.81606	0.77183	0.881	0.857	0.84199	0.82502	0.85251	0.83677	0.7849	0.63873	0.8529	0.82248	0.85325	0.84631	0.81469	0.81469	0.8077	0.7875	0.83724	0.82798	0.81936	0.77114	0.85597	0.80115	0.8282	0.8316	0.85121	0.85485	0.91524	0.7969	0.86237	0.85152
1599.2	0.88783	0.80633	0.86405	0.70361	0.82532	0.77973	0.88001	0.86476	0.84419	0.8445	0.8542	0.84282	0.7804	0.65791	0.84963	0.82628	0.86562	0.87069	0.80965	0.80965	0.818	0.80622	0.83944	0.8389	0.80135	0.77265	0.86424	0.81161	0.83915	0.84919	0.8574	0.85724	0.92056	0.81279	0.86175	0.86561
1600.1	0.9085	0.8229	0.86764	0.74623	0.85604	0.79809	0.88925	0.88227	0.8753	0.87813	0.85851	0.85643	0.78508	0.68101	0.84945	0.85512	0.88814	0.89871	0.82535	0.82535	0.85937	0.83404	0.85863	0.85889	0.81425	0.79735	0.88525	0.83409	0.86176	0.87653	0.87238	0.87615	0.93382	0.84958	0.8843	0.87911
1600.9	0.93589	0.87822	0.89477	0.7825	0.89434	0.84391	0.91134	0.91333	0.90808	0.92187	0.88581	0.88745	0.81234	0.72389	0.87939	0.89662	0.91121	0.92551	0.85479	0.85479	0.90018	0.86989	0.89034	0.88452	0.8571	0.84179	0.91543	0.86888	0.8982	0.89268	0.89915	0.91178	0.94582	0.88796	0.91404	0.90774
1601.7	0.94188	0.90264	0.91309	0.78812	0.91032	0.86822	0.92814	0.91094	0.90772	0.93907	0.89095	0.90171	0.83525	0.72466	0.89977	0.90574	0.91328	0.93359	0.89174	0.89174	0.91261	0.87892	0.91005	0.88225	0.88759	0.84554	0.93105	0.86527	0.89959	0.91744	0.92129	0.92422	0.93537	0.90334	0.91899	0.90814
1602.6	0.9539	0.92513	0.90854	0.78477	0.93413	0.88478	0.94511	0.92126	0.9324	0.94773	0.90033	0.90572	0.84551	0.73337	0.90761	0.90418	0.91527	0.93776	0.90867	0.90867	0.93225	0.90374	0.91649	0.88805	0.90017	0.8706	0.94267	0.86403	0.90783	0.94465	0.94185	0.93112	0.94972	0.91809	0.93733	0.90165
1603.4	0.98344	0.9571	0.94019	0.82343	0.96659	0.90799	0.97317	0.95298	0.95227	0.95919	0.94545	0.94136	0.88371	0.75907	0.9452	0.94118	0.94058	0.95493	0.94439	0.94439	0.96397	0.94362	0.96492	0.93314	0.94059	0.92035	0.96764	0.89013	0.93717	0.96964	0.96648	0.95839	0.96396	0.94313	0.96755	0.92615
1604.2	0.9721	0.96595	0.93909	0.80536	0.94237	0.88299	0.9601	0.94649	0.95399	0.93347	0.93426	0.94827	0.88478	0.76695	0.94771	0.93826	0.93177	0.93652	0.94565	0.94565	0.96066	0.92692	0.9469	0.91593	0.91905	0.92483	0.95837	0.88657	0.91994	0.94701	0.95418	0.95591	0.94821	0.91951	0.96091	0.92824
1605.1	0.96518	0.96751	0.94641	0.82918	0.94814	0.87679	0.96305	0.93453	0.96023	0.92646	0.93487	0.96133	0.9056	0.76963	0.94238	0.92819	0.9453	0.94881	0.95838	0.95838	0.96532	0.94521	0.93704	0.92675	0.91792	0.9118	0.96501	0.89716	0.93752	0.94989	0.9677	0.9643	0.95145	0.93365	0.95055	0.93735
1605.9	0.97446	0.94751	0.92463	0.83637	0.94318	0.87109	0.94481	0.91683	0.95762	0.91242	0.9257	0.96646	0.90812	0.75809	0.9299	0.93126	0.95499	0.94129	0.93789	0.93789	0.9566	0.95092	0.91688	0.94459	0.90955	0.90921	0.95853	0.90234	0.93443	0.93617	0.9512	0.93966	0.95179	0.91761	0.94434	0.93957
1606.7	0.96864	0.95074	0.93118	0.83304	0.9362	0.86398	0.9344	0.91707	0.94047	0.90077	0.91351	0.96327	0.90798	0.76584	0.92355	0.91825	0.96315	0.93628	0.94884	0.94884	0.94983	0.93374	0.91688	0.94464	0.90988	0.90785	0.96851	0.90433	0.93972	0.92687	0.94333	0.94144	0.93529	0.91578	0.93018	0.94866
1607.6	0.95887	0.94422	0.92185	0.82044	0.93141	0.87222	0.92194	0.91271	0.94441	0.90331	0.90158	0.95549	0.90625	0.76525	0.90092	0.90756	0.96847	0.93969	0.9371	0.9371	0.94192	0.92067	0.90188	0.92969	0.90862	0.90082	0.95393	0.89849	0.9349	0.91511	0.93503	0.94151	0.92543	0.90245	0.9272	0.94555
1608.4	0.96342	0.9485	0.92878	0.83407	0.95823	0.89349	0.93805	0.92246	0.95033	0.92969	0.9221	0.95783	0.91902	0.78241	0.92447	0.91494	0.99003	0.95693	0.947	0.947	0.94676	0.9415	0.9281	0.94281	0.93457	0.92219	0.95619	0.90124	0.95115	0.93665	0.94787	0.95195	0.92679	0.91928	0.93141	0.94721
1609.2	0.94403	0.91605	0.89771	0.79325	0.93047	0.86834	0.91292	0.89962	0.91881	0.91405	0.90564	0.92891	0.88103	0.76439	0.90497	0.89436	0.96464	0.93244	0.91991	0.91991	0.9185	0.9133	0.90657	0.92448	0.8919	0.90911	0.92754	0.8658	0.90548	0.92129	0.91613	0.92695	0.90011	0.87966	0.91467	0.92028
1610.1	0.92347	0.92086	0.90133	0.79062	0.91731	0.86219	0.90594	0.91759	0.90665	0.90902	0.90513	0.90906	0.86006	0.77395	0.90035	0.89043	0.94939	0.9356	0.91623	0.91623	0.9108	0.89457	0.91592	0.90825	0.8778	0.90919	0.91848	0.85448	0.88998	0.91665	0.9179	0.93985	0.88727	0.86989	0.91603	0.916
1610.9	0.91129	0.90584	0.89705	0.78317	0.89034	0.84894	0.90345	0.91177	0.90212	0.89008	0.91237	0.89378	0.85423	0.77058	0.89765	0.8914	0.92874	0.92735	0.89655	0.89655	0.90227	0.87823	0.9047	0.90971	0.86388	0.91101	0.90361	0.8414	0.87061	0.8943	0.90716	0.93102	0.87026	0.85727	0.91157	0.89963
1611.7	0.88883	0.89874	0.86883	0.75475	0.8524	0.81843	0.88542	0.89359	0.87612	0.86982	0.88596	0.87201	0.84772	0.75981	0.89342	0.87577	0.89807	0.89998	0.87991	0.87991	0.88326	0.849	0.87006	0.88605	0.84507	0.89863	0.89327	0.82165	0.84861	0.87898	0.88518	0.91488	0.8484	0.83897	0.8771	0.88584
1612.5	0.87358	0.87995	0.83964	0.731	0.82837	0.78728	0.86292	0.86767	0.84713	0.83476	0.85558	0.84709	0.83518	0.74236	0.86293	0.84769	0.87554	0.86286	0.84685	0.84685	0.84435	0.81264	0.83547	0.8743	0.81873	0.87801	0.87364	0.81111	0.83455	0.84053	0.85349	0.89079	0.82531	0.80618	0.84569	0.86402
1613.4	0.87289	0.87988	0.83544	0.7256	0.82622	0.78347	0.86633	0.87289	0.83786	0.818	0.84201	0.84293	0.8344	0.74699	0.8533	0.84316	0.86466	0.86237	0.83473	0.83473	0.83396	0.79272	0.82817	0.86466	0.82604	0.88229	0.86223	0.78919	0.82379	0.83011	0.85202	0.8918	0.81855	0.79481	0.838	0.85133
1614.2	0.86186	0.83148	0.81136	0.694	0.80055	0.7474	0.85402	0.83784	0.826	0.79218	0.81057	0.82055	0.82794	0.72502	0.82953	0.82049	0.84184	0.83606	0.82049	0.82049	0.81071	0.77095	0.7945	0.8379	0.79865	0.85751	0.84808	0.78091	0.78787	0.80425	0.8268	0.86214	0.80195	0.77439	0.81013	0.82852
1615	0.84131	0.814	0.79877	0.66507	0.79702	0.72488	0.84025	0.81583	0.82222	0.7876	0.78457	0.81009	0.81244	0.70917	0.82336	0.79891	0.83168	0.81762	0.80151	0.80151	0.79557	0.74333	0.74954	0.81314	0.77072	0.83121	0.83129	0.76819	0.7829	0.80026	0.81436	0.84074	0.79877	0.75474	0.79223	0.81878
1615.9	0.84182	0.79021	0.79734	0.65531	0.77826	0.72504	0.83231	0.79045	0.82223	0.77596	0.77883	0.79801	0.79299	0.70363	0.80576	0.77968	0.82298	0.81952	0.7917	0.7917	0.7782	0.72912	0.74787	0.80417	0.75195	0.81697	0.81272	0.75684	0.75831	0.78616	0.78622	0.81755	0.79254	0.73324	0.79707	0.79445
1616.7	0.82287	0.76867	0.78345	0.63156	0.7482	0.70418	0.81249	0.76494	0.8088	0.76903	0.76008	0.78413	0.76611	0.66924	0.78851	0.75218	0.81095	0.80823	0.78111	0.78111	0.76496	0.71428	0.73619	0.77564	0.73403	0.78151	0.80082	0.72893	0.73978	0.77157	0.76979	0.80376	0.77558	0.72216	0.78166	0.77479
1617.5	0.79849	0.74722	0.77922	0.60147	0.73013	0.68231	0.78657	0.73127	0.79043	0.75196	0.73607	0.7563	0.74302	0.65939	0.77904	0.72568	0.79824	0.78737	0.75984	0.75984	0.74109	0.70829	0.72135	0.75413	0.70897	0.77307	0.80039	0.73407	0.72626	0.75342	0.74296	0.77316	0.7563	0.70895	0.76134	0.75823
1618.4	0.7852	0.76839	0.77168	0.58356	0.73717	0.68134	0.78925	0.73226	0.78618	0.74946	0.73889	0.75044	0.73767	0.65951	0.78482	0.7196	0.80231	0.77709	0.75412	0.75412	0.73517	0.71488	0.72789	0.74513	0.7133	0.77745	0.79156	0.72224	0.72338	0.72873	0.73458	0.76675	0.74185	0.69793	0.76327	0.74133
1619.2	0.78148	0.76039	0.75705	0.57684	0.71676	0.67018	0.78034	0.7247	0.76542	0.73329	0.71746	0.73506	0.7387	0.64083	0.77329	0.71686	0.78208	0.76674	0.73749	0.73749	0.70844	0.70698	0.73293	0.71479	0.72494	0.75423	0.79038	0.71304	0.6882	0.70893	0.73013	0.76635	0.72408	0.67531	0.74549	0.72109
1620	0.77403	0.75858	0.75693	0.5725	0.71068	0.65518	0.77583	0.72433	0.75834	0.7205	0.71302	0.72586	0.74029	0.63509	0.76757	0.71677	0.76989	0.74014	0.73004	0.73004	0.70475	0.70235	0.72328	0.70297	0.72988	0.75663	0.78436	0.70698	0.68602	0.70005	0.74116	0.77124	0.71934	0.66591	0.72431	0.71844
1620.8	0.77144	0.74831	0.74609	0.55435	0.7175	0.65337	0.77027	0.71314	0.74146	0.7093	0.69731	0.71311	0.74284	0.63208	0.74827	0.70549	0.75942	0.73768	0.70955	0.70955	0.68466	0.68441	0.70544	0.69715	0.71965	0.75037	0.76881	0.68882	0.66548	0.6962	0.72103	0.76149	0.71129	0.64836	0.72226	0.71187
1621.7	0.78003	0.74519	0.74637	0.559	0.70393	0.64537	0.76941	0.72221	0.73925	0.70574	0.70437	0.70959	0.75811	0.63202	0.75863	0.70491	0.76171	0.72166	0.69966	0.69966	0.68754	0.66511	0.6945	0.68828	0.73221	0.73951	0.77321	0.67394	0.67818	0.67943	0.72572	0.7625	0.70819	0.64059	0.72585	0.70567
1622.5	0.77861	0.73416	0.73955	0.556	0.67396	0.61481	0.75524	0.71162	0.73067	0.6895	0.69127	0.69843	0.74458	0.61785	0.74148	0.68629	0.74115	0.69886	0.67733	0.67733	0.67039	0.64132	0.66886	0.68374	0.71382	0.72432	0.76511	0.66586	0.65738	0.68215	0.71131	0.74938	0.70628	0.63002	0.70585	0.70276
1623.3	0.78328	0.71798	0.73143	0.55492	0.68266	0.60564	0.74699	0.71314	0.71971	0.69012	0.69392	0.6897	0.73711	0.62039	0.73193	0.66315	0.7542	0.69162	0.67191	0.67191	0.66357	0.64181	0.6598	0.70404	0.70891	0.7255	0.74887	0.64944	0.66519	0.67844	0.70321	0.74357	0.69891	0.62077	0.68654	0.70644
1624.1	0.7725	0.70186	0.71188	0.54353	0.66954	0.58736	0.73598	0.70136	0.70502	0.68181	0.65678	0.66669	0.72829	0.59746	0.71585	0.63832	0.74479	0.68454	0.65483	0.65483	0.63984	0.62729	0.63386	0.68731	0.69724	0.6956	0.74237	0.63393	0.64484	0.66739	0.68889	0.7401	0.68265	0.61432	0.6721	0.69172
1625	0.76022	0.6926	0.71005	0.53471	0.65094	0.57626	0.73666	0.7002	0.6986	0.66269	0.64573	0.6589	0.70592	0.59296	0.71924	0.64443	0.7254	0.6604	0.66224	0.66224	0.63244	0.61881	0.62372	0.68081	0.69484	0.69006	0.74727	0.63183	0.63766	0.65033	0.69918	0.73432	0.67719	0.59377	0.65801	0.6902
1625.8	0.73724	0.67985	0.68046	0.50713	0.62905	0.56201	0.73054	0.682	0.69094	0.63706	0.61411	0.63979	0.67326	0.57008	0.69732	0.62041	0.70836	0.64731	0.66179	0.66179	0.61284	0.61232	0.621	0.66015	0.6653	0.66387	0.71395	0.6098	0.61108	0.64794	0.67759	0.7171	0.66857	0.57296	0.64174	0.68331
1626.6	0.71937	0.65217	0.66532	0.49661	0.61667	0.56461	0.71654	0.66408	0.66731	0.6247	0.59281	0.61867	0.64737	0.55592	0.68616	0.61649	0.69803	0.64012	0.65448	0.65448	0.59779	0.59573	0.59742	0.62752	0.64437	0.63768	0.70023	0.60563	0.60307	0.63802	0.67109	0.71158	0.65547	0.55879	0.63786	0.66275
1627.5	0.69869	0.65284	0.65575	0.47864	0.58101	0.5522	0.69962	0.6499	0.64871	0.61192	0.57312	0.61235	0.63134	0.54883	0.67341	0.61469	0.66932	0.62296	0.64175	0.64175	0.59629	0.58332	0.57962	0.60247	0.61414	0.64309	0.69793	0.60209	0.57567	0.6165	0.64747	0.70326	0.64243	0.54995	0.64305	0.64768
1628.3	0.68766	0.62493	0.63753	0.45172	0.56377	0.54647	0.68192	0.63054	0.61516	0.59571	0.56818	0.60097	0.61062	0.52955	0.66404	0.58931	0.64853	0.61337	0.61563	0.61563	0.57248	0.5692	0.56064	0.58478	0.58571	0.62049	0.69005	0.57308	0.56759	0.60042	0.62289	0.66063	0.62251	0.52177	0.63074	0.62773
1629.1	0.67581	0.60065	0.63179	0.43927	0.55925	0.52411	0.66922	0.61704	0.59896	0.57232	0.55553	0.59479	0.60585	0.5116	0.65772	0.57943	0.65272	0.60788	0.59354	0.59354	0.5604	0.55662	0.55074	0.57264	0.56447	0.61407	0.67427	0.55109	0.561	0.58871	0.60367	0.65141	0.60375	0.5164	0.61575	0.61737
1630	0.67285	0.58538	0.61883	0.42802	0.54919	0.49864	0.65363	0.61479	0.56652	0.5658	0.54621	0.58829	0.6051	0.4863	0.64552	0.57449	0.64089	0.59245	0.58932	0.58932	0.53879	0.54326	0.53091	0.56484	0.56369	0.6107	0.66893	0.53841	0.54705	0.56665	0.59931	0.65314	0.58398	0.50307	0.60151	0.59641
1630.8	0.66193	0.57018	0.60264	0.40332	0.53658	0.48529	0.64642	0.60464	0.55359	0.55808	0.5429	0.58379	0.60865	0.48446	0.6293	0.54895	0.62444	0.58615	0.57854	0.57854	0.5119	0.53311	0.53547	0.56408	0.56002	0.61045	0.65759	0.50427	0.54465	0.5491	0.58442	0.63681	0.56774	0.48531	0.58787	0.58874
1631.6	0.65338	0.54314	0.58322	0.38117	0.52868	0.47581	0.65051	0.58832	0.55234	0.54682	0.50968	0.56522	0.59964	0.45344	0.617	0.52955	0.61714	0.57357	0.56522	0.56522	0.49549	0.51748	0.51628	0.54546	0.55417	0.57697	0.63704	0.4805	0.54834	0.53501	0.5692	0.61056	0.56227	0.48296	0.56425	0.57206
1632.4	0.62951	0.53562	0.57353	0.37741	0.52804	0.4563	0.64416	0.57633	0.54282	0.52362	0.47806	0.55307	0.59135	0.44116	0.60787	0.52811	0.62073	0.56341	0.56624	0.56624	0.48913	0.49541	0.50343	0.53288	0.54721	0.57413	0.62888	0.47942	0.52774	0.52697	0.55815	0.6037	0.55767	0.46883	0.55346	0.56696
1633.3	0.62478	0.51019	0.55564	0.37427	0.50786	0.44959	0.63623	0.57247	0.52341	0.52443	0.46222	0.53824	0.58323	0.43768	0.59652	0.49997	0.59569	0.55924	0.56254	0.56254	0.47763	0.47248	0.47947	0.52731	0.54524	0.55818	0.62145	0.47401	0.49787	0.52133	0.55621	0.57982	0.54966	0.45106	0.53342	0.55896
1634.1	0.60082	0.48768	0.54089	0.35646	0.49882	0.45168	0.62871	0.54621	0.53496	0.50847	0.44619	0.53146	0.5674	0.44	0.57055	0.47304	0.58897	0.54672	0.54017	0.54017	0.47549	0.45802	0.45507	0.51973	0.52732	0.53903	0.61203	0.44671	0.48033	0.51313	0.53795	0.55201	0.54496	0.44242	0.5075	0.55184
1634.9	0.57724	0.4639	0.52837	0.3373	0.47055	0.41816	0.61366	0.52239	0.51441	0.48495	0.41796	0.50546	0.52478	0.40854	0.55062	0.44672	0.57869	0.52795	0.51565	0.51565	0.46112	0.42697	0.42023	0.50276	0.48226	0.50513	0.59608	0.4282	0.45248	0.49105	0.51843	0.53135	0.52992	0.41276	0.47372	0.5369
1635.7	0.56014	0.43274	0.5045	0.32437	0.4574	0.4044	0.60332	0.49789	0.4874	0.46827	0.416	0.48764	0.49405	0.39138	0.52181	0.43062	0.55668	0.51823	0.50668	0.50668	0.43721	0.403	0.39921	0.50345	0.46145	0.48612	0.58063	0.42037	0.41427	0.48772	0.50871	0.52207	0.50158	0.38031	0.4563	0.52546
1636.6	0.55282	0.42363	0.49598	0.32042	0.45195	0.38899	0.59383	0.47762	0.48663	0.46467	0.41921	0.48131	0.47547	0.37222	0.50589	0.42986	0.53895	0.49319	0.49625	0.49625	0.42664	0.40244	0.40776	0.51157	0.43394	0.4676	0.57294	0.41289	0.41838	0.47151	0.4907	0.51183	0.48956	0.38171	0.45515	0.52131
1637.4	0.51868	0.42088	0.47617	0.29504	0.43163	0.36561	0.58431	0.45243	0.48573	0.44255	0.39119	0.4719	0.44076	0.36128	0.49048	0.41221	0.52252	0.46815	0.48241	0.48241	0.40651	0.39628	0.38593	0.49439	0.40212	0.44127	0.55798	0.39044	0.39759	0.45157	0.46289	0.49281	0.47162	0.35931	0.43773	0.50658
1638.2	0.50724	0.37805	0.45788	0.28552	0.41862	0.33742	0.56784	0.44888	0.46172	0.42126	0.37029	0.43949	0.41631	0.32832	0.47866	0.41486	0.50094	0.45987	0.4726	0.4726	0.38327	0.367	0.37131	0.47286	0.3738	0.41286	0.54428	0.39725	0.3748	0.42392	0.44939	0.48041	0.44804	0.32584	0.42077	0.48249
1639.1	0.50412	0.38144	0.44929	0.28701	0.44201	0.35224	0.57158	0.44658	0.47832	0.41126	0.35782	0.43556	0.42425	0.33044	0.48088	0.42501	0.50434	0.45521	0.47713	0.47713	0.39763	0.36594	0.3767	0.47122	0.39185	0.41441	0.53408	0.40037	0.37632	0.43646	0.44629	0.48541	0.44721	0.321	0.42323	0.48153
1639.9	0.49055	0.37673	0.45258	0.27683	0.43221	0.34047	0.53665	0.43728	0.46799	0.39604	0.34539	0.4272	0.41538	0.32352	0.47945	0.41142	0.49705	0.43642	0.45473	0.45473	0.38386	0.36486	0.37557	0.4507	0.36533	0.41792	0.53445	0.39675	0.37098	0.42397	0.42327	0.46145	0.44022	0.30818	0.41647	0.46593
1640.7	0.48816	0.35949	0.45214	0.26238	0.42199	0.34672	0.53051	0.44887	0.45808	0.39806	0.32806	0.41325	0.40409	0.32686	0.48318	0.39535	0.48948	0.44299	0.45156	0.45156	0.37713	0.35126	0.35877	0.43453	0.36405	0.4128	0.52651	0.39411	0.35518	0.42209	0.42052	0.45175	0.43106	0.29211	0.40328	0.4464
1641.5	0.48088	0.34658	0.43657	0.2587	0.4156	0.35184	0.51051	0.4359	0.45471	0.38498	0.34193	0.40479	0.40165	0.29613	0.46757	0.39008	0.486	0.42808	0.43676	0.43676	0.37121	0.34715	0.35722	0.42993	0.35794	0.41191	0.50667	0.39333	0.35276	0.41225	0.41415	0.44379	0.42437	0.29713	0.40178	0.43311
1642.4	0.47574	0.36496	0.44216	0.25277	0.40137	0.3538	0.51336	0.42572	0.45162	0.39092	0.35074	0.40478	0.39987	0.29068	0.46302	0.37697	0.47697	0.41477	0.43052	0.43052	0.37339	0.3712	0.35188	0.42718	0.35152	0.41594	0.49669	0.38236	0.3536	0.41705	0.39915	0.43746	0.41917	0.30024	0.40875	0.43469
1643.2	0.46739	0.35644	0.44582	0.25448	0.39409	0.35664	0.49757	0.43144	0.43997	0.39431	0.35471	0.41002	0.39858	0.28794	0.45386	0.37282	0.4747	0.41365	0.42097	0.42097	0.35051	0.37897	0.35411	0.43567	0.34266	0.41874	0.50227	0.37889	0.35774	0.40456	0.39124	0.43151	0.40723	0.29026	0.40427	0.43009
1644	0.45302	0.3433	0.43644	0.23627	0.3827	0.35646	0.50549	0.42407	0.43617	0.37788	0.34639	0.40194	0.38216	0.27984	0.42785	0.35126	0.47071	0.40831	0.42496	0.42496	0.34647	0.36424	0.34459	0.4247	0.33777	0.37327	0.4773	0.3499	0.34532	0.38607	0.38756	0.42878	0.39226	0.27674	0.39671	0.42653
1644.8	0.44407	0.34313	0.43531	0.24088	0.37098	0.34279	0.50741	0.4201	0.43743	0.36818	0.35527	0.3995	0.3771	0.2744	0.41836	0.35145	0.46962	0.39629	0.42912	0.42912	0.3416	0.36147	0.33944	0.41409	0.34243	0.37029	0.46459	0.35186	0.33475	0.37475	0.39038	0.43318	0.38409	0.26929	0.39124	0.41654
1645.6	0.44821	0.33679	0.43976	0.25058	0.36657	0.33286	0.50879	0.42057	0.42799	0.36708	0.33018	0.37599	0.38146	0.28254	0.41644	0.3544	0.46789	0.40405	0.42937	0.42937	0.34251	0.35036	0.33742	0.39606	0.33662	0.35523	0.47084	0.34381	0.33456	0.371	0.38723	0.42454	0.37897	0.25432	0.38387	0.39511
1646.5	0.4438	0.32857	0.43782	0.24573	0.37345	0.33452	0.49688	0.40861	0.42542	0.36499	0.3079	0.37058	0.37232	0.28206	0.42039	0.35222	0.47433	0.3963	0.4155	0.4155	0.3324	0.33031	0.33439	0.39212	0.3436	0.33841	0.47097	0.32556	0.32407	0.36441	0.37972	0.41087	0.38242	0.25282	0.36705	0.38239
1647.3	0.44629	0.32968	0.42808	0.24058	0.35569	0.3226	0.48896	0.39679	0.41389	0.35152	0.3057	0.36116	0.3737	0.27923	0.41838	0.3561	0.45881	0.37908	0.40098	0.40098	0.32637	0.3109	0.32135	0.37797	0.34529	0.3343	0.45041	0.32435	0.29406	0.34943	0.37026	0.39694	0.37195	0.25596	0.36992	0.36836
1648.1	0.45338	0.34931	0.42753	0.25178	0.35206	0.31558	0.47977	0.39823	0.41663	0.36055	0.30647	0.35157	0.38789	0.29077	0.43195	0.38306	0.45547	0.39348	0.39998	0.39998	0.33468	0.31613	0.33184	0.37112	0.3523	0.36466	0.46193	0.3394	0.30671	0.34857	0.36053	0.38946	0.37991	0.25911	0.36146	0.36431
1649	0.43927	0.3314	0.40458	0.23746	0.34222	0.3064	0.45979	0.389	0.40123	0.342	0.29272	0.34868	0.37923	0.28125	0.41581	0.37612	0.43813	0.37685	0.37498	0.37498	0.31957	0.29388	0.32548	0.37008	0.32151	0.35252	0.45242	0.31489	0.28332	0.33791	0.34847	0.36828	0.37164	0.24245	0.34638	0.37267
1649.8	0.42434	0.31402	0.39522	0.22003	0.32556	0.29944	0.44226	0.38098	0.37963	0.33433	0.29548	0.34513	0.36151	0.26728	0.40177	0.35792	0.42242	0.35766	0.36315	0.36315	0.30599	0.28209	0.31734	0.35406	0.30838	0.34412	0.43899	0.30458	0.27299	0.32912	0.33997	0.35216	0.35937	0.22197	0.33566	0.37813
1650.6	0.42035	0.32855	0.39508	0.23118	0.33063	0.30062	0.44589	0.40001	0.38698	0.34283	0.30843	0.35132	0.37485	0.27668	0.39919	0.36293	0.41946	0.375	0.38217	0.38217	0.31035	0.29256	0.33674	0.3604	0.31429	0.35269	0.43779	0.31494	0.29257	0.34689	0.35308	0.36184	0.35838	0.22179	0.35567	0.39772
1651.4	0.39667	0.3107	0.38904	0.21988	0.31474	0.28069	0.43354	0.38583	0.36449	0.33898	0.29099	0.33848	0.3564	0.25403	0.39069	0.32829	0.40069	0.37324	0.38262	0.38262	0.29416	0.27381	0.32194	0.34167	0.28909	0.32568	0.4406	0.28693	0.29127	0.33752	0.34517	0.34585	0.34647	0.2041	0.32824	0.38688
1652.3	0.38212	0.29977	0.38969	0.22516	0.31481	0.2917	0.43116	0.3809	0.36587	0.35147	0.29125	0.34582	0.35143	0.25843	0.38951	0.32074	0.38569	0.36976	0.38463	0.38463	0.28651	0.26996	0.3174	0.35203	0.27889	0.30991	0.43473	0.28213	0.26954	0.3444	0.35786	0.34179	0.34547	0.20766	0.33528	0.37478
1653.1	0.35517	0.29626	0.38246	0.21578	0.30203	0.28693	0.42546	0.37453	0.35829	0.34151	0.28276	0.33405	0.33713	0.25411	0.38109	0.30584	0.36899	0.36685	0.38548	0.38548	0.27955	0.26698	0.30354	0.34053	0.27629	0.30028	0.42379	0.28628	0.26573	0.3384	0.35117	0.33738	0.33718	0.19993	0.32402	0.35622
1653.9	0.34364	0.31082	0.38041	0.21533	0.30107	0.28177	0.4254	0.38017	0.35864	0.34257	0.27484	0.33127	0.33097	0.25557	0.37826	0.31478	0.37022	0.36923	0.38999	0.38999	0.27233	0.2648	0.31503	0.35077	0.27065	0.3012	0.4181	0.3055	0.25318	0.32615	0.35187	0.34622	0.32653	0.21375	0.33106	0.34618
1654.7	0.33605	0.30442	0.37624	0.20613	0.26647	0.27857	0.4053	0.36106	0.33716	0.32456	0.25656	0.32735	0.31157	0.24226	0.37424	0.31197	0.35144	0.35884	0.37192	0.37192	0.2616	0.24738	0.30467	0.34885	0.24686	0.30032	0.40836	0.3082	0.22719	0.29917	0.33272	0.33941	0.31587	0.20836	0.31825	0.32383
1655.6	0.3365	0.30266	0.36578	0.21833	0.25034	0.28177	0.40443	0.36228	0.33992	0.32013	0.23805	0.31619	0.30449	0.24093	0.3608	0.32858	0.34495	0.35482	0.37322	0.37322	0.26101	0.25716	0.29659	0.33901	0.24412	0.31007	0.39418	0.31791	0.20973	0.29676	0.32039	0.33567	0.31111	0.21263	0.31364	0.31281
1656.4	0.3242	0.28863	0.35532	0.22551	0.23946	0.26694	0.38705	0.36417	0.32658	0.30382	0.22778	0.29871	0.29411	0.22211	0.35111	0.32944	0.34077	0.34422	0.358	0.358	0.23944	0.2428	0.2659	0.32025	0.2485	0.31179	0.38313	0.32228	0.20512	0.29073	0.30045	0.33558	0.29638	0.20335	0.29469	0.3084
1657.2	0.34449	0.30717	0.36797	0.23668	0.24591	0.28574	0.38866	0.36525	0.34317	0.31372	0.22184	0.29837	0.30717	0.21972	0.36105	0.34167	0.34629	0.35779	0.36032	0.36032	0.25051	0.24714	0.27514	0.33771	0.25517	0.32004	0.39333	0.31279	0.20954	0.28565	0.29762	0.33142	0.29539	0.21399	0.29621	0.31562
1658	0.3473	0.29893	0.37533	0.24144	0.24984	0.29835	0.38048	0.37828	0.3412	0.31518	0.22246	0.29628	0.31076	0.21681	0.3586	0.33251	0.3367	0.34668	0.35147	0.35147	0.25064	0.24651	0.26659	0.33447	0.25668	0.3262	0.39267	0.30242	0.21946	0.287	0.28164	0.33249	0.30262	0.20969	0.29343	0.31157
1658.8	0.32943	0.28968	0.34673	0.23757	0.25871	0.29057	0.36876	0.37807	0.33403	0.30867	0.21829	0.29119	0.30239	0.21195	0.32984	0.31734	0.3273	0.32787	0.34203	0.34203	0.24104	0.23446	0.25496	0.31544	0.25173	0.31345	0.37747	0.28855	0.22022	0.27227	0.27258	0.31336	0.2904	0.18647	0.29074	0.31022
1659.7	0.32838	0.30227	0.35599	0.23132	0.274	0.30475	0.36082	0.38737	0.34447	0.32275	0.24205	0.30707	0.31417	0.22869	0.34046	0.32559	0.32773	0.33334	0.33573	0.33573	0.26804	0.24459	0.26972	0.33906	0.26527	0.32088	0.38093	0.30266	0.23334	0.27494	0.27233	0.32295	0.30629	0.19442	0.30545	0.32455
1660.5	0.31689	0.30369	0.34825	0.21093	0.26355	0.27862	0.3514	0.38415	0.34522	0.31637	0.23115	0.29758	0.30007	0.21839	0.32602	0.31352	0.31574	0.29991	0.32621	0.32621	0.27575	0.23848	0.28564	0.33153	0.24123	0.29724	0.368	0.28957	0.24325	0.2475	0.25748	0.30684	0.30475	0.1916	0.30016	0.30434
1661.3	0.28876	0.2804	0.31803	0.18764	0.25509	0.25937	0.34062	0.38467	0.31708	0.31545	0.22573	0.28711	0.27391	0.20095	0.30099	0.29289	0.31769	0.27695	0.31378	0.31378	0.25857	0.2317	0.27188	0.29882	0.22535	0.28512	0.34383	0.27163	0.24188	0.23809	0.2472	0.30964	0.29205	0.17749	0.29735	0.27872
1662.1	0.28039	0.29771	0.31657	0.20877	0.25777	0.25533	0.34067	0.375	0.32878	0.32657	0.23781	0.28745	0.27813	0.19946	0.3017	0.31791	0.31846	0.28231	0.31915	0.31915	0.26394	0.23967	0.27412	0.30618	0.22709	0.27287	0.3459	0.27601	0.23967	0.2402	0.2536	0.30633	0.29152	0.18188	0.29017	0.28839
1663	0.28133	0.30999	0.3323	0.22402	0.25832	0.26559	0.34691	0.3853	0.33491	0.34086	0.24619	0.27927	0.28184	0.19818	0.30609	0.32186	0.32332	0.28571	0.31717	0.31717	0.26854	0.25082	0.26776	0.31336	0.23348	0.27366	0.34538	0.2901	0.24379	0.25666	0.25287	0.31481	0.28716	0.19308	0.27707	0.28181
1663.8	0.25668	0.2973	0.31135	0.2133	0.24114	0.24292	0.33359	0.36517	0.31951	0.32375	0.22954	0.26871	0.26187	0.1684	0.27809	0.29579	0.29707	0.2517	0.30003	0.30003	0.24198	0.22628	0.25543	0.29027	0.20699	0.25001	0.33202	0.26006	0.22987	0.2381	0.23685	0.2932	0.25956	0.17592	0.26207	0.26463
1664.6	0.2583	0.30793	0.32232	0.23007	0.25252	0.26715	0.33501	0.37021	0.31658	0.33497	0.24037	0.2835	0.2718	0.16933	0.29358	0.30238	0.30868	0.26266	0.30161	0.30161	0.25934	0.23751	0.26561	0.31128	0.21578	0.27008	0.34861	0.26126	0.23681	0.24247	0.2467	0.30321	0.25513	0.1778	0.26774	0.29246
1665.4	0.2652	0.32685	0.32463	0.23719	0.23939	0.28241	0.33529	0.36951	0.34139	0.34228	0.25087	0.28898	0.27548	0.18028	0.29687	0.30792	0.28836	0.26534	0.30157	0.30157	0.27951	0.23614	0.27003	0.31936	0.21855	0.28297	0.3535	0.27032	0.22893	0.25659	0.23802	0.29277	0.26666	0.18354	0.26398	0.29415
1666.2	0.26392	0.33404	0.30721	0.22487	0.22671	0.2989	0.33034	0.36918	0.33587	0.34873	0.24668	0.29694	0.2673	0.18765	0.28389	0.28902	0.2925	0.2704	0.30456	0.30456	0.28119	0.23325	0.27304	0.325	0.2182	0.29522	0.34095	0.25671	0.2283	0.26906	0.23436	0.29124	0.26439	0.1776	0.27566	0.28421
1667.1	0.25467	0.325	0.29309	0.21882	0.22222	0.29919	0.32572	0.36341	0.33068	0.35256	0.24279	0.29671	0.26437	0.19042	0.27926	0.28016	0.27742	0.25991	0.3007	0.3007	0.28384	0.2231	0.27598	0.32595	0.22453	0.29731	0.33481	0.24617	0.2196	0.25209	0.23269	0.30159	0.25663	0.17808	0.28048	0.28445
1667.9	0.26337	0.34632	0.30152	0.23408	0.23546	0.31549	0.32639	0.37992	0.35034	0.3871	0.26071	0.31248	0.26855	0.21157	0.29695	0.29144	0.30187	0.27868	0.32282	0.32282	0.30051	0.24453	0.28651	0.35338	0.24011	0.31949	0.34361	0.26364	0.24263	0.2649	0.24101	0.31903	0.26145	0.18835	0.29007	0.2951
1668.7	0.25655	0.34509	0.28975	0.22922	0.22651	0.31369	0.33338	0.38204	0.34528	0.3896	0.25697	0.30502	0.25658	0.2129	0.27972	0.27567	0.2946	0.2723	0.32876	0.32876	0.27346	0.2446	0.27524	0.34462	0.23337	0.32635	0.32468	0.25985	0.23261	0.27295	0.23979	0.32078	0.25156	0.18809	0.29364	0.28325
1669.5	0.2548	0.34253	0.29917	0.26056	0.22678	0.3099	0.33236	0.39362	0.33383	0.39482	0.2662	0.30454	0.26715	0.21167	0.28377	0.29377	0.30203	0.27898	0.33297	0.33297	0.25456	0.244	0.27919	0.36617	0.2459	0.31361	0.3262	0.27847	0.24205	0.26301	0.25381	0.32844	0.23414	0.18453	0.30096	0.29101
1670.4	0.24985	0.33995	0.30975	0.25922	0.22979	0.30727	0.32444	0.39798	0.3385	0.39935	0.27392	0.30168	0.27408	0.2069	0.28997	0.29668	0.29653	0.26481	0.31681	0.31681	0.26462	0.24666	0.28238	0.36449	0.24869	0.30906	0.32675	0.28085	0.25854	0.25611	0.24557	0.3207	0.23479	0.18213	0.30265	0.29536
1671.2	0.24765	0.35196	0.31601	0.26557	0.22436	0.30455	0.32567	0.40272	0.35082	0.40664	0.28716	0.30992	0.2728	0.20758	0.28702	0.30294	0.29515	0.26418	0.32565	0.32565	0.26191	0.25409	0.29789	0.38154	0.24623	0.3164	0.32686	0.28909	0.26939	0.26605	0.25183	0.32237	0.24187	0.18362	0.3029	0.29861
1672	0.24385	0.33477	0.30807	0.26081	0.2283	0.31618	0.32645	0.39363	0.34658	0.38462	0.28557	0.28896	0.26455	0.20688	0.27554	0.29246	0.29399	0.25822	0.30642	0.30642	0.2577	0.23249	0.28829	0.36492	0.23975	0.30489	0.30645	0.28083	0.27467	0.26487	0.24935	0.31401	0.24177	0.17378	0.30581	0.28257
1672.8	0.23972	0.34916	0.31215	0.2514	0.24408	0.33314	0.3126	0.38379	0.36194	0.39592	0.2986	0.29697	0.27262	0.21993	0.27118	0.28667	0.29508	0.24667	0.29225	0.29225	0.2922	0.23064	0.30307	0.3686	0.24578	0.30662	0.29688	0.27722	0.30176	0.27408	0.24108	0.31436	0.26182	0.17468	0.31497	0.28225
1673.6	0.22841	0.30033	0.28602	0.22841	0.26801	0.34972	0.30862	0.33806	0.36393	0.35091	0.2834	0.26678	0.23138	0.22936	0.26867	0.24985	0.30615	0.24855	0.2629	0.2629	0.27961	0.17051	0.24482	0.32143	0.1989	0.29308	0.26878	0.25409	0.30903	0.26651	0.22003	0.28362	0.2454	0.15911	0.31738	0.23252
