# Supplementary material for: All-flexible chronoepifluidic nanoplasmonic patch for label-free metabolite profiling in sweat
Source: Nat Commun. 2025 Aug 27;16:8017. doi: 10.1038/s41467-025-63510-2 (PMC12391418; doi:10.1038/s41467-025-63510-2)
Supplement: Supplementary file 4 — Supplementary Data 1 [file 41467_2025_63510_MOESM4_ESM.zip › ML_SERS data_Base solution_UA_3.33uM_Lac_0.67mM_Tyr_66.7uM_Glu_0uM.csv]

	Measurement number
Wavenumber (cm-1)	1	2	3	4	5	6	7	8	9	10	11	12	13	14	15	16	17	18	19	20	21	22	23	24	25	26	27	28	29	30	31	32	33	34	35	36
457.71	0.49625	0.48305	0.38292	0.38186	0.35878	0.3342	0.38484	0.44373	0.48762	0.43363	0.45771	0.50315	0.36209	0.46171	0.4038	0.34681	0.52628	0.37404	0.42598	0.32814	0.44729	0.41353	0.38096	0.44971	0.46825	0.5626	0.41621	0.50364	0.59763	0.43169	0.2942	0.42355	0.41745	0.32857	0.33087	0.36287
458.74	0.523	0.50254	0.37602	0.39361	0.30302	0.28214	0.3815	0.45269	0.47897	0.44371	0.47779	0.49172	0.35856	0.49312	0.4023	0.35548	0.49117	0.37479	0.40047	0.33766	0.40878	0.45948	0.39821	0.44766	0.51958	0.56138	0.43193	0.58791	0.54268	0.40939	0.28599	0.40682	0.39187	0.34632	0.35592	0.36645
459.78	0.51094	0.49829	0.38845	0.38815	0.29691	0.28333	0.38419	0.47035	0.47302	0.45443	0.47114	0.47521	0.35373	0.46763	0.38789	0.35608	0.4948	0.3719	0.37425	0.33763	0.39855	0.46474	0.41557	0.44008	0.5182	0.53071	0.44105	0.56667	0.55234	0.46999	0.29504	0.4112	0.38527	0.35496	0.35997	0.34407
460.81	0.50737	0.49648	0.38584	0.39147	0.27816	0.2632	0.38086	0.46727	0.47241	0.45604	0.48347	0.46469	0.3477	0.46175	0.37717	0.35443	0.48365	0.3742	0.35944	0.33034	0.38961	0.47672	0.4288	0.44316	0.53317	0.51545	0.43591	0.55759	0.53475	0.4767	0.29257	0.4047	0.3795	0.3731	0.38038	0.3298
461.85	0.47457	0.48542	0.3768	0.39595	0.29456	0.26716	0.3846	0.4646	0.47724	0.46907	0.49148	0.47189	0.32155	0.44093	0.36234	0.36206	0.49695	0.38246	0.35253	0.33319	0.39648	0.49156	0.43577	0.44132	0.49692	0.49408	0.44248	0.55773	0.54886	0.47609	0.30867	0.40826	0.37537	0.38629	0.3824	0.31463
462.88	0.47342	0.48275	0.37244	0.38591	0.28422	0.25853	0.37066	0.45417	0.45944	0.46706	0.49201	0.4567	0.32537	0.42997	0.36085	0.35398	0.49254	0.37846	0.33101	0.31822	0.38289	0.47889	0.44378	0.44018	0.47291	0.48734	0.43274	0.5045	0.56544	0.48629	0.30171	0.4071	0.36192	0.37451	0.40521	0.31551
463.92	0.4679	0.47876	0.3772	0.37836	0.27541	0.24542	0.36301	0.43602	0.46032	0.46431	0.48097	0.46052	0.29818	0.4227	0.37087	0.34727	0.48485	0.35776	0.32958	0.31477	0.38798	0.48723	0.43046	0.4364	0.4444	0.47251	0.43269	0.49192	0.55534	0.43509	0.29816	0.39366	0.36882	0.37545	0.40536	0.31442
464.93	0.45498	0.49261	0.36154	0.38221	0.27746	0.2371	0.35833	0.42098	0.46346	0.45379	0.46971	0.47989	0.28048	0.4195	0.36837	0.34658	0.47496	0.36748	0.3231	0.31925	0.39532	0.47041	0.41088	0.43992	0.41381	0.4674	0.41736	0.5066	0.53783	0.38212	0.30093	0.40623	0.37534	0.37525	0.41385	0.33827
465.96	0.45839	0.48461	0.35999	0.37473	0.28303	0.2354	0.35045	0.41836	0.47404	0.46794	0.46419	0.48472	0.26182	0.40653	0.37502	0.34874	0.47512	0.35164	0.32152	0.32346	0.39744	0.47859	0.41047	0.42738	0.40362	0.45027	0.42485	0.5093	0.53307	0.36627	0.30636	0.41632	0.37255	0.3636	0.41799	0.33586
467	0.47174	0.4732	0.35456	0.36657	0.27803	0.24032	0.34975	0.41008	0.47379	0.45894	0.45062	0.47696	0.25929	0.4028	0.38078	0.34338	0.46045	0.33848	0.3344	0.31483	0.38439	0.44788	0.39912	0.41591	0.4145	0.45076	0.39788	0.49517	0.49984	0.3659	0.30919	0.43118	0.37141	0.34846	0.4161	0.33837
468.03	0.46412	0.47075	0.36267	0.36879	0.28184	0.24066	0.34566	0.40223	0.47754	0.45701	0.44152	0.48591	0.25639	0.39359	0.37458	0.34621	0.4693	0.32675	0.33621	0.30146	0.37922	0.44313	0.38686	0.41249	0.43015	0.44543	0.39932	0.52389	0.48872	0.34972	0.32233	0.42835	0.36883	0.34592	0.4148	0.33069
469.06	0.4515	0.45346	0.36105	0.37054	0.27508	0.24437	0.33261	0.40189	0.47933	0.4597	0.43536	0.47327	0.24474	0.39185	0.36889	0.34863	0.45761	0.33772	0.31805	0.3071	0.36932	0.43152	0.38593	0.40644	0.43073	0.45254	0.3875	0.49898	0.48704	0.3543	0.32427	0.45432	0.3606	0.34001	0.43206	0.3209
470.1	0.44529	0.41922	0.35086	0.36023	0.26075	0.23408	0.3241	0.39874	0.46037	0.46298	0.45191	0.46268	0.24155	0.37544	0.36653	0.34661	0.45354	0.32124	0.30952	0.29134	0.3541	0.43762	0.39773	0.40627	0.43189	0.46073	0.37933	0.47843	0.48759	0.35331	0.32146	0.44821	0.35174	0.33082	0.43185	0.30672
471.13	0.42228	0.41695	0.33425	0.36217	0.24959	0.22991	0.32013	0.38747	0.43839	0.45403	0.43001	0.46482	0.23403	0.37595	0.35436	0.34982	0.4341	0.32074	0.30079	0.2896	0.34281	0.41117	0.37594	0.41307	0.39506	0.45837	0.36245	0.46274	0.48403	0.32221	0.3211	0.46057	0.34522	0.32107	0.41886	0.30709
472.16	0.38599	0.40111	0.33502	0.36221	0.24898	0.22023	0.31179	0.38722	0.42545	0.46141	0.42204	0.45732	0.20832	0.36908	0.35241	0.34611	0.43002	0.30838	0.29029	0.29356	0.34373	0.4203	0.36348	0.40776	0.3575	0.4292	0.34745	0.45774	0.50497	0.28527	0.30041	0.46948	0.34539	0.32315	0.42175	0.29894
473.17	0.36439	0.37814	0.32394	0.35287	0.24354	0.22581	0.31329	0.38106	0.41187	0.46527	0.42252	0.43992	0.19875	0.36227	0.35346	0.34743	0.41086	0.30796	0.28837	0.30013	0.3386	0.40869	0.36895	0.3948	0.34145	0.40828	0.36791	0.44809	0.47339	0.24101	0.3053	0.47996	0.34478	0.32543	0.42747	0.27098
474.21	0.35285	0.3611	0.30914	0.34388	0.23657	0.21884	0.31786	0.36214	0.39781	0.47498	0.40596	0.44838	0.2068	0.33702	0.34524	0.3364	0.40775	0.3029	0.2915	0.27872	0.32828	0.40534	0.34021	0.39504	0.3381	0.38449	0.36605	0.44622	0.41938	0.22628	0.31815	0.47471	0.33557	0.33262	0.39777	0.26492
475.24	0.33468	0.35898	0.28262	0.35165	0.24059	0.24228	0.32032	0.35412	0.39967	0.47692	0.38849	0.44773	0.20934	0.34052	0.32257	0.33693	0.40777	0.30952	0.29758	0.27583	0.33041	0.38415	0.31891	0.37684	0.32542	0.37365	0.32521	0.45528	0.36611	0.232	0.32658	0.48445	0.32951	0.32882	0.3974	0.25875
476.27	0.31626	0.33781	0.26821	0.34439	0.26201	0.25072	0.32106	0.34227	0.40011	0.47413	0.3948	0.4363	0.199	0.32911	0.31485	0.32637	0.42508	0.3034	0.28278	0.25379	0.32038	0.37273	0.31304	0.35662	0.31929	0.39381	0.32111	0.47285	0.36264	0.21053	0.33512	0.45081	0.32622	0.32947	0.40651	0.24347
477.31	0.3325	0.31406	0.25165	0.33535	0.26342	0.24897	0.33418	0.33304	0.40748	0.47071	0.38442	0.43928	0.2157	0.31537	0.30863	0.3251	0.41902	0.29885	0.28377	0.24593	0.32267	0.3605	0.31144	0.35393	0.33446	0.42444	0.3073	0.44899	0.29764	0.20864	0.36968	0.43357	0.3414	0.331	0.40444	0.25818
478.34	0.32843	0.30513	0.23866	0.33528	0.27265	0.24891	0.34305	0.32785	0.40206	0.46344	0.37652	0.45578	0.19877	0.30446	0.30833	0.31416	0.42862	0.29814	0.283	0.23297	0.31174	0.34981	0.28943	0.35414	0.31783	0.41146	0.27318	0.40002	0.28512	0.20501	0.39113	0.43076	0.33457	0.32346	0.3913	0.27082
479.37	0.3304	0.31181	0.22095	0.34091	0.30498	0.25812	0.35402	0.33679	0.38212	0.4492	0.39591	0.45532	0.20461	0.30822	0.30974	0.32237	0.44082	0.28367	0.27996	0.23991	0.30257	0.33612	0.30348	0.35499	0.32162	0.40848	0.23871	0.38806	0.31637	0.19231	0.40128	0.42688	0.32807	0.31266	0.4066	0.28733
480.38	0.31794	0.29304	0.22748	0.33204	0.32171	0.26577	0.35222	0.31607	0.3813	0.43033	0.40306	0.45309	0.19405	0.29467	0.32449	0.32386	0.42014	0.26825	0.27752	0.23803	0.3025	0.31586	0.30852	0.34663	0.32886	0.38142	0.27048	0.35636	0.30805	0.18254	0.41048	0.42488	0.31608	0.30487	0.41634	0.28985
481.41	0.32032	0.28289	0.22972	0.3346	0.31593	0.28009	0.34696	0.33285	0.36596	0.41754	0.39131	0.45744	0.18962	0.28006	0.34581	0.3295	0.42165	0.26871	0.28052	0.26711	0.29952	0.31885	0.30304	0.35557	0.3193	0.33744	0.26884	0.34023	0.27552	0.23826	0.42474	0.46163	0.30565	0.29986	0.40581	0.30924
482.45	0.28443	0.29677	0.22539	0.33835	0.32105	0.29833	0.34243	0.33535	0.36087	0.40325	0.39212	0.47544	0.17011	0.27231	0.36237	0.33544	0.41327	0.28162	0.27287	0.26389	0.29808	0.32654	0.29085	0.37282	0.27067	0.29012	0.27392	0.33237	0.28226	0.25773	0.44277	0.4726	0.30286	0.29998	0.40286	0.3209
483.48	0.28218	0.2972	0.21919	0.34011	0.33663	0.3162	0.34353	0.34306	0.36456	0.38165	0.38607	0.47033	0.19446	0.27106	0.36891	0.35519	0.4128	0.29826	0.27342	0.28517	0.32541	0.33385	0.28916	0.39262	0.27421	0.27579	0.27209	0.33521	0.26391	0.30993	0.44404	0.48307	0.32234	0.29706	0.40972	0.35173
484.51	0.27342	0.28152	0.21113	0.3491	0.3373	0.34153	0.34057	0.34579	0.38023	0.38811	0.39058	0.47529	0.18296	0.27529	0.3708	0.36635	0.41196	0.33079	0.28977	0.29815	0.33855	0.34586	0.29164	0.39591	0.26116	0.27269	0.28807	0.33536	0.23307	0.33875	0.46909	0.49878	0.3362	0.31203	0.4264	0.35497
485.54	0.27122	0.29898	0.21035	0.36093	0.36271	0.35996	0.35656	0.37661	0.39715	0.40945	0.39948	0.48143	0.19808	0.29394	0.40145	0.38315	0.45779	0.36072	0.30948	0.31213	0.35263	0.36671	0.29576	0.41507	0.26831	0.29242	0.26509	0.34208	0.25384	0.36583	0.50771	0.52265	0.37058	0.33673	0.43191	0.36074
486.57	0.26376	0.30195	0.19601	0.37139	0.39145	0.39211	0.38307	0.39301	0.43054	0.41257	0.41321	0.4921	0.21713	0.32224	0.39719	0.40578	0.48761	0.38792	0.34159	0.32328	0.3877	0.38088	0.30696	0.43044	0.29304	0.31401	0.22738	0.34099	0.26153	0.38474	0.53925	0.52829	0.42007	0.3602	0.46363	0.39209
487.58	0.27954	0.31764	0.20106	0.39689	0.41571	0.4222	0.39761	0.40198	0.43765	0.41676	0.43284	0.48288	0.23275	0.33009	0.41221	0.43147	0.5289	0.41075	0.3654	0.36566	0.42335	0.38698	0.33513	0.43206	0.30096	0.35203	0.23323	0.35134	0.24803	0.38524	0.56715	0.55985	0.4332	0.36564	0.50562	0.40289
488.61	0.28441	0.32187	0.20254	0.41148	0.43209	0.44527	0.41553	0.42534	0.44456	0.45045	0.45054	0.50249	0.23154	0.32341	0.42614	0.44175	0.55256	0.43074	0.38211	0.38407	0.437	0.40658	0.35369	0.43277	0.31962	0.35809	0.24454	0.35047	0.28435	0.42549	0.61572	0.58728	0.45048	0.3949	0.54049	0.41255
489.64	0.29219	0.34559	0.22186	0.41969	0.47465	0.48247	0.44643	0.44942	0.46953	0.46313	0.46946	0.51906	0.25459	0.32373	0.44717	0.44898	0.60957	0.47105	0.4188	0.41481	0.47921	0.43737	0.36858	0.44012	0.34021	0.34231	0.23809	0.3362	0.32235	0.48476	0.65077	0.61172	0.49329	0.42987	0.56609	0.44658
490.67	0.30977	0.37373	0.23945	0.44754	0.51649	0.4962	0.46956	0.47497	0.47445	0.46896	0.4813	0.53966	0.27421	0.35712	0.4487	0.46873	0.64881	0.49395	0.43974	0.46275	0.50146	0.4627	0.38349	0.44356	0.35701	0.39458	0.26942	0.36089	0.36655	0.48761	0.69208	0.63539	0.52263	0.44165	0.5967	0.47243
491.7	0.3344	0.39801	0.27502	0.46296	0.5389	0.52224	0.47485	0.49556	0.48302	0.49828	0.51061	0.5567	0.30028	0.39348	0.47714	0.48564	0.67602	0.53085	0.45319	0.49679	0.5405	0.47972	0.40043	0.44478	0.37595	0.41464	0.29712	0.35732	0.38143	0.51621	0.72739	0.67311	0.54136	0.45792	0.61345	0.49395
492.74	0.35089	0.40244	0.28676	0.47384	0.5753	0.53344	0.49459	0.51918	0.50595	0.5183	0.53251	0.57482	0.3213	0.42111	0.49493	0.50265	0.70871	0.56174	0.48532	0.54032	0.58313	0.50462	0.42233	0.45277	0.42833	0.43806	0.30883	0.38566	0.43772	0.58077	0.76263	0.69805	0.58089	0.47933	0.62622	0.50608
493.74	0.37493	0.41713	0.31291	0.4971	0.59812	0.58592	0.49863	0.53705	0.53848	0.5249	0.55177	0.61059	0.35613	0.45171	0.51981	0.5407	0.75615	0.60613	0.52239	0.59495	0.62466	0.52051	0.44247	0.48119	0.46216	0.48112	0.30811	0.46003	0.44966	0.6123	0.7835	0.72238	0.61441	0.50432	0.62458	0.52976
494.77	0.40276	0.42388	0.34276	0.52679	0.60712	0.60725	0.50383	0.57295	0.55137	0.54695	0.56385	0.63343	0.3818	0.47447	0.55276	0.57994	0.76571	0.61412	0.55786	0.63793	0.65032	0.54415	0.46529	0.5086	0.48977	0.52729	0.33177	0.51662	0.48646	0.64093	0.82386	0.75461	0.6185	0.51375	0.64669	0.54894
495.8	0.42771	0.42315	0.35507	0.52376	0.60253	0.63359	0.5085	0.59807	0.58273	0.56473	0.58616	0.64963	0.41922	0.47729	0.58065	0.59863	0.78444	0.62536	0.60142	0.69215	0.68449	0.57157	0.48472	0.53486	0.52637	0.5388	0.32105	0.49841	0.5078	0.69383	0.85748	0.78707	0.63797	0.53089	0.64911	0.5786
496.83	0.44213	0.45288	0.37036	0.54336	0.60536	0.63321	0.51636	0.61447	0.60648	0.56965	0.58913	0.67128	0.45307	0.47643	0.5913	0.61388	0.79779	0.6349	0.6473	0.74317	0.70267	0.57982	0.48493	0.55915	0.53516	0.57516	0.35718	0.52526	0.52151	0.7181	0.89189	0.80117	0.65483	0.53987	0.63846	0.59232
497.86	0.48381	0.47058	0.39651	0.56867	0.61306	0.67504	0.5199	0.64761	0.62542	0.57798	0.59029	0.71227	0.51798	0.50107	0.58719	0.632	0.81868	0.65553	0.66303	0.78243	0.7104	0.59843	0.48758	0.5823	0.60846	0.58426	0.34705	0.54115	0.53	0.7418	0.913	0.8155	0.66636	0.55243	0.61261	0.6101
498.87	0.49225	0.50998	0.41666	0.57305	0.62718	0.66433	0.53729	0.65616	0.63252	0.59007	0.60531	0.73428	0.53291	0.54306	0.57457	0.64261	0.82931	0.65497	0.69222	0.80656	0.71798	0.61561	0.50393	0.59208	0.61144	0.62215	0.33888	0.51003	0.53597	0.76375	0.94868	0.81721	0.66715	0.56353	0.625	0.63073
499.9	0.4958	0.5356	0.43523	0.58223	0.63046	0.67377	0.54331	0.66827	0.63693	0.58885	0.60882	0.7489	0.55577	0.58135	0.58586	0.65699	0.84015	0.65829	0.6914	0.84356	0.7264	0.62378	0.50474	0.59557	0.61526	0.65379	0.35712	0.54004	0.54154	0.77666	0.9574	0.81202	0.66302	0.54678	0.59997	0.64382
500.93	0.51619	0.56157	0.4658	0.59928	0.63127	0.68691	0.56349	0.65489	0.62739	0.59328	0.62574	0.76345	0.56829	0.60186	0.57764	0.67127	0.84833	0.66168	0.69788	0.84156	0.72123	0.63643	0.50951	0.60884	0.61088	0.65349	0.40684	0.58905	0.51963	0.77907	0.95488	0.79715	0.64315	0.54848	0.58893	0.65915
501.96	0.53296	0.56827	0.50107	0.5998	0.65092	0.69985	0.57836	0.65514	0.62944	0.61128	0.63757	0.78486	0.57651	0.61553	0.58999	0.67231	0.86705	0.66871	0.68952	0.84197	0.7128	0.67963	0.52785	0.62362	0.62123	0.67237	0.42798	0.5964	0.56473	0.79083	0.95735	0.81323	0.62796	0.56361	0.58795	0.66633
502.99	0.52564	0.58069	0.52293	0.59283	0.65787	0.69576	0.58518	0.65974	0.63251	0.62814	0.66527	0.7994	0.56128	0.6235	0.59944	0.66942	0.88707	0.66265	0.69582	0.82553	0.71266	0.6835	0.52802	0.63199	0.57976	0.68449	0.48791	0.61984	0.61663	0.79618	0.94051	0.80343	0.61262	0.57046	0.60153	0.69439
504.02	0.5432	0.5707	0.5418	0.61414	0.67015	0.71	0.59247	0.67591	0.64744	0.63325	0.661	0.80487	0.58109	0.62023	0.61458	0.66179	0.8918	0.66694	0.68809	0.84794	0.70145	0.70352	0.53911	0.63576	0.57461	0.6674	0.53944	0.66983	0.61971	0.78285	0.91748	0.81049	0.60793	0.56222	0.58521	0.70942
505.02	0.57634	0.57132	0.55311	0.61595	0.66478	0.70108	0.59142	0.66427	0.67081	0.63778	0.68101	0.81298	0.60589	0.61504	0.59979	0.64963	0.88955	0.66447	0.66867	0.82763	0.68399	0.70617	0.55303	0.63649	0.5833	0.67763	0.55786	0.66452	0.63141	0.77626	0.88838	0.80969	0.61404	0.56505	0.57997	0.71004
506.05	0.58051	0.56937	0.5443	0.61375	0.66068	0.69339	0.58193	0.67738	0.69942	0.64484	0.66999	0.8326	0.62123	0.61801	0.58252	0.63254	0.87922	0.65425	0.63915	0.82542	0.70003	0.70807	0.55446	0.64064	0.575	0.68852	0.53862	0.65775	0.68424	0.79511	0.85761	0.79934	0.63798	0.55737	0.57682	0.70925
507.08	0.59762	0.58178	0.52023	0.61431	0.65861	0.69347	0.59023	0.67933	0.70218	0.64283	0.66595	0.84392	0.64982	0.62232	0.56309	0.63156	0.857	0.6431	0.6341	0.81817	0.70813	0.68822	0.55329	0.63132	0.59023	0.68082	0.5289	0.6846	0.68674	0.79645	0.8328	0.77192	0.64078	0.53515	0.57195	0.72063
508.11	0.61399	0.58834	0.50658	0.61691	0.64847	0.69428	0.58598	0.6633	0.71112	0.64961	0.66245	0.83976	0.67028	0.63416	0.54635	0.61063	0.82223	0.63229	0.61501	0.80253	0.68632	0.70843	0.56191	0.64079	0.59067	0.6733	0.50651	0.65664	0.67291	0.82382	0.80536	0.75702	0.62377	0.53397	0.5546	0.71074
509.14	0.62737	0.58732	0.50121	0.60442	0.62937	0.66213	0.57995	0.65432	0.70812	0.66227	0.67529	0.84325	0.66259	0.62117	0.53111	0.59238	0.80358	0.59955	0.58595	0.75599	0.67207	0.70716	0.54147	0.64135	0.60143	0.65409	0.52646	0.63186	0.71285	0.83834	0.77712	0.72938	0.61391	0.52563	0.54798	0.7031
510.14	0.62897	0.59004	0.50725	0.61602	0.62033	0.6486	0.57869	0.64827	0.68919	0.66922	0.65231	0.84926	0.63513	0.61785	0.5134	0.58026	0.78448	0.58957	0.56893	0.72656	0.65445	0.69073	0.53564	0.66249	0.59785	0.62272	0.56174	0.65117	0.72381	0.84792	0.74883	0.72084	0.58235	0.52469	0.52192	0.69817
511.17	0.63761	0.59403	0.51373	0.61448	0.62718	0.64675	0.57996	0.65252	0.68041	0.66655	0.67302	0.85508	0.61296	0.60757	0.51788	0.5641	0.77797	0.57689	0.5803	0.70428	0.62758	0.69473	0.5462	0.67028	0.59709	0.58856	0.60907	0.65538	0.74012	0.866	0.73437	0.72678	0.56228	0.52599	0.52389	0.69947
512.2	0.62833	0.5783	0.53449	0.61366	0.60783	0.63742	0.57398	0.63723	0.66857	0.65505	0.67687	0.84285	0.5765	0.59349	0.51784	0.53344	0.75444	0.55786	0.56338	0.67549	0.58223	0.68344	0.56264	0.67816	0.56656	0.56692	0.65762	0.64791	0.71933	0.8499	0.70513	0.72069	0.54422	0.52439	0.50843	0.6737
513.23	0.62572	0.57471	0.54127	0.6196	0.58975	0.62099	0.5762	0.63378	0.6629	0.64776	0.66255	0.82903	0.53942	0.58165	0.51962	0.52095	0.72473	0.55145	0.55102	0.66827	0.56651	0.67635	0.55762	0.64751	0.54196	0.57213	0.69602	0.66698	0.69035	0.82593	0.68702	0.72364	0.55253	0.5021	0.49148	0.64697
514.23	0.61709	0.59493	0.5295	0.61537	0.57547	0.61338	0.56479	0.62526	0.6707	0.6497	0.65885	0.80641	0.51971	0.60542	0.50557	0.50581	0.69811	0.52944	0.54768	0.64384	0.56316	0.65672	0.55393	0.62617	0.51292	0.60468	0.68592	0.68095	0.69198	0.78502	0.65618	0.72683	0.56271	0.49369	0.47114	0.61211
515.26	0.61163	0.59705	0.51274	0.58952	0.57213	0.60389	0.55592	0.62057	0.65955	0.63656	0.65733	0.78643	0.5134	0.60876	0.50056	0.47774	0.66791	0.50032	0.53673	0.62111	0.55225	0.66398	0.54992	0.59569	0.4984	0.6152	0.6667	0.6277	0.66676	0.78126	0.64433	0.7279	0.57233	0.48629	0.47019	0.57937
516.29	0.60204	0.58996	0.50284	0.58037	0.566	0.58993	0.54243	0.61108	0.64902	0.63222	0.64643	0.77143	0.50206	0.61044	0.49147	0.45857	0.64025	0.49649	0.50651	0.59137	0.53532	0.63575	0.5413	0.57981	0.47702	0.62565	0.66205	0.62828	0.65681	0.76173	0.63255	0.70953	0.55755	0.46682	0.44081	0.55316
517.32	0.59347	0.58298	0.48153	0.58064	0.55874	0.58348	0.52531	0.6111	0.63794	0.63264	0.64988	0.76447	0.48571	0.61299	0.46471	0.45165	0.62833	0.4901	0.4869	0.57103	0.51395	0.63854	0.53009	0.56858	0.48933	0.6195	0.62103	0.65104	0.66846	0.76737	0.61084	0.70775	0.5502	0.46224	0.44755	0.54052
518.34	0.59509	0.56679	0.48976	0.56492	0.55407	0.58548	0.525	0.61045	0.64483	0.6113	0.65892	0.76711	0.49203	0.59108	0.45486	0.43882	0.63201	0.46824	0.4729	0.52863	0.50915	0.59225	0.52502	0.56559	0.50822	0.59996	0.64027	0.65627	0.69327	0.78297	0.59608	0.69337	0.54852	0.45163	0.4408	0.55276
519.35	0.59221	0.54873	0.49329	0.55863	0.55353	0.58731	0.51832	0.60641	0.63343	0.5973	0.65437	0.76341	0.47727	0.57193	0.46462	0.41929	0.61948	0.46586	0.45274	0.52288	0.4969	0.55897	0.51521	0.56965	0.5163	0.60481	0.65518	0.63276	0.69274	0.77257	0.58751	0.70034	0.53111	0.42682	0.42201	0.54923
520.37	0.58369	0.54491	0.48128	0.5593	0.55406	0.57553	0.51339	0.59615	0.64741	0.59499	0.65318	0.75953	0.45883	0.56283	0.45305	0.4127	0.61874	0.46117	0.45562	0.50129	0.49198	0.53899	0.4956	0.56433	0.51289	0.61404	0.66777	0.66724	0.69606	0.73502	0.58053	0.6915	0.53034	0.41186	0.41499	0.55653
521.4	0.56981	0.53467	0.47556	0.55097	0.53796	0.56345	0.50679	0.59206	0.641	0.58765	0.63782	0.74533	0.45806	0.55107	0.44019	0.39903	0.60452	0.44964	0.45483	0.49384	0.47662	0.53328	0.47216	0.54916	0.5304	0.61655	0.66821	0.66373	0.66923	0.72351	0.55965	0.686	0.52618	0.41103	0.4038	0.53632
522.43	0.57602	0.53004	0.47469	0.53935	0.53665	0.56073	0.50918	0.58858	0.64408	0.58173	0.63168	0.74175	0.46965	0.52758	0.44629	0.39918	0.60684	0.43846	0.44839	0.49294	0.47878	0.52697	0.45751	0.545	0.54789	0.64914	0.69587	0.63148	0.67544	0.72751	0.55367	0.68521	0.5159	0.40639	0.38674	0.52906
523.43	0.56944	0.53417	0.45386	0.52926	0.53861	0.54897	0.48377	0.59514	0.61843	0.58517	0.62492	0.72785	0.44632	0.53982	0.44141	0.39145	0.60697	0.43751	0.43043	0.49648	0.46558	0.52723	0.43611	0.54524	0.56756	0.69451	0.67554	0.63261	0.67466	0.70348	0.54917	0.68678	0.50222	0.40713	0.38156	0.50315
524.46	0.55234	0.51915	0.44016	0.51856	0.52173	0.54501	0.47879	0.58967	0.60545	0.58034	0.61662	0.71314	0.44744	0.51818	0.42274	0.38876	0.59823	0.44668	0.43354	0.48183	0.45658	0.54491	0.42264	0.52268	0.59823	0.66748	0.67334	0.63619	0.62869	0.71426	0.54614	0.66654	0.48244	0.42053	0.38703	0.49875
525.48	0.52184	0.50006	0.4546	0.51782	0.51714	0.56099	0.47734	0.58483	0.60385	0.57639	0.6179	0.70533	0.42823	0.49817	0.42852	0.38956	0.59614	0.45381	0.42225	0.46988	0.46728	0.53647	0.41672	0.52278	0.61258	0.65943	0.69659	0.64759	0.64826	0.70431	0.54266	0.63861	0.48933	0.42545	0.39035	0.50871
526.51	0.52034	0.48774	0.44834	0.52517	0.52273	0.58477	0.47616	0.58358	0.61281	0.5616	0.60465	0.69517	0.42065	0.50067	0.43129	0.39727	0.59795	0.47345	0.41788	0.46859	0.46525	0.521	0.41228	0.52297	0.60752	0.65033	0.70795	0.65655	0.66446	0.72216	0.53517	0.64739	0.49782	0.41617	0.39275	0.5191
527.51	0.50418	0.47741	0.44609	0.53036	0.51774	0.58907	0.4833	0.5832	0.62082	0.55416	0.59548	0.67302	0.41675	0.50304	0.43288	0.37941	0.58968	0.4851	0.4435	0.45819	0.47426	0.51141	0.40538	0.50311	0.60003	0.63354	0.69833	0.65407	0.64872	0.69998	0.54571	0.64427	0.5086	0.41036	0.38256	0.51909
528.54	0.4746	0.48003	0.45641	0.52931	0.50382	0.59113	0.48367	0.57002	0.64377	0.56132	0.57705	0.66819	0.43289	0.49997	0.43964	0.37451	0.57718	0.48053	0.45891	0.45336	0.47644	0.50207	0.39288	0.48647	0.58635	0.61324	0.69903	0.61482	0.64406	0.67315	0.54784	0.64645	0.52087	0.41654	0.37224	0.50761
529.56	0.47165	0.49387	0.4663	0.54579	0.5035	0.60529	0.47729	0.55617	0.64964	0.54906	0.57976	0.65214	0.44106	0.51086	0.45092	0.38394	0.56778	0.48139	0.45768	0.44875	0.46613	0.49148	0.40843	0.47606	0.5504	0.64377	0.71331	0.62479	0.66371	0.69108	0.53941	0.64931	0.54057	0.41726	0.382	0.49672
530.59	0.48316	0.51121	0.4541	0.54691	0.50325	0.60208	0.46073	0.5711	0.63894	0.52953	0.57463	0.65496	0.48297	0.52187	0.44326	0.37106	0.57319	0.48439	0.45867	0.46499	0.44226	0.47881	0.40725	0.47174	0.56027	0.66981	0.7248	0.59165	0.64571	0.71107	0.52128	0.67241	0.52073	0.40345	0.37591	0.47971
531.61	0.47724	0.51094	0.46887	0.54352	0.48991	0.58671	0.45825	0.56211	0.62942	0.53219	0.56772	0.64707	0.48364	0.51033	0.44712	0.36215	0.55709	0.48029	0.46988	0.45983	0.44253	0.4745	0.39754	0.45854	0.55691	0.69457	0.72616	0.57583	0.609	0.68754	0.53055	0.6596	0.51415	0.4156	0.36431	0.48041
532.62	0.47385	0.51627	0.48322	0.55141	0.49434	0.5751	0.44236	0.55144	0.62359	0.54187	0.56501	0.64815	0.49653	0.52157	0.45594	0.37813	0.55594	0.48719	0.4545	0.46073	0.42396	0.48281	0.3916	0.45888	0.56962	0.70152	0.75297	0.58754	0.6234	0.67456	0.53377	0.64524	0.51758	0.42766	0.37504	0.47805
533.64	0.47224	0.51683	0.49088	0.55727	0.50336	0.57157	0.44447	0.55017	0.61552	0.54507	0.56592	0.64189	0.49396	0.52689	0.44689	0.37874	0.56403	0.4984	0.45747	0.47741	0.41344	0.49703	0.41273	0.47049	0.57086	0.70917	0.77623	0.60902	0.64919	0.69786	0.54558	0.64471	0.51845	0.44814	0.38845	0.49402
534.67	0.48458	0.50514	0.49243	0.54941	0.50478	0.5448	0.437	0.5591	0.61682	0.55373	0.56168	0.65243	0.52763	0.52854	0.44291	0.36613	0.57713	0.49061	0.46882	0.48996	0.41962	0.49791	0.40801	0.48305	0.61263	0.70814	0.77979	0.60347	0.64484	0.68144	0.55749	0.64347	0.50957	0.45409	0.38356	0.52664
535.67	0.48941	0.49986	0.4974	0.54923	0.49947	0.5287	0.44321	0.54488	0.61745	0.56928	0.5532	0.62746	0.54229	0.53119	0.43548	0.36873	0.57812	0.49015	0.48657	0.50833	0.42916	0.50426	0.41514	0.46393	0.5971	0.69473	0.74849	0.63228	0.64226	0.69047	0.57065	0.6316	0.51638	0.4709	0.39144	0.5299
536.69	0.49249	0.51328	0.49795	0.55604	0.50644	0.51493	0.43122	0.52626	0.61621	0.58706	0.55757	0.6238	0.5736	0.54075	0.43602	0.36581	0.59948	0.49233	0.4843	0.50404	0.43523	0.52268	0.42553	0.45523	0.59479	0.69165	0.75098	0.63918	0.65769	0.68579	0.55918	0.61552	0.52359	0.4828	0.41054	0.53316
537.72	0.48932	0.51969	0.48198	0.53836	0.4924	0.49777	0.42511	0.53023	0.60835	0.58376	0.55282	0.6155	0.58755	0.54111	0.41687	0.34978	0.58822	0.48933	0.50037	0.51007	0.45044	0.501	0.43958	0.4511	0.57837	0.70065	0.73857	0.62783	0.62223	0.72587	0.55156	0.60155	0.51795	0.46497	0.41189	0.54987
538.74	0.50952	0.53452	0.4653	0.54191	0.46998	0.4888	0.42593	0.53973	0.59003	0.56963	0.54946	0.59405	0.62314	0.54537	0.40838	0.3549	0.56524	0.51544	0.51564	0.51358	0.46516	0.501	0.44537	0.44119	0.57163	0.7059	0.72537	0.63597	0.59847	0.761	0.53941	0.59105	0.50729	0.44368	0.4028	0.5351
539.74	0.50463	0.54562	0.46376	0.53132	0.45744	0.48204	0.42225	0.52985	0.5746	0.56208	0.53813	0.57374	0.63045	0.5495	0.41497	0.35875	0.5636	0.54724	0.5046	0.51223	0.46693	0.50704	0.45544	0.43224	0.54902	0.68495	0.70206	0.63512	0.6198	0.76722	0.52617	0.55666	0.50773	0.43483	0.40211	0.50886
540.77	0.51369	0.55987	0.46651	0.51705	0.4419	0.48467	0.42082	0.52525	0.56592	0.56076	0.53791	0.58683	0.65236	0.55412	0.44278	0.35896	0.54455	0.57776	0.51806	0.51272	0.47339	0.51198	0.45194	0.45314	0.5491	0.65978	0.69438	0.60043	0.60499	0.82199	0.51087	0.54545	0.50235	0.42868	0.3958	0.51685
541.79	0.50545	0.56761	0.47755	0.50763	0.42856	0.47725	0.41657	0.53963	0.55884	0.55108	0.54189	0.58525	0.64746	0.56302	0.43076	0.35553	0.53435	0.59526	0.51686	0.529	0.48179	0.52489	0.46565	0.47057	0.52715	0.6526	0.66523	0.58378	0.61272	0.83763	0.49417	0.5443	0.48142	0.41752	0.38781	0.51002
542.82	0.53025	0.58188	0.49787	0.50825	0.41958	0.46407	0.41524	0.55077	0.55822	0.55019	0.53768	0.5866	0.66039	0.57456	0.43456	0.36002	0.53555	0.60869	0.53739	0.54315	0.48599	0.52912	0.46337	0.46736	0.52457	0.64909	0.66306	0.57956	0.6183	0.82465	0.47401	0.54747	0.47334	0.42226	0.37846	0.49982
543.82	0.52531	0.56593	0.49966	0.48849	0.42323	0.43482	0.40667	0.52935	0.55509	0.55009	0.53603	0.60001	0.65697	0.56884	0.44387	0.34477	0.54164	0.60477	0.55099	0.54137	0.47855	0.5258	0.46197	0.47962	0.49864	0.64729	0.62756	0.54833	0.59286	0.79095	0.45707	0.53262	0.46458	0.41897	0.39458	0.51025
544.84	0.52942	0.56038	0.50803	0.47592	0.41807	0.4352	0.41502	0.5464	0.54917	0.54017	0.51649	0.6152	0.66137	0.58955	0.43444	0.33289	0.54202	0.61529	0.57193	0.54144	0.47749	0.51754	0.45169	0.48373	0.47424	0.65139	0.61526	0.51345	0.58574	0.81573	0.44807	0.55492	0.44838	0.40887	0.39072	0.50709
545.86	0.53997	0.55764	0.5197	0.47824	0.40708	0.41588	0.41116	0.54292	0.54114	0.54341	0.51051	0.60365	0.67242	0.59277	0.42093	0.33408	0.53195	0.61809	0.56317	0.52398	0.47728	0.52782	0.46747	0.47273	0.47055	0.64954	0.58656	0.51222	0.59424	0.7666	0.44047	0.53616	0.45319	0.41367	0.38393	0.47796
546.89	0.55429	0.55735	0.50555	0.46211	0.38848	0.40398	0.41541	0.5291	0.5155	0.52812	0.49926	0.59155	0.68347	0.60077	0.4253	0.33448	0.51275	0.6319	0.58399	0.51731	0.46712	0.52354	0.48311	0.46161	0.49969	0.64396	0.58306	0.49833	0.57774	0.76455	0.43114	0.51865	0.44133	0.39433	0.37624	0.4557
547.89	0.54892	0.55194	0.50811	0.45256	0.37536	0.3862	0.41125	0.51281	0.50879	0.51418	0.5011	0.58921	0.68392	0.60221	0.43151	0.34004	0.51694	0.62887	0.56475	0.49895	0.47149	0.5422	0.48455	0.45564	0.50613	0.6307	0.56088	0.50565	0.59611	0.7602	0.4204	0.4936	0.43178	0.38932	0.37282	0.43421
548.91	0.5609	0.56429	0.51597	0.45041	0.36235	0.37914	0.4028	0.51203	0.51201	0.50849	0.49056	0.58571	0.67746	0.61147	0.42717	0.34848	0.51448	0.62041	0.5509	0.48706	0.47036	0.55359	0.49258	0.45425	0.52006	0.60952	0.53238	0.51786	0.61055	0.75354	0.40074	0.47052	0.41765	0.3887	0.35278	0.40999
549.93	0.56712	0.56672	0.52085	0.46222	0.36954	0.3619	0.39836	0.50335	0.51086	0.51496	0.50246	0.57884	0.68059	0.59453	0.43609	0.36237	0.51189	0.61398	0.54819	0.49245	0.47441	0.57831	0.51072	0.45537	0.54192	0.59944	0.53466	0.53984	0.60992	0.73377	0.3815	0.46447	0.40854	0.40086	0.35912	0.39998
550.93	0.54851	0.56811	0.51632	0.45098	0.35837	0.35065	0.39803	0.49299	0.51421	0.49075	0.49518	0.5798	0.64232	0.60038	0.44016	0.36709	0.51934	0.59146	0.54706	0.4977	0.4709	0.57156	0.51251	0.45853	0.51509	0.63352	0.5571	0.56256	0.61738	0.72746	0.37623	0.47071	0.38439	0.38439	0.35927	0.38202
551.96	0.54699	0.57103	0.52879	0.45616	0.36378	0.34854	0.40054	0.49232	0.53001	0.49766	0.49608	0.60415	0.62971	0.60699	0.44521	0.37509	0.5377	0.57883	0.54083	0.49947	0.47173	0.57376	0.51178	0.48641	0.49222	0.65105	0.52984	0.56728	0.617	0.73697	0.3814	0.47543	0.39086	0.40376	0.36673	0.40212
552.98	0.53682	0.56614	0.52358	0.45142	0.36919	0.36054	0.39905	0.49616	0.51735	0.49186	0.47899	0.59365	0.6012	0.59496	0.44618	0.38182	0.52438	0.58659	0.52742	0.50397	0.45792	0.55193	0.51344	0.50481	0.45394	0.66041	0.51391	0.54961	0.6133	0.74155	0.36817	0.48937	0.37798	0.39282	0.36543	0.39489
553.98	0.53031	0.5637	0.52037	0.45151	0.37183	0.36822	0.40529	0.50387	0.50032	0.49475	0.48994	0.59882	0.5637	0.5891	0.44371	0.37997	0.51092	0.58688	0.52068	0.51107	0.45541	0.57034	0.51913	0.49995	0.45861	0.68136	0.51463	0.56288	0.60806	0.79555	0.35633	0.51391	0.37458	0.39599	0.38623	0.39055
555	0.5247	0.56233	0.49764	0.4346	0.37172	0.36376	0.3946	0.49995	0.49667	0.48638	0.48956	0.5987	0.52387	0.57455	0.43574	0.37676	0.501	0.57045	0.51304	0.50946	0.44955	0.54947	0.50912	0.50661	0.45183	0.65489	0.48784	0.54329	0.62567	0.81481	0.35277	0.51305	0.37389	0.38364	0.38425	0.38164
556.02	0.53543	0.55058	0.48078	0.43627	0.38677	0.36533	0.3899	0.51515	0.49183	0.49876	0.4879	0.59113	0.51307	0.56077	0.45009	0.38186	0.51435	0.58152	0.50502	0.50513	0.44167	0.55142	0.50342	0.50369	0.4911	0.62593	0.46987	0.53444	0.6213	0.85426	0.33955	0.52127	0.37432	0.3853	0.39137	0.37917
557.05	0.53714	0.53977	0.45594	0.42668	0.385	0.34901	0.3803	0.51897	0.49361	0.49831	0.48857	0.57505	0.4768	0.52305	0.45388	0.39123	0.51097	0.56372	0.48798	0.49681	0.44113	0.54156	0.48543	0.47343	0.50812	0.59474	0.46981	0.53608	0.61962	0.8458	0.32566	0.52153	0.37677	0.36482	0.38579	0.3437
558.04	0.54414	0.54345	0.44595	0.42715	0.38442	0.33792	0.37873	0.50485	0.49421	0.50433	0.49311	0.58313	0.45423	0.50562	0.45047	0.38303	0.51168	0.54036	0.49334	0.48327	0.43471	0.55203	0.48389	0.46225	0.51919	0.58304	0.48085	0.54627	0.61882	0.8517	0.32619	0.51524	0.37747	0.37088	0.39268	0.32779
559.07	0.52693	0.52602	0.45054	0.41956	0.39198	0.33664	0.37395	0.49589	0.49455	0.49575	0.48584	0.56551	0.44142	0.48932	0.45353	0.39431	0.53145	0.52904	0.48353	0.4777	0.4282	0.51666	0.46617	0.46224	0.50779	0.55207	0.51005	0.53553	0.62252	0.84185	0.33577	0.50421	0.37698	0.35023	0.37387	0.31604
560.09	0.51865	0.5219	0.44244	0.42951	0.38689	0.33693	0.37896	0.47893	0.5002	0.49821	0.49016	0.5444	0.42656	0.48234	0.45724	0.40117	0.53043	0.50786	0.47112	0.45771	0.42962	0.51082	0.45515	0.44005	0.49244	0.58553	0.50191	0.56379	0.5865	0.84724	0.34556	0.48844	0.3757	0.34615	0.36652	0.2991
561.09	0.50889	0.51312	0.44877	0.41918	0.38355	0.33056	0.37771	0.45848	0.50439	0.49588	0.49997	0.55336	0.40154	0.47662	0.45008	0.39678	0.51541	0.48617	0.46055	0.44952	0.43466	0.50128	0.45816	0.43873	0.48413	0.59132	0.4925	0.54772	0.58145	0.82868	0.33986	0.47477	0.39404	0.33606	0.36252	0.31929
562.11	0.49111	0.50098	0.45554	0.41463	0.38451	0.33766	0.37676	0.4494	0.50118	0.48341	0.49669	0.54922	0.3951	0.47217	0.43636	0.39547	0.51442	0.47653	0.45248	0.43538	0.42399	0.48531	0.45018	0.44055	0.47583	0.58279	0.49671	0.5312	0.56405	0.85751	0.33836	0.48262	0.38872	0.33349	0.36348	0.31353
563.13	0.47962	0.48487	0.43879	0.40568	0.38754	0.33837	0.37671	0.43916	0.4919	0.48789	0.50219	0.54147	0.38264	0.47087	0.43375	0.40475	0.51316	0.46917	0.43606	0.42149	0.43147	0.48624	0.43486	0.44034	0.50631	0.58091	0.46837	0.52103	0.55416	0.87175	0.32397	0.48253	0.39303	0.32814	0.36444	0.32139
564.13	0.48711	0.4934	0.41934	0.40301	0.3821	0.32433	0.37881	0.41742	0.48129	0.49226	0.51015	0.54437	0.38713	0.48304	0.44934	0.40446	0.49519	0.44777	0.43103	0.39466	0.42767	0.49158	0.43371	0.42827	0.51829	0.60816	0.46551	0.50673	0.52651	0.86615	0.31742	0.47936	0.40127	0.33009	0.37617	0.31565
565.15	0.47453	0.49238	0.41618	0.3937	0.39788	0.32755	0.37202	0.41919	0.47493	0.49207	0.50981	0.55166	0.38001	0.48036	0.43974	0.404	0.50118	0.45652	0.40546	0.38141	0.41141	0.49392	0.43802	0.43864	0.53997	0.61416	0.46392	0.51048	0.57376	0.84656	0.30326	0.48277	0.41644	0.3353	0.3777	0.33041
566.17	0.44051	0.48845	0.3962	0.39477	0.40652	0.3159	0.37473	0.42136	0.45879	0.4862	0.50212	0.54865	0.35935	0.47719	0.42594	0.39605	0.49589	0.44806	0.39785	0.37798	0.39505	0.48309	0.41208	0.43787	0.51935	0.62881	0.4598	0.50354	0.55031	0.82144	0.31211	0.49276	0.40711	0.34267	0.37789	0.3099
567.17	0.42721	0.49118	0.39306	0.3815	0.41481	0.30987	0.3705	0.42223	0.4506	0.48189	0.50016	0.5432	0.34002	0.48987	0.43854	0.39276	0.49469	0.43289	0.38266	0.36958	0.38194	0.48201	0.4112	0.43411	0.49764	0.66319	0.47259	0.51074	0.57046	0.79342	0.30945	0.4839	0.40836	0.34457	0.36809	0.32239
568.19	0.40238	0.48039	0.39138	0.36909	0.41058	0.30895	0.36422	0.42712	0.45473	0.46477	0.47904	0.54764	0.32721	0.48231	0.44663	0.37349	0.47543	0.42914	0.36304	0.37003	0.37017	0.46064	0.40135	0.43469	0.47704	0.64202	0.4874	0.50505	0.56594	0.77334	0.31036	0.47869	0.40787	0.33487	0.34157	0.32361
569.21	0.39252	0.45887	0.386	0.36223	0.41394	0.3027	0.36393	0.42684	0.46285	0.45657	0.46599	0.54438	0.32634	0.46593	0.439	0.36875	0.48013	0.43477	0.34788	0.36551	0.37043	0.46126	0.39327	0.43637	0.47142	0.60282	0.48732	0.51206	0.58789	0.72961	0.31666	0.47503	0.40185	0.34152	0.34234	0.32729
570.2	0.39911	0.44716	0.37735	0.35488	0.40399	0.27453	0.36765	0.41455	0.44343	0.43466	0.4575	0.54946	0.3277	0.47033	0.44355	0.36739	0.47734	0.41015	0.36194	0.36372	0.36685	0.4439	0.38077	0.43434	0.45987	0.58041	0.48295	0.49301	0.565	0.72566	0.32951	0.47514	0.39124	0.32828	0.34905	0.32593
571.22	0.41439	0.44131	0.37001	0.34725	0.39745	0.28371	0.36258	0.41132	0.44999	0.42659	0.46891	0.54118	0.33261	0.46064	0.44607	0.37929	0.47432	0.39923	0.35991	0.35674	0.37663	0.44593	0.40107	0.42609	0.46683	0.56071	0.4902	0.50834	0.59717	0.71444	0.33056	0.4662	0.39162	0.31238	0.35466	0.33332
572.24	0.43169	0.42963	0.34899	0.35164	0.39235	0.28507	0.35929	0.40667	0.45046	0.43024	0.46022	0.54126	0.36171	0.45109	0.44299	0.39298	0.46901	0.39895	0.36092	0.37625	0.38715	0.4392	0.3934	0.43573	0.49979	0.54372	0.47701	0.53855	0.57788	0.70647	0.33774	0.48115	0.40759	0.30758	0.36678	0.33048
573.24	0.44424	0.44469	0.34197	0.36137	0.39922	0.27653	0.35884	0.39866	0.44168	0.43032	0.45305	0.53657	0.37196	0.46848	0.44056	0.39711	0.46575	0.39679	0.36587	0.38208	0.39072	0.43714	0.39257	0.44227	0.49729	0.54203	0.47618	0.54246	0.60522	0.68742	0.34417	0.48396	0.41571	0.31343	0.37464	0.34889
574.26	0.442	0.44658	0.32812	0.36007	0.39027	0.2932	0.36437	0.39738	0.42815	0.43209	0.44438	0.53794	0.34349	0.46271	0.43891	0.39118	0.4462	0.39667	0.38603	0.39092	0.39071	0.43141	0.38215	0.46082	0.47079	0.56529	0.43752	0.53423	0.60158	0.67279	0.35149	0.4921	0.42211	0.30264	0.37174	0.36459
575.28	0.4242	0.44171	0.31186	0.36013	0.37407	0.30076	0.35436	0.40787	0.44059	0.43131	0.43782	0.52761	0.32535	0.45558	0.43187	0.38804	0.42736	0.40328	0.37373	0.39965	0.3954	0.43504	0.37667	0.46164	0.45553	0.57817	0.43015	0.53405	0.59011	0.64357	0.34236	0.50333	0.41742	0.2978	0.36492	0.37007
576.28	0.42337	0.43849	0.3066	0.35149	0.37436	0.29997	0.35717	0.40957	0.43343	0.42818	0.41701	0.52781	0.33478	0.46795	0.43206	0.38827	0.44074	0.40609	0.37467	0.40142	0.39794	0.41532	0.3617	0.47842	0.45328	0.58982	0.42353	0.52122	0.57893	0.63661	0.34936	0.49906	0.41071	0.30529	0.35698	0.37296
577.3	0.41453	0.44229	0.30764	0.34853	0.37531	0.29113	0.35755	0.40005	0.42048	0.41983	0.42579	0.52122	0.3183	0.4524	0.42267	0.3752	0.4388	0.41691	0.37302	0.38991	0.39559	0.4135	0.37853	0.4752	0.45126	0.59801	0.40482	0.49965	0.59995	0.57705	0.35327	0.48183	0.38196	0.29949	0.36667	0.36565
578.32	0.40784	0.43442	0.28886	0.34477	0.3699	0.30514	0.35804	0.40681	0.42303	0.4213	0.43272	0.51617	0.31378	0.4439	0.41341	0.39019	0.45727	0.41648	0.38121	0.37866	0.39806	0.42009	0.38625	0.47284	0.45057	0.64003	0.37375	0.49491	0.58035	0.56928	0.36128	0.47062	0.37382	0.29942	0.38671	0.35438
579.31	0.40154	0.44303	0.28508	0.33108	0.368	0.30625	0.34396	0.41253	0.42095	0.41229	0.43286	0.50199	0.32032	0.43906	0.41319	0.3965	0.4725	0.40758	0.36833	0.37811	0.39045	0.40182	0.39917	0.44963	0.48074	0.63661	0.38481	0.50943	0.60798	0.56474	0.36467	0.45705	0.35756	0.29736	0.3862	0.35933
580.33	0.41497	0.44803	0.30786	0.32102	0.37073	0.30569	0.36014	0.40769	0.41122	0.41155	0.43151	0.50878	0.32718	0.43965	0.42602	0.40304	0.47837	0.40781	0.38022	0.38952	0.40316	0.41353	0.40541	0.44684	0.49902	0.65247	0.4128	0.50619	0.60885	0.52984	0.36529	0.4495	0.36611	0.30865	0.39514	0.35331
581.35	0.41235	0.45328	0.30113	0.30914	0.38192	0.28923	0.34081	0.40298	0.42137	0.40836	0.43006	0.50143	0.32257	0.41658	0.42518	0.39616	0.48305	0.3944	0.36556	0.40294	0.39801	0.43131	0.40749	0.43315	0.50299	0.64635	0.40017	0.49835	0.6416	0.47422	0.35333	0.45301	0.36521	0.30888	0.41015	0.34914
582.35	0.4041	0.4562	0.31253	0.31471	0.38048	0.29431	0.35083	0.40138	0.41484	0.39782	0.41446	0.4964	0.31739	0.42058	0.44977	0.39255	0.47238	0.38478	0.38521	0.39373	0.39635	0.42741	0.38325	0.43998	0.47304	0.64319	0.42691	0.5178	0.66894	0.46744	0.35128	0.42636	0.35917	0.31394	0.3998	0.37051
583.36	0.39574	0.44993	0.32381	0.30534	0.36674	0.29408	0.35354	0.39501	0.4135	0.38507	0.42403	0.48713	0.30369	0.4139	0.45434	0.39263	0.47317	0.38153	0.37661	0.39923	0.38967	0.41049	0.38638	0.43377	0.45918	0.6151	0.44205	0.52632	0.67883	0.43352	0.34431	0.44233	0.35398	0.32149	0.41349	0.36823
584.38	0.38124	0.44343	0.3234	0.31404	0.36751	0.28605	0.36302	0.40558	0.4094	0.375	0.42437	0.48752	0.3071	0.40572	0.43942	0.39262	0.46487	0.38248	0.38296	0.40586	0.39406	0.40966	0.37294	0.43754	0.43983	0.62479	0.44938	0.52171	0.68001	0.41833	0.33122	0.4512	0.34447	0.32705	0.41944	0.35481
585.38	0.35534	0.44639	0.30575	0.30636	0.37323	0.28442	0.35909	0.40168	0.41696	0.37587	0.42495	0.47993	0.29358	0.40497	0.43549	0.37959	0.47168	0.37685	0.38041	0.39024	0.39198	0.38922	0.3547	0.43664	0.40618	0.65325	0.41357	0.52589	0.69743	0.4099	0.33105	0.43829	0.32632	0.32133	0.4336	0.35089
586.4	0.34678	0.42953	0.3225	0.30712	0.35501	0.30933	0.38572	0.41549	0.41183	0.39081	0.42275	0.48946	0.2938	0.41519	0.436	0.36876	0.4633	0.40391	0.40225	0.38547	0.4029	0.40054	0.35004	0.43206	0.39214	0.63456	0.43304	0.5296	0.68026	0.43745	0.32702	0.4331	0.34273	0.32773	0.43239	0.35495
587.41	0.3459	0.41152	0.30247	0.29151	0.33701	0.31624	0.37811	0.43759	0.42592	0.40364	0.42091	0.48011	0.28608	0.41019	0.41239	0.37454	0.47317	0.40707	0.38732	0.399	0.41972	0.4123	0.35248	0.40711	0.4138	0.63933	0.39119	0.52408	0.62127	0.43376	0.3184	0.46395	0.35997	0.34019	0.43759	0.33336
588.41	0.35257	0.415	0.29129	0.28761	0.33683	0.301	0.37962	0.4367	0.426	0.39406	0.41009	0.48965	0.29945	0.40558	0.40968	0.35436	0.47164	0.39847	0.39584	0.39066	0.42515	0.41172	0.33824	0.39838	0.43504	0.62115	0.38645	0.51396	0.61254	0.40057	0.3143	0.44426	0.36342	0.33153	0.43293	0.32815
589.43	0.36616	0.4053	0.29084	0.27749	0.33919	0.32311	0.38779	0.43402	0.43483	0.40123	0.41553	0.50397	0.30282	0.41646	0.4212	0.33707	0.47286	0.41977	0.39405	0.39005	0.43313	0.4223	0.34807	0.39123	0.44924	0.61162	0.3792	0.50799	0.58756	0.40191	0.30679	0.42669	0.36392	0.33274	0.43187	0.34282
590.42	0.36382	0.3927	0.29768	0.27631	0.33034	0.33572	0.38052	0.43729	0.42409	0.40785	0.40334	0.49129	0.31122	0.41842	0.41744	0.32701	0.4699	0.41869	0.39122	0.37964	0.42936	0.44362	0.35172	0.37751	0.47028	0.56826	0.40174	0.49815	0.55086	0.40065	0.29079	0.41333	0.36634	0.35132	0.42219	0.32498
591.44	0.36099	0.41746	0.28385	0.27721	0.33096	0.34065	0.3763	0.42908	0.42197	0.39575	0.40344	0.48557	0.29358	0.42191	0.4112	0.32872	0.47389	0.41446	0.3917	0.37385	0.4381	0.43517	0.34817	0.36861	0.44771	0.60738	0.35969	0.49954	0.54125	0.36084	0.28439	0.40865	0.35498	0.35515	0.42789	0.32626
592.46	0.35744	0.42065	0.31213	0.27281	0.32949	0.33531	0.38471	0.41494	0.39989	0.39716	0.40086	0.48217	0.31352	0.4288	0.429	0.31612	0.47452	0.40885	0.40031	0.35727	0.42116	0.42853	0.33566	0.34655	0.456	0.60009	0.3661	0.47415	0.57316	0.3386	0.2523	0.38751	0.34404	0.3476	0.42609	0.32207
593.45	0.35465	0.41182	0.33115	0.26598	0.33397	0.35465	0.38805	0.41296	0.38113	0.40928	0.40696	0.4793	0.30564	0.42212	0.42807	0.31777	0.48157	0.41315	0.40069	0.35563	0.41842	0.44142	0.32938	0.33218	0.45175	0.59775	0.34704	0.46365	0.58311	0.31667	0.24185	0.36933	0.33123	0.35371	0.41644	0.31516
594.47	0.34987	0.41994	0.35148	0.26502	0.32176	0.33227	0.37331	0.41176	0.3845	0.40804	0.39401	0.46885	0.32076	0.43345	0.4251	0.322	0.4915	0.37822	0.38617	0.33859	0.41617	0.42165	0.30337	0.32096	0.44861	0.59961	0.34717	0.47971	0.57382	0.25269	0.22529	0.35898	0.33118	0.35796	0.4159	0.30629
595.46	0.3564	0.43017	0.36997	0.26962	0.32857	0.34058	0.39233	0.41523	0.37227	0.40535	0.39687	0.48053	0.33311	0.42918	0.42268	0.33011	0.50676	0.39129	0.40363	0.33475	0.41359	0.40782	0.28701	0.31289	0.46531	0.59062	0.35438	0.4846	0.6181	0.2472	0.22068	0.34084	0.32384	0.34824	0.39596	0.3196
596.48	0.34902	0.40936	0.37492	0.27558	0.31089	0.33808	0.39024	0.41587	0.35954	0.39588	0.39109	0.46406	0.35153	0.42265	0.41693	0.33428	0.5162	0.39008	0.39649	0.31838	0.39074	0.39169	0.27903	0.29356	0.49745	0.54633	0.37421	0.49146	0.60341	0.24525	0.19706	0.32523	0.30813	0.3343	0.38097	0.29917
597.49	0.34655	0.41565	0.34536	0.28188	0.32025	0.33836	0.38669	0.43098	0.37131	0.38553	0.39842	0.47191	0.33343	0.42836	0.39676	0.34499	0.525	0.39396	0.3933	0.32516	0.39505	0.39056	0.26399	0.30364	0.47012	0.53514	0.37464	0.49906	0.60408	0.24158	0.21497	0.31998	0.30613	0.33201	0.37329	0.30902
598.49	0.33342	0.42161	0.34307	0.28246	0.31566	0.32587	0.38424	0.4328	0.38773	0.38779	0.40378	0.4624	0.3426	0.44603	0.40589	0.34486	0.52403	0.38608	0.38502	0.31877	0.38917	0.38588	0.26073	0.29444	0.45822	0.54988	0.37658	0.49281	0.56744	0.22858	0.20687	0.31321	0.3147	0.3208	0.36573	0.31217
599.5	0.33275	0.42361	0.31498	0.26616	0.31548	0.31563	0.38082	0.42625	0.38789	0.39063	0.40776	0.4506	0.33	0.43628	0.39328	0.34978	0.5333	0.3919	0.39222	0.30135	0.38535	0.40047	0.26105	0.28635	0.44458	0.54093	0.35407	0.44687	0.57174	0.22439	0.19934	0.30479	0.33779	0.3123	0.35415	0.30192
600.52	0.32894	0.40519	0.28391	0.26414	0.30158	0.28885	0.36862	0.42411	0.40397	0.38378	0.41281	0.45205	0.33378	0.41697	0.40104	0.35501	0.53227	0.35824	0.3836	0.28943	0.38744	0.3846	0.28	0.27804	0.42897	0.51545	0.31694	0.43919	0.5207	0.1676	0.20623	0.3105	0.36349	0.30304	0.36526	0.31491
601.51	0.33847	0.41317	0.27426	0.25836	0.2944	0.26628	0.37306	0.41785	0.40629	0.37193	0.40419	0.46548	0.35216	0.42537	0.40073	0.34743	0.50951	0.33107	0.37945	0.29021	0.37467	0.3645	0.26645	0.28056	0.44003	0.53788	0.3144	0.46394	0.51239	0.12342	0.21175	0.30115	0.3781	0.2994	0.35528	0.32579
602.53	0.32089	0.40915	0.26962	0.24891	0.29019	0.27441	0.37644	0.3939	0.38971	0.37035	0.41022	0.47634	0.36482	0.42196	0.40431	0.33108	0.51534	0.33873	0.3824	0.2521	0.36179	0.34883	0.26736	0.27746	0.43171	0.53909	0.31439	0.47361	0.51341	0.11785	0.19977	0.2921	0.37731	0.29332	0.36216	0.35137
603.52	0.31877	0.4049	0.26172	0.24514	0.28084	0.27108	0.37025	0.40252	0.37845	0.36867	0.39194	0.48247	0.36233	0.42196	0.40488	0.32383	0.50856	0.34034	0.39074	0.23615	0.34666	0.32798	0.25336	0.26552	0.4243	0.54155	0.34039	0.48305	0.51385	0.11787	0.19523	0.30542	0.37993	0.2904	0.35188	0.35513
604.54	0.30838	0.3925	0.2604	0.25123	0.26886	0.26348	0.38531	0.40677	0.36483	0.36612	0.40326	0.4967	0.37593	0.42147	0.42215	0.3164	0.48848	0.33742	0.40644	0.23986	0.33311	0.29493	0.24382	0.25865	0.43827	0.5339	0.35101	0.5103	0.49956	0.10593	0.21469	0.30941	0.36362	0.29634	0.34296	0.36472
605.55	0.29324	0.41011	0.2494	0.243	0.27338	0.25421	0.38219	0.40689	0.36963	0.37429	0.40419	0.48062	0.36553	0.45398	0.40088	0.30672	0.48027	0.34478	0.39859	0.24336	0.31947	0.28705	0.21709	0.25132	0.41326	0.56675	0.35459	0.50639	0.52921	0.1136	0.20868	0.31845	0.36358	0.30018	0.32351	0.36121
606.55	0.26104	0.40077	0.25482	0.24218	0.29011	0.24876	0.37732	0.41349	0.36466	0.38949	0.41988	0.47264	0.33954	0.44622	0.4143	0.31168	0.47848	0.34887	0.4087	0.2291	0.31185	0.28992	0.21216	0.2445	0.36865	0.55616	0.35035	0.47205	0.55045	0.11254	0.22023	0.32053	0.35233	0.30394	0.32001	0.37637
607.56	0.26613	0.38188	0.25299	0.24733	0.29037	0.2209	0.36132	0.41778	0.37824	0.39501	0.40285	0.4688	0.35232	0.42752	0.41556	0.31952	0.46938	0.31766	0.39946	0.23874	0.30281	0.27346	0.20296	0.23627	0.38729	0.5199	0.35598	0.4884	0.535	0.10975	0.22847	0.31271	0.35466	0.30357	0.29902	0.36344
608.55	0.26472	0.37595	0.23962	0.2396	0.29461	0.21995	0.36597	0.41331	0.38138	0.38683	0.42454	0.45932	0.35673	0.43288	0.40682	0.31562	0.47201	0.31863	0.39142	0.23796	0.304	0.26582	0.2134	0.25565	0.37577	0.49873	0.34018	0.50234	0.54363	0.13856	0.24727	0.31163	0.35267	0.30995	0.29993	0.36521
609.57	0.25981	0.38989	0.2381	0.23159	0.29314	0.22007	0.34755	0.41014	0.40202	0.39584	0.42029	0.4429	0.35144	0.43788	0.40412	0.31965	0.46855	0.30646	0.38156	0.23037	0.31842	0.27813	0.21932	0.25072	0.34399	0.50077	0.33978	0.48803	0.54174	0.14401	0.24856	0.32314	0.37062	0.3074	0.30299	0.35906
610.58	0.2863	0.3694	0.24888	0.22258	0.28246	0.23602	0.34363	0.40983	0.39357	0.4004	0.41735	0.45556	0.3696	0.42124	0.41919	0.31826	0.4552	0.30444	0.40107	0.21485	0.32061	0.28388	0.23235	0.24881	0.35232	0.47913	0.36236	0.48399	0.52393	0.12494	0.25945	0.3126	0.36868	0.30364	0.30225	0.3476
611.57	0.31017	0.3648	0.23956	0.21494	0.27651	0.23269	0.34139	0.40295	0.40777	0.41324	0.41852	0.45705	0.37452	0.42325	0.41285	0.31867	0.44949	0.30498	0.41392	0.20917	0.32487	0.29036	0.2315	0.25149	0.35428	0.44466	0.35998	0.47777	0.48146	0.14127	0.27456	0.32332	0.3963	0.30886	0.2994	0.32074
612.59	0.31622	0.38135	0.24224	0.20332	0.25685	0.22848	0.35727	0.41895	0.41074	0.4175	0.42836	0.45278	0.35899	0.44265	0.4217	0.30329	0.41935	0.31289	0.42653	0.2054	0.32555	0.29948	0.2394	0.25108	0.36308	0.48798	0.36216	0.46718	0.46608	0.13102	0.28421	0.34747	0.41203	0.31868	0.28995	0.31866
613.58	0.33221	0.38519	0.23724	0.21798	0.26941	0.22261	0.35565	0.41689	0.42407	0.43583	0.42514	0.47038	0.36455	0.43639	0.41894	0.31352	0.43031	0.30741	0.43904	0.2029	0.33934	0.31976	0.24203	0.24147	0.36904	0.50416	0.35629	0.47246	0.50338	0.097123	0.29453	0.34665	0.42954	0.32853	0.29836	0.32456
614.6	0.34922	0.37386	0.24409	0.22631	0.28956	0.23164	0.365	0.42852	0.41465	0.43298	0.43771	0.49622	0.36085	0.4387	0.41553	0.30934	0.44007	0.30879	0.45275	0.20875	0.32986	0.33541	0.23355	0.25706	0.38427	0.50628	0.3739	0.50113	0.50007	0.081381	0.30004	0.33733	0.43449	0.33483	0.29589	0.33766
615.59	0.33511	0.38123	0.26366	0.25619	0.30797	0.23027	0.37388	0.43876	0.43477	0.43361	0.45136	0.5078	0.33626	0.43724	0.42582	0.31703	0.45435	0.32678	0.46164	0.22146	0.32389	0.33941	0.23787	0.28096	0.35655	0.51434	0.38042	0.53568	0.49588	0.097821	0.30126	0.34842	0.44055	0.35401	0.2948	0.36119
616.6	0.35015	0.39771	0.28553	0.28231	0.30562	0.24602	0.39237	0.46115	0.44909	0.45165	0.46561	0.52314	0.33187	0.45784	0.43245	0.33096	0.45426	0.32883	0.46898	0.2362	0.33282	0.35183	0.25274	0.28894	0.38436	0.57501	0.40816	0.59217	0.48177	0.11078	0.31079	0.3587	0.44583	0.36225	0.3101	0.38978
617.61	0.36896	0.40885	0.29344	0.31019	0.33066	0.26938	0.40755	0.47323	0.48011	0.46402	0.4966	0.5462	0.3449	0.47317	0.43382	0.35025	0.49063	0.34738	0.47268	0.25867	0.34406	0.3809	0.27181	0.31111	0.37805	0.56582	0.40842	0.55879	0.5432	0.1302	0.32336	0.36482	0.46657	0.37947	0.33452	0.40833
618.61	0.37887	0.40633	0.3309	0.32489	0.33736	0.29121	0.42225	0.50482	0.48865	0.47908	0.51966	0.55539	0.35102	0.48234	0.45534	0.36353	0.49101	0.37076	0.49735	0.28042	0.34367	0.40726	0.28282	0.33102	0.38981	0.55147	0.4203	0.56636	0.50777	0.17362	0.33015	0.39275	0.47312	0.38888	0.34156	0.42308
619.62	0.39671	0.41633	0.3564	0.35079	0.33858	0.31829	0.44675	0.52972	0.51668	0.5042	0.52345	0.57078	0.37072	0.49808	0.476	0.38364	0.49578	0.40543	0.50371	0.30158	0.36096	0.42171	0.3093	0.35504	0.40424	0.55935	0.43598	0.5737	0.51267	0.22232	0.35685	0.43076	0.49107	0.40793	0.34996	0.43894
620.61	0.40942	0.43485	0.35266	0.35499	0.35235	0.36029	0.45817	0.55103	0.54195	0.51863	0.53908	0.5966	0.38514	0.53939	0.48236	0.40791	0.51486	0.43837	0.50316	0.32017	0.38115	0.43427	0.33037	0.37537	0.45305	0.57515	0.42645	0.5779	0.53925	0.27544	0.37982	0.46069	0.52679	0.42343	0.36254	0.46384
621.62	0.41297	0.43449	0.3518	0.36393	0.37295	0.39161	0.45903	0.57105	0.55493	0.52359	0.55005	0.62012	0.41093	0.54962	0.49669	0.41562	0.53764	0.46461	0.50578	0.32746	0.39789	0.45538	0.3478	0.40209	0.44944	0.55961	0.40634	0.56068	0.59534	0.29526	0.37626	0.47501	0.54561	0.44443	0.36627	0.48923
622.61	0.42445	0.45503	0.37292	0.36777	0.38346	0.42872	0.45972	0.59639	0.57337	0.54552	0.56221	0.63609	0.42525	0.57888	0.52569	0.43845	0.54646	0.48709	0.51117	0.33653	0.42965	0.47722	0.36439	0.42213	0.45664	0.58705	0.42966	0.59902	0.56329	0.32738	0.38605	0.48726	0.56839	0.46154	0.38528	0.49922
623.63	0.44649	0.47897	0.38493	0.37288	0.39431	0.45854	0.46737	0.61322	0.61764	0.56301	0.58526	0.67289	0.43032	0.60501	0.53046	0.44273	0.56346	0.50566	0.49903	0.35607	0.46228	0.487	0.38682	0.44746	0.48831	0.60463	0.44189	0.60109	0.58873	0.34959	0.39555	0.50665	0.59511	0.4856	0.4015	0.53308
624.62	0.46189	0.50058	0.40895	0.39144	0.40111	0.49206	0.4631	0.62258	0.65081	0.58453	0.60471	0.68926	0.45618	0.6236	0.55107	0.45671	0.59913	0.52957	0.50303	0.36905	0.47091	0.51563	0.40308	0.463	0.49665	0.60223	0.44	0.58125	0.61719	0.38761	0.3998	0.53794	0.61916	0.50634	0.42908	0.56009
625.63	0.50179	0.52432	0.44482	0.41699	0.39958	0.5119	0.47704	0.64939	0.66733	0.61632	0.63084	0.69756	0.4962	0.63956	0.57234	0.47209	0.60111	0.55022	0.51019	0.39983	0.4929	0.55749	0.42558	0.46058	0.52219	0.61317	0.47019	0.57386	0.60024	0.41134	0.41064	0.5708	0.61751	0.52284	0.46678	0.57338
626.64	0.53692	0.55157	0.49199	0.42515	0.40708	0.54118	0.4955	0.67041	0.69526	0.6275	0.67255	0.73866	0.53331	0.65491	0.59793	0.47929	0.60952	0.58774	0.52418	0.43761	0.50146	0.58098	0.4695	0.49524	0.57044	0.62513	0.51225	0.57282	0.57909	0.44854	0.44129	0.60535	0.62916	0.5397	0.5018	0.60534
627.63	0.55651	0.56424	0.5132	0.44113	0.41844	0.54504	0.50977	0.69945	0.72017	0.62989	0.68317	0.76242	0.56057	0.65378	0.61114	0.48414	0.62857	0.59615	0.54593	0.47504	0.53009	0.60107	0.48561	0.5189	0.59072	0.63266	0.519	0.56181	0.58505	0.45361	0.46078	0.6444	0.65356	0.55648	0.51821	0.63656
628.64	0.57762	0.59035	0.52801	0.46831	0.42608	0.56003	0.53453	0.73239	0.71241	0.6401	0.6971	0.77052	0.60464	0.66665	0.63675	0.5211	0.64153	0.61777	0.5728	0.50269	0.53198	0.6271	0.50745	0.5342	0.59317	0.65329	0.54168	0.582	0.59252	0.46309	0.48901	0.68347	0.67568	0.57898	0.53969	0.63589
629.63	0.60689	0.61671	0.55439	0.48998	0.45804	0.56565	0.55549	0.7461	0.72294	0.64185	0.72461	0.80294	0.61648	0.6891	0.65989	0.54366	0.66201	0.62979	0.59394	0.529	0.55789	0.62776	0.53883	0.56344	0.6082	0.69295	0.56185	0.61731	0.625	0.4647	0.50351	0.6945	0.70001	0.5958	0.57096	0.64885
630.65	0.61347	0.62861	0.57866	0.50461	0.48869	0.5764	0.56717	0.75144	0.74911	0.66369	0.74325	0.84193	0.63629	0.69482	0.68595	0.55785	0.68619	0.63626	0.61013	0.5368	0.57423	0.66045	0.5644	0.61057	0.60518	0.69041	0.56034	0.63462	0.63372	0.46078	0.51598	0.70667	0.73885	0.63177	0.59899	0.67666
631.64	0.63474	0.64776	0.58667	0.53238	0.51364	0.58901	0.57858	0.76984	0.76564	0.69849	0.73877	0.84058	0.64376	0.7061	0.69835	0.58637	0.73189	0.64884	0.62254	0.55633	0.61472	0.68975	0.55825	0.61625	0.5982	0.69876	0.57525	0.6534	0.66653	0.49109	0.52257	0.73758	0.77771	0.67212	0.62367	0.69074
632.65	0.64887	0.67416	0.60312	0.56162	0.5329	0.62685	0.59205	0.76991	0.76896	0.72248	0.76435	0.85994	0.66554	0.7242	0.71248	0.61194	0.74622	0.6879	0.63445	0.56681	0.60228	0.70343	0.5925	0.64102	0.61372	0.71231	0.57025	0.70095	0.68251	0.52581	0.52456	0.75776	0.78966	0.70657	0.65297	0.72365
633.64	0.67732	0.6819	0.62544	0.57285	0.56196	0.63326	0.60085	0.77143	0.79124	0.74862	0.77301	0.87933	0.70104	0.73703	0.73631	0.62736	0.78247	0.68939	0.65293	0.58777	0.62865	0.74269	0.60288	0.67146	0.65371	0.71081	0.56855	0.69688	0.71627	0.55996	0.5411	0.77517	0.82141	0.74909	0.66692	0.76958
634.65	0.68031	0.68685	0.6345	0.58533	0.56719	0.64519	0.61495	0.7944	0.80692	0.76818	0.77864	0.88215	0.72934	0.74773	0.73699	0.64498	0.79524	0.71458	0.66135	0.61584	0.64651	0.78212	0.60353	0.68586	0.67983	0.72292	0.5651	0.70549	0.67272	0.58918	0.53734	0.78842	0.84302	0.78593	0.68492	0.80377
635.64	0.71193	0.69356	0.65286	0.59313	0.56463	0.66538	0.6231	0.80693	0.81402	0.76357	0.78196	0.87778	0.76091	0.76361	0.7434	0.66142	0.80695	0.73384	0.67818	0.6432	0.66488	0.78711	0.61599	0.70532	0.72735	0.74319	0.57732	0.71291	0.71073	0.64151	0.55758	0.81468	0.85492	0.79874	0.69991	0.82822
636.65	0.73578	0.70239	0.68122	0.5987	0.57857	0.66667	0.63566	0.80811	0.81664	0.76198	0.80096	0.88617	0.80621	0.78165	0.76381	0.67343	0.81435	0.73275	0.69594	0.66312	0.65998	0.79461	0.63076	0.72386	0.75438	0.76422	0.56432	0.70304	0.71746	0.62985	0.57	0.81177	0.86467	0.81079	0.71683	0.85315
637.66	0.77534	0.69396	0.71545	0.60327	0.59286	0.65194	0.64737	0.80156	0.82472	0.77256	0.80432	0.8875	0.82928	0.78673	0.78327	0.68438	0.85115	0.72978	0.70417	0.66343	0.694	0.80888	0.64012	0.72815	0.77329	0.73342	0.57784	0.67615	0.73265	0.62289	0.57438	0.81043	0.87743	0.81726	0.74522	0.86284
638.65	0.76959	0.71052	0.73185	0.6254	0.59948	0.67301	0.65713	0.80084	0.8352	0.77714	0.80513	0.88269	0.82954	0.80342	0.80403	0.68191	0.85984	0.7509	0.70863	0.66377	0.70342	0.80752	0.65319	0.71665	0.75497	0.7614	0.59088	0.68386	0.70242	0.59579	0.56266	0.80995	0.87424	0.81089	0.76442	0.84551
639.66	0.77954	0.73013	0.73073	0.63648	0.61282	0.68263	0.66828	0.80685	0.83299	0.77516	0.8069	0.88329	0.83601	0.81244	0.80789	0.69358	0.87862	0.7576	0.73354	0.66414	0.70891	0.8198	0.67578	0.72628	0.74637	0.75508	0.56886	0.65919	0.73028	0.5652	0.5843	0.82681	0.88286	0.81025	0.77556	0.8548
640.65	0.79026	0.74322	0.7349	0.63898	0.633	0.67153	0.67504	0.8094	0.82129	0.7684	0.80612	0.87929	0.82644	0.81897	0.81607	0.69421	0.89758	0.75497	0.72861	0.67624	0.71046	0.80986	0.67639	0.70908	0.72368	0.75323	0.58244	0.65816	0.73048	0.53755	0.56865	0.81354	0.88054	0.80817	0.76574	0.85648
641.66	0.79271	0.74219	0.71441	0.63946	0.63913	0.68396	0.67527	0.81002	0.83025	0.77303	0.79331	0.86811	0.80334	0.8094	0.80336	0.69238	0.89876	0.7635	0.72253	0.67095	0.71911	0.81795	0.70032	0.70175	0.71026	0.7235	0.54987	0.65692	0.75177	0.53214	0.56013	0.82626	0.88502	0.80051	0.76872	0.85223
642.65	0.77433	0.75507	0.70748	0.64007	0.6355	0.70047	0.6671	0.81248	0.82455	0.76552	0.77948	0.84333	0.78425	0.81759	0.79918	0.6804	0.87415	0.75598	0.71869	0.67775	0.70833	0.8096	0.70379	0.69061	0.679	0.736	0.56375	0.6457	0.74148	0.53406	0.54702	0.82644	0.8776	0.79109	0.76107	0.8364
643.66	0.78672	0.74298	0.70514	0.62727	0.62441	0.67629	0.661	0.80126	0.81066	0.74052	0.76836	0.83759	0.78418	0.80654	0.77798	0.67051	0.85474	0.74519	0.70729	0.66581	0.69817	0.78452	0.71526	0.69496	0.6731	0.69421	0.55014	0.63036	0.74325	0.55208	0.54575	0.79913	0.87225	0.77811	0.76118	0.84688
644.64	0.78908	0.7225	0.70096	0.61	0.62796	0.67093	0.65325	0.77378	0.79534	0.72458	0.77082	0.82364	0.7803	0.7877	0.77694	0.64068	0.82666	0.72734	0.68516	0.64918	0.68468	0.76552	0.71082	0.67033	0.66171	0.67935	0.56002	0.64402	0.74354	0.57685	0.51796	0.7636	0.8351	0.75105	0.74368	0.83462
645.65	0.79371	0.70648	0.67967	0.59531	0.61119	0.6724	0.65081	0.76079	0.76562	0.71478	0.74758	0.80072	0.77924	0.77618	0.75588	0.61483	0.81003	0.70812	0.68716	0.62598	0.65319	0.7552	0.71071	0.66719	0.65871	0.66969	0.53131	0.60923	0.73121	0.56831	0.5104	0.7383	0.79771	0.72625	0.73395	0.79963
646.64	0.7784	0.70738	0.66682	0.57829	0.60554	0.64284	0.63184	0.72083	0.73089	0.68091	0.72869	0.77653	0.77422	0.77311	0.75238	0.59293	0.79168	0.6836	0.6622	0.60245	0.63457	0.71402	0.67736	0.65353	0.63126	0.66401	0.5425	0.59466	0.72583	0.57412	0.49513	0.69277	0.75939	0.70191	0.70471	0.75749
647.65	0.79021	0.69523	0.65156	0.56939	0.61728	0.62884	0.63491	0.70903	0.71538	0.67025	0.71344	0.77756	0.7713	0.75924	0.73747	0.58301	0.78681	0.67646	0.64381	0.5905	0.61345	0.71312	0.65656	0.66448	0.64151	0.6502	0.52569	0.5884	0.73942	0.57674	0.49473	0.65955	0.73505	0.69673	0.6719	0.76121
648.64	0.77077	0.67889	0.62646	0.55335	0.60409	0.63602	0.6196	0.67957	0.68943	0.66217	0.70464	0.74261	0.7348	0.73278	0.70825	0.56776	0.77029	0.65859	0.61667	0.56839	0.59596	0.69481	0.63758	0.65016	0.62247	0.65369	0.50361	0.58752	0.74912	0.57586	0.45414	0.63823	0.69598	0.66639	0.62934	0.72555
649.65	0.76265	0.67283	0.59996	0.53794	0.57498	0.6153	0.5863	0.66122	0.6594	0.65333	0.65319	0.70884	0.72042	0.71113	0.68281	0.54819	0.7455	0.6382	0.58418	0.54818	0.5708	0.66623	0.60483	0.64066	0.65368	0.64411	0.47877	0.57715	0.75342	0.59168	0.42088	0.61218	0.66708	0.64771	0.5914	0.68594
650.63	0.73093	0.66737	0.57676	0.53312	0.58227	0.58182	0.57366	0.64754	0.65481	0.63748	0.64316	0.69014	0.6956	0.69063	0.67138	0.53604	0.73435	0.61683	0.55499	0.52737	0.56391	0.64991	0.5787	0.63251	0.63577	0.60073	0.46076	0.59018	0.75565	0.55168	0.40981	0.59859	0.6462	0.63207	0.56347	0.6789
651.64	0.71467	0.63917	0.56655	0.52781	0.5632	0.58257	0.57102	0.64202	0.63171	0.627	0.62098	0.67865	0.68304	0.67493	0.65156	0.51255	0.71249	0.59687	0.53198	0.50398	0.54624	0.64572	0.5626	0.63698	0.63727	0.59662	0.45489	0.58228	0.73111	0.53889	0.40123	0.5881	0.61682	0.62182	0.54118	0.68441
652.63	0.68925	0.61552	0.53567	0.51975	0.51733	0.54929	0.54306	0.60165	0.61764	0.60305	0.59637	0.64392	0.66312	0.65787	0.62173	0.50171	0.67353	0.55099	0.52142	0.47254	0.52523	0.59485	0.53109	0.61738	0.6293	0.57871	0.42431	0.58901	0.71653	0.47261	0.3787	0.55667	0.5853	0.58137	0.50756	0.64993
653.64	0.67352	0.61348	0.52593	0.50343	0.50434	0.52387	0.52039	0.59461	0.61431	0.59461	0.56921	0.6263	0.64603	0.64812	0.61119	0.47627	0.64127	0.51918	0.5012	0.46302	0.50628	0.58661	0.52278	0.6098	0.62995	0.5428	0.41823	0.55996	0.72453	0.41105	0.37975	0.53505	0.5733	0.56523	0.51067	0.6387
654.62	0.65365	0.60118	0.52832	0.48281	0.49962	0.50057	0.51614	0.57364	0.60756	0.58295	0.56182	0.62105	0.60568	0.64128	0.60486	0.45105	0.62589	0.4931	0.48637	0.44706	0.49755	0.57125	0.50059	0.59433	0.59535	0.53308	0.42755	0.53822	0.7145	0.32114	0.38458	0.51751	0.55536	0.54127	0.49225	0.61375
655.63	0.62877	0.591	0.51533	0.47002	0.46799	0.49544	0.48959	0.53422	0.58601	0.56741	0.55715	0.61852	0.57036	0.63408	0.59779	0.42406	0.59098	0.47831	0.46947	0.43162	0.48512	0.53093	0.48399	0.58873	0.5643	0.55695	0.43387	0.53525	0.71412	0.33415	0.35966	0.47261	0.52608	0.50222	0.47407	0.59722
656.62	0.61369	0.58515	0.48608	0.44761	0.43978	0.4709	0.45513	0.49986	0.57665	0.55757	0.54818	0.6038	0.54744	0.61368	0.57521	0.40934	0.56262	0.45696	0.43647	0.41099	0.47188	0.50822	0.47945	0.57404	0.55331	0.5527	0.41599	0.53035	0.70685	0.29865	0.33283	0.43067	0.49845	0.46778	0.45165	0.56362
657.63	0.58821	0.56752	0.47311	0.42585	0.42291	0.47041	0.43556	0.49509	0.55223	0.53325	0.54401	0.60478	0.52085	0.57756	0.55933	0.37734	0.53361	0.45324	0.40953	0.39325	0.46681	0.51055	0.48989	0.55806	0.53815	0.52032	0.41932	0.50525	0.66499	0.3117	0.32162	0.41697	0.47193	0.44813	0.44732	0.54349
658.61	0.57441	0.54266	0.45088	0.40861	0.412	0.44136	0.42423	0.46747	0.52823	0.51084	0.54864	0.58624	0.51226	0.55795	0.54808	0.35396	0.52422	0.42877	0.40945	0.36299	0.45337	0.4886	0.47327	0.54102	0.52323	0.52722	0.4257	0.49868	0.66799	0.28589	0.3272	0.38555	0.4281	0.42212	0.42415	0.5243
659.62	0.55911	0.517	0.43352	0.41118	0.39803	0.43153	0.41711	0.4608	0.51379	0.4909	0.55247	0.56322	0.51002	0.54226	0.5321	0.35508	0.49935	0.41053	0.40781	0.35414	0.43838	0.47245	0.48579	0.54812	0.51184	0.48896	0.43261	0.49919	0.62858	0.2788	0.34174	0.37692	0.40271	0.40283	0.41806	0.51094
660.61	0.55851	0.50945	0.41446	0.39379	0.38991	0.42591	0.41305	0.44355	0.50955	0.48459	0.52989	0.55372	0.52504	0.53212	0.5016	0.34802	0.4922	0.39004	0.40293	0.33189	0.42521	0.49012	0.47835	0.53966	0.53219	0.48429	0.39563	0.49971	0.63192	0.24806	0.34792	0.38297	0.40252	0.40941	0.40323	0.49929
661.62	0.53684	0.50401	0.41354	0.39774	0.38862	0.41419	0.4178	0.44776	0.5113	0.46814	0.53131	0.55209	0.50561	0.52855	0.4948	0.34136	0.48724	0.39072	0.41181	0.31911	0.42731	0.4886	0.46829	0.53219	0.53736	0.47841	0.39576	0.50707	0.63257	0.24481	0.36165	0.38389	0.39357	0.39945	0.40403	0.48217
662.6	0.52396	0.51024	0.41462	0.39177	0.38812	0.4192	0.40761	0.43765	0.49837	0.47	0.5283	0.54045	0.4881	0.53771	0.4949	0.33048	0.48368	0.37914	0.40265	0.30637	0.41814	0.479	0.46257	0.52654	0.50663	0.51205	0.4055	0.5064	0.64167	0.24771	0.37379	0.3844	0.37583	0.38178	0.38441	0.46523
663.61	0.53343	0.53739	0.41801	0.39884	0.37939	0.44747	0.39811	0.45054	0.49936	0.46763	0.51315	0.55158	0.48786	0.55091	0.48714	0.33136	0.46275	0.39429	0.38813	0.31641	0.42941	0.46669	0.45839	0.53219	0.49905	0.53954	0.40845	0.50794	0.59182	0.30297	0.3608	0.41092	0.38696	0.37868	0.36482	0.45412
664.59	0.52798	0.55019	0.41741	0.38113	0.36563	0.44615	0.39811	0.42574	0.48449	0.45904	0.4999	0.55463	0.47069	0.54726	0.48209	0.31833	0.46102	0.39947	0.38202	0.29913	0.4222	0.46307	0.46159	0.50645	0.49809	0.58656	0.40461	0.48391	0.60126	0.33952	0.34912	0.40464	0.38214	0.38051	0.3577	0.45266
665.6	0.51852	0.54327	0.42639	0.3865	0.35672	0.44237	0.3905	0.42627	0.47507	0.45068	0.49099	0.54241	0.44632	0.52889	0.48631	0.31381	0.45402	0.39784	0.37501	0.28734	0.42762	0.4511	0.45546	0.47223	0.49956	0.58544	0.43787	0.46282	0.57943	0.36557	0.33941	0.39907	0.37368	0.38001	0.34993	0.43137
666.59	0.52714	0.5359	0.41983	0.37878	0.36157	0.44254	0.39279	0.42591	0.46117	0.44747	0.47964	0.52096	0.4339	0.51621	0.47223	0.3014	0.44732	0.3809	0.37823	0.29448	0.41625	0.43833	0.45379	0.44822	0.47219	0.56411	0.44416	0.4471	0.59885	0.36679	0.32864	0.40652	0.36525	0.37818	0.3213	0.4292
667.57	0.52335	0.53309	0.40614	0.37179	0.36347	0.42669	0.39626	0.42363	0.45444	0.45186	0.47369	0.51263	0.42253	0.50983	0.45741	0.29522	0.44582	0.37197	0.39051	0.29345	0.41366	0.44689	0.44304	0.42724	0.46642	0.56797	0.43154	0.44553	0.60293	0.34902	0.315	0.40785	0.37525	0.38342	0.32782	0.40643
668.58	0.50111	0.50777	0.40731	0.3678	0.37781	0.41374	0.40856	0.42331	0.44892	0.44623	0.47314	0.50202	0.39689	0.48572	0.46456	0.30575	0.47126	0.36066	0.39272	0.29082	0.40401	0.43653	0.41207	0.40472	0.47014	0.5484	0.42474	0.4615	0.65518	0.3339	0.30461	0.41353	0.37512	0.38554	0.3274	0.39423
669.56	0.49997	0.49716	0.40479	0.37326	0.38217	0.42666	0.40786	0.44159	0.45626	0.45232	0.46793	0.48396	0.39204	0.47447	0.46343	0.30306	0.48369	0.36026	0.39273	0.29395	0.41755	0.43691	0.3919	0.38655	0.43906	0.54144	0.40131	0.5021	0.66383	0.32143	0.28918	0.40763	0.38544	0.39931	0.3251	0.37243
670.57	0.50537	0.48633	0.40056	0.35783	0.38467	0.42473	0.40961	0.43884	0.46401	0.45363	0.46824	0.49048	0.38265	0.47431	0.45391	0.29348	0.47493	0.35709	0.39	0.30008	0.42258	0.43101	0.3758	0.39839	0.40447	0.53796	0.37033	0.49204	0.65685	0.30986	0.26873	0.41489	0.3878	0.39711	0.32741	0.37434
671.55	0.51166	0.49314	0.40548	0.36672	0.37621	0.43484	0.40943	0.43301	0.4661	0.46031	0.47862	0.50114	0.37739	0.47077	0.46475	0.30681	0.48714	0.37281	0.40223	0.29257	0.43123	0.43763	0.35822	0.39658	0.41572	0.54511	0.37495	0.50075	0.62131	0.30911	0.2611	0.41155	0.39573	0.41303	0.35028	0.3642
672.56	0.53491	0.48724	0.40542	0.3703	0.37886	0.42017	0.41914	0.44076	0.47284	0.45184	0.48224	0.49857	0.38866	0.45075	0.46052	0.3172	0.48851	0.37577	0.41041	0.30386	0.4261	0.42259	0.3408	0.39012	0.45343	0.51129	0.38009	0.51654	0.6249	0.27389	0.25339	0.42598	0.38946	0.41746	0.34545	0.37349
673.54	0.54561	0.48309	0.39995	0.36877	0.36263	0.42577	0.42808	0.43341	0.46781	0.44049	0.47723	0.51261	0.38845	0.44775	0.45092	0.30597	0.47821	0.38609	0.43105	0.3	0.42074	0.41801	0.34455	0.38872	0.43165	0.49503	0.38525	0.51188	0.55149	0.26703	0.24829	0.41444	0.3839	0.42245	0.34703	0.38219
674.55	0.56686	0.49752	0.41034	0.37659	0.36279	0.41612	0.43332	0.42879	0.46625	0.44577	0.48065	0.51818	0.39768	0.46313	0.46028	0.30947	0.47311	0.37796	0.44595	0.30488	0.40627	0.40564	0.34187	0.39167	0.46277	0.5089	0.41793	0.48677	0.53496	0.26429	0.24138	0.43478	0.38363	0.41236	0.34987	0.39336
675.53	0.57356	0.50565	0.40475	0.3955	0.3478	0.41955	0.43691	0.4349	0.4528	0.43466	0.47836	0.50025	0.40826	0.45399	0.46017	0.32424	0.46872	0.37528	0.46361	0.28828	0.39879	0.38161	0.34568	0.38061	0.49104	0.50947	0.44382	0.51623	0.52959	0.27003	0.23772	0.43334	0.39964	0.39613	0.3479	0.3905
676.54	0.59407	0.50551	0.40317	0.39485	0.35174	0.41231	0.43914	0.45123	0.46213	0.41499	0.46803	0.50175	0.41841	0.46173	0.45975	0.32263	0.45674	0.36415	0.46466	0.29856	0.39876	0.37548	0.33142	0.38709	0.5072	0.52486	0.44398	0.53328	0.50739	0.24012	0.21634	0.44743	0.41431	0.38058	0.33528	0.41532
677.52	0.61121	0.50327	0.423	0.39514	0.36284	0.43772	0.43963	0.46448	0.46089	0.41094	0.46028	0.49838	0.42328	0.46293	0.45535	0.31135	0.4524	0.37317	0.46338	0.30675	0.399	0.3658	0.33124	0.39274	0.5205	0.54076	0.46864	0.52477	0.4819	0.26285	0.21144	0.45427	0.42671	0.3759	0.33379	0.43252
678.5	0.62082	0.51178	0.42359	0.39464	0.36605	0.42896	0.43181	0.45824	0.46986	0.41695	0.44671	0.48681	0.44333	0.46504	0.45225	0.3144	0.46046	0.36296	0.46617	0.30987	0.39733	0.37497	0.34325	0.4055	0.56974	0.55373	0.45901	0.51602	0.52683	0.24174	0.19709	0.46463	0.43221	0.36351	0.33984	0.43645
679.51	0.62429	0.5049	0.42276	0.40061	0.37641	0.44477	0.42939	0.467	0.47779	0.39297	0.4542	0.47474	0.45279	0.46325	0.44991	0.32616	0.47304	0.37126	0.47958	0.29735	0.4012	0.37538	0.34642	0.41325	0.56963	0.53831	0.4721	0.57379	0.54982	0.25747	0.18235	0.46257	0.44451	0.36434	0.34378	0.43322
680.49	0.62538	0.49662	0.42708	0.41541	0.38965	0.46687	0.44341	0.48558	0.49342	0.40023	0.45411	0.47568	0.44592	0.45959	0.45889	0.33734	0.48346	0.39275	0.49917	0.32129	0.41181	0.40617	0.34723	0.42978	0.55675	0.53674	0.4842	0.59795	0.50844	0.26357	0.19107	0.47213	0.43842	0.37692	0.35357	0.45019
681.5	0.60288	0.50318	0.41985	0.41415	0.38346	0.47777	0.43407	0.48623	0.48656	0.41051	0.45731	0.4648	0.43509	0.47232	0.45323	0.33559	0.49528	0.39755	0.4986	0.31081	0.40203	0.40335	0.36515	0.42115	0.54279	0.55643	0.48975	0.60069	0.55283	0.29717	0.18863	0.4704	0.43438	0.37599	0.36776	0.44549
682.48	0.5849	0.48944	0.42362	0.41597	0.38783	0.46873	0.43873	0.47359	0.4927	0.41624	0.46696	0.45922	0.42	0.48694	0.47579	0.34679	0.52507	0.4068	0.51298	0.30024	0.41844	0.42912	0.37196	0.43448	0.51011	0.57144	0.48902	0.60392	0.60266	0.29424	0.19105	0.46561	0.43374	0.38402	0.38241	0.43102
683.49	0.58137	0.48889	0.4217	0.42909	0.39519	0.4678	0.44575	0.48435	0.51116	0.43559	0.49241	0.45224	0.40772	0.48786	0.48178	0.36057	0.53109	0.42367	0.50172	0.29963	0.4357	0.43335	0.3693	0.44005	0.48537	0.60029	0.52615	0.64103	0.60436	0.28898	0.18682	0.47942	0.44802	0.40246	0.3936	0.42285
684.47	0.57496	0.48194	0.40523	0.42521	0.39554	0.46051	0.43772	0.49447	0.52262	0.45573	0.49578	0.4566	0.39546	0.4728	0.46752	0.36518	0.5234	0.4298	0.49649	0.32355	0.45455	0.44736	0.37516	0.44804	0.4884	0.6062	0.50224	0.61724	0.60278	0.27876	0.20263	0.48808	0.44999	0.40246	0.41121	0.43608
685.45	0.5737	0.48398	0.41046	0.40024	0.40733	0.43666	0.4205	0.50318	0.52166	0.45738	0.51343	0.45686	0.40413	0.4891	0.47428	0.3615	0.54035	0.41252	0.47582	0.31517	0.44783	0.44547	0.38865	0.44022	0.50709	0.6183	0.51442	0.57374	0.64905	0.24896	0.19329	0.51044	0.44116	0.39184	0.41805	0.42337
686.46	0.56417	0.47541	0.41628	0.39393	0.42573	0.42563	0.44038	0.50945	0.52985	0.47041	0.51403	0.45624	0.40294	0.47357	0.47318	0.36129	0.53599	0.40869	0.48267	0.31389	0.44785	0.44044	0.38937	0.45725	0.51169	0.64029	0.51098	0.55874	0.61651	0.24345	0.20247	0.52793	0.44466	0.39869	0.41111	0.41189
687.44	0.55338	0.48809	0.39585	0.40743	0.41634	0.43355	0.45116	0.51122	0.53276	0.46974	0.50494	0.46708	0.41076	0.47907	0.46961	0.37284	0.52444	0.40512	0.48064	0.31899	0.43252	0.41333	0.38684	0.46087	0.51365	0.64502	0.50301	0.60052	0.56895	0.26162	0.20307	0.53441	0.43153	0.38866	0.39824	0.42336
688.44	0.54939	0.47569	0.39556	0.39686	0.41566	0.42271	0.44142	0.50009	0.5165	0.44778	0.47377	0.46302	0.41771	0.47527	0.46648	0.37424	0.52189	0.39918	0.49656	0.3169	0.41397	0.41372	0.37674	0.45828	0.53921	0.60829	0.48901	0.57872	0.54578	0.26929	0.21025	0.50726	0.41381	0.37763	0.37843	0.42996
689.42	0.52268	0.46621	0.37658	0.39256	0.39795	0.41945	0.4401	0.50098	0.51534	0.42907	0.45898	0.48007	0.39904	0.47388	0.46519	0.38868	0.53256	0.38477	0.49167	0.30961	0.40275	0.40643	0.34946	0.4671	0.52335	0.57997	0.46922	0.564	0.51481	0.25006	0.18315	0.50302	0.39124	0.36125	0.35145	0.44223
690.43	0.50978	0.45709	0.36431	0.39688	0.38631	0.40264	0.44868	0.48174	0.51288	0.43223	0.44772	0.48814	0.39158	0.45236	0.45141	0.38802	0.51469	0.38253	0.4796	0.30781	0.3996	0.39685	0.32335	0.49705	0.52578	0.54055	0.43834	0.57194	0.50582	0.23348	0.17995	0.50411	0.39035	0.35673	0.34132	0.44658
691.41	0.49677	0.45043	0.35563	0.38421	0.37336	0.39565	0.41784	0.45037	0.51321	0.40841	0.45612	0.48221	0.39002	0.45401	0.45315	0.38362	0.52989	0.385	0.47081	0.29845	0.40042	0.38879	0.31511	0.49836	0.52602	0.48585	0.44356	0.55383	0.51219	0.24964	0.17902	0.48426	0.38732	0.33108	0.34052	0.45049
692.39	0.48263	0.4446	0.33811	0.37052	0.36505	0.3798	0.39513	0.43438	0.5162	0.40435	0.45331	0.48736	0.37065	0.43717	0.4466	0.37804	0.53288	0.37786	0.45274	0.27569	0.39633	0.3853	0.29209	0.513	0.50006	0.44869	0.42508	0.52184	0.51286	0.27839	0.17565	0.4717	0.38199	0.32032	0.32224	0.45946
693.39	0.45569	0.43667	0.33358	0.3587	0.35049	0.36672	0.37605	0.42021	0.50386	0.41067	0.46887	0.48481	0.3541	0.43898	0.44933	0.36714	0.52093	0.35821	0.42644	0.25346	0.38554	0.38595	0.27618	0.50213	0.45207	0.46734	0.41873	0.49473	0.49068	0.2975	0.16369	0.46949	0.36478	0.31461	0.3043	0.45119
694.38	0.44809	0.42151	0.34747	0.34167	0.34056	0.34139	0.3698	0.39133	0.48359	0.41444	0.47895	0.45618	0.36746	0.42859	0.45119	0.33966	0.50276	0.36022	0.42175	0.23348	0.37391	0.38539	0.27777	0.48696	0.43295	0.44947	0.44014	0.47883	0.47484	0.29206	0.17702	0.46157	0.36179	0.30767	0.28784	0.43209
695.38	0.42844	0.41267	0.32213	0.31645	0.31768	0.32874	0.34771	0.3604	0.48068	0.4102	0.46087	0.44043	0.35373	0.42085	0.43594	0.31851	0.51384	0.35732	0.40334	0.20892	0.36195	0.37469	0.25331	0.45789	0.40041	0.43779	0.42474	0.44589	0.42772	0.29161	0.16995	0.41037	0.35585	0.30556	0.2568	0.4182
696.36	0.42475	0.38539	0.29808	0.30775	0.28767	0.30816	0.34255	0.35505	0.44522	0.40072	0.43217	0.43665	0.33898	0.39538	0.41973	0.32245	0.48293	0.33291	0.38428	0.19745	0.34759	0.37199	0.23749	0.44085	0.37845	0.41378	0.34626	0.4283	0.38243	0.25286	0.16591	0.40262	0.30551	0.30525	0.23982	0.41915
697.34	0.40625	0.36722	0.28446	0.29056	0.26416	0.28355	0.32293	0.33383	0.41837	0.3868	0.39973	0.40601	0.33072	0.38314	0.40277	0.31614	0.46986	0.31118	0.35986	0.18811	0.33649	0.37109	0.22499	0.40331	0.38403	0.39152	0.29708	0.40123	0.34589	0.23372	0.14156	0.38665	0.29174	0.30897	0.23003	0.36818
698.34	0.39578	0.33715	0.26358	0.27645	0.23671	0.26757	0.3135	0.33665	0.39883	0.35571	0.38626	0.37334	0.31305	0.34107	0.38258	0.30756	0.44879	0.28858	0.32394	0.18128	0.32637	0.34728	0.21378	0.38498	0.36914	0.32409	0.26203	0.40314	0.29973	0.19674	0.13186	0.37461	0.27881	0.28328	0.21924	0.3296
699.32	0.37892	0.33779	0.22786	0.25457	0.214	0.24418	0.30182	0.32539	0.37612	0.3436	0.36532	0.36704	0.27962	0.32545	0.35164	0.29958	0.43236	0.25929	0.29693	0.16129	0.30713	0.32843	0.19702	0.37663	0.35381	0.29889	0.18941	0.35854	0.25208	0.17411	0.12648	0.3609	0.25276	0.26644	0.205	0.30891
700.33	0.34864	0.31906	0.22169	0.24942	0.19504	0.22159	0.28204	0.32022	0.34111	0.32592	0.36064	0.33209	0.24164	0.31816	0.3418	0.29843	0.39393	0.2309	0.27989	0.15935	0.29511	0.32321	0.20396	0.34527	0.31096	0.27198	0.1496	0.35755	0.22371	0.17106	0.12359	0.35336	0.23268	0.25375	0.20479	0.28197
701.31	0.30681	0.3077	0.22351	0.21906	0.18962	0.18623	0.27449	0.29207	0.3277	0.32341	0.33938	0.29908	0.20972	0.29199	0.33101	0.27131	0.3789	0.19442	0.23903	0.13605	0.2633	0.3051	0.17359	0.31717	0.2518	0.23521	0.18096	0.30785	0.20528	0.14347	0.1089	0.33103	0.2179	0.23917	0.17655	0.22633
702.29	0.27427	0.29143	0.21907	0.17949	0.15806	0.15637	0.26226	0.26549	0.29087	0.30052	0.34034	0.28821	0.18295	0.27225	0.32421	0.23877	0.34881	0.16986	0.2211	0.11253	0.22393	0.27424	0.16185	0.30156	0.22086	0.20735	0.18711	0.2428	0.16821	0.10477	0.10143	0.3034	0.18336	0.21419	0.15707	0.21425
703.29	0.24237	0.29222	0.17369	0.16495	0.13168	0.12992	0.2473	0.23284	0.27007	0.28845	0.31419	0.28198	0.1562	0.28601	0.30341	0.22629	0.32159	0.15444	0.20252	0.088648	0.20991	0.25027	0.15988	0.28477	0.20645	0.1869	0.14836	0.19555	0.14922	0.094732	0.091826	0.27789	0.17416	0.20555	0.15288	0.22266
704.27	0.21072	0.27748	0.15713	0.14375	0.12421	0.11851	0.22618	0.20912	0.26808	0.27048	0.28046	0.2557	0.14626	0.27474	0.29575	0.2069	0.30146	0.13549	0.17912	0.062428	0.19675	0.22824	0.15135	0.27532	0.14864	0.16524	0.1356	0.1617	0.14739	0.11276	0.084503	0.24373	0.175	0.19916	0.13601	0.2071
705.27	0.20807	0.27139	0.14258	0.12359	0.10138	0.11442	0.21535	0.19044	0.26636	0.25765	0.2665	0.26069	0.13264	0.25289	0.27863	0.18367	0.29046	0.12351	0.15716	0.043565	0.16522	0.2197	0.13563	0.26732	0.15187	0.14927	0.12261	0.095458	0.13684	0.13752	0.066983	0.22901	0.15175	0.20027	0.13117	0.18927
706.25	0.20594	0.26251	0.13033	0.12231	0.074049	0.11256	0.2058	0.18237	0.26201	0.25499	0.27313	0.24011	0.13097	0.25574	0.26991	0.18859	0.29253	0.12637	0.17424	0.053569	0.16121	0.21915	0.16184	0.24986	0.15357	0.11998	0.084405	0.11619	0.097737	0.16024	0.05787	0.21834	0.17929	0.20251	0.13903	0.19528
707.23	0.21171	0.25375	0.11251	0.13538	0.063332	0.1059	0.20203	0.1756	0.28097	0.27106	0.2799	0.23175	0.12798	0.25281	0.25646	0.19747	0.29272	0.11481	0.1692	0.04084	0.18362	0.24224	0.19844	0.24646	0.14954	0.10231	0.049995	0.12011	0.080909	0.17098	0.053292	0.22417	0.20806	0.21483	0.15633	0.18359
708.23	0.20984	0.2562	0.13908	0.13269	0.06571	0.1204	0.20971	0.16832	0.29545	0.28214	0.27931	0.22663	0.11704	0.24371	0.27263	0.1957	0.29849	0.1263	0.18526	0.034845	0.19788	0.25711	0.20482	0.2354	0.15059	0.082925	0.041083	0.15206	0.07222	0.1867	0.068089	0.21633	0.21315	0.22089	0.15053	0.17268
709.21	0.22215	0.25913	0.14511	0.14948	0.066014	0.11586	0.22015	0.17228	0.29299	0.28039	0.30258	0.24479	0.12305	0.24495	0.27815	0.19848	0.32197	0.15149	0.18967	0.051127	0.21203	0.25786	0.2311	0.23299	0.16927	0.068246	0.043033	0.18499	0.10898	0.20446	0.078604	0.22163	0.22422	0.22987	0.17516	0.19203
710.21	0.23108	0.27478	0.15971	0.14547	0.073256	0.10494	0.23362	0.18052	0.29491	0.28413	0.30622	0.23816	0.15781	0.26144	0.28992	0.20047	0.32071	0.16137	0.20575	0.064941	0.23292	0.26096	0.26474	0.24594	0.17849	0.085431	0.054585	0.20891	0.1289	0.18277	0.088275	0.24859	0.24613	0.23259	0.16747	0.19734
711.19	0.25432	0.29277	0.17689	0.16454	0.0715	0.12759	0.243	0.19484	0.30677	0.28397	0.30743	0.25584	0.18093	0.27567	0.30137	0.20079	0.31527	0.19532	0.2005	0.067958	0.25538	0.27149	0.27005	0.26887	0.22957	0.12806	0.065897	0.22041	0.15245	0.20844	0.10313	0.27082	0.25586	0.25109	0.17551	0.20282
712.17	0.2733	0.30984	0.18379	0.16455	0.084266	0.15181	0.26079	0.21963	0.33043	0.28649	0.30747	0.24499	0.2154	0.29281	0.29516	0.20231	0.31582	0.2284	0.22157	0.093997	0.26776	0.28219	0.2645	0.27575	0.24012	0.14898	0.062839	0.23776	0.1733	0.24698	0.12929	0.283	0.26453	0.25628	0.17942	0.21748
713.17	0.30369	0.32212	0.19898	0.17738	0.083086	0.15021	0.26676	0.24843	0.35343	0.29271	0.31699	0.25589	0.23854	0.29824	0.28864	0.2141	0.31733	0.22858	0.2234	0.11085	0.26947	0.29715	0.26783	0.30182	0.23547	0.18545	0.084264	0.23318	0.22907	0.25774	0.13256	0.30399	0.28336	0.27491	0.19557	0.23337
714.15	0.33297	0.33686	0.21746	0.19382	0.077524	0.16363	0.279	0.26962	0.35606	0.29693	0.31601	0.2587	0.25771	0.31817	0.29214	0.22274	0.28774	0.24016	0.23114	0.11666	0.26903	0.32313	0.27561	0.31628	0.28613	0.22294	0.077698	0.23179	0.23371	0.27816	0.13122	0.31941	0.28786	0.27363	0.19479	0.22804
715.13	0.34481	0.34157	0.23423	0.21477	0.097365	0.17472	0.293	0.28036	0.36598	0.30127	0.32369	0.27541	0.25331	0.33282	0.29155	0.23633	0.29541	0.2434	0.24361	0.13181	0.27424	0.3391	0.27544	0.33927	0.2848	0.23179	0.077956	0.26498	0.2519	0.29537	0.15303	0.32619	0.29548	0.29249	0.21355	0.25848
716.13	0.35413	0.34686	0.24216	0.22046	0.11084	0.17538	0.30271	0.28232	0.36995	0.30383	0.33044	0.28159	0.2722	0.3301	0.30216	0.23016	0.28298	0.23438	0.24783	0.13914	0.28318	0.35495	0.28251	0.36551	0.29404	0.20807	0.11632	0.25653	0.2689	0.27165	0.1599	0.31467	0.28118	0.28473	0.2129	0.26861
717.11	0.35379	0.35275	0.26337	0.23395	0.12708	0.1664	0.31918	0.29036	0.36758	0.29982	0.33779	0.31106	0.28506	0.33444	0.32883	0.24298	0.29979	0.24676	0.25245	0.14513	0.29298	0.36642	0.30909	0.38734	0.30308	0.23448	0.14663	0.28559	0.30065	0.25876	0.17808	0.30527	0.29938	0.29029	0.21451	0.29342
718.08	0.35935	0.35094	0.26376	0.23269	0.13938	0.18237	0.32919	0.29842	0.3676	0.3004	0.34399	0.33771	0.31133	0.34346	0.33321	0.23555	0.31322	0.26157	0.2639	0.16332	0.30159	0.37201	0.34088	0.41829	0.33195	0.2493	0.15399	0.28104	0.31527	0.29118	0.18617	0.31683	0.30244	0.28948	0.21917	0.31717
719.09	0.3589	0.35987	0.27428	0.23954	0.15147	0.19222	0.32904	0.3026	0.37942	0.33188	0.35195	0.34998	0.30932	0.33838	0.33329	0.24067	0.33156	0.25955	0.25623	0.17332	0.32533	0.39176	0.35713	0.44362	0.32624	0.25154	0.16994	0.28917	0.31817	0.28473	0.18782	0.33287	0.31499	0.31698	0.22306	0.33911
720.06	0.37376	0.36483	0.28638	0.25388	0.15676	0.20051	0.34191	0.31274	0.39508	0.34329	0.36202	0.37023	0.33561	0.33494	0.33681	0.25824	0.34693	0.26007	0.25551	0.17725	0.3426	0.42087	0.38605	0.46501	0.37186	0.27033	0.2028	0.30996	0.33613	0.28149	0.19939	0.32532	0.33553	0.31238	0.23437	0.35678
721.06	0.38862	0.36922	0.29648	0.2547	0.1747	0.20869	0.35	0.3429	0.4085	0.35482	0.3748	0.39384	0.33877	0.35557	0.32764	0.26831	0.38162	0.26808	0.26279	0.19475	0.34836	0.42541	0.41879	0.47922	0.3818	0.32346	0.19884	0.32491	0.37756	0.30018	0.20559	0.3506	0.35406	0.32524	0.24456	0.37553
722.04	0.41252	0.39089	0.30517	0.2627	0.16968	0.23737	0.35232	0.35344	0.40578	0.36079	0.39027	0.39162	0.32618	0.35668	0.32202	0.26743	0.36357	0.26318	0.28213	0.21325	0.35004	0.43697	0.42434	0.48445	0.41289	0.34623	0.19968	0.3367	0.379	0.30075	0.2046	0.38371	0.33793	0.33955	0.25253	0.381
723.02	0.41233	0.41233	0.31942	0.27871	0.17401	0.25314	0.35307	0.35533	0.40149	0.36598	0.41324	0.397	0.32154	0.36385	0.33149	0.27504	0.36144	0.27058	0.29205	0.23091	0.35593	0.44195	0.4375	0.47914	0.42152	0.36604	0.2245	0.35848	0.3645	0.28086	0.19675	0.39282	0.34334	0.34459	0.27824	0.36906
724.02	0.41954	0.41287	0.3331	0.27012	0.17924	0.26005	0.35912	0.3478	0.40752	0.36293	0.41586	0.41088	0.32457	0.37745	0.34645	0.279	0.35932	0.26798	0.29921	0.22669	0.34778	0.44255	0.44093	0.46616	0.43323	0.37179	0.26522	0.38098	0.36776	0.27996	0.20299	0.38097	0.33685	0.34739	0.28286	0.36797
724.99	0.41633	0.42509	0.33139	0.25846	0.18458	0.2778	0.36067	0.35165	0.41621	0.36625	0.4302	0.406	0.30993	0.36663	0.35797	0.26697	0.36905	0.29642	0.30482	0.23517	0.35129	0.42833	0.44046	0.45728	0.42534	0.37558	0.25474	0.35356	0.37194	0.3124	0.20291	0.39289	0.3309	0.35288	0.29086	0.34842
725.97	0.40836	0.43254	0.33182	0.26383	0.18445	0.28565	0.36448	0.33819	0.42425	0.37894	0.43203	0.40319	0.28793	0.3533	0.36012	0.26424	0.36003	0.30867	0.31869	0.23397	0.34653	0.45177	0.41849	0.45237	0.42076	0.37271	0.24502	0.34441	0.35386	0.31063	0.2135	0.38372	0.33581	0.36263	0.29146	0.34309
726.97	0.40879	0.41535	0.33467	0.26357	0.20509	0.28672	0.36086	0.33365	0.43533	0.38572	0.43293	0.41955	0.28685	0.3571	0.36012	0.25142	0.3831	0.31902	0.30428	0.23055	0.34681	0.43551	0.39881	0.4621	0.4208	0.36714	0.26306	0.30991	0.36197	0.3264	0.20688	0.35599	0.34423	0.35179	0.30453	0.34707
727.95	0.42254	0.42128	0.31956	0.25614	0.21817	0.27175	0.36664	0.33416	0.43717	0.39608	0.42636	0.42435	0.28416	0.36204	0.3555	0.24435	0.39709	0.32862	0.29904	0.22179	0.34638	0.42944	0.38752	0.46129	0.41468	0.38602	0.21627	0.31611	0.37069	0.35562	0.2248	0.33427	0.33155	0.35449	0.29753	0.35704
728.92	0.41495	0.43037	0.30574	0.26399	0.22587	0.26763	0.3645	0.34035	0.43755	0.403	0.43138	0.42762	0.27131	0.35629	0.34744	0.2358	0.40238	0.33938	0.31136	0.23034	0.34668	0.40869	0.36358	0.46457	0.41077	0.39973	0.21213	0.31939	0.35145	0.35328	0.23435	0.32374	0.32362	0.34825	0.30669	0.35448
729.92	0.42894	0.42673	0.29733	0.27143	0.22226	0.26259	0.3651	0.34358	0.43423	0.40847	0.42085	0.4255	0.27098	0.37485	0.34336	0.23387	0.39218	0.32887	0.31961	0.22422	0.34122	0.3988	0.33294	0.45839	0.41061	0.40331	0.20497	0.35068	0.34756	0.34595	0.22143	0.30958	0.33045	0.35018	0.29421	0.36934
730.9	0.4373	0.42929	0.30578	0.27273	0.22295	0.25653	0.36102	0.34191	0.42827	0.41227	0.42623	0.43419	0.28421	0.37981	0.35393	0.23995	0.39125	0.32889	0.31479	0.21651	0.34022	0.37162	0.3303	0.4449	0.40935	0.3963	0.21725	0.38538	0.37376	0.35091	0.21111	0.30061	0.3335	0.35032	0.297	0.36788
731.87	0.43348	0.44153	0.31279	0.26235	0.20397	0.26027	0.36398	0.34309	0.41703	0.4211	0.42286	0.43583	0.28006	0.36729	0.35719	0.24267	0.37129	0.3317	0.30368	0.20408	0.32974	0.36437	0.32983	0.42556	0.41492	0.39053	0.22853	0.42812	0.35485	0.36085	0.20963	0.28954	0.33209	0.36166	0.297	0.36519
732.87	0.43078	0.44748	0.31425	0.2692	0.20534	0.27628	0.36822	0.33858	0.42458	0.42269	0.43866	0.43683	0.28136	0.36975	0.34332	0.24945	0.37635	0.32945	0.30581	0.19564	0.31782	0.35177	0.31558	0.41413	0.40396	0.37686	0.22139	0.4409	0.36603	0.36258	0.20557	0.29091	0.34273	0.36896	0.30138	0.36114
733.85	0.43587	0.44374	0.31785	0.27205	0.20199	0.2816	0.37628	0.3523	0.4205	0.4254	0.45564	0.43309	0.29579	0.3702	0.34217	0.25297	0.38333	0.3257	0.29353	0.19804	0.30399	0.35196	0.31463	0.41626	0.42254	0.35408	0.20745	0.44369	0.41032	0.36871	0.19152	0.29522	0.34297	0.37236	0.31206	0.34763
734.83	0.4136	0.45063	0.31761	0.27922	0.20316	0.29046	0.3821	0.34497	0.4155	0.41842	0.46457	0.43758	0.27147	0.36235	0.33779	0.25808	0.38883	0.32652	0.29842	0.18528	0.29905	0.34873	0.30586	0.41386	0.38075	0.32463	0.21951	0.46379	0.39114	0.37601	0.19051	0.28656	0.33102	0.37106	0.31389	0.3468
735.82	0.41066	0.44619	0.30766	0.29182	0.20917	0.29657	0.39339	0.35675	0.40718	0.42036	0.47197	0.44093	0.28044	0.35224	0.32587	0.25578	0.39134	0.33202	0.30554	0.18931	0.2988	0.3466	0.29646	0.40522	0.38611	0.31198	0.22627	0.47218	0.37467	0.38885	0.18799	0.28586	0.323	0.37233	0.32515	0.36232
736.8	0.41261	0.44864	0.30043	0.29612	0.23212	0.29409	0.39276	0.36764	0.41291	0.42532	0.47764	0.43645	0.2931	0.35498	0.32332	0.26099	0.41399	0.32551	0.31345	0.1956	0.29951	0.3456	0.28063	0.40247	0.36217	0.31564	0.22018	0.4567	0.41929	0.36955	0.1756	0.29522	0.31757	0.36801	0.31914	0.36503
737.77	0.41445	0.43826	0.30062	0.30033	0.23552	0.29214	0.39203	0.37453	0.40753	0.43397	0.46565	0.41887	0.29163	0.34074	0.32455	0.25762	0.39355	0.32078	0.31102	0.1932	0.297	0.36878	0.26835	0.39553	0.38098	0.31585	0.25144	0.45195	0.40585	0.34703	0.16838	0.28378	0.32216	0.35855	0.30685	0.34971
738.77	0.41715	0.43803	0.30038	0.29982	0.23101	0.28692	0.39141	0.37832	0.41432	0.42868	0.46536	0.39538	0.28955	0.34298	0.32826	0.26797	0.37012	0.31858	0.31605	0.19503	0.30277	0.38275	0.25723	0.37217	0.37444	0.36198	0.2673	0.45596	0.36474	0.33443	0.17429	0.28031	0.32365	0.37191	0.30433	0.35059
739.75	0.42902	0.44411	0.31142	0.29573	0.2265	0.28158	0.38902	0.38844	0.40219	0.436	0.4694	0.39234	0.31872	0.36248	0.33197	0.26746	0.3448	0.31703	0.31127	0.20297	0.29593	0.38534	0.2589	0.36237	0.41219	0.4138	0.28191	0.42829	0.39734	0.31277	0.18031	0.28131	0.30062	0.36223	0.31114	0.34077
740.72	0.43324	0.44412	0.30919	0.29728	0.2296	0.276	0.38449	0.38191	0.42276	0.43005	0.46515	0.37929	0.31622	0.36185	0.33967	0.28356	0.34084	0.31029	0.31055	0.19898	0.29055	0.39138	0.25122	0.36997	0.41007	0.41181	0.26626	0.44571	0.40559	0.32064	0.17689	0.27632	0.31052	0.35255	0.31381	0.32899
741.7	0.43042	0.44249	0.32223	0.31011	0.23127	0.29221	0.38691	0.38197	0.42824	0.43214	0.45927	0.37575	0.31901	0.36701	0.33832	0.29668	0.32749	0.30496	0.31403	0.19389	0.29142	0.39604	0.25393	0.36486	0.41719	0.41797	0.28971	0.47188	0.38556	0.32353	0.19445	0.27105	0.32028	0.34846	0.31772	0.31659
742.69	0.43237	0.43923	0.32214	0.31299	0.24031	0.30072	0.37847	0.39959	0.42472	0.4368	0.45386	0.38406	0.31665	0.366	0.34635	0.29717	0.33169	0.31026	0.31698	0.20086	0.30933	0.39138	0.24261	0.37295	0.39898	0.43673	0.30788	0.48319	0.39894	0.31853	0.19567	0.28687	0.31975	0.34783	0.31748	0.32192
743.67	0.42905	0.43587	0.31778	0.30595	0.25596	0.32139	0.38569	0.38946	0.44557	0.4438	0.45255	0.40227	0.31946	0.36451	0.35352	0.29392	0.3616	0.309	0.30776	0.20909	0.32702	0.37478	0.24599	0.37123	0.40325	0.43032	0.293	0.46479	0.41834	0.31382	0.1954	0.28092	0.34415	0.33234	0.30245	0.32497
744.64	0.43201	0.41546	0.30843	0.31335	0.27854	0.33136	0.3841	0.3863	0.47145	0.44881	0.46329	0.41432	0.31578	0.34652	0.35951	0.29797	0.37711	0.30938	0.30837	0.20839	0.35396	0.35229	0.24988	0.37467	0.38924	0.43305	0.2915	0.47757	0.41158	0.32753	0.19418	0.2867	0.37735	0.33374	0.30437	0.33185
745.64	0.41087	0.40672	0.29765	0.31348	0.2853	0.34185	0.38575	0.38895	0.46424	0.45091	0.4614	0.42805	0.31799	0.34717	0.34837	0.2963	0.38487	0.29774	0.30191	0.21042	0.36409	0.35012	0.24455	0.36311	0.36574	0.45923	0.28444	0.45161	0.39399	0.29854	0.19597	0.28131	0.36655	0.34822	0.28261	0.332
746.61	0.39926	0.40242	0.2796	0.32643	0.28778	0.32664	0.37801	0.39226	0.46683	0.44879	0.46865	0.42727	0.3099	0.35198	0.34585	0.30085	0.39291	0.30865	0.28877	0.22204	0.35922	0.35717	0.24581	0.36405	0.36913	0.46988	0.26504	0.45025	0.37731	0.29266	0.17831	0.29479	0.36213	0.34627	0.27646	0.33934
747.59	0.38188	0.39788	0.28367	0.32349	0.28203	0.3207	0.39082	0.38588	0.48517	0.44054	0.47589	0.41145	0.31624	0.35428	0.3442	0.30966	0.39498	0.3007	0.2958	0.2226	0.34979	0.34706	0.25012	0.3458	0.36724	0.46102	0.24563	0.44451	0.35372	0.28677	0.1926	0.29165	0.3512	0.35169	0.28649	0.33706
748.58	0.3768	0.39335	0.29258	0.34668	0.29232	0.31619	0.38435	0.39151	0.46566	0.43095	0.46467	0.39062	0.31448	0.35166	0.3362	0.32271	0.38889	0.31224	0.30323	0.20414	0.3352	0.34822	0.24583	0.34218	0.36181	0.46204	0.23532	0.46678	0.3894	0.31185	0.19183	0.31365	0.32687	0.34873	0.29382	0.34562
749.56	0.37285	0.39756	0.29194	0.3504	0.29922	0.31561	0.37828	0.40321	0.47248	0.43753	0.46432	0.386	0.31286	0.35636	0.33261	0.33151	0.40795	0.31671	0.29101	0.20708	0.32997	0.36517	0.24333	0.33245	0.36453	0.42628	0.22273	0.47905	0.40282	0.33517	0.1971	0.3175	0.31717	0.35784	0.29432	0.33708
750.53	0.38873	0.40576	0.28374	0.349	0.30712	0.33082	0.36957	0.40924	0.47654	0.44212	0.4593	0.38975	0.30918	0.35905	0.32741	0.33706	0.40269	0.32852	0.2953	0.20382	0.33785	0.36044	0.23856	0.3502	0.39237	0.4251	0.21268	0.48281	0.38918	0.38394	0.20626	0.31772	0.31384	0.34246	0.29382	0.35177
751.51	0.39482	0.3997	0.27924	0.33592	0.2993	0.32097	0.37162	0.42068	0.47252	0.44592	0.45405	0.38399	0.31802	0.35053	0.32328	0.33609	0.39757	0.30489	0.29539	0.19956	0.35052	0.35736	0.21911	0.33677	0.41073	0.42342	0.18824	0.46828	0.41645	0.36399	0.20929	0.31166	0.31525	0.33277	0.28624	0.34934
752.5	0.39965	0.4066	0.29629	0.32262	0.30457	0.32966	0.36525	0.43084	0.4628	0.45698	0.45289	0.38968	0.31625	0.35272	0.34059	0.3369	0.40101	0.31316	0.29523	0.19991	0.36248	0.35194	0.21081	0.34336	0.42931	0.42544	0.22008	0.42672	0.44012	0.36449	0.19996	0.32474	0.30719	0.32242	0.27509	0.35257
753.48	0.41264	0.40196	0.28324	0.30913	0.28699	0.318	0.36858	0.43868	0.45945	0.46637	0.46414	0.41569	0.32907	0.35391	0.34218	0.33347	0.38707	0.29448	0.31406	0.19816	0.35247	0.3589	0.21418	0.34686	0.42873	0.43341	0.24864	0.42364	0.37896	0.33168	0.20086	0.32148	0.29818	0.32817	0.27337	0.34801
754.45	0.39977	0.40408	0.29059	0.30456	0.27436	0.32005	0.3817	0.42779	0.44471	0.45915	0.4644	0.40892	0.33998	0.34553	0.34248	0.34693	0.36198	0.30429	0.32909	0.18759	0.33766	0.35887	0.2154	0.34688	0.42309	0.44385	0.28377	0.43932	0.36714	0.33512	0.19446	0.30217	0.28891	0.32241	0.27997	0.34637
755.44	0.40522	0.40619	0.32091	0.3049	0.27272	0.32156	0.38904	0.43189	0.45473	0.45984	0.47436	0.41296	0.3466	0.34547	0.36281	0.34903	0.37386	0.31815	0.34267	0.18598	0.32933	0.3661	0.22662	0.33706	0.40751	0.45651	0.33706	0.43258	0.43114	0.34291	0.19924	0.30953	0.29344	0.33129	0.29443	0.34929
756.42	0.41355	0.41158	0.32712	0.30719	0.28878	0.33522	0.40087	0.4312	0.46659	0.46523	0.48947	0.42356	0.35013	0.35484	0.36527	0.35102	0.38262	0.32657	0.36137	0.18635	0.32521	0.36579	0.24633	0.33948	0.40362	0.46695	0.3621	0.4424	0.44309	0.3776	0.20628	0.30195	0.29446	0.34409	0.31159	0.362
757.39	0.4116	0.41405	0.31664	0.31573	0.29595	0.34927	0.41086	0.43284	0.47502	0.45188	0.49394	0.44214	0.35823	0.36184	0.34489	0.36103	0.38351	0.32348	0.37103	0.19334	0.3223	0.36961	0.25341	0.34023	0.41978	0.4774	0.33996	0.48218	0.44453	0.42106	0.20722	0.29814	0.31078	0.35577	0.31147	0.37655
758.36	0.40738	0.42737	0.32798	0.32437	0.30928	0.35914	0.41243	0.43836	0.4894	0.44221	0.49046	0.42742	0.35409	0.35851	0.35467	0.36175	0.41633	0.33507	0.37192	0.20765	0.34195	0.34788	0.25035	0.33594	0.43196	0.46908	0.35213	0.47787	0.49861	0.48964	0.20987	0.28861	0.31681	0.34854	0.31001	0.37581
759.36	0.41696	0.42002	0.33262	0.32685	0.31217	0.36301	0.40881	0.4582	0.50629	0.44671	0.48196	0.43367	0.35319	0.36462	0.35885	0.35753	0.43475	0.33387	0.38734	0.21675	0.35056	0.3561	0.2692	0.34353	0.44678	0.47015	0.35623	0.46867	0.51419	0.49274	0.23748	0.30394	0.33475	0.35003	0.30518	0.39081
760.33	0.40997	0.4247	0.32399	0.31919	0.30254	0.34691	0.41156	0.453	0.49883	0.44708	0.48363	0.43453	0.35391	0.38156	0.35474	0.35923	0.4253	0.31698	0.39255	0.22773	0.34729	0.35209	0.26983	0.33805	0.44949	0.48086	0.34696	0.4909	0.48043	0.48998	0.24047	0.31201	0.34024	0.34615	0.31316	0.38488
761.3	0.40186	0.43149	0.32706	0.33593	0.29577	0.35849	0.41049	0.44689	0.49481	0.44422	0.48227	0.43436	0.36818	0.38945	0.36873	0.35887	0.43381	0.3334	0.39933	0.23821	0.34354	0.3459	0.26858	0.35788	0.43281	0.45947	0.34527	0.51605	0.46503	0.52933	0.24508	0.33321	0.34141	0.35927	0.31543	0.39012
762.27	0.4044	0.42566	0.33554	0.34385	0.30439	0.35557	0.40697	0.43213	0.50548	0.45642	0.4899	0.43715	0.36816	0.38814	0.39079	0.36265	0.45876	0.32981	0.40283	0.22532	0.34568	0.36044	0.28391	0.36044	0.41215	0.46475	0.36149	0.51757	0.48483	0.56339	0.25894	0.3241	0.34785	0.36825	0.32723	0.40649
763.27	0.40481	0.42427	0.34574	0.34366	0.30972	0.37001	0.39435	0.42912	0.50543	0.46884	0.50538	0.45229	0.38095	0.39955	0.39939	0.37285	0.45094	0.34154	0.39612	0.2327	0.33964	0.36812	0.29468	0.36432	0.41815	0.47126	0.33986	0.54831	0.4908	0.58867	0.26916	0.32771	0.36674	0.37991	0.34521	0.4108
764.24	0.41363	0.44073	0.35551	0.35095	0.30823	0.36748	0.38947	0.42055	0.5022	0.47692	0.52272	0.45163	0.38445	0.41587	0.40832	0.36952	0.4483	0.32921	0.39359	0.24804	0.33769	0.35656	0.28737	0.34961	0.43847	0.50667	0.32201	0.54421	0.46427	0.60401	0.25152	0.33522	0.36831	0.38766	0.34581	0.41174
765.21	0.41353	0.44401	0.35044	0.36727	0.30555	0.37539	0.38712	0.42633	0.50824	0.47016	0.52767	0.44698	0.38442	0.41445	0.40712	0.374	0.45123	0.33855	0.39252	0.24649	0.33767	0.34131	0.29272	0.3505	0.44183	0.48381	0.29358	0.55546	0.48318	0.63865	0.25627	0.33269	0.36108	0.38858	0.34214	0.41895
766.18	0.4305	0.43467	0.35964	0.34853	0.30693	0.3619	0.3884	0.44101	0.52128	0.46754	0.52409	0.45468	0.37687	0.392	0.41033	0.36978	0.44043	0.3299	0.4061	0.25537	0.3559	0.3402	0.28631	0.34335	0.46412	0.48045	0.31535	0.53308	0.51834	0.63234	0.27069	0.34369	0.3839	0.38826	0.34117	0.40981
767.18	0.42839	0.43081	0.35542	0.3552	0.29392	0.35127	0.3974	0.45013	0.5199	0.4648	0.53079	0.43885	0.37638	0.40304	0.40666	0.36842	0.41956	0.33505	0.41142	0.27682	0.35803	0.34033	0.28888	0.33693	0.48025	0.45068	0.31492	0.53895	0.52461	0.63947	0.28792	0.36643	0.39183	0.38503	0.34514	0.39379
768.15	0.4264	0.43618	0.37331	0.34915	0.28717	0.34964	0.40895	0.44982	0.51719	0.46864	0.53083	0.44142	0.37737	0.40476	0.40621	0.36292	0.4165	0.334	0.42408	0.27676	0.36809	0.35735	0.29184	0.34021	0.47852	0.43276	0.33139	0.5341	0.52698	0.6498	0.28999	0.38275	0.38933	0.39287	0.34003	0.4045
769.12	0.41725	0.4349	0.37409	0.35695	0.28846	0.36838	0.40513	0.45262	0.51117	0.45743	0.51521	0.43152	0.37364	0.39516	0.41503	0.37549	0.42147	0.34789	0.43085	0.26726	0.37228	0.3792	0.28962	0.35226	0.46093	0.40596	0.33551	0.55532	0.56996	0.67388	0.30303	0.38496	0.38657	0.39187	0.35591	0.40652
770.09	0.42014	0.43769	0.379	0.34936	0.2892	0.36793	0.40679	0.45141	0.50911	0.4577	0.51057	0.42136	0.37343	0.39764	0.43247	0.38174	0.41461	0.34532	0.43277	0.25763	0.37549	0.39828	0.29221	0.35051	0.47219	0.41915	0.35981	0.55728	0.54585	0.67105	0.30102	0.37306	0.38881	0.39534	0.34968	0.39859
771.09	0.42002	0.46149	0.38204	0.35715	0.28532	0.38992	0.38987	0.43159	0.49753	0.45652	0.51903	0.42034	0.3906	0.42971	0.43321	0.39243	0.41127	0.36048	0.42133	0.24402	0.37462	0.40514	0.30379	0.3544	0.48654	0.46247	0.34903	0.57044	0.51122	0.70445	0.28987	0.36298	0.37223	0.39332	0.35367	0.40639
772.06	0.4263	0.47198	0.37667	0.36021	0.28804	0.38266	0.38184	0.43141	0.47667	0.45579	0.51451	0.4188	0.39981	0.44339	0.45129	0.39739	0.42112	0.36652	0.42428	0.23515	0.35947	0.41488	0.29296	0.36632	0.48149	0.47147	0.3708	0.57872	0.53435	0.70511	0.28432	0.35275	0.35618	0.38638	0.35879	0.40411
773.03	0.42856	0.47535	0.35946	0.35948	0.29406	0.3685	0.38017	0.43743	0.47964	0.45016	0.51046	0.4048	0.38501	0.43732	0.45203	0.39821	0.41168	0.34851	0.41376	0.24294	0.35969	0.43136	0.2876	0.3653	0.46631	0.48022	0.37845	0.56362	0.54424	0.67039	0.28728	0.36083	0.35518	0.38425	0.35538	0.39098
774	0.43633	0.47732	0.35209	0.35741	0.27832	0.35302	0.39102	0.44925	0.49266	0.45211	0.51868	0.41304	0.39687	0.4262	0.44308	0.39803	0.39828	0.34164	0.40964	0.25731	0.36674	0.41843	0.28438	0.36906	0.46654	0.47515	0.376	0.55459	0.50178	0.66109	0.28926	0.37616	0.37934	0.38255	0.34243	0.37861
774.99	0.43481	0.47519	0.3634	0.36456	0.29072	0.3562	0.39111	0.45474	0.48542	0.45138	0.52854	0.40625	0.40046	0.41874	0.43757	0.39686	0.4092	0.34742	0.41036	0.28636	0.37547	0.4088	0.29799	0.37391	0.45178	0.46686	0.37506	0.52826	0.54206	0.6851	0.29652	0.39959	0.37697	0.38197	0.36226	0.36791
775.96	0.42036	0.4698	0.34404	0.37283	0.30323	0.33822	0.40117	0.46061	0.49327	0.45098	0.52682	0.39148	0.37738	0.40523	0.43465	0.40932	0.42108	0.32826	0.41252	0.29216	0.37796	0.41194	0.29984	0.36532	0.43063	0.45907	0.36075	0.54797	0.59137	0.67432	0.29528	0.39355	0.38353	0.37668	0.35628	0.35706
776.93	0.42059	0.46837	0.36391	0.36726	0.30893	0.35758	0.40762	0.4692	0.50482	0.45482	0.52428	0.39973	0.3686	0.37864	0.42397	0.41734	0.42481	0.33203	0.40774	0.30232	0.39547	0.40012	0.30208	0.37328	0.44583	0.46437	0.36612	0.5477	0.56968	0.67961	0.29438	0.41	0.39497	0.38762	0.35266	0.36928
777.9	0.40826	0.47067	0.36751	0.36835	0.30166	0.37614	0.41171	0.45285	0.50948	0.46435	0.51063	0.41377	0.35965	0.37659	0.41803	0.42762	0.43695	0.34705	0.41905	0.29469	0.39327	0.39076	0.29899	0.3864	0.44582	0.47707	0.37855	0.54205	0.56693	0.72347	0.30218	0.40395	0.4018	0.38501	0.35274	0.37385
778.89	0.39178	0.47927	0.36654	0.36912	0.32143	0.38491	0.40611	0.44567	0.50818	0.46652	0.50388	0.42163	0.35821	0.39002	0.4038	0.42378	0.47097	0.34827	0.4191	0.30186	0.39095	0.39376	0.29996	0.39615	0.4436	0.50335	0.35464	0.52861	0.637	0.74013	0.30816	0.40084	0.38763	0.39548	0.3709	0.39079
779.86	0.38924	0.486	0.36471	0.3626	0.32493	0.37735	0.40149	0.42815	0.50489	0.48285	0.50355	0.43207	0.36236	0.38671	0.39667	0.42024	0.47454	0.35355	0.41522	0.28665	0.39427	0.41323	0.28675	0.41885	0.45547	0.49975	0.35773	0.51783	0.61409	0.70533	0.30209	0.40302	0.39364	0.39845	0.37334	0.41139
780.83	0.40137	0.48141	0.37558	0.35722	0.32239	0.38833	0.40948	0.42381	0.49379	0.50219	0.49259	0.43647	0.36298	0.38114	0.39795	0.41975	0.49103	0.39098	0.42823	0.29022	0.39712	0.4117	0.28494	0.43316	0.45853	0.48875	0.35906	0.48977	0.5933	0.72783	0.32324	0.40787	0.388	0.41306	0.38803	0.4187
781.8	0.40007	0.48241	0.3629	0.3716	0.3182	0.39068	0.41024	0.41494	0.51233	0.49833	0.48641	0.44383	0.382	0.38966	0.39405	0.4325	0.48249	0.39397	0.43036	0.29614	0.41436	0.40946	0.27123	0.41581	0.44528	0.49577	0.34019	0.50139	0.56618	0.73891	0.32998	0.39818	0.39441	0.40897	0.37701	0.4098
782.8	0.4083	0.468	0.37404	0.37706	0.32918	0.3865	0.40639	0.43124	0.51723	0.49959	0.49239	0.45029	0.40056	0.39692	0.39597	0.42568	0.49175	0.40999	0.43053	0.29473	0.42152	0.41629	0.27637	0.42135	0.47013	0.4934	0.35715	0.51812	0.53846	0.7377	0.32037	0.39114	0.3889	0.41628	0.38013	0.42717
783.77	0.41741	0.4565	0.38332	0.3738	0.32598	0.39445	0.41799	0.45181	0.51365	0.50543	0.49509	0.45893	0.38951	0.39524	0.40069	0.43348	0.4745	0.42437	0.43435	0.29256	0.42903	0.43369	0.28228	0.42713	0.49035	0.48215	0.39556	0.50561	0.47252	0.72069	0.31839	0.40533	0.38487	0.40983	0.3836	0.41964
784.73	0.40755	0.46286	0.37405	0.37494	0.32717	0.40539	0.42851	0.48322	0.53508	0.50369	0.49369	0.46359	0.37314	0.41093	0.39776	0.43318	0.48334	0.42735	0.43751	0.31229	0.44026	0.43405	0.28856	0.42163	0.4881	0.52101	0.38904	0.53061	0.49775	0.72676	0.32384	0.42315	0.38571	0.42374	0.39424	0.41041
785.7	0.40384	0.45684	0.39145	0.38273	0.33551	0.41462	0.42524	0.50752	0.55121	0.50194	0.50913	0.47597	0.3883	0.40762	0.40064	0.43149	0.47722	0.43881	0.41736	0.32007	0.45521	0.45817	0.29067	0.42165	0.50368	0.52036	0.41003	0.54683	0.51425	0.72405	0.308	0.43258	0.39806	0.42119	0.39692	0.40562
786.67	0.41644	0.46774	0.40386	0.38877	0.34979	0.40741	0.43527	0.52897	0.54933	0.5255	0.54023	0.47844	0.38031	0.40669	0.41354	0.43454	0.50087	0.44596	0.41894	0.3327	0.45431	0.47899	0.34264	0.44481	0.5111	0.52021	0.42269	0.54209	0.53466	0.69151	0.30248	0.45038	0.39699	0.4343	0.44775	0.42602
787.66	0.40882	0.47945	0.39572	0.40065	0.35801	0.41871	0.45429	0.54203	0.55287	0.5378	0.55917	0.48747	0.37158	0.41495	0.42256	0.44816	0.50085	0.44627	0.43073	0.35055	0.44896	0.48538	0.36424	0.44793	0.48172	0.54178	0.41566	0.55757	0.57492	0.66627	0.31331	0.47405	0.40432	0.44493	0.48186	0.43877
788.63	0.42568	0.49956	0.39913	0.42902	0.38251	0.42766	0.47165	0.54203	0.55931	0.55455	0.57366	0.49265	0.38111	0.4363	0.44719	0.45742	0.52829	0.45645	0.44539	0.35459	0.44829	0.47789	0.37938	0.45429	0.48627	0.59668	0.41216	0.60787	0.62631	0.66674	0.33005	0.48012	0.40582	0.46742	0.50958	0.46986
789.6	0.43839	0.49842	0.44162	0.45707	0.40777	0.44743	0.48645	0.56231	0.56561	0.57075	0.58476	0.5054	0.41479	0.43448	0.47484	0.47607	0.55803	0.47739	0.45638	0.36647	0.45831	0.49333	0.38831	0.45944	0.49829	0.59158	0.48057	0.62283	0.65333	0.66077	0.33873	0.49539	0.42234	0.48129	0.52954	0.47909
790.57	0.44193	0.5093	0.44302	0.46728	0.40962	0.46263	0.50536	0.5818	0.57985	0.57947	0.59994	0.52035	0.41561	0.44727	0.48773	0.47802	0.56235	0.47452	0.49617	0.37039	0.45355	0.48637	0.40851	0.48162	0.48762	0.62549	0.49624	0.63195	0.63371	0.66677	0.37945	0.51206	0.43615	0.50299	0.576	0.51229
791.54	0.45211	0.51119	0.46054	0.46714	0.41851	0.49452	0.52388	0.59612	0.5921	0.59844	0.60834	0.54223	0.44117	0.46181	0.49352	0.47058	0.57481	0.50494	0.51854	0.37181	0.4525	0.50826	0.41048	0.50499	0.50382	0.6547	0.50433	0.64471	0.62552	0.69088	0.39006	0.52929	0.44116	0.5287	0.60327	0.53495
792.53	0.48125	0.53198	0.47606	0.47241	0.44025	0.52248	0.53398	0.6249	0.62273	0.60894	0.61568	0.55113	0.47128	0.47661	0.50963	0.4666	0.60153	0.53638	0.53566	0.39599	0.48483	0.53975	0.42042	0.52404	0.53543	0.66935	0.53513	0.63285	0.6083	0.70825	0.4083	0.54734	0.46552	0.54109	0.64243	0.54553
793.5	0.48703	0.54459	0.49242	0.47819	0.44045	0.55474	0.5472	0.65846	0.64568	0.61018	0.63599	0.56427	0.49358	0.49001	0.52478	0.4798	0.62173	0.55907	0.55972	0.42625	0.5204	0.55406	0.43808	0.53589	0.55096	0.66078	0.56365	0.63073	0.62056	0.73117	0.42644	0.56637	0.49014	0.55068	0.67003	0.54739
794.47	0.52983	0.56934	0.47768	0.49328	0.45251	0.5772	0.55621	0.66346	0.66796	0.63193	0.64484	0.58667	0.50953	0.52457	0.53411	0.49111	0.62859	0.57124	0.58534	0.43388	0.52631	0.58911	0.45978	0.55216	0.58674	0.70109	0.53792	0.65613	0.61326	0.7643	0.45189	0.56416	0.51503	0.57055	0.68484	0.57597
795.43	0.56384	0.59244	0.50088	0.50929	0.47799	0.59482	0.56747	0.66923	0.6795	0.64186	0.66081	0.60456	0.53859	0.55119	0.5555	0.50272	0.67676	0.58215	0.60244	0.44884	0.5477	0.62799	0.48262	0.57311	0.62009	0.71177	0.55962	0.64669	0.6884	0.73837	0.45733	0.58025	0.52163	0.57531	0.70435	0.58546
796.4	0.58755	0.60177	0.49596	0.53943	0.494	0.62091	0.56932	0.69114	0.6974	0.65848	0.66895	0.61462	0.56365	0.56269	0.56999	0.52124	0.7025	0.59951	0.6249	0.47909	0.57509	0.64448	0.49622	0.58997	0.63867	0.72714	0.56567	0.66598	0.73254	0.75628	0.4816	0.59842	0.54475	0.58588	0.71725	0.59676
797.39	0.62355	0.61692	0.50103	0.56812	0.4976	0.63016	0.58341	0.70233	0.70416	0.66807	0.68456	0.63148	0.58768	0.57961	0.57242	0.54666	0.72198	0.60103	0.64486	0.49056	0.58374	0.65519	0.52664	0.60791	0.68303	0.74546	0.53664	0.71376	0.77517	0.75897	0.49177	0.60625	0.56569	0.61378	0.73991	0.61035
798.36	0.6652	0.62892	0.51123	0.57733	0.5146	0.63273	0.5965	0.70885	0.71343	0.69148	0.69736	0.64847	0.61479	0.58696	0.57431	0.55391	0.7375	0.60989	0.65238	0.49208	0.59131	0.68045	0.55706	0.63759	0.7245	0.746	0.54293	0.73571	0.77868	0.74674	0.49829	0.61016	0.5877	0.63384	0.75089	0.63768
799.33	0.67194	0.65562	0.55295	0.58612	0.53017	0.65579	0.60862	0.735	0.73553	0.70373	0.72009	0.64951	0.63186	0.60513	0.59548	0.55731	0.77082	0.63799	0.66434	0.51834	0.61099	0.69608	0.59216	0.67158	0.73623	0.76753	0.58177	0.73377	0.81348	0.74619	0.50609	0.63278	0.59969	0.64752	0.7923	0.64926
800.29	0.68381	0.67682	0.5744	0.60084	0.53903	0.68273	0.6306	0.77147	0.76516	0.73014	0.73416	0.67806	0.65747	0.63248	0.60888	0.57728	0.77041	0.65924	0.67903	0.55726	0.63403	0.70194	0.63029	0.68253	0.76337	0.78188	0.60217	0.74912	0.77967	0.76344	0.52722	0.66363	0.63008	0.67002	0.80462	0.67014
801.26	0.70108	0.70374	0.61126	0.61053	0.54536	0.68175	0.64994	0.79063	0.78498	0.73648	0.76366	0.70122	0.66613	0.65089	0.63553	0.58995	0.78018	0.67416	0.70276	0.57058	0.65178	0.72759	0.65588	0.70223	0.78036	0.80019	0.63569	0.75667	0.81867	0.76432	0.54835	0.68051	0.64883	0.698	0.81369	0.69683
802.23	0.7029	0.72564	0.64312	0.62759	0.57829	0.7002	0.67397	0.79855	0.80176	0.74225	0.78707	0.71909	0.68479	0.67409	0.65798	0.60231	0.80205	0.70541	0.72124	0.59097	0.66749	0.75253	0.66514	0.72444	0.77025	0.81824	0.65583	0.76031	0.82968	0.80436	0.5683	0.69669	0.65917	0.70594	0.80593	0.72962
803.22	0.70898	0.73422	0.67012	0.64034	0.60077	0.71093	0.68234	0.80878	0.81587	0.75593	0.80416	0.73813	0.70021	0.69312	0.68075	0.61161	0.82567	0.72272	0.73906	0.62093	0.69075	0.78955	0.66883	0.74569	0.76872	0.82814	0.67748	0.79024	0.84971	0.83298	0.58395	0.72473	0.65718	0.72428	0.8141	0.7601
804.18	0.73087	0.73065	0.67186	0.66158	0.59599	0.73496	0.69599	0.82908	0.83699	0.75935	0.8306	0.7605	0.73446	0.70233	0.69059	0.63423	0.83923	0.73242	0.76106	0.6484	0.71773	0.78783	0.68757	0.74894	0.79516	0.81852	0.67793	0.82626	0.83665	0.87094	0.60905	0.75024	0.69797	0.73478	0.81464	0.7782
805.15	0.74672	0.74797	0.69042	0.68096	0.61154	0.73575	0.71011	0.83645	0.8479	0.75641	0.84452	0.77348	0.75177	0.72513	0.70226	0.65162	0.86214	0.74997	0.77558	0.65584	0.73101	0.81205	0.68593	0.78096	0.82688	0.85755	0.69805	0.86909	0.84403	0.89281	0.62415	0.77073	0.70775	0.74852	0.80967	0.8247
806.12	0.75793	0.75361	0.69657	0.69859	0.63786	0.75127	0.71504	0.8362	0.86728	0.77153	0.8313	0.78556	0.78055	0.74554	0.69809	0.65586	0.88342	0.75219	0.77412	0.66887	0.74969	0.83022	0.68795	0.79126	0.876	0.8736	0.72473	0.87683	0.84479	0.85913	0.64215	0.79581	0.73024	0.75709	0.78955	0.84598
807.08	0.78117	0.76368	0.70684	0.71015	0.63097	0.76703	0.71252	0.84627	0.88784	0.79824	0.84322	0.79159	0.82287	0.75146	0.70954	0.66553	0.89992	0.76478	0.7847	0.67854	0.76236	0.83396	0.70262	0.80228	0.92092	0.89631	0.76679	0.88139	0.85697	0.85963	0.6552	0.83219	0.7595	0.77249	0.77627	0.84923
808.07	0.79349	0.77374	0.72325	0.72202	0.64167	0.79727	0.71244	0.86356	0.91659	0.81825	0.85419	0.80148	0.84485	0.76279	0.72604	0.67204	0.91805	0.79155	0.78845	0.70163	0.7719	0.85169	0.71096	0.79973	0.91141	0.93112	0.77856	0.87156	0.89112	0.86245	0.65749	0.85181	0.80255	0.78798	0.77848	0.85383
809.04	0.80178	0.76908	0.73008	0.72014	0.66413	0.80361	0.7239	0.85217	0.9162	0.83079	0.85849	0.80493	0.83617	0.7716	0.72941	0.66579	0.91889	0.80248	0.7956	0.71066	0.77614	0.88714	0.71106	0.8232	0.89859	0.92122	0.7868	0.84711	0.92675	0.86204	0.66623	0.86709	0.80674	0.80604	0.76565	0.87401
810	0.80717	0.76069	0.71979	0.72972	0.6613	0.82495	0.7285	0.85007	0.92759	0.84198	0.85471	0.79771	0.83971	0.75547	0.73115	0.66478	0.92734	0.81391	0.80144	0.71334	0.77822	0.90292	0.71254	0.82699	0.86769	0.89725	0.78089	0.8721	0.92929	0.86629	0.66196	0.86463	0.81891	0.80786	0.75977	0.86545
810.97	0.8015	0.76792	0.72517	0.73375	0.67	0.83973	0.73026	0.84835	0.92467	0.84011	0.86904	0.78997	0.82379	0.75268	0.73806	0.66306	0.92991	0.82368	0.80319	0.71774	0.78701	0.91141	0.7273	0.84107	0.83831	0.91129	0.77144	0.88002	0.93151	0.88836	0.64487	0.86103	0.83147	0.81292	0.76938	0.87215
811.93	0.78792	0.75565	0.7384	0.73787	0.67584	0.83832	0.73435	0.83797	0.90638	0.82954	0.86489	0.80176	0.79547	0.7485	0.72805	0.65512	0.92595	0.80444	0.79603	0.72549	0.78558	0.92578	0.72294	0.85359	0.8065	0.89421	0.78847	0.89159	0.92951	0.85194	0.63488	0.84751	0.80976	0.80733	0.77494	0.87762
812.9	0.78362	0.75084	0.72808	0.74332	0.68333	0.82645	0.74147	0.81363	0.89258	0.81741	0.84893	0.80519	0.79485	0.73449	0.70771	0.64549	0.91002	0.79293	0.7979	0.70601	0.78091	0.91612	0.72186	0.8661	0.82492	0.87565	0.7997	0.87464	0.8878	0.8389	0.62339	0.83244	0.79631	0.80163	0.75491	0.86978
813.87	0.78383	0.75864	0.72431	0.74465	0.67883	0.80557	0.74633	0.81963	0.88115	0.81352	0.83845	0.81479	0.8001	0.73282	0.69102	0.64613	0.90291	0.78039	0.79138	0.69585	0.78776	0.89737	0.72192	0.86589	0.83518	0.90843	0.80107	0.86402	0.87075	0.79573	0.60178	0.81206	0.78772	0.77735	0.74531	0.87233
814.85	0.77286	0.75907	0.73166	0.73797	0.6874	0.79694	0.73906	0.80986	0.8787	0.80962	0.8296	0.8078	0.79753	0.74021	0.67131	0.64173	0.88246	0.76569	0.76599	0.6996	0.77491	0.88274	0.71248	0.85931	0.82758	0.93158	0.77948	0.84121	0.87896	0.79026	0.58103	0.80173	0.77329	0.76547	0.72382	0.86982
815.82	0.77104	0.75401	0.73601	0.72872	0.67509	0.79925	0.74244	0.81364	0.87823	0.80259	0.82156	0.80852	0.79289	0.74092	0.64847	0.63672	0.87165	0.74744	0.76351	0.70223	0.74452	0.88512	0.69998	0.84349	0.82812	0.93769	0.77352	0.83543	0.85557	0.78594	0.58049	0.80144	0.76116	0.74497	0.69704	0.84896
816.78	0.75666	0.75874	0.72423	0.70347	0.65441	0.7941	0.73123	0.82	0.87193	0.80437	0.81374	0.78802	0.77998	0.74678	0.64944	0.62006	0.85403	0.74158	0.75184	0.6796	0.73765	0.8688	0.70204	0.83125	0.81587	0.95267	0.73198	0.80577	0.81563	0.77166	0.56972	0.79221	0.76121	0.73665	0.69046	0.84901
817.75	0.75558	0.75844	0.70829	0.69346	0.62537	0.7875	0.72598	0.82673	0.86997	0.78885	0.80509	0.77561	0.75733	0.74798	0.63111	0.61306	0.81504	0.7314	0.75116	0.68295	0.71756	0.85274	0.70078	0.82044	0.80581	0.95801	0.70001	0.79023	0.79974	0.75415	0.56185	0.78058	0.75163	0.71009	0.67052	0.8408
818.71	0.72008	0.75148	0.69021	0.68601	0.60743	0.7801	0.71026	0.81331	0.87872	0.77856	0.7886	0.76641	0.72435	0.7401	0.61947	0.60714	0.79045	0.70538	0.74628	0.6598	0.6905	0.84793	0.68293	0.80565	0.77195	0.95125	0.67862	0.81267	0.7682	0.72784	0.54365	0.77146	0.73986	0.71114	0.65113	0.8338
819.68	0.70254	0.73564	0.65757	0.66789	0.57585	0.76694	0.68601	0.79419	0.85371	0.76738	0.78765	0.75348	0.68856	0.71711	0.61008	0.5789	0.77087	0.6824	0.73079	0.62856	0.67592	0.83116	0.67609	0.78498	0.77288	0.92547	0.67465	0.78614	0.7177	0.67289	0.52674	0.75591	0.72336	0.6963	0.64062	0.80325
820.64	0.68322	0.7233	0.63733	0.65651	0.54625	0.75063	0.67399	0.77015	0.83278	0.75396	0.77873	0.74208	0.65821	0.69198	0.59885	0.57346	0.73905	0.66422	0.70572	0.60042	0.67129	0.79885	0.6738	0.77665	0.739	0.89647	0.66889	0.78177	0.669	0.65124	0.49445	0.72093	0.70549	0.67865	0.64233	0.77973
821.63	0.67758	0.70826	0.62193	0.64738	0.54445	0.73261	0.66489	0.74584	0.82058	0.73663	0.76537	0.74045	0.65363	0.67905	0.57653	0.56525	0.72012	0.63577	0.68443	0.58147	0.65717	0.78452	0.65441	0.77419	0.7485	0.87289	0.69517	0.78274	0.66872	0.64389	0.47268	0.68022	0.68828	0.65618	0.62349	0.75038
822.59	0.65071	0.69356	0.63434	0.63731	0.53087	0.71613	0.65539	0.73186	0.80876	0.7407	0.7493	0.70641	0.64549	0.65566	0.58403	0.56385	0.70947	0.59832	0.65895	0.56239	0.66393	0.77347	0.63235	0.756	0.73993	0.84708	0.72321	0.81245	0.65761	0.61081	0.45393	0.6624	0.69124	0.65059	0.60544	0.73217
823.56	0.64141	0.68831	0.63547	0.63481	0.51202	0.70512	0.63816	0.70805	0.77138	0.73049	0.73089	0.6833	0.6313	0.62975	0.57753	0.54546	0.70492	0.57745	0.62612	0.55212	0.64667	0.75196	0.60774	0.74499	0.72584	0.82102	0.73711	0.81729	0.6528	0.597	0.43903	0.62962	0.65288	0.62027	0.58907	0.70921
824.52	0.62695	0.6653	0.64458	0.62757	0.49777	0.68286	0.63969	0.70243	0.74855	0.72919	0.71807	0.66261	0.62225	0.61466	0.56521	0.54502	0.69138	0.55479	0.61317	0.5672	0.63023	0.75516	0.60059	0.73384	0.70226	0.80062	0.7414	0.81213	0.64286	0.59047	0.43735	0.61583	0.64701	0.61555	0.59277	0.68897
825.49	0.60469	0.65839	0.63228	0.61243	0.50099	0.6611	0.62957	0.68622	0.71987	0.70803	0.70711	0.64102	0.60021	0.60648	0.55353	0.53332	0.69481	0.54009	0.60493	0.55466	0.61451	0.7288	0.58253	0.70709	0.69078	0.78268	0.72727	0.78163	0.65729	0.57194	0.43018	0.60551	0.63124	0.59001	0.58053	0.6594
826.45	0.59159	0.64751	0.61754	0.61152	0.48046	0.64585	0.62424	0.66831	0.71646	0.7124	0.69603	0.61904	0.57655	0.57324	0.53172	0.52478	0.68219	0.53222	0.59694	0.55008	0.6067	0.72126	0.57118	0.68429	0.6923	0.74844	0.70631	0.75964	0.64553	0.56539	0.42537	0.60091	0.61371	0.57822	0.57682	0.63899
827.41	0.56128	0.63661	0.5901	0.60557	0.46146	0.63411	0.60315	0.642	0.70708	0.70171	0.69289	0.6279	0.5427	0.56581	0.49698	0.51366	0.67349	0.54598	0.57414	0.52248	0.58267	0.71424	0.5707	0.67635	0.66185	0.72184	0.66591	0.71376	0.63617	0.56875	0.42293	0.58597	0.57869	0.57	0.58321	0.63155
828.4	0.5508	0.62372	0.56892	0.57901	0.44971	0.6354	0.59281	0.64176	0.71476	0.70339	0.68505	0.62108	0.53462	0.55005	0.49218	0.50816	0.65295	0.56012	0.56193	0.52334	0.58901	0.71133	0.57059	0.66107	0.66929	0.69795	0.63308	0.65423	0.60965	0.56947	0.41251	0.58205	0.58442	0.56937	0.58275	0.61783
829.36	0.53829	0.63008	0.54416	0.57744	0.46301	0.62466	0.57503	0.63299	0.71673	0.68409	0.65698	0.63134	0.50207	0.54562	0.48964	0.50986	0.65074	0.56538	0.5518	0.49733	0.59462	0.69055	0.5611	0.65502	0.65094	0.70442	0.60856	0.65827	0.65081	0.55059	0.39779	0.5735	0.56928	0.54054	0.56915	0.62304
830.33	0.53695	0.62044	0.52781	0.56806	0.44805	0.62356	0.56672	0.62278	0.7257	0.70516	0.64807	0.63221	0.51429	0.53968	0.48407	0.49842	0.63845	0.56961	0.54271	0.48001	0.59505	0.69255	0.54893	0.66574	0.6491	0.6889	0.59967	0.67447	0.68053	0.55828	0.388	0.54944	0.55847	0.54929	0.57215	0.63281
831.29	0.52781	0.60425	0.52072	0.564	0.44232	0.61212	0.55429	0.61863	0.71877	0.68874	0.64148	0.61996	0.49717	0.53737	0.48539	0.49526	0.63579	0.56408	0.52142	0.47374	0.58946	0.67996	0.53649	0.65485	0.60186	0.67658	0.59833	0.66995	0.66631	0.51714	0.37509	0.5547	0.54885	0.54247	0.55707	0.62286
832.25	0.53448	0.5884	0.50749	0.55591	0.44669	0.60027	0.55174	0.6093	0.70389	0.6877	0.64248	0.61181	0.4955	0.53417	0.48746	0.4837	0.64766	0.53967	0.51112	0.46646	0.58086	0.67574	0.53163	0.64718	0.60572	0.67807	0.59143	0.68637	0.67223	0.48942	0.36915	0.53815	0.53421	0.52489	0.555	0.62541
833.22	0.53247	0.57931	0.51778	0.56104	0.45445	0.59075	0.55054	0.58782	0.70023	0.67773	0.65025	0.59864	0.48645	0.53877	0.46981	0.47598	0.66304	0.53538	0.5139	0.44797	0.5708	0.66847	0.53208	0.63842	0.59546	0.684	0.59537	0.68962	0.6646	0.49297	0.37805	0.52899	0.52403	0.51212	0.5481	0.60427
834.18	0.54012	0.58444	0.52521	0.55323	0.43638	0.58538	0.54924	0.57046	0.69405	0.68549	0.66082	0.58392	0.50096	0.53026	0.46616	0.46075	0.66318	0.52525	0.51274	0.44029	0.57142	0.67643	0.52023	0.63564	0.60679	0.64547	0.61923	0.65534	0.62477	0.48188	0.38145	0.51913	0.51153	0.52249	0.54983	0.57058
835.14	0.54927	0.60673	0.52749	0.56242	0.42149	0.57191	0.53569	0.56988	0.68586	0.66234	0.64389	0.56919	0.4907	0.54265	0.46509	0.47326	0.64414	0.51106	0.50855	0.452	0.57456	0.65348	0.51787	0.62158	0.62537	0.66989	0.63173	0.65272	0.59546	0.46405	0.37872	0.5316	0.50011	0.50242	0.53731	0.55613
836.11	0.55238	0.61605	0.53134	0.56412	0.41923	0.56403	0.53358	0.5627	0.68494	0.6674	0.63946	0.55779	0.50208	0.54332	0.47252	0.48824	0.64682	0.51255	0.51915	0.44902	0.57264	0.64918	0.52473	0.61254	0.64482	0.68468	0.62227	0.66835	0.59713	0.46491	0.38695	0.52855	0.49341	0.4951	0.54039	0.55068
837.09	0.5507	0.62349	0.54159	0.56385	0.41267	0.56317	0.53117	0.55485	0.68585	0.65907	0.63	0.5478	0.51315	0.54084	0.47564	0.49115	0.64202	0.51821	0.52934	0.44591	0.5725	0.65215	0.51917	0.60288	0.63386	0.69575	0.63954	0.65084	0.56539	0.49119	0.37936	0.53345	0.49225	0.49167	0.52179	0.52397
838.05	0.54927	0.6182	0.53628	0.55638	0.40105	0.54297	0.52033	0.56107	0.66861	0.65184	0.61724	0.54384	0.50255	0.53998	0.48177	0.50443	0.61435	0.5098	0.52877	0.46516	0.55699	0.64081	0.516	0.59801	0.6242	0.6794	0.64392	0.67571	0.5553	0.48734	0.3751	0.55566	0.47226	0.49159	0.49241	0.5197
839.01	0.55046	0.61302	0.52353	0.55936	0.38677	0.55617	0.51408	0.56483	0.67201	0.65051	0.6171	0.54489	0.51432	0.54465	0.48089	0.51819	0.60216	0.53519	0.52819	0.47432	0.54699	0.63769	0.52509	0.58616	0.62864	0.68798	0.61777	0.68131	0.55453	0.51621	0.37126	0.56822	0.48163	0.49451	0.47514	0.51145
839.98	0.55289	0.5854	0.5346	0.55186	0.3959	0.56646	0.51242	0.55617	0.67207	0.66077	0.62267	0.549	0.5271	0.52099	0.50176	0.51663	0.62773	0.55156	0.52196	0.47762	0.54165	0.65172	0.52897	0.58952	0.62247	0.65852	0.62944	0.70054	0.53087	0.52167	0.37955	0.57251	0.47501	0.51219	0.47784	0.50744
840.94	0.54941	0.57506	0.5254	0.5468	0.39974	0.58979	0.5125	0.57061	0.65809	0.66321	0.62472	0.57008	0.51909	0.51884	0.50497	0.5113	0.63793	0.57551	0.52227	0.49159	0.53438	0.66078	0.53094	0.59826	0.62555	0.64534	0.61486	0.67883	0.54902	0.55517	0.38074	0.58518	0.48002	0.51621	0.47257	0.5129
841.9	0.54943	0.57672	0.52488	0.54602	0.40478	0.60409	0.51737	0.5782	0.65336	0.66542	0.62302	0.56583	0.51004	0.5192	0.51118	0.5273	0.64633	0.58059	0.53225	0.51537	0.53417	0.64249	0.53416	0.60206	0.61914	0.6235	0.60229	0.69097	0.60537	0.56498	0.38364	0.60551	0.49002	0.51987	0.47166	0.51283
842.86	0.54982	0.57545	0.5205	0.55825	0.40541	0.6151	0.53054	0.57209	0.65549	0.6646	0.61954	0.57184	0.52233	0.52245	0.50952	0.52542	0.66831	0.5935	0.53016	0.49749	0.54717	0.63818	0.53634	0.60849	0.63828	0.634	0.59071	0.69822	0.6247	0.58529	0.38695	0.59175	0.48782	0.51234	0.49061	0.51458
843.82	0.53752	0.57324	0.51925	0.55641	0.41977	0.61082	0.55152	0.57822	0.64728	0.66958	0.61921	0.56847	0.51132	0.51863	0.51001	0.52095	0.69245	0.60045	0.54692	0.4965	0.56327	0.62713	0.53813	0.61801	0.64286	0.66869	0.58871	0.69571	0.64702	0.5819	0.40188	0.58286	0.48074	0.5011	0.49396	0.53724
844.79	0.51202	0.57428	0.49801	0.55989	0.41093	0.60299	0.55792	0.58009	0.63838	0.66707	0.61583	0.57318	0.49794	0.55447	0.49563	0.52013	0.68543	0.60256	0.55895	0.5078	0.5527	0.62237	0.53231	0.62596	0.61217	0.69644	0.54682	0.65957	0.6564	0.58697	0.41485	0.57774	0.46795	0.4904	0.47574	0.54247
845.75	0.50321	0.57462	0.47362	0.55987	0.41372	0.58953	0.56548	0.56282	0.6402	0.66589	0.6281	0.57029	0.50355	0.55693	0.48426	0.52642	0.68315	0.58948	0.57083	0.49833	0.56542	0.60963	0.52914	0.62934	0.62708	0.71086	0.52991	0.68871	0.6459	0.56893	0.42761	0.55989	0.46937	0.47936	0.46773	0.52981
846.71	0.50894	0.57179	0.45964	0.56034	0.41816	0.59941	0.57449	0.55845	0.63206	0.66682	0.6303	0.56496	0.52313	0.56656	0.48161	0.51432	0.68235	0.60663	0.57602	0.47864	0.56431	0.60662	0.52265	0.62035	0.66665	0.75366	0.53216	0.7054	0.61554	0.5614	0.44584	0.54733	0.45507	0.47222	0.46746	0.50337
847.69	0.49634	0.57747	0.45834	0.55956	0.43039	0.61983	0.57195	0.56118	0.64125	0.67721	0.64815	0.56231	0.52016	0.56725	0.48768	0.51683	0.69919	0.62378	0.5825	0.48505	0.56079	0.6099	0.51565	0.61938	0.65488	0.77126	0.54172	0.70479	0.65496	0.53573	0.45577	0.54984	0.46133	0.48162	0.47134	0.5223
848.65	0.49565	0.57088	0.46729	0.56881	0.44414	0.63788	0.5736	0.55084	0.63996	0.67901	0.6578	0.55399	0.52262	0.56918	0.50731	0.52111	0.70147	0.63406	0.58832	0.49231	0.55461	0.60754	0.51115	0.61119	0.64683	0.73527	0.57699	0.71536	0.65857	0.553	0.47086	0.5712	0.45404	0.48553	0.47498	0.51813
849.61	0.49156	0.56883	0.4751	0.56892	0.45492	0.65434	0.5861	0.54423	0.65255	0.68391	0.66592	0.56276	0.52226	0.54843	0.51142	0.5232	0.71542	0.65332	0.59398	0.48351	0.56151	0.61751	0.51841	0.60755	0.67402	0.73161	0.57617	0.72178	0.66607	0.59569	0.47669	0.57452	0.46934	0.49401	0.48871	0.51838
850.57	0.47992	0.56431	0.47618	0.57126	0.47722	0.67613	0.58724	0.54136	0.66195	0.68312	0.65344	0.56972	0.52748	0.56431	0.51456	0.51146	0.72213	0.6656	0.59949	0.48551	0.55722	0.62979	0.51034	0.59404	0.6481	0.75287	0.60158	0.70236	0.68078	0.59947	0.48229	0.57377	0.45335	0.50404	0.48458	0.52838
851.54	0.47655	0.57496	0.48167	0.57286	0.49182	0.66709	0.57633	0.55784	0.66616	0.69971	0.67906	0.59158	0.51721	0.56822	0.52825	0.5163	0.73685	0.66748	0.59255	0.50851	0.5534	0.6371	0.5316	0.61278	0.63648	0.73609	0.6141	0.67757	0.70299	0.60032	0.47949	0.58446	0.44831	0.5239	0.51648	0.56326
852.5	0.48736	0.57474	0.48758	0.57424	0.49376	0.66534	0.59281	0.57134	0.65686	0.71562	0.67497	0.60545	0.52799	0.58421	0.53051	0.51776	0.72815	0.65896	0.60235	0.51856	0.54884	0.65565	0.53348	0.60799	0.65613	0.74497	0.61197	0.6591	0.69811	0.61429	0.49077	0.58564	0.44664	0.51869	0.52456	0.54098
853.46	0.47129	0.58256	0.4939	0.56043	0.49009	0.66029	0.58784	0.57733	0.64806	0.71435	0.67917	0.60633	0.52107	0.59842	0.52081	0.51981	0.73385	0.6403	0.59551	0.52299	0.53587	0.64287	0.53522	0.59299	0.66343	0.77804	0.61336	0.66034	0.69744	0.6148	0.47794	0.56864	0.43914	0.50832	0.5387	0.53015
854.42	0.48985	0.57566	0.49364	0.55992	0.49904	0.6654	0.58589	0.5846	0.64388	0.72466	0.70334	0.61851	0.52489	0.61287	0.52402	0.50694	0.72742	0.63048	0.58799	0.52467	0.53968	0.65244	0.53757	0.58696	0.66411	0.7711	0.62811	0.62844	0.68681	0.5919	0.4793	0.55108	0.44854	0.50509	0.55575	0.54175
855.38	0.51179	0.57995	0.5202	0.57067	0.48567	0.67075	0.58667	0.6058	0.641	0.72938	0.72633	0.61886	0.52854	0.59999	0.5379	0.50847	0.71527	0.6366	0.5929	0.53405	0.54048	0.6392	0.5475	0.58835	0.69782	0.74538	0.64259	0.62648	0.67287	0.61254	0.47979	0.54159	0.45562	0.50039	0.57851	0.53041
856.34	0.51275	0.55995	0.51734	0.5772	0.49196	0.67425	0.59047	0.60503	0.63294	0.72717	0.72814	0.61353	0.54278	0.59781	0.53227	0.51236	0.69846	0.62637	0.59753	0.53843	0.53755	0.64708	0.52563	0.57401	0.7064	0.74162	0.62703	0.64473	0.63453	0.60627	0.4908	0.5233	0.4543	0.48215	0.57848	0.52135
857.3	0.50403	0.54601	0.50435	0.58207	0.49406	0.6896	0.58546	0.593	0.63306	0.71916	0.74396	0.61487	0.53696	0.57055	0.53568	0.50311	0.68761	0.63486	0.60057	0.52153	0.53748	0.64148	0.53134	0.57356	0.70108	0.69785	0.6001	0.64884	0.61304	0.61137	0.49428	0.50973	0.46433	0.48726	0.59516	0.52846
858.26	0.52179	0.54547	0.49248	0.59266	0.50373	0.68365	0.58111	0.59388	0.64561	0.72139	0.75345	0.6414	0.5572	0.5516	0.53801	0.49681	0.68082	0.62801	0.59901	0.50784	0.54364	0.65728	0.52742	0.58916	0.7147	0.68221	0.57795	0.62467	0.61078	0.59687	0.49451	0.49741	0.47272	0.4955	0.59399	0.55205
859.22	0.50764	0.54971	0.49343	0.60476	0.52702	0.69216	0.58164	0.5941	0.65139	0.71524	0.75159	0.63347	0.55886	0.52357	0.53483	0.50215	0.69182	0.62786	0.61419	0.49364	0.53777	0.65122	0.5284	0.57764	0.70362	0.67174	0.56109	0.63873	0.65514	0.59463	0.49065	0.48996	0.44806	0.48493	0.58966	0.55423
860.18	0.50164	0.56246	0.48567	0.60629	0.54524	0.6949	0.58451	0.58086	0.66575	0.72815	0.74737	0.64712	0.54901	0.53153	0.52853	0.51044	0.69708	0.62819	0.60382	0.48104	0.53033	0.66217	0.51988	0.57558	0.67248	0.70076	0.54294	0.62818	0.68294	0.59149	0.49075	0.49842	0.44139	0.4909	0.58554	0.56449
861.13	0.49212	0.56995	0.48289	0.60524	0.54509	0.71014	0.59167	0.57575	0.69134	0.72053	0.75202	0.65844	0.53266	0.51758	0.51813	0.50164	0.71142	0.63446	0.60195	0.46904	0.54737	0.65455	0.53045	0.57985	0.64177	0.68113	0.54194	0.59617	0.6999	0.57927	0.48311	0.49694	0.44391	0.49406	0.58524	0.54753
862.09	0.4984	0.57555	0.49351	0.61267	0.55768	0.69783	0.59764	0.58173	0.69917	0.72092	0.75642	0.6664	0.53441	0.52287	0.50632	0.50813	0.71636	0.62615	0.59613	0.46336	0.55119	0.64128	0.53859	0.58458	0.63792	0.7116	0.54421	0.59216	0.68855	0.5533	0.48448	0.49964	0.4299	0.48826	0.58963	0.54186
863.08	0.5009	0.57682	0.48043	0.63074	0.58564	0.71498	0.61719	0.58459	0.71546	0.72621	0.76969	0.67847	0.52376	0.523	0.49805	0.50671	0.72141	0.6301	0.61399	0.47532	0.55079	0.64268	0.54672	0.59253	0.62833	0.70601	0.50004	0.603	0.72714	0.55331	0.50821	0.49771	0.44132	0.48814	0.60502	0.53419
864.03	0.50576	0.59196	0.48089	0.63157	0.58468	0.71579	0.61971	0.59893	0.71676	0.72948	0.782	0.67458	0.52768	0.53243	0.49613	0.50459	0.707	0.62568	0.60552	0.48354	0.55061	0.62702	0.54596	0.59722	0.63745	0.71572	0.51893	0.62283	0.70463	0.55039	0.51569	0.50192	0.44583	0.49394	0.61613	0.51549
864.99	0.50685	0.58013	0.50031	0.63864	0.58282	0.73184	0.62633	0.61364	0.72705	0.7179	0.78133	0.6852	0.5413	0.53341	0.50713	0.5072	0.70262	0.63011	0.6164	0.49508	0.57131	0.61588	0.55797	0.61844	0.63114	0.67899	0.51862	0.62828	0.68001	0.53517	0.53595	0.49689	0.44801	0.4863	0.62476	0.5261
865.95	0.51182	0.57272	0.50088	0.63215	0.58854	0.74383	0.63772	0.61917	0.71362	0.72583	0.77747	0.68077	0.53811	0.52267	0.50229	0.51631	0.68775	0.63945	0.62662	0.50561	0.57025	0.61225	0.55628	0.61708	0.63362	0.65607	0.4961	0.62494	0.68996	0.58598	0.54511	0.49952	0.44964	0.50046	0.62799	0.54082
866.91	0.51049	0.5723	0.51127	0.6319	0.59699	0.76465	0.64881	0.62261	0.72599	0.73151	0.77079	0.68404	0.54064	0.52765	0.51844	0.52126	0.68332	0.64244	0.63524	0.52756	0.58167	0.62811	0.55558	0.62207	0.59818	0.62425	0.50661	0.61744	0.68546	0.58767	0.56115	0.49249	0.45869	0.51394	0.61639	0.55383
867.87	0.50564	0.58155	0.53807	0.61553	0.58893	0.76993	0.64716	0.62668	0.72787	0.7335	0.76316	0.6747	0.53416	0.53829	0.51585	0.52975	0.6805	0.64693	0.62722	0.52662	0.59307	0.61894	0.54385	0.63674	0.54621	0.63858	0.51685	0.61309	0.64875	0.56828	0.56266	0.48336	0.44931	0.51699	0.59569	0.56147
868.83	0.50918	0.58192	0.56941	0.62281	0.5923	0.76969	0.65773	0.63875	0.74297	0.74372	0.75376	0.68848	0.52605	0.54853	0.52811	0.54406	0.69478	0.64976	0.64314	0.52925	0.6053	0.63845	0.54703	0.64948	0.52154	0.63957	0.53793	0.58876	0.64361	0.57051	0.58093	0.49809	0.46199	0.52014	0.58305	0.58361
869.79	0.50756	0.57153	0.56293	0.64648	0.6007	0.77308	0.66594	0.65945	0.75183	0.75951	0.76364	0.6885	0.51541	0.52692	0.50417	0.54838	0.70591	0.64358	0.65014	0.5489	0.60382	0.64887	0.54589	0.65979	0.51162	0.63782	0.52089	0.61239	0.65952	0.58558	0.59176	0.52342	0.47804	0.52686	0.58522	0.60374
870.74	0.5112	0.60141	0.5891	0.67402	0.6058	0.76822	0.66816	0.6871	0.7751	0.77294	0.76437	0.69235	0.53023	0.55565	0.50963	0.55615	0.7022	0.64523	0.66065	0.56431	0.61685	0.64911	0.54232	0.66997	0.51138	0.69581	0.52831	0.62359	0.66307	0.57315	0.61376	0.54706	0.48066	0.51275	0.57088	0.60032
871.7	0.53239	0.62414	0.5833	0.69231	0.61593	0.78226	0.67301	0.70648	0.79305	0.7829	0.7866	0.69105	0.55064	0.56283	0.51615	0.57655	0.7179	0.65357	0.6646	0.57497	0.62554	0.65851	0.55417	0.67736	0.54373	0.71649	0.53647	0.64037	0.69038	0.59695	0.62769	0.58311	0.49356	0.51999	0.5902	0.60696
872.66	0.55847	0.63227	0.59988	0.72933	0.62099	0.79953	0.67305	0.7412	0.80991	0.79898	0.80004	0.70221	0.5775	0.56963	0.52677	0.59525	0.71685	0.66215	0.67403	0.58461	0.64322	0.68727	0.57979	0.68461	0.57738	0.69865	0.55067	0.65665	0.68819	0.63534	0.64719	0.62892	0.5128	0.54177	0.61175	0.62412
873.62	0.58065	0.63665	0.58949	0.74113	0.63296	0.81652	0.67396	0.76287	0.82266	0.80579	0.81791	0.69779	0.59816	0.57818	0.53015	0.60584	0.7147	0.66083	0.67061	0.60393	0.6622	0.69992	0.58299	0.6982	0.58789	0.68993	0.51439	0.6639	0.71456	0.63308	0.65969	0.65585	0.52729	0.55357	0.62072	0.61697
874.58	0.61134	0.67207	0.60718	0.73558	0.65767	0.83661	0.67535	0.78865	0.82055	0.80322	0.82723	0.70133	0.62602	0.59892	0.55076	0.61425	0.71455	0.66227	0.66979	0.6236	0.67396	0.71364	0.60173	0.70349	0.60212	0.70316	0.51645	0.65336	0.71625	0.65068	0.66895	0.68515	0.52145	0.56602	0.64113	0.61881
875.53	0.65093	0.67514	0.60374	0.73913	0.68302	0.8414	0.6867	0.80808	0.83683	0.80643	0.84728	0.72401	0.64929	0.5946	0.56932	0.62541	0.75095	0.66015	0.67445	0.63218	0.68054	0.75372	0.6188	0.72614	0.60995	0.68749	0.51723	0.65083	0.72724	0.63669	0.69723	0.70158	0.54782	0.59021	0.66815	0.64171
876.49	0.67306	0.67924	0.62697	0.74327	0.69649	0.83168	0.68795	0.83344	0.83587	0.81119	0.85118	0.74064	0.66693	0.59405	0.58054	0.6336	0.74422	0.66371	0.6914	0.64584	0.68771	0.7634	0.62421	0.74494	0.61732	0.69749	0.50865	0.63562	0.70543	0.63641	0.70894	0.70737	0.54587	0.59335	0.66586	0.65251
877.45	0.68438	0.69897	0.63862	0.74124	0.7129	0.83798	0.70495	0.84457	0.84019	0.8205	0.8664	0.75493	0.67823	0.59436	0.59122	0.6319	0.76779	0.66713	0.69497	0.66769	0.69785	0.78268	0.65187	0.76419	0.61256	0.72055	0.5051	0.64379	0.7224	0.64167	0.71493	0.73354	0.56232	0.60062	0.68005	0.67094
878.41	0.69869	0.71075	0.66068	0.76471	0.72535	0.86853	0.71782	0.85918	0.86209	0.82969	0.87529	0.77602	0.68788	0.59138	0.60027	0.6445	0.79011	0.69091	0.70193	0.68989	0.71795	0.80495	0.67723	0.79229	0.6133	0.72236	0.5245	0.65656	0.72402	0.67292	0.73812	0.7636	0.58579	0.62666	0.69816	0.70447
879.36	0.70421	0.71703	0.69213	0.78006	0.74261	0.87804	0.73811	0.8633	0.88542	0.84656	0.89025	0.7827	0.68632	0.60287	0.61804	0.65294	0.81702	0.70757	0.72092	0.6959	0.73827	0.83228	0.70092	0.81498	0.6204	0.72391	0.55146	0.65056	0.74789	0.68924	0.76817	0.77158	0.60396	0.64363	0.70638	0.70253
880.32	0.70983	0.73298	0.7337	0.80677	0.75491	0.90605	0.7437	0.86857	0.87882	0.84769	0.89618	0.78821	0.69828	0.61309	0.63365	0.66394	0.83303	0.7108	0.71658	0.69555	0.75124	0.83197	0.73218	0.83092	0.6244	0.70668	0.57006	0.67475	0.77294	0.7146	0.76379	0.80566	0.59314	0.64055	0.71123	0.72196
881.28	0.71857	0.73747	0.75899	0.82095	0.75577	0.93678	0.75986	0.86634	0.9127	0.85628	0.91881	0.80141	0.70993	0.61813	0.64289	0.65705	0.86886	0.72262	0.73985	0.70288	0.78509	0.8488	0.77038	0.85081	0.6209	0.69239	0.57806	0.66604	0.80911	0.75427	0.79521	0.8298	0.63389	0.65391	0.73716	0.7406
882.23	0.74061	0.73133	0.76728	0.84218	0.76793	0.94895	0.76435	0.86537	0.9316	0.86318	0.91885	0.80753	0.72422	0.63361	0.64825	0.67029	0.8874	0.73948	0.75904	0.70858	0.80139	0.8755	0.76755	0.86671	0.64184	0.685	0.57973	0.66779	0.82179	0.77988	0.82619	0.83913	0.63685	0.66087	0.74377	0.74501
883.19	0.76012	0.75891	0.77812	0.85088	0.78799	0.94112	0.77078	0.85845	0.93684	0.85546	0.91865	0.8171	0.73185	0.66154	0.65112	0.67098	0.89082	0.75366	0.77664	0.70704	0.80039	0.87992	0.78367	0.88258	0.64359	0.7134	0.57355	0.67147	0.83475	0.76163	0.83005	0.83363	0.63275	0.64991	0.7571	0.75154
884.15	0.78075	0.75846	0.78352	0.84932	0.7767	0.93495	0.76585	0.84763	0.93703	0.86445	0.91807	0.82615	0.74683	0.66088	0.65872	0.6759	0.89231	0.75858	0.77248	0.71568	0.80801	0.87977	0.79282	0.89232	0.64158	0.71412	0.55626	0.66393	0.81701	0.75416	0.8225	0.85199	0.64068	0.67094	0.75291	0.77133
885.1	0.78667	0.76184	0.7755	0.84424	0.77936	0.94181	0.76717	0.84481	0.95017	0.86651	0.92659	0.84096	0.73394	0.66914	0.66437	0.67785	0.88182	0.7717	0.789	0.73337	0.81597	0.89801	0.80535	0.89748	0.64705	0.75236	0.5657	0.65711	0.78571	0.77679	0.82902	0.84939	0.64981	0.69643	0.77216	0.78484
886.06	0.79383	0.77163	0.77288	0.84438	0.79068	0.94068	0.75761	0.85359	0.93258	0.86654	0.92376	0.83827	0.72766	0.67726	0.66323	0.68037	0.87197	0.78531	0.77223	0.74184	0.80722	0.91525	0.79191	0.89326	0.64567	0.77058	0.58042	0.66171	0.77095	0.79677	0.81477	0.85989	0.63035	0.70243	0.77097	0.79253
887.01	0.80097	0.78082	0.77866	0.82286	0.78441	0.93443	0.75342	0.86028	0.94329	0.86578	0.93166	0.8366	0.72209	0.67807	0.66187	0.67153	0.87447	0.78587	0.77509	0.74668	0.81562	0.89909	0.80465	0.89765	0.64207	0.76829	0.58276	0.63975	0.72367	0.79567	0.80524	0.85167	0.65596	0.70898	0.76349	0.80355
887.97	0.79781	0.7677	0.78728	0.79988	0.77426	0.93207	0.74677	0.86154	0.94035	0.88162	0.93299	0.84519	0.72623	0.65985	0.66631	0.67116	0.89271	0.78956	0.77871	0.74789	0.82533	0.90831	0.78915	0.89051	0.65035	0.7371	0.60375	0.62947	0.71308	0.81063	0.7959	0.85907	0.65407	0.72614	0.7506	0.81026
888.93	0.7832	0.78737	0.78176	0.79636	0.77785	0.92276	0.74509	0.87026	0.94268	0.87916	0.93723	0.84644	0.70486	0.66528	0.65318	0.6614	0.89067	0.78247	0.78297	0.74584	0.82793	0.91819	0.77918	0.88442	0.65818	0.74737	0.60505	0.6216	0.73196	0.78991	0.78333	0.861	0.65731	0.72046	0.74174	0.82185
889.88	0.78377	0.77503	0.78563	0.79138	0.76162	0.91434	0.74134	0.86851	0.93955	0.89419	0.93081	0.8451	0.70601	0.65169	0.64242	0.64155	0.91021	0.78765	0.78275	0.73731	0.83484	0.92131	0.76438	0.88587	0.66687	0.69812	0.59346	0.59521	0.74901	0.73585	0.77526	0.8611	0.67014	0.71924	0.72388	0.81172
890.84	0.78835	0.78136	0.77023	0.78095	0.74956	0.90354	0.73395	0.85111	0.93707	0.89035	0.91525	0.84631	0.70198	0.64653	0.62885	0.62998	0.9262	0.76874	0.77256	0.72714	0.83164	0.89721	0.75044	0.88776	0.70308	0.68218	0.57453	0.61362	0.76364	0.69784	0.75287	0.85574	0.66142	0.71633	0.69479	0.81042
891.79	0.77219	0.77542	0.77692	0.78094	0.73792	0.89414	0.72009	0.84519	0.92318	0.88405	0.91288	0.84404	0.69469	0.64311	0.63433	0.62769	0.89947	0.76476	0.75541	0.7198	0.8187	0.89574	0.73521	0.87897	0.72892	0.66647	0.60151	0.65175	0.77374	0.67384	0.72283	0.84868	0.62223	0.71284	0.68454	0.7868
892.75	0.77447	0.76443	0.76049	0.78706	0.73066	0.86605	0.72187	0.84028	0.91086	0.86926	0.91563	0.83558	0.68516	0.6291	0.61676	0.62449	0.89052	0.74885	0.76247	0.72189	0.82075	0.89012	0.75274	0.8735	0.73294	0.6347	0.57624	0.656	0.75193	0.65391	0.7232	0.8416	0.62065	0.70296	0.67652	0.76606
893.7	0.76116	0.72718	0.73819	0.77769	0.70173	0.85555	0.71532	0.81895	0.89547	0.86125	0.90305	0.82312	0.69521	0.60211	0.60682	0.62582	0.88888	0.75976	0.76427	0.71128	0.81389	0.86964	0.7424	0.86801	0.75963	0.59378	0.55221	0.64659	0.72228	0.6515	0.70819	0.81844	0.61499	0.68791	0.67242	0.75064
894.66	0.7368	0.73122	0.725	0.76798	0.68004	0.83093	0.70582	0.80057	0.89461	0.84018	0.89267	0.80216	0.68697	0.60758	0.59472	0.62209	0.85541	0.75571	0.75505	0.6892	0.80497	0.83539	0.7338	0.86682	0.77088	0.63406	0.53876	0.65397	0.68268	0.67771	0.69294	0.77739	0.59145	0.6733	0.66269	0.73627
895.61	0.71995	0.71506	0.72006	0.74134	0.6768	0.81228	0.69875	0.77985	0.89757	0.8231	0.88917	0.79159	0.66604	0.59051	0.58153	0.62004	0.84543	0.76152	0.74961	0.67219	0.80336	0.81856	0.74517	0.85912	0.75325	0.60273	0.52076	0.62797	0.69662	0.6662	0.67961	0.74135	0.59699	0.66829	0.66866	0.72615
896.57	0.69768	0.70413	0.69	0.72934	0.6665	0.80418	0.70643	0.76415	0.8886	0.8049	0.88109	0.77265	0.6498	0.56889	0.56176	0.61135	0.84588	0.75489	0.75554	0.66337	0.80172	0.80349	0.74716	0.84769	0.74178	0.5936	0.505	0.61194	0.6973	0.63858	0.67487	0.73447	0.61119	0.65645	0.66709	0.71723
897.52	0.66799	0.69494	0.68775	0.70982	0.64299	0.81183	0.7006	0.74753	0.86252	0.78423	0.8558	0.73955	0.62647	0.57457	0.5533	0.59406	0.82225	0.75622	0.73918	0.64321	0.76933	0.77616	0.72924	0.83754	0.75078	0.61557	0.5185	0.62317	0.71542	0.64778	0.6499	0.70887	0.58934	0.62959	0.65159	0.69805
898.48	0.66314	0.69647	0.68633	0.69203	0.64112	0.79179	0.69357	0.74031	0.84728	0.76487	0.83867	0.71864	0.59	0.57672	0.54826	0.58416	0.82265	0.74778	0.71967	0.62415	0.74725	0.76707	0.72548	0.81802	0.73993	0.61974	0.54006	0.64803	0.7284	0.63825	0.64298	0.69763	0.58157	0.61167	0.62317	0.67595
899.43	0.64836	0.68619	0.6692	0.67555	0.64242	0.7913	0.68996	0.73876	0.83241	0.75019	0.83158	0.70659	0.56677	0.56148	0.54193	0.59024	0.8256	0.73843	0.71165	0.63391	0.74027	0.76798	0.72473	0.79584	0.71541	0.58068	0.51718	0.65046	0.72482	0.617	0.62765	0.70704	0.58758	0.59821	0.59473	0.67108
900.39	0.62804	0.6864	0.65776	0.68211	0.61996	0.77276	0.67615	0.7452	0.80283	0.74664	0.82412	0.68823	0.55339	0.56384	0.53268	0.58436	0.81154	0.72412	0.69838	0.64053	0.71599	0.76913	0.70066	0.78118	0.7215	0.58902	0.51347	0.66725	0.66947	0.5972	0.61005	0.72035	0.56812	0.58596	0.57402	0.65703
901.34	0.61159	0.66909	0.65786	0.66998	0.61023	0.75733	0.65832	0.73819	0.78394	0.74307	0.80413	0.68257	0.54972	0.55751	0.52202	0.5837	0.78874	0.7198	0.67318	0.62426	0.69264	0.75309	0.6872	0.76783	0.73528	0.59906	0.49283	0.65723	0.6514	0.58702	0.59459	0.7004	0.54769	0.57571	0.55802	0.63638
902.3	0.60592	0.65398	0.60929	0.65733	0.59576	0.72699	0.63939	0.72354	0.78038	0.73927	0.80306	0.68139	0.55662	0.53643	0.50004	0.57987	0.76782	0.71418	0.64742	0.61442	0.69738	0.74086	0.6789	0.76284	0.75962	0.58785	0.42827	0.64499	0.59662	0.56307	0.58319	0.69481	0.54661	0.56948	0.55468	0.63252
903.25	0.58542	0.64924	0.57439	0.65285	0.59259	0.71685	0.62955	0.71119	0.7764	0.73645	0.80162	0.67056	0.5638	0.5234	0.48505	0.56842	0.74837	0.69715	0.64823	0.60133	0.6872	0.72737	0.66792	0.7595	0.75662	0.58082	0.42501	0.62665	0.61462	0.53385	0.57555	0.67356	0.53712	0.5592	0.56356	0.63031
904.2	0.57834	0.63387	0.56645	0.64158	0.57424	0.69676	0.62077	0.68941	0.76632	0.72224	0.78952	0.6574	0.55579	0.50581	0.47932	0.55043	0.73311	0.69263	0.64143	0.58834	0.65971	0.71302	0.64236	0.74834	0.76661	0.58365	0.43081	0.62852	0.63953	0.50168	0.56885	0.63582	0.5188	0.54823	0.56244	0.61311
905.16	0.573	0.61707	0.54864	0.63132	0.56312	0.68813	0.62048	0.66541	0.76018	0.70813	0.78663	0.64782	0.55718	0.49149	0.47799	0.54666	0.71456	0.68138	0.65294	0.57222	0.6585	0.69563	0.62917	0.74508	0.76336	0.60967	0.4429	0.6272	0.65269	0.47914	0.55826	0.61481	0.52241	0.52662	0.56814	0.59252
906.09	0.56639	0.6012	0.53467	0.61611	0.54638	0.6813	0.62341	0.64255	0.7441	0.69422	0.77017	0.63487	0.55311	0.48017	0.48075	0.53694	0.7078	0.68112	0.65356	0.57347	0.6455	0.68479	0.61178	0.73448	0.76781	0.57049	0.46456	0.61174	0.63875	0.51037	0.55024	0.6132	0.51151	0.51819	0.55992	0.58781
907.04	0.54319	0.60293	0.54123	0.6098	0.545	0.67861	0.62074	0.63427	0.72904	0.69056	0.75368	0.62757	0.53221	0.47916	0.47768	0.53155	0.70891	0.65982	0.65993	0.56178	0.62216	0.67956	0.58133	0.70514	0.7447	0.58486	0.4905	0.61989	0.65307	0.49334	0.55543	0.60417	0.50072	0.50964	0.55201	0.58337
908	0.5447	0.58959	0.53921	0.60439	0.52075	0.67016	0.61307	0.60879	0.71357	0.67974	0.74886	0.63272	0.53487	0.47676	0.4746	0.51647	0.68143	0.65534	0.64872	0.55802	0.61945	0.68845	0.56199	0.69664	0.75682	0.59083	0.47957	0.61706	0.59697	0.4909	0.54415	0.59666	0.50955	0.51975	0.54555	0.56974
908.95	0.53917	0.57962	0.51904	0.5889	0.51648	0.649	0.60773	0.59646	0.6982	0.6659	0.73864	0.62024	0.54309	0.48843	0.44706	0.51274	0.66072	0.63248	0.64168	0.55087	0.61647	0.68027	0.55123	0.67829	0.75747	0.59382	0.48226	0.59984	0.57846	0.48903	0.54706	0.62362	0.50739	0.50278	0.54008	0.56419
909.9	0.52847	0.56297	0.51028	0.58826	0.5056	0.63513	0.6057	0.59832	0.68651	0.66842	0.70291	0.60503	0.54438	0.49191	0.43943	0.4997	0.64202	0.62086	0.62729	0.54619	0.60627	0.67838	0.52462	0.65487	0.76582	0.56691	0.46953	0.58237	0.56746	0.49795	0.54628	0.61635	0.49384	0.5123	0.5245	0.56777
910.85	0.54537	0.55133	0.5022	0.58902	0.51107	0.62749	0.58868	0.59357	0.67665	0.65845	0.68774	0.60164	0.54195	0.48253	0.41909	0.49791	0.63825	0.59504	0.62086	0.53949	0.59978	0.66781	0.50381	0.64294	0.74815	0.56961	0.44997	0.59143	0.59524	0.46008	0.54507	0.60696	0.493	0.49965	0.51901	0.57394
911.81	0.54882	0.53243	0.49368	0.58013	0.51444	0.61421	0.59062	0.58674	0.69523	0.64611	0.68038	0.60247	0.56131	0.47767	0.42146	0.48998	0.63758	0.57578	0.60092	0.54657	0.60623	0.65638	0.49411	0.63566	0.74699	0.53872	0.44856	0.56929	0.59804	0.46926	0.52286	0.60063	0.50148	0.50243	0.51439	0.56648
912.76	0.54184	0.53978	0.48871	0.56804	0.52801	0.60769	0.5768	0.59099	0.68519	0.64201	0.66517	0.57346	0.55988	0.49394	0.41649	0.49982	0.6415	0.55219	0.5828	0.5397	0.60053	0.62927	0.48159	0.59706	0.7251	0.55027	0.44133	0.58197	0.61676	0.46789	0.51376	0.59456	0.48842	0.47655	0.511	0.54906
913.71	0.53295	0.53673	0.49143	0.56802	0.52804	0.61588	0.56648	0.58167	0.68029	0.64402	0.65835	0.57065	0.55105	0.49409	0.43338	0.48593	0.62418	0.53744	0.57343	0.5369	0.59757	0.61806	0.47956	0.58421	0.71201	0.5544	0.45199	0.59585	0.59696	0.47994	0.49905	0.58149	0.48684	0.48914	0.50949	0.54675
914.67	0.51414	0.52583	0.48942	0.55209	0.53157	0.60982	0.54793	0.57736	0.67642	0.61903	0.66286	0.56603	0.53838	0.48364	0.43012	0.48467	0.62654	0.52964	0.56378	0.54179	0.58667	0.60448	0.49104	0.58225	0.65925	0.55481	0.46844	0.58877	0.60993	0.47064	0.49841	0.57635	0.48187	0.46132	0.51415	0.5406
915.62	0.49919	0.52882	0.47626	0.55202	0.52068	0.60843	0.55157	0.5587	0.67121	0.62558	0.66114	0.54506	0.52597	0.50289	0.42448	0.47185	0.60468	0.5113	0.54441	0.53509	0.57923	0.59801	0.48161	0.56647	0.64018	0.57792	0.45762	0.56437	0.58738	0.46745	0.49819	0.55263	0.46631	0.46437	0.52249	0.51945
916.57	0.49653	0.53154	0.46536	0.55767	0.49592	0.60844	0.54081	0.56016	0.66041	0.62643	0.64701	0.52227	0.50604	0.50991	0.42637	0.47026	0.57314	0.50269	0.53393	0.53509	0.56396	0.58575	0.46924	0.56159	0.61624	0.58199	0.45612	0.57187	0.56812	0.44817	0.50601	0.54774	0.45019	0.46651	0.53295	0.51768
917.52	0.49938	0.51115	0.47071	0.56268	0.47598	0.60685	0.54344	0.56213	0.65357	0.62335	0.62269	0.52633	0.50759	0.50256	0.43137	0.46314	0.54715	0.49937	0.52749	0.52946	0.55503	0.57373	0.47026	0.56638	0.61256	0.56679	0.46192	0.55354	0.53139	0.4502	0.50306	0.54283	0.43676	0.47646	0.54587	0.51176
918.47	0.4948	0.49925	0.46863	0.56418	0.47613	0.6025	0.53978	0.57595	0.65609	0.63376	0.60653	0.51855	0.51677	0.50099	0.43184	0.46656	0.55565	0.49603	0.51317	0.52529	0.55485	0.57171	0.45353	0.56708	0.59851	0.56811	0.45281	0.54785	0.55211	0.45893	0.5001	0.5312	0.42413	0.47432	0.56415	0.51086
919.43	0.4951	0.4982	0.46324	0.56997	0.46891	0.60726	0.54395	0.57285	0.65952	0.64102	0.6003	0.51358	0.50812	0.50218	0.43327	0.45417	0.54293	0.47317	0.49491	0.51315	0.5597	0.56293	0.4469	0.54281	0.59612	0.57436	0.4447	0.55385	0.55175	0.48227	0.48776	0.53491	0.44506	0.48312	0.56817	0.49008
920.38	0.48723	0.5067	0.47482	0.56476	0.47496	0.5898	0.53538	0.57786	0.66187	0.62273	0.60152	0.51978	0.51373	0.49882	0.44255	0.44937	0.5507	0.4665	0.49011	0.50074	0.5596	0.55632	0.45354	0.54802	0.55493	0.56725	0.45977	0.55106	0.5616	0.48658	0.47111	0.5347	0.44756	0.46663	0.58956	0.50181
921.31	0.49528	0.49674	0.48466	0.55831	0.48418	0.58601	0.52845	0.57058	0.65004	0.62695	0.59933	0.52518	0.52286	0.49116	0.43276	0.44959	0.56429	0.46221	0.4773	0.49513	0.55647	0.55709	0.45179	0.54252	0.55251	0.56729	0.46954	0.54265	0.58588	0.49058	0.45293	0.52832	0.43609	0.45895	0.59164	0.50635
922.26	0.4826	0.49376	0.48008	0.54999	0.47866	0.58781	0.53335	0.56716	0.66333	0.61989	0.60285	0.52787	0.50736	0.47618	0.42758	0.44416	0.56807	0.43776	0.4688	0.49647	0.55009	0.55152	0.43901	0.55451	0.52694	0.55718	0.46944	0.52009	0.60231	0.49222	0.44227	0.531	0.44465	0.45686	0.58864	0.5217
923.21	0.48798	0.50268	0.47262	0.54738	0.4697	0.5777	0.52228	0.55985	0.65965	0.60757	0.60273	0.52296	0.49332	0.46925	0.42499	0.43536	0.55632	0.42317	0.4515	0.48273	0.54068	0.55003	0.43506	0.5588	0.52889	0.56014	0.48926	0.50897	0.60339	0.4801	0.43546	0.52025	0.44289	0.45173	0.58978	0.52573
924.16	0.49371	0.50924	0.4757	0.53993	0.46644	0.55828	0.51657	0.5591	0.64708	0.60728	0.58702	0.5211	0.50561	0.47942	0.41936	0.43376	0.54644	0.41514	0.43836	0.47419	0.53401	0.55923	0.42259	0.56689	0.53721	0.55691	0.49215	0.51635	0.59421	0.44954	0.43229	0.50977	0.4223	0.44994	0.58608	0.54272
925.11	0.49278	0.50644	0.46449	0.53102	0.45646	0.54902	0.50654	0.56065	0.63553	0.6035	0.57083	0.51936	0.49226	0.47447	0.41674	0.42849	0.53584	0.39897	0.42665	0.47408	0.53668	0.56551	0.40694	0.56189	0.55719	0.55292	0.49957	0.52809	0.61299	0.4441	0.43179	0.52189	0.41143	0.46379	0.55992	0.5273
926.06	0.48178	0.51297	0.45041	0.51911	0.43535	0.54221	0.50637	0.54591	0.63482	0.57986	0.58069	0.5113	0.48285	0.47542	0.41271	0.41145	0.51245	0.3957	0.41936	0.4533	0.53861	0.55431	0.41834	0.54643	0.54543	0.56027	0.49586	0.52958	0.58392	0.46115	0.43095	0.5224	0.43169	0.45391	0.54968	0.51109
927.02	0.47617	0.51539	0.43774	0.51722	0.41994	0.52636	0.48379	0.54355	0.61066	0.57238	0.59287	0.50064	0.47829	0.4824	0.40479	0.40624	0.48752	0.39431	0.40433	0.44605	0.52923	0.56067	0.42301	0.52579	0.53344	0.56538	0.48028	0.55421	0.57799	0.46269	0.43439	0.52624	0.42092	0.44401	0.54402	0.49943
927.97	0.47191	0.49328	0.4269	0.5063	0.4122	0.51139	0.48056	0.52825	0.60063	0.56844	0.59322	0.50411	0.46767	0.46946	0.39438	0.40517	0.48419	0.39555	0.39635	0.43828	0.52428	0.5604	0.43195	0.5146	0.53332	0.51862	0.45938	0.56371	0.57566	0.46128	0.42696	0.53551	0.42394	0.4407	0.5352	0.49372
928.92	0.46325	0.48318	0.42418	0.49729	0.39477	0.51845	0.47603	0.51513	0.60329	0.56281	0.60628	0.50679	0.46262	0.45161	0.40087	0.39193	0.46098	0.39841	0.39934	0.43496	0.51678	0.54651	0.44897	0.52089	0.53319	0.50641	0.47101	0.54372	0.54382	0.46511	0.42456	0.53526	0.42221	0.43581	0.54792	0.48324
929.87	0.46738	0.47657	0.42301	0.48714	0.35974	0.51779	0.47649	0.50626	0.59534	0.56721	0.61104	0.49146	0.45638	0.45363	0.40423	0.38965	0.44005	0.40607	0.40324	0.42738	0.50626	0.54014	0.46659	0.51037	0.54759	0.50332	0.4748	0.53931	0.51378	0.50605	0.4185	0.54017	0.41722	0.42464	0.54513	0.481
930.82	0.47525	0.4718	0.4231	0.49265	0.35865	0.5171	0.46862	0.50951	0.58062	0.57292	0.60185	0.48613	0.46337	0.45664	0.41469	0.39298	0.43922	0.40193	0.40869	0.42936	0.4968	0.54762	0.46533	0.52656	0.5818	0.48762	0.45107	0.55194	0.50778	0.48647	0.41166	0.54422	0.40218	0.42353	0.53783	0.47843
931.75	0.4762	0.46235	0.41162	0.48799	0.35347	0.51704	0.47393	0.49906	0.57091	0.57617	0.60142	0.49094	0.45827	0.45851	0.41221	0.38562	0.44176	0.41587	0.40744	0.42858	0.50101	0.55973	0.47619	0.54572	0.58383	0.4951	0.45104	0.53849	0.50147	0.51567	0.39975	0.55188	0.40108	0.43638	0.53748	0.47629
932.7	0.46772	0.47716	0.39612	0.47706	0.3352	0.50363	0.46279	0.50834	0.56633	0.57237	0.59874	0.48725	0.45432	0.47207	0.41672	0.36966	0.43027	0.41383	0.41088	0.42951	0.50027	0.56371	0.47652	0.55779	0.56998	0.52035	0.44595	0.50212	0.46475	0.51271	0.39654	0.56231	0.41052	0.44787	0.52173	0.46894
933.65	0.47278	0.4825	0.38375	0.46774	0.33987	0.50755	0.45731	0.49733	0.54042	0.56911	0.59896	0.47776	0.43871	0.47931	0.39721	0.37472	0.44608	0.42836	0.41705	0.42594	0.50503	0.58964	0.47923	0.55951	0.54399	0.50114	0.40779	0.49643	0.51015	0.54421	0.3847	0.57175	0.40057	0.46383	0.50373	0.46355
934.6	0.47794	0.47649	0.37206	0.47171	0.34639	0.48872	0.44789	0.48061	0.54915	0.56962	0.59156	0.49176	0.44606	0.48742	0.39437	0.37107	0.43901	0.43438	0.394	0.4099	0.50461	0.58147	0.46899	0.5732	0.54972	0.51524	0.39407	0.50753	0.5128	0.5225	0.37092	0.55799	0.41688	0.46667	0.48637	0.45843
935.55	0.48133	0.46393	0.36492	0.45548	0.34762	0.46725	0.44306	0.47885	0.54688	0.57112	0.59103	0.49135	0.42892	0.4726	0.38625	0.36247	0.44156	0.43632	0.3865	0.41374	0.49095	0.59552	0.47619	0.5702	0.51687	0.52339	0.42551	0.47526	0.51152	0.51888	0.37356	0.56404	0.42165	0.48438	0.4864	0.44764
936.5	0.48118	0.46805	0.36347	0.43952	0.34849	0.44197	0.43234	0.47926	0.5418	0.56211	0.58873	0.50146	0.42002	0.4589	0.37994	0.35455	0.45374	0.42583	0.37767	0.41009	0.48724	0.58275	0.49159	0.56752	0.51199	0.50832	0.4264	0.48803	0.51624	0.5021	0.36383	0.55359	0.42276	0.48675	0.47294	0.4408
937.45	0.4981	0.45814	0.36757	0.43872	0.34319	0.44407	0.42894	0.44958	0.52214	0.55956	0.58816	0.50487	0.4248	0.44493	0.37471	0.3633	0.45366	0.42899	0.37643	0.40679	0.47583	0.56543	0.48925	0.56255	0.53441	0.53199	0.43433	0.50981	0.53208	0.53674	0.35462	0.54382	0.41708	0.46975	0.45992	0.43517
938.4	0.49428	0.45265	0.36651	0.42263	0.33513	0.42448	0.42416	0.43537	0.54072	0.557	0.57764	0.51687	0.43575	0.44153	0.38346	0.35693	0.44554	0.41492	0.35264	0.38904	0.47484	0.54272	0.48359	0.55707	0.53743	0.56355	0.46042	0.51062	0.49285	0.53716	0.35421	0.53766	0.43575	0.45844	0.44564	0.41668
939.32	0.47387	0.44831	0.36272	0.41778	0.33529	0.42157	0.42669	0.43948	0.51387	0.55419	0.58229	0.50932	0.41619	0.43647	0.37821	0.35942	0.46199	0.39905	0.36222	0.40508	0.46519	0.53824	0.49739	0.55193	0.49879	0.56793	0.44914	0.51459	0.49511	0.53874	0.35625	0.57171	0.43166	0.4592	0.44538	0.40229
940.27	0.45458	0.45598	0.3629	0.41312	0.32531	0.4258	0.42061	0.41181	0.50368	0.54835	0.57453	0.50393	0.41162	0.44524	0.37725	0.35253	0.45911	0.39594	0.35516	0.38791	0.47484	0.52	0.50674	0.54927	0.48702	0.56538	0.45425	0.5027	0.52775	0.57274	0.34946	0.57474	0.44339	0.45413	0.43915	0.39048
941.22	0.46363	0.44472	0.36421	0.40966	0.31883	0.43249	0.42751	0.39238	0.51411	0.54205	0.56604	0.48695	0.41367	0.45538	0.38888	0.3544	0.45416	0.39407	0.3643	0.361	0.48363	0.50393	0.49327	0.55475	0.4814	0.56948	0.45883	0.49811	0.52065	0.5959	0.37577	0.56881	0.4608	0.45049	0.42482	0.38216
942.17	0.44706	0.44977	0.36621	0.41304	0.31607	0.43326	0.42784	0.39759	0.5159	0.53806	0.56829	0.47804	0.40744	0.46387	0.38003	0.36456	0.45421	0.38332	0.36124	0.35359	0.48135	0.50005	0.50585	0.55828	0.44646	0.56689	0.45885	0.50617	0.52045	0.59274	0.38379	0.58437	0.47655	0.45903	0.42967	0.36586
943.12	0.4572	0.44979	0.3709	0.43833	0.31515	0.42147	0.41651	0.4051	0.50007	0.53061	0.57682	0.47503	0.40001	0.45975	0.38518	0.38309	0.47639	0.3814	0.34847	0.35461	0.47581	0.49064	0.51941	0.5613	0.47121	0.55737	0.44674	0.5315	0.56927	0.61265	0.3834	0.59166	0.47577	0.46398	0.43125	0.37598
944.07	0.46432	0.46019	0.37542	0.43726	0.32465	0.42897	0.41534	0.39245	0.50711	0.52804	0.57961	0.47315	0.40699	0.45574	0.39139	0.38916	0.48195	0.38769	0.3607	0.33894	0.48045	0.48738	0.5175	0.55674	0.48449	0.54215	0.46994	0.52467	0.59611	0.62581	0.39063	0.57897	0.49663	0.47047	0.42641	0.37874
945.02	0.46753	0.46403	0.38621	0.43843	0.32754	0.43241	0.41787	0.39271	0.50831	0.53359	0.58378	0.48721	0.40969	0.45789	0.39156	0.39769	0.48518	0.38776	0.35444	0.33469	0.48003	0.49591	0.51114	0.55276	0.48212	0.54766	0.47849	0.54389	0.60127	0.60973	0.39688	0.57297	0.51505	0.47886	0.42268	0.38316
945.96	0.46557	0.47462	0.38271	0.43835	0.33382	0.43882	0.40767	0.39423	0.49083	0.53668	0.58174	0.48016	0.41163	0.4648	0.39021	0.40453	0.4835	0.38894	0.3386	0.34608	0.46001	0.49933	0.50842	0.53268	0.513	0.57068	0.48752	0.5346	0.61003	0.62082	0.38117	0.59041	0.5126	0.4671	0.41926	0.36801
946.89	0.46749	0.46384	0.37135	0.43352	0.34107	0.43437	0.40949	0.38102	0.48735	0.52492	0.56973	0.47836	0.41812	0.45596	0.39327	0.39979	0.47702	0.40023	0.32733	0.33681	0.47011	0.48843	0.48694	0.51906	0.52139	0.53961	0.47181	0.52188	0.60042	0.63831	0.37373	0.57865	0.50728	0.45699	0.39956	0.36261
947.84	0.45458	0.46669	0.35868	0.42663	0.33928	0.43589	0.41843	0.36494	0.47723	0.51726	0.5625	0.47616	0.40425	0.45693	0.38231	0.39139	0.45312	0.39998	0.34262	0.34106	0.4605	0.48286	0.46822	0.512	0.49253	0.53939	0.47223	0.50768	0.57153	0.62598	0.38745	0.57608	0.5048	0.44956	0.39533	0.35932
948.79	0.45709	0.47571	0.35512	0.42063	0.33967	0.44038	0.41815	0.37222	0.47358	0.51104	0.56542	0.47741	0.39729	0.45448	0.37091	0.38721	0.43857	0.38755	0.33929	0.33534	0.45063	0.49539	0.47225	0.51163	0.50309	0.54828	0.44917	0.49956	0.55737	0.61859	0.3918	0.57112	0.50852	0.44189	0.39905	0.36473
949.74	0.472	0.47759	0.32258	0.41635	0.34015	0.42944	0.41473	0.36553	0.46367	0.50434	0.56924	0.4659	0.40165	0.44673	0.3693	0.38312	0.43228	0.38483	0.3455	0.31939	0.44901	0.47781	0.46992	0.51591	0.5295	0.55764	0.41044	0.49435	0.55161	0.65503	0.3942	0.56335	0.49556	0.42302	0.39567	0.35742
950.68	0.46681	0.47817	0.32297	0.43664	0.33741	0.43295	0.41813	0.35571	0.47703	0.4915	0.56837	0.46929	0.38653	0.43921	0.35971	0.40034	0.42405	0.38222	0.35142	0.31423	0.46454	0.48546	0.46034	0.52412	0.51733	0.54551	0.39289	0.52493	0.55064	0.65081	0.40217	0.54187	0.49993	0.42426	0.39094	0.35804
951.63	0.47893	0.49064	0.34061	0.44575	0.34203	0.42809	0.42612	0.36216	0.46801	0.49269	0.57695	0.47202	0.38261	0.44943	0.36541	0.40432	0.43008	0.3696	0.34685	0.30346	0.4558	0.48526	0.46986	0.52692	0.53292	0.56645	0.40257	0.55282	0.59329	0.63928	0.41561	0.52834	0.49371	0.4133	0.40011	0.3591
952.58	0.50622	0.4913	0.34739	0.4494	0.34201	0.41786	0.43224	0.35787	0.46518	0.49498	0.56902	0.46085	0.39295	0.45497	0.3712	0.41144	0.4331	0.35505	0.33585	0.28782	0.45088	0.48724	0.46568	0.52501	0.56237	0.56959	0.41905	0.56681	0.61065	0.61106	0.40732	0.51731	0.48396	0.40535	0.39175	0.34899
953.5	0.50889	0.47584	0.34117	0.46031	0.32911	0.4132	0.43423	0.35124	0.45228	0.48331	0.55161	0.44683	0.39737	0.45093	0.37827	0.41193	0.43336	0.36288	0.31644	0.29428	0.45038	0.4797	0.45034	0.52571	0.55722	0.57099	0.44006	0.57542	0.60873	0.61147	0.40245	0.50458	0.45213	0.39693	0.37304	0.33855
954.45	0.50551	0.47495	0.37744	0.47334	0.33608	0.41426	0.43601	0.35234	0.45338	0.47308	0.52446	0.44115	0.37998	0.45544	0.39772	0.42021	0.42925	0.34575	0.31299	0.29972	0.44758	0.46884	0.42648	0.51692	0.54434	0.58175	0.47719	0.59499	0.62064	0.5993	0.39261	0.49574	0.44167	0.38526	0.34658	0.33435
955.4	0.53451	0.47906	0.38859	0.4676	0.3427	0.39911	0.44061	0.34671	0.44255	0.47141	0.50572	0.43365	0.38819	0.44205	0.40724	0.4023	0.4345	0.32923	0.31463	0.30663	0.43755	0.45506	0.41855	0.50174	0.54576	0.57003	0.50674	0.59846	0.63343	0.56109	0.37298	0.48158	0.4163	0.35623	0.34434	0.32983
956.35	0.54502	0.46786	0.39143	0.46757	0.33995	0.39749	0.43707	0.34414	0.45272	0.46727	0.49068	0.42252	0.36588	0.42059	0.40685	0.39118	0.42516	0.318	0.32069	0.32221	0.43662	0.46281	0.40653	0.49469	0.52382	0.54495	0.49943	0.58437	0.60619	0.55443	0.35999	0.47941	0.40566	0.34956	0.34825	0.31855
957.29	0.53293	0.46796	0.38912	0.46701	0.3396	0.41556	0.44007	0.35577	0.45667	0.45486	0.5044	0.42038	0.35314	0.40919	0.4072	0.39526	0.41335	0.33448	0.32896	0.32272	0.45201	0.46037	0.41462	0.49937	0.499	0.54504	0.47923	0.58514	0.58164	0.55623	0.3486	0.47415	0.41059	0.33359	0.35025	0.3123
958.24	0.54655	0.46829	0.39593	0.45997	0.34276	0.41795	0.44119	0.35137	0.46297	0.45202	0.51903	0.42207	0.34435	0.39336	0.41044	0.39341	0.41756	0.33144	0.32294	0.31252	0.45632	0.45516	0.41825	0.48915	0.49575	0.52907	0.46306	0.5703	0.59919	0.53258	0.34214	0.4679	0.39735	0.32801	0.35671	0.29488
959.17	0.55865	0.47688	0.396	0.46059	0.33072	0.42578	0.44611	0.35457	0.46131	0.44627	0.54802	0.43365	0.35602	0.38507	0.40226	0.39153	0.42786	0.34825	0.32659	0.31224	0.46133	0.47162	0.43261	0.49282	0.49514	0.53875	0.44787	0.56446	0.58965	0.50424	0.33653	0.46946	0.37449	0.32309	0.37752	0.30219
960.11	0.53809	0.49421	0.40491	0.45566	0.32196	0.43059	0.44877	0.35169	0.45539	0.43904	0.55769	0.42939	0.35103	0.39817	0.4043	0.38411	0.42115	0.35517	0.32446	0.2949	0.4674	0.47761	0.4377	0.49479	0.46234	0.5662	0.45563	0.52572	0.57438	0.51125	0.34101	0.46191	0.36975	0.33136	0.39271	0.30031
961.06	0.53861	0.50066	0.39895	0.45799	0.32483	0.44802	0.44662	0.35201	0.44521	0.43727	0.558	0.41817	0.36531	0.40924	0.40752	0.39514	0.43248	0.3594	0.32493	0.29705	0.47345	0.46888	0.45302	0.50032	0.47184	0.57857	0.47246	0.53422	0.58285	0.48755	0.32343	0.45659	0.35755	0.32406	0.38823	0.30772
962.01	0.53056	0.49705	0.39697	0.46418	0.32844	0.44363	0.44698	0.34378	0.44162	0.44305	0.54026	0.41361	0.35599	0.41236	0.40145	0.38759	0.44283	0.33803	0.31699	0.29781	0.4647	0.47493	0.43375	0.49743	0.43725	0.56623	0.46504	0.541	0.59221	0.46148	0.32109	0.45152	0.33246	0.32211	0.38082	0.29602
962.95	0.53003	0.51328	0.38883	0.47537	0.33599	0.43034	0.44568	0.33193	0.43801	0.45964	0.52134	0.41135	0.35535	0.43082	0.39818	0.38674	0.44595	0.32791	0.3216	0.29904	0.46855	0.49224	0.42142	0.50292	0.42137	0.57461	0.47856	0.55094	0.57538	0.43512	0.31154	0.43247	0.33133	0.31702	0.368	0.31164
963.9	0.51341	0.50567	0.37383	0.47835	0.33616	0.42812	0.44406	0.33142	0.43121	0.46762	0.50486	0.38747	0.33333	0.42749	0.38284	0.3838	0.43097	0.30853	0.30577	0.3056	0.45784	0.48877	0.4183	0.49879	0.40064	0.52792	0.4542	0.54089	0.56425	0.40698	0.29854	0.42597	0.32802	0.32064	0.36022	0.29685
964.82	0.52904	0.48544	0.35553	0.48294	0.33312	0.41882	0.44321	0.34226	0.43563	0.46745	0.50882	0.37013	0.33192	0.41068	0.37793	0.38795	0.42575	0.30064	0.30668	0.31772	0.45396	0.47236	0.43287	0.489	0.45238	0.48244	0.40132	0.543	0.53776	0.38496	0.28745	0.43315	0.3125	0.31071	0.35837	0.28065
965.77	0.51992	0.49473	0.36531	0.48731	0.33192	0.39592	0.44107	0.3443	0.44242	0.47071	0.50457	0.37038	0.32253	0.41374	0.37958	0.37876	0.42689	0.30248	0.30338	0.30147	0.4432	0.48559	0.41793	0.48014	0.42985	0.49423	0.40948	0.53293	0.53412	0.37286	0.29108	0.43193	0.30266	0.31655	0.34685	0.26291
966.71	0.53212	0.50971	0.36694	0.47977	0.3317	0.39244	0.44987	0.34774	0.44349	0.46358	0.50849	0.35249	0.33006	0.41628	0.39489	0.37152	0.42148	0.30962	0.30779	0.29676	0.44132	0.47421	0.43144	0.48013	0.46878	0.51094	0.4194	0.5204	0.5106	0.38034	0.28469	0.41169	0.30986	0.31051	0.3462	0.26914
967.66	0.533	0.50401	0.37568	0.47517	0.32221	0.40015	0.45346	0.36161	0.44346	0.4445	0.51646	0.33637	0.32844	0.41993	0.40104	0.36575	0.41101	0.30988	0.32238	0.295	0.43352	0.45441	0.45225	0.47625	0.47376	0.50985	0.41187	0.51029	0.48616	0.38574	0.28785	0.40331	0.30688	0.31116	0.3609	0.26708
968.61	0.53512	0.49678	0.37913	0.46082	0.32459	0.37808	0.44599	0.35985	0.43707	0.43165	0.50923	0.33078	0.34433	0.42659	0.40632	0.36185	0.4084	0.31026	0.33762	0.29497	0.4173	0.4578	0.45077	0.46383	0.46662	0.51616	0.42428	0.48507	0.44425	0.40078	0.28068	0.39268	0.29699	0.29457	0.35068	0.26716
969.55	0.52154	0.49444	0.37728	0.45137	0.33144	0.3723	0.43361	0.34413	0.42193	0.4383	0.49133	0.33905	0.33898	0.43827	0.40275	0.35397	0.4074	0.30631	0.32691	0.28347	0.39625	0.46734	0.43205	0.47682	0.41408	0.52837	0.45861	0.48688	0.44897	0.38189	0.26962	0.38148	0.28424	0.29823	0.33639	0.28325
970.47	0.51659	0.48892	0.37512	0.46055	0.33356	0.39286	0.43472	0.34013	0.41669	0.43199	0.47763	0.34216	0.34232	0.43773	0.40478	0.36544	0.39903	0.30538	0.31971	0.28811	0.39403	0.47521	0.43481	0.49158	0.41947	0.50206	0.46518	0.49135	0.42449	0.3928	0.26167	0.36648	0.27865	0.29862	0.33287	0.30299
971.42	0.51878	0.46647	0.37038	0.45136	0.34598	0.39107	0.41947	0.33612	0.40454	0.43626	0.46998	0.35271	0.34194	0.43113	0.38838	0.35231	0.41267	0.30215	0.31656	0.28477	0.37823	0.48456	0.42857	0.48761	0.42154	0.47177	0.44675	0.46049	0.4406	0.38704	0.25574	0.35553	0.25801	0.30583	0.32023	0.29934
972.37	0.50853	0.45146	0.36461	0.45373	0.35497	0.38691	0.40704	0.32783	0.39687	0.43181	0.4581	0.3608	0.34524	0.42111	0.37756	0.35061	0.42151	0.31244	0.30238	0.29458	0.37837	0.47616	0.41761	0.49392	0.39892	0.43505	0.42805	0.44934	0.43444	0.39967	0.2399	0.36396	0.26011	0.29545	0.31117	0.28986
973.31	0.50855	0.45115	0.35783	0.47146	0.36207	0.38415	0.41465	0.32172	0.40149	0.4385	0.45228	0.35729	0.34939	0.42065	0.3802	0.3562	0.42	0.31499	0.29919	0.29181	0.39686	0.4702	0.41764	0.51041	0.39149	0.42522	0.42573	0.48885	0.443	0.39328	0.24609	0.35619	0.26192	0.29659	0.31466	0.29167
974.26	0.50454	0.45047	0.36986	0.48312	0.37949	0.39194	0.42293	0.33432	0.40887	0.43837	0.46503	0.34413	0.34602	0.43628	0.38358	0.36929	0.43492	0.33929	0.31391	0.29299	0.42205	0.50199	0.43979	0.51763	0.39594	0.43785	0.42264	0.49839	0.47321	0.42488	0.24958	0.36054	0.28755	0.30308	0.31511	0.2907
975.18	0.50025	0.43623	0.36233	0.45406	0.38281	0.37334	0.4127	0.32404	0.39201	0.44535	0.47168	0.3465	0.34557	0.43805	0.36788	0.3632	0.43798	0.33799	0.31421	0.29614	0.41829	0.51411	0.45015	0.5162	0.37328	0.43293	0.39682	0.47454	0.48896	0.40619	0.2452	0.36474	0.28635	0.30341	0.32171	0.28865
976.12	0.48804	0.43948	0.35934	0.45871	0.37293	0.36268	0.41332	0.32381	0.39656	0.43805	0.4589	0.33819	0.34466	0.45063	0.36316	0.37567	0.42783	0.35313	0.33479	0.3071	0.43179	0.50642	0.45516	0.51786	0.35567	0.42849	0.39471	0.48405	0.49807	0.43162	0.24425	0.36767	0.29461	0.29735	0.32021	0.28597
977.07	0.49803	0.44142	0.36461	0.45565	0.37248	0.36373	0.42077	0.31866	0.38574	0.45124	0.45651	0.33229	0.35316	0.46446	0.36813	0.37695	0.42635	0.35166	0.34357	0.30174	0.43266	0.52343	0.4666	0.53005	0.38476	0.44477	0.40898	0.50403	0.49905	0.44037	0.24468	0.36485	0.27294	0.29329	0.32879	0.29809
978.01	0.49168	0.44324	0.36486	0.44068	0.35892	0.37168	0.42018	0.31324	0.38509	0.45349	0.45058	0.33563	0.34529	0.47361	0.35455	0.37852	0.43586	0.37131	0.34028	0.31377	0.42895	0.5367	0.47359	0.53982	0.41406	0.46622	0.40129	0.49281	0.51084	0.4494	0.24509	0.37235	0.27156	0.30085	0.33164	0.30576
978.96	0.4882	0.44387	0.35368	0.43225	0.33963	0.36929	0.42231	0.30909	0.38587	0.45483	0.43646	0.33934	0.34034	0.46701	0.3442	0.39223	0.43216	0.37031	0.33906	0.32204	0.41969	0.51258	0.46852	0.54692	0.40391	0.44296	0.38802	0.5035	0.49403	0.43795	0.24721	0.36462	0.24999	0.29877	0.32347	0.30913
979.88	0.48998	0.44775	0.35261	0.43497	0.32714	0.36909	0.42198	0.31331	0.38663	0.45002	0.44008	0.33378	0.35483	0.46644	0.34676	0.38586	0.43646	0.38067	0.34555	0.32569	0.4235	0.49255	0.47861	0.5588	0.42371	0.45549	0.37449	0.50979	0.47992	0.42853	0.24545	0.35463	0.2406	0.29176	0.32796	0.32318
980.82	0.47793	0.44507	0.36279	0.43551	0.31396	0.3626	0.4142	0.30112	0.38314	0.44117	0.45187	0.33629	0.35383	0.46434	0.35501	0.38808	0.43203	0.37456	0.33382	0.32099	0.42296	0.49145	0.49539	0.57029	0.41926	0.46504	0.39728	0.51047	0.44924	0.37992	0.23603	0.33541	0.23037	0.2778	0.34478	0.33568
981.77	0.46398	0.44426	0.33301	0.42703	0.30143	0.35336	0.4026	0.30067	0.40174	0.4244	0.45511	0.33841	0.35562	0.46022	0.34334	0.39384	0.43303	0.37894	0.33531	0.31639	0.42722	0.47385	0.49152	0.56858	0.39894	0.47705	0.38448	0.50384	0.45887	0.37837	0.22704	0.30976	0.24384	0.27559	0.34554	0.31853
982.71	0.46005	0.45415	0.33844	0.41708	0.30481	0.34839	0.40877	0.29296	0.41369	0.41262	0.46054	0.32687	0.36533	0.47144	0.34522	0.37864	0.43208	0.36202	0.35117	0.29647	0.42772	0.46432	0.48952	0.56192	0.37882	0.47027	0.39765	0.48379	0.45645	0.34698	0.22426	0.26774	0.2321	0.26832	0.33966	0.31633
983.63	0.46213	0.46204	0.35756	0.42372	0.31037	0.34783	0.40926	0.29376	0.40497	0.40785	0.46911	0.34386	0.3902	0.48705	0.35689	0.37152	0.44254	0.35748	0.35353	0.2994	0.41919	0.47152	0.48546	0.5665	0.37147	0.49237	0.40146	0.47688	0.44618	0.3375	0.22179	0.24848	0.23131	0.27267	0.35699	0.32724
984.58	0.4544	0.47354	0.35896	0.4248	0.30359	0.33915	0.41629	0.27879	0.42786	0.40551	0.45966	0.34822	0.38205	0.51246	0.36154	0.38257	0.43747	0.35723	0.35037	0.29745	0.42662	0.46879	0.47239	0.56651	0.35639	0.51618	0.41258	0.48652	0.48374	0.33677	0.21941	0.21816	0.24486	0.26951	0.35287	0.32607
985.52	0.46949	0.47941	0.34193	0.41714	0.31494	0.34363	0.41851	0.28988	0.43657	0.41754	0.4517	0.35012	0.40321	0.52212	0.36608	0.39389	0.45752	0.35848	0.35033	0.30618	0.43306	0.46962	0.45625	0.57092	0.377	0.52614	0.41056	0.49689	0.52279	0.3676	0.22992	0.2261	0.25352	0.28088	0.35109	0.32993
986.46	0.46486	0.48632	0.37168	0.41337	0.3101	0.33777	0.41758	0.28689	0.42408	0.41517	0.45343	0.35522	0.39738	0.52887	0.3719	0.40451	0.45567	0.35704	0.34294	0.29723	0.42807	0.47069	0.45503	0.56657	0.35286	0.53757	0.41887	0.51747	0.50526	0.34228	0.23321	0.21475	0.25553	0.28106	0.3586	0.35744
987.41	0.46837	0.47302	0.36504	0.41439	0.32118	0.32628	0.40049	0.29704	0.40773	0.41702	0.45046	0.37419	0.40892	0.5137	0.36834	0.42301	0.46915	0.3628	0.33016	0.31821	0.43507	0.46912	0.45239	0.57837	0.35868	0.52578	0.39941	0.53341	0.51659	0.34765	0.23584	0.2369	0.26633	0.2895	0.36734	0.36172
988.33	0.46408	0.47359	0.34952	0.39991	0.31641	0.32912	0.39111	0.3006	0.39626	0.40959	0.44361	0.36176	0.40055	0.49322	0.36207	0.42619	0.47282	0.37018	0.32902	0.32674	0.42631	0.45914	0.45212	0.57396	0.36515	0.53126	0.37766	0.53838	0.56492	0.34248	0.24395	0.24521	0.24976	0.27868	0.36281	0.36063
989.27	0.4589	0.46713	0.35425	0.389	0.31866	0.34459	0.40061	0.30168	0.38344	0.39958	0.44434	0.34919	0.39895	0.46606	0.36635	0.42757	0.48082	0.38084	0.36164	0.32493	0.42258	0.45999	0.45424	0.55466	0.36786	0.50956	0.36145	0.52726	0.52569	0.37558	0.27139	0.26426	0.24253	0.27614	0.36814	0.34424
990.21	0.44014	0.46616	0.36653	0.3827	0.30551	0.338	0.39865	0.30044	0.37962	0.38477	0.44495	0.35873	0.39291	0.45538	0.36039	0.4248	0.4797	0.39579	0.37266	0.32572	0.42064	0.4541	0.45672	0.5537	0.34523	0.51254	0.35886	0.53587	0.51503	0.34671	0.27377	0.26222	0.24016	0.28063	0.36751	0.34924
991.16	0.43002	0.46165	0.36493	0.36724	0.30485	0.34781	0.404	0.29594	0.38582	0.37919	0.42892	0.36437	0.39112	0.44997	0.35409	0.41599	0.48249	0.40412	0.38678	0.33231	0.41974	0.45023	0.44638	0.5491	0.35474	0.49106	0.36634	0.50305	0.53593	0.36605	0.27817	0.2723	0.23615	0.28366	0.35698	0.34183
992.08	0.40695	0.45655	0.36418	0.36058	0.28923	0.34846	0.40953	0.29439	0.39293	0.35753	0.42737	0.37154	0.37061	0.4414	0.36491	0.41703	0.47655	0.40003	0.39788	0.32794	0.41703	0.44248	0.44665	0.54868	0.33407	0.48783	0.36901	0.50505	0.53396	0.35556	0.28084	0.26295	0.23645	0.26664	0.36294	0.36023
993.02	0.39968	0.43112	0.3684	0.34723	0.2792	0.32781	0.40585	0.27048	0.40478	0.35347	0.41937	0.38243	0.3542	0.43092	0.36483	0.40957	0.4646	0.39717	0.41092	0.30515	0.44011	0.43814	0.43525	0.54931	0.32417	0.45397	0.38377	0.48171	0.49828	0.3392	0.27048	0.2603	0.2511	0.26942	0.35956	0.36424
993.96	0.39014	0.43031	0.36548	0.33624	0.27564	0.31199	0.3871	0.27072	0.39135	0.34595	0.42598	0.38854	0.34751	0.43567	0.36249	0.40575	0.45429	0.38342	0.39986	0.31504	0.43195	0.42363	0.42915	0.55377	0.31559	0.4606	0.38466	0.46688	0.49358	0.30414	0.25022	0.25414	0.23812	0.27129	0.36257	0.36703
994.9	0.39138	0.42912	0.36053	0.32071	0.27446	0.32223	0.38446	0.25801	0.38199	0.34777	0.4211	0.38743	0.34079	0.42743	0.35389	0.4033	0.44774	0.37762	0.405	0.28586	0.42173	0.41717	0.40251	0.53361	0.33917	0.4514	0.384	0.42257	0.4705	0.31465	0.25231	0.24922	0.23256	0.26677	0.35713	0.35619
995.82	0.3951	0.4299	0.36013	0.32247	0.26832	0.3049	0.38299	0.25382	0.39021	0.35928	0.42017	0.3755	0.34407	0.41641	0.36078	0.40586	0.44647	0.37546	0.4227	0.28115	0.42217	0.42773	0.38331	0.51583	0.37286	0.45429	0.36264	0.4389	0.47058	0.28539	0.25718	0.24611	0.2343	0.2722	0.36066	0.34534
996.77	0.40834	0.43556	0.35928	0.31602	0.25216	0.31718	0.37563	0.24289	0.37167	0.38125	0.41011	0.36779	0.33834	0.42967	0.35549	0.41296	0.44313	0.38139	0.43305	0.26721	0.40806	0.43565	0.36688	0.49359	0.37482	0.47074	0.35312	0.41575	0.47034	0.28272	0.24612	0.24856	0.21031	0.28891	0.3525	0.31996
997.71	0.3971	0.45277	0.36655	0.3191	0.24786	0.33089	0.37335	0.23919	0.36888	0.38147	0.41313	0.35751	0.35088	0.44091	0.35494	0.42192	0.45026	0.39541	0.44851	0.26545	0.3925	0.42762	0.34663	0.4832	0.37325	0.48521	0.37136	0.42939	0.47972	0.31483	0.25096	0.26246	0.20459	0.2828	0.34579	0.30786
998.65	0.41019	0.45292	0.35039	0.32778	0.25078	0.32067	0.37319	0.2374	0.37836	0.39259	0.39005	0.35259	0.36413	0.43727	0.34004	0.42276	0.45708	0.3956	0.45987	0.25545	0.38748	0.43274	0.33445	0.47111	0.38818	0.48706	0.37039	0.46201	0.50924	0.3057	0.24762	0.28137	0.21265	0.29278	0.3349	0.2942
999.57	0.40178	0.44335	0.33008	0.32855	0.24544	0.3167	0.37459	0.23804	0.3865	0.39666	0.38624	0.3393	0.35365	0.43814	0.33677	0.42013	0.45423	0.39083	0.46388	0.2739	0.39096	0.43838	0.3492	0.47902	0.34913	0.49187	0.33535	0.47415	0.52822	0.31673	0.24254	0.30808	0.20582	0.29525	0.34353	0.28955
1000.5	0.38885	0.43424	0.3146	0.3253	0.24327	0.31048	0.38067	0.25004	0.38192	0.38098	0.39001	0.34014	0.33239	0.42919	0.33822	0.42558	0.44075	0.38249	0.46565	0.28573	0.38072	0.43287	0.3557	0.48559	0.31072	0.4858	0.3389	0.46436	0.52492	0.31781	0.24487	0.33576	0.20113	0.28932	0.34215	0.29908
1001.5	0.37879	0.42034	0.31466	0.31959	0.25284	0.30191	0.38078	0.25686	0.40115	0.37756	0.39576	0.33184	0.32129	0.41267	0.33418	0.42007	0.42509	0.39694	0.46388	0.29744	0.38609	0.42982	0.35269	0.48003	0.31263	0.46811	0.33664	0.46651	0.52523	0.33934	0.24482	0.35561	0.22068	0.28529	0.34558	0.28463
1002.4	0.39042	0.41259	0.30114	0.3162	0.25788	0.29643	0.38419	0.26689	0.41122	0.37936	0.39493	0.33405	0.33653	0.40142	0.34078	0.41542	0.41415	0.38616	0.45945	0.30774	0.40164	0.43127	0.3594	0.45861	0.3262	0.45485	0.31669	0.46401	0.51889	0.32899	0.23992	0.36357	0.23032	0.29612	0.35629	0.27106
1003.3	0.40153	0.40705	0.29502	0.31393	0.25477	0.30333	0.39159	0.26786	0.41505	0.37968	0.41595	0.34087	0.33158	0.39808	0.34134	0.415	0.40685	0.40144	0.46903	0.29389	0.41223	0.42856	0.35469	0.4572	0.34064	0.43367	0.29824	0.43811	0.51344	0.3502	0.25576	0.36006	0.2279	0.29519	0.36945	0.29109
1004.3	0.41074	0.41619	0.305	0.31522	0.24361	0.2995	0.38832	0.27204	0.41767	0.38802	0.43087	0.35101	0.34075	0.40783	0.34124	0.41437	0.39628	0.40391	0.47688	0.28786	0.42065	0.43435	0.34932	0.44293	0.35375	0.42532	0.32091	0.44947	0.50618	0.33953	0.26492	0.35822	0.23563	0.30778	0.37238	0.30057
1005.2	0.41027	0.4098	0.30884	0.3201	0.24674	0.30663	0.38113	0.27287	0.42015	0.40049	0.43187	0.34881	0.36524	0.42852	0.33952	0.42045	0.41003	0.39599	0.47792	0.28928	0.43314	0.43244	0.33901	0.4193	0.36906	0.42091	0.32819	0.46546	0.52208	0.33324	0.27062	0.35776	0.23983	0.3196	0.37295	0.2943
1006.1	0.4197	0.42627	0.3038	0.32115	0.24247	0.31724	0.39162	0.26914	0.41452	0.39887	0.43377	0.33951	0.38617	0.44025	0.35082	0.41792	0.41165	0.38639	0.50551	0.26467	0.43143	0.41909	0.33372	0.40415	0.3892	0.41994	0.33594	0.48777	0.54096	0.34418	0.27287	0.34863	0.22912	0.32859	0.37023	0.31184
1007.1	0.42132	0.43419	0.29219	0.3229	0.22696	0.31583	0.39886	0.27005	0.40768	0.40872	0.43168	0.35333	0.37128	0.44832	0.34821	0.43246	0.39734	0.39045	0.50625	0.25323	0.42586	0.43442	0.32993	0.41608	0.38685	0.42636	0.31618	0.50373	0.52493	0.35276	0.27791	0.34437	0.22611	0.33579	0.36526	0.33685
1008	0.4193	0.43534	0.30453	0.32444	0.22629	0.30802	0.40268	0.2676	0.40389	0.41734	0.4359	0.36213	0.38644	0.44883	0.36585	0.44274	0.39513	0.38563	0.49938	0.26875	0.42724	0.43958	0.33296	0.4093	0.39244	0.43327	0.35647	0.53918	0.52725	0.34761	0.27325	0.37125	0.23962	0.34242	0.3688	0.33726
1008.9	0.42479	0.43519	0.29845	0.33099	0.24055	0.33072	0.40424	0.25493	0.41848	0.4168	0.43823	0.36963	0.39054	0.45448	0.37658	0.45676	0.39358	0.40321	0.49878	0.28414	0.43004	0.43056	0.33357	0.40261	0.40088	0.44881	0.35738	0.55148	0.52445	0.40704	0.27321	0.38541	0.25122	0.33819	0.36593	0.34621
1009.9	0.43075	0.4405	0.28849	0.3373	0.24334	0.33812	0.41457	0.25515	0.428	0.42347	0.43924	0.38995	0.39387	0.44715	0.38395	0.44746	0.3822	0.4186	0.4958	0.2919	0.43137	0.43593	0.32591	0.42671	0.40401	0.44976	0.36533	0.54817	0.50176	0.45739	0.27369	0.40318	0.26483	0.34446	0.37774	0.3643
1010.8	0.42841	0.43867	0.29505	0.33559	0.25128	0.33688	0.4155	0.26684	0.43207	0.42378	0.44947	0.41385	0.40132	0.44722	0.38012	0.45176	0.38752	0.40586	0.47891	0.3163	0.43928	0.43536	0.33822	0.44707	0.39678	0.4949	0.37227	0.53851	0.46733	0.45424	0.28942	0.42597	0.28493	0.34434	0.39616	0.38421
1011.7	0.43611	0.43123	0.30176	0.32723	0.26537	0.35339	0.41388	0.26407	0.44581	0.42207	0.46344	0.42258	0.42349	0.4546	0.37725	0.4375	0.38999	0.39907	0.48442	0.33609	0.44142	0.41735	0.35407	0.44607	0.41973	0.50101	0.40821	0.52545	0.45938	0.45751	0.30343	0.43758	0.30436	0.33774	0.4185	0.39938
1012.7	0.43398	0.43591	0.29359	0.32949	0.26909	0.36724	0.4186	0.27238	0.45064	0.42357	0.46463	0.4219	0.41956	0.45717	0.3763	0.43348	0.37746	0.3901	0.48597	0.3418	0.44701	0.42374	0.36191	0.45296	0.42504	0.50662	0.40932	0.50384	0.4517	0.45521	0.30667	0.42975	0.31848	0.33659	0.43284	0.40154
1013.6	0.43511	0.43286	0.31623	0.32671	0.27005	0.34845	0.42858	0.30108	0.42925	0.42573	0.46709	0.42171	0.44611	0.45985	0.39806	0.43182	0.37892	0.37718	0.4782	0.3552	0.44346	0.44041	0.35492	0.45874	0.43606	0.49739	0.43312	0.5117	0.43168	0.3959	0.31548	0.44384	0.33367	0.34875	0.44616	0.41346
1014.5	0.45191	0.43413	0.31974	0.31809	0.28089	0.35446	0.42546	0.30111	0.43221	0.42732	0.48322	0.40917	0.45159	0.46467	0.39182	0.43825	0.39356	0.38438	0.4817	0.35143	0.44338	0.43771	0.37058	0.44474	0.45745	0.50915	0.44102	0.49909	0.45197	0.3813	0.31719	0.44899	0.33397	0.35308	0.45678	0.40552
1015.5	0.46205	0.43187	0.31981	0.33548	0.2926	0.35718	0.43317	0.30112	0.44667	0.43647	0.48531	0.42079	0.45366	0.46809	0.3986	0.44052	0.40478	0.39359	0.49343	0.34528	0.45528	0.44968	0.36216	0.44582	0.45679	0.48164	0.44083	0.51303	0.48699	0.36933	0.32029	0.45399	0.34062	0.36254	0.46255	0.39955
1016.4	0.46676	0.44383	0.32741	0.34003	0.29284	0.34185	0.43637	0.30576	0.43277	0.43534	0.48467	0.40911	0.45262	0.46456	0.4059	0.43793	0.41746	0.3929	0.48156	0.33014	0.46091	0.45776	0.35131	0.42888	0.45214	0.50126	0.4439	0.51599	0.51958	0.35588	0.32112	0.45212	0.34007	0.3731	0.44743	0.38912
1017.3	0.47321	0.44084	0.3377	0.33268	0.29768	0.34999	0.44297	0.31154	0.43791	0.43163	0.49478	0.41001	0.46158	0.47764	0.42149	0.43107	0.43067	0.40522	0.49324	0.32766	0.46784	0.45195	0.35283	0.42271	0.44176	0.50878	0.44318	0.50652	0.52508	0.37544	0.34644	0.45233	0.3406	0.37694	0.4462	0.40129
1018.3	0.473	0.44356	0.33286	0.3407	0.30646	0.35631	0.45113	0.3057	0.4637	0.43751	0.5071	0.42209	0.43945	0.47472	0.40702	0.42313	0.42675	0.40235	0.50597	0.31548	0.47633	0.43322	0.36131	0.4368	0.4272	0.52073	0.41217	0.49364	0.55134	0.39121	0.34951	0.45744	0.341	0.37418	0.45642	0.40781
1019.2	0.46799	0.45383	0.34054	0.34602	0.3061	0.35397	0.4536	0.31378	0.46153	0.43031	0.50126	0.44301	0.42997	0.47229	0.4201	0.42997	0.41613	0.39425	0.49379	0.30761	0.49283	0.42983	0.36558	0.44966	0.42891	0.54329	0.38897	0.50485	0.55442	0.41396	0.35674	0.44743	0.35071	0.3685	0.44977	0.41109
1020.1	0.46611	0.45417	0.34521	0.33738	0.30846	0.35422	0.44558	0.33295	0.44783	0.43558	0.51319	0.45106	0.41015	0.47588	0.43867	0.43592	0.40997	0.40272	0.48277	0.32509	0.49237	0.437	0.38172	0.45662	0.44296	0.54089	0.40562	0.48585	0.55898	0.44022	0.35903	0.45529	0.35351	0.36593	0.44446	0.43239
1021.1	0.46522	0.45602	0.34717	0.34351	0.31818	0.37796	0.45263	0.3569	0.46946	0.44397	0.52288	0.46694	0.39933	0.48312	0.45174	0.4459	0.41741	0.41941	0.49467	0.34679	0.51208	0.44197	0.39533	0.47845	0.4623	0.54071	0.42933	0.48196	0.55212	0.48343	0.36904	0.45422	0.37215	0.36986	0.46484	0.43123
1022	0.47046	0.46533	0.36195	0.35617	0.32711	0.38786	0.45242	0.3789	0.48658	0.44365	0.52719	0.49361	0.39497	0.47776	0.44154	0.45608	0.42443	0.41242	0.48717	0.35703	0.51797	0.44897	0.40435	0.49846	0.49	0.52126	0.42754	0.49024	0.55517	0.48921	0.35991	0.47366	0.38726	0.38138	0.46983	0.42776
1022.9	0.47969	0.47648	0.38183	0.36102	0.3425	0.39849	0.46452	0.41288	0.48183	0.45847	0.52035	0.51909	0.40061	0.48069	0.45469	0.46731	0.43671	0.43058	0.49889	0.37445	0.52658	0.48121	0.42385	0.49972	0.53311	0.51241	0.47166	0.49679	0.57836	0.51369	0.37614	0.46556	0.39003	0.39747	0.47435	0.4203
1023.9	0.48516	0.48283	0.39101	0.36812	0.35007	0.40795	0.47388	0.42413	0.48052	0.47953	0.53175	0.53313	0.40418	0.48802	0.46094	0.46472	0.45157	0.43836	0.50969	0.3849	0.52162	0.51028	0.44359	0.5047	0.524	0.47714	0.485	0.47606	0.60696	0.4984	0.38128	0.45161	0.38549	0.41401	0.47561	0.42552
1024.8	0.49349	0.49046	0.41187	0.38341	0.36401	0.4264	0.48899	0.43382	0.50196	0.48641	0.54652	0.53635	0.42644	0.49194	0.45556	0.46645	0.46778	0.44801	0.52572	0.38862	0.53081	0.51805	0.46306	0.50619	0.52083	0.47395	0.48873	0.48627	0.59915	0.50503	0.39276	0.43121	0.39543	0.42003	0.48774	0.42156
1025.7	0.49915	0.50039	0.41914	0.39487	0.37747	0.42262	0.49958	0.45162	0.51158	0.48947	0.55378	0.54764	0.41878	0.4981	0.44681	0.46629	0.47226	0.4465	0.52574	0.40511	0.51631	0.52893	0.48047	0.51183	0.52602	0.47297	0.43895	0.48062	0.61238	0.47803	0.39121	0.42364	0.38152	0.42916	0.48772	0.43483
1026.7	0.49553	0.49957	0.43255	0.40643	0.38741	0.42994	0.4998	0.46657	0.53391	0.51572	0.55028	0.54337	0.40478	0.48474	0.45681	0.4677	0.49183	0.47321	0.53323	0.41165	0.53483	0.55285	0.48243	0.51915	0.51049	0.47395	0.44014	0.48155	0.62531	0.49399	0.39428	0.40239	0.38183	0.43292	0.48736	0.44842
1027.6	0.49941	0.51088	0.42952	0.41818	0.39623	0.44154	0.49716	0.47261	0.54789	0.51821	0.5691	0.53883	0.40329	0.48635	0.45666	0.46653	0.49562	0.47282	0.5221	0.41145	0.52715	0.55602	0.50158	0.53377	0.49386	0.48431	0.41305	0.48929	0.59731	0.48861	0.38852	0.39034	0.38375	0.43074	0.49068	0.46551
1028.5	0.51269	0.51505	0.43888	0.42827	0.39864	0.44776	0.49832	0.49734	0.58089	0.53026	0.58169	0.5421	0.41179	0.49487	0.45435	0.47453	0.4908	0.47542	0.52352	0.43124	0.53528	0.56079	0.50956	0.53456	0.50211	0.51514	0.43389	0.50043	0.5711	0.49139	0.37554	0.41054	0.38985	0.42206	0.50476	0.47615
1029.4	0.53437	0.52469	0.45652	0.44419	0.41226	0.4609	0.50094	0.52156	0.59312	0.54598	0.58363	0.55334	0.41233	0.48878	0.46011	0.47718	0.49006	0.4812	0.52913	0.43238	0.54209	0.58108	0.51551	0.54266	0.51454	0.51338	0.44892	0.5067	0.57889	0.50265	0.37084	0.41509	0.39135	0.42747	0.51367	0.46816
1030.4	0.53406	0.52277	0.47299	0.45416	0.42851	0.47271	0.50003	0.51903	0.60758	0.55846	0.59761	0.55967	0.42554	0.48091	0.48385	0.48447	0.48496	0.49303	0.53342	0.41484	0.55957	0.59023	0.52397	0.55543	0.50406	0.50421	0.4806	0.53732	0.56831	0.5326	0.36021	0.40944	0.41017	0.42091	0.52481	0.45404
1031.3	0.54414	0.53949	0.48658	0.44954	0.45285	0.47039	0.51397	0.52215	0.59778	0.55853	0.6112	0.57639	0.43709	0.50588	0.48582	0.48472	0.48105	0.48216	0.5416	0.41878	0.54472	0.58903	0.53492	0.56084	0.51339	0.52118	0.46961	0.5382	0.58268	0.54734	0.35967	0.40335	0.39675	0.42025	0.52201	0.44372
1032.2	0.56414	0.54173	0.49887	0.4602	0.46664	0.4652	0.52213	0.53677	0.59487	0.55714	0.60491	0.58231	0.44379	0.50919	0.48617	0.48418	0.49685	0.48548	0.55594	0.42484	0.55304	0.59387	0.52537	0.56433	0.52007	0.52161	0.48512	0.533	0.6097	0.53811	0.35591	0.40271	0.38157	0.4196	0.51471	0.43737
1033.2	0.55964	0.55213	0.51858	0.46387	0.49195	0.46652	0.51825	0.54299	0.58863	0.54984	0.60925	0.59259	0.4347	0.50431	0.49243	0.46812	0.49618	0.49434	0.5539	0.41993	0.55545	0.59499	0.5339	0.5726	0.5089	0.544	0.47639	0.54118	0.62196	0.55927	0.36923	0.37314	0.3848	0.42062	0.51413	0.44049
1034.1	0.55624	0.57324	0.508	0.46095	0.49711	0.46611	0.52138	0.54982	0.58938	0.5464	0.62033	0.60168	0.4337	0.52748	0.4935	0.46852	0.4929	0.49875	0.55117	0.41834	0.54594	0.59854	0.53657	0.5752	0.51006	0.5686	0.48455	0.53401	0.62818	0.5734	0.37156	0.36618	0.37961	0.42587	0.5077	0.44572
1035	0.57267	0.58128	0.50041	0.46654	0.51018	0.47144	0.52334	0.54955	0.5855	0.55245	0.60196	0.59894	0.44714	0.53176	0.47701	0.45895	0.49941	0.50036	0.55277	0.42434	0.53139	0.60044	0.52557	0.55957	0.50747	0.58233	0.46647	0.50978	0.66148	0.56707	0.37895	0.36048	0.35574	0.43113	0.48711	0.4511
1036	0.57528	0.58778	0.49181	0.46904	0.51038	0.45796	0.5116	0.54191	0.58266	0.54421	0.59935	0.58268	0.44362	0.53755	0.47474	0.45708	0.48484	0.49437	0.54597	0.40719	0.53255	0.60506	0.5148	0.54944	0.48681	0.60766	0.47613	0.52161	0.64484	0.54436	0.36213	0.33634	0.34202	0.4338	0.48727	0.44059
1036.9	0.56882	0.59122	0.48717	0.46126	0.5189	0.43531	0.49738	0.52468	0.55967	0.54441	0.6001	0.56639	0.42195	0.54041	0.47589	0.44925	0.47485	0.46568	0.52395	0.39387	0.51266	0.59578	0.50399	0.52992	0.47208	0.61988	0.46811	0.54705	0.63749	0.55407	0.34519	0.32293	0.33735	0.42012	0.48461	0.41905
1037.8	0.57717	0.58753	0.48096	0.45123	0.52543	0.42741	0.49715	0.50733	0.54582	0.53881	0.59033	0.54805	0.41576	0.54101	0.4556	0.45149	0.47506	0.45205	0.5111	0.37805	0.49901	0.58072	0.49053	0.51628	0.46573	0.60963	0.44168	0.5345	0.65573	0.53369	0.33255	0.3091	0.32253	0.40958	0.4697	0.38927
1038.8	0.57282	0.56936	0.46917	0.43339	0.5236	0.39065	0.49163	0.4835	0.53195	0.51636	0.57247	0.52108	0.40145	0.51956	0.44059	0.42627	0.4501	0.43056	0.49313	0.36868	0.48186	0.55425	0.48452	0.49614	0.44328	0.61542	0.40211	0.52219	0.62883	0.52118	0.31387	0.30015	0.30201	0.39814	0.45489	0.36207
1039.7	0.5712	0.5675	0.46862	0.43193	0.51228	0.35973	0.47864	0.4736	0.51434	0.49778	0.5664	0.51542	0.38225	0.52189	0.42588	0.41899	0.42172	0.40435	0.46833	0.34287	0.47357	0.54243	0.46733	0.48676	0.42853	0.62885	0.39986	0.53276	0.58355	0.53935	0.29174	0.27889	0.30138	0.38309	0.44747	0.33729
1040.6	0.56908	0.55747	0.46022	0.43375	0.50898	0.35609	0.47358	0.46629	0.50759	0.49047	0.55167	0.51181	0.37617	0.51225	0.41827	0.40648	0.42052	0.39599	0.44771	0.33496	0.46407	0.52608	0.46229	0.47199	0.42943	0.60648	0.39913	0.51726	0.61259	0.54759	0.29423	0.28473	0.3082	0.36011	0.42994	0.3223
1041.5	0.56104	0.54474	0.46364	0.42714	0.48424	0.33977	0.46411	0.44617	0.51512	0.47723	0.52991	0.50717	0.37833	0.49644	0.4071	0.39356	0.39335	0.3747	0.43782	0.31895	0.46536	0.49722	0.44508	0.4572	0.42526	0.60903	0.4047	0.49178	0.5968	0.54763	0.29349	0.25118	0.30473	0.34965	0.40779	0.3079
1042.5	0.5521	0.54085	0.44906	0.43015	0.47144	0.33373	0.45872	0.44553	0.50568	0.46174	0.51911	0.503	0.37884	0.50464	0.4083	0.38744	0.38613	0.37009	0.42764	0.31571	0.45232	0.4815	0.42796	0.45269	0.41798	0.6165	0.42893	0.50647	0.56414	0.56811	0.28585	0.26509	0.29149	0.34108	0.39842	0.30739
1043.4	0.54792	0.5324	0.44489	0.43746	0.45754	0.34009	0.44414	0.4201	0.48552	0.45684	0.502	0.50462	0.36388	0.49938	0.40433	0.38842	0.38829	0.37549	0.40267	0.29619	0.44625	0.46633	0.39654	0.45249	0.43494	0.6099	0.41707	0.51556	0.57962	0.57516	0.28154	0.22495	0.28556	0.32244	0.38837	0.31253
1044.3	0.52339	0.51321	0.43756	0.43236	0.4523	0.33691	0.45019	0.41416	0.46244	0.45304	0.49973	0.4953	0.34966	0.48177	0.40067	0.39512	0.38392	0.36213	0.39903	0.30064	0.43428	0.4554	0.39383	0.44149	0.42436	0.58404	0.41327	0.51613	0.56982	0.53864	0.28378	0.2235	0.2692	0.30849	0.37976	0.31813
1045.2	0.51992	0.49807	0.43605	0.42794	0.4477	0.32834	0.44868	0.39425	0.43667	0.45222	0.49952	0.49264	0.341	0.46325	0.3886	0.40426	0.36986	0.34051	0.39051	0.28567	0.40919	0.44155	0.37071	0.42841	0.42125	0.56729	0.39735	0.5174	0.52389	0.49772	0.2745	0.19046	0.25309	0.30918	0.37203	0.31468
1046.2	0.5	0.47756	0.42213	0.42312	0.44507	0.33544	0.44463	0.38286	0.4084	0.45185	0.4992	0.47506	0.32631	0.45518	0.38524	0.41489	0.3626	0.33915	0.36183	0.283	0.38193	0.45242	0.35797	0.42469	0.4067	0.51548	0.38017	0.51162	0.52852	0.48574	0.26156	0.20086	0.23875	0.31021	0.36092	0.30315
1047.1	0.47894	0.45832	0.41974	0.42372	0.44682	0.30703	0.43234	0.34731	0.38183	0.44399	0.48227	0.47251	0.30689	0.4257	0.38748	0.40308	0.34609	0.30333	0.33733	0.25483	0.37003	0.44789	0.33952	0.408	0.39169	0.47428	0.36676	0.48245	0.53103	0.44774	0.2584	0.1653	0.23172	0.31448	0.33533	0.28137
1048	0.4497	0.45552	0.39823	0.41334	0.44283	0.28461	0.42661	0.33836	0.36823	0.44103	0.47491	0.45118	0.29601	0.42353	0.36601	0.39798	0.32548	0.27143	0.30614	0.25089	0.36231	0.43923	0.31649	0.37607	0.34826	0.45702	0.35587	0.45912	0.48991	0.4109	0.24609	0.16716	0.22888	0.30722	0.31477	0.25072
1049	0.4448	0.44827	0.38054	0.39649	0.43389	0.27418	0.41371	0.31712	0.36334	0.42701	0.46578	0.44076	0.27849	0.41405	0.35757	0.37745	0.30827	0.25558	0.27454	0.23599	0.34809	0.40939	0.29332	0.36966	0.33368	0.43926	0.3374	0.42871	0.49663	0.38604	0.24905	0.1686	0.21926	0.29727	0.30071	0.22036
1049.9	0.41816	0.43424	0.36299	0.40617	0.43306	0.2683	0.3969	0.31886	0.34375	0.39301	0.44167	0.41836	0.26449	0.40405	0.35838	0.3668	0.29511	0.25201	0.23927	0.22742	0.33649	0.38764	0.27849	0.36192	0.30787	0.42223	0.33608	0.43168	0.50905	0.41203	0.2407	0.18609	0.22046	0.27613	0.28506	0.19749
1050.8	0.4047	0.4279	0.35897	0.40293	0.4298	0.27298	0.38643	0.31117	0.34361	0.36659	0.4359	0.4092	0.25181	0.3895	0.35616	0.35425	0.28317	0.26475	0.22847	0.21411	0.33401	0.36011	0.25705	0.3387	0.288	0.44149	0.34106	0.40931	0.48265	0.40792	0.24579	0.18542	0.21435	0.25878	0.27209	0.19584
1051.7	0.40238	0.42119	0.34538	0.39189	0.41399	0.27647	0.38319	0.29726	0.3285	0.35844	0.42147	0.3945	0.25518	0.39623	0.35146	0.3413	0.26578	0.25722	0.21412	0.20985	0.32226	0.34272	0.23712	0.33608	0.30051	0.45062	0.3367	0.40764	0.45474	0.40525	0.24033	0.19438	0.21406	0.23304	0.25889	0.19663
1052.7	0.38586	0.39357	0.34573	0.39588	0.40903	0.2751	0.36936	0.27506	0.32222	0.34023	0.4125	0.38297	0.25249	0.38795	0.36591	0.34136	0.26453	0.25105	0.22371	0.18754	0.30159	0.32254	0.24412	0.33103	0.2956	0.43924	0.352	0.42008	0.47045	0.40667	0.23755	0.18586	0.2105	0.2226	0.25778	0.19053
1053.6	0.36895	0.37889	0.32869	0.40367	0.39902	0.26408	0.35485	0.25791	0.30245	0.32358	0.40131	0.36438	0.25451	0.38571	0.36452	0.3428	0.25106	0.24223	0.20882	0.17318	0.29653	0.31707	0.23757	0.31951	0.30986	0.42761	0.34636	0.41012	0.4696	0.42825	0.21078	0.16548	0.20085	0.21296	0.2505	0.1968
1054.5	0.35128	0.38253	0.30648	0.39567	0.37525	0.24887	0.35285	0.22796	0.30238	0.33056	0.41197	0.36442	0.25166	0.40134	0.35829	0.34156	0.24532	0.23377	0.20597	0.16901	0.29158	0.30774	0.24531	0.31038	0.31619	0.46486	0.33971	0.40478	0.4498	0.41768	0.20455	0.16464	0.18538	0.20655	0.25724	0.20078
1055.4	0.34464	0.3711	0.27242	0.4017	0.36432	0.21603	0.34302	0.20458	0.29146	0.32861	0.39375	0.36226	0.24468	0.39971	0.34191	0.32965	0.23033	0.20719	0.19131	0.155	0.28468	0.30306	0.24987	0.30434	0.32824	0.46976	0.31513	0.38555	0.44805	0.40038	0.18842	0.14047	0.17329	0.19757	0.25554	0.17068
1056.4	0.33057	0.36584	0.2723	0.40689	0.34832	0.21684	0.34002	0.18623	0.28873	0.31939	0.38825	0.35057	0.23975	0.3943	0.33081	0.32671	0.21506	0.21377	0.18791	0.14408	0.28618	0.28504	0.23885	0.2971	0.33786	0.45836	0.31022	0.36534	0.45321	0.39477	0.19174	0.12607	0.14805	0.19383	0.25979	0.15218
1057.3	0.32654	0.37061	0.27246	0.40767	0.33418	0.19951	0.33691	0.18324	0.28016	0.31842	0.37432	0.35558	0.24277	0.39076	0.32767	0.31813	0.19543	0.20742	0.16813	0.14086	0.28538	0.28555	0.21579	0.30243	0.34396	0.45683	0.30885	0.34708	0.4364	0.36781	0.18204	0.14477	0.13744	0.18954	0.25167	0.154
1058.2	0.3206	0.36135	0.27459	0.39388	0.32486	0.19208	0.33047	0.18076	0.26787	0.31743	0.36517	0.3494	0.23768	0.39238	0.33238	0.30757	0.20378	0.20169	0.17125	0.14396	0.27483	0.28494	0.20195	0.28544	0.32581	0.44541	0.31478	0.36267	0.43974	0.34347	0.19062	0.14977	0.1451	0.19564	0.24735	0.12052
1059.2	0.31591	0.3487	0.26544	0.38972	0.31892	0.18829	0.32871	0.17917	0.26193	0.30661	0.34093	0.33471	0.23508	0.3727	0.31942	0.29403	0.17883	0.1881	0.17083	0.14232	0.27388	0.27471	0.18569	0.27863	0.30877	0.3935	0.29169	0.33466	0.42292	0.32528	0.18941	0.14485	0.14436	0.19536	0.23988	0.10552
1060.1	0.30102	0.35084	0.26638	0.37815	0.30999	0.1936	0.31577	0.17097	0.24934	0.29688	0.34483	0.32192	0.23599	0.3797	0.31128	0.29805	0.17301	0.19461	0.1671	0.13891	0.27049	0.26581	0.17256	0.28486	0.28488	0.387	0.28599	0.34707	0.44459	0.31875	0.17979	0.15793	0.13778	0.19708	0.24171	0.10684
1061	0.3032	0.3433	0.26191	0.37714	0.31172	0.18026	0.30264	0.17763	0.23424	0.29407	0.33132	0.31557	0.24015	0.36517	0.30585	0.30513	0.17658	0.19327	0.16208	0.13961	0.26482	0.27683	0.1707	0.27586	0.26364	0.3689	0.26541	0.39091	0.42566	0.29616	0.17072	0.17116	0.14191	0.20518	0.24241	0.11398
1061.9	0.31603	0.34344	0.25684	0.36341	0.30069	0.18493	0.2944	0.17666	0.21847	0.28623	0.31838	0.29905	0.24328	0.36209	0.29663	0.29926	0.16831	0.17647	0.15966	0.14825	0.26802	0.26201	0.1601	0.26817	0.26398	0.36116	0.25542	0.38554	0.41935	0.2911	0.17378	0.16259	0.13899	0.205	0.23658	0.10018
1062.8	0.31103	0.3514	0.26646	0.3547	0.29481	0.1777	0.29358	0.17633	0.22042	0.28808	0.3018	0.28624	0.24079	0.36756	0.30323	0.29693	0.14413	0.17206	0.15291	0.14606	0.27121	0.26463	0.14631	0.27486	0.25089	0.37884	0.27343	0.3787	0.38717	0.27961	0.17276	0.16156	0.12456	0.19475	0.22974	0.11633
1063.8	0.30626	0.34311	0.27492	0.3348	0.28264	0.18416	0.28023	0.15932	0.20503	0.28479	0.29796	0.2792	0.23727	0.36118	0.30886	0.28314	0.13679	0.18563	0.13515	0.13043	0.27822	0.26119	0.13783	0.27986	0.22545	0.40097	0.28538	0.3648	0.40101	0.30085	0.16463	0.14335	0.12286	0.1959	0.22951	0.12696
1064.7	0.31744	0.3444	0.28439	0.31911	0.26795	0.18177	0.2932	0.16738	0.22247	0.28562	0.29061	0.27462	0.24451	0.36047	0.30803	0.28021	0.12335	0.1759	0.14869	0.13693	0.28559	0.26531	0.13353	0.2833	0.23571	0.39075	0.28195	0.35212	0.37966	0.28439	0.17124	0.13869	0.12414	0.19437	0.22456	0.14066
1065.6	0.31565	0.34939	0.26942	0.30299	0.24631	0.17177	0.29782	0.17761	0.23326	0.28978	0.3051	0.25843	0.23066	0.3673	0.30803	0.27222	0.11138	0.17563	0.13746	0.14602	0.29546	0.25565	0.1416	0.28107	0.24706	0.39188	0.29717	0.33359	0.36672	0.29919	0.16192	0.13596	0.13353	0.18802	0.24495	0.12211
1066.5	0.30306	0.34048	0.27627	0.2929	0.23399	0.18603	0.30812	0.15929	0.23557	0.28823	0.30835	0.25778	0.23433	0.35171	0.30157	0.27608	0.10905	0.18523	0.13879	0.12873	0.2981	0.25354	0.1456	0.27907	0.24519	0.37177	0.30355	0.34501	0.37032	0.32101	0.15904	0.1236	0.13696	0.18893	0.25153	0.1173
1067.5	0.30903	0.33716	0.28039	0.2867	0.2199	0.18214	0.30216	0.1575	0.23668	0.2811	0.3096	0.25957	0.2349	0.34152	0.29349	0.27676	0.12465	0.18507	0.14652	0.12312	0.29881	0.23988	0.16124	0.28473	0.25588	0.34918	0.27662	0.32744	0.38927	0.31505	0.15466	0.11486	0.14323	0.19007	0.25697	0.11875
1068.4	0.31523	0.34516	0.28635	0.26942	0.21096	0.16532	0.29933	0.16679	0.24943	0.27641	0.305	0.2688	0.22589	0.35272	0.29003	0.27832	0.12801	0.16008	0.13788	0.13316	0.29398	0.24131	0.15851	0.27911	0.27868	0.33152	0.28753	0.32546	0.38323	0.28628	0.15145	0.12009	0.14597	0.18337	0.2505	0.12386
1069.3	0.31377	0.33913	0.28831	0.27098	0.2141	0.1665	0.29913	0.15981	0.23662	0.26836	0.30342	0.27107	0.22615	0.34201	0.29108	0.27701	0.11954	0.16572	0.12176	0.13162	0.29273	0.23985	0.15817	0.27971	0.29112	0.30152	0.30147	0.34881	0.38081	0.3113	0.14587	0.12279	0.15359	0.18998	0.25413	0.12637
1070.2	0.32246	0.3269	0.29424	0.25574	0.20096	0.17016	0.29099	0.1465	0.23439	0.25305	0.30008	0.26935	0.21875	0.33443	0.30117	0.27223	0.09379	0.15336	0.12188	0.12224	0.29196	0.2304	0.15972	0.27718	0.28263	0.26534	0.30127	0.35072	0.37778	0.29276	0.14007	0.10944	0.14997	0.1854	0.24753	0.1385
1071.2	0.33527	0.33345	0.2809	0.25155	0.19241	0.14169	0.28177	0.15719	0.23745	0.24163	0.31005	0.26454	0.21502	0.35266	0.30824	0.25884	0.087338	0.15163	0.11504	0.13933	0.28972	0.22699	0.15619	0.28292	0.29727	0.27631	0.28164	0.34556	0.35549	0.28854	0.13007	0.12359	0.13551	0.17835	0.25158	0.14268
1072.1	0.33565	0.331	0.27482	0.25288	0.19628	0.13645	0.28359	0.15561	0.24421	0.23868	0.32259	0.27205	0.21879	0.34683	0.30948	0.25552	0.08591	0.15356	0.11121	0.14994	0.2918	0.23469	0.15404	0.29655	0.28326	0.26974	0.30943	0.34576	0.36478	0.27672	0.12963	0.13941	0.14569	0.20195	0.2628	0.15052
1073	0.34643	0.338	0.27072	0.25196	0.19068	0.13577	0.27866	0.14266	0.23586	0.23304	0.3226	0.25666	0.23597	0.35812	0.30242	0.26276	0.079715	0.15852	0.11771	0.14214	0.28293	0.21476	0.15277	0.29399	0.29878	0.29873	0.31351	0.38202	0.36084	0.2763	0.12134	0.13176	0.14328	0.21146	0.24853	0.13804
1073.9	0.35845	0.3493	0.27688	0.24313	0.1833	0.14225	0.27401	0.14661	0.23386	0.24601	0.32226	0.24988	0.22323	0.37531	0.30968	0.26663	0.090507	0.16005	0.13376	0.14962	0.29302	0.21598	0.14768	0.29321	0.29249	0.33684	0.30471	0.37222	0.36261	0.27821	0.12735	0.13808	0.14763	0.2204	0.25872	0.12968
1074.9	0.35	0.35206	0.28018	0.24136	0.18943	0.13555	0.27679	0.14333	0.24641	0.24682	0.31898	0.24978	0.22522	0.38293	0.30444	0.27513	0.11611	0.16447	0.13658	0.15323	0.29397	0.21046	0.1579	0.29063	0.27032	0.37051	0.29263	0.34782	0.39537	0.28216	0.12465	0.14412	0.162	0.23191	0.25364	0.13018
1075.8	0.34631	0.34164	0.2819	0.24289	0.18765	0.1457	0.27517	0.15297	0.23634	0.26124	0.30121	0.25032	0.19791	0.37859	0.30135	0.29272	0.1125	0.15979	0.14282	0.15685	0.28568	0.19959	0.15813	0.29045	0.22614	0.37134	0.31285	0.36166	0.40497	0.29723	0.13689	0.15253	0.17124	0.24074	0.24822	0.13466
1076.7	0.347	0.35746	0.27532	0.23516	0.16024	0.15111	0.2792	0.14967	0.21301	0.26436	0.29124	0.22911	0.19414	0.38657	0.2991	0.29616	0.092547	0.14787	0.13632	0.14117	0.26463	0.19129	0.15339	0.27321	0.23085	0.41784	0.29042	0.37525	0.38717	0.30703	0.12579	0.1425	0.14716	0.22707	0.2247	0.12584
1077.6	0.35093	0.35482	0.27472	0.22887	0.15347	0.14856	0.28528	0.1598	0.20581	0.27093	0.2808	0.21804	0.19007	0.38245	0.3185	0.29437	0.096787	0.15391	0.1471	0.14861	0.27394	0.19617	0.1408	0.27047	0.22499	0.39915	0.28287	0.3596	0.38532	0.33115	0.13909	0.16179	0.13999	0.22358	0.21835	0.12526
1078.6	0.34016	0.34668	0.27012	0.22369	0.14053	0.13112	0.28655	0.14383	0.19808	0.25865	0.27841	0.2085	0.19999	0.36813	0.31732	0.29137	0.093407	0.13968	0.13601	0.14012	0.25347	0.1748	0.13996	0.25944	0.23169	0.39107	0.28793	0.3537	0.36783	0.31726	0.13465	0.16251	0.12755	0.21506	0.20705	0.11749
1079.5	0.34532	0.34869	0.26578	0.23039	0.14275	0.13403	0.27667	0.15149	0.17498	0.25684	0.27087	0.20525	0.20372	0.35909	0.31117	0.30585	0.089342	0.12911	0.149	0.14305	0.23658	0.16538	0.12531	0.26604	0.23794	0.41608	0.27961	0.38385	0.35665	0.32238	0.13848	0.18236	0.11213	0.20295	0.21078	0.10728
1080.4	0.34168	0.36364	0.26328	0.21464	0.14517	0.12937	0.2702	0.13679	0.1626	0.24743	0.26835	0.18914	0.21348	0.36263	0.32516	0.30471	0.087446	0.13828	0.13226	0.13653	0.23949	0.17187	0.12572	0.24912	0.25829	0.4512	0.27079	0.39987	0.38578	0.30147	0.12457	0.19745	0.10929	0.19598	0.19979	0.095389
1081.3	0.34694	0.34345	0.25136	0.21446	0.15681	0.12274	0.26754	0.12765	0.15445	0.24459	0.25447	0.19114	0.21852	0.35923	0.31986	0.30781	0.095333	0.13846	0.12887	0.14703	0.25643	0.16022	0.12409	0.24454	0.29781	0.45176	0.25388	0.4059	0.40227	0.2984	0.12463	0.21785	0.12528	0.19897	0.20676	0.10549
1082.2	0.33727	0.33808	0.2373	0.21614	0.15934	0.12369	0.26381	0.11671	0.15332	0.23753	0.24821	0.20318	0.20737	0.35207	0.3123	0.30795	0.088419	0.1389	0.12221	0.15082	0.25369	0.16631	0.13437	0.24392	0.30098	0.46269	0.25919	0.40098	0.40584	0.2737	0.11405	0.21563	0.13437	0.20901	0.21754	0.1011
1083.2	0.34602	0.33374	0.21193	0.22394	0.16645	0.11979	0.25956	0.11426	0.13867	0.24638	0.22216	0.20362	0.19178	0.35294	0.30343	0.31933	0.090586	0.14981	0.12967	0.14414	0.25152	0.17621	0.13588	0.24124	0.29534	0.46818	0.22412	0.4092	0.42173	0.28144	0.11561	0.22039	0.13154	0.22408	0.21865	0.098668
1084.1	0.33217	0.33279	0.20797	0.21084	0.15994	0.10272	0.2564	0.10124	0.12853	0.24922	0.2154	0.19687	0.1731	0.3367	0.30599	0.31254	0.080399	0.15643	0.13217	0.13138	0.24311	0.18241	0.13601	0.22994	0.3201	0.45737	0.22765	0.39136	0.40935	0.26551	0.11793	0.22333	0.1237	0.23446	0.21011	0.095338
1085	0.34265	0.31791	0.21397	0.21832	0.16494	0.10389	0.25899	0.098658	0.13556	0.24957	0.21704	0.19485	0.17208	0.31615	0.30324	0.30948	0.085954	0.15416	0.14564	0.12294	0.25459	0.18569	0.14118	0.23323	0.33186	0.45273	0.23168	0.35866	0.38703	0.25542	0.12389	0.21802	0.13833	0.2503	0.2195	0.10635
1085.9	0.32538	0.31237	0.22181	0.22457	0.16619	0.087177	0.23966	0.10924	0.14101	0.23621	0.22288	0.19178	0.15633	0.3058	0.31223	0.30957	0.080902	0.15378	0.14994	0.11772	0.26127	0.17303	0.14	0.21577	0.31894	0.43846	0.24201	0.35762	0.37133	0.25526	0.13856	0.22207	0.13631	0.23997	0.23113	0.089251
1086.8	0.31813	0.30693	0.23107	0.23429	0.16831	0.092775	0.24175	0.11542	0.12818	0.2381	0.24099	0.19103	0.14293	0.29581	0.31464	0.31686	0.077612	0.15618	0.15004	0.11424	0.26841	0.16847	0.13591	0.21545	0.30205	0.4343	0.23393	0.38362	0.35351	0.26621	0.14871	0.24595	0.13279	0.22023	0.24152	0.097205
1087.8	0.29606	0.29611	0.23574	0.21285	0.15425	0.083879	0.2269	0.11837	0.12342	0.22929	0.24798	0.17663	0.14779	0.27763	0.32243	0.29827	0.072008	0.13248	0.13926	0.11932	0.27026	0.15716	0.13573	0.19642	0.28626	0.43656	0.26949	0.38015	0.30802	0.24763	0.15477	0.25377	0.13253	0.20307	0.23719	0.087131
1088.7	0.30222	0.30723	0.23228	0.2122	0.16646	0.091682	0.22369	0.11938	0.13109	0.22113	0.25274	0.16814	0.16399	0.30855	0.32665	0.29201	0.093452	0.13005	0.12455	0.12515	0.27629	0.15464	0.13351	0.18433	0.27026	0.47067	0.27451	0.37472	0.33684	0.25858	0.1547	0.26521	0.13348	0.2057	0.24217	0.081944
1089.6	0.29431	0.30024	0.20368	0.20479	0.15073	0.086951	0.21137	0.11845	0.12301	0.22066	0.24451	0.16929	0.16516	0.31869	0.31461	0.28516	0.084849	0.13077	0.12241	0.12785	0.26034	0.14291	0.12496	0.17631	0.27496	0.46133	0.25001	0.36394	0.35032	0.26632	0.15205	0.26395	0.12861	0.20599	0.23749	0.07584
1090.5	0.29909	0.30014	0.18979	0.1896	0.14974	0.10038	0.21403	0.10461	0.1119	0.23258	0.23863	0.17494	0.17209	0.3073	0.3072	0.27504	0.086461	0.14859	0.13101	0.11303	0.23551	0.16099	0.11642	0.17993	0.25963	0.45915	0.25076	0.34171	0.34817	0.29774	0.15618	0.26046	0.12077	0.21814	0.22136	0.073265
1091.5	0.2968	0.28531	0.18243	0.17787	0.14872	0.086894	0.21021	0.10211	0.11677	0.24023	0.22068	0.15498	0.17001	0.30685	0.30732	0.26066	0.09634	0.15195	0.13029	0.10403	0.22326	0.15721	0.10747	0.16218	0.2575	0.45597	0.24998	0.31948	0.36495	0.26776	0.1575	0.24187	0.11198	0.22972	0.21587	0.055548
1092.4	0.31172	0.28706	0.19106	0.17999	0.1609	0.08713	0.20816	0.10893	0.12034	0.23518	0.2107	0.15676	0.15984	0.31547	0.30517	0.25607	0.11399	0.16596	0.12658	0.097282	0.22495	0.15633	0.10195	0.15103	0.26486	0.44984	0.24239	0.30432	0.40372	0.27492	0.15721	0.24062	0.13001	0.23046	0.22621	0.049
1093.3	0.29108	0.27653	0.17982	0.18157	0.1526	0.080029	0.21832	0.12217	0.1211	0.23478	0.2063	0.1765	0.14803	0.29952	0.29698	0.24601	0.10116	0.17108	0.14471	0.097589	0.23224	0.14415	0.090458	0.16421	0.24533	0.42863	0.21587	0.30669	0.39192	0.25985	0.16261	0.22678	0.13516	0.23276	0.22565	0.059853
1094.2	0.27258	0.28328	0.18315	0.18153	0.15278	0.070598	0.22408	0.13802	0.13803	0.22257	0.20752	0.17942	0.1324	0.2895	0.29869	0.2416	0.10153	0.15836	0.15067	0.090698	0.24195	0.14091	0.085682	0.15832	0.22273	0.43015	0.22089	0.31297	0.40661	0.24392	0.16372	0.23571	0.13152	0.21593	0.22767	0.065527
1095.1	0.26271	0.28883	0.17603	0.18392	0.15325	0.073275	0.22522	0.14493	0.15797	0.21893	0.20602	0.18565	0.10541	0.29884	0.29738	0.24585	0.11385	0.15295	0.15595	0.092606	0.26675	0.11814	0.093155	0.16021	0.21488	0.41116	0.22364	0.34287	0.4231	0.2309	0.16267	0.23179	0.15062	0.21039	0.23876	0.074393
1096	0.25749	0.29638	0.1789	0.18499	0.15021	0.060964	0.22999	0.15612	0.15861	0.20503	0.20863	0.19961	0.090661	0.29169	0.2923	0.23618	0.097365	0.14199	0.17081	0.089304	0.26383	0.10239	0.094566	0.17553	0.19668	0.41416	0.2216	0.32698	0.42606	0.24771	0.16281	0.23961	0.1627	0.20856	0.24256	0.095651
1097	0.2466	0.31393	0.17718	0.19732	0.15682	0.056064	0.24952	0.15656	0.16014	0.20683	0.23706	0.19759	0.08149	0.30669	0.29765	0.23479	0.097034	0.13264	0.18354	0.071179	0.26808	0.096772	0.10633	0.19479	0.18332	0.41566	0.22484	0.35176	0.45458	0.23644	0.15842	0.2375	0.16243	0.20514	0.24252	0.10925
1097.9	0.26697	0.30208	0.17332	0.19295	0.15948	0.073501	0.24146	0.14023	0.15375	0.21399	0.23205	0.18081	0.084708	0.31174	0.30182	0.23716	0.098898	0.13053	0.1663	0.05145	0.26369	0.098589	0.098738	0.17785	0.20567	0.40557	0.23895	0.36414	0.47199	0.26173	0.1606	0.22269	0.16679	0.19279	0.23306	0.089416
1098.8	0.27488	0.29207	0.18698	0.18948	0.16947	0.075118	0.24825	0.14454	0.1521	0.21645	0.23719	0.18996	0.091442	0.3232	0.30877	0.23654	0.12507	0.14243	0.15323	0.05942	0.25807	0.097492	0.10593	0.1881	0.20377	0.38757	0.25531	0.37138	0.46832	0.2721	0.17653	0.21765	0.1733	0.19138	0.23559	0.08759
1099.7	0.27939	0.29174	0.19464	0.19707	0.17352	0.073861	0.24907	0.15711	0.14144	0.21008	0.24279	0.1851	0.10539	0.32584	0.3085	0.23562	0.1106	0.14117	0.14068	0.058183	0.23851	0.098173	0.097798	0.18707	0.21619	0.40685	0.25174	0.36888	0.43637	0.27487	0.17299	0.21359	0.15071	0.18137	0.24013	0.084543
1100.6	0.2903	0.3054	0.18788	0.19811	0.18239	0.079908	0.25663	0.16102	0.14759	0.21965	0.25084	0.18652	0.14158	0.34056	0.31662	0.2419	0.12358	0.15256	0.13886	0.066388	0.23167	0.11231	0.10118	0.17968	0.25153	0.41798	0.24691	0.3849	0.44293	0.28378	0.19484	0.21176	0.13827	0.18679	0.25421	0.077066
1101.6	0.28926	0.2956	0.17853	0.20026	0.17949	0.083604	0.25284	0.1803	0.1585	0.22933	0.23761	0.19385	0.15582	0.33236	0.32183	0.2456	0.097278	0.1647	0.1496	0.078192	0.24295	0.11106	0.080631	0.18259	0.27343	0.42318	0.25419	0.35756	0.41099	0.31315	0.20098	0.21957	0.14194	0.18986	0.24863	0.080286
1102.5	0.27441	0.30213	0.19344	0.20395	0.18076	0.082728	0.26254	0.21571	0.16623	0.22964	0.2474	0.19334	0.14914	0.32075	0.31863	0.24693	0.087967	0.16721	0.16886	0.09745	0.24582	0.12477	0.083113	0.19521	0.27572	0.41752	0.27257	0.35287	0.37964	0.31855	0.20852	0.24441	0.14358	0.20043	0.25696	0.098632
1103.4	0.28176	0.30724	0.19991	0.20958	0.19202	0.090594	0.26539	0.20954	0.16019	0.24867	0.24561	0.20528	0.16146	0.31708	0.32124	0.2523	0.070362	0.1668	0.18091	0.092705	0.24303	0.1404	0.085083	0.19776	0.30622	0.40988	0.25411	0.34551	0.38621	0.31782	0.20542	0.2391	0.14645	0.21189	0.27539	0.11484
1104.3	0.29075	0.30198	0.2131	0.21102	0.21296	0.098873	0.2798	0.22198	0.17773	0.25154	0.26207	0.21068	0.18116	0.30245	0.32989	0.24829	0.090029	0.18198	0.1855	0.11433	0.26198	0.14176	0.10694	0.20211	0.31161	0.40325	0.26241	0.31867	0.43702	0.31623	0.20888	0.26019	0.18318	0.22784	0.2945	0.11319
1105.2	0.27913	0.29015	0.2087	0.22095	0.23552	0.12344	0.28166	0.2353	0.17552	0.26397	0.2757	0.21618	0.17006	0.28756	0.32624	0.24722	0.084659	0.17497	0.18903	0.11293	0.2719	0.13677	0.11092	0.19661	0.31082	0.38796	0.26666	0.31106	0.43607	0.33274	0.199	0.26353	0.19756	0.2337	0.29698	0.10175
1106.1	0.28873	0.29572	0.21459	0.22966	0.26392	0.15638	0.28568	0.22926	0.16724	0.2646	0.28455	0.23532	0.18799	0.29886	0.32615	0.25485	0.11085	0.19115	0.16939	0.12311	0.25649	0.16368	0.12201	0.19796	0.3301	0.38008	0.24569	0.3383	0.46884	0.33817	0.20139	0.26786	0.18853	0.24719	0.31158	0.1079
1107.1	0.30533	0.31201	0.22216	0.24983	0.29624	0.17742	0.29409	0.23056	0.17257	0.27579	0.2839	0.26408	0.20708	0.31291	0.34468	0.26444	0.12628	0.21073	0.16715	0.12257	0.26951	0.16596	0.13699	0.21727	0.33615	0.40677	0.25625	0.33558	0.51723	0.36404	0.20032	0.28056	0.21808	0.24747	0.33077	0.1261
1108	0.31428	0.31184	0.22275	0.2692	0.33089	0.1866	0.31228	0.24699	0.17421	0.27049	0.29215	0.26508	0.22117	0.31904	0.34081	0.28006	0.13983	0.23614	0.18705	0.12677	0.29046	0.17541	0.13402	0.2228	0.33604	0.40384	0.27212	0.33724	0.53887	0.38964	0.21432	0.28993	0.23085	0.25256	0.33054	0.11957
1108.9	0.32621	0.32519	0.22088	0.27932	0.35176	0.21155	0.32997	0.26263	0.1794	0.29684	0.29161	0.27094	0.23879	0.34504	0.34371	0.29349	0.13406	0.23949	0.20628	0.12572	0.30503	0.20282	0.13077	0.23203	0.3628	0.42484	0.24861	0.35059	0.54756	0.42108	0.22337	0.29034	0.23116	0.2572	0.33142	0.11471
1109.8	0.35485	0.32769	0.24999	0.2913	0.36396	0.23783	0.34699	0.26975	0.22075	0.31517	0.30231	0.28581	0.26747	0.35002	0.35447	0.31413	0.1574	0.26717	0.20391	0.14284	0.32968	0.24728	0.15373	0.24882	0.38825	0.41697	0.23799	0.36128	0.55445	0.43674	0.23522	0.30264	0.24922	0.26711	0.34488	0.13538
1110.7	0.37103	0.33624	0.2745	0.31064	0.37559	0.24163	0.36594	0.27517	0.23665	0.32991	0.31696	0.313	0.28302	0.34593	0.36619	0.33761	0.16644	0.27785	0.23871	0.15073	0.35503	0.24818	0.1811	0.25912	0.3866	0.45452	0.25208	0.37537	0.54088	0.42609	0.2548	0.30711	0.27607	0.26661	0.35943	0.15543
1111.6	0.39639	0.34176	0.29445	0.32948	0.3925	0.25486	0.38774	0.28784	0.25112	0.34164	0.34962	0.33815	0.31155	0.35342	0.37457	0.35153	0.18339	0.27463	0.24839	0.1758	0.35782	0.26832	0.19545	0.27003	0.40523	0.44048	0.2508	0.39166	0.54779	0.39177	0.26235	0.30265	0.28114	0.27596	0.3722	0.16999
1112.6	0.40767	0.37727	0.30826	0.3476	0.39292	0.2981	0.39799	0.29496	0.2775	0.3691	0.3734	0.36586	0.32873	0.36784	0.39965	0.3601	0.18716	0.28482	0.25963	0.18171	0.36036	0.29066	0.21853	0.28765	0.43708	0.47533	0.2697	0.41404	0.51317	0.39049	0.27818	0.30895	0.29	0.29471	0.38541	0.20412
1113.5	0.41342	0.38779	0.34146	0.37362	0.40552	0.3151	0.41156	0.31512	0.29541	0.37915	0.39308	0.40821	0.32308	0.37469	0.42967	0.38792	0.21594	0.30691	0.28528	0.20975	0.36949	0.31492	0.23768	0.30743	0.42994	0.46129	0.29264	0.44423	0.51407	0.35472	0.29606	0.33188	0.30049	0.311	0.39918	0.25047
1114.4	0.40246	0.42154	0.37151	0.40311	0.42527	0.32389	0.422	0.34677	0.29306	0.39209	0.41311	0.44735	0.32657	0.41289	0.44665	0.41693	0.23861	0.33241	0.31838	0.22983	0.3887	0.32448	0.25152	0.33859	0.4272	0.51984	0.32593	0.48123	0.51917	0.34818	0.31877	0.35466	0.3225	0.32405	0.40396	0.28551
1115.3	0.42025	0.43975	0.38857	0.42287	0.4505	0.35616	0.44006	0.38965	0.3295	0.41908	0.44879	0.47042	0.34463	0.43208	0.47214	0.43259	0.25353	0.35727	0.32556	0.26185	0.40779	0.36892	0.27155	0.37048	0.44474	0.50013	0.32137	0.49461	0.53662	0.35802	0.33827	0.37898	0.3395	0.35992	0.42176	0.32148
1116.2	0.42647	0.4583	0.41832	0.44528	0.47451	0.38178	0.47202	0.42607	0.37308	0.44528	0.47711	0.49887	0.35843	0.44572	0.49525	0.45774	0.28464	0.40568	0.37202	0.2895	0.45171	0.40169	0.30803	0.38185	0.46515	0.51894	0.30722	0.50507	0.53903	0.37984	0.36905	0.41029	0.37464	0.38751	0.44426	0.35134
1117.1	0.44221	0.47636	0.45675	0.46973	0.48871	0.39616	0.5017	0.46493	0.40578	0.46589	0.51137	0.52988	0.38134	0.4645	0.51619	0.48483	0.32578	0.4243	0.39894	0.32758	0.49165	0.42247	0.34005	0.40411	0.47894	0.55575	0.30492	0.50943	0.56369	0.4037	0.38047	0.43754	0.40247	0.40782	0.47932	0.37997
1118	0.47276	0.50751	0.48448	0.4984	0.51359	0.4283	0.51985	0.48042	0.44605	0.51137	0.55558	0.55794	0.43285	0.49325	0.53747	0.5066	0.35648	0.46333	0.42562	0.35909	0.53713	0.46457	0.37172	0.41871	0.51081	0.59703	0.34679	0.52647	0.5646	0.44454	0.41244	0.44833	0.44683	0.45444	0.50182	0.41809
1119	0.51698	0.53197	0.5109	0.53073	0.54239	0.47948	0.55392	0.52405	0.4859	0.5488	0.59369	0.57775	0.46681	0.51177	0.57477	0.52944	0.39395	0.51108	0.44796	0.40064	0.57093	0.49635	0.41298	0.44276	0.52549	0.60027	0.37503	0.51111	0.61936	0.45408	0.42655	0.47461	0.49944	0.50004	0.54865	0.45803
1119.9	0.53948	0.55913	0.55673	0.56903	0.56704	0.51593	0.57882	0.56266	0.51809	0.58178	0.62456	0.60695	0.49799	0.54781	0.60389	0.56147	0.44614	0.55225	0.48917	0.43288	0.61854	0.52072	0.45996	0.46288	0.54987	0.6344	0.4318	0.50063	0.65819	0.50399	0.44239	0.49992	0.54164	0.53469	0.57888	0.49738
1120.8	0.5715	0.58183	0.57757	0.60864	0.59605	0.5658	0.5894	0.5979	0.55568	0.62545	0.65716	0.63511	0.54816	0.58282	0.6428	0.60504	0.48539	0.59365	0.51674	0.48288	0.64656	0.57626	0.50058	0.49676	0.57954	0.66258	0.48401	0.5262	0.67294	0.56967	0.46274	0.53598	0.56583	0.58499	0.61189	0.54467
1121.7	0.6024	0.61003	0.60613	0.64858	0.64826	0.61165	0.61781	0.6551	0.59237	0.66299	0.69013	0.67754	0.58759	0.60701	0.68602	0.64644	0.53337	0.64102	0.55297	0.55192	0.6788	0.62329	0.53628	0.53461	0.58234	0.6577	0.52816	0.55373	0.70546	0.57515	0.50063	0.59594	0.61711	0.62904	0.63504	0.5773
1122.6	0.63114	0.63785	0.6542	0.67681	0.69264	0.65474	0.64767	0.69149	0.62097	0.69037	0.73267	0.70505	0.61213	0.63786	0.7344	0.67716	0.59193	0.66938	0.58578	0.59582	0.70368	0.64888	0.57349	0.58024	0.61907	0.66836	0.55817	0.55518	0.75933	0.59962	0.50765	0.63047	0.65511	0.65965	0.6713	0.62337
1123.5	0.66127	0.66953	0.6786	0.71018	0.72055	0.67384	0.66423	0.70995	0.6509	0.71374	0.75464	0.71932	0.65687	0.66646	0.75962	0.72398	0.62129	0.68319	0.62515	0.64111	0.74083	0.66913	0.59134	0.60322	0.64986	0.66471	0.55742	0.6178	0.75756	0.63668	0.51973	0.672	0.67364	0.69062	0.68793	0.66076
1124.5	0.69375	0.6915	0.71153	0.73011	0.74876	0.71719	0.70817	0.73549	0.6979	0.73508	0.79343	0.75607	0.70704	0.68396	0.79571	0.7621	0.6732	0.71509	0.66319	0.68725	0.77254	0.71092	0.61551	0.63578	0.66632	0.65266	0.58744	0.63753	0.7639	0.6594	0.54214	0.72582	0.72222	0.72571	0.7225	0.69553
1125.4	0.71532	0.73601	0.7556	0.75026	0.76248	0.73447	0.74361	0.76932	0.71764	0.75108	0.81902	0.76866	0.73631	0.71871	0.83073	0.78521	0.70719	0.73662	0.69038	0.71948	0.80763	0.72609	0.6345	0.67075	0.6698	0.66976	0.61949	0.6378	0.77448	0.64619	0.56186	0.76889	0.75822	0.76082	0.74024	0.73507
1126.3	0.74003	0.76452	0.78968	0.77492	0.7796	0.75292	0.75272	0.79358	0.7493	0.76741	0.8356	0.77984	0.76484	0.75938	0.8455	0.79962	0.74119	0.76296	0.70709	0.75456	0.83406	0.7348	0.65716	0.69648	0.68981	0.70983	0.64145	0.64756	0.78596	0.68619	0.57536	0.78669	0.78691	0.79168	0.7637	0.76941
1127.2	0.76422	0.79513	0.80819	0.81475	0.80078	0.7933	0.78483	0.85504	0.78546	0.79333	0.85756	0.81081	0.80811	0.7993	0.85789	0.83102	0.75765	0.8041	0.74947	0.80681	0.86205	0.76782	0.69438	0.74152	0.68096	0.75014	0.65382	0.68242	0.75051	0.72794	0.61283	0.84276	0.81304	0.81885	0.79805	0.81232
1128.1	0.77924	0.82083	0.83897	0.8305	0.82272	0.81815	0.81048	0.87944	0.81672	0.83117	0.87835	0.85258	0.83429	0.83291	0.8804	0.8478	0.80362	0.82487	0.77482	0.84189	0.87959	0.81252	0.74046	0.77684	0.70869	0.80898	0.68614	0.64372	0.76502	0.74106	0.64181	0.87216	0.83322	0.85385	0.82992	0.8288
1129	0.80304	0.8534	0.86346	0.85998	0.85487	0.84952	0.82272	0.91455	0.83276	0.86277	0.88511	0.87698	0.85561	0.86212	0.90538	0.86674	0.81615	0.8517	0.80921	0.88916	0.89977	0.83524	0.76324	0.81756	0.72959	0.8572	0.70231	0.66933	0.77982	0.77084	0.66177	0.88872	0.84649	0.88438	0.8509	0.87568
1129.9	0.82784	0.86672	0.88652	0.88248	0.88922	0.87777	0.84131	0.94295	0.86085	0.89202	0.89759	0.89354	0.87605	0.88692	0.92218	0.8923	0.85697	0.88019	0.84661	0.92411	0.92498	0.85123	0.78806	0.84257	0.73222	0.86839	0.70107	0.69056	0.7826	0.81173	0.68774	0.91575	0.87101	0.90653	0.88332	0.88011
1130.9	0.86077	0.89027	0.90399	0.90713	0.91101	0.89739	0.88024	0.94214	0.8733	0.93084	0.92058	0.8989	0.91444	0.9117	0.95016	0.9286	0.88798	0.88585	0.8891	0.9343	0.94536	0.88766	0.80981	0.86049	0.76127	0.88205	0.70184	0.69961	0.79711	0.80175	0.7064	0.92965	0.88402	0.93571	0.90619	0.89995
1131.8	0.89635	0.90813	0.91933	0.91959	0.92062	0.89536	0.88475	0.93257	0.87875	0.93744	0.91715	0.89784	0.92384	0.9142	0.95208	0.94299	0.92459	0.89597	0.88721	0.94651	0.95567	0.90475	0.83032	0.86367	0.77558	0.83794	0.6784	0.69746	0.82367	0.79793	0.71368	0.93505	0.91112	0.95439	0.92177	0.89018
1132.7	0.93378	0.93214	0.93678	0.94075	0.94559	0.91798	0.89422	0.94247	0.88088	0.94648	0.942	0.90704	0.95295	0.93256	0.97079	0.95716	0.94582	0.91164	0.91386	0.96254	0.95935	0.91879	0.86688	0.89454	0.76763	0.83679	0.6971	0.73112	0.83548	0.79645	0.72901	0.94644	0.92928	0.96065	0.94474	0.90927
1133.6	0.93796	0.94986	0.95067	0.95045	0.95397	0.9268	0.89579	0.94465	0.88581	0.95407	0.94103	0.90032	0.96368	0.95823	0.97023	0.97352	0.96056	0.91467	0.91564	0.97039	0.96292	0.91391	0.8803	0.90995	0.76058	0.84207	0.6719	0.72752	0.82986	0.80024	0.73306	0.95478	0.94665	0.96468	0.95471	0.89187
1134.5	0.95619	0.95334	0.95415	0.96671	0.95883	0.94266	0.9174	0.93301	0.89299	0.95911	0.95187	0.92264	0.97308	0.97193	0.9716	0.97071	0.96388	0.92744	0.92148	0.97214	0.95989	0.93814	0.90803	0.93184	0.76741	0.84316	0.68834	0.72076	0.85312	0.81134	0.7354	0.94372	0.94791	0.97196	0.96287	0.9165
1135.4	0.95709	0.94362	0.9629	0.97672	0.97128	0.96049	0.91251	0.95082	0.91261	0.95454	0.95358	0.94394	0.9676	0.96914	0.97373	0.96869	0.95851	0.94642	0.93832	0.97688	0.95889	0.95387	0.93955	0.96225	0.74429	0.81709	0.68461	0.73325	0.83488	0.83736	0.73032	0.94201	0.95323	0.97242	0.97036	0.92905
1136.3	0.9497	0.94709	0.95951	0.9772	0.97294	0.97244	0.91788	0.94822	0.92363	0.95555	0.93881	0.96357	0.977	0.98323	0.97046	0.97377	0.94663	0.93399	0.94822	0.97391	0.95632	0.9586	0.94829	0.97202	0.74408	0.85028	0.70585	0.72991	0.82356	0.84907	0.72579	0.93417	0.93934	0.9778	0.96751	0.93841
1137.2	0.95384	0.91904	0.96995	0.97665	0.96317	0.97527	0.91856	0.94085	0.93187	0.9405	0.91924	0.95915	0.97301	0.96318	0.9701	0.9675	0.93475	0.93106	0.95078	0.96709	0.94535	0.94768	0.92995	0.9637	0.75269	0.80497	0.70313	0.71415	0.77524	0.84645	0.71738	0.93024	0.92776	0.97972	0.94671	0.93113
1138.1	0.9615	0.90615	0.96085	0.97468	0.96889	0.96518	0.9251	0.93037	0.93297	0.9299	0.92014	0.9591	0.96562	0.95259	0.96866	0.95292	0.93728	0.92231	0.96448	0.94932	0.92716	0.95832	0.93528	0.96268	0.7536	0.77373	0.69613	0.704	0.77326	0.81958	0.71382	0.90886	0.91401	0.96844	0.94184	0.92568
1139.1	0.95068	0.89639	0.95285	0.95823	0.9714	0.9518	0.90874	0.91898	0.91605	0.92698	0.89985	0.95105	0.94187	0.93442	0.95148	0.9487	0.93287	0.90049	0.94909	0.92494	0.89815	0.95535	0.92806	0.96453	0.72828	0.77212	0.67044	0.7109	0.75202	0.79475	0.70251	0.88649	0.88537	0.95201	0.93449	0.90586
1140	0.95694	0.89844	0.94715	0.9419	0.9581	0.95829	0.90374	0.89456	0.89981	0.9321	0.89056	0.94084	0.94127	0.933	0.93624	0.94063	0.9255	0.88769	0.91565	0.91613	0.87864	0.94581	0.91377	0.9598	0.72655	0.76928	0.68716	0.70051	0.75968	0.80151	0.67971	0.8823	0.84943	0.93794	0.92973	0.88485
1140.9	0.95592	0.88063	0.95229	0.91974	0.95106	0.9443	0.8913	0.86445	0.86809	0.92853	0.88783	0.9197	0.9146	0.9258	0.92478	0.91904	0.8972	0.87741	0.88548	0.87176	0.85143	0.94176	0.91607	0.96155	0.71073	0.763	0.69683	0.68575	0.75652	0.77963	0.65165	0.8499	0.80632	0.91571	0.91879	0.86125
1141.8	0.93882	0.88267	0.93232	0.90096	0.93324	0.91335	0.88218	0.83551	0.84485	0.93108	0.872	0.91501	0.88306	0.91935	0.91094	0.89961	0.88236	0.86575	0.85466	0.82776	0.83671	0.93511	0.90672	0.95874	0.67333	0.76635	0.65401	0.6822	0.77052	0.79108	0.62617	0.80662	0.76458	0.89036	0.90954	0.85675
1142.7	0.93878	0.86941	0.91975	0.88495	0.92608	0.88983	0.85526	0.80942	0.8175	0.92504	0.85617	0.89605	0.86332	0.90396	0.89117	0.87939	0.85231	0.85269	0.80551	0.79371	0.81166	0.9128	0.88054	0.93855	0.65796	0.77093	0.66873	0.67792	0.75022	0.75957	0.60586	0.78932	0.7204	0.86992	0.89107	0.83621
1143.6	0.92782	0.85264	0.89934	0.85931	0.90407	0.87364	0.82912	0.78048	0.80021	0.90796	0.83976	0.85832	0.84446	0.87887	0.85955	0.8562	0.79005	0.83089	0.76618	0.75668	0.78997	0.88459	0.84791	0.88454	0.65626	0.74812	0.64561	0.65952	0.72301	0.73099	0.57393	0.75401	0.69289	0.84412	0.85039	0.7888
1144.5	0.90606	0.81871	0.88134	0.81696	0.89075	0.82051	0.79477	0.75	0.7595	0.8756	0.81282	0.81609	0.79733	0.82395	0.82728	0.81454	0.7418	0.79947	0.73366	0.70747	0.75495	0.83866	0.81946	0.83497	0.61469	0.7189	0.62526	0.62797	0.67926	0.68078	0.5475	0.71032	0.65482	0.80927	0.81116	0.74384
1145.5	0.87962	0.79865	0.85076	0.79151	0.87487	0.7996	0.76714	0.72285	0.74445	0.85917	0.78773	0.78977	0.78318	0.78399	0.80739	0.78797	0.70768	0.77095	0.69824	0.67464	0.72518	0.78434	0.7796	0.79893	0.59558	0.67559	0.58927	0.60251	0.68184	0.64548	0.51859	0.68758	0.63516	0.78101	0.77876	0.71171
1146.4	0.87266	0.76892	0.83161	0.7585	0.86836	0.80626	0.75421	0.69741	0.7195	0.82279	0.76161	0.76348	0.76728	0.75172	0.77188	0.75885	0.67562	0.74662	0.66742	0.6559	0.70012	0.75985	0.73268	0.75872	0.61747	0.67477	0.60048	0.56488	0.67692	0.59499	0.48938	0.66724	0.63123	0.75768	0.74031	0.66951
1147.3	0.84586	0.7477	0.80632	0.72826	0.83216	0.78643	0.7356	0.65931	0.69323	0.79421	0.74005	0.7215	0.72649	0.71782	0.74198	0.73644	0.64371	0.7109	0.64932	0.60557	0.67805	0.73385	0.69715	0.71347	0.60831	0.68803	0.58293	0.56965	0.69036	0.57053	0.45446	0.62427	0.60699	0.74007	0.70534	0.61587
1148.2	0.82834	0.72169	0.77888	0.69514	0.81772	0.75407	0.72717	0.61746	0.65981	0.75549	0.71417	0.71423	0.70559	0.69273	0.72478	0.70485	0.6288	0.67848	0.63396	0.56917	0.64746	0.69233	0.65834	0.69029	0.6084	0.67735	0.58633	0.54689	0.67673	0.52445	0.42709	0.59556	0.58263	0.71138	0.6899	0.60715
1149.1	0.8137	0.70723	0.74902	0.67782	0.79086	0.74483	0.71041	0.59112	0.62945	0.73885	0.69366	0.69745	0.68337	0.69119	0.70714	0.67868	0.60901	0.65744	0.60839	0.53016	0.62851	0.67967	0.62231	0.66172	0.61379	0.67679	0.56399	0.53803	0.67665	0.47662	0.41466	0.5649	0.55868	0.70016	0.66795	0.58928
1150	0.79228	0.69324	0.7113	0.65773	0.77037	0.70557	0.69748	0.55652	0.6147	0.7019	0.65924	0.67398	0.63994	0.66811	0.67647	0.64837	0.59344	0.62743	0.58348	0.47847	0.60824	0.65712	0.56275	0.62032	0.60795	0.70587	0.51341	0.54695	0.65942	0.45335	0.39643	0.53159	0.54368	0.67171	0.63871	0.56698
1150.9	0.75566	0.67737	0.68598	0.63775	0.73669	0.66371	0.66664	0.52927	0.57256	0.67165	0.62775	0.63714	0.5946	0.65397	0.65937	0.61894	0.54961	0.58943	0.54678	0.42429	0.57847	0.6148	0.53243	0.57209	0.57633	0.71446	0.47696	0.55052	0.63769	0.42337	0.37907	0.49117	0.49876	0.63643	0.6236	0.53125
1151.8	0.71904	0.64785	0.65725	0.59861	0.70795	0.62603	0.64959	0.50939	0.53916	0.64474	0.5855	0.61727	0.55914	0.62636	0.62945	0.5825	0.51312	0.54562	0.5	0.39375	0.53334	0.57577	0.50793	0.55132	0.53592	0.65961	0.43622	0.51902	0.60664	0.37469	0.35763	0.46891	0.46834	0.60352	0.59783	0.5377
1152.7	0.68919	0.63163	0.63735	0.56377	0.67405	0.58366	0.61465	0.5005	0.50206	0.61716	0.56651	0.57747	0.51955	0.60845	0.60492	0.54753	0.48916	0.5113	0.45637	0.37353	0.50801	0.52165	0.48837	0.52564	0.52106	0.64451	0.39449	0.49995	0.59366	0.34589	0.33577	0.44693	0.43372	0.57586	0.5605	0.50259
1153.6	0.64164	0.60886	0.60375	0.52873	0.64354	0.54573	0.59594	0.47184	0.48773	0.57887	0.53245	0.53703	0.48277	0.58978	0.57995	0.50783	0.46942	0.48002	0.42047	0.34833	0.48461	0.47082	0.44769	0.4906	0.50622	0.66547	0.36083	0.47237	0.5873	0.32967	0.30649	0.40556	0.43175	0.53054	0.5289	0.47178
1154.5	0.60713	0.57641	0.59625	0.49667	0.60776	0.53861	0.57625	0.45713	0.44812	0.54683	0.52306	0.507	0.44644	0.57325	0.57232	0.48639	0.43827	0.45102	0.39466	0.33446	0.45928	0.44582	0.43042	0.46877	0.46428	0.65137	0.38395	0.45404	0.56801	0.31317	0.29227	0.37187	0.39729	0.50558	0.51435	0.46023
1155.4	0.57878	0.55481	0.56336	0.47824	0.58055	0.49691	0.55207	0.45586	0.43963	0.52605	0.5146	0.48057	0.4191	0.55709	0.54637	0.4693	0.42521	0.40683	0.37487	0.32307	0.44596	0.41781	0.40809	0.45844	0.41463	0.63876	0.37706	0.44571	0.54211	0.29083	0.28591	0.365	0.38707	0.49092	0.48925	0.44654
1156.4	0.55657	0.53916	0.54844	0.46259	0.55477	0.46997	0.53081	0.44207	0.41552	0.50527	0.49189	0.46816	0.41047	0.54699	0.53626	0.45467	0.40196	0.38518	0.34382	0.31406	0.43059	0.37593	0.37172	0.43338	0.40179	0.66221	0.37799	0.43056	0.53728	0.30386	0.2716	0.34949	0.3701	0.46194	0.46618	0.41836
1157.3	0.52569	0.51709	0.5211	0.46098	0.51503	0.46575	0.50467	0.41717	0.40795	0.49509	0.47022	0.45716	0.39065	0.53209	0.52292	0.43866	0.36949	0.37594	0.32037	0.28726	0.41918	0.36868	0.33498	0.40771	0.37882	0.65851	0.36985	0.42614	0.51862	0.30405	0.25654	0.33901	0.36965	0.45266	0.44771	0.39904
1158.2	0.51214	0.49723	0.51459	0.4565	0.4844	0.44025	0.49947	0.40661	0.39312	0.47988	0.46131	0.45914	0.37379	0.50071	0.50677	0.44794	0.34097	0.34341	0.31028	0.27042	0.40682	0.34439	0.3314	0.39789	0.36622	0.6237	0.3554	0.43635	0.51111	0.28144	0.25471	0.34069	0.34727	0.44719	0.43888	0.41151
1159.1	0.49044	0.47867	0.49725	0.44262	0.45413	0.39966	0.48	0.39026	0.3709	0.45332	0.45066	0.43531	0.35768	0.48596	0.47964	0.42957	0.31873	0.31837	0.28542	0.2531	0.3869	0.28237	0.31532	0.36889	0.34437	0.60076	0.32937	0.40248	0.50511	0.26967	0.23441	0.33386	0.32045	0.42048	0.40718	0.36397
1160	0.47173	0.45472	0.47546	0.42514	0.43186	0.3747	0.47969	0.36653	0.35965	0.44079	0.43567	0.41595	0.34436	0.45659	0.46048	0.40852	0.29349	0.30699	0.27089	0.23366	0.37057	0.25645	0.29341	0.33953	0.33487	0.55955	0.31822	0.39735	0.53763	0.25176	0.21948	0.30441	0.31014	0.40272	0.37883	0.34637
1160.9	0.45427	0.44793	0.44468	0.41309	0.40508	0.36424	0.46108	0.35999	0.35926	0.43317	0.43903	0.3948	0.32324	0.44598	0.44594	0.39191	0.28594	0.29346	0.27338	0.21993	0.37573	0.26021	0.29453	0.31808	0.32228	0.54057	0.2937	0.37785	0.51179	0.24146	0.22477	0.28266	0.3142	0.40163	0.35811	0.32404
1161.8	0.42789	0.44114	0.43844	0.40607	0.38962	0.34374	0.44834	0.35344	0.33174	0.41741	0.42568	0.37056	0.29609	0.42542	0.4384	0.37718	0.29404	0.25537	0.25873	0.21144	0.36408	0.24117	0.29592	0.297	0.29737	0.50703	0.28181	0.36908	0.55034	0.24841	0.21082	0.27557	0.2947	0.37548	0.34683	0.29882
1162.7	0.4054	0.4285	0.42435	0.39076	0.3747	0.31894	0.42182	0.33606	0.32355	0.40856	0.4128	0.34812	0.27999	0.41494	0.43668	0.35149	0.29385	0.23589	0.24145	0.19748	0.35147	0.23285	0.2887	0.28623	0.2956	0.48534	0.29466	0.36617	0.54949	0.25537	0.19989	0.25927	0.28131	0.36221	0.31725	0.2594
1163.6	0.39785	0.43116	0.4211	0.38272	0.36452	0.30603	0.41104	0.33766	0.32529	0.42503	0.40764	0.34844	0.28747	0.40509	0.43624	0.3415	0.29395	0.2249	0.23977	0.19322	0.34894	0.2615	0.27782	0.27895	0.32556	0.47132	0.3065	0.37593	0.53451	0.24276	0.20295	0.26142	0.28403	0.36326	0.30978	0.26048
1164.5	0.37008	0.433	0.415	0.36701	0.34026	0.30122	0.38109	0.31847	0.31235	0.42053	0.40307	0.35583	0.26254	0.40683	0.4301	0.33319	0.29433	0.21911	0.21295	0.17517	0.34689	0.25128	0.28568	0.28427	0.33504	0.4857	0.29917	0.36402	0.49547	0.26085	0.17547	0.2485	0.26727	0.35369	0.30557	0.22551
1165.4	0.35423	0.42503	0.40489	0.36134	0.32831	0.28741	0.37922	0.30458	0.29929	0.41157	0.38587	0.35898	0.25162	0.38615	0.42514	0.31707	0.29065	0.21686	0.19215	0.16757	0.34172	0.22939	0.28216	0.27868	0.33308	0.46972	0.31204	0.38475	0.49825	0.26346	0.15951	0.24047	0.24132	0.33977	0.29889	0.20064
1166.4	0.3556	0.42023	0.38439	0.33571	0.31539	0.27024	0.37336	0.2831	0.3159	0.40185	0.38238	0.36331	0.25177	0.37632	0.41179	0.30087	0.2715	0.21616	0.18395	0.14445	0.32901	0.22195	0.26499	0.28558	0.34567	0.45722	0.30196	0.37262	0.46677	0.24504	0.15615	0.20202	0.22594	0.33257	0.27538	0.20406
1167.3	0.34766	0.42183	0.36486	0.33016	0.31576	0.27668	0.36954	0.27089	0.29834	0.39022	0.3708	0.36145	0.23246	0.38359	0.39822	0.30224	0.24909	0.22557	0.17744	0.12902	0.3278	0.21079	0.24996	0.27113	0.32917	0.45607	0.28406	0.36512	0.44099	0.24416	0.15095	0.18032	0.22153	0.31273	0.26321	0.16989
1168.2	0.34448	0.40953	0.33235	0.31785	0.31029	0.26642	0.36522	0.25431	0.28953	0.37714	0.36542	0.35599	0.20992	0.36834	0.37688	0.29758	0.23348	0.23182	0.19372	0.11783	0.32215	0.20143	0.25747	0.27035	0.3301	0.4453	0.25053	0.37297	0.44231	0.25527	0.15072	0.15961	0.20846	0.29054	0.24407	0.15758
1169.1	0.3525	0.40041	0.31127	0.31089	0.31144	0.26781	0.36015	0.25957	0.28829	0.37334	0.35492	0.34592	0.20979	0.35662	0.35707	0.29135	0.21532	0.22633	0.20937	0.12358	0.30151	0.21613	0.25172	0.2708	0.34249	0.43455	0.25007	0.38132	0.42409	0.26173	0.14555	0.1656	0.19975	0.27441	0.22372	0.16837
1170	0.34216	0.38905	0.31029	0.28199	0.29675	0.26801	0.35623	0.24712	0.28532	0.35858	0.35504	0.33893	0.18859	0.35484	0.34575	0.27998	0.20192	0.21638	0.21885	0.11712	0.2949	0.21091	0.25178	0.27292	0.32559	0.43244	0.22639	0.34777	0.41941	0.26117	0.13952	0.14966	0.19903	0.25973	0.19572	0.15135
1170.9	0.33056	0.38609	0.30901	0.28415	0.29392	0.26979	0.36445	0.25082	0.27388	0.36045	0.34769	0.32525	0.16283	0.35709	0.3452	0.28253	0.20294	0.21606	0.23279	0.12796	0.30463	0.21009	0.2702	0.25429	0.31155	0.43651	0.22492	0.35248	0.41173	0.27992	0.14995	0.15579	0.19696	0.25905	0.18479	0.11936
1171.8	0.32363	0.3723	0.31104	0.27218	0.2843	0.2562	0.35351	0.24435	0.26816	0.36289	0.36152	0.32252	0.16036	0.33505	0.33961	0.27848	0.21038	0.20336	0.2364	0.13223	0.28711	0.20902	0.29384	0.2622	0.32552	0.42529	0.23433	0.35185	0.41159	0.27471	0.13921	0.15273	0.1834	0.25413	0.18263	0.11735
1172.7	0.30638	0.37926	0.29935	0.25806	0.27356	0.25121	0.34285	0.25671	0.26389	0.34435	0.33979	0.30717	0.15141	0.33705	0.33819	0.26345	0.19988	0.19482	0.20884	0.1442	0.2775	0.19682	0.29607	0.25426	0.31502	0.44148	0.24423	0.33513	0.40394	0.26629	0.12095	0.15567	0.18122	0.23913	0.17024	0.096242
1173.6	0.30181	0.37268	0.2975	0.24435	0.277	0.25119	0.33797	0.25539	0.26359	0.3324	0.35186	0.30108	0.14438	0.32722	0.34055	0.25366	0.20855	0.1992	0.20106	0.14212	0.27882	0.17089	0.30085	0.24201	0.30763	0.4036	0.23321	0.31502	0.44202	0.26051	0.13377	0.13614	0.17674	0.2218	0.17278	0.076061
1174.5	0.29209	0.37229	0.28267	0.23926	0.28692	0.2286	0.3187	0.24839	0.24941	0.32323	0.34721	0.28896	0.13515	0.32142	0.32837	0.24248	0.20256	0.20637	0.18529	0.14055	0.26994	0.16393	0.29158	0.23769	0.30839	0.39413	0.22774	0.33072	0.44071	0.25533	0.12198	0.13044	0.16578	0.20111	0.17072	0.071476
1175.4	0.29756	0.36583	0.27525	0.22751	0.30136	0.21255	0.297	0.25522	0.24026	0.31351	0.35707	0.29432	0.15288	0.30769	0.31446	0.24	0.2027	0.20266	0.18629	0.13041	0.26081	0.16934	0.2979	0.24584	0.32238	0.40195	0.24449	0.33912	0.45264	0.24753	0.10192	0.099758	0.15496	0.18334	0.17933	0.086612
1176.3	0.30001	0.36415	0.27254	0.209	0.30645	0.21491	0.2931	0.25766	0.23721	0.29408	0.34635	0.29891	0.15972	0.3107	0.30907	0.22705	0.19457	0.19984	0.18114	0.12102	0.26382	0.16281	0.27865	0.24717	0.30311	0.40681	0.24661	0.33024	0.47932	0.24792	0.093367	0.089194	0.13359	0.17386	0.16932	0.084038
1177.2	0.29895	0.35348	0.29209	0.21305	0.31945	0.2272	0.29262	0.2366	0.22437	0.29317	0.35341	0.31045	0.16554	0.28842	0.31702	0.23178	0.19256	0.19981	0.19551	0.10343	0.26767	0.16865	0.27334	0.26745	0.29002	0.34774	0.27145	0.31673	0.47022	0.24189	0.093428	0.06244	0.1297	0.17937	0.16188	0.094157
1178.1	0.29072	0.35297	0.30123	0.20306	0.32246	0.20844	0.2811	0.21322	0.20068	0.27565	0.33101	0.31492	0.17564	0.28263	0.32541	0.23177	0.18459	0.19574	0.1947	0.097044	0.25386	0.16708	0.255	0.27886	0.30118	0.35658	0.29377	0.31639	0.44879	0.26073	0.075003	0.054551	0.12297	0.18098	0.14289	0.095428
1179	0.30148	0.34641	0.30353	0.20745	0.31845	0.20942	0.28261	0.21932	0.20429	0.27499	0.32979	0.32494	0.18237	0.26905	0.32369	0.2456	0.18128	0.18422	0.19731	0.097272	0.25353	0.17036	0.25415	0.28886	0.32337	0.3442	0.31687	0.29658	0.44092	0.26028	0.079285	0.052967	0.12426	0.17902	0.1504	0.10268
1179.9	0.30204	0.34754	0.29639	0.21172	0.302	0.21182	0.2795	0.20137	0.20551	0.27543	0.30717	0.33083	0.18453	0.27321	0.32712	0.24055	0.16124	0.18244	0.18643	0.084557	0.26039	0.1614	0.24432	0.2883	0.33542	0.32269	0.32559	0.3004	0.43907	0.26072	0.074642	0.053479	0.1292	0.17416	0.13983	0.078619
1180.8	0.29696	0.34703	0.28698	0.23117	0.29655	0.21306	0.27258	0.20358	0.21283	0.28122	0.30454	0.30921	0.17373	0.26251	0.3228	0.24163	0.16106	0.1713	0.17961	0.09075	0.26953	0.1563	0.24322	0.29087	0.35409	0.31871	0.32498	0.33419	0.42188	0.25123	0.069256	0.06294	0.14255	0.175	0.14308	0.067707
1181.8	0.28473	0.33895	0.27101	0.23159	0.27991	0.20011	0.26666	0.2115	0.21315	0.28124	0.29937	0.30163	0.15972	0.25952	0.31655	0.24964	0.14665	0.1655	0.17439	0.098587	0.25924	0.14999	0.23241	0.26912	0.35296	0.3434	0.31683	0.35314	0.42428	0.25228	0.068942	0.085411	0.13398	0.17117	0.14331	0.05789
1182.6	0.28205	0.33753	0.26418	0.24072	0.27096	0.20753	0.27758	0.23583	0.22263	0.29084	0.31116	0.29405	0.1516	0.25841	0.30514	0.25153	0.12722	0.1673	0.17113	0.096859	0.27141	0.15963	0.24097	0.26668	0.34786	0.34711	0.31675	0.3811	0.42879	0.25686	0.074551	0.099931	0.13571	0.17852	0.15465	0.053892
1183.5	0.27408	0.34006	0.27217	0.24072	0.27441	0.20463	0.26049	0.23341	0.22772	0.28795	0.30574	0.2799	0.15571	0.25138	0.31105	0.25657	0.11636	0.16491	0.16146	0.089649	0.26459	0.15786	0.23586	0.25644	0.3529	0.33082	0.31845	0.39957	0.41916	0.24623	0.053494	0.10174	0.13352	0.1795	0.15779	0.053714
1184.4	0.25394	0.34331	0.29259	0.23183	0.28108	0.20751	0.2585	0.23902	0.21987	0.28106	0.31824	0.27504	0.14143	0.24135	0.31439	0.25678	0.11858	0.16445	0.14512	0.10522	0.24698	0.14637	0.22394	0.26602	0.34166	0.36541	0.36255	0.39711	0.40595	0.26749	0.058369	0.12802	0.12174	0.18878	0.16477	0.063188
1185.4	0.25553	0.36033	0.30645	0.23145	0.28126	0.20308	0.2613	0.23882	0.2115	0.28454	0.31789	0.29601	0.16118	0.25398	0.31978	0.26203	0.1098	0.17666	0.15682	0.10576	0.24007	0.16332	0.21393	0.24994	0.37273	0.37137	0.37361	0.3854	0.39004	0.27414	0.070352	0.14243	0.13	0.20153	0.17029	0.075883
1186.3	0.27466	0.37395	0.30845	0.23189	0.2989	0.19565	0.26203	0.24133	0.22098	0.28511	0.31845	0.29885	0.17695	0.27264	0.31945	0.25877	0.13569	0.16708	0.14598	0.10243	0.2491	0.16502	0.2153	0.25879	0.38793	0.41635	0.3723	0.38441	0.41685	0.28401	0.071153	0.14791	0.13177	0.22021	0.18669	0.075135
1187.2	0.27949	0.392	0.32043	0.24565	0.3083	0.19554	0.25426	0.23558	0.22982	0.29584	0.31458	0.31454	0.18463	0.29055	0.33312	0.27083	0.14678	0.16295	0.14183	0.10595	0.25274	0.16783	0.2077	0.25699	0.39654	0.45244	0.38287	0.39049	0.40607	0.25677	0.078094	0.15955	0.15183	0.22536	0.20321	0.080665
1188.1	0.30254	0.38989	0.32259	0.25893	0.31201	0.22221	0.27145	0.23889	0.24001	0.31606	0.32687	0.33	0.19425	0.31225	0.34389	0.26977	0.15056	0.16543	0.15643	0.10278	0.25652	0.18139	0.20165	0.26516	0.42543	0.49004	0.39168	0.40829	0.42269	0.27428	0.10193	0.17344	0.16149	0.25335	0.19516	0.084234
1189	0.32494	0.39091	0.32559	0.27066	0.31977	0.23844	0.28003	0.25846	0.25866	0.33806	0.33822	0.34159	0.22272	0.32375	0.34938	0.28677	0.15597	0.18207	0.16487	0.10757	0.28322	0.19233	0.20268	0.27176	0.44684	0.49579	0.37275	0.42486	0.42938	0.28623	0.11524	0.19501	0.18279	0.27496	0.20473	0.081389
1189.9	0.33417	0.38352	0.32002	0.28189	0.32874	0.2552	0.27843	0.2805	0.27731	0.35247	0.35483	0.35936	0.23131	0.33374	0.3624	0.29656	0.16765	0.18328	0.15825	0.1146	0.29263	0.18872	0.21789	0.28605	0.41714	0.5134	0.40832	0.43682	0.46497	0.30346	0.11748	0.2064	0.19205	0.29681	0.21868	0.095517
1190.8	0.33675	0.38363	0.33831	0.2912	0.32795	0.27591	0.27402	0.29946	0.29547	0.36847	0.36468	0.37265	0.24788	0.33191	0.37878	0.30291	0.16265	0.19453	0.14537	0.12116	0.30784	0.2015	0.22238	0.28395	0.42954	0.48881	0.43887	0.4639	0.4374	0.30054	0.12554	0.22954	0.2234	0.3143	0.23164	0.10799
1191.7	0.351	0.37485	0.33446	0.2884	0.33363	0.29087	0.28945	0.30704	0.30198	0.36527	0.38166	0.38194	0.27195	0.32718	0.37587	0.30826	0.1779	0.20069	0.15789	0.13281	0.31702	0.21179	0.2499	0.2949	0.44326	0.48373	0.43385	0.47198	0.44022	0.30493	0.13748	0.2457	0.22199	0.33952	0.24201	0.11435
1192.6	0.35495	0.37879	0.34473	0.30478	0.35052	0.29644	0.30274	0.33142	0.31948	0.37568	0.3949	0.40345	0.30724	0.33013	0.38998	0.32152	0.19834	0.21914	0.17055	0.15591	0.33617	0.22347	0.27199	0.30634	0.44114	0.49347	0.4533	0.49347	0.44125	0.33535	0.15567	0.27375	0.23386	0.36307	0.28954	0.12638
1193.5	0.3652	0.39267	0.34062	0.32734	0.36634	0.2997	0.31702	0.35492	0.33846	0.38723	0.39613	0.42254	0.32914	0.35312	0.41099	0.3261	0.22941	0.22053	0.19397	0.17867	0.33829	0.25895	0.28525	0.31194	0.43836	0.5173	0.45714	0.50303	0.46636	0.32691	0.17925	0.30573	0.25753	0.38775	0.30061	0.16182
1194.4	0.36614	0.40841	0.35904	0.33051	0.38214	0.31235	0.34479	0.37673	0.36141	0.40624	0.40272	0.42684	0.3338	0.35091	0.42327	0.33433	0.24784	0.25116	0.21777	0.19905	0.3571	0.28164	0.28989	0.318	0.44617	0.50979	0.4529	0.49653	0.4623	0.37022	0.20401	0.33924	0.27173	0.41198	0.31818	0.17479
1195.3	0.37386	0.41131	0.36846	0.34446	0.39453	0.33297	0.3757	0.39468	0.37987	0.41589	0.42276	0.44939	0.36086	0.37906	0.44428	0.35095	0.2701	0.27242	0.26437	0.22964	0.36738	0.29995	0.3124	0.33164	0.46963	0.54672	0.46911	0.50172	0.476	0.39775	0.22546	0.36649	0.2793	0.41955	0.35326	0.20261
1196.2	0.38486	0.41143	0.4053	0.36653	0.4141	0.35363	0.38413	0.42582	0.40219	0.44976	0.43395	0.46838	0.39516	0.39929	0.46648	0.36463	0.29933	0.28701	0.28284	0.24696	0.38945	0.31899	0.33304	0.34362	0.48628	0.54763	0.53177	0.49865	0.51109	0.4408	0.24832	0.39766	0.28351	0.44214	0.37961	0.24343
1197.1	0.39361	0.42988	0.4206	0.37467	0.4207	0.36856	0.39863	0.45142	0.41791	0.47304	0.44514	0.48801	0.42344	0.4165	0.47382	0.38444	0.32952	0.31274	0.30433	0.27274	0.40937	0.35219	0.34559	0.34351	0.50866	0.58262	0.54448	0.5107	0.53235	0.45667	0.2657	0.44645	0.29612	0.4664	0.38891	0.2693
1198	0.40309	0.43255	0.43745	0.38885	0.42443	0.4007	0.41459	0.46331	0.42581	0.48292	0.47281	0.49284	0.44655	0.42993	0.47771	0.41954	0.33593	0.3272	0.32621	0.29243	0.43251	0.36945	0.37826	0.35513	0.51827	0.60132	0.55467	0.53492	0.54187	0.46495	0.266	0.47848	0.30739	0.46718	0.42626	0.29364
1198.9	0.42326	0.43128	0.44562	0.40725	0.41246	0.41501	0.42078	0.47627	0.42858	0.49718	0.48811	0.51801	0.50962	0.46654	0.49388	0.43511	0.34767	0.31788	0.34562	0.33266	0.44608	0.41202	0.40767	0.37279	0.54465	0.63411	0.55504	0.54747	0.54059	0.44051	0.28373	0.50355	0.30175	0.47491	0.46104	0.33191
1199.8	0.45109	0.43795	0.4565	0.42926	0.41413	0.42397	0.42698	0.49737	0.44526	0.52828	0.48962	0.53868	0.56252	0.4766	0.50533	0.45265	0.37874	0.34275	0.36111	0.35325	0.4797	0.45213	0.41571	0.39237	0.55363	0.62296	0.58368	0.57441	0.54324	0.44707	0.2948	0.53086	0.32482	0.49316	0.47025	0.36515
1200.7	0.45594	0.46316	0.46195	0.43639	0.41985	0.43671	0.44628	0.52143	0.46802	0.5442	0.50293	0.56051	0.59981	0.50212	0.54185	0.47503	0.39771	0.37167	0.40017	0.40318	0.51583	0.50089	0.42222	0.40092	0.56591	0.6696	0.57195	0.60451	0.53926	0.45363	0.3104	0.56837	0.35847	0.5056	0.50223	0.39061
1201.6	0.46517	0.47098	0.47766	0.44006	0.41843	0.44085	0.45482	0.53271	0.48669	0.55946	0.50912	0.56601	0.64433	0.54831	0.56502	0.48506	0.40895	0.38262	0.40937	0.45002	0.54824	0.52342	0.44203	0.40816	0.55001	0.66563	0.61398	0.60417	0.51756	0.46635	0.32332	0.59096	0.37492	0.50887	0.52928	0.41776
1202.5	0.47996	0.48046	0.49483	0.446	0.40868	0.42598	0.4671	0.55448	0.51982	0.56415	0.50341	0.58979	0.71023	0.57398	0.58487	0.48267	0.42703	0.38765	0.43183	0.48756	0.57204	0.54723	0.4572	0.40895	0.56915	0.66859	0.65678	0.6041	0.48233	0.45453	0.34787	0.59834	0.38545	0.5079	0.5578	0.44158
1203.4	0.49436	0.48095	0.49859	0.46476	0.42961	0.44674	0.47792	0.57794	0.54051	0.5771	0.50367	0.59776	0.7399	0.57625	0.59406	0.50586	0.44852	0.41775	0.4619	0.51914	0.60532	0.55348	0.46643	0.41611	0.58016	0.66441	0.6779	0.63546	0.50518	0.47254	0.36178	0.63129	0.41995	0.50795	0.57276	0.48206
1204.3	0.47875	0.4959	0.50433	0.46856	0.42699	0.45758	0.4855	0.59002	0.54916	0.59282	0.51526	0.60586	0.75793	0.60105	0.59484	0.50929	0.45071	0.4238	0.48397	0.55283	0.61818	0.56329	0.48616	0.42362	0.57178	0.7022	0.67353	0.65756	0.5127	0.51014	0.37463	0.65238	0.42304	0.51584	0.59972	0.52408
1205.2	0.47722	0.49535	0.5128	0.47884	0.4288	0.45528	0.49222	0.60097	0.55903	0.59909	0.5298	0.61166	0.79102	0.61793	0.58884	0.51481	0.46776	0.44151	0.48681	0.56442	0.63875	0.56984	0.49137	0.42445	0.57179	0.66471	0.70325	0.65971	0.53167	0.50129	0.37953	0.65826	0.43319	0.5111	0.62557	0.54993
1206.1	0.47306	0.49177	0.49346	0.49804	0.44315	0.46604	0.51029	0.61347	0.56573	0.6038	0.55616	0.63406	0.81483	0.61719	0.59987	0.52182	0.48754	0.45355	0.52084	0.56384	0.66594	0.58931	0.51672	0.4434	0.57401	0.66797	0.72188	0.66187	0.55306	0.50735	0.39338	0.66597	0.45771	0.50234	0.65884	0.59306
1207	0.46514	0.4847	0.49637	0.50588	0.46838	0.49874	0.51967	0.62315	0.57112	0.62692	0.57528	0.63808	0.82436	0.63647	0.61241	0.53406	0.50408	0.49433	0.5381	0.59324	0.69337	0.60675	0.51981	0.45577	0.57713	0.67149	0.71403	0.68158	0.59582	0.56517	0.4054	0.69786	0.47168	0.51462	0.68191	0.63803
1207.9	0.45594	0.4929	0.51482	0.50121	0.48557	0.50089	0.5303	0.61447	0.58643	0.64802	0.59252	0.65597	0.866	0.68886	0.61901	0.5304	0.52239	0.51789	0.54149	0.60174	0.70602	0.63956	0.53188	0.4589	0.58355	0.68612	0.76043	0.6818	0.60971	0.61335	0.3984	0.70447	0.47671	0.525	0.7016	0.66178
1208.8	0.472	0.49808	0.53687	0.50692	0.52137	0.50047	0.54213	0.62119	0.59992	0.65442	0.61236	0.67504	0.90311	0.73346	0.64631	0.53564	0.55651	0.55325	0.55982	0.6227	0.72157	0.65153	0.54449	0.47813	0.60453	0.68621	0.8018	0.64696	0.64679	0.60338	0.41217	0.7213	0.48597	0.51705	0.71559	0.67257
1209.7	0.48002	0.50409	0.5562	0.52412	0.52617	0.52473	0.56542	0.62469	0.61369	0.66574	0.60474	0.68898	0.91282	0.77555	0.65875	0.53823	0.55068	0.5695	0.58878	0.63946	0.72081	0.65088	0.56496	0.48837	0.58609	0.7105	0.8389	0.66037	0.63815	0.63464	0.43015	0.73089	0.49848	0.5146	0.71376	0.69391
1210.6	0.49445	0.50719	0.59238	0.53118	0.52054	0.53335	0.5712	0.63543	0.61727	0.67405	0.60098	0.7019	0.92549	0.81312	0.67033	0.54526	0.55384	0.58766	0.59692	0.65299	0.71081	0.65711	0.56102	0.49683	0.59123	0.70691	0.87121	0.68426	0.65359	0.61066	0.42953	0.73266	0.49057	0.51551	0.70475	0.70014
1211.5	0.51389	0.51715	0.60499	0.53577	0.5127	0.52095	0.57589	0.64797	0.62933	0.69206	0.59861	0.7188	0.94081	0.83972	0.66919	0.55683	0.56884	0.59164	0.61579	0.65595	0.70992	0.67172	0.56619	0.50613	0.58581	0.70159	0.9111	0.69476	0.65339	0.57558	0.43118	0.73723	0.49349	0.52492	0.68587	0.70027
1212.4	0.52155	0.52913	0.60037	0.54245	0.51346	0.51993	0.58002	0.65808	0.64644	0.70239	0.60049	0.72492	0.9258	0.86131	0.67302	0.56407	0.57259	0.60995	0.62723	0.65632	0.72527	0.667	0.57051	0.52086	0.58128	0.69778	0.92249	0.69212	0.65111	0.55427	0.43963	0.73833	0.51796	0.52081	0.67261	0.68668
1213.3	0.52959	0.53364	0.60602	0.55118	0.50917	0.5175	0.58591	0.6642	0.6461	0.71129	0.60448	0.73761	0.90757	0.8795	0.67578	0.5723	0.57228	0.60726	0.62886	0.65895	0.72441	0.67961	0.56447	0.51449	0.57478	0.66904	0.94223	0.71678	0.669	0.54729	0.43034	0.74182	0.51144	0.52466	0.66588	0.68532
1214.2	0.54241	0.54784	0.58514	0.5466	0.51719	0.51782	0.5832	0.67252	0.63902	0.71238	0.61841	0.73025	0.9057	0.90513	0.67089	0.57352	0.57987	0.61635	0.63429	0.65874	0.72561	0.68399	0.56667	0.51425	0.59825	0.68006	0.92639	0.70441	0.69081	0.55932	0.42601	0.74198	0.51197	0.5143	0.65758	0.67221
1215.1	0.54818	0.5646	0.5798	0.54386	0.52575	0.51461	0.57462	0.66921	0.64	0.71592	0.62497	0.72596	0.88188	0.91828	0.66988	0.5702	0.57456	0.62227	0.6426	0.6518	0.72031	0.68479	0.57494	0.50741	0.60785	0.69677	0.91208	0.71106	0.70963	0.59007	0.43007	0.73236	0.51616	0.50171	0.64681	0.65331
1216	0.54757	0.57916	0.58618	0.547	0.53193	0.52319	0.57525	0.66335	0.63123	0.71345	0.63694	0.73263	0.86766	0.92756	0.68104	0.5509	0.55447	0.63962	0.64491	0.63993	0.71228	0.68893	0.58008	0.51859	0.58266	0.7014	0.92479	0.68678	0.72605	0.60886	0.4306	0.71089	0.5201	0.49037	0.65031	0.63581
1216.9	0.57672	0.58673	0.60841	0.55414	0.53261	0.53791	0.5755	0.68371	0.62617	0.71111	0.64179	0.73147	0.85713	0.93545	0.69889	0.54829	0.55519	0.65255	0.6602	0.64087	0.69897	0.71205	0.5884	0.51744	0.57047	0.72111	0.9264	0.67348	0.72835	0.6221	0.43836	0.71569	0.51078	0.48083	0.64788	0.62627
1217.8	0.59269	0.59021	0.59397	0.55237	0.53308	0.54443	0.57301	0.68497	0.62258	0.71168	0.64992	0.71283	0.85044	0.9329	0.68562	0.54865	0.5505	0.66055	0.6717	0.62865	0.70597	0.7268	0.60244	0.51857	0.56073	0.74798	0.90709	0.65288	0.72525	0.61695	0.44698	0.68643	0.52707	0.47376	0.63321	0.59841
1218.7	0.60689	0.58645	0.60805	0.55449	0.53859	0.53294	0.55878	0.67124	0.62812	0.72395	0.65898	0.72786	0.82711	0.91738	0.69044	0.55601	0.55466	0.6693	0.6608	0.61121	0.70467	0.74402	0.59635	0.53866	0.55473	0.73166	0.92714	0.64982	0.73119	0.60449	0.43658	0.67854	0.52847	0.47844	0.61866	0.58843
1219.6	0.63743	0.58178	0.61559	0.56649	0.54974	0.54131	0.55621	0.68065	0.6337	0.72352	0.65848	0.72827	0.81014	0.90264	0.69128	0.56933	0.57788	0.66783	0.65622	0.61866	0.71012	0.74398	0.60472	0.56045	0.54765	0.71462	0.92855	0.64021	0.75098	0.61398	0.41877	0.67584	0.53463	0.47049	0.6084	0.58062
1220.5	0.66258	0.57115	0.61058	0.57172	0.54573	0.54279	0.55121	0.67626	0.62367	0.73482	0.65834	0.70709	0.76931	0.89419	0.68233	0.57484	0.58685	0.66612	0.64418	0.59355	0.70441	0.74024	0.60008	0.54448	0.56084	0.71388	0.907	0.64351	0.75243	0.60507	0.40561	0.66255	0.53173	0.45349	0.58389	0.55342
1221.4	0.67782	0.56661	0.60587	0.5656	0.53974	0.52379	0.55472	0.68156	0.62212	0.73229	0.66862	0.69851	0.75339	0.8602	0.67511	0.57414	0.57055	0.64417	0.64067	0.58885	0.69007	0.73075	0.60595	0.55179	0.57714	0.70501	0.88824	0.6478	0.76263	0.57951	0.39869	0.65932	0.53683	0.44053	0.56376	0.52975
1222.3	0.69568	0.56544	0.62154	0.56664	0.53078	0.53219	0.55597	0.68672	0.62825	0.73768	0.65726	0.69983	0.71699	0.8301	0.6822	0.58548	0.56732	0.63183	0.63008	0.57892	0.67272	0.72085	0.61499	0.56006	0.55995	0.69368	0.90532	0.6521	0.71837	0.57997	0.3993	0.66434	0.54912	0.44368	0.54701	0.52763
1223.2	0.71532	0.56464	0.62268	0.57182	0.52371	0.54089	0.57456	0.70134	0.63639	0.74387	0.65856	0.68896	0.69697	0.80996	0.68748	0.58786	0.57635	0.62193	0.63981	0.58395	0.66152	0.71978	0.6385	0.57184	0.54631	0.6999	0.87851	0.6798	0.731	0.55824	0.41317	0.64689	0.56968	0.44249	0.53005	0.52126
1224.1	0.70334	0.56992	0.63625	0.56511	0.51094	0.53486	0.57966	0.70189	0.64998	0.75977	0.66186	0.67334	0.67298	0.7882	0.6877	0.57651	0.57372	0.62698	0.64301	0.55393	0.65081	0.72312	0.63848	0.57056	0.53025	0.70563	0.87745	0.6795	0.69641	0.5298	0.42769	0.63826	0.58701	0.45081	0.51467	0.5091
1225	0.71194	0.58151	0.64811	0.56621	0.52148	0.51737	0.58604	0.71007	0.6604	0.76308	0.67347	0.68755	0.6577	0.76997	0.6918	0.5867	0.58239	0.60647	0.66508	0.556	0.65211	0.72552	0.64771	0.59544	0.53315	0.7136	0.88045	0.70016	0.70185	0.53762	0.42942	0.6383	0.59745	0.46966	0.52287	0.51758
1225.9	0.71162	0.59682	0.66166	0.56505	0.51881	0.51017	0.58694	0.69449	0.64779	0.7588	0.67116	0.68569	0.63093	0.75967	0.68049	0.58681	0.60208	0.60052	0.65572	0.53109	0.64645	0.69455	0.63392	0.59933	0.52592	0.71862	0.8784	0.72277	0.68654	0.54194	0.43095	0.6181	0.598	0.47375	0.52097	0.52714
1226.8	0.71145	0.62301	0.69094	0.56043	0.52728	0.5286	0.58893	0.70269	0.6458	0.7696	0.68396	0.68888	0.61685	0.76235	0.68934	0.56916	0.6165	0.60675	0.65699	0.51939	0.64345	0.68847	0.62192	0.61393	0.5229	0.73082	0.84307	0.72201	0.73713	0.57025	0.4339	0.62068	0.58816	0.47495	0.52482	0.53993
1227.7	0.7138	0.63194	0.70053	0.54926	0.533	0.52329	0.58545	0.70315	0.62675	0.76356	0.68836	0.6868	0.58894	0.73924	0.68904	0.55972	0.60866	0.60704	0.62789	0.50858	0.63435	0.67595	0.61413	0.61403	0.51702	0.75142	0.85493	0.72102	0.72727	0.59565	0.42546	0.62426	0.58414	0.46653	0.52429	0.53639
1228.6	0.72833	0.64227	0.6923	0.5541	0.55204	0.54227	0.59519	0.71215	0.60493	0.762	0.71147	0.7026	0.57754	0.73186	0.68131	0.56875	0.6075	0.61799	0.62578	0.52016	0.63798	0.66785	0.61534	0.63478	0.52592	0.76167	0.83224	0.73564	0.76586	0.63657	0.43155	0.63078	0.57581	0.46942	0.53209	0.56664
1229.4	0.73094	0.65156	0.71347	0.54747	0.56591	0.56505	0.59701	0.71909	0.60285	0.7629	0.71391	0.70542	0.58088	0.72034	0.66573	0.56269	0.60214	0.62147	0.5933	0.51075	0.63081	0.65071	0.61226	0.63671	0.51566	0.77391	0.82495	0.74685	0.75633	0.65791	0.43539	0.63425	0.58794	0.47222	0.51587	0.58192
1230.3	0.7362	0.64825	0.73079	0.54936	0.58486	0.58354	0.59345	0.72153	0.61509	0.76638	0.7105	0.71199	0.56612	0.70329	0.6676	0.56443	0.60347	0.62181	0.58689	0.51229	0.6293	0.6546	0.61249	0.65377	0.5085	0.7748	0.82828	0.7498	0.78171	0.67575	0.4328	0.63284	0.61037	0.49214	0.51797	0.59753
1231.2	0.74472	0.63467	0.71886	0.54624	0.59842	0.56563	0.58991	0.71235	0.61886	0.76607	0.70969	0.70802	0.55667	0.6758	0.64696	0.57249	0.59041	0.61937	0.57762	0.51833	0.62792	0.63791	0.60768	0.65094	0.52845	0.76682	0.82329	0.76785	0.7701	0.66848	0.43097	0.61985	0.62388	0.49226	0.51008	0.5933
1232.1	0.75087	0.64258	0.73477	0.54795	0.59595	0.57868	0.58686	0.70731	0.63403	0.768	0.70725	0.69686	0.56786	0.66028	0.63366	0.57385	0.58948	0.60302	0.59114	0.51332	0.6352	0.60887	0.58529	0.64381	0.54136	0.74897	0.79434	0.77155	0.78017	0.66151	0.44228	0.62574	0.63429	0.50337	0.50434	0.59871
1233	0.74886	0.65365	0.74541	0.54363	0.59173	0.57973	0.58373	0.70771	0.65915	0.76861	0.69429	0.69189	0.56168	0.65836	0.63629	0.56831	0.58911	0.58302	0.57442	0.50496	0.63385	0.60375	0.56014	0.62146	0.53731	0.78299	0.80174	0.76625	0.76257	0.63935	0.43747	0.63764	0.65378	0.50542	0.49142	0.59283
1233.9	0.75289	0.6555	0.75491	0.54967	0.59379	0.57127	0.58011	0.70799	0.65702	0.76242	0.68498	0.68435	0.5645	0.63126	0.64561	0.57304	0.59026	0.57252	0.56964	0.5001	0.63094	0.58245	0.55134	0.61077	0.56589	0.75752	0.8137	0.76412	0.77147	0.6327	0.44364	0.65263	0.65569	0.49606	0.4893	0.60759
1234.8	0.74299	0.66939	0.75243	0.55336	0.60332	0.56701	0.58276	0.70828	0.64814	0.75312	0.68503	0.66886	0.57293	0.62155	0.64417	0.57147	0.59429	0.56508	0.56093	0.48258	0.61172	0.56323	0.54546	0.58785	0.57685	0.77231	0.79691	0.78856	0.80565	0.64244	0.45047	0.66569	0.6293	0.478	0.48538	0.59487
1235.7	0.73247	0.66916	0.75781	0.55041	0.58869	0.56237	0.58503	0.7104	0.64856	0.7571	0.67843	0.6697	0.57547	0.60971	0.63735	0.56318	0.57945	0.54841	0.54504	0.4647	0.60343	0.55323	0.53429	0.58667	0.56888	0.78514	0.77937	0.79084	0.80916	0.65073	0.44817	0.68197	0.63286	0.48523	0.49709	0.584
1236.6	0.73438	0.67606	0.75421	0.55137	0.59111	0.56075	0.58633	0.71278	0.65838	0.7593	0.68283	0.68238	0.58526	0.6111	0.64679	0.55322	0.57224	0.54353	0.53833	0.46263	0.60296	0.56468	0.54453	0.59017	0.57502	0.81403	0.76992	0.76317	0.79523	0.65903	0.44793	0.70091	0.62126	0.49302	0.52249	0.59805
1237.5	0.74245	0.67305	0.76503	0.54864	0.59364	0.55484	0.58373	0.70367	0.62666	0.74858	0.67801	0.66512	0.59638	0.596	0.64515	0.549	0.55241	0.52296	0.52325	0.4474	0.56877	0.54565	0.5625	0.58266	0.59263	0.79973	0.74913	0.76183	0.812	0.66297	0.45158	0.70661	0.60237	0.4911	0.53747	0.58049
1238.4	0.7351	0.68019	0.75245	0.55301	0.59322	0.565	0.57243	0.69885	0.63492	0.75137	0.66759	0.65456	0.58983	0.59224	0.63695	0.53679	0.54688	0.51431	0.50831	0.44524	0.55848	0.54945	0.55759	0.58667	0.59328	0.83136	0.71548	0.76414	0.84564	0.67452	0.43717	0.69095	0.60177	0.50865	0.54147	0.56203
1239.3	0.74946	0.68222	0.76029	0.55257	0.5883	0.57818	0.57952	0.6979	0.64479	0.74948	0.67157	0.65339	0.57578	0.60763	0.64555	0.53654	0.52928	0.51897	0.50203	0.45205	0.57846	0.54901	0.55397	0.59635	0.59219	0.82671	0.69674	0.75892	0.83387	0.70479	0.44557	0.69933	0.60308	0.50865	0.54278	0.56147
1240.2	0.75291	0.68448	0.74088	0.55993	0.59262	0.60038	0.58869	0.70317	0.64859	0.72351	0.66223	0.65094	0.57766	0.59507	0.65114	0.53175	0.53141	0.51985	0.49943	0.44308	0.57456	0.5431	0.54732	0.59728	0.60058	0.81393	0.70828	0.76272	0.86452	0.74385	0.44797	0.7147	0.58856	0.49579	0.53759	0.56428
1241.1	0.74219	0.67438	0.74032	0.57038	0.60355	0.62025	0.59717	0.72446	0.63745	0.71529	0.66015	0.67101	0.56291	0.58127	0.64058	0.53873	0.53126	0.51669	0.49868	0.43799	0.5601	0.54037	0.54892	0.60027	0.58673	0.78932	0.69789	0.78262	0.88948	0.78059	0.45543	0.7192	0.58705	0.48552	0.52613	0.57506
1242	0.73813	0.67608	0.72806	0.57111	0.61834	0.61599	0.60733	0.72071	0.66484	0.69782	0.65165	0.67836	0.56437	0.58497	0.62605	0.53475	0.54037	0.51266	0.50265	0.43179	0.56451	0.53821	0.5246	0.61311	0.57862	0.78767	0.66531	0.78425	0.91205	0.79775	0.46183	0.71366	0.59178	0.48253	0.52534	0.58799
1242.9	0.75177	0.66751	0.72024	0.55843	0.62127	0.63433	0.62523	0.73028	0.65174	0.67489	0.65837	0.67621	0.56319	0.59938	0.62702	0.54134	0.5317	0.51333	0.51424	0.44526	0.55813	0.5417	0.53472	0.60702	0.5595	0.77913	0.65772	0.74765	0.88107	0.8088	0.48191	0.72615	0.58421	0.46411	0.54309	0.5878
1243.8	0.73994	0.67098	0.70344	0.57066	0.6286	0.6382	0.61633	0.73107	0.6429	0.66737	0.65399	0.6886	0.57116	0.58649	0.61853	0.54607	0.5448	0.50857	0.50711	0.43947	0.56173	0.55113	0.54828	0.61246	0.5307	0.76715	0.66655	0.71301	0.87238	0.79033	0.47984	0.72399	0.58802	0.46897	0.55434	0.58549
1244.6	0.75198	0.67982	0.71732	0.58219	0.64112	0.62408	0.61527	0.72542	0.64148	0.66276	0.6667	0.6767	0.56619	0.60394	0.6304	0.56721	0.54909	0.49775	0.50627	0.449	0.5777	0.5559	0.57161	0.60905	0.52285	0.7895	0.66126	0.72905	0.864	0.78299	0.48016	0.7041	0.59402	0.47048	0.56235	0.58549
1245.6	0.75787	0.68039	0.70496	0.58359	0.64144	0.61298	0.60238	0.70699	0.6385	0.64779	0.66562	0.64386	0.57021	0.61574	0.63808	0.56662	0.54593	0.49239	0.49891	0.43815	0.57196	0.56179	0.56939	0.60937	0.51413	0.79212	0.65901	0.72416	0.85473	0.78326	0.47027	0.69792	0.58459	0.46575	0.5578	0.5551
1246.4	0.7659	0.6742	0.70687	0.59341	0.62727	0.61794	0.60123	0.71686	0.62825	0.65212	0.65837	0.64035	0.5738	0.61848	0.64931	0.5775	0.53504	0.49046	0.49784	0.44945	0.59397	0.57499	0.58845	0.61618	0.50233	0.77746	0.67167	0.70393	0.81389	0.7891	0.46868	0.70056	0.57409	0.4703	0.56516	0.53787
1247.3	0.74971	0.69019	0.7048	0.61841	0.63047	0.61457	0.59775	0.71267	0.63522	0.64375	0.66796	0.65574	0.56002	0.61984	0.6569	0.59432	0.56415	0.49678	0.4892	0.43354	0.60578	0.59411	0.60487	0.63453	0.50156	0.76553	0.66289	0.71733	0.82571	0.79174	0.47699	0.7053	0.56861	0.46816	0.56277	0.52142
1248.2	0.76205	0.6859	0.6992	0.62232	0.62701	0.61855	0.59449	0.70915	0.62369	0.64377	0.67104	0.66216	0.5613	0.62866	0.66299	0.60474	0.56733	0.48857	0.50389	0.43357	0.59398	0.60943	0.60957	0.63168	0.52857	0.78647	0.64908	0.72904	0.82613	0.82597	0.47909	0.6982	0.56099	0.46715	0.5558	0.50102
1249.1	0.73408	0.67787	0.68473	0.63188	0.62166	0.62971	0.58673	0.70381	0.60965	0.64546	0.67025	0.67013	0.56611	0.62853	0.66444	0.62118	0.58656	0.49201	0.52068	0.43386	0.58541	0.6161	0.61553	0.62931	0.52342	0.77531	0.6262	0.70421	0.82414	0.83186	0.49539	0.70744	0.55053	0.47275	0.54614	0.48873
1250	0.73412	0.67919	0.68312	0.64677	0.62325	0.64571	0.58073	0.7003	0.60688	0.65196	0.66153	0.68273	0.56651	0.62803	0.66074	0.64711	0.60282	0.51547	0.52556	0.45182	0.59883	0.62608	0.62986	0.62001	0.53327	0.76367	0.62579	0.70766	0.82518	0.85764	0.50568	0.70595	0.5451	0.47959	0.55479	0.49372
1250.9	0.71898	0.68285	0.67296	0.65082	0.62024	0.65546	0.56711	0.70016	0.59671	0.65011	0.66943	0.69316	0.55559	0.62679	0.66221	0.66031	0.62333	0.53629	0.53858	0.46359	0.60866	0.63541	0.63346	0.60641	0.56009	0.76242	0.61605	0.69139	0.83315	0.89425	0.51147	0.70615	0.55552	0.47581	0.54684	0.49094
1251.8	0.7233	0.67076	0.67522	0.65262	0.6179	0.65884	0.5583	0.69899	0.5859	0.65976	0.66483	0.69293	0.56972	0.62883	0.68512	0.66385	0.62306	0.55751	0.55632	0.47413	0.61118	0.6453	0.63531	0.6041	0.55233	0.73773	0.61895	0.68487	0.80924	0.92094	0.50857	0.7079	0.56095	0.48335	0.54205	0.50544
1252.7	0.70969	0.65098	0.6665	0.65444	0.59887	0.6638	0.55733	0.69513	0.58901	0.65703	0.66246	0.69375	0.57017	0.60772	0.68768	0.67806	0.6307	0.5662	0.56046	0.48755	0.6112	0.64698	0.63528	0.60541	0.54436	0.70318	0.61202	0.68518	0.79889	0.90847	0.52288	0.70687	0.56246	0.48216	0.54715	0.51965
1253.6	0.73112	0.65878	0.67294	0.6648	0.5924	0.67376	0.55471	0.70408	0.59796	0.65311	0.66107	0.70256	0.57389	0.6079	0.70404	0.69742	0.64232	0.58291	0.57707	0.5097	0.62265	0.6627	0.6501	0.61238	0.54787	0.68642	0.60536	0.69063	0.7672	0.91766	0.53098	0.71173	0.56792	0.47014	0.55799	0.54336
1254.5	0.72908	0.65034	0.66496	0.65773	0.56283	0.67341	0.56168	0.70683	0.57384	0.64428	0.65066	0.70572	0.58408	0.60468	0.71373	0.71304	0.66102	0.57392	0.60219	0.51234	0.63038	0.67308	0.62594	0.60773	0.54477	0.66868	0.59493	0.6822	0.74515	0.8833	0.5436	0.72106	0.57677	0.46093	0.55358	0.51956
1255.4	0.73369	0.64203	0.64672	0.66123	0.56384	0.6642	0.56416	0.70791	0.55859	0.63201	0.65162	0.7004	0.57765	0.59682	0.72988	0.72984	0.6792	0.57823	0.61096	0.51214	0.62311	0.6843	0.64382	0.62456	0.51877	0.65269	0.59813	0.70034	0.74507	0.84516	0.54376	0.72288	0.57331	0.46459	0.56568	0.52558
1256.3	0.71874	0.62591	0.62863	0.66034	0.54651	0.64691	0.55853	0.68266	0.54363	0.6145	0.63786	0.69561	0.55635	0.58166	0.716	0.74558	0.70122	0.56851	0.61948	0.50773	0.62535	0.67687	0.64717	0.62031	0.50667	0.65523	0.5688	0.70265	0.73598	0.793	0.54491	0.71186	0.56919	0.44924	0.56522	0.50304
1257.2	0.7122	0.64529	0.62125	0.66962	0.56216	0.64283	0.57394	0.68673	0.54536	0.61709	0.63007	0.68685	0.56114	0.59471	0.727	0.77416	0.73807	0.60148	0.65512	0.51714	0.6491	0.70462	0.6656	0.63442	0.51198	0.66297	0.56295	0.7057	0.71848	0.77535	0.55327	0.7292	0.58919	0.47295	0.56287	0.51612
1258	0.70204	0.62826	0.60318	0.65584	0.55958	0.63955	0.58086	0.67352	0.5352	0.60485	0.62114	0.68633	0.56992	0.59052	0.71754	0.77362	0.75266	0.62674	0.67663	0.52098	0.65413	0.7155	0.6471	0.63608	0.52744	0.66553	0.55737	0.70146	0.735	0.75859	0.5609	0.72128	0.59985	0.48481	0.54258	0.49148
1258.9	0.67873	0.62351	0.59884	0.64302	0.56121	0.63252	0.57488	0.66524	0.55604	0.59075	0.6148	0.67273	0.55501	0.5851	0.72415	0.78219	0.76266	0.63722	0.69595	0.53802	0.6485	0.71708	0.66457	0.62986	0.53983	0.69207	0.54928	0.68701	0.71453	0.74974	0.54929	0.71045	0.59402	0.48841	0.54027	0.47832
1259.8	0.6671	0.61504	0.6192	0.64559	0.56384	0.64221	0.57478	0.65	0.58008	0.6003	0.60345	0.67444	0.57193	0.58548	0.72215	0.80419	0.78696	0.67367	0.72759	0.56218	0.66018	0.71703	0.64676	0.61851	0.55598	0.69887	0.54525	0.67281	0.68926	0.77073	0.55792	0.70146	0.59267	0.49873	0.51833	0.47114
1260.7	0.66826	0.62431	0.61629	0.64651	0.59295	0.66313	0.59034	0.67543	0.60611	0.60918	0.60836	0.68141	0.59947	0.58925	0.73179	0.82759	0.81495	0.71759	0.75858	0.6076	0.69204	0.73677	0.6449	0.62478	0.57698	0.70741	0.54904	0.67469	0.72447	0.79523	0.56903	0.71789	0.6096	0.52674	0.52378	0.47145
1261.6	0.65476	0.60254	0.61096	0.61702	0.5901	0.65718	0.58262	0.6788	0.61349	0.60023	0.6072	0.68095	0.58488	0.59694	0.7327	0.8182	0.80911	0.71861	0.75213	0.61599	0.70325	0.7292	0.62433	0.61285	0.56627	0.69201	0.53973	0.68195	0.71457	0.78263	0.55263	0.71171	0.60638	0.5213	0.53329	0.46292
1262.5	0.63386	0.5949	0.60166	0.61111	0.59616	0.65673	0.57413	0.68618	0.62631	0.59921	0.59191	0.66983	0.5846	0.5923	0.73858	0.82463	0.81744	0.73294	0.75565	0.61768	0.71196	0.74446	0.62594	0.61449	0.55645	0.66946	0.53977	0.69458	0.68934	0.78086	0.54194	0.71267	0.61075	0.52673	0.55213	0.46312
1263.4	0.63531	0.59463	0.60749	0.61044	0.61531	0.66778	0.58306	0.69332	0.61612	0.61248	0.60773	0.68173	0.59685	0.59322	0.75814	0.82741	0.84414	0.76274	0.75787	0.62163	0.72994	0.7552	0.63617	0.64481	0.55832	0.63212	0.53427	0.6814	0.68578	0.78641	0.5474	0.71532	0.63246	0.55656	0.5757	0.49114
1264.3	0.61343	0.60126	0.59735	0.59318	0.60063	0.67246	0.59034	0.71055	0.60979	0.61349	0.61036	0.67565	0.59955	0.58822	0.78009	0.82952	0.85089	0.75774	0.77936	0.63195	0.73664	0.76831	0.65237	0.65788	0.53178	0.61603	0.50936	0.68577	0.68886	0.74024	0.54233	0.71869	0.65148	0.57308	0.61309	0.49718
1265.2	0.60199	0.58819	0.60807	0.57422	0.57795	0.67952	0.5865	0.70287	0.6113	0.61342	0.60741	0.67295	0.60109	0.58513	0.79655	0.81456	0.83646	0.76492	0.77992	0.64018	0.73893	0.76676	0.64102	0.64952	0.54294	0.60094	0.50869	0.66262	0.67421	0.74699	0.52749	0.69149	0.66456	0.58202	0.63031	0.51272
1266.1	0.60087	0.59019	0.60754	0.58519	0.55815	0.68099	0.59029	0.70722	0.61746	0.61448	0.61558	0.67051	0.62621	0.57841	0.80118	0.82401	0.82573	0.78441	0.78993	0.66024	0.73824	0.76028	0.63551	0.65449	0.55013	0.60907	0.47195	0.63487	0.68575	0.74616	0.52245	0.68022	0.6763	0.5828	0.65887	0.51605
1266.9	0.59835	0.58705	0.61813	0.57843	0.55208	0.68794	0.61346	0.71725	0.59993	0.62301	0.63147	0.67772	0.63484	0.57722	0.81432	0.81449	0.82889	0.76933	0.79876	0.67223	0.72771	0.75354	0.65039	0.63908	0.54434	0.59969	0.48063	0.6115	0.69459	0.72313	0.51259	0.66395	0.66111	0.59936	0.69148	0.52687
1267.8	0.59184	0.5747	0.6156	0.59301	0.55262	0.68473	0.63624	0.72846	0.62346	0.63055	0.63054	0.67941	0.6286	0.5948	0.80883	0.81645	0.82486	0.77048	0.80683	0.70128	0.73796	0.75493	0.65036	0.62656	0.52137	0.61279	0.49161	0.62469	0.71488	0.70508	0.51016	0.65425	0.67206	0.61067	0.70559	0.53482
1268.7	0.59424	0.57229	0.61166	0.5991	0.56383	0.69081	0.64015	0.73026	0.62714	0.63732	0.63337	0.6761	0.64374	0.60497	0.80572	0.79382	0.81923	0.77532	0.80613	0.70709	0.73214	0.75594	0.6463	0.61108	0.54557	0.62516	0.48418	0.62425	0.72495	0.72797	0.50861	0.64624	0.66082	0.61718	0.72151	0.53682
1269.6	0.58449	0.57	0.60331	0.61709	0.57111	0.68398	0.6566	0.75518	0.6188	0.65727	0.63575	0.65725	0.64564	0.61602	0.81092	0.79896	0.82898	0.76346	0.82653	0.69801	0.72958	0.75779	0.65568	0.6064	0.51712	0.65557	0.4808	0.62796	0.73895	0.6968	0.51062	0.64426	0.65081	0.634	0.73834	0.5419
1270.5	0.60261	0.57205	0.60909	0.619	0.58455	0.70158	0.66269	0.76527	0.61816	0.66407	0.63662	0.65513	0.6505	0.62407	0.81149	0.78683	0.84842	0.76087	0.82862	0.70473	0.72596	0.75774	0.6747	0.59731	0.52261	0.65834	0.50468	0.63144	0.74604	0.70423	0.50125	0.63195	0.64731	0.64971	0.76013	0.54959
1271.4	0.60332	0.57062	0.61962	0.62658	0.59572	0.69846	0.65217	0.76905	0.63078	0.66688	0.63635	0.65111	0.64875	0.64032	0.81617	0.7923	0.87196	0.77882	0.81724	0.72193	0.73846	0.75951	0.67211	0.60288	0.50895	0.67792	0.50941	0.64005	0.75255	0.70467	0.4877	0.64425	0.66847	0.66421	0.78497	0.57013
1272.3	0.59827	0.57691	0.62389	0.6225	0.5914	0.71233	0.63922	0.76949	0.63694	0.66191	0.63213	0.65122	0.66808	0.63543	0.8144	0.77902	0.86549	0.79311	0.81885	0.70185	0.74185	0.74895	0.676	0.60367	0.51821	0.68147	0.49851	0.64307	0.74494	0.71213	0.46997	0.6317	0.65268	0.65969	0.81152	0.58413
1273.2	0.59975	0.57353	0.63929	0.62427	0.59667	0.72478	0.63401	0.77963	0.65648	0.65494	0.63949	0.65713	0.67373	0.64667	0.81189	0.7855	0.87523	0.80034	0.7935	0.71102	0.75655	0.74528	0.68852	0.60341	0.48915	0.68083	0.51714	0.65463	0.7608	0.7047	0.453	0.62573	0.64679	0.66761	0.81933	0.59875
1274.1	0.61104	0.57307	0.65514	0.62339	0.59612	0.73242	0.62773	0.77248	0.68425	0.66226	0.64384	0.67604	0.68838	0.64508	0.79743	0.768	0.86582	0.79821	0.78688	0.73487	0.74665	0.7562	0.69119	0.62463	0.50835	0.62639	0.51964	0.67156	0.73968	0.70489	0.43541	0.62802	0.64037	0.67129	0.83772	0.62928
1274.9	0.58894	0.56375	0.65685	0.62722	0.61459	0.7351	0.62801	0.78548	0.70236	0.66813	0.65321	0.68261	0.688	0.64373	0.8072	0.76017	0.85874	0.78571	0.78735	0.73797	0.75176	0.75147	0.69982	0.63207	0.48834	0.61615	0.51659	0.67875	0.75497	0.70246	0.42869	0.62236	0.64425	0.663	0.85319	0.6586
1275.8	0.59723	0.56926	0.66515	0.63159	0.62296	0.76625	0.62576	0.79254	0.72181	0.67368	0.66634	0.69241	0.69958	0.64857	0.79845	0.73982	0.83496	0.80678	0.78887	0.74382	0.75365	0.74484	0.70949	0.6315	0.51351	0.60246	0.49262	0.66769	0.78772	0.73864	0.41898	0.6142	0.64774	0.66009	0.85543	0.66976
1276.7	0.60478	0.57256	0.65862	0.63064	0.63112	0.75449	0.61715	0.79149	0.72315	0.67534	0.67669	0.67985	0.69835	0.65141	0.79134	0.73113	0.8524	0.78064	0.77666	0.76052	0.74691	0.74167	0.71146	0.63526	0.51556	0.58954	0.47422	0.66395	0.8241	0.7263	0.40153	0.60592	0.64935	0.66257	0.85085	0.68903
1277.6	0.60895	0.57974	0.66394	0.62602	0.62106	0.76949	0.62363	0.79381	0.71895	0.68638	0.67278	0.67966	0.69183	0.65388	0.7908	0.71821	0.85043	0.76389	0.79433	0.76604	0.73863	0.71695	0.70042	0.63953	0.53238	0.57095	0.4967	0.67654	0.81296	0.72625	0.38808	0.6077	0.65449	0.64391	0.85627	0.69289
1278.5	0.60649	0.58424	0.66343	0.6165	0.62365	0.76742	0.61711	0.78904	0.6998	0.65919	0.66036	0.66225	0.68724	0.66127	0.79059	0.71173	0.85922	0.76299	0.787	0.74162	0.71909	0.67098	0.69029	0.61048	0.52189	0.5899	0.51264	0.666	0.83643	0.72886	0.38078	0.58744	0.64123	0.61922	0.85025	0.67263
1279.4	0.61774	0.59974	0.69292	0.62176	0.61034	0.78209	0.60953	0.77202	0.70333	0.65712	0.66083	0.65309	0.68636	0.67976	0.789	0.7024	0.87553	0.76769	0.78101	0.74446	0.71122	0.66295	0.69298	0.60148	0.53631	0.57801	0.52986	0.6523	0.82261	0.74522	0.36424	0.58326	0.62676	0.61782	0.84146	0.64628
1280.3	0.62248	0.60603	0.70216	0.62694	0.60649	0.7785	0.60764	0.75929	0.70767	0.6554	0.67032	0.65707	0.68387	0.6727	0.79001	0.70493	0.89825	0.73734	0.78656	0.73974	0.70421	0.64135	0.69252	0.60966	0.54964	0.57279	0.55239	0.65592	0.81422	0.7119	0.36493	0.55884	0.59904	0.6077	0.84245	0.66211
1281.2	0.62773	0.60884	0.72439	0.6309	0.58486	0.77872	0.6	0.75844	0.70369	0.65571	0.64709	0.64371	0.68538	0.6707	0.78425	0.70837	0.87804	0.73588	0.77785	0.71962	0.6851	0.6206	0.67576	0.58404	0.53413	0.55179	0.5772	0.65662	0.79111	0.74495	0.35853	0.55707	0.5911	0.58306	0.83987	0.65153
1282	0.62798	0.61435	0.72239	0.63631	0.58599	0.75468	0.5908	0.74961	0.71482	0.64599	0.64153	0.64617	0.66701	0.68079	0.77375	0.69968	0.88559	0.74583	0.76706	0.70114	0.66348	0.61017	0.68396	0.59466	0.53008	0.54957	0.54299	0.63152	0.78906	0.75814	0.34752	0.53813	0.58561	0.58214	0.82619	0.66923
1282.9	0.63201	0.6229	0.72226	0.63887	0.57769	0.75259	0.59687	0.75719	0.72861	0.64543	0.65447	0.65842	0.66589	0.70574	0.77177	0.70877	0.89194	0.73048	0.75852	0.70867	0.65629	0.61571	0.69598	0.62989	0.53793	0.55181	0.53604	0.65271	0.78493	0.78684	0.34448	0.5544	0.59395	0.58268	0.82139	0.68832
1283.8	0.64118	0.62854	0.71712	0.63487	0.57994	0.7321	0.60412	0.75844	0.73222	0.64275	0.64098	0.67171	0.6555	0.70313	0.77281	0.72123	0.88947	0.72197	0.77028	0.70378	0.64598	0.62277	0.69371	0.6584	0.54514	0.53974	0.53667	0.68024	0.77419	0.7641	0.34598	0.54471	0.5916	0.58469	0.80269	0.71492
1284.7	0.62438	0.63571	0.71443	0.62649	0.57253	0.7085	0.60414	0.75364	0.72353	0.64054	0.62938	0.65621	0.63334	0.7213	0.77548	0.72294	0.87819	0.70424	0.74971	0.69393	0.63678	0.62697	0.69134	0.66524	0.51402	0.54941	0.55019	0.68562	0.76978	0.78552	0.3348	0.56046	0.59928	0.57048	0.77951	0.69829
1285.6	0.61174	0.63519	0.69835	0.61217	0.56383	0.68099	0.60436	0.74485	0.71567	0.62005	0.63534	0.65037	0.59587	0.72803	0.77998	0.70885	0.87456	0.68805	0.74303	0.67938	0.63491	0.59493	0.69925	0.68577	0.52412	0.55762	0.55489	0.6759	0.75515	0.75259	0.32352	0.548	0.59804	0.56065	0.75658	0.67542
1286.5	0.62071	0.64904	0.68756	0.60259	0.55777	0.67544	0.6095	0.73633	0.70384	0.62557	0.64319	0.64956	0.59952	0.73578	0.76511	0.72441	0.86143	0.66416	0.74253	0.68189	0.6524	0.59232	0.71021	0.69744	0.52673	0.55818	0.53865	0.67059	0.73121	0.74451	0.33646	0.55484	0.59437	0.55542	0.75353	0.66754
1287.4	0.61338	0.64446	0.67578	0.59333	0.54272	0.66246	0.59312	0.72021	0.68675	0.61783	0.62369	0.65121	0.56959	0.72314	0.76523	0.71332	0.8414	0.64586	0.72201	0.65917	0.65094	0.57791	0.70197	0.69223	0.50446	0.54346	0.53505	0.64579	0.71631	0.74084	0.3278	0.53781	0.58124	0.54316	0.72345	0.63645
1288.3	0.61022	0.62941	0.65705	0.58071	0.52914	0.64273	0.57637	0.7169	0.64745	0.60521	0.60364	0.63604	0.55869	0.70826	0.75469	0.70551	0.82983	0.61252	0.70676	0.64047	0.64783	0.54803	0.69983	0.67962	0.48242	0.53813	0.52365	0.60762	0.71467	0.75882	0.33507	0.54719	0.57936	0.51972	0.70518	0.60905
1289.1	0.60707	0.61671	0.64418	0.55561	0.50732	0.62028	0.5617	0.70727	0.62908	0.58681	0.58326	0.62386	0.5425	0.70409	0.75387	0.70137	0.81991	0.58984	0.70724	0.62963	0.6385	0.53121	0.69531	0.67578	0.46414	0.53553	0.49434	0.58724	0.69078	0.73355	0.33052	0.54011	0.55637	0.51676	0.67705	0.58946
1290	0.60344	0.61394	0.64574	0.54477	0.49245	0.62525	0.55222	0.71213	0.61563	0.58794	0.58172	0.62955	0.55181	0.70295	0.74487	0.7009	0.80676	0.56997	0.70865	0.64479	0.62306	0.5533	0.69664	0.68611	0.43838	0.53788	0.49431	0.58538	0.70601	0.727	0.33502	0.54478	0.53516	0.52769	0.65253	0.58272
1290.9	0.59983	0.58084	0.64032	0.54286	0.4677	0.60754	0.55136	0.69091	0.60683	0.57035	0.57073	0.6174	0.54243	0.69025	0.74912	0.69718	0.78453	0.55075	0.69069	0.62354	0.60489	0.55041	0.68862	0.6858	0.42894	0.54247	0.49304	0.57915	0.70049	0.70351	0.3318	0.52614	0.5386	0.52722	0.63028	0.57263
1291.8	0.59472	0.5669	0.62964	0.53093	0.46628	0.58449	0.54318	0.66751	0.58481	0.55902	0.56338	0.59536	0.54279	0.66773	0.73314	0.6918	0.77605	0.5218	0.67092	0.62433	0.59994	0.54632	0.67178	0.68334	0.44462	0.52658	0.48876	0.58243	0.68928	0.67302	0.3274	0.52204	0.53528	0.51076	0.615	0.56867
1292.7	0.58976	0.5601	0.60356	0.51276	0.44948	0.57868	0.5355	0.65304	0.5832	0.53823	0.56704	0.59571	0.53329	0.66197	0.72299	0.66807	0.76788	0.52047	0.65418	0.61916	0.58505	0.54788	0.67482	0.69195	0.45326	0.50602	0.46051	0.55844	0.69703	0.65717	0.30818	0.50678	0.51492	0.50729	0.58739	0.55083
1293.6	0.58494	0.54969	0.58564	0.49819	0.42182	0.55659	0.52607	0.63263	0.57221	0.51389	0.55845	0.56856	0.516	0.65535	0.69475	0.63822	0.72044	0.51005	0.64113	0.60619	0.57618	0.53765	0.66979	0.68726	0.45751	0.51509	0.44162	0.54884	0.67922	0.66559	0.30081	0.48707	0.51731	0.48448	0.58248	0.51421
1294.4	0.59809	0.54245	0.5673	0.5027	0.4377	0.53725	0.52556	0.624	0.57355	0.50875	0.55384	0.56599	0.50992	0.6588	0.69604	0.64049	0.71381	0.49902	0.62482	0.6002	0.57549	0.52923	0.67099	0.69471	0.47256	0.51801	0.43384	0.56141	0.66473	0.67666	0.31194	0.49489	0.50632	0.46391	0.58959	0.50695
1295.3	0.58074	0.54678	0.55597	0.48509	0.43513	0.51623	0.50794	0.61616	0.55863	0.49794	0.54925	0.55302	0.4847	0.64603	0.69787	0.62253	0.69756	0.47382	0.60499	0.58466	0.57639	0.5306	0.66753	0.68671	0.47947	0.48366	0.47049	0.56157	0.67132	0.66874	0.30707	0.49183	0.51036	0.43642	0.58483	0.47876
1296.2	0.57359	0.54156	0.54966	0.46176	0.41961	0.49941	0.49385	0.61117	0.5567	0.49171	0.53919	0.53441	0.46038	0.64448	0.68475	0.59905	0.65985	0.46511	0.60416	0.56467	0.56158	0.5243	0.68156	0.68233	0.47362	0.46932	0.45643	0.53958	0.66047	0.64359	0.30339	0.48181	0.49411	0.43154	0.57705	0.45121
1297.1	0.55313	0.52828	0.54248	0.4533	0.39498	0.46106	0.47556	0.58991	0.54313	0.50122	0.52598	0.51143	0.4312	0.65086	0.66991	0.59078	0.61714	0.43083	0.57715	0.53859	0.55543	0.52062	0.68029	0.67352	0.45742	0.49821	0.47973	0.54682	0.6385	0.61261	0.30425	0.48422	0.47841	0.41291	0.57344	0.41879
1298	0.56256	0.53849	0.54132	0.45172	0.39761	0.44883	0.4704	0.57681	0.52891	0.50137	0.52389	0.50775	0.4346	0.64328	0.66628	0.58866	0.61496	0.40873	0.5588	0.52286	0.54665	0.52686	0.69335	0.66882	0.47913	0.49377	0.49673	0.52851	0.64603	0.57551	0.31082	0.47339	0.45906	0.40839	0.5749	0.3934
1298.9	0.54553	0.53703	0.53746	0.42381	0.36664	0.42357	0.45282	0.55067	0.51168	0.49541	0.5058	0.48815	0.40546	0.62022	0.64532	0.5584	0.57529	0.38804	0.5461	0.5028	0.54594	0.54769	0.68264	0.66509	0.47551	0.49059	0.44966	0.48608	0.64274	0.54046	0.3031	0.4514	0.44731	0.39795	0.55179	0.36437
1299.8	0.55374	0.52684	0.53148	0.4153	0.35448	0.40942	0.44621	0.54302	0.47977	0.48913	0.48587	0.4768	0.41684	0.59705	0.622	0.53764	0.54135	0.37066	0.53944	0.50701	0.52364	0.54313	0.6817	0.66235	0.49767	0.4926	0.4185	0.47437	0.63526	0.50544	0.30024	0.44688	0.38737	0.38662	0.53634	0.32619
1300.6	0.54854	0.526	0.53422	0.41551	0.3497	0.40913	0.45821	0.53202	0.46151	0.49402	0.50582	0.47137	0.40305	0.59152	0.63477	0.53497	0.52648	0.36863	0.55113	0.51546	0.53703	0.54121	0.69977	0.66659	0.48218	0.50376	0.40501	0.44415	0.63079	0.51661	0.31277	0.45174	0.37741	0.38168	0.53864	0.31598
1301.5	0.53358	0.52963	0.52258	0.40232	0.33451	0.40651	0.45555	0.50762	0.43402	0.48199	0.50581	0.46328	0.39428	0.56524	0.61763	0.52353	0.48947	0.36548	0.55028	0.50941	0.53447	0.54729	0.68825	0.67206	0.47396	0.49025	0.38422	0.421	0.6134	0.5202	0.31262	0.42714	0.36705	0.37575	0.54198	0.30197
1302.4	0.52379	0.516	0.49256	0.40176	0.31604	0.40313	0.45741	0.50416	0.43276	0.48459	0.50266	0.46163	0.38907	0.54552	0.60631	0.52494	0.45766	0.35578	0.55272	0.51692	0.55392	0.54846	0.67486	0.69146	0.4781	0.47033	0.35083	0.41663	0.57166	0.51094	0.30948	0.42742	0.36768	0.35361	0.53726	0.29975
1303.3	0.53133	0.51616	0.47168	0.40582	0.31903	0.40917	0.46525	0.49955	0.42477	0.48887	0.49567	0.44291	0.39846	0.53399	0.6034	0.53092	0.44709	0.35445	0.55858	0.52397	0.55778	0.54951	0.68188	0.70045	0.50912	0.46993	0.36817	0.42664	0.56242	0.51135	0.31603	0.44154	0.37075	0.34524	0.53154	0.28318
1304.2	0.5266	0.52964	0.45796	0.40027	0.3139	0.38782	0.45344	0.48501	0.44194	0.47946	0.49501	0.42728	0.3728	0.54186	0.58888	0.52901	0.42865	0.36075	0.56813	0.52631	0.57102	0.57147	0.67107	0.70311	0.49411	0.48189	0.35953	0.41133	0.54176	0.51966	0.31603	0.44408	0.38751	0.34606	0.5337	0.27182
1305.1	0.53305	0.53019	0.43483	0.39329	0.28889	0.38959	0.43851	0.47475	0.44643	0.47754	0.47064	0.42749	0.38001	0.52999	0.55907	0.52642	0.41228	0.36301	0.54928	0.52681	0.57984	0.58315	0.65548	0.70447	0.52163	0.47733	0.3494	0.4238	0.5163	0.53588	0.30938	0.43016	0.37747	0.33637	0.53038	0.25421
1305.9	0.53513	0.53028	0.45353	0.40633	0.29358	0.39855	0.4458	0.47354	0.46682	0.48143	0.46862	0.4281	0.38959	0.52681	0.55653	0.53837	0.40858	0.3715	0.55284	0.54722	0.59145	0.58813	0.65485	0.71137	0.52537	0.46438	0.36577	0.44724	0.50168	0.5258	0.32178	0.43302	0.38058	0.33094	0.52607	0.25419
1306.8	0.51902	0.53005	0.4664	0.39795	0.29478	0.39083	0.44078	0.46357	0.46606	0.49348	0.46591	0.40777	0.37149	0.51269	0.54365	0.52486	0.39444	0.38722	0.56375	0.53832	0.58603	0.59053	0.645	0.70978	0.50884	0.46477	0.37509	0.44852	0.49039	0.50405	0.33753	0.42276	0.3619	0.32765	0.52291	0.24929
1307.7	0.50306	0.52107	0.47258	0.38745	0.27895	0.37346	0.43069	0.44793	0.46028	0.47478	0.47445	0.41124	0.36091	0.50727	0.53402	0.51146	0.37856	0.37651	0.55451	0.53976	0.57848	0.57221	0.63531	0.69059	0.50819	0.46	0.38038	0.42619	0.4776	0.48816	0.31737	0.40553	0.34784	0.30994	0.52268	0.24946
1308.6	0.48084	0.50161	0.47179	0.38823	0.28447	0.39332	0.43127	0.44134	0.46075	0.47984	0.47553	0.40869	0.35684	0.48285	0.52947	0.49659	0.38323	0.38114	0.54202	0.54172	0.57959	0.57644	0.6183	0.68317	0.50623	0.44289	0.38317	0.43554	0.48529	0.47141	0.3125	0.39712	0.34109	0.29728	0.51641	0.24093
1309.5	0.47534	0.51263	0.48586	0.39815	0.30737	0.39009	0.435	0.44575	0.47143	0.48459	0.49732	0.40835	0.36721	0.4835	0.52525	0.49329	0.3829	0.38515	0.54866	0.55464	0.58648	0.59486	0.61182	0.68752	0.50648	0.46605	0.39404	0.43686	0.49209	0.44356	0.30647	0.40813	0.34181	0.29234	0.51712	0.24464
1310.3	0.47814	0.50709	0.48681	0.39722	0.32019	0.384	0.43972	0.4481	0.47988	0.48232	0.49645	0.40108	0.35094	0.47333	0.5037	0.47836	0.39768	0.39299	0.55597	0.57194	0.58956	0.6023	0.59296	0.68327	0.52767	0.47637	0.37666	0.43746	0.51153	0.40813	0.2942	0.40953	0.34335	0.28149	0.51538	0.24393
1311.2	0.4974	0.52561	0.48265	0.41128	0.33972	0.40613	0.4473	0.45073	0.47511	0.48421	0.50109	0.41452	0.35604	0.4832	0.48734	0.47786	0.41698	0.39199	0.55348	0.59933	0.59963	0.61926	0.57717	0.69055	0.53918	0.48696	0.36889	0.45317	0.55445	0.41159	0.28992	0.40843	0.36238	0.28643	0.4976	0.24019
1312.1	0.49447	0.5249	0.48436	0.40465	0.36027	0.42501	0.45068	0.44253	0.47248	0.49994	0.49114	0.42053	0.35025	0.48325	0.47842	0.47195	0.43127	0.42266	0.56372	0.59939	0.60371	0.64475	0.5519	0.69641	0.52889	0.4788	0.35962	0.46451	0.59378	0.41068	0.29983	0.39672	0.36597	0.30703	0.49041	0.25403
1313	0.51101	0.51719	0.50235	0.40387	0.3627	0.43778	0.45417	0.43912	0.46722	0.50409	0.47863	0.43504	0.35465	0.48584	0.48298	0.47465	0.43961	0.42069	0.57266	0.60482	0.61358	0.63237	0.53363	0.69894	0.53733	0.46398	0.36373	0.47489	0.5919	0.41739	0.30353	0.38992	0.3666	0.30885	0.4784	0.26957
1313.9	0.51289	0.50402	0.49782	0.39502	0.36404	0.42876	0.45728	0.4365	0.47006	0.49198	0.46007	0.43222	0.34668	0.46566	0.48087	0.46087	0.45273	0.41127	0.56748	0.59884	0.62456	0.62261	0.49652	0.67091	0.53719	0.42819	0.38047	0.48162	0.57258	0.37558	0.31047	0.37951	0.3621	0.3136	0.4663	0.27153
1314.8	0.5203	0.49823	0.48689	0.38157	0.36827	0.43713	0.44466	0.45482	0.46246	0.48892	0.46198	0.44162	0.36687	0.46663	0.47371	0.4472	0.44223	0.41098	0.56951	0.59673	0.62751	0.61454	0.47146	0.65358	0.52671	0.42649	0.35155	0.47521	0.57133	0.39255	0.30914	0.37176	0.35408	0.32954	0.45187	0.28145
1315.6	0.50715	0.48264	0.48739	0.37614	0.35823	0.43598	0.43851	0.4667	0.46984	0.48666	0.46287	0.44822	0.37308	0.45428	0.47163	0.44234	0.44181	0.42617	0.57013	0.60907	0.62569	0.601	0.45149	0.61948	0.51513	0.428	0.3716	0.47247	0.53609	0.4183	0.30019	0.38819	0.35393	0.33811	0.4553	0.29321
1316.5	0.52264	0.4896	0.48505	0.38661	0.35085	0.45926	0.45351	0.47872	0.47923	0.49791	0.48634	0.45483	0.39049	0.46536	0.46148	0.44916	0.45841	0.44012	0.58936	0.62367	0.63049	0.59682	0.43458	0.59165	0.51172	0.44435	0.39393	0.48874	0.47528	0.4198	0.30082	0.39277	0.36476	0.34635	0.46818	0.2885
1317.4	0.52648	0.49938	0.48003	0.38981	0.37679	0.46964	0.4558	0.48778	0.49724	0.51387	0.51509	0.45915	0.39216	0.4728	0.46082	0.44522	0.4855	0.46434	0.60755	0.62723	0.63772	0.6027	0.41858	0.5757	0.50523	0.47083	0.40442	0.48869	0.49603	0.42571	0.29943	0.39763	0.37777	0.36691	0.47435	0.30854
1318.3	0.53423	0.49494	0.49856	0.40288	0.37538	0.49988	0.46535	0.5019	0.49726	0.53441	0.53649	0.47377	0.39444	0.47949	0.46578	0.44338	0.49522	0.49998	0.64542	0.64163	0.61436	0.59858	0.40198	0.57717	0.51307	0.49782	0.424	0.49695	0.50114	0.46758	0.30687	0.40601	0.39119	0.37238	0.47448	0.31929
1319.2	0.52015	0.50149	0.50456	0.40704	0.38719	0.5159	0.48293	0.49331	0.49678	0.55052	0.544	0.47787	0.38332	0.4935	0.48605	0.44481	0.52781	0.51677	0.66116	0.62957	0.59786	0.60959	0.38945	0.54521	0.48985	0.5147	0.47034	0.49985	0.51318	0.49397	0.31883	0.41929	0.39975	0.37741	0.47496	0.31217
1320	0.53748	0.4846	0.52114	0.41378	0.41517	0.53508	0.49994	0.50836	0.51737	0.55415	0.561	0.48662	0.40079	0.49015	0.50428	0.45505	0.56586	0.53448	0.68557	0.62101	0.58967	0.60731	0.37745	0.54984	0.50124	0.48912	0.49575	0.51738	0.54118	0.48559	0.33576	0.41359	0.40196	0.38637	0.4721	0.3257
1320.9	0.52973	0.47064	0.53803	0.42536	0.45075	0.53365	0.5106	0.5295	0.53493	0.55557	0.56668	0.49783	0.39839	0.47247	0.51079	0.44456	0.56505	0.53891	0.69664	0.60763	0.58847	0.59929	0.3594	0.53915	0.48774	0.48331	0.49443	0.51275	0.54693	0.49126	0.35636	0.42927	0.41244	0.38214	0.46938	0.34215
1321.8	0.5284	0.47106	0.54423	0.42701	0.45394	0.54412	0.51815	0.53374	0.53372	0.54374	0.56653	0.52011	0.41605	0.46902	0.50395	0.44387	0.55734	0.53476	0.69673	0.60372	0.57913	0.56643	0.34277	0.52477	0.4835	0.49998	0.50952	0.53639	0.53343	0.50279	0.36235	0.43617	0.42225	0.37423	0.46364	0.3612
1322.7	0.5257	0.47909	0.52962	0.4337	0.48198	0.55226	0.52112	0.55542	0.54774	0.55022	0.57202	0.54319	0.42635	0.48019	0.50273	0.44567	0.58024	0.53962	0.703	0.59971	0.57763	0.56107	0.34376	0.51736	0.47486	0.51099	0.50217	0.552	0.56568	0.51521	0.35803	0.44755	0.43993	0.3821	0.47891	0.37707
1323.6	0.53006	0.46881	0.53344	0.44574	0.48553	0.5719	0.52733	0.57648	0.5651	0.55884	0.59179	0.55626	0.44167	0.46883	0.50433	0.44324	0.58033	0.53602	0.71766	0.60567	0.58683	0.52415	0.33997	0.50482	0.49003	0.50966	0.53696	0.56641	0.54378	0.50601	0.35856	0.45881	0.46398	0.38216	0.49668	0.41143
1324.4	0.51724	0.47174	0.51987	0.43627	0.48922	0.57629	0.51448	0.56772	0.56527	0.56157	0.57931	0.55661	0.43049	0.48116	0.49215	0.42404	0.56903	0.53358	0.70733	0.58803	0.57984	0.51294	0.32936	0.46748	0.46951	0.55995	0.5367	0.56426	0.52641	0.52606	0.35308	0.46561	0.47776	0.37562	0.49639	0.41511
1325.3	0.51198	0.46278	0.50333	0.42529	0.47149	0.56803	0.50174	0.56311	0.5615	0.56186	0.57516	0.55969	0.43259	0.48633	0.48935	0.41463	0.56971	0.52572	0.68863	0.57738	0.55776	0.48706	0.32536	0.45799	0.45892	0.56926	0.54755	0.57649	0.53131	0.54202	0.33278	0.46447	0.47705	0.3739	0.50118	0.4356
1326.2	0.50535	0.45116	0.48895	0.4178	0.45906	0.55667	0.5028	0.57569	0.55284	0.57623	0.57266	0.54415	0.4179	0.49013	0.48151	0.40731	0.56525	0.53422	0.69471	0.56065	0.52525	0.47755	0.30494	0.43748	0.4631	0.57291	0.54479	0.56023	0.54164	0.54105	0.32862	0.47787	0.47798	0.37768	0.50453	0.4254
1327.1	0.52097	0.44446	0.48486	0.4133	0.45841	0.56881	0.50536	0.56233	0.56208	0.58068	0.56035	0.53119	0.42857	0.49368	0.47584	0.41157	0.56123	0.52754	0.67972	0.53724	0.5163	0.47796	0.2934	0.42276	0.45473	0.60447	0.56475	0.56932	0.56221	0.54244	0.34007	0.48737	0.47892	0.38069	0.48994	0.43828
1328	0.53485	0.4512	0.49006	0.42276	0.46779	0.55891	0.49706	0.56087	0.57305	0.58717	0.56023	0.52533	0.45237	0.50821	0.4803	0.4193	0.57355	0.53419	0.673	0.51659	0.50137	0.49392	0.29492	0.433	0.46664	0.61777	0.561	0.5962	0.60565	0.56342	0.33981	0.48376	0.4949	0.39265	0.48962	0.43224
1328.8	0.56243	0.45714	0.47332	0.43993	0.46565	0.55661	0.50737	0.58847	0.58815	0.59278	0.57463	0.54455	0.46719	0.51506	0.48726	0.42991	0.56537	0.53148	0.6849	0.50379	0.47518	0.48724	0.3095	0.44183	0.51183	0.60566	0.55954	0.59776	0.62654	0.55723	0.34505	0.49999	0.50399	0.40664	0.49495	0.44775
1329.7	0.59368	0.47863	0.47814	0.46285	0.48891	0.58172	0.5175	0.60809	0.60486	0.60299	0.58028	0.56123	0.48792	0.5237	0.50974	0.44923	0.58725	0.52501	0.71082	0.49972	0.4812	0.49597	0.32791	0.44504	0.54909	0.61874	0.58836	0.60249	0.65918	0.56099	0.36826	0.51499	0.53001	0.41393	0.50265	0.4477
1330.6	0.60662	0.47784	0.47542	0.48025	0.49802	0.5972	0.52471	0.6152	0.61974	0.61266	0.59308	0.58255	0.50395	0.53398	0.52792	0.44665	0.60495	0.53134	0.71411	0.49244	0.47643	0.49732	0.35355	0.4574	0.55155	0.62714	0.61316	0.60456	0.66324	0.58493	0.3761	0.5265	0.54142	0.41407	0.50464	0.46736
1331.5	0.59812	0.48618	0.47172	0.49449	0.49924	0.58463	0.52675	0.62529	0.62338	0.62737	0.60906	0.6008	0.48965	0.54163	0.53525	0.44398	0.61139	0.52579	0.73091	0.47935	0.47049	0.4822	0.38277	0.46905	0.5516	0.62543	0.61275	0.59713	0.64565	0.57674	0.37396	0.52406	0.55568	0.42284	0.52081	0.47696
1332.4	0.61399	0.49478	0.46947	0.49358	0.49763	0.58122	0.54338	0.64147	0.61924	0.63217	0.6094	0.62152	0.50217	0.54112	0.54032	0.44973	0.60018	0.52483	0.72074	0.46192	0.44777	0.47357	0.381	0.47654	0.57104	0.62965	0.63152	0.57778	0.62356	0.57469	0.38119	0.54245	0.54436	0.4155	0.527	0.49376
1333.2	0.61985	0.50374	0.48779	0.50837	0.49746	0.58488	0.54976	0.63946	0.61737	0.64658	0.61618	0.6303	0.51397	0.53999	0.55758	0.45747	0.60912	0.52136	0.71885	0.46478	0.451	0.47802	0.38774	0.48464	0.57	0.65513	0.66493	0.58816	0.63397	0.57939	0.38316	0.55275	0.55282	0.42485	0.54725	0.50843
1334.1	0.61919	0.4958	0.47831	0.51406	0.47577	0.56323	0.55204	0.63565	0.63167	0.64172	0.61036	0.62817	0.52358	0.53975	0.55364	0.4518	0.58899	0.52728	0.70231	0.44616	0.44706	0.46684	0.38324	0.48846	0.58109	0.68209	0.66531	0.60902	0.6092	0.56071	0.37386	0.54142	0.55872	0.43062	0.53934	0.50967
1335	0.62007	0.51834	0.48012	0.53462	0.4862	0.56692	0.54621	0.63974	0.64175	0.64313	0.6131	0.62311	0.53408	0.54695	0.55467	0.46126	0.57922	0.53639	0.69024	0.42893	0.45107	0.48329	0.40218	0.49038	0.58624	0.70833	0.68058	0.626	0.61752	0.55082	0.3751	0.53471	0.55677	0.43328	0.53977	0.51459
1335.9	0.62448	0.51744	0.49408	0.54127	0.48973	0.56097	0.54882	0.64243	0.6451	0.64288	0.62661	0.62205	0.55196	0.54675	0.56066	0.47232	0.57206	0.53729	0.67846	0.42229	0.44706	0.50087	0.42241	0.49244	0.61673	0.71779	0.71302	0.66515	0.59818	0.54006	0.36829	0.54953	0.55822	0.43605	0.54885	0.52166
1336.7	0.63106	0.53034	0.50892	0.57181	0.50328	0.58988	0.54938	0.65597	0.6768	0.65727	0.63476	0.64236	0.5488	0.55788	0.57303	0.48497	0.5883	0.56278	0.69026	0.43197	0.47514	0.50446	0.4438	0.51395	0.623	0.75294	0.74548	0.69676	0.60232	0.53662	0.3715	0.58712	0.57254	0.45025	0.5647	0.54418
1337.6	0.61618	0.51967	0.50066	0.57305	0.49971	0.57979	0.54272	0.6543	0.68258	0.64959	0.62213	0.63247	0.54196	0.54788	0.56473	0.47651	0.57643	0.56613	0.67275	0.39032	0.4707	0.50067	0.44434	0.52026	0.60988	0.73848	0.74514	0.71791	0.59894	0.52209	0.36074	0.58073	0.57712	0.44332	0.55295	0.54762
1338.5	0.6174	0.52479	0.52667	0.58518	0.52265	0.60469	0.544	0.66452	0.6807	0.66268	0.63009	0.6442	0.53145	0.56521	0.56894	0.48772	0.60741	0.58356	0.67621	0.37853	0.46005	0.52149	0.47718	0.53319	0.59215	0.72304	0.76172	0.72372	0.61212	0.53709	0.36172	0.60369	0.57454	0.44814	0.56087	0.56543
1339.4	0.6302	0.52794	0.55143	0.59691	0.53429	0.6193	0.55313	0.67114	0.69102	0.68092	0.64099	0.66559	0.53628	0.56393	0.57801	0.50557	0.64249	0.58621	0.67327	0.38504	0.47488	0.54151	0.50004	0.55298	0.59359	0.70662	0.78588	0.73197	0.61448	0.55328	0.36389	0.61703	0.58374	0.46461	0.58251	0.5828
1340.3	0.63586	0.54162	0.55722	0.60897	0.52771	0.64384	0.55444	0.68269	0.70176	0.68423	0.64292	0.67903	0.54834	0.57222	0.58279	0.50961	0.64987	0.61154	0.67821	0.37554	0.47976	0.53244	0.50813	0.556	0.60166	0.72132	0.7987	0.71027	0.62257	0.57153	0.37457	0.63247	0.59133	0.46789	0.57712	0.59346
1341.1	0.62974	0.54529	0.53622	0.61264	0.51225	0.63017	0.5543	0.67824	0.6871	0.67128	0.63902	0.66832	0.55291	0.57096	0.57036	0.50537	0.65591	0.60043	0.66432	0.37389	0.47651	0.54469	0.5375	0.55053	0.59276	0.71703	0.79286	0.71977	0.60328	0.55968	0.37602	0.62027	0.58621	0.46692	0.55805	0.59618
1342	0.63884	0.56694	0.55133	0.6315	0.53	0.65683	0.57071	0.69369	0.69034	0.68635	0.65455	0.68592	0.56191	0.60157	0.58131	0.51518	0.67856	0.61175	0.66432	0.39291	0.49286	0.57729	0.56651	0.5524	0.61207	0.73126	0.82033	0.73097	0.62132	0.58702	0.38436	0.64454	0.58799	0.4832	0.55214	0.61451
1342.9	0.63177	0.57416	0.54066	0.62803	0.51811	0.65325	0.5711	0.7084	0.69122	0.67959	0.65596	0.68426	0.57549	0.59329	0.57687	0.51079	0.65732	0.60955	0.65492	0.39977	0.50024	0.57092	0.56708	0.56006	0.61905	0.76007	0.83697	0.71417	0.60416	0.59682	0.3798	0.65933	0.57706	0.48058	0.5292	0.6191
1343.8	0.6359	0.57661	0.537	0.61659	0.51812	0.66273	0.58109	0.71278	0.69913	0.67385	0.64745	0.67748	0.591	0.59221	0.57633	0.50207	0.64862	0.60802	0.66177	0.39709	0.49792	0.56059	0.57843	0.56354	0.63794	0.76099	0.84857	0.71419	0.59032	0.56192	0.38999	0.68125	0.57467	0.4783	0.52614	0.60903
1344.6	0.63793	0.56192	0.54534	0.60569	0.51309	0.64769	0.58376	0.70827	0.6937	0.65977	0.62774	0.6603	0.58119	0.59164	0.57786	0.49426	0.65489	0.6003	0.63512	0.39405	0.48314	0.57446	0.57727	0.57064	0.62136	0.7439	0.87936	0.71763	0.58852	0.55217	0.38525	0.67916	0.56443	0.47604	0.50638	0.60448
1345.5	0.64613	0.55998	0.55543	0.59674	0.51391	0.64638	0.58674	0.70417	0.70099	0.65686	0.627	0.65395	0.58465	0.57837	0.57735	0.49328	0.66378	0.60767	0.63442	0.3842	0.48231	0.57888	0.57589	0.57693	0.62947	0.72311	0.87988	0.70257	0.59967	0.55967	0.37095	0.68212	0.57912	0.48027	0.49293	0.59231
1346.4	0.63162	0.55129	0.55369	0.58218	0.49518	0.6302	0.57809	0.69543	0.68687	0.64271	0.62077	0.65559	0.58989	0.57078	0.56598	0.49242	0.66575	0.61076	0.62379	0.37847	0.46626	0.55256	0.57807	0.59091	0.6129	0.72505	0.85694	0.68021	0.57592	0.52831	0.36591	0.69207	0.56728	0.45677	0.49263	0.59313
1347.3	0.63999	0.5481	0.56252	0.57715	0.50604	0.63465	0.57542	0.67172	0.68176	0.63872	0.62579	0.65492	0.60545	0.57252	0.57153	0.48951	0.67958	0.59653	0.60636	0.37587	0.45443	0.56514	0.61142	0.59197	0.6283	0.70281	0.85294	0.69561	0.59401	0.50252	0.37497	0.71209	0.5656	0.46707	0.5074	0.60314
1348.1	0.63004	0.53395	0.55711	0.56743	0.4856	0.60323	0.56631	0.68561	0.66555	0.62538	0.62405	0.65106	0.60085	0.57426	0.58054	0.49737	0.67508	0.58763	0.59877	0.38076	0.44108	0.58186	0.6196	0.59257	0.62695	0.70576	0.83684	0.69251	0.60699	0.4978	0.36318	0.73492	0.5711	0.46955	0.49166	0.61468
1349	0.61912	0.52672	0.54159	0.56091	0.47562	0.60185	0.55105	0.67627	0.66577	0.62512	0.63694	0.65571	0.61379	0.56684	0.57859	0.5098	0.67767	0.5837	0.58583	0.37747	0.44611	0.57897	0.63629	0.60123	0.6254	0.69292	0.78997	0.67919	0.63202	0.49191	0.35431	0.73835	0.57418	0.47662	0.49255	0.62242
1349.9	0.60534	0.50795	0.53138	0.54723	0.46665	0.61001	0.5451	0.66062	0.67144	0.6232	0.63255	0.65485	0.63145	0.57831	0.58709	0.52295	0.69361	0.58397	0.57737	0.37258	0.44109	0.59314	0.65592	0.61231	0.63817	0.68725	0.77919	0.69024	0.65765	0.47405	0.36663	0.74612	0.5663	0.48471	0.49583	0.65035
1350.8	0.59823	0.4934	0.52918	0.54453	0.4587	0.61114	0.54787	0.65661	0.68653	0.62064	0.63181	0.64732	0.6291	0.55996	0.59798	0.52653	0.70414	0.56907	0.56984	0.3666	0.44631	0.61764	0.68481	0.60818	0.6342	0.66333	0.79643	0.70373	0.68059	0.48339	0.37274	0.75643	0.56628	0.50568	0.48655	0.63596
1351.6	0.58073	0.4832	0.50517	0.53867	0.42835	0.5991	0.54968	0.66824	0.69688	0.62668	0.62314	0.63571	0.62352	0.56126	0.58487	0.53428	0.71034	0.58926	0.56901	0.36387	0.4584	0.63104	0.6831	0.60708	0.63134	0.6599	0.7559	0.68654	0.68548	0.49684	0.36476	0.75585	0.5702	0.50439	0.47584	0.61425
1352.5	0.58221	0.475	0.49103	0.51756	0.41429	0.59621	0.543	0.64579	0.7009	0.61301	0.61098	0.62051	0.6371	0.55653	0.56478	0.53039	0.71154	0.57796	0.56466	0.35297	0.46198	0.60642	0.68799	0.60036	0.64501	0.66858	0.74742	0.68422	0.6645	0.49188	0.36239	0.74285	0.56181	0.49013	0.46628	0.60142
1353.4	0.57041	0.47745	0.48448	0.50426	0.39487	0.58512	0.54435	0.63614	0.69209	0.60426	0.59113	0.61485	0.62845	0.56076	0.55827	0.52692	0.7163	0.56452	0.56387	0.35676	0.46164	0.61905	0.70088	0.6125	0.62851	0.6753	0.73592	0.68629	0.64805	0.48342	0.36186	0.74216	0.56195	0.4854	0.45864	0.59013
1354.3	0.56465	0.47152	0.4781	0.48902	0.38888	0.57118	0.54298	0.65118	0.68146	0.59487	0.58661	0.60111	0.60376	0.55984	0.54101	0.51073	0.7102	0.53516	0.55	0.35062	0.44739	0.61234	0.70102	0.61842	0.60739	0.68574	0.72343	0.68471	0.63461	0.46943	0.36167	0.74665	0.53922	0.48358	0.45485	0.56709
1355.1	0.5573	0.46304	0.46802	0.46591	0.37676	0.5626	0.5248	0.62465	0.66052	0.58717	0.56563	0.58829	0.61341	0.56963	0.53034	0.50632	0.70522	0.51696	0.54047	0.35433	0.44314	0.59233	0.69244	0.62977	0.61447	0.66902	0.71397	0.66342	0.60554	0.43498	0.34665	0.7362	0.5341	0.47551	0.43783	0.55414
1356	0.55374	0.46147	0.47097	0.44692	0.36665	0.56775	0.50341	0.61726	0.64516	0.5707	0.55275	0.58977	0.60716	0.56094	0.53595	0.49965	0.70692	0.49373	0.52049	0.34427	0.44757	0.58513	0.70503	0.6469	0.59644	0.65058	0.72925	0.65699	0.60566	0.41603	0.34357	0.7403	0.52695	0.47114	0.41567	0.55114
1356.9	0.54594	0.45724	0.45768	0.4505	0.35546	0.56705	0.50543	0.61053	0.63486	0.56818	0.5414	0.59602	0.60123	0.56636	0.53425	0.50189	0.72699	0.49255	0.49621	0.34455	0.43833	0.60144	0.71562	0.68071	0.58569	0.63339	0.69206	0.64058	0.6112	0.44241	0.34179	0.74147	0.51318	0.48233	0.39781	0.55135
1357.8	0.54431	0.45094	0.43813	0.42642	0.35145	0.55866	0.49728	0.61169	0.61743	0.55007	0.51874	0.5852	0.60606	0.55077	0.52406	0.48648	0.7214	0.48291	0.4764	0.33727	0.42733	0.58591	0.71219	0.67211	0.58861	0.62213	0.67228	0.6288	0.62096	0.44862	0.33712	0.74922	0.48953	0.46098	0.37828	0.54135
1358.6	0.53054	0.45481	0.42931	0.41333	0.33899	0.5435	0.48426	0.59143	0.59552	0.54235	0.50171	0.58353	0.60398	0.54186	0.53004	0.47899	0.71298	0.48735	0.46735	0.3417	0.43148	0.58936	0.71435	0.6736	0.58514	0.62298	0.65227	0.58976	0.61628	0.45339	0.32591	0.73701	0.48891	0.45138	0.35417	0.5286
1359.5	0.51465	0.45696	0.42137	0.40322	0.33612	0.53384	0.49101	0.60154	0.58502	0.54782	0.49651	0.57468	0.58158	0.54368	0.52527	0.46322	0.71491	0.49245	0.45976	0.33895	0.43374	0.60356	0.70894	0.67871	0.56471	0.62532	0.61611	0.54901	0.62335	0.44648	0.32761	0.73654	0.48559	0.45242	0.35679	0.54413
1360.4	0.48096	0.4548	0.41258	0.39651	0.33536	0.50461	0.4922	0.59164	0.57334	0.54929	0.49227	0.57137	0.5642	0.54172	0.52223	0.4608	0.72842	0.46921	0.45324	0.35263	0.41981	0.61105	0.69545	0.68996	0.55509	0.62842	0.59662	0.52801	0.61388	0.42409	0.3219	0.72115	0.48214	0.46018	0.35911	0.55341
1361.3	0.43374	0.44752	0.4151	0.38275	0.32341	0.49014	0.47081	0.58305	0.56485	0.53941	0.48477	0.55677	0.53579	0.52656	0.51113	0.44615	0.71368	0.46093	0.43638	0.34296	0.43029	0.60442	0.67971	0.66309	0.51992	0.64658	0.60464	0.53162	0.61614	0.40551	0.31836	0.70619	0.48114	0.4429	0.36134	0.53215
1362.1	0.41742	0.44471	0.41122	0.39391	0.31511	0.48522	0.46822	0.57861	0.56261	0.53668	0.48185	0.54502	0.53538	0.52602	0.50598	0.4416	0.71569	0.45774	0.446	0.33915	0.44295	0.60427	0.65805	0.65808	0.53873	0.63636	0.58921	0.51478	0.59646	0.39688	0.32903	0.69124	0.48353	0.44442	0.36864	0.51029
1363	0.39121	0.42464	0.3998	0.38756	0.30969	0.49624	0.46222	0.57263	0.55682	0.52796	0.45382	0.53921	0.53248	0.52776	0.49578	0.43579	0.69827	0.43989	0.43482	0.33226	0.45216	0.58629	0.63591	0.64926	0.53992	0.61998	0.59372	0.51889	0.57527	0.41253	0.33347	0.68525	0.48079	0.43464	0.35991	0.51197
1363.9	0.38461	0.4255	0.39554	0.3802	0.29869	0.49579	0.44352	0.56848	0.55502	0.50621	0.43949	0.54396	0.53887	0.5241	0.4899	0.44353	0.69734	0.42801	0.43073	0.33074	0.44856	0.57851	0.61898	0.64525	0.54112	0.63422	0.59218	0.54201	0.5923	0.41065	0.33018	0.66977	0.46505	0.42175	0.3557	0.49762
1364.8	0.38998	0.41587	0.3896	0.36333	0.28773	0.49927	0.44088	0.54498	0.52822	0.48638	0.41618	0.53176	0.53276	0.53506	0.48297	0.43282	0.67589	0.43895	0.44133	0.31483	0.43754	0.56347	0.58967	0.6258	0.5465	0.63835	0.59443	0.54322	0.60693	0.43508	0.3313	0.64019	0.44634	0.40506	0.35398	0.48481
1365.6	0.40666	0.40674	0.38212	0.36216	0.29042	0.49181	0.43572	0.53764	0.50767	0.48308	0.40096	0.52332	0.53948	0.5395	0.47896	0.42539	0.67377	0.43232	0.44304	0.32442	0.42463	0.55574	0.57304	0.62389	0.56335	0.6173	0.58408	0.53932	0.6312	0.43146	0.31093	0.63241	0.43373	0.41042	0.35026	0.48759
1366.5	0.40819	0.38	0.38294	0.35937	0.29258	0.4939	0.42725	0.53045	0.50422	0.48237	0.40517	0.52698	0.53045	0.53349	0.48563	0.42954	0.66161	0.43837	0.44059	0.3287	0.41355	0.54391	0.55657	0.61756	0.55002	0.5891	0.61285	0.54273	0.65066	0.43283	0.30036	0.6333	0.42234	0.41657	0.34847	0.50108
1367.4	0.41162	0.37266	0.3728	0.3612	0.30147	0.48464	0.42153	0.52818	0.49747	0.48179	0.41806	0.52115	0.52497	0.51	0.47401	0.42048	0.66811	0.45254	0.43239	0.31894	0.41138	0.53637	0.53923	0.60513	0.53472	0.56436	0.58586	0.52228	0.6984	0.43274	0.29044	0.6208	0.41814	0.41804	0.35973	0.49059
1368.2	0.39386	0.36126	0.35541	0.36326	0.3127	0.48545	0.4174	0.52645	0.49472	0.47968	0.41928	0.52035	0.50329	0.5073	0.47167	0.41163	0.65545	0.45358	0.43848	0.32501	0.42149	0.52185	0.52319	0.59969	0.52977	0.55346	0.54752	0.51572	0.70072	0.45517	0.27494	0.62353	0.43277	0.41951	0.37224	0.49479
1369.1	0.3627	0.36634	0.34488	0.36615	0.31746	0.48457	0.40828	0.52382	0.49556	0.47836	0.41957	0.51032	0.49916	0.50058	0.45793	0.40379	0.6465	0.44261	0.41186	0.31853	0.43342	0.50269	0.51008	0.59403	0.50633	0.55344	0.53241	0.51794	0.67988	0.45335	0.26096	0.61427	0.43238	0.41842	0.37064	0.49013
1370	0.34122	0.36677	0.33224	0.36588	0.3162	0.48371	0.40995	0.52108	0.50753	0.4648	0.41148	0.51278	0.49799	0.48556	0.45724	0.39291	0.62655	0.4366	0.42441	0.30823	0.43266	0.49481	0.49294	0.58684	0.49148	0.52701	0.52236	0.50093	0.64641	0.45594	0.26958	0.59818	0.45041	0.41622	0.36614	0.49191
1370.9	0.3371	0.37352	0.32975	0.36973	0.31474	0.48352	0.40156	0.53024	0.50736	0.46821	0.41065	0.50921	0.50287	0.49184	0.44881	0.38472	0.63015	0.4215	0.41851	0.32344	0.43781	0.49081	0.48166	0.5811	0.49801	0.52848	0.4833	0.48684	0.65237	0.43777	0.26154	0.58419	0.47115	0.42019	0.37043	0.505
1371.7	0.31906	0.37225	0.32473	0.36858	0.30529	0.45959	0.39054	0.5234	0.50243	0.45257	0.41464	0.50516	0.50069	0.49951	0.45515	0.37891	0.60563	0.39237	0.43162	0.3291	0.43447	0.47681	0.48229	0.57408	0.52107	0.52231	0.47679	0.4886	0.61169	0.39448	0.25308	0.57469	0.48256	0.42483	0.37002	0.50603
1372.6	0.31839	0.36891	0.33971	0.36344	0.28938	0.43633	0.37768	0.51361	0.48284	0.43574	0.41397	0.49868	0.50412	0.49046	0.44891	0.36425	0.58072	0.38302	0.41962	0.31253	0.40774	0.46421	0.47472	0.54549	0.53752	0.51071	0.50511	0.48525	0.58275	0.36201	0.25635	0.55192	0.4757	0.42311	0.36233	0.49133
1373.5	0.32465	0.36068	0.35786	0.37719	0.29746	0.41349	0.37453	0.52141	0.47532	0.43041	0.411	0.5101	0.50124	0.48697	0.45734	0.35997	0.57079	0.37889	0.43316	0.31525	0.38357	0.45768	0.47262	0.53072	0.57314	0.509	0.51603	0.4819	0.58089	0.34212	0.25435	0.55738	0.48062	0.41323	0.36062	0.48872
1374.3	0.33683	0.36334	0.35021	0.385	0.30622	0.42289	0.35593	0.52818	0.45497	0.43381	0.42067	0.49288	0.49379	0.49305	0.45534	0.36322	0.5568	0.36971	0.42368	0.30755	0.36903	0.43099	0.46307	0.50661	0.59643	0.53124	0.49946	0.4866	0.58506	0.33365	0.24506	0.55531	0.47024	0.41018	0.35927	0.49207
1375.2	0.3262	0.36415	0.34872	0.3874	0.32524	0.40033	0.35301	0.52504	0.44008	0.4234	0.41715	0.49058	0.46913	0.48568	0.46057	0.36343	0.5393	0.35157	0.43452	0.30858	0.36388	0.41311	0.46152	0.47689	0.57897	0.53572	0.50055	0.48035	0.56877	0.31992	0.24707	0.56429	0.46827	0.40502	0.35042	0.47894
1376.1	0.33329	0.38238	0.35738	0.38377	0.32405	0.4005	0.35519	0.53133	0.4346	0.43119	0.40044	0.50503	0.4623	0.50162	0.45527	0.35982	0.54411	0.35586	0.43412	0.32008	0.34892	0.40157	0.43532	0.45548	0.55865	0.54785	0.46608	0.47897	0.59822	0.3366	0.24371	0.57509	0.45669	0.40613	0.33542	0.46872
1377	0.33162	0.37016	0.34909	0.39451	0.33222	0.39676	0.36462	0.53144	0.43431	0.43153	0.39614	0.48927	0.4689	0.49616	0.45332	0.3577	0.53224	0.33739	0.44067	0.3224	0.34611	0.38883	0.43648	0.43168	0.53282	0.52593	0.43338	0.47956	0.6018	0.35768	0.24005	0.57725	0.45325	0.40793	0.32853	0.4689
1377.8	0.32533	0.37045	0.3394	0.39685	0.33317	0.3903	0.37133	0.53725	0.43615	0.42308	0.41034	0.47946	0.45885	0.49021	0.45903	0.35303	0.53058	0.32781	0.461	0.3281	0.34814	0.38051	0.4426	0.42267	0.50657	0.5087	0.42542	0.46188	0.61412	0.35977	0.24521	0.58654	0.45306	0.42293	0.33951	0.47291
1378.7	0.31267	0.37253	0.34614	0.40947	0.33459	0.39182	0.38158	0.53843	0.44834	0.43195	0.42433	0.50708	0.4581	0.50166	0.46864	0.35698	0.54334	0.33686	0.47087	0.33781	0.35512	0.39955	0.45596	0.42206	0.49176	0.50309	0.4215	0.46661	0.60838	0.37151	0.25339	0.59277	0.47129	0.44488	0.35512	0.48121
1379.6	0.30368	0.37696	0.3368	0.41698	0.33032	0.40641	0.38716	0.5209	0.45578	0.43648	0.42209	0.52482	0.45604	0.50468	0.45619	0.34199	0.52269	0.33378	0.46675	0.30849	0.34736	0.39705	0.44669	0.42137	0.4849	0.48563	0.41431	0.46697	0.59031	0.3935	0.24459	0.57876	0.46191	0.44446	0.35918	0.49639
1380.4	0.30702	0.36508	0.33133	0.43946	0.33915	0.40457	0.38306	0.52225	0.46536	0.42934	0.4263	0.50543	0.45606	0.48821	0.45798	0.3372	0.50954	0.31971	0.45977	0.30009	0.34131	0.39403	0.44136	0.40486	0.482	0.46867	0.43261	0.461	0.57135	0.37954	0.24064	0.57216	0.47839	0.4464	0.37651	0.49997
1381.3	0.31479	0.37504	0.32845	0.43614	0.34922	0.3983	0.36793	0.51237	0.46226	0.44942	0.42972	0.50831	0.4471	0.50889	0.45084	0.33341	0.50782	0.3201	0.45346	0.31086	0.33542	0.38499	0.42492	0.40625	0.47955	0.51393	0.42165	0.44286	0.56563	0.36413	0.24573	0.56795	0.48811	0.46211	0.38355	0.50265
1382.2	0.32998	0.38177	0.31177	0.44944	0.3592	0.4085	0.35047	0.50923	0.48512	0.45113	0.42369	0.51198	0.45996	0.51687	0.43371	0.33459	0.50273	0.32419	0.42832	0.30909	0.33399	0.36856	0.40218	0.38692	0.48526	0.50983	0.37815	0.4659	0.5569	0.35223	0.24244	0.56514	0.49932	0.46653	0.38836	0.50747
1383	0.33303	0.36669	0.30766	0.44851	0.36426	0.39142	0.34505	0.49681	0.47385	0.44327	0.41545	0.50898	0.44763	0.50837	0.42187	0.31958	0.4853	0.2988	0.42035	0.29293	0.30858	0.34006	0.38415	0.36629	0.4458	0.48993	0.36569	0.45605	0.56142	0.33217	0.2396	0.54769	0.48035	0.4619	0.37681	0.4926
1383.9	0.32091	0.36552	0.2973	0.44185	0.37177	0.38611	0.3418	0.49654	0.4773	0.43878	0.41321	0.50729	0.45094	0.51738	0.42696	0.32623	0.48678	0.29496	0.4124	0.29867	0.29677	0.32726	0.37778	0.35384	0.42905	0.50955	0.37469	0.46595	0.58851	0.32264	0.24634	0.54924	0.47966	0.47194	0.37617	0.47026
1384.8	0.30544	0.35854	0.2981	0.43839	0.38535	0.37756	0.33887	0.48389	0.47309	0.4303	0.42595	0.50909	0.42449	0.52515	0.4227	0.33478	0.48217	0.29418	0.40486	0.2874	0.28451	0.31035	0.37789	0.34633	0.41692	0.53114	0.36275	0.46732	0.59183	0.31662	0.25588	0.54047	0.46205	0.45524	0.38318	0.4687
1385.7	0.2925	0.35637	0.28908	0.44561	0.39137	0.39695	0.34897	0.49218	0.4869	0.41459	0.41392	0.52095	0.4184	0.50096	0.4205	0.34039	0.48817	0.2919	0.40272	0.27641	0.28368	0.29856	0.37005	0.3338	0.41449	0.48015	0.36595	0.45945	0.58613	0.33487	0.25371	0.52765	0.44987	0.43978	0.3818	0.46378
1386.5	0.28411	0.34583	0.29179	0.44034	0.39126	0.40487	0.35301	0.51057	0.48776	0.43091	0.42133	0.52537	0.40598	0.48534	0.43372	0.33565	0.47966	0.27636	0.39719	0.27277	0.28229	0.30629	0.37325	0.33161	0.39245	0.48966	0.38481	0.42722	0.59097	0.36862	0.25165	0.53314	0.45935	0.44514	0.38639	0.46285
1387.4	0.27287	0.34932	0.29182	0.43776	0.40206	0.3854	0.35052	0.51257	0.49605	0.42975	0.43087	0.52506	0.40035	0.48333	0.43598	0.33705	0.47646	0.27617	0.38094	0.26791	0.28453	0.30307	0.35381	0.34144	0.41581	0.48238	0.38374	0.39889	0.60964	0.35035	0.24853	0.53362	0.4572	0.43373	0.39763	0.46575
1388.3	0.26529	0.32995	0.29673	0.43805	0.40805	0.36582	0.35138	0.51678	0.48319	0.42672	0.43551	0.5087	0.38456	0.47517	0.42587	0.33245	0.48308	0.27359	0.37296	0.26706	0.27215	0.3033	0.33807	0.33546	0.41074	0.46944	0.35164	0.38616	0.57658	0.34262	0.24531	0.526	0.46222	0.4286	0.40586	0.47798
1389.1	0.25372	0.33173	0.28839	0.43857	0.3967	0.36203	0.34608	0.51739	0.47643	0.43486	0.43995	0.50997	0.39634	0.46287	0.42417	0.32679	0.48061	0.27521	0.36435	0.27854	0.26436	0.28268	0.33122	0.32867	0.40414	0.45403	0.36295	0.38051	0.58112	0.36208	0.23802	0.52818	0.45602	0.43432	0.40772	0.48656
1390	0.24997	0.32397	0.28935	0.4345	0.39318	0.33895	0.33631	0.50395	0.49273	0.437	0.45002	0.51371	0.38618	0.46569	0.42595	0.31927	0.47463	0.28344	0.34986	0.26617	0.25828	0.27541	0.31843	0.33869	0.40239	0.46085	0.35862	0.36804	0.57996	0.3491	0.23633	0.52994	0.4662	0.43692	0.41544	0.49529
1390.9	0.25102	0.30689	0.27251	0.43229	0.39662	0.31706	0.3287	0.46792	0.49158	0.43504	0.43041	0.51092	0.38384	0.45833	0.41148	0.31849	0.46757	0.28499	0.34221	0.2568	0.2508	0.258	0.28909	0.32354	0.40659	0.44076	0.34395	0.37993	0.55261	0.30544	0.23325	0.50071	0.45283	0.42868	0.39669	0.50098
1391.7	0.24795	0.29428	0.25327	0.43091	0.38161	0.29675	0.32014	0.44702	0.48767	0.42039	0.40416	0.5003	0.37473	0.44431	0.39584	0.3203	0.43838	0.26884	0.32515	0.25766	0.2449	0.24598	0.26775	0.31394	0.40815	0.44191	0.33989	0.41521	0.51174	0.29862	0.21749	0.47652	0.46411	0.41787	0.39289	0.50759
1392.6	0.25834	0.29313	0.23635	0.43386	0.37498	0.28977	0.31012	0.4127	0.50257	0.41235	0.3901	0.50179	0.37153	0.43987	0.38873	0.31966	0.41859	0.2641	0.30077	0.24821	0.237	0.23892	0.25339	0.30592	0.42866	0.45245	0.3376	0.4315	0.5181	0.27865	0.21507	0.46365	0.45928	0.40819	0.38631	0.4887
1393.5	0.25885	0.27461	0.21274	0.42155	0.37399	0.26597	0.28916	0.39791	0.50015	0.40444	0.36974	0.5091	0.35877	0.44653	0.38045	0.2989	0.40181	0.24939	0.28336	0.24327	0.22768	0.23629	0.23425	0.31447	0.42626	0.43806	0.29898	0.43465	0.48054	0.25723	0.20255	0.44284	0.45811	0.38655	0.36517	0.488
1394.3	0.24909	0.26557	0.18959	0.41633	0.37093	0.23944	0.27977	0.38674	0.47261	0.38874	0.3646	0.4916	0.33924	0.44162	0.3597	0.29515	0.38098	0.22458	0.25692	0.22903	0.19378	0.22132	0.21399	0.29103	0.43576	0.42566	0.27677	0.4473	0.45924	0.24343	0.19424	0.42762	0.43407	0.3694	0.34865	0.46455
1395.2	0.23773	0.27068	0.18159	0.40908	0.36285	0.22871	0.26334	0.38464	0.45674	0.37018	0.36989	0.47967	0.32414	0.43861	0.34059	0.29448	0.35609	0.217	0.23602	0.23831	0.17756	0.20802	0.19882	0.28044	0.44482	0.41374	0.25986	0.4446	0.46019	0.24862	0.19142	0.43126	0.4233	0.34911	0.34102	0.43697
1396.1	0.221	0.2701	0.17077	0.40031	0.35611	0.22427	0.25868	0.37403	0.43532	0.37639	0.36843	0.46351	0.31126	0.43688	0.34239	0.28623	0.35052	0.22022	0.2332	0.22722	0.16017	0.19942	0.19442	0.24649	0.42987	0.41665	0.26062	0.42657	0.4789	0.24535	0.19624	0.41536	0.40792	0.3426	0.32387	0.39979
1396.9	0.19877	0.24771	0.15041	0.38377	0.33775	0.19583	0.23926	0.36524	0.4044	0.3582	0.35716	0.42667	0.27704	0.40973	0.32255	0.26092	0.33695	0.21067	0.2173	0.21093	0.14137	0.16282	0.18259	0.21185	0.39818	0.38327	0.24877	0.39222	0.4561	0.2456	0.17967	0.39361	0.39012	0.31361	0.30517	0.37009
1397.8	0.20595	0.23889	0.15805	0.37647	0.3382	0.19102	0.24363	0.3517	0.39666	0.35621	0.34989	0.4103	0.26566	0.38221	0.31664	0.25044	0.31837	0.19393	0.2106	0.19703	0.13005	0.15771	0.16888	0.18286	0.39292	0.36447	0.26064	0.34935	0.44051	0.2099	0.18268	0.38583	0.39575	0.31473	0.29616	0.34408
1398.7	0.19396	0.21889	0.15259	0.37164	0.33056	0.17762	0.23247	0.33081	0.38815	0.35558	0.3375	0.39267	0.25945	0.36353	0.30718	0.24354	0.30959	0.18962	0.2081	0.20975	0.14025	0.14781	0.15658	0.16829	0.36366	0.35505	0.2589	0.35326	0.44569	0.20899	0.17882	0.37751	0.39393	0.2994	0.27942	0.32021
1399.5	0.18149	0.20242	0.14146	0.36273	0.30986	0.15431	0.23551	0.29677	0.36947	0.34561	0.31473	0.38509	0.23498	0.34158	0.30787	0.22393	0.28317	0.17533	0.20301	0.17613	0.11782	0.13395	0.1362	0.16117	0.31325	0.33378	0.25741	0.33719	0.3895	0.20955	0.18335	0.35969	0.3859	0.2776	0.25574	0.30368
1400.4	0.18399	0.19344	0.13206	0.34626	0.30281	0.14772	0.21567	0.27527	0.3606	0.33678	0.29642	0.37367	0.21701	0.30844	0.28198	0.19831	0.269	0.16968	0.18877	0.17162	0.11175	0.12369	0.12585	0.16403	0.28928	0.30684	0.25038	0.29751	0.3297	0.20983	0.17671	0.36591	0.365	0.26587	0.24825	0.29297
1401.3	0.181	0.2111	0.14081	0.34712	0.2892	0.14884	0.20113	0.26838	0.3409	0.3331	0.30304	0.36292	0.20818	0.30164	0.26343	0.19404	0.26192	0.16405	0.17835	0.17484	0.098391	0.12787	0.1235	0.162	0.28447	0.3125	0.22417	0.29558	0.31292	0.20018	0.17137	0.36237	0.34153	0.25997	0.24045	0.28287
1402.1	0.15983	0.19914	0.12962	0.33314	0.27562	0.12688	0.18006	0.24395	0.30931	0.32008	0.29588	0.33869	0.18965	0.29232	0.23402	0.19859	0.26573	0.15756	0.16284	0.17473	0.085181	0.13016	0.10623	0.14764	0.2713	0.31347	0.23153	0.32266	0.3145	0.19989	0.16377	0.3545	0.31333	0.2392	0.23626	0.26225
1403	0.14874	0.1983	0.12073	0.31405	0.25866	0.10977	0.16918	0.21811	0.29018	0.30384	0.27507	0.31655	0.16744	0.27409	0.2224	0.16504	0.25597	0.14274	0.15364	0.14306	0.059274	0.11572	0.10139	0.1357	0.24756	0.32062	0.23259	0.27909	0.29351	0.15371	0.15146	0.32206	0.30328	0.23399	0.21919	0.24682
1403.9	0.14646	0.18615	0.11816	0.2959	0.24865	0.096841	0.14472	0.19875	0.26445	0.29767	0.26924	0.29468	0.15025	0.26481	0.1982	0.13457	0.26798	0.13453	0.13634	0.13467	0.048767	0.096492	0.099735	0.11683	0.24937	0.29888	0.23365	0.26183	0.30833	0.14058	0.13152	0.29857	0.28511	0.2299	0.21236	0.22897
1404.7	0.11961	0.17509	0.097633	0.28433	0.23229	0.075446	0.13837	0.17127	0.24152	0.26855	0.25491	0.27541	0.13675	0.26221	0.1779	0.13307	0.26546	0.12419	0.11343	0.10553	0.029646	0.079214	0.083928	0.081787	0.2437	0.28925	0.18552	0.28088	0.31533	0.10523	0.1304	0.27523	0.27927	0.21095	0.1767	0.20454
1405.6	0.10258	0.15622	0.095543	0.2575	0.23068	0.057851	0.13537	0.14472	0.20948	0.24882	0.21557	0.2721	0.12533	0.24087	0.17754	0.11845	0.26337	0.10261	0.10587	0.093823	0.030487	0.070339	0.053968	0.085985	0.22238	0.25913	0.19819	0.26047	0.32203	0.10322	0.13058	0.25567	0.26815	0.18887	0.14433	0.19327
1406.5	0.099891	0.16365	0.08378	0.25006	0.2113	0.053191	0.13826	0.11392	0.20261	0.24239	0.18502	0.26316	0.11098	0.22962	0.17311	0.099507	0.25803	0.10422	0.10094	0.061126	0.026197	0.061215	0.05099	0.082771	0.2242	0.25346	0.1801	0.23665	0.29203	0.099754	0.13443	0.23235	0.26597	0.18425	0.1122	0.19163
1407.3	0.11167	0.16854	0.084459	0.23362	0.20041	0.070602	0.1305	0.10018	0.18412	0.22807	0.18397	0.27121	0.11874	0.22732	0.17171	0.098563	0.26319	0.10484	0.10232	0.051454	0.033706	0.063242	0.049933	0.072864	0.24277	0.23001	0.18648	0.24305	0.27526	0.12991	0.13646	0.24214	0.25472	0.17024	0.10624	0.19535
1408.2	0.10992	0.17473	0.093728	0.22365	0.19647	0.057618	0.12697	0.10093	0.1708	0.20183	0.1689	0.25074	0.11589	0.22629	0.17088	0.11157	0.267	0.097514	0.089835	0.057969	0.053972	0.06859	0.043329	0.065858	0.2556	0.26262	0.16889	0.26016	0.28468	0.10921	0.13043	0.24105	0.2474	0.15043	0.094703	0.17111
1409.1	0.11486	0.17161	0.11615	0.21277	0.19278	0.053784	0.11817	0.098595	0.16254	0.18889	0.1666	0.24495	0.10938	0.20514	0.17846	0.1162	0.27627	0.095654	0.097802	0.069853	0.068026	0.058166	0.04662	0.078541	0.24906	0.24041	0.18108	0.24562	0.28266	0.12039	0.11892	0.23717	0.23671	0.14114	0.097103	0.16079
1409.9	0.12936	0.17471	0.10993	0.19987	0.16505	0.052314	0.10743	0.080782	0.15297	0.17486	0.15719	0.2361	0.11511	0.20527	0.16387	0.11285	0.25891	0.090527	0.088374	0.067212	0.059658	0.055596	0.049934	0.071101	0.28613	0.2634	0.17612	0.24375	0.2334	0.10906	0.1028	0.23442	0.23008	0.13666	0.094588	0.14039
1410.8	0.12469	0.17106	0.11871	0.18165	0.1458	0.059603	0.10219	0.079519	0.13535	0.14056	0.14804	0.21403	0.09551	0.18453	0.14597	0.10904	0.25625	0.080613	0.088395	0.058875	0.056005	0.036019	0.038714	0.057808	0.27166	0.25824	0.18025	0.21825	0.21694	0.10767	0.097758	0.23322	0.2072	0.12202	0.091873	0.10411
1411.7	0.10574	0.163	0.12254	0.16683	0.12692	0.040151	0.098825	0.084602	0.12119	0.13282	0.134	0.20008	0.070175	0.15473	0.13164	0.099519	0.2634	0.078827	0.080188	0.076049	0.062949	0.047235	0.041313	0.06948	0.24969	0.24197	0.1589	0.20031	0.2062	0.082035	0.088102	0.23942	0.1995	0.11611	0.075823	0.095794
1412.5	0.10026	0.15975	0.11169	0.14977	0.11245	0.044206	0.084228	0.074205	0.11473	0.11062	0.12115	0.18989	0.057374	0.12797	0.11798	0.085577	0.26568	0.070102	0.084572	0.064151	0.052633	0.035124	0.048997	0.07302	0.26606	0.21213	0.1648	0.18383	0.20779	0.066343	0.082755	0.22455	0.19423	0.10271	0.069675	0.097571
1413.4	0.11175	0.16213	0.10002	0.12915	0.087909	0.055453	0.080216	0.066022	0.11094	0.093561	0.10481	0.16892	0.051066	0.13735	0.10315	0.055856	0.25968	0.060389	0.081905	0.069186	0.050274	0.050372	0.05607	0.068789	0.27538	0.2334	0.15381	0.16784	0.20518	0.060304	0.089566	0.21792	0.17801	0.088537	0.060294	0.086064
1414.2	0.10845	0.15672	0.10122	0.12053	0.084605	0.054185	0.06771	0.071031	0.11947	0.081327	0.097852	0.14308	0.047422	0.12006	0.098251	0.046997	0.26824	0.067413	0.090914	0.06927	0.052509	0.045315	0.074176	0.066738	0.25694	0.24307	0.15543	0.17379	0.20467	0.058072	0.10338	0.19581	0.16259	0.085113	0.052733	0.082051
1415.1	0.11411	0.1609	0.10445	0.12135	0.082867	0.059457	0.056397	0.088715	0.12565	0.077704	0.09875	0.1381	0.047325	0.12419	0.10382	0.049025	0.27574	0.083577	0.098504	0.10121	0.064981	0.06281	0.10142	0.078501	0.26626	0.26706	0.14217	0.19046	0.19573	0.085078	0.10031	0.18864	0.15924	0.078789	0.052941	0.085074
1416	0.11916	0.16465	0.092866	0.12087	0.082587	0.057176	0.049309	0.083818	0.12139	0.063956	0.081546	0.10833	0.061234	0.1384	0.091741	0.052554	0.28093	0.075833	0.093411	0.095113	0.07712	0.053675	0.10956	0.072532	0.29982	0.31649	0.13546	0.20323	0.19402	0.076714	0.10939	0.16011	0.15141	0.064862	0.042388	0.058153
1416.9	0.10366	0.15208	0.08217	0.10512	0.059472	0.064173	0.050946	0.070285	0.11066	0.066294	0.061793	0.097477	0.055709	0.14042	0.075701	0.051468	0.27351	0.092933	0.089911	0.11603	0.08041	0.073416	0.10647	0.06887	0.28689	0.34617	0.11388	0.18287	0.18268	0.11046	0.10709	0.14766	0.13209	0.072762	0.037029	0.049885
1417.7	0.090824	0.1477	0.0862	0.086733	0.061336	0.065443	0.042329	0.079243	0.10525	0.070775	0.053989	0.096421	0.044891	0.13628	0.070882	0.059589	0.29764	0.09765	0.095076	0.12826	0.087213	0.084665	0.10669	0.079861	0.27264	0.34968	0.11502	0.173	0.18698	0.12287	0.099853	0.14192	0.13145	0.071273	0.035623	0.059194
1418.6	0.08731	0.14931	0.085408	0.085681	0.075429	0.074818	0.056135	0.097905	0.11032	0.081972	0.054509	0.10927	0.042187	0.14386	0.078254	0.0705	0.31391	0.1053	0.10786	0.13841	0.10629	0.11352	0.11225	0.093512	0.27492	0.36134	0.11817	0.1853	0.22137	0.11716	0.10821	0.16356	0.1426	0.079861	0.04973	0.06744
1419.4	0.068636	0.12689	0.063673	0.062713	0.068226	0.064894	0.053816	0.074872	0.095547	0.069773	0.034004	0.10479	0.044797	0.11281	0.067549	0.063059	0.30435	0.08411	0.093418	0.12258	0.10151	0.1119	0.09884	0.083916	0.28512	0.33349	0.10492	0.18006	0.25636	0.10035	0.1027	0.13395	0.13492	0.076484	0.050606	0.068508
1420.3	0.067569	0.11536	0.063084	0.053188	0.067646	0.085261	0.044373	0.067096	0.10396	0.064291	0.026034	0.11254	0.039463	0.094113	0.057729	0.070559	0.3106	0.097637	0.11043	0.13948	0.095078	0.11086	0.093811	0.10145	0.27991	0.31923	0.097992	0.19163	0.27722	0.10868	0.09731	0.13955	0.1232	0.075243	0.056677	0.075394
1421.2	0.057997	0.097901	0.065521	0.042553	0.072151	0.073145	0.039939	0.071092	0.088443	0.052924	0.030714	0.1085	0.039297	0.090662	0.059991	0.063466	0.31319	0.087765	0.11843	0.13862	0.086998	0.11781	0.098296	0.10569	0.28196	0.30967	0.11478	0.18494	0.25535	0.077272	0.10021	0.12896	0.11039	0.065844	0.051996	0.079232
1422	0.054608	0.096576	0.052009	0.054893	0.077784	0.067438	0.037382	0.08208	0.087901	0.04292	0.023841	0.10306	0.04857	0.081939	0.046981	0.067556	0.30274	0.09058	0.10733	0.14202	0.095159	0.1164	0.092171	0.11764	0.30936	0.32109	0.10584	0.21845	0.25424	0.071883	0.10397	0.13094	0.098125	0.070101	0.057777	0.064132
1422.9	0.054263	0.08629	0.043093	0.038451	0.066079	0.054829	0.031028	0.058218	0.078246	0.033834	0.023773	0.1069	0.053288	0.065172	0.032375	0.061398	0.30496	0.078099	0.10044	0.13574	0.10599	0.1179	0.084296	0.11485	0.33168	0.31622	0.099422	0.21128	0.25734	0.073517	0.090321	0.1173	0.09548	0.05781	0.054378	0.063554
1423.8	0.046417	0.071945	0.043908	0.033299	0.064295	0.054372	0.020192	0.054005	0.073509	0.028452	0.026649	0.08312	0.063173	0.079266	0.032868	0.049337	0.28993	0.068808	0.085458	0.14067	0.1129	0.10968	0.081125	0.12827	0.32361	0.32321	0.11698	0.21361	0.24479	0.067848	0.082376	0.12042	0.078485	0.052127	0.050103	0.056413
1424.6	0.041364	0.075486	0.064302	0.035851	0.072211	0.055495	0.02493	0.068924	0.059396	0.045622	0.027912	0.076208	0.064966	0.087078	0.06063	0.041152	0.29381	0.05549	0.068267	0.14823	0.11923	0.13911	0.090379	0.12709	0.31553	0.33266	0.16684	0.214	0.23917	0.056631	0.082181	0.11963	0.066504	0.063904	0.053034	0.074793
1425.5	0.048519	0.08839	0.056047	0.044263	0.084443	0.059634	0.023719	0.057646	0.07429	0.0549	0.028495	0.078062	0.088426	0.087352	0.066656	0.04336	0.29717	0.045488	0.053063	0.14289	0.13352	0.14206	0.10535	0.1396	0.31626	0.34212	0.17658	0.25069	0.26333	0.053312	0.084142	0.12096	0.073753	0.069537	0.062275	0.079277
1426.3	0.046416	0.079611	0.055955	0.03701	0.080217	0.055305	0.028104	0.049358	0.082189	0.05963	0.044769	0.079297	0.11042	0.085626	0.083905	0.03848	0.28287	0.031713	0.051236	0.14316	0.14052	0.1346	0.11946	0.12743	0.31986	0.33652	0.21382	0.24377	0.25018	0.035092	0.08267	0.11475	0.074913	0.054593	0.0666	0.096449
1427.2	0.037187	0.09852	0.057891	0.03746	0.078215	0.069523	0.032017	0.056328	0.079782	0.063155	0.045395	0.053813	0.1065	0.10242	0.098801	0.029965	0.27129	0.036189	0.03463	0.1371	0.12893	0.1281	0.12472	0.12991	0.30186	0.34178	0.23997	0.2371	0.2635	0.033531	0.093346	0.098342	0.049533	0.046702	0.070489	0.10201
1428.1	0.058748	0.11127	0.061142	0.045513	0.090863	0.069659	0.043482	0.056472	0.096459	0.083102	0.056335	0.068337	0.1135	0.10312	0.091211	0.037181	0.29074	0.060192	0.038084	0.12921	0.14488	0.15805	0.1476	0.13217	0.30921	0.34409	0.25098	0.25699	0.27442	0.067354	0.091778	0.11394	0.070604	0.048667	0.083951	0.11247
1428.9	0.066657	0.10502	0.042023	0.035545	0.082216	0.063154	0.036867	0.051469	0.11183	0.068503	0.059582	0.071956	0.12242	0.11377	0.081165	0.034149	0.27431	0.071306	0.02781	0.10444	0.15281	0.14708	0.14266	0.13074	0.32713	0.34318	0.2635	0.25813	0.26639	0.112	0.083226	0.1058	0.0822	0.031622	0.098784	0.11928
1429.8	0.071958	0.11549	0.042765	0.053366	0.079201	0.073761	0.047783	0.060434	0.13847	0.070095	0.069278	0.062356	0.12427	0.12494	0.082444	0.043085	0.2757	0.090415	0.032874	0.091735	0.17086	0.14505	0.1414	0.13328	0.3272	0.33931	0.25736	0.26803	0.28061	0.13179	0.084243	0.10576	0.098264	0.024649	0.11991	0.10087
1430.7	0.083442	0.12353	0.065083	0.064441	0.092263	0.076552	0.050205	0.057665	0.14171	0.076397	0.065551	0.058822	0.12231	0.13412	0.092683	0.050564	0.28989	0.10107	0.029841	0.07806	0.18893	0.16544	0.13826	0.14615	0.31272	0.32779	0.28174	0.2928	0.32221	0.15744	0.073975	0.098743	0.10269	0.043752	0.12187	0.11593
1431.5	0.088307	0.11748	0.054759	0.085066	0.09997	0.071526	0.061844	0.057887	0.15423	0.079939	0.069332	0.061613	0.13112	0.14255	0.091315	0.064984	0.27542	0.094021	0.048309	0.084557	0.21365	0.1654	0.14604	0.15198	0.32095	0.31849	0.26047	0.30978	0.2907	0.15767	0.075227	0.10348	0.13122	0.048099	0.13161	0.11451
1432.4	0.085044	0.13165	0.069578	0.08972	0.10265	0.073953	0.067925	0.081891	0.16228	0.079603	0.078632	0.064299	0.1417	0.15767	0.11366	0.068762	0.26314	0.071048	0.061299	0.088092	0.2085	0.15699	0.15776	0.16299	0.33027	0.31982	0.26064	0.31117	0.2974	0.12838	0.094013	0.094812	0.11886	0.060957	0.1398	0.11904
1433.2	0.08206	0.14514	0.072155	0.1072	0.11877	0.079397	0.079992	0.093258	0.16782	0.093675	0.092978	0.057107	0.138	0.15782	0.12612	0.063274	0.25385	0.061388	0.070377	0.08157	0.20206	0.1688	0.17721	0.17161	0.31029	0.31744	0.22826	0.29356	0.29778	0.11136	0.11054	0.089499	0.11733	0.081091	0.15024	0.099139
1434.1	0.091038	0.14582	0.083326	0.11783	0.1303	0.086813	0.083958	0.11885	0.16333	0.10934	0.097412	0.08851	0.14404	0.15673	0.13978	0.063049	0.24949	0.049353	0.077778	0.081915	0.20237	0.19176	0.18505	0.18914	0.30705	0.32395	0.25392	0.27815	0.30478	0.12271	0.10826	0.085599	0.10485	0.10213	0.15601	0.13333
1434.9	0.10168	0.17349	0.080117	0.12951	0.1301	0.089545	0.089215	0.13103	0.17329	0.11755	0.10035	0.10798	0.16055	0.16862	0.13333	0.050404	0.24079	0.041267	0.09188	0.075195	0.18688	0.19318	0.20405	0.211	0.32364	0.35391	0.25309	0.25349	0.29944	0.11653	0.11685	0.098467	0.10943	0.098232	0.17908	0.13162
1435.8	0.11461	0.18497	0.090779	0.11896	0.11399	0.088638	0.073849	0.15072	0.19055	0.1268	0.10752	0.12066	0.17103	0.17373	0.14014	0.036203	0.23551	0.048019	0.074313	0.056064	0.16721	0.19298	0.21902	0.23229	0.33605	0.36487	0.28153	0.24344	0.31697	0.1314	0.10565	0.10129	0.10778	0.10743	0.18074	0.14536
1436.7	0.13548	0.21234	0.083634	0.12934	0.12033	0.084613	0.081002	0.15507	0.21021	0.13283	0.11552	0.14262	0.18108	0.18313	0.14869	0.040092	0.23159	0.074413	0.084132	0.06343	0.17469	0.19498	0.23526	0.27266	0.34294	0.38175	0.31173	0.24557	0.31794	0.13195	0.09876	0.11039	0.12576	0.10735	0.19228	0.15466
1437.5	0.17384	0.2367	0.11647	0.14363	0.12582	0.08765	0.10618	0.1757	0.23559	0.14792	0.13069	0.17849	0.21736	0.20703	0.16018	0.062676	0.2436	0.10489	0.10838	0.079653	0.20119	0.20004	0.25901	0.31762	0.36063	0.3895	0.35027	0.28035	0.34389	0.15677	0.096181	0.13753	0.14484	0.11063	0.1905	0.20171
1438.4	0.19703	0.25561	0.10982	0.12872	0.11892	0.074127	0.10867	0.16484	0.24153	0.14932	0.13594	0.16244	0.23082	0.22641	0.15639	0.055063	0.22803	0.10285	0.10083	0.068545	0.19339	0.18274	0.26834	0.33009	0.35849	0.39947	0.36812	0.29151	0.35269	0.16902	0.086941	0.15043	0.15661	0.11046	0.1819	0.20079
1439.3	0.22704	0.26742	0.12274	0.14858	0.13227	0.091288	0.1286	0.18087	0.26932	0.1764	0.17301	0.16583	0.25224	0.24945	0.16986	0.075614	0.24509	0.13375	0.10967	0.079457	0.20421	0.19511	0.30667	0.3463	0.35569	0.41685	0.38243	0.33068	0.34072	0.19735	0.098774	0.15635	0.16472	0.14004	0.1888	0.21133
1440.1	0.24728	0.28078	0.14483	0.17839	0.16401	0.1069	0.14806	0.18929	0.29965	0.19591	0.18368	0.18159	0.27573	0.27313	0.17418	0.094115	0.27019	0.15176	0.1273	0.097975	0.22071	0.21452	0.32085	0.36841	0.35729	0.44385	0.39876	0.38519	0.35733	0.20142	0.10362	0.1666	0.17987	0.16416	0.20155	0.2118
1441	0.25827	0.28272	0.15268	0.19654	0.16302	0.13727	0.15335	0.20665	0.31638	0.22047	0.20092	0.19261	0.29851	0.2986	0.18522	0.10652	0.28213	0.15296	0.13291	0.10173	0.22212	0.23437	0.34784	0.37724	0.35977	0.45703	0.4093	0.41243	0.35408	0.21427	0.11171	0.17157	0.18691	0.18168	0.20121	0.23046
1441.8	0.26377	0.27489	0.14345	0.20621	0.16713	0.13138	0.14693	0.21667	0.31644	0.2377	0.21351	0.18296	0.31466	0.29512	0.1911	0.10651	0.28253	0.13431	0.13383	0.10476	0.20952	0.24889	0.36472	0.38536	0.36358	0.47565	0.44002	0.42335	0.38453	0.1976	0.1169	0.17654	0.18745	0.19687	0.21436	0.22513
1442.7	0.26414	0.29043	0.16563	0.22798	0.18422	0.17274	0.17906	0.2595	0.33969	0.2671	0.23979	0.21974	0.32449	0.31973	0.19829	0.12251	0.31216	0.16455	0.16017	0.13055	0.22215	0.2641	0.39756	0.41749	0.36716	0.4834	0.43869	0.44864	0.36894	0.20315	0.14822	0.20106	0.19571	0.21552	0.23313	0.25434
1443.6	0.25389	0.28312	0.17272	0.23737	0.18069	0.18502	0.18304	0.27318	0.34959	0.28784	0.25664	0.23611	0.31812	0.32484	0.20939	0.13183	0.31368	0.16886	0.18457	0.13014	0.22858	0.26259	0.40499	0.45132	0.3703	0.48004	0.45731	0.4469	0.40029	0.18824	0.15998	0.21499	0.21562	0.22345	0.22803	0.275
1444.4	0.26187	0.28914	0.17798	0.2519	0.1907	0.19535	0.2027	0.29862	0.34946	0.29834	0.27888	0.26086	0.33401	0.33261	0.21846	0.14186	0.31916	0.18168	0.201	0.13646	0.2342	0.27415	0.42915	0.4853	0.36551	0.47446	0.46053	0.43152	0.39012	0.21164	0.18131	0.2313	0.2293	0.22535	0.23956	0.30453
1445.3	0.27565	0.30254	0.19811	0.27177	0.20228	0.19891	0.22394	0.33054	0.35053	0.31901	0.3036	0.28344	0.34814	0.34606	0.22388	0.14628	0.33714	0.19781	0.21327	0.14255	0.25497	0.27075	0.4456	0.51257	0.35564	0.49109	0.47359	0.44391	0.4007	0.24467	0.18415	0.23895	0.23798	0.2315	0.2575	0.32505
1446.1	0.29097	0.32693	0.20815	0.29156	0.20499	0.22912	0.24138	0.34092	0.3687	0.33536	0.33091	0.31505	0.36523	0.36758	0.23223	0.16406	0.34005	0.20852	0.22372	0.15103	0.25668	0.27796	0.46282	0.53926	0.39469	0.49909	0.47302	0.45167	0.38991	0.26164	0.19075	0.22789	0.2522	0.24336	0.27478	0.33702
1447	0.31474	0.34237	0.2332	0.32716	0.22542	0.23401	0.25727	0.36823	0.39417	0.34738	0.34808	0.32984	0.39352	0.3754	0.25504	0.18315	0.36324	0.19862	0.25698	0.17582	0.2714	0.29316	0.48856	0.57726	0.40289	0.51227	0.50123	0.45895	0.4044	0.26546	0.20813	0.24645	0.27619	0.25792	0.28818	0.35694
1447.8	0.33175	0.35072	0.2403	0.32905	0.22951	0.24819	0.28405	0.38588	0.41238	0.34449	0.34562	0.36266	0.40209	0.37517	0.26721	0.18181	0.36523	0.20267	0.26577	0.18433	0.26717	0.29477	0.49633	0.5914	0.38861	0.50199	0.48981	0.43651	0.3885	0.30581	0.21571	0.25664	0.28203	0.25816	0.30427	0.37839
1448.7	0.35131	0.36889	0.25071	0.33495	0.22867	0.27544	0.29186	0.39903	0.43749	0.36102	0.37499	0.38264	0.39254	0.39358	0.27853	0.18514	0.37811	0.20649	0.28271	0.19337	0.28483	0.29709	0.51362	0.60617	0.39702	0.50011	0.49278	0.44525	0.40057	0.33068	0.21502	0.26376	0.28692	0.2752	0.31601	0.39863
1449.6	0.37254	0.37916	0.25646	0.33821	0.24051	0.29056	0.30537	0.40742	0.45244	0.36889	0.38732	0.38221	0.40231	0.40346	0.28471	0.19788	0.39156	0.21882	0.29102	0.19646	0.27947	0.3103	0.51131	0.61269	0.41558	0.50267	0.49601	0.44912	0.41505	0.33101	0.23229	0.28319	0.29927	0.2899	0.32296	0.39841
1450.4	0.38186	0.39202	0.25652	0.34866	0.26073	0.2993	0.33671	0.4405	0.48262	0.37409	0.3944	0.40481	0.39308	0.4209	0.28563	0.19642	0.42268	0.23282	0.30643	0.21263	0.30391	0.30099	0.50864	0.62893	0.38763	0.51363	0.46946	0.44447	0.43675	0.3664	0.26559	0.31672	0.31988	0.29453	0.33362	0.41835
1451.3	0.3926	0.4028	0.2636	0.35052	0.25911	0.30127	0.33714	0.44428	0.49284	0.39762	0.41471	0.42962	0.39785	0.43382	0.28905	0.20762	0.42704	0.25114	0.31269	0.20668	0.30797	0.31835	0.51231	0.63609	0.39296	0.51495	0.46637	0.43811	0.4455	0.38631	0.26652	0.3004	0.31341	0.30331	0.33891	0.43219
1452.1	0.41179	0.4393	0.27372	0.36286	0.27456	0.31018	0.34298	0.46514	0.49329	0.42329	0.43494	0.44366	0.41944	0.46967	0.29056	0.21313	0.45208	0.24962	0.31387	0.22662	0.31844	0.34372	0.51096	0.64159	0.41745	0.55109	0.46758	0.45052	0.46088	0.40127	0.27758	0.31217	0.31751	0.31915	0.33773	0.44665
1453	0.42649	0.45493	0.28715	0.38433	0.29993	0.32067	0.36352	0.48704	0.50316	0.43015	0.44116	0.46158	0.45031	0.47368	0.30609	0.23732	0.47755	0.25332	0.31901	0.25119	0.33302	0.3566	0.50924	0.64364	0.41462	0.54353	0.44785	0.42078	0.48317	0.3753	0.30208	0.33876	0.33393	0.32817	0.34465	0.46875
1453.9	0.44147	0.46381	0.30802	0.38419	0.30049	0.3249	0.37409	0.49412	0.50788	0.43914	0.44553	0.49328	0.45954	0.47494	0.31258	0.25037	0.48793	0.25234	0.33974	0.25724	0.33357	0.35741	0.49728	0.64126	0.41443	0.52239	0.43694	0.41565	0.49011	0.38177	0.30249	0.34187	0.34711	0.33228	0.34383	0.49376
1454.7	0.45097	0.46595	0.33108	0.39934	0.30734	0.32355	0.3751	0.49063	0.51528	0.44437	0.45974	0.51446	0.46805	0.48704	0.32729	0.26868	0.51194	0.25102	0.34872	0.25773	0.34305	0.38078	0.50015	0.63304	0.41843	0.50322	0.43513	0.42904	0.49314	0.32658	0.30066	0.34179	0.36963	0.34266	0.34417	0.49632
1455.6	0.47179	0.48551	0.34688	0.3974	0.3316	0.33786	0.39169	0.5073	0.51171	0.4368	0.47749	0.53336	0.47686	0.49828	0.34698	0.27547	0.52385	0.25403	0.34397	0.27441	0.35256	0.37395	0.49356	0.6222	0.44379	0.51664	0.41312	0.44486	0.48804	0.31407	0.31087	0.36994	0.39581	0.33974	0.35857	0.50073
1456.4	0.47946	0.47311	0.36971	0.40562	0.33807	0.34332	0.39606	0.52271	0.51848	0.42858	0.48578	0.53492	0.46976	0.50121	0.35397	0.28326	0.53428	0.25693	0.35678	0.28811	0.36485	0.37001	0.48887	0.62289	0.44888	0.51796	0.41105	0.44679	0.49257	0.28518	0.31721	0.37126	0.40994	0.34029	0.37858	0.51002
1457.3	0.46996	0.46693	0.387	0.40596	0.34787	0.34123	0.40055	0.53426	0.52249	0.43433	0.49644	0.55592	0.46739	0.50253	0.36508	0.28603	0.53805	0.2658	0.37786	0.28156	0.35868	0.35965	0.47521	0.62275	0.44097	0.51508	0.4168	0.4821	0.4992	0.29488	0.32409	0.36519	0.4146	0.33995	0.38604	0.50755
1458.1	0.46389	0.4791	0.38807	0.41463	0.35814	0.33745	0.4079	0.54571	0.5309	0.43264	0.48549	0.5475	0.46003	0.51204	0.37169	0.28232	0.55096	0.26078	0.372	0.29357	0.38017	0.37019	0.46095	0.61522	0.44232	0.54479	0.40741	0.45335	0.50251	0.28414	0.33496	0.38107	0.42305	0.33605	0.38759	0.49776
1459	0.47429	0.47869	0.40129	0.40097	0.35646	0.3504	0.4089	0.56066	0.5384	0.4362	0.47667	0.53949	0.45695	0.49488	0.37034	0.28316	0.53016	0.27071	0.37414	0.31455	0.37203	0.34792	0.43328	0.59498	0.44343	0.54487	0.42224	0.44482	0.50041	0.33039	0.33496	0.3954	0.42257	0.33069	0.38274	0.50891
1459.9	0.46991	0.46721	0.39485	0.39604	0.34469	0.36545	0.40641	0.54322	0.55042	0.44816	0.47686	0.5409	0.45093	0.48151	0.36514	0.27415	0.53833	0.28194	0.38338	0.3108	0.36247	0.35327	0.41627	0.57919	0.43574	0.53878	0.40679	0.41509	0.51996	0.34156	0.32712	0.3874	0.4164	0.33967	0.37467	0.50753
1460.7	0.45653	0.46382	0.3913	0.38385	0.34836	0.36551	0.41128	0.52825	0.54287	0.45502	0.4854	0.54156	0.45553	0.46375	0.36288	0.28651	0.54217	0.27749	0.37077	0.30932	0.36232	0.35179	0.4008	0.56536	0.42561	0.52578	0.39841	0.41971	0.53561	0.36619	0.31994	0.38975	0.42121	0.33556	0.36314	0.49822
1461.6	0.461	0.47259	0.37608	0.36573	0.33248	0.36441	0.40149	0.53126	0.5364	0.4483	0.47559	0.51961	0.43863	0.46677	0.35535	0.28673	0.55281	0.26939	0.36002	0.30736	0.35703	0.36104	0.3842	0.54447	0.43069	0.52832	0.40113	0.40071	0.54432	0.3838	0.30437	0.38833	0.4206	0.33337	0.34837	0.48814
1462.4	0.46362	0.46272	0.37587	0.35307	0.33344	0.38825	0.39651	0.53041	0.53009	0.44851	0.50099	0.53613	0.42321	0.46364	0.35431	0.29399	0.56863	0.2755	0.36304	0.30715	0.34589	0.36165	0.3961	0.5333	0.42805	0.51506	0.38568	0.41654	0.5759	0.40902	0.30084	0.37951	0.41431	0.33565	0.35034	0.49961
1463.3	0.45335	0.45976	0.36229	0.33417	0.30323	0.3727	0.38207	0.50609	0.49614	0.45299	0.50421	0.53005	0.41488	0.47551	0.35114	0.28943	0.5702	0.25442	0.33976	0.2713	0.32338	0.3737	0.38094	0.5091	0.43004	0.52032	0.36772	0.41922	0.57047	0.40121	0.29464	0.35758	0.38406	0.33348	0.34113	0.47779
1464.1	0.44788	0.44982	0.36243	0.3279	0.29536	0.36108	0.38496	0.51988	0.4847	0.45147	0.50499	0.5083	0.3961	0.47027	0.34583	0.2998	0.57218	0.25006	0.32266	0.27101	0.33223	0.37683	0.37579	0.49295	0.43753	0.51397	0.37472	0.42433	0.56925	0.39194	0.29531	0.36023	0.38834	0.32705	0.34696	0.4575
1465	0.44658	0.45228	0.34791	0.32451	0.29048	0.36265	0.38963	0.53383	0.48295	0.44886	0.50708	0.50214	0.39294	0.47247	0.35863	0.30091	0.572	0.25979	0.32352	0.27013	0.33163	0.36748	0.38002	0.47933	0.46088	0.49947	0.34716	0.41872	0.56953	0.36542	0.29911	0.36331	0.38057	0.32578	0.34169	0.44394
1465.8	0.44644	0.44309	0.35396	0.32247	0.27849	0.3619	0.39588	0.53991	0.48532	0.46769	0.51142	0.51259	0.38597	0.4451	0.35455	0.30273	0.56014	0.26738	0.31576	0.27995	0.32961	0.36077	0.37819	0.46969	0.46021	0.48843	0.33524	0.4292	0.57221	0.38568	0.29657	0.37561	0.37267	0.32676	0.34173	0.4313
1466.7	0.42938	0.4351	0.34279	0.31738	0.26653	0.33767	0.40011	0.55416	0.4807	0.46837	0.50584	0.49542	0.36781	0.42995	0.366	0.30517	0.54612	0.26335	0.31379	0.2857	0.31766	0.35146	0.3574	0.45863	0.45888	0.47145	0.33442	0.44138	0.56345	0.37262	0.29844	0.39393	0.36517	0.3283	0.33347	0.41576
1467.5	0.41261	0.42737	0.33621	0.30718	0.27516	0.3453	0.40445	0.55707	0.48127	0.46773	0.50461	0.482	0.34833	0.40601	0.36982	0.30664	0.5506	0.28872	0.31157	0.29445	0.32039	0.33558	0.35182	0.45466	0.45887	0.45547	0.31771	0.42871	0.58358	0.38294	0.29816	0.40708	0.36215	0.31934	0.33052	0.39794
1468.4	0.40591	0.42549	0.33993	0.30346	0.2648	0.32449	0.39638	0.55056	0.47868	0.46556	0.4979	0.48314	0.33196	0.39656	0.37658	0.30587	0.52206	0.28031	0.30978	0.29887	0.31378	0.30654	0.34689	0.4512	0.45511	0.45355	0.30554	0.42092	0.57993	0.38479	0.29208	0.41634	0.3548	0.30815	0.31647	0.37859
1469.3	0.41406	0.42027	0.34854	0.29781	0.25666	0.30775	0.38824	0.54512	0.48921	0.47345	0.49169	0.48109	0.30749	0.38599	0.36806	0.30916	0.50672	0.2904	0.30997	0.2905	0.31093	0.30568	0.35109	0.442	0.43835	0.44546	0.31103	0.42019	0.57206	0.41441	0.28019	0.42308	0.35301	0.3067	0.31905	0.36857
1470.1	0.40906	0.41169	0.34849	0.28716	0.25231	0.27576	0.37494	0.53286	0.47952	0.46319	0.48387	0.46004	0.30441	0.38703	0.37411	0.30805	0.49004	0.27926	0.29028	0.28005	0.31581	0.30251	0.34354	0.4266	0.45618	0.4507	0.31627	0.42775	0.56661	0.39581	0.27241	0.42245	0.34499	0.29195	0.30292	0.35735
1471	0.41351	0.41247	0.36957	0.29292	0.25095	0.27224	0.37095	0.51648	0.50122	0.48162	0.48553	0.46845	0.30354	0.38467	0.37478	0.31387	0.48384	0.29371	0.28829	0.28192	0.33571	0.31227	0.35132	0.42859	0.45704	0.44903	0.31847	0.42946	0.5479	0.41346	0.27	0.41315	0.35431	0.29365	0.30386	0.34368
1471.8	0.42188	0.41537	0.35944	0.30618	0.24456	0.25294	0.37295	0.52221	0.52188	0.48412	0.50161	0.46905	0.28662	0.36999	0.38033	0.32889	0.48267	0.28882	0.30453	0.28978	0.35108	0.31285	0.37861	0.42893	0.45789	0.45105	0.31942	0.4453	0.54394	0.42438	0.26802	0.41279	0.36322	0.28976	0.31829	0.34208
1472.7	0.42263	0.40291	0.3689	0.29549	0.24414	0.25833	0.36657	0.52462	0.53211	0.49982	0.51853	0.47469	0.27723	0.35471	0.37934	0.34434	0.50206	0.30636	0.30535	0.29406	0.345	0.32898	0.38859	0.42126	0.4528	0.42296	0.3297	0.457	0.5481	0.46746	0.27014	0.41162	0.35698	0.28925	0.32006	0.35196
1473.5	0.41386	0.40575	0.36926	0.28676	0.24848	0.25095	0.36107	0.52497	0.53786	0.50282	0.51699	0.47456	0.25149	0.33829	0.37976	0.34943	0.49834	0.29708	0.30775	0.30582	0.34398	0.33784	0.37744	0.41265	0.46488	0.43263	0.33594	0.46991	0.5718	0.43951	0.27322	0.41059	0.36252	0.27766	0.32027	0.33724
1474.4	0.41542	0.40978	0.36265	0.28153	0.24767	0.25258	0.36558	0.50598	0.55475	0.50941	0.52097	0.48719	0.23284	0.3287	0.37923	0.36107	0.50836	0.30682	0.32772	0.30429	0.35032	0.33903	0.3877	0.39674	0.45846	0.4223	0.33638	0.46213	0.58768	0.42384	0.27179	0.3914	0.36765	0.2785	0.33633	0.34406
1475.2	0.40634	0.41104	0.35707	0.27037	0.25416	0.25698	0.36023	0.50844	0.56067	0.506	0.51269	0.48429	0.22599	0.31433	0.36838	0.36344	0.51594	0.30949	0.32611	0.30651	0.34408	0.31263	0.3876	0.38132	0.47803	0.43148	0.34287	0.45702	0.61499	0.44179	0.26918	0.3901	0.36237	0.2676	0.33478	0.33867
1476.1	0.41261	0.42097	0.38948	0.27164	0.27947	0.26714	0.35323	0.52049	0.56661	0.52413	0.50924	0.49131	0.23947	0.32037	0.37242	0.37986	0.52001	0.32079	0.33448	0.31758	0.35588	0.33336	0.37093	0.39124	0.49451	0.44707	0.35945	0.47091	0.59266	0.446	0.26646	0.40501	0.36372	0.26276	0.32742	0.34017
1476.9	0.40987	0.42567	0.38154	0.27179	0.29415	0.27875	0.35262	0.52779	0.58092	0.53091	0.49563	0.48151	0.23941	0.31912	0.37088	0.38544	0.51973	0.32123	0.34078	0.31723	0.36843	0.34519	0.37416	0.3821	0.51253	0.46512	0.35408	0.49187	0.60191	0.43296	0.27279	0.41071	0.36534	0.26183	0.33152	0.32379
1477.8	0.42536	0.42468	0.39318	0.27228	0.28116	0.28921	0.34723	0.52219	0.58863	0.54887	0.48555	0.481	0.25278	0.31298	0.37399	0.39302	0.52477	0.35448	0.34958	0.32723	0.37537	0.34797	0.37031	0.37359	0.50477	0.44318	0.35779	0.49334	0.57956	0.47518	0.279	0.41055	0.35465	0.25611	0.32217	0.31461
1478.7	0.44001	0.43141	0.39858	0.2655	0.28722	0.30334	0.34773	0.52514	0.6002	0.55437	0.48439	0.47267	0.25569	0.30837	0.36388	0.39322	0.52724	0.36598	0.35305	0.33873	0.37153	0.3549	0.36395	0.38104	0.51353	0.45284	0.3451	0.50772	0.59121	0.50307	0.29652	0.42674	0.35182	0.24703	0.31172	0.28877
1479.5	0.46775	0.43083	0.40887	0.26788	0.29343	0.31253	0.35619	0.52683	0.60942	0.57819	0.48957	0.47093	0.25817	0.30276	0.3692	0.40234	0.53355	0.37474	0.37605	0.34393	0.39679	0.38933	0.36471	0.38265	0.5159	0.44546	0.31778	0.48143	0.59925	0.49619	0.31135	0.43625	0.35943	0.24469	0.31018	0.30023
1480.4	0.47857	0.43097	0.39649	0.25797	0.28384	0.32121	0.34725	0.5031	0.62382	0.56289	0.48062	0.47024	0.25463	0.30284	0.35601	0.39665	0.5287	0.37553	0.37131	0.34565	0.40502	0.38009	0.36953	0.36604	0.52091	0.43486	0.29877	0.48704	0.63677	0.49603	0.32457	0.43276	0.36906	0.24268	0.30582	0.28984
1481.2	0.50775	0.44525	0.40256	0.26734	0.29406	0.31491	0.3394	0.49127	0.62156	0.54872	0.47543	0.47626	0.26405	0.30318	0.35382	0.39909	0.55595	0.39216	0.3882	0.35212	0.40836	0.37884	0.35512	0.3708	0.51953	0.42797	0.31282	0.48266	0.67909	0.51603	0.32209	0.43543	0.37667	0.22424	0.29936	0.29214
1482.1	0.5165	0.44311	0.4048	0.2835	0.32288	0.31985	0.34283	0.48566	0.62952	0.54685	0.48581	0.47729	0.27114	0.30882	0.35725	0.41291	0.57519	0.39389	0.41416	0.3565	0.42685	0.37912	0.37111	0.37954	0.5188	0.45835	0.32814	0.5007	0.70938	0.53078	0.32983	0.4416	0.38374	0.21946	0.31176	0.30148
1482.9	0.52904	0.43223	0.41364	0.28564	0.34317	0.32599	0.34354	0.47724	0.63789	0.55615	0.49353	0.47449	0.26453	0.29785	0.36502	0.4145	0.58397	0.4088	0.44485	0.36202	0.44165	0.39948	0.37244	0.3817	0.52204	0.45984	0.34092	0.48122	0.69483	0.52098	0.33048	0.44582	0.40151	0.2262	0.32386	0.30868
1483.8	0.5189	0.43983	0.40282	0.29241	0.35392	0.3153	0.3338	0.46304	0.65172	0.55021	0.498	0.46259	0.25366	0.3039	0.363	0.41286	0.59399	0.41399	0.45539	0.3627	0.44388	0.3965	0.37365	0.37812	0.50434	0.4959	0.36001	0.52703	0.71398	0.50416	0.32834	0.43161	0.39749	0.21126	0.32003	0.28396
1484.6	0.52736	0.43625	0.41315	0.31622	0.37768	0.31182	0.34287	0.4783	0.67152	0.57384	0.51711	0.48285	0.25312	0.28567	0.38417	0.4223	0.62469	0.42642	0.50093	0.38505	0.4507	0.43352	0.38033	0.38452	0.49545	0.48257	0.38567	0.5268	0.70966	0.51044	0.3249	0.4371	0.4062	0.2131	0.32126	0.29974
1485.5	0.52242	0.42393	0.40554	0.30673	0.37486	0.30392	0.341	0.44245	0.67057	0.57899	0.51204	0.46869	0.24802	0.26606	0.38694	0.40668	0.60482	0.42989	0.50708	0.38888	0.4525	0.43855	0.37462	0.36551	0.50573	0.50084	0.38507	0.52925	0.6611	0.50648	0.32965	0.42012	0.40151	0.20612	0.31882	0.27809
1486.3	0.5415	0.43464	0.39339	0.30659	0.38143	0.31118	0.33955	0.44652	0.65124	0.57479	0.5154	0.48207	0.25295	0.25566	0.38229	0.40659	0.61135	0.43477	0.5139	0.39821	0.46214	0.45954	0.35754	0.37902	0.53914	0.49368	0.3754	0.53754	0.65015	0.5002	0.3288	0.4192	0.40252	0.20049	0.31493	0.27432
1487.2	0.54127	0.43884	0.39112	0.31949	0.38055	0.31245	0.34144	0.45011	0.63497	0.57832	0.51751	0.4875	0.26997	0.25862	0.38263	0.40909	0.61774	0.42955	0.51473	0.41366	0.47001	0.46187	0.35794	0.38752	0.5558	0.49565	0.37632	0.54389	0.64491	0.50589	0.3328	0.41494	0.40028	0.18781	0.31892	0.28141
1488	0.55889	0.44925	0.38503	0.32811	0.39849	0.30853	0.34913	0.43913	0.62006	0.56692	0.51274	0.50182	0.27242	0.25279	0.38891	0.41517	0.61722	0.43233	0.53142	0.42452	0.47587	0.47095	0.36203	0.40012	0.56606	0.48355	0.37395	0.53538	0.63095	0.50487	0.34261	0.42131	0.41253	0.18455	0.32954	0.28576
1488.9	0.57228	0.44358	0.37626	0.3143	0.38987	0.30437	0.34862	0.41526	0.58518	0.55277	0.49958	0.48738	0.27533	0.25112	0.3672	0.39885	0.59088	0.44247	0.52483	0.41302	0.47671	0.46536	0.36083	0.40254	0.58558	0.49934	0.34106	0.51809	0.63111	0.49713	0.34435	0.40324	0.40069	0.17391	0.33536	0.26536
1489.8	0.59324	0.44879	0.3651	0.3332	0.4014	0.31341	0.36056	0.43998	0.59454	0.55983	0.50433	0.49636	0.2834	0.25475	0.36954	0.41041	0.59718	0.46163	0.5493	0.42442	0.49884	0.4819	0.35913	0.42584	0.58703	0.50352	0.32835	0.52152	0.64572	0.5116	0.34395	0.41018	0.412	0.17995	0.34108	0.28424
1490.6	0.58334	0.44224	0.36624	0.34495	0.40328	0.31437	0.37673	0.43256	0.61066	0.56201	0.51483	0.49482	0.28205	0.24443	0.38159	0.40569	0.59601	0.46854	0.54853	0.42739	0.49794	0.49282	0.37125	0.42339	0.57283	0.49412	0.32976	0.48694	0.63355	0.51117	0.35011	0.40148	0.42319	0.19126	0.34503	0.29044
1491.5	0.59846	0.43957	0.34487	0.35693	0.40949	0.30414	0.37032	0.42801	0.60868	0.5389	0.52466	0.49473	0.26746	0.2384	0.37482	0.39447	0.59037	0.47331	0.54712	0.43634	0.49155	0.48619	0.37313	0.42491	0.5789	0.50002	0.32033	0.48988	0.62197	0.50167	0.34456	0.39615	0.41434	0.18804	0.34697	0.28321
1492.3	0.61159	0.44019	0.3425	0.36278	0.40924	0.3169	0.3744	0.43447	0.59931	0.54246	0.5469	0.50585	0.2685	0.2354	0.37582	0.38575	0.58148	0.49267	0.54521	0.45067	0.50295	0.49936	0.36491	0.43653	0.58628	0.49579	0.31846	0.48283	0.59204	0.52521	0.34277	0.39697	0.39954	0.19277	0.34567	0.29677
1493.2	0.63593	0.45881	0.34945	0.38607	0.43639	0.34664	0.38594	0.4567	0.59711	0.55375	0.56156	0.52637	0.27072	0.24967	0.39289	0.39483	0.59721	0.50889	0.55617	0.48279	0.51643	0.51255	0.37569	0.4604	0.59917	0.5207	0.3393	0.47773	0.57986	0.55752	0.35743	0.42252	0.39613	0.20064	0.35438	0.31201
1494	0.63357	0.47956	0.34829	0.37802	0.44049	0.34483	0.37833	0.43403	0.56542	0.53262	0.55474	0.53652	0.25587	0.26068	0.37788	0.3827	0.57706	0.48082	0.53965	0.47664	0.50965	0.50145	0.37104	0.46402	0.58408	0.53943	0.33743	0.46459	0.58512	0.50682	0.35307	0.41386	0.38026	0.20875	0.34257	0.31978
1494.8	0.66588	0.49882	0.35416	0.39131	0.44759	0.34186	0.37484	0.42132	0.54963	0.53046	0.54712	0.53241	0.25091	0.27549	0.3699	0.36397	0.56086	0.47556	0.54803	0.47051	0.51598	0.5118	0.36161	0.47366	0.60313	0.57001	0.34061	0.48531	0.57925	0.47746	0.33989	0.40368	0.37022	0.21149	0.3448	0.32113
1495.7	0.68328	0.51997	0.35735	0.40206	0.46066	0.35419	0.37951	0.41561	0.53863	0.53559	0.53099	0.54158	0.25096	0.27432	0.36776	0.36225	0.55922	0.47729	0.54702	0.45955	0.52114	0.52381	0.36927	0.4724	0.6094	0.57663	0.35034	0.48556	0.59834	0.48902	0.34338	0.39406	0.38307	0.22297	0.34851	0.30722
1496.5	0.70321	0.52642	0.36141	0.41795	0.47012	0.33703	0.3787	0.40734	0.52289	0.52533	0.5358	0.54151	0.25736	0.26912	0.35453	0.35412	0.56845	0.46029	0.54483	0.44039	0.50109	0.52911	0.38441	0.47367	0.61104	0.56572	0.35376	0.48728	0.6066	0.45819	0.33408	0.38304	0.38305	0.23401	0.36344	0.28827
1497.4	0.69368	0.53945	0.34341	0.42003	0.46369	0.32722	0.38624	0.38839	0.49976	0.5053	0.5189	0.53517	0.25007	0.27	0.3422	0.33171	0.55392	0.44536	0.52789	0.42238	0.49118	0.52399	0.37199	0.4697	0.60254	0.54592	0.34128	0.49314	0.58958	0.41334	0.31768	0.3624	0.37358	0.24015	0.36	0.27239
1498.2	0.69888	0.52742	0.34698	0.43915	0.46432	0.33413	0.39997	0.39167	0.4989	0.50649	0.52482	0.53285	0.25267	0.26295	0.35412	0.32097	0.54539	0.44121	0.52329	0.42218	0.48671	0.52824	0.37895	0.4745	0.61145	0.52118	0.34546	0.4878	0.58069	0.43689	0.31409	0.36049	0.38157	0.23857	0.38127	0.25698
1499.1	0.68276	0.52696	0.33375	0.43195	0.47334	0.33219	0.39436	0.3968	0.48972	0.48517	0.50925	0.52824	0.24629	0.27116	0.34162	0.30947	0.53686	0.41873	0.49828	0.4123	0.46425	0.51136	0.37568	0.45546	0.61418	0.50556	0.33853	0.49999	0.59435	0.45781	0.30953	0.35845	0.37779	0.23219	0.38314	0.2457
1500	0.67571	0.5389	0.34352	0.43707	0.47756	0.34294	0.41087	0.40388	0.48016	0.47493	0.5261	0.52996	0.25642	0.28693	0.33979	0.29581	0.53419	0.41755	0.49137	0.4099	0.45598	0.50151	0.37673	0.4699	0.60656	0.50452	0.32403	0.49514	0.58996	0.47055	0.3039	0.36871	0.35574	0.22549	0.38637	0.2601
1500.8	0.66015	0.54468	0.32978	0.42755	0.46104	0.3601	0.40794	0.39537	0.46243	0.46069	0.49584	0.51859	0.24874	0.2895	0.31667	0.27655	0.49021	0.38904	0.46052	0.40466	0.44391	0.46667	0.3564	0.47368	0.60972	0.53852	0.31306	0.49929	0.58256	0.46751	0.29526	0.36124	0.33749	0.21231	0.37312	0.26321
1501.7	0.66107	0.55632	0.35018	0.45414	0.46785	0.37873	0.4246	0.41569	0.48192	0.46365	0.49789	0.51908	0.24506	0.28819	0.31091	0.27519	0.4737	0.39107	0.44476	0.40193	0.44999	0.47183	0.35938	0.47593	0.60584	0.53599	0.31799	0.50394	0.59622	0.48317	0.2877	0.36566	0.34836	0.22096	0.38861	0.29031
1502.5	0.66276	0.57078	0.35646	0.4589	0.48589	0.38106	0.43207	0.42582	0.4707	0.44934	0.49936	0.51752	0.24933	0.29708	0.30117	0.26504	0.4667	0.38158	0.42534	0.389	0.44468	0.45873	0.36098	0.46942	0.6145	0.54924	0.30903	0.51564	0.60265	0.45236	0.28917	0.36965	0.33459	0.21171	0.38312	0.29434
1503.4	0.65432	0.58434	0.36851	0.46903	0.48232	0.39138	0.45494	0.43793	0.47528	0.45826	0.50519	0.52115	0.25274	0.30183	0.30331	0.25671	0.46572	0.3729	0.40308	0.38482	0.45178	0.45569	0.3602	0.48202	0.59453	0.56497	0.31421	0.46231	0.59464	0.42973	0.2927	0.365	0.34182	0.22072	0.40257	0.30068
1504.2	0.6415	0.57457	0.37115	0.47927	0.48042	0.40942	0.45131	0.43663	0.47445	0.45516	0.47058	0.52415	0.24909	0.30685	0.30384	0.25342	0.44841	0.36118	0.36958	0.36883	0.44724	0.44386	0.33474	0.47136	0.5719	0.57501	0.32316	0.46256	0.61009	0.42318	0.2717	0.34764	0.34079	0.22805	0.40194	0.30045
1505.1	0.6212	0.57207	0.39909	0.47817	0.48582	0.42227	0.46513	0.45099	0.47828	0.44741	0.4664	0.52333	0.24354	0.32221	0.32067	0.25057	0.44799	0.36192	0.34738	0.37141	0.44323	0.46572	0.31969	0.4623	0.54641	0.57443	0.35886	0.44358	0.59425	0.41459	0.2705	0.35098	0.34275	0.24323	0.41222	0.30498
1505.9	0.59352	0.54882	0.38441	0.45875	0.47356	0.41505	0.44952	0.42044	0.45805	0.43054	0.44834	0.50377	0.2492	0.33054	0.3203	0.23628	0.42053	0.32811	0.31656	0.35025	0.4192	0.43404	0.29897	0.44186	0.51145	0.58545	0.37665	0.45115	0.55734	0.40805	0.26489	0.32318	0.32645	0.22565	0.39188	0.28187
1506.7	0.58307	0.54393	0.38958	0.46179	0.46694	0.43082	0.45869	0.42608	0.46352	0.42652	0.43416	0.50339	0.25193	0.33548	0.32058	0.23455	0.40994	0.32028	0.29153	0.35822	0.40864	0.43081	0.28662	0.45874	0.50358	0.55944	0.41235	0.4458	0.53398	0.42489	0.26101	0.3215	0.32518	0.23335	0.40073	0.30139
1507.6	0.5685	0.51758	0.3831	0.46353	0.46123	0.43827	0.45517	0.40953	0.45658	0.39744	0.42175	0.49417	0.24524	0.32671	0.31206	0.23581	0.38195	0.29754	0.28237	0.35377	0.39475	0.41881	0.26896	0.44746	0.49989	0.54181	0.41146	0.49064	0.5097	0.40754	0.26262	0.32193	0.30767	0.22396	0.39265	0.30504
1508.4	0.55874	0.52791	0.40004	0.46529	0.47611	0.44366	0.46859	0.41523	0.46461	0.40607	0.43217	0.48717	0.24932	0.33509	0.31853	0.2445	0.37492	0.2885	0.28764	0.3563	0.39962	0.41013	0.27108	0.45394	0.50479	0.54986	0.44841	0.48165	0.50468	0.36622	0.27649	0.32936	0.30723	0.22632	0.39761	0.31786
1509.3	0.55101	0.5176	0.39305	0.46481	0.47387	0.46303	0.46648	0.40843	0.46209	0.40771	0.42204	0.4708	0.25754	0.32963	0.31533	0.23791	0.37293	0.27846	0.28312	0.33834	0.40223	0.39817	0.26751	0.44702	0.51542	0.52482	0.44146	0.49336	0.52885	0.40061	0.26585	0.31864	0.3022	0.22209	0.40213	0.32305
1510.1	0.53702	0.51699	0.39691	0.45605	0.48638	0.47564	0.46517	0.41598	0.4707	0.40935	0.41625	0.47027	0.24322	0.3306	0.31386	0.23813	0.37311	0.27161	0.27953	0.33369	0.40894	0.40613	0.27179	0.45652	0.51657	0.52866	0.45444	0.47656	0.5524	0.40401	0.26315	0.32104	0.30813	0.2323	0.42057	0.33054
1511	0.51303	0.50277	0.37157	0.43431	0.47267	0.47746	0.45489	0.40447	0.47087	0.40747	0.40347	0.44946	0.22392	0.33511	0.30715	0.2301	0.36312	0.26681	0.28293	0.31714	0.42434	0.39889	0.2489	0.42134	0.49855	0.54237	0.43008	0.48267	0.56573	0.42086	0.25564	0.30923	0.30637	0.24029	0.41962	0.30811
1511.8	0.50776	0.49135	0.39077	0.42908	0.46975	0.47942	0.45725	0.41195	0.46576	0.42523	0.40451	0.43626	0.23365	0.33611	0.31498	0.22276	0.36346	0.28343	0.2807	0.32049	0.4329	0.41321	0.25347	0.4177	0.50212	0.53163	0.45491	0.47903	0.58416	0.43975	0.24306	0.30816	0.31747	0.25209	0.42012	0.29881
1512.7	0.48408	0.47239	0.37021	0.40913	0.44544	0.46941	0.43997	0.41044	0.45712	0.41248	0.40079	0.42798	0.22042	0.33361	0.32209	0.20055	0.35417	0.28894	0.27721	0.33084	0.44199	0.4295	0.25301	0.4105	0.49181	0.51472	0.43383	0.49172	0.57402	0.48409	0.24265	0.30768	0.31491	0.25586	0.43211	0.301
1513.5	0.48012	0.46476	0.36336	0.40528	0.44313	0.45146	0.43621	0.41243	0.4559	0.40698	0.39602	0.4183	0.21794	0.34534	0.32749	0.20501	0.33945	0.28902	0.28512	0.3433	0.45349	0.42972	0.24825	0.4021	0.49427	0.52028	0.45437	0.49222	0.56417	0.48399	0.25148	0.31557	0.31913	0.25023	0.44017	0.31877
1514.4	0.48625	0.45484	0.3644	0.3865	0.43033	0.44164	0.42632	0.4217	0.45459	0.40688	0.39048	0.39876	0.23538	0.35181	0.33271	0.19913	0.35425	0.29838	0.30015	0.3568	0.46359	0.43479	0.24277	0.3869	0.50818	0.51916	0.45296	0.48931	0.58922	0.47162	0.25688	0.32279	0.317	0.25804	0.44646	0.33412
1515.2	0.48411	0.46161	0.38159	0.3871	0.42907	0.4462	0.42731	0.42776	0.46865	0.42028	0.40249	0.39133	0.25195	0.35652	0.34235	0.21302	0.36415	0.32028	0.32292	0.37155	0.48979	0.45332	0.25513	0.39545	0.51791	0.51261	0.47073	0.48835	0.58027	0.47064	0.27045	0.32917	0.32909	0.26967	0.46374	0.35283
1516.1	0.46256	0.47322	0.36486	0.38149	0.41391	0.44675	0.41366	0.4132	0.47865	0.41922	0.39559	0.38612	0.24496	0.36579	0.34621	0.21627	0.35274	0.34197	0.34927	0.37962	0.50908	0.46639	0.25626	0.39289	0.50274	0.52037	0.46831	0.4779	0.56982	0.49423	0.26769	0.33125	0.32346	0.28143	0.4741	0.36531
1516.9	0.46348	0.47082	0.37541	0.38143	0.39558	0.45176	0.41166	0.41532	0.48085	0.4203	0.3845	0.36884	0.25345	0.37229	0.34706	0.2303	0.34948	0.35962	0.37209	0.39852	0.53942	0.48772	0.25335	0.38302	0.50872	0.53332	0.49288	0.47231	0.55635	0.49063	0.27277	0.32466	0.33137	0.29319	0.46639	0.36602
1517.8	0.45604	0.46683	0.36702	0.37167	0.37884	0.4555	0.40539	0.42123	0.4905	0.42588	0.38595	0.37243	0.25562	0.37039	0.35355	0.23557	0.36637	0.4039	0.40072	0.41397	0.57317	0.5224	0.25541	0.37834	0.49178	0.53614	0.49424	0.47623	0.56274	0.4882	0.28238	0.32369	0.33673	0.3062	0.47801	0.35789
1518.6	0.44173	0.47419	0.3638	0.38407	0.36181	0.43982	0.41402	0.42459	0.50216	0.42178	0.39012	0.37605	0.25413	0.37504	0.35855	0.24936	0.34875	0.44504	0.42637	0.44101	0.60826	0.56631	0.2552	0.3738	0.48057	0.5234	0.48627	0.48722	0.52521	0.50186	0.28652	0.32706	0.34481	0.30771	0.50087	0.35115
1519.5	0.43887	0.47503	0.3649	0.39383	0.34447	0.41922	0.40732	0.42333	0.50287	0.41492	0.37877	0.38343	0.26267	0.38223	0.38026	0.24993	0.34758	0.47253	0.44367	0.45339	0.62249	0.5983	0.25337	0.36844	0.47993	0.53189	0.47249	0.48675	0.53701	0.48862	0.29001	0.31717	0.33923	0.30654	0.50241	0.3565
1520.3	0.4511	0.46225	0.36603	0.38025	0.34949	0.40908	0.393	0.43024	0.50797	0.42136	0.3817	0.38223	0.28081	0.39208	0.38574	0.2529	0.36424	0.49295	0.45144	0.45573	0.65512	0.6303	0.2451	0.36286	0.48634	0.53272	0.47637	0.48775	0.5792	0.50492	0.29157	0.3126	0.34178	0.30695	0.51205	0.3588
1521.1	0.44565	0.46629	0.36005	0.38268	0.35288	0.40094	0.39261	0.43538	0.5176	0.43685	0.39062	0.38349	0.29291	0.39666	0.39037	0.26804	0.37506	0.51846	0.47586	0.45871	0.67241	0.67867	0.26052	0.36366	0.47446	0.53059	0.46359	0.50921	0.56152	0.5101	0.29185	0.31823	0.35138	0.31297	0.53832	0.37349
1522	0.43961	0.47083	0.36652	0.38719	0.35214	0.38826	0.38402	0.43758	0.53216	0.43453	0.39688	0.39405	0.29708	0.40126	0.40084	0.26601	0.37856	0.55211	0.49993	0.47626	0.68912	0.71512	0.26571	0.36868	0.48351	0.53784	0.43871	0.49705	0.57964	0.515	0.29299	0.32123	0.36154	0.33254	0.55686	0.37261
1522.8	0.43797	0.46382	0.36573	0.38034	0.34778	0.37769	0.37907	0.43928	0.52383	0.43457	0.40549	0.39407	0.2961	0.40309	0.41444	0.26675	0.39197	0.56841	0.52348	0.46372	0.70152	0.73069	0.27013	0.37346	0.47868	0.53619	0.44006	0.49634	0.60258	0.52222	0.28498	0.31682	0.35924	0.34596	0.56315	0.37648
1523.7	0.42985	0.45323	0.36756	0.3727	0.34227	0.36782	0.37963	0.44955	0.52242	0.44523	0.42349	0.3962	0.29029	0.40507	0.41342	0.27603	0.40392	0.58273	0.54538	0.47361	0.7142	0.76512	0.28232	0.38356	0.45754	0.52886	0.44419	0.50222	0.61347	0.53238	0.28205	0.32166	0.36848	0.35952	0.57722	0.37884
1524.5	0.43015	0.46039	0.37026	0.38548	0.33875	0.3547	0.3942	0.46333	0.53255	0.4519	0.43472	0.4198	0.29052	0.40341	0.43062	0.29044	0.42539	0.61478	0.5648	0.49804	0.72749	0.79859	0.3045	0.41093	0.45336	0.52548	0.43923	0.50955	0.5994	0.50804	0.30341	0.32608	0.37569	0.37398	0.59992	0.40259
1525.4	0.44116	0.45988	0.3877	0.3946	0.33771	0.33811	0.40059	0.4645	0.55582	0.47132	0.45313	0.4513	0.28842	0.41109	0.46713	0.29531	0.42567	0.64232	0.58754	0.503	0.74971	0.82413	0.32203	0.43174	0.47034	0.49197	0.44209	0.49471	0.62023	0.52406	0.31844	0.33513	0.39578	0.39259	0.62187	0.4169
1526.2	0.44126	0.46207	0.39616	0.39656	0.33821	0.32297	0.40679	0.46131	0.55687	0.48506	0.46967	0.4526	0.2875	0.41299	0.47984	0.31194	0.42948	0.63986	0.59655	0.48844	0.75453	0.84514	0.34514	0.43756	0.45801	0.47426	0.45757	0.51471	0.60675	0.52749	0.32099	0.33888	0.40315	0.40093	0.64213	0.42922
1527.1	0.4507	0.46804	0.41167	0.41004	0.34548	0.32785	0.41294	0.45583	0.58284	0.49951	0.48707	0.46166	0.29133	0.4134	0.49313	0.33463	0.44325	0.6653	0.60076	0.50799	0.76299	0.87953	0.36562	0.45242	0.45647	0.48049	0.4622	0.51352	0.61946	0.53591	0.34345	0.3298	0.41826	0.41644	0.65131	0.4428
1527.9	0.45726	0.47856	0.4212	0.42098	0.3577	0.32909	0.41763	0.46394	0.60976	0.51219	0.51243	0.47112	0.30591	0.42313	0.50556	0.35159	0.45457	0.68758	0.61454	0.50777	0.77518	0.8977	0.39446	0.45445	0.46771	0.49413	0.4696	0.51233	0.61471	0.55133	0.35763	0.33371	0.43771	0.42939	0.67732	0.44568
1528.8	0.46236	0.49893	0.43235	0.42672	0.35338	0.32321	0.41434	0.48384	0.61197	0.52782	0.5189	0.47394	0.31949	0.4339	0.51501	0.3683	0.46171	0.70826	0.62745	0.51232	0.76941	0.91605	0.39726	0.45508	0.4708	0.51493	0.46944	0.51772	0.59582	0.54865	0.35763	0.34016	0.463	0.43598	0.68978	0.44218
1529.6	0.4657	0.50682	0.4301	0.41516	0.35414	0.3317	0.41126	0.49318	0.586	0.5227	0.52841	0.45042	0.32528	0.44203	0.50874	0.37079	0.47305	0.71666	0.61995	0.50468	0.73807	0.92823	0.39133	0.4502	0.45935	0.56609	0.48214	0.50118	0.58717	0.53514	0.36009	0.33628	0.455	0.438	0.69807	0.41699
1530.5	0.46759	0.51171	0.42319	0.43121	0.36374	0.34429	0.41682	0.50038	0.59131	0.54273	0.54159	0.4605	0.34626	0.45207	0.51909	0.38685	0.48443	0.74068	0.62611	0.50666	0.72575	0.94237	0.40329	0.46095	0.4697	0.59306	0.48601	0.49318	0.56497	0.51989	0.36516	0.3327	0.46868	0.4501	0.70079	0.41932
1531.3	0.45806	0.51766	0.42871	0.43949	0.37182	0.34163	0.40949	0.51624	0.60167	0.56956	0.55361	0.48229	0.35856	0.44853	0.52417	0.38799	0.50178	0.74445	0.6116	0.49137	0.71751	0.94759	0.42005	0.47302	0.46816	0.59211	0.48987	0.51294	0.57437	0.50551	0.36409	0.35622	0.47911	0.44812	0.72381	0.4264
1532.1	0.46188	0.51828	0.42743	0.43356	0.37709	0.34685	0.40601	0.5084	0.60201	0.57637	0.55258	0.49397	0.3613	0.43922	0.52391	0.39619	0.51781	0.75231	0.59504	0.48394	0.69515	0.95093	0.43963	0.49292	0.48094	0.58846	0.48188	0.52443	0.60392	0.51686	0.36851	0.35156	0.47806	0.45388	0.73654	0.43091
1533	0.47036	0.53337	0.43686	0.44763	0.39908	0.37363	0.41566	0.51013	0.6172	0.59155	0.57015	0.51274	0.36288	0.45358	0.54378	0.41308	0.53709	0.75196	0.59251	0.47951	0.6746	0.95578	0.46428	0.50911	0.49217	0.59072	0.49307	0.53761	0.63709	0.52967	0.38186	0.35918	0.46429	0.47486	0.74196	0.4423
1533.8	0.47459	0.53087	0.45431	0.45691	0.41056	0.36038	0.42464	0.51836	0.64617	0.58501	0.56716	0.52434	0.36772	0.43989	0.54957	0.41597	0.55598	0.74897	0.57325	0.4797	0.67292	0.93208	0.4792	0.52004	0.49041	0.55397	0.48457	0.56006	0.66936	0.52729	0.37877	0.35998	0.47586	0.47606	0.73976	0.44148
1534.7	0.4919	0.53434	0.48193	0.47186	0.42284	0.35604	0.42837	0.52559	0.66472	0.59043	0.57286	0.52826	0.35372	0.44736	0.5501	0.41887	0.57651	0.74397	0.54957	0.47668	0.66454	0.92722	0.49224	0.53088	0.48115	0.56832	0.4786	0.56935	0.68177	0.52461	0.38611	0.37364	0.46686	0.47872	0.7397	0.42617
1535.5	0.51376	0.54006	0.48361	0.48336	0.43054	0.37823	0.44348	0.51865	0.65299	0.58851	0.58723	0.54301	0.34652	0.46492	0.55679	0.43247	0.58673	0.738	0.54648	0.47654	0.64274	0.91058	0.50163	0.53562	0.4763	0.57255	0.45647	0.57353	0.68546	0.54094	0.39162	0.36106	0.47006	0.49214	0.73045	0.41592
1536.4	0.53062	0.56447	0.50372	0.51015	0.44751	0.37227	0.46028	0.53861	0.6593	0.60312	0.58784	0.55033	0.3492	0.47457	0.57104	0.44944	0.59302	0.72445	0.54185	0.48637	0.63633	0.92623	0.50687	0.54674	0.44105	0.58171	0.45075	0.57308	0.64251	0.5181	0.39285	0.38341	0.47532	0.50905	0.73221	0.41394
1537.2	0.53395	0.5491	0.5146	0.51329	0.45352	0.36948	0.47319	0.52219	0.65901	0.58698	0.60086	0.55292	0.34232	0.45263	0.56399	0.45843	0.60449	0.72181	0.52114	0.48764	0.63476	0.90524	0.51744	0.54673	0.42782	0.56865	0.4256	0.56728	0.62214	0.53969	0.39741	0.39656	0.48586	0.50975	0.73645	0.397
1538	0.54724	0.57148	0.53565	0.5378	0.47696	0.39572	0.4926	0.52455	0.67413	0.62777	0.63252	0.57987	0.35036	0.47328	0.56839	0.48198	0.61762	0.71657	0.53139	0.50289	0.63923	0.92055	0.54146	0.56859	0.4362	0.60226	0.43376	0.58194	0.61981	0.54931	0.41962	0.41896	0.49509	0.5248	0.75071	0.42043
1538.9	0.55565	0.5851	0.55444	0.54296	0.48667	0.41429	0.49001	0.53081	0.66941	0.62651	0.62326	0.58896	0.3612	0.46573	0.57397	0.49802	0.61974	0.71525	0.51638	0.51204	0.62509	0.89178	0.54447	0.57773	0.45602	0.58376	0.44292	0.58491	0.63825	0.58641	0.42151	0.42725	0.50296	0.52463	0.74498	0.43791
1539.7	0.55769	0.60962	0.57898	0.53739	0.49633	0.4145	0.50448	0.55184	0.6793	0.63166	0.62399	0.58704	0.36898	0.45921	0.58477	0.49939	0.62298	0.71272	0.51439	0.52746	0.61737	0.88379	0.55221	0.59004	0.458	0.60601	0.46597	0.57862	0.64196	0.59779	0.42686	0.44367	0.51371	0.53188	0.73748	0.43984
1540.6	0.563	0.61092	0.60225	0.54999	0.51248	0.44046	0.5131	0.54746	0.67212	0.64039	0.64168	0.60814	0.37043	0.46227	0.59761	0.50233	0.63845	0.71652	0.51516	0.53666	0.62309	0.8633	0.55539	0.5942	0.47981	0.60207	0.48271	0.57185	0.67755	0.61823	0.43736	0.4499	0.52297	0.53276	0.73525	0.44529
1541.4	0.56836	0.62533	0.60887	0.56806	0.52375	0.45368	0.50768	0.56082	0.68393	0.64983	0.64176	0.61593	0.3585	0.46699	0.60639	0.5069	0.63424	0.69973	0.51127	0.53596	0.61578	0.84657	0.55633	0.60967	0.45579	0.60086	0.48179	0.59286	0.67886	0.60215	0.43014	0.45113	0.53267	0.533	0.72957	0.45428
1542.3	0.58502	0.63438	0.61251	0.57979	0.5336	0.45361	0.51146	0.56452	0.67179	0.64299	0.64793	0.60933	0.36147	0.46668	0.61745	0.5171	0.64254	0.70156	0.51067	0.54869	0.59441	0.83368	0.565	0.61506	0.44323	0.5984	0.45437	0.5951	0.68227	0.60564	0.43743	0.45543	0.5279	0.53246	0.72511	0.45611
1543.1	0.58955	0.64008	0.62106	0.59157	0.53505	0.45308	0.52634	0.55446	0.67598	0.65929	0.68104	0.62541	0.3705	0.46892	0.63931	0.53158	0.64434	0.68596	0.51484	0.55388	0.59231	0.83239	0.58243	0.62303	0.43663	0.59224	0.46985	0.60149	0.68749	0.60213	0.44227	0.45209	0.53412	0.53899	0.7383	0.45033
1543.9	0.60915	0.63808	0.63104	0.61453	0.54519	0.46406	0.52696	0.5554	0.66576	0.665	0.70153	0.62402	0.3822	0.47369	0.64135	0.55791	0.65512	0.67366	0.50187	0.56356	0.58828	0.83068	0.5843	0.62571	0.4472	0.57645	0.47902	0.6052	0.68609	0.59744	0.45054	0.47235	0.5199	0.53748	0.74643	0.45617
1544.8	0.62804	0.64861	0.62737	0.62904	0.54901	0.45527	0.53231	0.57306	0.66764	0.66685	0.71119	0.62268	0.39466	0.47344	0.64677	0.575	0.65151	0.66597	0.49104	0.56991	0.5837	0.80553	0.5876	0.63084	0.45249	0.60881	0.49476	0.61526	0.66815	0.57757	0.44786	0.47826	0.51952	0.52974	0.74427	0.46571
1545.6	0.6502	0.65856	0.64869	0.63003	0.56319	0.44285	0.54746	0.58119	0.64955	0.67863	0.7184	0.61788	0.42261	0.49121	0.66415	0.58271	0.64791	0.66258	0.49359	0.57665	0.58921	0.78628	0.60698	0.62146	0.47783	0.62832	0.51529	0.60606	0.66647	0.58108	0.45303	0.49353	0.52065	0.53117	0.75556	0.48015
1546.5	0.64614	0.64892	0.64492	0.62183	0.55761	0.43451	0.54473	0.57385	0.6426	0.66624	0.70203	0.62752	0.41698	0.48734	0.67056	0.58105	0.64622	0.64087	0.47443	0.55916	0.58802	0.7635	0.58815	0.61042	0.47673	0.62486	0.52295	0.6032	0.66057	0.57085	0.43541	0.50029	0.50988	0.5277	0.74542	0.4749
1547.3	0.66445	0.65682	0.64803	0.62525	0.57449	0.4535	0.55446	0.60466	0.63794	0.6725	0.69504	0.6449	0.42523	0.48311	0.66935	0.58632	0.6591	0.65172	0.47364	0.56843	0.60354	0.76436	0.57403	0.62088	0.47762	0.61302	0.51446	0.59572	0.67063	0.55946	0.43436	0.51769	0.51091	0.53253	0.73978	0.4929
1548.1	0.66897	0.6589	0.65417	0.61998	0.58591	0.44996	0.56745	0.60903	0.63874	0.67121	0.68187	0.65923	0.45117	0.49614	0.67515	0.57967	0.66002	0.64677	0.49384	0.57002	0.60527	0.74396	0.57663	0.62679	0.49944	0.61623	0.51077	0.60553	0.67558	0.54398	0.44203	0.5171	0.51345	0.53905	0.7457	0.50023
1549	0.66273	0.64851	0.66533	0.61332	0.59022	0.44842	0.56305	0.5955	0.62727	0.66626	0.68359	0.65662	0.46255	0.50718	0.67839	0.5677	0.65689	0.64121	0.49443	0.55584	0.58326	0.73539	0.56255	0.62758	0.49724	0.5824	0.50557	0.61169	0.67511	0.55394	0.44089	0.51107	0.48663	0.54201	0.75343	0.49949
1549.8	0.66265	0.65215	0.65841	0.62093	0.5882	0.46259	0.56768	0.59698	0.63793	0.67148	0.69726	0.65777	0.47071	0.50452	0.67616	0.57273	0.66927	0.63683	0.49021	0.56059	0.58432	0.74182	0.54571	0.64374	0.50342	0.59055	0.50945	0.60763	0.67797	0.55279	0.44406	0.50883	0.47946	0.54253	0.75376	0.49938
1550.7	0.67028	0.65979	0.65881	0.63372	0.60547	0.47943	0.5703	0.6006	0.62959	0.67609	0.7022	0.66515	0.48274	0.51308	0.67956	0.58828	0.67761	0.63869	0.4964	0.57334	0.58471	0.7288	0.55953	0.65527	0.51665	0.59203	0.52646	0.62525	0.69527	0.55926	0.44982	0.50663	0.47396	0.54689	0.76703	0.51352
1551.5	0.6818	0.65472	0.67249	0.63832	0.60846	0.47503	0.56991	0.59559	0.62524	0.67233	0.71219	0.6665	0.49684	0.53815	0.69116	0.58367	0.68336	0.62663	0.49998	0.56856	0.58797	0.71125	0.5802	0.6584	0.5235	0.59944	0.52127	0.63167	0.67948	0.57332	0.45462	0.51756	0.47889	0.54241	0.76962	0.52904
1552.4	0.68069	0.65856	0.68323	0.65282	0.61745	0.48779	0.56878	0.60497	0.63576	0.68246	0.72713	0.6742	0.48799	0.54499	0.70085	0.58177	0.69568	0.63349	0.49982	0.55326	0.59381	0.7083	0.58635	0.67177	0.53057	0.61549	0.52188	0.62445	0.68898	0.58477	0.44105	0.52461	0.49225	0.54032	0.78459	0.53223
1553.2	0.68925	0.67407	0.69269	0.65585	0.62239	0.50293	0.56687	0.62109	0.64154	0.68902	0.73074	0.68011	0.5008	0.5565	0.70084	0.5937	0.7084	0.63656	0.50164	0.56755	0.62006	0.71374	0.61021	0.67975	0.54425	0.6461	0.50534	0.63331	0.70299	0.59592	0.43931	0.53697	0.51145	0.54461	0.79247	0.55498
1554.1	0.66857	0.65763	0.68834	0.65041	0.61373	0.49398	0.56001	0.62822	0.63186	0.68746	0.70983	0.69211	0.49184	0.55493	0.69149	0.59231	0.70387	0.62838	0.50729	0.56384	0.61823	0.7041	0.61854	0.68536	0.52312	0.61474	0.50393	0.65143	0.71791	0.57697	0.43316	0.53651	0.50589	0.55094	0.79216	0.57517
1554.9	0.66311	0.65077	0.68502	0.64265	0.59763	0.49056	0.54585	0.62571	0.63811	0.6856	0.71688	0.6905	0.50603	0.55627	0.68173	0.5861	0.69936	0.62264	0.50565	0.54238	0.61931	0.69544	0.62549	0.69218	0.50442	0.60807	0.48739	0.63082	0.69403	0.57059	0.42466	0.52448	0.51146	0.54879	0.78827	0.57949
1555.7	0.64411	0.64895	0.66961	0.63974	0.60268	0.48066	0.54639	0.63241	0.65948	0.68711	0.70526	0.67402	0.53424	0.55323	0.67252	0.58692	0.69854	0.61844	0.51137	0.55091	0.61512	0.69821	0.62943	0.6964	0.50203	0.6256	0.4807	0.64456	0.69813	0.55311	0.41435	0.52266	0.50392	0.55672	0.80066	0.58078
1556.6	0.63267	0.64669	0.64937	0.6299	0.59369	0.45868	0.53023	0.62611	0.65679	0.68351	0.70385	0.68895	0.54907	0.5604	0.66904	0.58677	0.68903	0.62896	0.5195	0.5581	0.62645	0.70045	0.63668	0.70315	0.4765	0.60905	0.46013	0.64247	0.6523	0.56574	0.41286	0.51737	0.48896	0.5621	0.79341	0.61449
1557.4	0.62049	0.63348	0.64386	0.62778	0.59695	0.44993	0.5322	0.62489	0.66341	0.68206	0.69193	0.69542	0.56289	0.55601	0.66268	0.57982	0.68703	0.64178	0.52818	0.5494	0.62735	0.70479	0.63788	0.71293	0.48579	0.57967	0.47211	0.63064	0.61791	0.55529	0.40535	0.50944	0.48797	0.55587	0.77888	0.60789
1558.3	0.6243	0.64785	0.64553	0.63493	0.60466	0.46409	0.52697	0.61742	0.66427	0.68279	0.70205	0.69668	0.58013	0.57091	0.6655	0.57647	0.68669	0.65491	0.5529	0.5436	0.63455	0.7089	0.65367	0.70585	0.49619	0.59892	0.46341	0.60883	0.59527	0.56765	0.40443	0.51036	0.48661	0.55034	0.78727	0.59752
1559.1	0.61832	0.64121	0.65578	0.63452	0.61908	0.45949	0.53722	0.62443	0.66209	0.68931	0.69675	0.70567	0.60947	0.57763	0.66747	0.57233	0.67384	0.65906	0.57344	0.55298	0.64366	0.73664	0.65555	0.7086	0.51408	0.58485	0.47969	0.63209	0.59069	0.57679	0.40243	0.54089	0.47796	0.55892	0.80372	0.60901
1559.9	0.63834	0.64242	0.66377	0.63815	0.61124	0.46865	0.52902	0.61702	0.65863	0.69932	0.69814	0.71932	0.61629	0.59105	0.67117	0.58035	0.66264	0.6688	0.58067	0.55058	0.64294	0.74834	0.6639	0.71725	0.53704	0.56114	0.46973	0.64196	0.56174	0.57162	0.40292	0.53848	0.48409	0.56171	0.8121	0.63168
1560.8	0.6481	0.62333	0.65224	0.64704	0.61409	0.47264	0.52886	0.61767	0.6564	0.704	0.69359	0.70227	0.63743	0.58925	0.65239	0.58523	0.65799	0.64502	0.5751	0.54609	0.64261	0.74124	0.6676	0.70351	0.56596	0.56633	0.4729	0.66035	0.57974	0.5571	0.4017	0.5467	0.50216	0.54885	0.8197	0.61924
1561.6	0.65988	0.61244	0.64231	0.6534	0.61346	0.48452	0.53539	0.61785	0.66731	0.7038	0.70509	0.70712	0.64784	0.60207	0.65204	0.58578	0.65091	0.63583	0.59537	0.54162	0.64698	0.74173	0.67866	0.70849	0.55676	0.54929	0.47784	0.66901	0.58722	0.55837	0.40607	0.56948	0.51525	0.55504	0.83864	0.6438
1562.4	0.67092	0.59981	0.64098	0.63766	0.60693	0.46878	0.53794	0.62234	0.67191	0.69382	0.6971	0.71677	0.68052	0.61882	0.65246	0.58072	0.64371	0.61895	0.58137	0.54452	0.64489	0.76024	0.67645	0.71962	0.58657	0.52633	0.48581	0.67645	0.57395	0.55789	0.40928	0.56993	0.50739	0.56158	0.83525	0.6519
1563.3	0.65676	0.60576	0.63225	0.64256	0.6121	0.46472	0.53495	0.63294	0.68753	0.69234	0.68972	0.70459	0.67094	0.63911	0.64784	0.58348	0.66957	0.60615	0.57199	0.54508	0.64787	0.75625	0.69401	0.7225	0.59633	0.55646	0.4741	0.65418	0.61395	0.55128	0.40508	0.56663	0.51417	0.55025	0.8221	0.64948
1564.1	0.63219	0.60041	0.61913	0.63746	0.61389	0.45262	0.54226	0.63081	0.67473	0.67995	0.6922	0.69	0.66478	0.64847	0.63527	0.56493	0.67057	0.58932	0.57993	0.52752	0.64762	0.74048	0.69615	0.71269	0.57525	0.55918	0.47148	0.64068	0.62778	0.53269	0.40605	0.57914	0.50907	0.53704	0.81378	0.63365
1565	0.62459	0.60127	0.63672	0.62758	0.61111	0.45467	0.53053	0.61775	0.67481	0.66603	0.67529	0.68716	0.6613	0.66728	0.64868	0.55182	0.66914	0.58809	0.56408	0.5254	0.64271	0.74053	0.68933	0.71298	0.54757	0.54857	0.4936	0.63742	0.61695	0.5144	0.40252	0.58399	0.48924	0.53739	0.80592	0.64566
1565.8	0.62053	0.60109	0.63279	0.61804	0.61418	0.4432	0.51951	0.62153	0.67016	0.66151	0.6514	0.6792	0.65872	0.67265	0.65057	0.54812	0.67915	0.57613	0.54985	0.52916	0.63518	0.73154	0.67975	0.70214	0.54963	0.55796	0.47383	0.62613	0.63411	0.51074	0.40265	0.57839	0.47337	0.53586	0.7975	0.65021
1566.6	0.60983	0.5958	0.63074	0.60393	0.62368	0.43324	0.50373	0.60831	0.67218	0.66125	0.64169	0.65894	0.6631	0.68408	0.64452	0.53801	0.67981	0.56534	0.53709	0.51665	0.63932	0.71586	0.67576	0.69589	0.53606	0.57105	0.46871	0.6219	0.64768	0.50269	0.3885	0.58078	0.47703	0.52138	0.78582	0.64502
1567.5	0.621	0.605	0.62816	0.59796	0.60892	0.44317	0.48897	0.59463	0.67926	0.66727	0.6485	0.66482	0.67296	0.70132	0.64376	0.52811	0.65248	0.57395	0.52844	0.50641	0.63183	0.71806	0.66395	0.69314	0.53946	0.57131	0.47974	0.63254	0.57099	0.51892	0.38887	0.57398	0.47652	0.5331	0.78987	0.64812
1568.3	0.61988	0.59602	0.62275	0.57665	0.61475	0.44859	0.48059	0.59016	0.68162	0.65535	0.63628	0.67446	0.66605	0.70624	0.64733	0.52308	0.65874	0.56614	0.51105	0.50838	0.63324	0.72592	0.65179	0.6873	0.54728	0.57305	0.4991	0.62322	0.59181	0.53165	0.37345	0.5711	0.47373	0.52627	0.78741	0.64971
1569.2	0.62041	0.60292	0.60781	0.57311	0.62974	0.45133	0.49133	0.60073	0.69488	0.66733	0.64245	0.67822	0.66683	0.71597	0.6548	0.52704	0.66707	0.56936	0.51361	0.51337	0.63504	0.74548	0.6642	0.6858	0.56964	0.57628	0.4892	0.60951	0.61113	0.53912	0.35998	0.57077	0.48155	0.5414	0.78787	0.63851
1570	0.60338	0.60027	0.6036	0.55322	0.60949	0.4386	0.47334	0.57054	0.68488	0.6683	0.64175	0.66479	0.65246	0.71892	0.64279	0.50584	0.64633	0.55198	0.48871	0.49725	0.62569	0.74503	0.64272	0.66394	0.5594	0.59038	0.50075	0.59751	0.59646	0.5238	0.34276	0.5667	0.46827	0.52645	0.77273	0.61283
1570.8	0.60684	0.61866	0.60712	0.57754	0.61841	0.46978	0.48454	0.5989	0.69345	0.67899	0.66738	0.68496	0.63886	0.72327	0.64802	0.51379	0.66558	0.58337	0.50484	0.50503	0.63245	0.75366	0.64177	0.64883	0.54212	0.61015	0.48027	0.59088	0.6098	0.54766	0.35179	0.57494	0.47574	0.53179	0.79194	0.62049
1571.7	0.60027	0.60449	0.60525	0.57125	0.62186	0.46214	0.47943	0.59296	0.68764	0.67199	0.65611	0.68151	0.63163	0.72789	0.64079	0.51396	0.6733	0.5801	0.4998	0.51023	0.63731	0.7409	0.62326	0.61959	0.51911	0.58845	0.46534	0.58986	0.65233	0.5344	0.33492	0.57162	0.47688	0.50672	0.78478	0.60802
1572.5	0.59987	0.60855	0.59485	0.57751	0.60162	0.42976	0.47338	0.57855	0.6726	0.67828	0.64568	0.6493	0.62074	0.72788	0.61558	0.51059	0.64297	0.57066	0.4851	0.49096	0.62129	0.73724	0.60147	0.58906	0.50537	0.58083	0.44789	0.60346	0.63079	0.5194	0.33204	0.54444	0.46235	0.50505	0.76034	0.57405
1573.3	0.59873	0.61135	0.61487	0.56844	0.59285	0.42211	0.47069	0.57543	0.66886	0.68192	0.63868	0.64386	0.59765	0.72549	0.60386	0.50901	0.64842	0.56808	0.49874	0.4808	0.62114	0.72619	0.56946	0.56252	0.46498	0.58309	0.44408	0.59783	0.6243	0.50879	0.34906	0.53991	0.44704	0.48373	0.74858	0.56761
1574.2	0.59309	0.61638	0.60624	0.57541	0.5906	0.42066	0.4649	0.57869	0.66225	0.67789	0.6268	0.64104	0.593	0.73232	0.60249	0.51475	0.64887	0.5568	0.49331	0.47353	0.62402	0.72423	0.55229	0.54223	0.46117	0.56955	0.43296	0.62021	0.63589	0.49118	0.34094	0.53848	0.45736	0.48111	0.74322	0.54716
1575	0.59648	0.606	0.59447	0.55594	0.58111	0.39694	0.456	0.56596	0.65473	0.68033	0.59809	0.61908	0.58175	0.72971	0.58529	0.50617	0.6296	0.5378	0.47269	0.45482	0.61824	0.715	0.52701	0.52831	0.48094	0.55378	0.44506	0.63383	0.63997	0.48116	0.32562	0.52827	0.46093	0.4606	0.72225	0.54001
1575.8	0.59804	0.60897	0.59674	0.54157	0.57091	0.37722	0.45439	0.56365	0.64913	0.67848	0.60042	0.62109	0.54696	0.70523	0.57578	0.48993	0.61418	0.53506	0.46472	0.4399	0.61755	0.70528	0.5085	0.51756	0.49455	0.56198	0.43723	0.60629	0.61849	0.49046	0.33323	0.5188	0.46103	0.45681	0.7078	0.52742
1576.7	0.59232	0.60262	0.59761	0.52919	0.57428	0.37428	0.43814	0.56681	0.66794	0.68591	0.59916	0.64384	0.52738	0.68052	0.58157	0.48081	0.62272	0.52932	0.45496	0.4469	0.6278	0.6956	0.49153	0.51786	0.50442	0.56228	0.43017	0.57974	0.62802	0.50122	0.33118	0.52011	0.46807	0.45226	0.70728	0.52664
1577.5	0.60232	0.60177	0.58539	0.53069	0.55262	0.35195	0.42712	0.54614	0.66627	0.66337	0.6005	0.64091	0.52787	0.6528	0.5736	0.4645	0.59403	0.5179	0.42534	0.42868	0.62631	0.67399	0.48396	0.51808	0.54779	0.54209	0.42287	0.57828	0.58703	0.51142	0.30484	0.50497	0.46919	0.43163	0.70092	0.5152
1578.4	0.60141	0.6007	0.60215	0.52967	0.55761	0.3468	0.44088	0.55406	0.67642	0.67799	0.61731	0.65615	0.50011	0.63267	0.57544	0.45759	0.5795	0.53172	0.43794	0.43599	0.62988	0.66025	0.48831	0.5206	0.5297	0.53721	0.43929	0.55515	0.55568	0.526	0.32217	0.49894	0.45843	0.4211	0.69838	0.51113
1579.2	0.58959	0.60327	0.60867	0.51823	0.54493	0.31691	0.42346	0.52937	0.66002	0.6583	0.61124	0.63441	0.47444	0.60185	0.56837	0.44101	0.56432	0.50999	0.43041	0.41945	0.6181	0.63349	0.47408	0.48418	0.51295	0.55506	0.43705	0.53446	0.54631	0.51926	0.31758	0.48219	0.4293	0.40433	0.68304	0.47854
1580	0.60516	0.61427	0.61737	0.52612	0.54945	0.3162	0.42722	0.51364	0.65385	0.65959	0.61175	0.63019	0.47487	0.58931	0.56605	0.44154	0.57173	0.50196	0.44322	0.41388	0.60838	0.62819	0.46621	0.47285	0.50854	0.54106	0.43306	0.55106	0.53274	0.4795	0.31387	0.48376	0.40995	0.39698	0.67793	0.4741
1580.9	0.61546	0.6303	0.62737	0.5156	0.54763	0.31569	0.42955	0.49578	0.63595	0.64832	0.62223	0.61701	0.46444	0.59013	0.56601	0.43348	0.55987	0.50422	0.44521	0.4045	0.60191	0.62869	0.45989	0.46011	0.49489	0.55052	0.43462	0.55012	0.52311	0.50201	0.30631	0.47391	0.40256	0.38139	0.66933	0.47504
1581.7	0.59978	0.63091	0.62496	0.49311	0.53625	0.30465	0.42152	0.47652	0.61066	0.6444	0.60933	0.59678	0.4337	0.58215	0.56015	0.42938	0.54773	0.49433	0.4425	0.38927	0.59016	0.61683	0.42914	0.43034	0.47089	0.56936	0.43468	0.53627	0.5174	0.51605	0.30444	0.46086	0.37651	0.37409	0.65252	0.44592
1582.5	0.61815	0.64511	0.63117	0.48647	0.53924	0.29281	0.41687	0.47427	0.60344	0.62894	0.60807	0.58227	0.42775	0.57383	0.55282	0.4416	0.56093	0.49804	0.43227	0.38753	0.58613	0.61782	0.41274	0.41322	0.4881	0.59143	0.4191	0.54558	0.55174	0.52952	0.29809	0.45596	0.36852	0.37433	0.6456	0.43183
1583.4	0.62662	0.65559	0.63098	0.47435	0.52985	0.29904	0.41627	0.48745	0.59442	0.62622	0.61737	0.59801	0.41271	0.56251	0.54464	0.4413	0.55607	0.51104	0.43571	0.39913	0.59029	0.62089	0.40549	0.42887	0.48132	0.56708	0.42676	0.53761	0.53073	0.51465	0.30316	0.47526	0.36992	0.36934	0.63364	0.43794
1584.2	0.61399	0.64341	0.6141	0.45559	0.50398	0.277	0.40229	0.48412	0.58581	0.6254	0.61346	0.58445	0.39901	0.54037	0.53689	0.43329	0.52458	0.502	0.42044	0.38947	0.60464	0.61436	0.39774	0.42426	0.4893	0.56941	0.41524	0.51745	0.54374	0.52667	0.30597	0.45867	0.37269	0.36213	0.63748	0.42316
1585	0.60931	0.64844	0.63295	0.46805	0.50555	0.26851	0.41145	0.50685	0.59237	0.63166	0.6102	0.58394	0.38993	0.53916	0.54146	0.45129	0.52793	0.50265	0.43785	0.39517	0.62108	0.60418	0.3889	0.42294	0.48187	0.5673	0.41029	0.52509	0.5312	0.50071	0.31817	0.48851	0.37119	0.35284	0.64067	0.40966
1585.9	0.61694	0.64811	0.63527	0.46858	0.51189	0.27223	0.41106	0.52472	0.60453	0.64062	0.62533	0.58657	0.38338	0.52564	0.53646	0.45864	0.53227	0.51561	0.44221	0.40997	0.63634	0.61121	0.39781	0.4292	0.4782	0.55532	0.42277	0.5359	0.54456	0.48149	0.3177	0.49184	0.37123	0.34482	0.64577	0.42003
1586.7	0.60639	0.64955	0.62707	0.46515	0.50112	0.26141	0.39662	0.50326	0.59557	0.64438	0.61372	0.5855	0.37084	0.51126	0.52243	0.45188	0.52127	0.50708	0.43196	0.38963	0.6414	0.60673	0.40283	0.43466	0.46661	0.56853	0.41558	0.53356	0.51612	0.45994	0.30521	0.48641	0.35492	0.32776	0.64178	0.42878
1587.6	0.60237	0.64669	0.63986	0.4711	0.49996	0.24923	0.40688	0.48639	0.60492	0.65295	0.6205	0.58075	0.37394	0.51176	0.53157	0.45817	0.51587	0.50744	0.43865	0.39853	0.65777	0.6163	0.4013	0.43307	0.4806	0.57978	0.4079	0.55803	0.52952	0.46647	0.3051	0.4785	0.35694	0.32875	0.65115	0.41389
1588.4	0.59511	0.64559	0.66296	0.46337	0.51334	0.2584	0.40494	0.49799	0.61035	0.66189	0.62369	0.58067	0.36485	0.50196	0.54709	0.46388	0.52614	0.51822	0.45036	0.4158	0.66336	0.61904	0.40296	0.44207	0.46727	0.58857	0.43832	0.55815	0.52821	0.45898	0.29124	0.50707	0.35426	0.32921	0.64985	0.41631
1589.2	0.60053	0.64124	0.67082	0.45322	0.50797	0.26687	0.39884	0.49157	0.60869	0.66238	0.63066	0.57074	0.37024	0.48714	0.54484	0.46576	0.52162	0.53271	0.44379	0.42141	0.66907	0.63019	0.41567	0.43286	0.49009	0.59242	0.46498	0.56097	0.523	0.45969	0.29752	0.49197	0.35028	0.32847	0.65708	0.41756
1590.1	0.59518	0.64123	0.67271	0.45194	0.50298	0.26563	0.39463	0.48973	0.59794	0.67081	0.61872	0.55969	0.37949	0.47915	0.55145	0.47516	0.51862	0.53469	0.44355	0.42395	0.67349	0.65141	0.41423	0.43005	0.48649	0.6074	0.45153	0.56476	0.55363	0.4645	0.29886	0.5005	0.3588	0.33772	0.65982	0.40389
1590.9	0.59018	0.63736	0.67274	0.43767	0.49898	0.25518	0.40551	0.49593	0.59595	0.66754	0.62737	0.55791	0.37507	0.47695	0.55622	0.47606	0.51957	0.53529	0.46153	0.44428	0.67272	0.65065	0.42178	0.41789	0.49414	0.59621	0.45954	0.54859	0.5572	0.4737	0.31021	0.51115	0.35584	0.32775	0.67039	0.39543
1591.7	0.59916	0.62558	0.66827	0.43854	0.51133	0.25202	0.39786	0.49164	0.58848	0.67202	0.62065	0.55286	0.36348	0.47077	0.56782	0.49437	0.51432	0.52809	0.45969	0.44043	0.68665	0.65478	0.42496	0.42677	0.49276	0.59639	0.47437	0.53657	0.55448	0.46188	0.31375	0.51654	0.34847	0.32677	0.68199	0.4005
1592.6	0.60803	0.62643	0.65997	0.43537	0.52185	0.24463	0.40796	0.50045	0.5714	0.67485	0.62169	0.55595	0.37918	0.48148	0.56435	0.50431	0.51046	0.53423	0.47755	0.45787	0.68475	0.65605	0.42374	0.42153	0.50925	0.58177	0.4814	0.54991	0.54336	0.47755	0.33677	0.51052	0.34075	0.31666	0.68989	0.38697
1593.4	0.60458	0.62856	0.6501	0.42883	0.51622	0.2467	0.40985	0.496	0.57088	0.67947	0.61969	0.56664	0.37767	0.4903	0.57304	0.49873	0.51979	0.54809	0.49044	0.46798	0.69832	0.66283	0.42708	0.43525	0.49755	0.5869	0.46901	0.53133	0.54851	0.50199	0.33539	0.51681	0.33793	0.32368	0.69833	0.39028
1594.2	0.60606	0.63633	0.66383	0.43437	0.52979	0.24823	0.42169	0.503	0.5825	0.67991	0.62384	0.57946	0.369	0.5105	0.57068	0.4994	0.51845	0.5619	0.51141	0.48264	0.7141	0.65593	0.43099	0.45514	0.50504	0.59847	0.49575	0.53177	0.54075	0.51242	0.35405	0.52735	0.33301	0.33098	0.70971	0.40742
1595.1	0.62349	0.62427	0.66146	0.43125	0.53582	0.25637	0.42898	0.51589	0.60264	0.69487	0.61493	0.56765	0.39719	0.51096	0.58859	0.50701	0.52134	0.57181	0.52248	0.49235	0.74443	0.67037	0.42494	0.46487	0.52092	0.59623	0.52982	0.55221	0.54957	0.51615	0.36681	0.5287	0.34886	0.35017	0.72063	0.41926
1595.9	0.62183	0.61756	0.66251	0.43153	0.52801	0.27435	0.44029	0.52403	0.61075	0.70727	0.61374	0.57217	0.41215	0.50664	0.58861	0.50197	0.51745	0.59122	0.53749	0.51053	0.72803	0.67163	0.43585	0.45518	0.53636	0.6051	0.5528	0.56217	0.54458	0.55291	0.37765	0.53622	0.34917	0.35998	0.73355	0.42441
1596.7	0.63	0.61242	0.67004	0.45732	0.53918	0.29115	0.45734	0.51961	0.64027	0.71203	0.61567	0.576	0.41479	0.51281	0.59965	0.51355	0.5336	0.61816	0.54107	0.51908	0.75826	0.6915	0.44454	0.47697	0.54676	0.61695	0.57933	0.58043	0.58174	0.57772	0.38003	0.55218	0.36133	0.37868	0.74537	0.45653
1597.6	0.62386	0.5997	0.65235	0.45733	0.54819	0.28859	0.45545	0.5159	0.64204	0.69786	0.61248	0.56676	0.40996	0.51145	0.59348	0.52011	0.52354	0.60488	0.54247	0.52866	0.75249	0.68161	0.44707	0.47397	0.55079	0.62387	0.59276	0.60456	0.6114	0.56834	0.37619	0.55813	0.36583	0.38456	0.74214	0.45616
1598.4	0.62374	0.57857	0.63051	0.45552	0.54744	0.28595	0.46033	0.51133	0.63417	0.69551	0.60533	0.57103	0.42799	0.50141	0.59204	0.52479	0.52478	0.59173	0.5596	0.53128	0.74923	0.68711	0.45846	0.47481	0.55902	0.60957	0.58222	0.62138	0.59536	0.56247	0.37817	0.56115	0.37279	0.39112	0.7408	0.46285
1599.2	0.62977	0.59048	0.63894	0.47345	0.56706	0.31212	0.4582	0.52231	0.63311	0.69564	0.62674	0.58975	0.43177	0.52451	0.59062	0.53629	0.54141	0.61989	0.57889	0.55955	0.75678	0.70254	0.47862	0.50027	0.55602	0.62318	0.58029	0.64089	0.62839	0.59257	0.382	0.58448	0.38536	0.41115	0.75292	0.46776
1600.1	0.62605	0.5861	0.62632	0.47106	0.56862	0.32197	0.45703	0.51675	0.6459	0.69439	0.62098	0.589	0.43178	0.53116	0.58212	0.54249	0.563	0.63077	0.59328	0.56266	0.77867	0.71089	0.48315	0.51333	0.5438	0.61705	0.5708	0.66043	0.64461	0.62008	0.38662	0.58733	0.39421	0.42452	0.74194	0.46924
1600.9	0.6257	0.58952	0.60941	0.45928	0.5548	0.31739	0.44579	0.5116	0.63303	0.69068	0.61465	0.57824	0.43624	0.54146	0.5734	0.53466	0.56991	0.61469	0.59736	0.55918	0.76043	0.70731	0.49224	0.51223	0.54393	0.64204	0.57167	0.66267	0.64401	0.62215	0.38867	0.59174	0.39376	0.42929	0.74227	0.45899
1601.7	0.63804	0.59062	0.61821	0.45636	0.55807	0.32151	0.45827	0.50756	0.62248	0.70997	0.61233	0.58026	0.46121	0.54764	0.57665	0.53988	0.57808	0.62346	0.61719	0.56779	0.75951	0.72423	0.50149	0.52329	0.55685	0.65471	0.58594	0.64057	0.62749	0.6485	0.41107	0.60429	0.38333	0.43791	0.7481	0.46942
1602.6	0.63961	0.59795	0.59896	0.45343	0.55031	0.32042	0.45928	0.50917	0.64034	0.71504	0.63054	0.58106	0.46754	0.5628	0.57919	0.54228	0.59923	0.63799	0.62324	0.57226	0.76307	0.7253	0.5179	0.52757	0.56584	0.6859	0.60477	0.6431	0.64231	0.66816	0.41491	0.61258	0.38856	0.43629	0.75955	0.46557
1603.4	0.63053	0.59256	0.58401	0.44646	0.53248	0.30598	0.46434	0.49459	0.62754	0.7139	0.61687	0.56842	0.47082	0.56149	0.58271	0.54311	0.59051	0.62142	0.62005	0.56134	0.73987	0.71556	0.51751	0.53657	0.583	0.68156	0.62386	0.63711	0.62286	0.65978	0.4206	0.60988	0.38125	0.43415	0.75226	0.47539
1604.2	0.6444	0.61098	0.59061	0.44822	0.52785	0.29774	0.46892	0.49851	0.62669	0.70874	0.62121	0.57031	0.48267	0.5865	0.5957	0.54984	0.60205	0.60801	0.61557	0.56013	0.72145	0.70788	0.51801	0.53873	0.61008	0.70168	0.64121	0.62505	0.61848	0.61778	0.42609	0.60999	0.38278	0.44053	0.76032	0.48982
1605.1	0.63884	0.61414	0.57414	0.44168	0.51441	0.28597	0.46673	0.49517	0.61825	0.69874	0.61452	0.57383	0.49134	0.5787	0.60184	0.55771	0.60618	0.59683	0.6189	0.56297	0.71208	0.70193	0.51111	0.53209	0.61428	0.67391	0.64445	0.63956	0.62015	0.59978	0.42345	0.59635	0.37817	0.44687	0.74999	0.50098
1605.9	0.64183	0.62059	0.56356	0.46112	0.51309	0.28644	0.4732	0.50818	0.63899	0.6988	0.62143	0.58563	0.51199	0.58074	0.61509	0.57013	0.63333	0.59961	0.63002	0.55006	0.71234	0.69177	0.52349	0.54348	0.62885	0.66566	0.64948	0.67868	0.63872	0.60373	0.42352	0.58946	0.395	0.4585	0.75032	0.52244
1606.7	0.64317	0.61698	0.56752	0.4398	0.50211	0.27562	0.46979	0.49088	0.61846	0.6886	0.5962	0.57122	0.51042	0.58707	0.62253	0.56555	0.63601	0.57479	0.61589	0.53318	0.69	0.67269	0.50664	0.53196	0.62361	0.65866	0.65225	0.66325	0.63294	0.58489	0.41242	0.5756	0.38276	0.45147	0.73546	0.52575
1607.6	0.64604	0.61669	0.55199	0.42779	0.49144	0.27407	0.46568	0.48751	0.61537	0.68348	0.59396	0.5682	0.51526	0.58249	0.61772	0.56199	0.64325	0.56372	0.608	0.53303	0.6916	0.66921	0.51885	0.51752	0.6043	0.65415	0.63209	0.64614	0.63021	0.60583	0.39201	0.56852	0.37778	0.44103	0.72826	0.53359
1608.4	0.6267	0.60204	0.52949	0.40888	0.4697	0.2524	0.45535	0.48047	0.59632	0.66991	0.59362	0.54825	0.51616	0.56888	0.61282	0.55667	0.63299	0.5475	0.5931	0.51626	0.67184	0.65203	0.52223	0.50371	0.58104	0.6346	0.62582	0.64074	0.62542	0.62415	0.3741	0.55659	0.36826	0.42896	0.71297	0.51888
1609.2	0.62429	0.60163	0.51355	0.4025	0.46974	0.25663	0.45238	0.48341	0.60787	0.67408	0.60499	0.54568	0.50958	0.57692	0.60609	0.56072	0.62695	0.55077	0.57364	0.50883	0.66755	0.65231	0.52726	0.51054	0.56287	0.64987	0.59383	0.61658	0.60862	0.63109	0.37114	0.56019	0.36406	0.4216	0.71022	0.52285
1610.1	0.60255	0.5878	0.51519	0.37763	0.44685	0.24596	0.43614	0.47028	0.59407	0.666	0.58332	0.52002	0.4861	0.57644	0.59581	0.55579	0.61334	0.54637	0.549	0.50853	0.65234	0.63451	0.51475	0.49042	0.54715	0.64985	0.60148	0.6056	0.57441	0.63191	0.35435	0.56217	0.34719	0.4002	0.70018	0.50671
1610.9	0.5934	0.58767	0.51446	0.38371	0.43889	0.25148	0.43202	0.47405	0.59691	0.66123	0.59925	0.52363	0.48774	0.57587	0.59181	0.56078	0.61068	0.55292	0.54895	0.51937	0.65831	0.63561	0.53242	0.49303	0.54269	0.65454	0.59452	0.61146	0.5592	0.62925	0.35524	0.55709	0.36088	0.40056	0.69553	0.52291
1611.7	0.58159	0.58577	0.51486	0.37547	0.42334	0.23032	0.42116	0.46573	0.6072	0.65656	0.58595	0.51889	0.48513	0.58148	0.58878	0.55844	0.61523	0.54441	0.5387	0.4964	0.64806	0.61556	0.49999	0.48714	0.54265	0.66246	0.5732	0.61854	0.54884	0.60614	0.35184	0.54547	0.35849	0.39624	0.66998	0.50126
1612.5	0.58597	0.59544	0.50587	0.38164	0.4195	0.22087	0.42062	0.45864	0.60205	0.65694	0.56686	0.5241	0.50172	0.58888	0.58834	0.56017	0.61901	0.53252	0.52485	0.49137	0.6581	0.61767	0.47987	0.49244	0.53735	0.68471	0.55871	0.62296	0.54092	0.57633	0.3504	0.54983	0.35197	0.38146	0.66598	0.51818
1613.4	0.58826	0.59254	0.51192	0.38658	0.40519	0.20715	0.42103	0.45826	0.59874	0.65504	0.55041	0.51552	0.52163	0.59671	0.58461	0.55985	0.6332	0.52628	0.51698	0.48717	0.66003	0.59968	0.48109	0.49086	0.54288	0.67786	0.55762	0.62643	0.53757	0.59917	0.34493	0.55552	0.35015	0.37401	0.66086	0.51916
1614.2	0.60084	0.58895	0.50044	0.3802	0.39521	0.19483	0.41758	0.44943	0.59336	0.64982	0.55002	0.52678	0.53511	0.60104	0.58444	0.56844	0.63179	0.49842	0.51429	0.46884	0.66641	0.61374	0.47526	0.49039	0.53455	0.66707	0.52553	0.63285	0.53035	0.57292	0.34002	0.54492	0.34785	0.37074	0.64418	0.51883
1615	0.59432	0.58675	0.50066	0.37601	0.39051	0.18063	0.40954	0.43251	0.58603	0.65218	0.52942	0.51891	0.52357	0.59618	0.58641	0.56328	0.62809	0.48058	0.50023	0.4458	0.66533	0.59951	0.44869	0.48862	0.51809	0.64914	0.51868	0.63026	0.54633	0.57474	0.33449	0.53448	0.33571	0.35956	0.63174	0.49807
1615.9	0.59332	0.58187	0.49819	0.37506	0.38322	0.19747	0.40234	0.42289	0.58261	0.65123	0.53177	0.51224	0.5305	0.59778	0.58894	0.56278	0.6073	0.48505	0.49356	0.4499	0.66653	0.59357	0.45026	0.49168	0.52633	0.6416	0.52902	0.62257	0.52986	0.56986	0.3377	0.53359	0.35045	0.35659	0.64567	0.50199
1616.7	0.58909	0.56501	0.50505	0.3697	0.39548	0.1958	0.39668	0.42141	0.59305	0.66272	0.53994	0.51093	0.51629	0.59678	0.57589	0.55995	0.61758	0.48619	0.49799	0.45657	0.66754	0.59418	0.46354	0.48714	0.53901	0.58866	0.52424	0.6154	0.5312	0.56327	0.32891	0.51645	0.35675	0.36017	0.6375	0.48538
1617.5	0.58232	0.55502	0.50634	0.35167	0.39103	0.1822	0.38566	0.3851	0.58089	0.6547	0.5363	0.5018	0.49253	0.59528	0.57801	0.5566	0.59538	0.4777	0.48242	0.41737	0.66133	0.59604	0.45381	0.47577	0.51867	0.59054	0.51974	0.61921	0.507	0.52921	0.31863	0.48424	0.35308	0.35875	0.61796	0.47004
1618.4	0.56715	0.55625	0.48282	0.33863	0.38378	0.16335	0.3833	0.37431	0.56959	0.64904	0.53025	0.48693	0.47059	0.58866	0.57089	0.53519	0.5803	0.46622	0.47489	0.40234	0.6502	0.57679	0.43475	0.45665	0.52325	0.5801	0.51704	0.58479	0.50871	0.51008	0.31183	0.45782	0.34853	0.35089	0.61357	0.45125
1619.2	0.5713	0.55386	0.46789	0.34153	0.38778	0.1629	0.38597	0.38634	0.58047	0.64788	0.53442	0.48677	0.48466	0.58017	0.56991	0.53799	0.57723	0.47187	0.47292	0.40862	0.64533	0.5749	0.43623	0.45352	0.54658	0.56499	0.4866	0.57937	0.49122	0.50822	0.31162	0.46078	0.3423	0.35213	0.61253	0.44783
1620	0.57512	0.5521	0.45587	0.34168	0.38143	0.14317	0.38335	0.37795	0.57212	0.6354	0.52967	0.48246	0.477	0.58344	0.56187	0.5348	0.5756	0.46	0.475	0.39571	0.64398	0.57722	0.43248	0.43631	0.54704	0.56596	0.47588	0.5718	0.48221	0.49909	0.30512	0.44636	0.32235	0.34617	0.5894	0.43794
1620.8	0.57488	0.55674	0.43728	0.33427	0.36827	0.14948	0.38133	0.35928	0.56871	0.63084	0.52633	0.47521	0.47409	0.5832	0.56652	0.52913	0.56651	0.47878	0.47395	0.3833	0.64117	0.57845	0.42824	0.44178	0.53077	0.57954	0.45155	0.54767	0.48768	0.52154	0.30509	0.43994	0.31423	0.34707	0.58431	0.44032
1621.7	0.56247	0.55031	0.44168	0.3336	0.3589	0.14403	0.37006	0.36626	0.56338	0.62263	0.51392	0.47213	0.47742	0.57304	0.57173	0.51507	0.5667	0.46847	0.48396	0.38997	0.63693	0.57369	0.42619	0.4299	0.52775	0.5645	0.46232	0.51455	0.49681	0.51304	0.30241	0.44055	0.30875	0.33716	0.57854	0.42933
1622.5	0.55245	0.54726	0.44069	0.35318	0.36398	0.14549	0.36256	0.36416	0.57386	0.62438	0.51207	0.47733	0.47491	0.57978	0.56833	0.51198	0.56369	0.47518	0.47715	0.39109	0.64158	0.57778	0.43191	0.44013	0.50163	0.57788	0.45218	0.51361	0.48402	0.50543	0.29879	0.44317	0.32692	0.33793	0.56984	0.4279
1623.3	0.54672	0.54566	0.44717	0.34736	0.36178	0.14243	0.35691	0.35599	0.56474	0.61593	0.51171	0.48687	0.47057	0.58947	0.56325	0.50311	0.55722	0.47993	0.47386	0.38409	0.63523	0.57935	0.43291	0.43497	0.487	0.59253	0.4706	0.48664	0.49718	0.4967	0.29502	0.43164	0.3265	0.33699	0.5762	0.42597
1624.1	0.53394	0.54053	0.43752	0.35059	0.36222	0.13043	0.35597	0.35018	0.56148	0.61428	0.49569	0.47945	0.45566	0.57902	0.56203	0.49599	0.55254	0.47735	0.45801	0.38468	0.6219	0.56953	0.42531	0.42707	0.47746	0.57213	0.45345	0.48208	0.51157	0.48301	0.28405	0.42237	0.32247	0.33383	0.57511	0.41477
1625	0.51852	0.52059	0.42646	0.34795	0.35448	0.1119	0.35097	0.35415	0.54571	0.59627	0.48428	0.48018	0.44168	0.56206	0.55759	0.48652	0.53349	0.44886	0.44826	0.37998	0.60845	0.54397	0.41788	0.40661	0.47765	0.59027	0.45627	0.48608	0.49683	0.44391	0.2727	0.41735	0.32177	0.31305	0.57155	0.398
1625.8	0.52883	0.52599	0.417	0.34599	0.36019	0.1153	0.35904	0.35162	0.54868	0.59725	0.48192	0.47506	0.43779	0.5586	0.53981	0.4814	0.5251	0.4565	0.43871	0.38652	0.6117	0.54373	0.40809	0.40754	0.48404	0.6082	0.42808	0.47476	0.51915	0.43729	0.27009	0.41072	0.32752	0.31839	0.57628	0.39262
1626.6	0.53	0.52185	0.42615	0.34835	0.35467	0.12435	0.36083	0.36034	0.53879	0.59138	0.48315	0.47132	0.43324	0.55292	0.54695	0.48392	0.5289	0.46333	0.42874	0.39314	0.60574	0.53206	0.40776	0.40292	0.4777	0.59455	0.42668	0.48247	0.52048	0.44241	0.26012	0.40753	0.31577	0.31911	0.59831	0.37788
1627.5	0.52035	0.51046	0.40218	0.34747	0.3352	0.10516	0.34522	0.35631	0.52285	0.57502	0.46756	0.43597	0.40545	0.54462	0.53759	0.4799	0.50512	0.45294	0.4065	0.38039	0.59484	0.52232	0.39504	0.39771	0.46851	0.58216	0.39628	0.4897	0.50169	0.42445	0.24663	0.40059	0.31288	0.31079	0.5854	0.35021
1628.3	0.52212	0.49569	0.40191	0.34215	0.33435	0.11769	0.33397	0.35922	0.51227	0.5694	0.46815	0.43295	0.40233	0.53634	0.54171	0.46473	0.49335	0.46489	0.39597	0.36159	0.58587	0.52212	0.39818	0.40226	0.46597	0.58264	0.39973	0.4804	0.48597	0.43165	0.24446	0.39414	0.30045	0.31774	0.59022	0.34814
1629.1	0.52376	0.49785	0.4041	0.33384	0.33532	0.12082	0.33158	0.36054	0.50852	0.56616	0.4661	0.42201	0.39588	0.54132	0.53916	0.46044	0.49985	0.46801	0.39023	0.35801	0.57547	0.52239	0.39543	0.40829	0.45553	0.56734	0.39135	0.47721	0.49798	0.43918	0.24373	0.38664	0.29529	0.32296	0.59614	0.33577
1630	0.51137	0.49737	0.39935	0.33425	0.32142	0.11396	0.3327	0.3638	0.49602	0.5593	0.46601	0.41542	0.38038	0.53703	0.54398	0.46033	0.49326	0.45147	0.39089	0.358	0.55634	0.50448	0.39505	0.40062	0.45196	0.56566	0.40093	0.49598	0.48088	0.41927	0.23898	0.38048	0.27615	0.3127	0.59299	0.32322
1630.8	0.50798	0.49488	0.39003	0.31605	0.31084	0.10743	0.32289	0.34374	0.48475	0.54953	0.46499	0.39739	0.38333	0.52344	0.53553	0.44291	0.47119	0.44507	0.3832	0.33724	0.53755	0.49607	0.39329	0.39656	0.47001	0.57956	0.40625	0.46995	0.47525	0.41546	0.24618	0.37227	0.26493	0.30214	0.58217	0.31745
1631.6	0.51488	0.49263	0.40726	0.30755	0.31031	0.11057	0.32633	0.33217	0.48983	0.5582	0.45607	0.41196	0.38296	0.5173	0.53873	0.43391	0.47895	0.44111	0.38487	0.33034	0.53822	0.49418	0.39271	0.38834	0.4751	0.58212	0.42421	0.47561	0.48202	0.40232	0.25364	0.36091	0.26597	0.312	0.57426	0.32124
1632.4	0.49642	0.47989	0.40825	0.30334	0.30477	0.10667	0.32367	0.32559	0.47091	0.53969	0.44475	0.41244	0.37824	0.50252	0.52449	0.43913	0.47928	0.4191	0.37693	0.31665	0.52833	0.47174	0.38637	0.37802	0.45753	0.57781	0.42682	0.49859	0.48764	0.38979	0.25341	0.35198	0.25925	0.29641	0.566	0.30541
1633.3	0.48728	0.46939	0.40859	0.30407	0.28767	0.096965	0.31454	0.3189	0.46402	0.52036	0.4369	0.41173	0.38259	0.48653	0.51901	0.4347	0.45538	0.40477	0.37317	0.30256	0.51428	0.45119	0.37405	0.37497	0.46601	0.57551	0.43402	0.49603	0.46326	0.37031	0.26097	0.33953	0.2448	0.28615	0.5408	0.29384
1634.1	0.48049	0.44732	0.39222	0.2912	0.28213	0.095171	0.30112	0.29961	0.46629	0.50493	0.43398	0.41542	0.37932	0.47496	0.51051	0.41979	0.44686	0.40589	0.35476	0.27742	0.51413	0.44837	0.36414	0.37062	0.4635	0.55817	0.4309	0.48715	0.45757	0.37802	0.25706	0.31901	0.2545	0.28913	0.53532	0.28308
1634.9	0.47909	0.43973	0.383	0.28969	0.28686	0.09443	0.29696	0.30197	0.46402	0.50358	0.41697	0.42251	0.35799	0.47185	0.50535	0.42445	0.44941	0.39921	0.3473	0.27646	0.51266	0.42996	0.35657	0.3716	0.43062	0.5342	0.41973	0.5012	0.47451	0.37144	0.25684	0.31853	0.25184	0.28691	0.52657	0.29076
1635.7	0.47567	0.43204	0.36311	0.29236	0.28032	0.095659	0.29706	0.30056	0.44237	0.49635	0.40795	0.41783	0.3581	0.45418	0.49309	0.42674	0.43625	0.39447	0.34201	0.27281	0.49523	0.41848	0.34728	0.36626	0.42312	0.52433	0.39398	0.51089	0.44157	0.38798	0.26216	0.3142	0.25035	0.27838	0.53129	0.28417
1636.6	0.47554	0.43686	0.35198	0.28255	0.27618	0.084955	0.29578	0.28962	0.43646	0.50447	0.4182	0.41724	0.34843	0.44173	0.48863	0.41899	0.43215	0.38374	0.33488	0.27249	0.48601	0.4141	0.34213	0.3681	0.41743	0.51055	0.40107	0.49992	0.45023	0.37301	0.2556	0.29965	0.25563	0.28302	0.53634	0.28597
1637.4	0.46747	0.4412	0.35068	0.27268	0.27843	0.077338	0.29873	0.2835	0.42675	0.50422	0.40964	0.42052	0.33084	0.44087	0.47984	0.40915	0.42741	0.39582	0.32699	0.26672	0.48301	0.40838	0.34004	0.3673	0.39502	0.52026	0.38901	0.49798	0.43968	0.38611	0.2523	0.30092	0.26787	0.29149	0.54788	0.29639
1638.2	0.4609	0.44076	0.35196	0.27837	0.28546	0.073391	0.30154	0.29814	0.4068	0.49988	0.41014	0.41732	0.33351	0.43702	0.47828	0.4085	0.42612	0.38287	0.32874	0.2712	0.459	0.38087	0.33573	0.3662	0.38918	0.51198	0.38305	0.50435	0.43221	0.37616	0.25237	0.30952	0.25691	0.28783	0.55233	0.30537
1639.1	0.45444	0.4332	0.3557	0.27307	0.27803	0.063458	0.29639	0.29131	0.39687	0.4775	0.41209	0.40838	0.33713	0.43031	0.46736	0.40233	0.40804	0.37807	0.32938	0.26978	0.45036	0.36497	0.31819	0.36515	0.40167	0.51903	0.37032	0.50612	0.43263	0.3753	0.24992	0.29961	0.25904	0.28927	0.54913	0.28344
1639.9	0.43957	0.4316	0.34961	0.26427	0.27219	0.050541	0.28718	0.27916	0.38291	0.46173	0.41526	0.40234	0.32859	0.43497	0.46614	0.38392	0.40755	0.36079	0.32395	0.26244	0.43561	0.34007	0.32943	0.37159	0.39371	0.5323	0.3879	0.48965	0.47102	0.38208	0.23729	0.29634	0.24611	0.28562	0.54424	0.28453
1640.7	0.4336	0.42266	0.35353	0.2571	0.26135	0.051743	0.28185	0.2852	0.37605	0.44712	0.39908	0.39186	0.32749	0.43425	0.46332	0.37825	0.40102	0.3552	0.30969	0.25391	0.42362	0.32553	0.32124	0.35865	0.39527	0.53326	0.37525	0.47297	0.47097	0.39328	0.23611	0.30237	0.24952	0.2742	0.53024	0.26953
1641.5	0.43767	0.42072	0.33606	0.25544	0.26057	0.062624	0.27257	0.29302	0.36769	0.44915	0.40774	0.3952	0.33427	0.43521	0.45599	0.37852	0.40202	0.34207	0.29381	0.25763	0.41368	0.32384	0.33058	0.35896	0.41229	0.50635	0.36542	0.47264	0.48784	0.39808	0.23294	0.3012	0.24532	0.28243	0.53172	0.27816
1642.4	0.43093	0.41494	0.32034	0.24772	0.24917	0.057083	0.2652	0.295	0.36154	0.44185	0.39599	0.39321	0.32476	0.43066	0.44468	0.37405	0.39303	0.33468	0.27984	0.2634	0.40819	0.33526	0.32947	0.34876	0.406	0.49776	0.35764	0.46308	0.48552	0.40731	0.22777	0.29522	0.24906	0.2802	0.51983	0.27559
1643.2	0.42067	0.41826	0.30192	0.2404	0.24575	0.052219	0.25966	0.29515	0.34329	0.44317	0.38559	0.39372	0.32034	0.43206	0.43639	0.3696	0.40165	0.32076	0.25678	0.25866	0.38638	0.33795	0.33057	0.34007	0.39359	0.49389	0.35748	0.47792	0.47816	0.41657	0.22061	0.291	0.22948	0.2777	0.51623	0.29207
1644	0.42396	0.41926	0.29565	0.2385	0.2603	0.072439	0.27227	0.31128	0.35333	0.45144	0.39476	0.39893	0.33058	0.43086	0.42823	0.37443	0.40353	0.32576	0.25842	0.26306	0.39363	0.35335	0.31908	0.34461	0.39576	0.46191	0.3508	0.46478	0.47118	0.42003	0.22727	0.30836	0.23424	0.27817	0.51789	0.30193
1644.8	0.42434	0.41769	0.29239	0.24345	0.25896	0.061759	0.2779	0.31306	0.35181	0.44792	0.40166	0.39854	0.31644	0.43448	0.42416	0.37215	0.39515	0.32005	0.26957	0.26715	0.39703	0.3533	0.32549	0.34394	0.39226	0.46603	0.353	0.48236	0.45855	0.41212	0.23925	0.3149	0.23843	0.28419	0.51381	0.31023
1645.6	0.41957	0.41485	0.29686	0.24962	0.2612	0.061026	0.2784	0.30139	0.34905	0.43752	0.38429	0.38202	0.30768	0.42453	0.434	0.36613	0.39486	0.31717	0.27662	0.25514	0.40429	0.34563	0.30298	0.32413	0.3899	0.47438	0.37972	0.50217	0.43486	0.42208	0.24504	0.31021	0.23879	0.27987	0.49759	0.29021
1646.5	0.42822	0.42006	0.30877	0.24737	0.268	0.06698	0.27906	0.28853	0.33911	0.44198	0.38054	0.37791	0.31534	0.42344	0.43416	0.36536	0.39423	0.30826	0.26698	0.23771	0.40615	0.34146	0.30091	0.32225	0.40455	0.4719	0.38175	0.5013	0.44826	0.41455	0.25712	0.31705	0.24901	0.28468	0.49404	0.27963
1647.3	0.44151	0.42983	0.31671	0.25598	0.26661	0.077012	0.27871	0.29709	0.35586	0.44224	0.38561	0.37914	0.32176	0.42428	0.43895	0.36764	0.38333	0.30828	0.28021	0.22781	0.41377	0.34752	0.30106	0.32774	0.43202	0.48897	0.39645	0.49341	0.43104	0.40939	0.25948	0.31713	0.26515	0.29359	0.48835	0.27649
1648.1	0.43671	0.43213	0.32081	0.25412	0.25439	0.058626	0.2657	0.29117	0.34252	0.43339	0.37625	0.37028	0.32177	0.42779	0.43191	0.36204	0.36762	0.2934	0.27179	0.21748	0.40099	0.3369	0.28735	0.31673	0.43928	0.51448	0.39252	0.50601	0.41149	0.39229	0.25253	0.30122	0.26258	0.29417	0.4686	0.26125
1649	0.4339	0.44914	0.32551	0.25554	0.25927	0.069905	0.26812	0.29943	0.34807	0.43896	0.38331	0.38102	0.32628	0.43588	0.42628	0.36039	0.36	0.29301	0.27602	0.21641	0.39902	0.33473	0.28484	0.32773	0.44218	0.51905	0.39369	0.49795	0.39413	0.39218	0.25101	0.29769	0.26649	0.29975	0.4768	0.2756
1649.8	0.43823	0.4504	0.32037	0.25029	0.25475	0.066733	0.27519	0.3051	0.34763	0.4391	0.3916	0.38104	0.32248	0.44162	0.41656	0.35558	0.35109	0.27811	0.2734	0.21143	0.3848	0.33428	0.2843	0.33148	0.43477	0.51921	0.3674	0.47969	0.41717	0.38978	0.25589	0.29187	0.26915	0.29499	0.47992	0.27862
1650.6	0.43465	0.44501	0.30456	0.2523	0.24809	0.073911	0.27861	0.30507	0.35165	0.42891	0.39082	0.37534	0.30549	0.4455	0.41213	0.34614	0.35109	0.28821	0.28161	0.21323	0.38728	0.32264	0.28129	0.3348	0.42367	0.52559	0.36008	0.47535	0.41501	0.42863	0.25782	0.28669	0.26677	0.27721	0.47472	0.27961
1651.4	0.42728	0.43834	0.31559	0.25462	0.25424	0.078778	0.29031	0.29881	0.34398	0.44004	0.39771	0.38565	0.2936	0.45233	0.41869	0.34243	0.36054	0.28609	0.2806	0.22168	0.38352	0.32673	0.29062	0.32907	0.41284	0.49474	0.36569	0.47908	0.44513	0.43362	0.26561	0.29515	0.2729	0.28176	0.46906	0.27995
1652.3	0.42542	0.41953	0.30938	0.25867	0.24868	0.094781	0.28701	0.29074	0.35097	0.43739	0.40033	0.38073	0.27206	0.43892	0.41945	0.33843	0.35185	0.29174	0.28177	0.22286	0.38252	0.33639	0.30078	0.32555	0.4155	0.45825	0.36276	0.48553	0.44434	0.44742	0.26647	0.29084	0.27806	0.28214	0.47438	0.28195
1653.1	0.42368	0.41485	0.29048	0.26016	0.25033	0.098564	0.29522	0.28756	0.35105	0.43354	0.39506	0.38141	0.27034	0.43751	0.41989	0.34076	0.36323	0.2901	0.2829	0.23195	0.38801	0.34983	0.29329	0.31587	0.41711	0.45933	0.35004	0.49105	0.45055	0.45864	0.27406	0.29932	0.274	0.27945	0.45634	0.28147
1653.9	0.42292	0.41997	0.30885	0.27661	0.2605	0.10722	0.29909	0.30219	0.36061	0.43753	0.40213	0.3837	0.27343	0.44357	0.42023	0.35692	0.37019	0.29611	0.29512	0.24483	0.39746	0.36459	0.29904	0.31595	0.40666	0.46269	0.36892	0.51025	0.44813	0.45031	0.27429	0.31935	0.27628	0.28646	0.45152	0.28508
1654.7	0.42114	0.4265	0.31967	0.2782	0.2594	0.10444	0.29598	0.30751	0.36393	0.44167	0.40926	0.39172	0.27247	0.43393	0.42187	0.36192	0.3616	0.28661	0.30297	0.23963	0.39083	0.37517	0.30004	0.3155	0.40376	0.45572	0.39063	0.53021	0.42834	0.42625	0.26446	0.3255	0.2738	0.30619	0.44703	0.29126
1655.6	0.42512	0.42054	0.29941	0.27998	0.25715	0.1064	0.29715	0.31566	0.36324	0.43392	0.39715	0.39004	0.27057	0.42459	0.40705	0.35833	0.3569	0.29147	0.30319	0.23786	0.38648	0.36948	0.28504	0.31319	0.40245	0.47472	0.36974	0.52513	0.41555	0.43439	0.26546	0.31902	0.27847	0.3073	0.44094	0.29115
1656.4	0.43838	0.43524	0.30413	0.29499	0.26881	0.11311	0.30327	0.33026	0.35722	0.44047	0.40242	0.39524	0.28996	0.42838	0.40494	0.36838	0.3732	0.29499	0.30337	0.24038	0.3879	0.36895	0.28365	0.32113	0.40428	0.49304	0.37591	0.54079	0.42663	0.43526	0.26716	0.32954	0.27718	0.31185	0.429	0.29941
1657.2	0.44933	0.43183	0.3154	0.29754	0.26663	0.11745	0.29797	0.33135	0.36315	0.43921	0.4001	0.3961	0.3044	0.42652	0.39979	0.36438	0.375	0.30068	0.30581	0.23086	0.37968	0.36405	0.28418	0.32214	0.41914	0.49435	0.37985	0.54819	0.44528	0.44785	0.25899	0.32292	0.27893	0.31934	0.42949	0.29125
1658	0.44623	0.42984	0.30332	0.28929	0.26203	0.12923	0.29728	0.325	0.36383	0.44104	0.3959	0.40737	0.30364	0.41415	0.39683	0.35083	0.38196	0.30216	0.30748	0.23403	0.37809	0.36189	0.28648	0.32542	0.43563	0.50116	0.36443	0.53007	0.45353	0.45525	0.25512	0.32371	0.27612	0.32058	0.42413	0.28251
1658.8	0.45429	0.44081	0.30567	0.30194	0.27431	0.15568	0.30497	0.3317	0.37095	0.44837	0.39971	0.41382	0.31284	0.42827	0.39657	0.36109	0.40381	0.3194	0.31841	0.2441	0.37915	0.36751	0.29012	0.33703	0.43741	0.5253	0.33947	0.52442	0.48112	0.45626	0.26819	0.32626	0.27492	0.3239	0.431	0.29727
1659.7	0.45103	0.45015	0.31318	0.30138	0.26599	0.15243	0.29522	0.3296	0.37527	0.44369	0.39447	0.40878	0.31815	0.41939	0.39579	0.35585	0.40319	0.30847	0.3179	0.24591	0.39222	0.37046	0.29181	0.34644	0.45776	0.52999	0.36151	0.52709	0.50098	0.44651	0.25886	0.33156	0.27804	0.31924	0.41528	0.29185
1660.5	0.45127	0.447	0.31571	0.3044	0.27399	0.15238	0.30354	0.34261	0.39267	0.44295	0.39374	0.42078	0.30779	0.41722	0.40814	0.36009	0.41556	0.3	0.31959	0.24879	0.39917	0.3713	0.30358	0.34619	0.44776	0.52486	0.3672	0.50008	0.53087	0.41255	0.26399	0.34017	0.30119	0.32898	0.42267	0.29954
1661.3	0.44922	0.44549	0.30999	0.3062	0.28964	0.16726	0.30939	0.3529	0.39084	0.44949	0.40371	0.42205	0.29413	0.41233	0.41373	0.36236	0.42244	0.29932	0.32962	0.25896	0.40996	0.38114	0.3082	0.35752	0.43628	0.52027	0.37094	0.49553	0.55152	0.39413	0.27027	0.356	0.3028	0.33601	0.4224	0.29973
1662.1	0.45078	0.44161	0.32293	0.31492	0.28946	0.16998	0.31017	0.35692	0.39859	0.44354	0.40247	0.41718	0.29628	0.41211	0.41325	0.36756	0.41549	0.30586	0.32241	0.25398	0.40343	0.38635	0.31361	0.35676	0.444	0.50511	0.39792	0.51196	0.55599	0.37983	0.2654	0.35958	0.31221	0.33379	0.41211	0.3032
1663	0.45409	0.4234	0.31382	0.31468	0.29193	0.16346	0.30637	0.35726	0.39738	0.43622	0.4003	0.41347	0.294	0.39447	0.40862	0.35927	0.40569	0.28858	0.31469	0.2602	0.40942	0.38332	0.31193	0.35192	0.44763	0.48656	0.41263	0.51675	0.56511	0.36619	0.26633	0.36318	0.32762	0.33236	0.39486	0.28885
1663.8	0.45852	0.41955	0.3177	0.33167	0.30106	0.1878	0.32867	0.37388	0.40872	0.43897	0.43303	0.42076	0.30301	0.39323	0.41605	0.36708	0.41161	0.2963	0.33143	0.27208	0.40904	0.39878	0.32767	0.35746	0.43832	0.47745	0.40544	0.50503	0.54574	0.364	0.27518	0.37036	0.32515	0.3431	0.41003	0.29587
1664.6	0.44748	0.41885	0.32874	0.33217	0.28574	0.1989	0.32775	0.37551	0.41143	0.43618	0.43298	0.42633	0.30343	0.39922	0.41584	0.36334	0.40906	0.30865	0.33321	0.27671	0.40567	0.40141	0.3197	0.36246	0.43678	0.49604	0.41925	0.52623	0.5403	0.37823	0.26582	0.37932	0.31361	0.34217	0.40172	0.29584
1665.4	0.45048	0.42761	0.33823	0.34261	0.27674	0.22064	0.33483	0.37313	0.43503	0.44414	0.43451	0.43262	0.30733	0.40047	0.41919	0.36217	0.41285	0.32194	0.33927	0.28415	0.40613	0.4088	0.33459	0.3691	0.43728	0.5105	0.41749	0.50826	0.52655	0.39602	0.26954	0.3874	0.33361	0.34524	0.40686	0.30437
1666.2	0.45635	0.43053	0.32519	0.34795	0.28056	0.23345	0.34021	0.37632	0.43412	0.448	0.44675	0.44632	0.30926	0.40126	0.4204	0.35804	0.42121	0.32529	0.34923	0.2791	0.41572	0.40447	0.33424	0.38576	0.43587	0.52329	0.39661	0.48376	0.52914	0.42936	0.27268	0.38455	0.33682	0.34739	0.41343	0.31883
1667.1	0.44509	0.44357	0.33081	0.35364	0.28471	0.24506	0.35218	0.39518	0.44001	0.45822	0.44802	0.45592	0.31153	0.40596	0.42416	0.35951	0.42119	0.33612	0.36355	0.2864	0.41327	0.41514	0.33911	0.40016	0.45213	0.52822	0.40706	0.4934	0.52218	0.44519	0.2693	0.39209	0.33416	0.35741	0.40875	0.32728
1667.9	0.43959	0.44343	0.33674	0.34981	0.28355	0.26014	0.3469	0.39675	0.44376	0.46234	0.43638	0.46548	0.3064	0.41122	0.42729	0.36592	0.43024	0.34398	0.35767	0.28084	0.41178	0.41505	0.33697	0.41139	0.44445	0.53543	0.43045	0.49577	0.5403	0.4488	0.26664	0.38884	0.34124	0.35913	0.39888	0.33754
1668.7	0.44325	0.45813	0.3286	0.35118	0.29986	0.27513	0.35457	0.40446	0.44902	0.47234	0.44216	0.45653	0.31348	0.40686	0.41936	0.3616	0.44392	0.35144	0.37501	0.29133	0.41177	0.42349	0.34383	0.41759	0.4494	0.53828	0.41431	0.47994	0.53839	0.47032	0.28065	0.38952	0.34704	0.36757	0.39125	0.33626
1669.5	0.44413	0.45077	0.32776	0.36753	0.31361	0.27637	0.3581	0.41644	0.44909	0.47301	0.4452	0.45794	0.31552	0.4052	0.41595	0.36626	0.45103	0.35821	0.38367	0.30265	0.40599	0.41883	0.33964	0.42051	0.46258	0.52291	0.41565	0.51142	0.56428	0.47699	0.28603	0.391	0.34458	0.36492	0.38292	0.34459
1670.4	0.44574	0.44913	0.33977	0.37118	0.31906	0.28734	0.35955	0.42429	0.45736	0.47762	0.44528	0.45481	0.31205	0.40433	0.41439	0.36481	0.45606	0.35682	0.39322	0.31268	0.40393	0.42937	0.34325	0.42997	0.46371	0.50983	0.43118	0.51981	0.58184	0.45536	0.29277	0.39007	0.35634	0.36996	0.37537	0.3517
1671.2	0.4482	0.45018	0.34637	0.38049	0.30754	0.29879	0.36029	0.42763	0.46203	0.46833	0.44625	0.46102	0.31546	0.41346	0.40647	0.36592	0.45616	0.3608	0.4017	0.31757	0.39562	0.43026	0.35328	0.43819	0.45764	0.5257	0.416	0.51923	0.58598	0.46712	0.29689	0.39149	0.36133	0.37005	0.38114	0.36859
1672	0.45992	0.4497	0.34757	0.38264	0.31961	0.30941	0.37089	0.44028	0.47292	0.46655	0.45325	0.45844	0.31972	0.41231	0.40082	0.36072	0.46995	0.36473	0.41696	0.33025	0.39812	0.42629	0.35959	0.43904	0.46927	0.52633	0.3966	0.52162	0.60256	0.476	0.30378	0.40461	0.36661	0.36498	0.38129	0.36928
1672.8	0.46295	0.4481	0.36144	0.37646	0.31255	0.32105	0.37104	0.44971	0.47194	0.45206	0.45215	0.46907	0.32371	0.41698	0.39407	0.35812	0.45875	0.34874	0.42027	0.32476	0.39735	0.43173	0.36579	0.4559	0.47406	0.52713	0.40647	0.51517	0.6031	0.46842	0.29801	0.39783	0.37341	0.3587	0.38028	0.38162
1673.6	0.4731	0.44483	0.3719	0.37106	0.33848	0.3532	0.40418	0.46789	0.50047	0.4545	0.48155	0.46824	0.33408	0.40565	0.41856	0.37564	0.51163	0.36273	0.41705	0.33927	0.4219	0.42887	0.36836	0.45027	0.47102	0.54694	0.41769	0.49213	0.62655	0.47221	0.29711	0.41224	0.37327	0.34754	0.37756	0.3577
