# Supplementary material for: All-flexible chronoepifluidic nanoplasmonic patch for label-free metabolite profiling in sweat
Source: Nat Commun. 2025 Aug 27;16:8017. doi: 10.1038/s41467-025-63510-2 (PMC12391418; doi:10.1038/s41467-025-63510-2)
Supplement: Supplementary file 4 — Supplementary Data 1 [file 41467_2025_63510_MOESM4_ESM.zip › ML_SERS data_Base solution_UA_3.33uM_Lac_0mM_Tyr_66.7uM_Glu_167uM.csv]

	Measurement number
Wavenumber (cm-1)	1	2	3	4	5	6	7	8	9	10	11	12	13	14	15	16	17	18	19	20	21	22	23	24	25	26	27	28	29	30	31	32	33	34	35	36
457.71	0.34293	0.264	0.13747	0.43627	0.32663	0.22544	0.056198	0.27009	0.38782	0.23045	0.28719	0.24533	0.33006	0.33006	0.28563	0.17382	0.16743	0.23545	0.20434	0.2815	0.26686	0.23447	0.19259	0.23448	0.24237	0.50512	0.35374	0.28096	0.25483	0.50729	0.44376	0.32214	0.25202	0.41589	0.42142	0.34389
458.74	0.41799	0.30852	0.25401	0.48557	0.37348	0.30197	0.1696	0.32352	0.38386	0.30192	0.3526	0.29964	0.35284	0.35284	0.32677	0.21382	0.17665	0.26066	0.22329	0.31772	0.30369	0.26484	0.20193	0.24489	0.30502	0.50875	0.40155	0.30191	0.27215	0.49591	0.45632	0.34897	0.24738	0.45067	0.43343	0.36488
459.78	0.39841	0.31405	0.25529	0.48336	0.37793	0.36489	0.21701	0.36362	0.37699	0.34703	0.37147	0.31949	0.3529	0.3529	0.33182	0.23284	0.18575	0.29585	0.23738	0.32343	0.32592	0.28475	0.20609	0.25665	0.31918	0.52149	0.41511	0.31062	0.28837	0.50635	0.48342	0.37416	0.25899	0.46667	0.44227	0.37539
460.81	0.40816	0.33037	0.28709	0.4941	0.39888	0.41126	0.27684	0.3861	0.36981	0.37175	0.4043	0.3378	0.3671	0.3671	0.344	0.24923	0.19386	0.32357	0.25202	0.33304	0.35019	0.30369	0.21578	0.26256	0.34175	0.52623	0.43606	0.32381	0.30527	0.50951	0.51255	0.39578	0.26101	0.48442	0.45193	0.38184
461.85	0.38388	0.32368	0.28516	0.51291	0.41969	0.47574	0.32231	0.41286	0.38173	0.39672	0.41099	0.35481	0.36362	0.36362	0.34678	0.27137	0.20274	0.36122	0.26566	0.3428	0.37381	0.32171	0.22607	0.27155	0.34753	0.5396	0.4389	0.34358	0.33454	0.52409	0.54617	0.4148	0.28512	0.50526	0.46493	0.39457
462.88	0.38462	0.32839	0.30129	0.49852	0.43694	0.51188	0.36373	0.43157	0.40176	0.42078	0.43526	0.37571	0.37176	0.37176	0.34811	0.28655	0.2107	0.39203	0.27017	0.34615	0.38721	0.33792	0.23419	0.27397	0.35361	0.54753	0.45166	0.35576	0.35222	0.53629	0.57477	0.42606	0.30157	0.53237	0.47515	0.40445
463.92	0.41429	0.34552	0.34015	0.51809	0.46466	0.54442	0.41301	0.46029	0.43713	0.45446	0.44477	0.40447	0.3856	0.3856	0.36564	0.30906	0.22022	0.42588	0.28861	0.35963	0.41672	0.35257	0.24256	0.28491	0.36595	0.56466	0.47026	0.37229	0.38505	0.54782	0.60855	0.44093	0.32242	0.5616	0.47989	0.42035
464.93	0.41428	0.35527	0.35826	0.54352	0.49105	0.57803	0.4556	0.47819	0.47134	0.46788	0.46224	0.4328	0.39072	0.39072	0.37584	0.34047	0.22523	0.45829	0.29229	0.37851	0.43466	0.35983	0.24926	0.29811	0.37444	0.56955	0.48193	0.39217	0.39092	0.55639	0.62854	0.45249	0.34546	0.57144	0.48837	0.43617
465.96	0.43018	0.35654	0.37585	0.56054	0.50673	0.61203	0.48721	0.50427	0.50298	0.51008	0.47084	0.45448	0.39138	0.39138	0.38876	0.37337	0.23349	0.48566	0.29943	0.40027	0.45479	0.37565	0.25898	0.30243	0.38687	0.57122	0.48896	0.40532	0.40183	0.56429	0.65143	0.46688	0.37822	0.59296	0.50301	0.44086
467	0.4697	0.3779	0.40755	0.56472	0.52322	0.63452	0.52408	0.52877	0.54139	0.53878	0.48588	0.47941	0.4107	0.4107	0.39949	0.3901	0.24117	0.50392	0.31565	0.42813	0.47638	0.3873	0.26891	0.31369	0.40355	0.57675	0.51385	0.41304	0.41521	0.5771	0.68948	0.47978	0.39088	0.60677	0.51413	0.45576
468.03	0.48347	0.39432	0.42361	0.59272	0.54881	0.6525	0.55139	0.53701	0.54833	0.55375	0.49716	0.48422	0.41688	0.41688	0.41395	0.41023	0.25048	0.5207	0.32857	0.43419	0.4949	0.40017	0.27488	0.32845	0.41696	0.58231	0.52841	0.42589	0.42234	0.58939	0.71266	0.48981	0.40659	0.61082	0.52574	0.46838
469.06	0.47458	0.41996	0.44459	0.60433	0.57052	0.69985	0.57024	0.55948	0.56804	0.56514	0.51895	0.48595	0.42275	0.42275	0.42331	0.43207	0.25681	0.53378	0.33226	0.45954	0.51327	0.41723	0.28661	0.32821	0.44059	0.58481	0.54046	0.45068	0.43704	0.60909	0.73314	0.49945	0.43147	0.62835	0.54003	0.47844
470.1	0.50403	0.43951	0.47441	0.61366	0.59307	0.72227	0.58242	0.58308	0.57686	0.59292	0.54634	0.49704	0.43122	0.43122	0.4289	0.44163	0.26044	0.53993	0.34197	0.47436	0.52178	0.44001	0.30204	0.33726	0.45512	0.59122	0.55728	0.46789	0.45771	0.61709	0.7564	0.50927	0.44269	0.64543	0.55284	0.48828
471.13	0.50356	0.46157	0.50575	0.64282	0.61758	0.74211	0.60543	0.61584	0.61518	0.61132	0.5532	0.52662	0.43686	0.43686	0.43361	0.45661	0.26429	0.54464	0.3479	0.49373	0.54303	0.45439	0.30093	0.35686	0.46654	0.60203	0.57172	0.48813	0.48646	0.6269	0.77058	0.51753	0.45663	0.66245	0.55512	0.51732
472.16	0.4614	0.4629	0.53172	0.64231	0.64098	0.72823	0.58488	0.63278	0.62807	0.62601	0.55488	0.51981	0.42473	0.42473	0.43799	0.47339	0.26477	0.54216	0.33748	0.49211	0.54817	0.46083	0.29747	0.35171	0.47294	0.59881	0.56896	0.50113	0.49422	0.62061	0.7485	0.51559	0.46214	0.66739	0.55376	0.52471
473.17	0.48242	0.49997	0.57392	0.68058	0.67765	0.76772	0.60679	0.68163	0.65895	0.66469	0.57466	0.52716	0.44258	0.44258	0.44951	0.49709	0.26616	0.54628	0.34018	0.52813	0.57116	0.48669	0.31032	0.35238	0.49317	0.61168	0.58164	0.53348	0.51319	0.62938	0.74862	0.53654	0.48703	0.69025	0.57153	0.54063
474.21	0.51673	0.5138	0.61383	0.70419	0.70928	0.79731	0.63089	0.69988	0.69198	0.70311	0.57117	0.5422	0.45337	0.45337	0.46088	0.51396	0.26819	0.54337	0.34168	0.54343	0.58173	0.50643	0.30816	0.37287	0.50172	0.61246	0.59487	0.5485	0.51802	0.63439	0.73981	0.54852	0.49954	0.70538	0.57892	0.55849
475.24	0.52936	0.51599	0.6219	0.7356	0.73951	0.83855	0.6473	0.7398	0.7317	0.7132	0.56812	0.54821	0.459	0.459	0.46828	0.55313	0.27496	0.54593	0.34855	0.55795	0.60657	0.51206	0.30101	0.38071	0.51301	0.61781	0.58812	0.5697	0.53384	0.64799	0.73337	0.55475	0.51925	0.71021	0.58296	0.57973
476.27	0.56352	0.52286	0.65297	0.74475	0.77631	0.84704	0.64916	0.77053	0.75868	0.73368	0.58182	0.53158	0.46668	0.46668	0.47816	0.57071	0.27728	0.54397	0.35411	0.55604	0.61516	0.52022	0.30421	0.3856	0.52889	0.62478	0.59314	0.59027	0.53792	0.65517	0.72072	0.55704	0.53069	0.7133	0.59386	0.58926
477.31	0.65124	0.53816	0.66601	0.76496	0.7943	0.88823	0.68334	0.79504	0.80094	0.75889	0.59877	0.55756	0.49244	0.49244	0.48953	0.59312	0.28116	0.54191	0.36236	0.56475	0.6398	0.53986	0.30832	0.40636	0.54407	0.63195	0.60228	0.61534	0.54706	0.66375	0.73591	0.57289	0.56091	0.73671	0.60392	0.60391
478.34	0.69725	0.52018	0.68982	0.75822	0.80844	0.89344	0.68862	0.8049	0.83219	0.77226	0.60884	0.58781	0.49074	0.49074	0.50432	0.61304	0.28542	0.54221	0.37182	0.57208	0.65221	0.54537	0.30606	0.42491	0.54926	0.6393	0.60893	0.61695	0.56296	0.6662	0.73992	0.57471	0.56109	0.73967	0.60322	0.62116
479.37	0.7286	0.53517	0.69199	0.78197	0.83634	0.88775	0.6824	0.85274	0.85313	0.77838	0.65934	0.60149	0.50245	0.50245	0.51094	0.63542	0.2908	0.54183	0.38014	0.58608	0.66225	0.54895	0.31647	0.43457	0.56325	0.65472	0.60001	0.62724	0.58284	0.66734	0.74676	0.58318	0.5687	0.74678	0.61383	0.63407
480.38	0.75227	0.52974	0.7496	0.7875	0.85244	0.86668	0.67806	0.8586	0.88274	0.79171	0.69361	0.60252	0.51125	0.51125	0.52525	0.63408	0.28887	0.53353	0.3786	0.5968	0.67483	0.56461	0.33885	0.44388	0.5791	0.65665	0.61628	0.63341	0.59793	0.65934	0.74264	0.58726	0.57296	0.76312	0.62475	0.63537
481.41	0.75115	0.54292	0.78724	0.80071	0.86733	0.88989	0.67489	0.87523	0.88971	0.7949	0.69945	0.62496	0.51782	0.51782	0.54	0.65195	0.28939	0.52845	0.37665	0.61708	0.68091	0.57951	0.34599	0.45296	0.58669	0.66958	0.6328	0.63529	0.61731	0.66737	0.74844	0.60171	0.5717	0.77124	0.62405	0.6379
482.45	0.70548	0.54559	0.84424	0.81462	0.87649	0.91169	0.67385	0.90114	0.9138	0.81137	0.72077	0.64903	0.51052	0.51052	0.55357	0.65909	0.28826	0.53383	0.38168	0.63172	0.69358	0.58613	0.35436	0.46958	0.59834	0.6785	0.65052	0.63569	0.63604	0.67503	0.74979	0.60352	0.57665	0.77518	0.62448	0.65251
483.48	0.65651	0.53694	0.86921	0.83592	0.86695	0.91421	0.65448	0.93183	0.92739	0.79832	0.72506	0.65318	0.50813	0.50813	0.55059	0.66549	0.28278	0.51891	0.38169	0.63738	0.69386	0.58951	0.35693	0.478	0.61023	0.6797	0.65516	0.63895	0.65463	0.67831	0.74598	0.60656	0.58506	0.76464	0.62748	0.6481
484.51	0.61797	0.49771	0.8844	0.8324	0.84973	0.90845	0.63808	0.9108	0.93979	0.80049	0.69448	0.64543	0.4973	0.4973	0.54293	0.66764	0.27661	0.50486	0.37558	0.6321	0.70105	0.60296	0.35555	0.47095	0.60522	0.67376	0.66118	0.63672	0.66377	0.68002	0.74091	0.59777	0.5847	0.76045	0.61897	0.6427
485.54	0.52593	0.47597	0.8594	0.79688	0.81023	0.86005	0.6086	0.88054	0.93758	0.78548	0.66379	0.62259	0.46661	0.46661	0.53429	0.65362	0.26972	0.47709	0.36625	0.60089	0.69248	0.59034	0.33227	0.45532	0.58816	0.66623	0.66008	0.61323	0.66918	0.67051	0.72566	0.58403	0.58048	0.73817	0.59849	0.62528
486.57	0.48749	0.43969	0.81391	0.76736	0.79363	0.82354	0.59549	0.85134	0.9633	0.78295	0.65701	0.61386	0.4516	0.4516	0.52659	0.65672	0.26473	0.46698	0.36799	0.59084	0.70392	0.59481	0.32646	0.45196	0.58088	0.65937	0.63626	0.60716	0.6915	0.66451	0.71276	0.5692	0.59232	0.73536	0.59767	0.63144
487.58	0.39799	0.41229	0.76828	0.74606	0.77134	0.7691	0.5671	0.8148	0.94873	0.7444	0.64384	0.56763	0.43181	0.43181	0.51226	0.65484	0.25924	0.44235	0.35908	0.57831	0.6891	0.58459	0.31576	0.43696	0.56351	0.65563	0.62033	0.60363	0.70696	0.65403	0.68783	0.55669	0.57373	0.71668	0.59285	0.60818
488.61	0.38234	0.38136	0.74272	0.70711	0.77136	0.74398	0.54948	0.78622	0.94456	0.74354	0.64169	0.53894	0.42017	0.42017	0.50471	0.64186	0.2532	0.43302	0.35458	0.55519	0.68504	0.5841	0.31084	0.42811	0.5507	0.64602	0.60181	0.59408	0.72102	0.65041	0.67456	0.54352	0.56137	0.72163	0.57964	0.6007
489.64	0.3253	0.34245	0.70881	0.63077	0.76085	0.69353	0.52782	0.74963	0.92636	0.72802	0.64088	0.50704	0.4106	0.4106	0.49894	0.61719	0.24829	0.42135	0.35043	0.53339	0.67904	0.57272	0.31044	0.42203	0.54445	0.6341	0.57901	0.57135	0.74165	0.63527	0.6658	0.53766	0.55296	0.71394	0.57231	0.58859
490.67	0.33659	0.3374	0.69349	0.59828	0.77453	0.69263	0.52105	0.7528	0.91964	0.7089	0.62657	0.48833	0.42561	0.42561	0.48775	0.60955	0.24639	0.42305	0.34929	0.54092	0.67958	0.57246	0.30756	0.42554	0.54531	0.63512	0.5578	0.56385	0.77692	0.62989	0.66889	0.54351	0.54066	0.71379	0.5827	0.58967
491.7	0.29947	0.3369	0.70268	0.58609	0.75025	0.69051	0.48882	0.74173	0.91627	0.69577	0.64051	0.46213	0.41835	0.41835	0.4841	0.58849	0.24568	0.42187	0.33689	0.5365	0.6781	0.56031	0.31036	0.42883	0.54739	0.63638	0.55284	0.55309	0.78747	0.62431	0.65396	0.5493	0.52964	0.70422	0.58081	0.58249
492.74	0.28317	0.32551	0.6921	0.55185	0.73786	0.68687	0.47275	0.72386	0.90266	0.68012	0.63715	0.443	0.41832	0.41832	0.48327	0.57465	0.2443	0.41726	0.33604	0.52616	0.68465	0.55663	0.31875	0.42241	0.54402	0.63764	0.54641	0.53363	0.81198	0.62653	0.64834	0.55244	0.52842	0.7027	0.5783	0.5847
493.74	0.26815	0.31632	0.67973	0.57318	0.73495	0.68637	0.46687	0.72219	0.89908	0.69143	0.6336	0.44608	0.42633	0.42633	0.48964	0.57682	0.24194	0.43441	0.33252	0.5317	0.69373	0.55394	0.32623	0.4367	0.54661	0.63867	0.55407	0.53339	0.83822	0.63187	0.64438	0.55653	0.53758	0.70056	0.58197	0.59417
494.77	0.28096	0.31032	0.695	0.60754	0.7235	0.70971	0.4835	0.72901	0.88474	0.69182	0.64374	0.44355	0.42849	0.42849	0.50025	0.57866	0.24192	0.43893	0.33404	0.5467	0.69754	0.55921	0.32594	0.44247	0.55552	0.64801	0.57353	0.55307	0.86071	0.64489	0.6476	0.56789	0.54527	0.707	0.59206	0.6046
495.8	0.23502	0.28687	0.67866	0.58258	0.70762	0.68137	0.46948	0.73441	0.85639	0.69562	0.65049	0.45359	0.41662	0.41662	0.50616	0.56733	0.24146	0.44358	0.33296	0.54641	0.69938	0.56127	0.33486	0.44711	0.56075	0.654	0.56887	0.55257	0.87434	0.64698	0.63639	0.56836	0.55374	0.70315	0.58854	0.60629
496.83	0.21184	0.28516	0.67281	0.57134	0.69503	0.67654	0.49064	0.73807	0.82354	0.69389	0.62564	0.44314	0.42302	0.42302	0.50691	0.55877	0.23717	0.45265	0.33739	0.55341	0.69774	0.56353	0.33586	0.45159	0.56247	0.66089	0.5833	0.55781	0.89764	0.64114	0.6419	0.5622	0.5634	0.70936	0.58673	0.61562
497.86	0.26567	0.2879	0.64109	0.56837	0.68271	0.65831	0.5047	0.74434	0.79709	0.70645	0.59809	0.43868	0.43483	0.43483	0.49917	0.55119	0.23299	0.4718	0.33543	0.55569	0.69191	0.56341	0.33536	0.46774	0.57728	0.66037	0.57361	0.55931	0.90473	0.63393	0.6479	0.55736	0.57196	0.70304	0.5803	0.62443
498.87	0.22508	0.29397	0.58934	0.50575	0.64613	0.6274	0.51846	0.69628	0.76536	0.66555	0.56405	0.4135	0.42598	0.42598	0.48415	0.5274	0.23256	0.46385	0.33192	0.53341	0.68222	0.55162	0.33079	0.45348	0.57253	0.66457	0.55309	0.55267	0.90047	0.62116	0.65698	0.55452	0.56952	0.68422	0.57539	0.62527
499.9	0.23161	0.31997	0.56246	0.49704	0.65147	0.62327	0.53062	0.69034	0.75056	0.65081	0.54598	0.40884	0.43046	0.43046	0.47741	0.53065	0.23167	0.48093	0.32684	0.52577	0.67379	0.54407	0.32478	0.45633	0.56948	0.67472	0.55301	0.56196	0.91236	0.61152	0.65274	0.55325	0.57603	0.68006	0.56738	0.63237
500.93	0.24885	0.3429	0.54957	0.52505	0.63484	0.64629	0.57152	0.664	0.7288	0.65602	0.54584	0.41325	0.43454	0.43454	0.4737	0.53538	0.22933	0.50073	0.33578	0.52154	0.67007	0.54147	0.3341	0.46019	0.57547	0.68509	0.57204	0.58347	0.92004	0.61123	0.67905	0.55636	0.57916	0.68309	0.5779	0.65303
501.96	0.2802	0.34647	0.53356	0.51012	0.66093	0.64907	0.5981	0.64991	0.71868	0.66605	0.55482	0.41831	0.43463	0.43463	0.4702	0.53766	0.2321	0.51308	0.3335	0.50781	0.6613	0.53529	0.34233	0.46145	0.57745	0.68254	0.5855	0.59788	0.93	0.61695	0.70552	0.56877	0.58471	0.67619	0.58188	0.66396
502.99	0.25763	0.34209	0.54254	0.51046	0.68003	0.65415	0.6074	0.6413	0.70146	0.66683	0.56825	0.42292	0.43438	0.43438	0.47619	0.5438	0.2349	0.5261	0.3304	0.50847	0.65632	0.53095	0.34698	0.45466	0.57584	0.69068	0.60571	0.61804	0.94437	0.60898	0.71992	0.58057	0.58944	0.67253	0.58932	0.67123
504.02	0.26001	0.33506	0.53974	0.52267	0.68383	0.6538	0.59792	0.63752	0.67468	0.6705	0.58027	0.42221	0.42993	0.42993	0.46984	0.54293	0.23554	0.53588	0.32472	0.51382	0.64198	0.52835	0.35013	0.4661	0.57787	0.68477	0.61569	0.63132	0.94783	0.60017	0.71425	0.58638	0.59247	0.67468	0.59118	0.67641
505.02	0.27866	0.33041	0.53966	0.51493	0.67855	0.64562	0.60071	0.6431	0.67317	0.6845	0.58302	0.42764	0.43735	0.43735	0.4621	0.53219	0.23603	0.55827	0.3289	0.50926	0.65212	0.51949	0.3701	0.47092	0.57839	0.6779	0.62518	0.63216	0.95519	0.59708	0.72585	0.5812	0.59702	0.66441	0.60331	0.68724
506.05	0.29453	0.34069	0.5299	0.51125	0.69735	0.64856	0.58653	0.63337	0.67472	0.69257	0.57061	0.43752	0.44695	0.44695	0.45371	0.52901	0.23605	0.57307	0.31799	0.51446	0.65934	0.51056	0.37201	0.47442	0.5724	0.67326	0.61996	0.62637	0.95172	0.59051	0.71841	0.5871	0.60705	0.65766	0.59644	0.69483
507.08	0.29027	0.32965	0.48594	0.50447	0.67923	0.63334	0.57758	0.61486	0.64321	0.66801	0.55091	0.43782	0.44857	0.44857	0.43631	0.52353	0.23304	0.57897	0.31827	0.51	0.65103	0.49158	0.36515	0.47042	0.56952	0.66387	0.59785	0.61855	0.94717	0.57713	0.69866	0.5816	0.6115	0.64061	0.59249	0.69581
508.11	0.29047	0.34289	0.45405	0.48372	0.66901	0.64753	0.57448	0.59516	0.62309	0.67912	0.53065	0.4482	0.44695	0.44695	0.42093	0.51446	0.23244	0.59329	0.32054	0.49843	0.65481	0.49183	0.36377	0.47714	0.56766	0.65435	0.57854	0.61051	0.94894	0.58361	0.69006	0.57503	0.60953	0.63961	0.59416	0.70619
509.14	0.33781	0.36004	0.44928	0.48252	0.68077	0.66839	0.59431	0.59543	0.62072	0.70898	0.53073	0.46291	0.45606	0.45606	0.41749	0.52349	0.23054	0.61926	0.32888	0.50923	0.66603	0.49589	0.36784	0.4728	0.57893	0.6601	0.59215	0.60986	0.95684	0.58591	0.69942	0.57821	0.61606	0.63798	0.60158	0.7189
510.14	0.3156	0.35841	0.43973	0.49799	0.68288	0.67816	0.58833	0.5777	0.5775	0.6938	0.5109	0.47367	0.45225	0.45225	0.41965	0.53132	0.22877	0.6268	0.32802	0.5119	0.64788	0.49172	0.36045	0.47429	0.57557	0.66405	0.58794	0.62479	0.94876	0.58918	0.69537	0.58627	0.61875	0.63253	0.59668	0.72238
511.17	0.30798	0.34829	0.43807	0.49132	0.68381	0.69132	0.61353	0.58399	0.5636	0.68815	0.51479	0.47511	0.45145	0.45145	0.4197	0.52966	0.23212	0.63737	0.33543	0.5214	0.65147	0.50252	0.36156	0.48019	0.58477	0.66224	0.59424	0.63186	0.94761	0.59791	0.69577	0.59109	0.6271	0.63061	0.60722	0.72775
512.2	0.30313	0.35548	0.46883	0.48328	0.68039	0.70891	0.61578	0.59294	0.55602	0.69848	0.52176	0.48004	0.45548	0.45548	0.42614	0.52373	0.23248	0.65374	0.34234	0.51738	0.66082	0.51334	0.36913	0.48188	0.586	0.66868	0.6026	0.63954	0.93624	0.59862	0.70586	0.59479	0.6211	0.62804	0.60856	0.73209
513.23	0.29337	0.35281	0.46125	0.4967	0.66113	0.70509	0.60194	0.58039	0.55492	0.67896	0.5038	0.46981	0.45263	0.45263	0.42572	0.5207	0.2274	0.65802	0.33715	0.52671	0.65154	0.50671	0.3646	0.46803	0.5842	0.6647	0.60897	0.64509	0.90874	0.5981	0.69902	0.60103	0.62815	0.6129	0.59825	0.71366
514.23	0.28109	0.36508	0.44318	0.47607	0.63662	0.68106	0.58309	0.56381	0.54561	0.65519	0.48304	0.44478	0.44379	0.44379	0.42091	0.49956	0.22632	0.64922	0.32815	0.51273	0.64473	0.49368	0.3527	0.45954	0.57475	0.66166	0.58892	0.64187	0.88782	0.58666	0.68993	0.59711	0.63243	0.59973	0.58866	0.69818
515.26	0.27449	0.37962	0.42912	0.44013	0.6093	0.68355	0.56964	0.53647	0.55081	0.65375	0.46947	0.42631	0.44325	0.44325	0.41521	0.47654	0.22331	0.64972	0.32399	0.50948	0.6486	0.49382	0.34702	0.45391	0.57588	0.66163	0.57845	0.62856	0.85562	0.57904	0.68501	0.58807	0.62176	0.58861	0.58135	0.68672
516.29	0.29287	0.38443	0.42786	0.44301	0.59052	0.69032	0.54355	0.51854	0.56405	0.63499	0.46685	0.42905	0.44267	0.44267	0.41429	0.47806	0.21899	0.65188	0.32108	0.49509	0.64171	0.47758	0.34083	0.4484	0.57317	0.65649	0.56862	0.63377	0.83018	0.57677	0.6873	0.58067	0.62344	0.58027	0.56716	0.67625
517.32	0.31428	0.39682	0.40079	0.46361	0.5859	0.69293	0.52358	0.50785	0.56311	0.62563	0.46427	0.4496	0.4435	0.4435	0.40486	0.47853	0.21662	0.64757	0.31287	0.50606	0.63014	0.4737	0.3368	0.44131	0.5715	0.65231	0.55614	0.64179	0.80247	0.58576	0.67709	0.57636	0.62642	0.58538	0.56952	0.66025
518.34	0.39805	0.40046	0.44436	0.48917	0.5974	0.71673	0.54963	0.52641	0.59463	0.61672	0.48907	0.48758	0.45878	0.45878	0.41253	0.48661	0.22185	0.6577	0.32483	0.5037	0.64554	0.46777	0.34387	0.45192	0.58538	0.66267	0.57118	0.66988	0.79387	0.5951	0.70672	0.58029	0.64866	0.59176	0.58211	0.67783
519.35	0.39758	0.39202	0.47133	0.51918	0.60081	0.71809	0.55349	0.53087	0.61535	0.61059	0.48192	0.51444	0.47039	0.47039	0.4263	0.49889	0.22487	0.65622	0.32847	0.5126	0.64883	0.46695	0.3446	0.45156	0.59284	0.66157	0.5834	0.67988	0.77282	0.60194	0.71352	0.57755	0.65268	0.5906	0.57819	0.6815
520.37	0.44933	0.39534	0.46902	0.54427	0.6208	0.71306	0.5611	0.53316	0.63372	0.62173	0.48869	0.53471	0.47297	0.47297	0.4292	0.51592	0.22872	0.64603	0.32856	0.50851	0.65615	0.46239	0.34276	0.44811	0.60243	0.65619	0.5911	0.68984	0.76255	0.61363	0.71728	0.58531	0.66755	0.59638	0.58219	0.68755
521.4	0.50774	0.4033	0.46836	0.5471	0.63195	0.70681	0.55499	0.53798	0.63259	0.63083	0.48849	0.54277	0.48616	0.48616	0.43407	0.52288	0.23123	0.63364	0.32631	0.51274	0.66002	0.47365	0.34201	0.43937	0.6099	0.66044	0.60022	0.69821	0.75111	0.62212	0.71719	0.59284	0.65926	0.59504	0.58438	0.68992
522.43	0.53159	0.39988	0.47733	0.54587	0.60715	0.69125	0.55504	0.54015	0.6412	0.6291	0.47893	0.54521	0.49405	0.49405	0.43754	0.53454	0.2315	0.61236	0.32467	0.50922	0.6667	0.46715	0.33345	0.44564	0.6234	0.65861	0.60365	0.70176	0.74304	0.6187	0.7329	0.59685	0.65939	0.59004	0.57631	0.69674
523.43	0.50544	0.41394	0.45925	0.52544	0.61078	0.67363	0.52767	0.5321	0.6363	0.63389	0.4833	0.53069	0.49413	0.49413	0.42739	0.52838	0.23214	0.58362	0.31277	0.50718	0.65755	0.47174	0.32613	0.43821	0.6305	0.65917	0.59083	0.69858	0.73535	0.60952	0.71915	0.59522	0.64223	0.59384	0.57357	0.69282
524.46	0.53949	0.42248	0.46151	0.52889	0.59996	0.68876	0.51038	0.54239	0.62568	0.65471	0.4967	0.5451	0.50308	0.50308	0.42054	0.53025	0.23179	0.57936	0.31846	0.50965	0.66185	0.47184	0.32383	0.43769	0.63814	0.66194	0.59118	0.7144	0.73889	0.62004	0.72459	0.60508	0.6463	0.60558	0.57577	0.69738
525.48	0.49389	0.40626	0.47019	0.54362	0.57866	0.67183	0.49397	0.53339	0.62363	0.63798	0.4884	0.55124	0.49365	0.49365	0.41463	0.52594	0.23067	0.56495	0.31339	0.50727	0.65316	0.46464	0.31607	0.43749	0.64268	0.65776	0.58957	0.71385	0.73191	0.60919	0.73254	0.6044	0.65121	0.59225	0.56835	0.69976
526.51	0.4376	0.39777	0.44696	0.55006	0.56731	0.65388	0.46569	0.50898	0.60912	0.61606	0.4594	0.5409	0.47894	0.47894	0.40066	0.51199	0.23184	0.54232	0.31293	0.49547	0.6414	0.43979	0.29618	0.43486	0.63757	0.64338	0.57298	0.70611	0.72156	0.60606	0.73305	0.59505	0.65715	0.58041	0.55431	0.68406
527.51	0.43355	0.38962	0.43893	0.55587	0.5903	0.64542	0.46627	0.48645	0.60554	0.61528	0.46734	0.5279	0.47614	0.47614	0.40136	0.50309	0.23449	0.53614	0.32285	0.48415	0.6432	0.436	0.29434	0.43027	0.64508	0.64164	0.56957	0.70651	0.71993	0.60858	0.74434	0.58845	0.66603	0.58615	0.55661	0.67961
528.54	0.42389	0.36815	0.4252	0.57211	0.5636	0.6225	0.46022	0.49287	0.61158	0.60767	0.45402	0.53042	0.46642	0.46642	0.4019	0.5059	0.23299	0.52266	0.32479	0.48715	0.63751	0.43134	0.28235	0.42892	0.63882	0.63701	0.56362	0.6944	0.71684	0.60514	0.74583	0.58546	0.67366	0.58029	0.5489	0.67441
529.56	0.38883	0.35581	0.40437	0.58228	0.5732	0.59409	0.45316	0.48589	0.60998	0.57436	0.45997	0.50794	0.4525	0.4525	0.39432	0.50703	0.23293	0.50497	0.31799	0.47501	0.63207	0.42389	0.27387	0.42643	0.6408	0.6346	0.55419	0.68921	0.70606	0.60865	0.74084	0.57927	0.67	0.57365	0.55606	0.65683
530.59	0.41446	0.36389	0.41116	0.53873	0.57659	0.57949	0.42684	0.48887	0.58734	0.54249	0.46375	0.4977	0.45613	0.45613	0.38954	0.49738	0.23247	0.48684	0.3203	0.46428	0.61333	0.40822	0.26212	0.41774	0.64016	0.61789	0.54333	0.67422	0.6987	0.6087	0.72672	0.56541	0.65974	0.56512	0.55508	0.63553
531.61	0.40771	0.35739	0.43859	0.52502	0.56132	0.56924	0.43833	0.4946	0.58798	0.54319	0.48596	0.49237	0.45156	0.45156	0.39415	0.49721	0.22878	0.47872	0.32388	0.45302	0.60082	0.41175	0.26267	0.41667	0.64473	0.62074	0.5509	0.67039	0.6909	0.60186	0.72399	0.55485	0.66294	0.57377	0.56009	0.62589
532.62	0.39487	0.35487	0.45518	0.53778	0.55331	0.55384	0.43414	0.52105	0.5828	0.539	0.49421	0.50221	0.44591	0.44591	0.39987	0.49142	0.22932	0.46931	0.32756	0.44824	0.58695	0.41535	0.25472	0.41201	0.63898	0.61897	0.55543	0.66648	0.69095	0.60983	0.70483	0.55605	0.66644	0.57197	0.56064	0.61306
533.64	0.35423	0.34923	0.45521	0.51554	0.56105	0.53486	0.41796	0.51983	0.54854	0.52979	0.49201	0.48684	0.43843	0.43843	0.40193	0.47432	0.22823	0.4586	0.33393	0.43257	0.57488	0.40041	0.24672	0.40811	0.63242	0.60689	0.55329	0.64914	0.67555	0.61078	0.69544	0.54824	0.66759	0.56606	0.56267	0.59004
534.67	0.40877	0.34755	0.48313	0.52044	0.56681	0.52522	0.41955	0.52792	0.55172	0.54337	0.50685	0.5069	0.45041	0.45041	0.41171	0.47488	0.22882	0.45279	0.34512	0.43952	0.56561	0.40158	0.2441	0.40752	0.64175	0.60073	0.55893	0.64174	0.67082	0.60814	0.70143	0.54514	0.68703	0.56793	0.565	0.58843
535.67	0.40152	0.34387	0.46482	0.55776	0.57196	0.51632	0.42625	0.53153	0.55313	0.56199	0.52444	0.49807	0.44369	0.44369	0.41222	0.4771	0.22605	0.45109	0.35254	0.44291	0.57181	0.40516	0.2423	0.40364	0.64271	0.61333	0.55089	0.63457	0.66512	0.6084	0.69772	0.53656	0.7083	0.57502	0.57107	0.57222
536.69	0.43424	0.34988	0.46899	0.59397	0.59316	0.50488	0.42731	0.54849	0.54612	0.57999	0.54658	0.50028	0.4485	0.4485	0.42659	0.48684	0.22925	0.44914	0.35882	0.44824	0.56964	0.40925	0.24711	0.40278	0.65372	0.6198	0.55807	0.62995	0.67226	0.61584	0.69227	0.53591	0.73135	0.58398	0.58477	0.56275
537.72	0.44471	0.35123	0.46371	0.59333	0.58894	0.51745	0.42226	0.53476	0.542	0.58057	0.56502	0.49485	0.44384	0.44384	0.42415	0.48413	0.22451	0.44659	0.36314	0.44825	0.56148	0.39451	0.25035	0.39977	0.65045	0.61805	0.55699	0.59718	0.64797	0.60857	0.69521	0.5222	0.74719	0.57233	0.59307	0.54116
538.74	0.4995	0.36521	0.47157	0.61643	0.58987	0.54318	0.44048	0.54329	0.54027	0.60796	0.60612	0.50327	0.44955	0.44955	0.4383	0.49281	0.22388	0.45834	0.3692	0.46371	0.5708	0.39967	0.25568	0.40345	0.66583	0.62901	0.57013	0.59349	0.64291	0.62054	0.70513	0.52116	0.76829	0.57326	0.60404	0.53164
539.74	0.45657	0.36714	0.45258	0.60863	0.58355	0.54483	0.42477	0.52703	0.52766	0.60719	0.6013	0.47402	0.43638	0.43638	0.43977	0.47625	0.21762	0.45045	0.36428	0.43583	0.55791	0.38712	0.25399	0.39406	0.64846	0.63086	0.56765	0.55565	0.62229	0.61324	0.67384	0.49231	0.77062	0.562	0.59558	0.49703
540.77	0.43216	0.37111	0.46276	0.59582	0.56998	0.55463	0.43711	0.5389	0.52965	0.62097	0.61451	0.48719	0.4399	0.4399	0.44811	0.46777	0.21478	0.45018	0.36428	0.42697	0.55188	0.3915	0.2487	0.40305	0.64411	0.62928	0.58209	0.53315	0.60596	0.61762	0.67654	0.49106	0.78511	0.56881	0.58932	0.49246
541.79	0.39756	0.37127	0.45528	0.58057	0.56961	0.57623	0.4357	0.54313	0.53143	0.64779	0.63356	0.48969	0.4267	0.4267	0.45012	0.44745	0.21093	0.44943	0.36094	0.42506	0.5411	0.38717	0.24012	0.40715	0.62505	0.61991	0.57526	0.50621	0.58564	0.60531	0.66713	0.47428	0.78622	0.55509	0.58727	0.48564
542.82	0.39402	0.3626	0.45887	0.55706	0.55321	0.53651	0.43226	0.54424	0.51597	0.65154	0.64078	0.46454	0.42043	0.42043	0.45615	0.42998	0.2053	0.43016	0.34486	0.42425	0.53205	0.37944	0.22671	0.40207	0.61315	0.61422	0.57403	0.49284	0.57271	0.59556	0.6495	0.45798	0.78764	0.54653	0.57149	0.47273
543.82	0.38465	0.37338	0.4692	0.55714	0.57469	0.53445	0.42881	0.53234	0.53111	0.66696	0.64865	0.47338	0.42021	0.42021	0.46345	0.41916	0.20169	0.41417	0.33588	0.41179	0.52483	0.37614	0.22328	0.40622	0.59624	0.60854	0.57664	0.47478	0.56641	0.59486	0.63142	0.44094	0.79685	0.55007	0.56435	0.4625
544.84	0.39958	0.3897	0.50759	0.55613	0.59302	0.56848	0.46323	0.57563	0.54499	0.69803	0.68312	0.4945	0.42949	0.42949	0.48325	0.41922	0.20484	0.42114	0.33442	0.4372	0.53634	0.38553	0.22226	0.42258	0.59544	0.60941	0.59711	0.4774	0.5723	0.60964	0.64734	0.45802	0.80556	0.54979	0.56957	0.47515
545.86	0.43351	0.39985	0.53183	0.58027	0.61822	0.57225	0.45537	0.57315	0.55426	0.73705	0.70464	0.48874	0.4315	0.4315	0.49788	0.42025	0.20405	0.41566	0.32595	0.44085	0.53836	0.38692	0.22813	0.42051	0.58232	0.60973	0.60697	0.46949	0.56973	0.60617	0.62872	0.4529	0.79796	0.55129	0.5799	0.46572
546.89	0.46643	0.41831	0.55961	0.59599	0.62769	0.57748	0.46674	0.5795	0.55319	0.74035	0.72205	0.48475	0.44469	0.44469	0.50327	0.42256	0.20215	0.41386	0.31711	0.44957	0.54795	0.3886	0.23878	0.4241	0.57341	0.61892	0.62405	0.46591	0.56719	0.61995	0.63776	0.45609	0.79369	0.55804	0.581	0.45812
547.89	0.48533	0.45471	0.59233	0.63038	0.68188	0.6226	0.48266	0.5977	0.58882	0.79141	0.73268	0.50549	0.46056	0.46056	0.51798	0.42998	0.20766	0.42199	0.31848	0.45857	0.55654	0.40518	0.24494	0.44054	0.56376	0.62955	0.64412	0.46945	0.57195	0.62426	0.64466	0.45291	0.78949	0.57414	0.58777	0.4679
548.91	0.50756	0.46361	0.62149	0.66421	0.69661	0.62024	0.49405	0.60828	0.58982	0.81226	0.73655	0.50253	0.4634	0.4634	0.5197	0.433	0.21053	0.41848	0.30978	0.46254	0.55022	0.41384	0.24903	0.44387	0.55091	0.63422	0.64995	0.47032	0.56718	0.61767	0.64573	0.44483	0.78174	0.57808	0.59427	0.47797
549.93	0.56038	0.45993	0.63009	0.68335	0.70093	0.61934	0.48323	0.60635	0.59505	0.8244	0.73519	0.49636	0.4605	0.4605	0.52212	0.43209	0.20897	0.40082	0.29373	0.46334	0.53841	0.4152	0.25386	0.44599	0.53576	0.63522	0.65294	0.46621	0.56312	0.61266	0.63795	0.43282	0.76827	0.5869	0.59213	0.4681
550.93	0.54974	0.46847	0.63806	0.69357	0.69304	0.64127	0.50337	0.62889	0.58916	0.81032	0.72565	0.50601	0.46129	0.46129	0.52324	0.42247	0.20852	0.38408	0.28492	0.46457	0.53354	0.40978	0.25357	0.44888	0.52112	0.63605	0.65242	0.46644	0.56167	0.61372	0.64632	0.42111	0.74811	0.57511	0.58327	0.46687
551.96	0.54847	0.46653	0.63063	0.67107	0.67643	0.63727	0.49689	0.61356	0.5853	0.77762	0.69308	0.5221	0.45332	0.45332	0.51856	0.40934	0.20542	0.36959	0.27383	0.45057	0.52603	0.40785	0.23744	0.44993	0.50267	0.62349	0.64257	0.45082	0.55562	0.60739	0.63515	0.40609	0.72365	0.56466	0.57179	0.47468
552.98	0.52691	0.45648	0.62132	0.66487	0.65503	0.63337	0.48566	0.62388	0.57085	0.73594	0.68923	0.53231	0.44287	0.44287	0.51137	0.40337	0.20234	0.35695	0.26129	0.45256	0.52036	0.39587	0.23242	0.43867	0.4846	0.6175	0.62659	0.44103	0.55508	0.61063	0.61063	0.41124	0.6969	0.54739	0.56362	0.47218
553.98	0.4865	0.44289	0.59856	0.61878	0.62097	0.61869	0.47026	0.60792	0.55076	0.68623	0.6723	0.51209	0.42724	0.42724	0.50155	0.38803	0.19633	0.33096	0.25171	0.45121	0.51768	0.38788	0.22804	0.42883	0.46249	0.59755	0.60777	0.42039	0.54182	0.60325	0.59186	0.41264	0.65404	0.53229	0.54644	0.46158
555	0.41279	0.43137	0.57045	0.58302	0.61195	0.59635	0.45549	0.57779	0.51424	0.61239	0.65071	0.4994	0.41504	0.41504	0.48625	0.36958	0.19357	0.31794	0.24573	0.4346	0.50974	0.37284	0.21707	0.41942	0.4354	0.57588	0.5803	0.40457	0.53012	0.59191	0.57016	0.40416	0.61476	0.51102	0.5319	0.46139
556.02	0.40391	0.39779	0.56444	0.54537	0.58803	0.55877	0.43239	0.54946	0.49261	0.5578	0.6225	0.47707	0.39875	0.39875	0.46882	0.36075	0.18783	0.30475	0.2412	0.42076	0.50022	0.36122	0.20807	0.40526	0.4148	0.55512	0.56346	0.38957	0.52132	0.58302	0.55217	0.40439	0.58184	0.49796	0.51399	0.45022
557.05	0.38583	0.38147	0.57244	0.54053	0.59324	0.54422	0.42174	0.55384	0.48211	0.52344	0.60914	0.44774	0.39631	0.39631	0.45743	0.35738	0.18539	0.28723	0.23802	0.42173	0.49592	0.34734	0.20657	0.3893	0.39758	0.54722	0.55308	0.38894	0.51521	0.5698	0.53883	0.41703	0.54977	0.48141	0.50166	0.44026
558.04	0.36893	0.36637	0.5645	0.50926	0.59019	0.51961	0.42618	0.53363	0.45622	0.48932	0.57737	0.42621	0.39229	0.39229	0.44227	0.3503	0.1845	0.28072	0.23458	0.40316	0.49508	0.34751	0.20567	0.38149	0.3833	0.53349	0.54902	0.38466	0.50059	0.56245	0.54131	0.41141	0.51632	0.46423	0.48755	0.43364
559.07	0.35852	0.34987	0.594	0.49738	0.60723	0.52218	0.42169	0.55153	0.44095	0.44788	0.56312	0.42152	0.38792	0.38792	0.43571	0.3551	0.18514	0.27931	0.24099	0.3898	0.48672	0.33335	0.19855	0.37401	0.36962	0.5309	0.55467	0.38513	0.49578	0.56249	0.53622	0.41081	0.48577	0.435	0.4832	0.42312
560.09	0.39558	0.35996	0.62818	0.51424	0.60678	0.53107	0.44161	0.58131	0.44941	0.45546	0.56807	0.41901	0.38799	0.38799	0.43453	0.36313	0.1864	0.2797	0.25423	0.39238	0.4972	0.34505	0.20103	0.3693	0.36045	0.53757	0.55851	0.39729	0.4905	0.56092	0.54754	0.42403	0.47015	0.43562	0.47551	0.42185
561.09	0.41043	0.37336	0.62761	0.50161	0.60791	0.52006	0.4458	0.57743	0.44483	0.43959	0.57733	0.4255	0.37998	0.37998	0.43236	0.3558	0.18991	0.28314	0.253	0.38908	0.49875	0.3463	0.19937	0.37145	0.34751	0.53696	0.56004	0.40471	0.47863	0.55674	0.54359	0.42172	0.44319	0.4242	0.46778	0.42937
562.11	0.40573	0.3671	0.62295	0.50054	0.60067	0.52366	0.4633	0.58545	0.45061	0.43611	0.58434	0.4331	0.37602	0.37602	0.43225	0.35309	0.19349	0.2976	0.26134	0.38155	0.50548	0.35404	0.21103	0.37435	0.34698	0.53709	0.56866	0.41296	0.4671	0.56123	0.54308	0.42382	0.42847	0.42042	0.46132	0.42673
563.13	0.42921	0.36903	0.62144	0.51136	0.58307	0.54618	0.45051	0.57511	0.45271	0.41994	0.59793	0.44753	0.37644	0.37644	0.42672	0.35756	0.1928	0.29973	0.26727	0.3794	0.51164	0.3579	0.21353	0.38172	0.34435	0.54543	0.5633	0.42034	0.45344	0.56113	0.53817	0.4287	0.41364	0.42516	0.45701	0.42877
564.13	0.45002	0.39074	0.61027	0.50785	0.55494	0.57156	0.45949	0.56792	0.45815	0.41325	0.59999	0.43471	0.38218	0.38218	0.42344	0.35682	0.19128	0.31438	0.27213	0.38178	0.52577	0.36242	0.22002	0.38071	0.34167	0.55697	0.56096	0.42622	0.43954	0.55621	0.53748	0.43815	0.4159	0.42552	0.44596	0.42412
565.15	0.43368	0.38386	0.59266	0.48663	0.54661	0.56811	0.43234	0.55952	0.44432	0.38285	0.58452	0.43778	0.37485	0.37485	0.40546	0.35192	0.19017	0.32402	0.2692	0.37764	0.53185	0.35847	0.22229	0.38045	0.34179	0.55646	0.55295	0.425	0.43395	0.55561	0.52023	0.4423	0.40156	0.41154	0.44298	0.41884
566.17	0.41974	0.37626	0.58824	0.48922	0.53974	0.58909	0.42244	0.58419	0.44697	0.36884	0.57927	0.42693	0.3757	0.3757	0.402	0.3574	0.19013	0.33297	0.28632	0.38996	0.5402	0.36006	0.23137	0.38414	0.34102	0.56833	0.54678	0.41789	0.42576	0.5587	0.52517	0.45883	0.40398	0.40971	0.44059	0.41026
567.17	0.413	0.37784	0.59157	0.47986	0.53719	0.58726	0.39467	0.58681	0.43697	0.35715	0.57891	0.41288	0.37259	0.37259	0.40264	0.36128	0.19055	0.34049	0.29643	0.39084	0.54927	0.35857	0.23178	0.38383	0.33221	0.57569	0.53957	0.4039	0.42321	0.55355	0.5158	0.46408	0.39458	0.39883	0.43836	0.40378
568.19	0.41421	0.37537	0.60199	0.47408	0.54521	0.5954	0.38954	0.61898	0.45449	0.33608	0.56536	0.40911	0.3705	0.3705	0.41158	0.36516	0.18999	0.36914	0.31046	0.39561	0.55687	0.35563	0.23429	0.38527	0.33156	0.57954	0.55748	0.39977	0.42958	0.55745	0.5138	0.47613	0.40587	0.38986	0.43542	0.40206
569.21	0.41034	0.35101	0.57404	0.47969	0.55016	0.56935	0.36823	0.61432	0.45926	0.32768	0.55335	0.42829	0.37084	0.37084	0.40184	0.35739	0.18978	0.37821	0.31376	0.38972	0.54761	0.35157	0.23592	0.38587	0.33142	0.57688	0.55736	0.39307	0.42616	0.55319	0.51014	0.47456	0.39804	0.39096	0.43129	0.40244
570.2	0.41272	0.34098	0.55553	0.5006	0.55595	0.55654	0.36357	0.59618	0.47386	0.31196	0.55157	0.43562	0.36797	0.36797	0.39944	0.36394	0.19089	0.39047	0.32833	0.38456	0.54688	0.33655	0.23536	0.38109	0.33468	0.58143	0.55781	0.38374	0.42282	0.54198	0.51832	0.46987	0.39735	0.38004	0.42552	0.40195
571.22	0.42787	0.34642	0.54089	0.50891	0.56323	0.55404	0.35719	0.60357	0.48962	0.29817	0.5697	0.45249	0.37438	0.37438	0.39608	0.37981	0.1894	0.41524	0.33775	0.38828	0.55136	0.33662	0.24777	0.37577	0.34773	0.58037	0.55539	0.39468	0.42086	0.54039	0.51608	0.47234	0.40968	0.37691	0.43544	0.40249
572.24	0.45627	0.35463	0.52483	0.52607	0.55866	0.54496	0.34669	0.63378	0.49326	0.28947	0.55782	0.47132	0.37103	0.37103	0.38848	0.38601	0.18722	0.43222	0.34702	0.40458	0.55894	0.3316	0.25067	0.37734	0.35874	0.58278	0.54527	0.40483	0.41294	0.53972	0.52024	0.4799	0.41983	0.3795	0.43392	0.40227
573.24	0.45644	0.37078	0.50971	0.52483	0.54238	0.52945	0.33888	0.62968	0.48661	0.29219	0.54087	0.46805	0.36753	0.36753	0.38383	0.3877	0.18711	0.43147	0.34977	0.40455	0.5554	0.32633	0.25264	0.37415	0.36041	0.5851	0.5276	0.39137	0.39936	0.51954	0.51365	0.47596	0.41734	0.37127	0.43247	0.39544
574.26	0.43804	0.37312	0.49401	0.50419	0.52351	0.51048	0.33903	0.64355	0.47748	0.27838	0.53276	0.45457	0.3456	0.3456	0.37765	0.3843	0.18358	0.44639	0.35931	0.40175	0.56311	0.31833	0.25605	0.3698	0.36051	0.577	0.50699	0.37306	0.39118	0.50828	0.50912	0.47536	0.41331	0.36319	0.42748	0.39533
575.28	0.43603	0.38744	0.47995	0.50533	0.50764	0.52285	0.33496	0.67605	0.47405	0.29749	0.53939	0.4605	0.34765	0.34765	0.3814	0.39149	0.17938	0.45859	0.36205	0.40924	0.57264	0.32271	0.26938	0.37058	0.35787	0.57706	0.49474	0.37163	0.38376	0.5067	0.50146	0.48677	0.42001	0.36006	0.42891	0.38943
576.28	0.40868	0.37039	0.4568	0.49319	0.50685	0.5007	0.33393	0.664	0.4624	0.28918	0.50757	0.4574	0.33811	0.33811	0.37636	0.37602	0.1777	0.45471	0.35973	0.39755	0.56875	0.31106	0.25701	0.36995	0.34254	0.57329	0.47994	0.34736	0.38392	0.4949	0.49031	0.47801	0.40437	0.34867	0.41833	0.38849
577.3	0.4216	0.38317	0.45817	0.48889	0.50743	0.5263	0.33573	0.65294	0.47465	0.28377	0.51574	0.46165	0.34177	0.34177	0.37635	0.37872	0.17908	0.4569	0.35897	0.39035	0.55891	0.30557	0.26592	0.36541	0.3417	0.57595	0.47631	0.33859	0.3881	0.48825	0.48668	0.4715	0.40073	0.34061	0.42004	0.38855
578.32	0.41692	0.36263	0.43205	0.48766	0.51842	0.52325	0.31551	0.63936	0.4596	0.27258	0.51858	0.45079	0.33494	0.33494	0.36265	0.37285	0.17398	0.45842	0.35514	0.37622	0.55602	0.29622	0.26772	0.3486	0.34322	0.56987	0.45619	0.32481	0.38407	0.48679	0.4862	0.4586	0.3945	0.33479	0.41868	0.38282
579.31	0.46647	0.36745	0.42277	0.51995	0.54421	0.55017	0.31363	0.62054	0.47351	0.27543	0.52801	0.47215	0.34903	0.34903	0.36976	0.38648	0.1762	0.45018	0.34861	0.37239	0.55646	0.29685	0.26813	0.34165	0.34654	0.56951	0.45061	0.33021	0.38936	0.49607	0.49131	0.45298	0.39466	0.32632	0.42438	0.38132
580.33	0.49553	0.3692	0.41864	0.51668	0.54351	0.54312	0.32451	0.61415	0.48286	0.26327	0.50337	0.47146	0.35459	0.35459	0.3661	0.37857	0.17611	0.42793	0.34684	0.36055	0.5482	0.28991	0.26836	0.33476	0.34893	0.56578	0.44851	0.32907	0.38915	0.49874	0.49878	0.43401	0.39511	0.3275	0.42576	0.37984
581.35	0.54652	0.37221	0.40236	0.49197	0.53884	0.52829	0.30453	0.59549	0.47661	0.25938	0.48911	0.47506	0.36049	0.36049	0.35467	0.37508	0.17369	0.39436	0.32852	0.34525	0.53987	0.28508	0.26752	0.32227	0.35319	0.56105	0.42824	0.31752	0.38248	0.48728	0.49133	0.41923	0.38699	0.32099	0.42784	0.37022
582.35	0.56833	0.35138	0.38091	0.48445	0.53172	0.50843	0.31568	0.56202	0.47294	0.25067	0.4541	0.49027	0.35575	0.35575	0.34819	0.37043	0.17069	0.36815	0.31495	0.32116	0.53143	0.27545	0.25275	0.31421	0.34719	0.55019	0.4263	0.31028	0.37692	0.48578	0.49662	0.40213	0.37912	0.30729	0.42217	0.37362
583.36	0.57303	0.34143	0.36906	0.46606	0.50204	0.5046	0.33218	0.55073	0.49032	0.23315	0.44505	0.49075	0.35149	0.35149	0.34326	0.36416	0.1718	0.34262	0.30261	0.30588	0.51697	0.27508	0.24934	0.30552	0.33851	0.53666	0.41754	0.31292	0.37641	0.48709	0.49011	0.39798	0.36626	0.29279	0.41869	0.36379
584.38	0.58761	0.33705	0.37406	0.4533	0.47628	0.49628	0.34028	0.56448	0.48599	0.22817	0.42311	0.49077	0.34975	0.34975	0.33374	0.35396	0.17079	0.32709	0.29282	0.30228	0.50749	0.27426	0.24339	0.30956	0.33001	0.5429	0.40971	0.31125	0.3786	0.48561	0.4847	0.3968	0.3564	0.29271	0.4146	0.36234
585.38	0.57639	0.32556	0.35158	0.42641	0.44656	0.4819	0.32828	0.51368	0.48282	0.20405	0.41421	0.488	0.33824	0.33824	0.32008	0.3379	0.16745	0.30957	0.27142	0.2925	0.50327	0.26764	0.22615	0.29912	0.31916	0.53578	0.38869	0.29378	0.37287	0.47748	0.4648	0.38432	0.33425	0.27196	0.39917	0.34902
586.4	0.58084	0.3184	0.37524	0.44244	0.43108	0.4989	0.35066	0.49969	0.51227	0.20901	0.41333	0.49698	0.33779	0.33779	0.32289	0.32186	0.1676	0.319	0.26669	0.28638	0.51047	0.27064	0.2272	0.30089	0.31526	0.52916	0.39297	0.30923	0.38011	0.48977	0.47798	0.39384	0.34418	0.27087	0.39996	0.35511
587.41	0.5378	0.29549	0.34689	0.42905	0.37865	0.4621	0.3177	0.48637	0.51156	0.19317	0.39534	0.45364	0.33917	0.33917	0.30195	0.29469	0.16115	0.29118	0.24426	0.26946	0.4994	0.26185	0.21447	0.2841	0.29772	0.51619	0.35601	0.29162	0.36536	0.47818	0.45469	0.39194	0.33287	0.25776	0.38668	0.32055
588.41	0.57071	0.29545	0.34363	0.41549	0.34711	0.4496	0.30611	0.45843	0.5002	0.20324	0.38046	0.45244	0.34009	0.34009	0.29281	0.27392	0.15595	0.26363	0.22872	0.25662	0.49277	0.25214	0.20318	0.2783	0.28845	0.50995	0.34543	0.28366	0.36519	0.46802	0.45074	0.38532	0.31766	0.24355	0.37487	0.30877
589.43	0.5431	0.2674	0.31806	0.36246	0.30012	0.43262	0.27083	0.40512	0.48481	0.18578	0.36026	0.44028	0.32794	0.32794	0.27072	0.24554	0.14828	0.233	0.20611	0.21887	0.47223	0.23479	0.18259	0.25551	0.26756	0.47808	0.31635	0.26352	0.34705	0.45465	0.43542	0.37203	0.2989	0.21265	0.35255	0.28635
590.42	0.50923	0.23642	0.3145	0.32784	0.27539	0.42063	0.25107	0.37836	0.45799	0.1865	0.33657	0.41571	0.32163	0.32163	0.26097	0.22364	0.14325	0.21337	0.18855	0.18587	0.44642	0.22617	0.164	0.24179	0.24689	0.45856	0.30843	0.25257	0.33629	0.44885	0.4252	0.37077	0.27876	0.20067	0.3427	0.26491
591.44	0.4404	0.23431	0.26313	0.30039	0.24505	0.3845	0.22351	0.35328	0.42596	0.16382	0.29606	0.37788	0.30475	0.30475	0.23652	0.20325	0.13965	0.18158	0.16943	0.15779	0.41741	0.2109	0.13719	0.21995	0.22498	0.45133	0.29037	0.22483	0.31386	0.43301	0.39513	0.35579	0.24449	0.18273	0.3137	0.22784
592.46	0.47091	0.2368	0.26221	0.27347	0.25242	0.35837	0.23798	0.32401	0.40135	0.17229	0.29359	0.36827	0.29852	0.29852	0.23281	0.18683	0.1391	0.17626	0.16198	0.13885	0.3953	0.206	0.12478	0.21349	0.22038	0.44723	0.29236	0.21891	0.30642	0.43507	0.39317	0.35631	0.21539	0.17614	0.30217	0.21901
593.45	0.45827	0.21017	0.24791	0.26291	0.25207	0.32949	0.2215	0.30533	0.37284	0.16011	0.27808	0.33954	0.28837	0.28837	0.22329	0.16607	0.13917	0.17602	0.15232	0.11876	0.38224	0.19802	0.10736	0.20721	0.21208	0.43565	0.28288	0.21455	0.29175	0.44742	0.3868	0.35526	0.20567	0.1709	0.29218	0.20199
594.47	0.45215	0.22467	0.24085	0.28575	0.25522	0.29043	0.21706	0.28682	0.35837	0.16392	0.25657	0.31292	0.29443	0.29443	0.22711	0.16267	0.1387	0.171	0.14399	0.11558	0.36957	0.20099	0.098908	0.20602	0.21241	0.44416	0.29218	0.21938	0.2925	0.44288	0.37187	0.35544	0.20133	0.1747	0.28607	0.19274
595.46	0.46991	0.22677	0.23965	0.30333	0.25533	0.26344	0.22635	0.27688	0.35378	0.15851	0.26368	0.30404	0.29751	0.29751	0.22454	0.15051	0.13992	0.17178	0.14005	0.10745	0.35608	0.19423	0.090829	0.2024	0.21473	0.44687	0.29245	0.22454	0.28464	0.44534	0.37149	0.35388	0.19869	0.17064	0.28054	0.19235
596.48	0.53397	0.23432	0.2705	0.34001	0.25804	0.28198	0.2355	0.30073	0.35517	0.18852	0.28134	0.29959	0.31774	0.31774	0.23542	0.16252	0.14066	0.18522	0.14334	0.12223	0.36793	0.20122	0.094162	0.20935	0.22103	0.45035	0.31024	0.25384	0.28554	0.47014	0.38861	0.36811	0.21202	0.1711	0.28872	0.20203
597.49	0.49266	0.22585	0.25173	0.36395	0.25424	0.28397	0.23137	0.31635	0.3502	0.18591	0.28597	0.28835	0.31645	0.31645	0.23726	0.17116	0.14219	0.18828	0.14087	0.12784	0.37437	0.19854	0.086018	0.2043	0.21684	0.45483	0.31047	0.2645	0.28108	0.47849	0.38625	0.36469	0.21895	0.17178	0.28634	0.21155
598.49	0.51767	0.2631	0.27854	0.42416	0.28374	0.28906	0.24956	0.34273	0.38019	0.2176	0.31615	0.31535	0.33521	0.33521	0.2581	0.19156	0.14504	0.21228	0.14818	0.1408	0.39251	0.21323	0.096654	0.21857	0.22902	0.47814	0.33066	0.29075	0.29177	0.4986	0.4019	0.37263	0.2399	0.18842	0.29875	0.2414
599.5	0.51641	0.26553	0.27469	0.42892	0.2998	0.28675	0.25163	0.35115	0.39785	0.22535	0.34972	0.31493	0.33848	0.33848	0.25601	0.19208	0.1483	0.22749	0.15452	0.13869	0.41415	0.21072	0.10025	0.22499	0.23474	0.49056	0.32899	0.30299	0.28579	0.5228	0.42518	0.37173	0.25893	0.20202	0.30982	0.25396
600.52	0.50167	0.26923	0.26151	0.45141	0.29301	0.28946	0.23481	0.37908	0.40474	0.24152	0.36284	0.31042	0.3436	0.3436	0.25171	0.20528	0.14927	0.23963	0.15911	0.14539	0.42854	0.21425	0.10773	0.22892	0.23922	0.49377	0.32793	0.32189	0.2811	0.53912	0.43342	0.37073	0.27639	0.20894	0.3142	0.27561
601.51	0.5161	0.29705	0.2712	0.46185	0.29578	0.28838	0.24917	0.39945	0.42541	0.24683	0.38159	0.31034	0.35077	0.35077	0.25821	0.20823	0.15372	0.25726	0.16457	0.14917	0.43622	0.21642	0.11208	0.23234	0.25087	0.50783	0.33468	0.32908	0.27373	0.54482	0.44691	0.37351	0.28682	0.22085	0.31601	0.3059
602.53	0.51777	0.30203	0.28911	0.45785	0.30523	0.31645	0.25121	0.39834	0.42374	0.26221	0.40345	0.31385	0.35801	0.35801	0.25352	0.19965	0.15618	0.28058	0.1713	0.14749	0.44332	0.2161	0.122	0.24162	0.25458	0.51331	0.33713	0.33368	0.26771	0.56282	0.45731	0.37552	0.29778	0.22582	0.32299	0.32836
603.52	0.42566	0.29698	0.27846	0.40554	0.26624	0.31436	0.22434	0.36582	0.38895	0.24401	0.39224	0.28457	0.34929	0.34929	0.23324	0.18328	0.15698	0.27463	0.16465	0.14331	0.43223	0.20535	0.10991	0.22364	0.24221	0.50875	0.3326	0.31925	0.23632	0.54225	0.43836	0.36881	0.28186	0.21839	0.31039	0.3325
604.54	0.41192	0.29502	0.29207	0.42816	0.2674	0.32574	0.23975	0.39817	0.38484	0.25737	0.40461	0.27853	0.35603	0.35603	0.23773	0.18544	0.16007	0.28293	0.17499	0.1629	0.4286	0.20772	0.11265	0.22058	0.24292	0.50296	0.34516	0.33183	0.22251	0.5344	0.43928	0.37092	0.28102	0.22779	0.309	0.36076
605.55	0.39073	0.31886	0.30122	0.42461	0.28403	0.32903	0.24764	0.40987	0.39127	0.27047	0.40649	0.27401	0.35649	0.35649	0.23943	0.18211	0.16609	0.29533	0.17742	0.169	0.44114	0.21691	0.10345	0.21929	0.24517	0.51371	0.34059	0.32686	0.21621	0.52665	0.4346	0.37585	0.29086	0.2408	0.30901	0.37998
606.55	0.29865	0.28975	0.28446	0.4119	0.28266	0.31975	0.2327	0.37438	0.35639	0.26308	0.42355	0.26269	0.33475	0.33475	0.22582	0.16576	0.16911	0.29217	0.17608	0.16061	0.42426	0.20333	0.091997	0.2127	0.23706	0.50128	0.32481	0.31698	0.19671	0.51464	0.41681	0.35567	0.27573	0.23752	0.29738	0.38674
607.56	0.30039	0.2916	0.29099	0.44927	0.29827	0.33014	0.22792	0.37268	0.35948	0.26742	0.42423	0.27194	0.34053	0.34053	0.22846	0.1842	0.18113	0.29963	0.1783	0.17228	0.43143	0.21831	0.082293	0.21846	0.24776	0.48768	0.32697	0.33935	0.19755	0.51178	0.41661	0.35251	0.29413	0.2576	0.29191	0.41395
608.55	0.32963	0.27368	0.28666	0.47613	0.33057	0.36279	0.24906	0.39771	0.36258	0.26434	0.44358	0.26866	0.3481	0.3481	0.22175	0.18818	0.19205	0.31015	0.18977	0.16819	0.43641	0.22701	0.081263	0.22781	0.24994	0.47627	0.31192	0.34625	0.194	0.52051	0.42543	0.35593	0.31069	0.27792	0.29596	0.43799
609.57	0.32634	0.2824	0.29028	0.46898	0.3317	0.38011	0.24058	0.39857	0.3605	0.27561	0.44867	0.25055	0.34674	0.34674	0.20486	0.18907	0.20196	0.30708	0.18361	0.16516	0.43983	0.23809	0.078172	0.22818	0.25277	0.4735	0.30484	0.32989	0.17334	0.5222	0.40977	0.35549	0.31801	0.28611	0.29806	0.4437
610.58	0.36164	0.24751	0.2765	0.43719	0.32422	0.37626	0.22601	0.37072	0.32556	0.2544	0.44241	0.2082	0.34607	0.34607	0.19106	0.1751	0.20872	0.29154	0.17944	0.15236	0.42744	0.23704	0.067375	0.2193	0.25388	0.45371	0.30143	0.31094	0.1466	0.51958	0.39989	0.33722	0.30655	0.28844	0.29021	0.44315
611.57	0.38948	0.23605	0.27945	0.42177	0.3186	0.3769	0.22076	0.3513	0.32235	0.25429	0.43577	0.17859	0.36156	0.36156	0.18616	0.17952	0.21729	0.28307	0.18062	0.14348	0.43199	0.25602	0.07039	0.21639	0.25948	0.44386	0.29848	0.30304	0.13871	0.52033	0.40147	0.3344	0.31526	0.30555	0.29746	0.44469
612.59	0.4142	0.25472	0.26946	0.38904	0.30376	0.38188	0.21683	0.37054	0.31136	0.2604	0.45876	0.15722	0.36344	0.36344	0.17996	0.17528	0.21758	0.26581	0.18044	0.1376	0.43368	0.26055	0.069769	0.20779	0.26624	0.44924	0.29699	0.28006	0.11744	0.51084	0.394	0.33434	0.31021	0.31621	0.30185	0.44341
613.58	0.39386	0.24457	0.24444	0.36112	0.29352	0.3481	0.1889	0.33991	0.28364	0.26145	0.45976	0.13884	0.36008	0.36008	0.16908	0.16592	0.2189	0.24308	0.16329	0.12882	0.42356	0.25933	0.061857	0.19974	0.26292	0.44088	0.28928	0.26506	0.10408	0.49326	0.37779	0.31562	0.29615	0.31232	0.30227	0.43397
614.6	0.35882	0.23666	0.22486	0.34788	0.28451	0.3333	0.17794	0.29938	0.25294	0.2329	0.4504	0.12978	0.36641	0.36641	0.16711	0.15169	0.22255	0.22708	0.15672	0.097855	0.40612	0.25219	0.049643	0.19253	0.25859	0.43782	0.27686	0.25794	0.10307	0.47585	0.37347	0.30293	0.27522	0.31117	0.29563	0.43092
615.59	0.28788	0.23546	0.2283	0.38933	0.28658	0.3337	0.18728	0.30156	0.25267	0.23868	0.46647	0.13628	0.37026	0.37026	0.166	0.16088	0.22458	0.21869	0.15182	0.10089	0.39185	0.26068	0.055768	0.19551	0.25769	0.42861	0.27759	0.26003	0.10313	0.4691	0.36852	0.31078	0.26958	0.31731	0.30417	0.42873
616.6	0.2753	0.24418	0.21349	0.3983	0.27764	0.33516	0.18374	0.31183	0.24593	0.23071	0.46209	0.12941	0.37285	0.37285	0.15666	0.1553	0.22199	0.20013	0.14707	0.098729	0.37403	0.26285	0.045543	0.18976	0.25359	0.41924	0.28045	0.25089	0.086387	0.45781	0.34684	0.30847	0.25736	0.3166	0.30472	0.41314
617.61	0.21717	0.21306	0.20553	0.37259	0.27372	0.30078	0.16133	0.26718	0.22127	0.19591	0.4252	0.094034	0.37011	0.37011	0.13666	0.12785	0.22087	0.17648	0.13611	0.072957	0.34278	0.25343	0.032091	0.17843	0.23924	0.3966	0.26264	0.23153	0.076338	0.436	0.32364	0.29137	0.23165	0.30015	0.30076	0.38343
618.61	0.20271	0.18628	0.20972	0.38131	0.25122	0.28315	0.1596	0.26927	0.22302	0.19668	0.40195	0.073728	0.38114	0.38114	0.12833	0.12329	0.21749	0.16254	0.13682	0.071814	0.31816	0.25147	0.025993	0.16875	0.24282	0.3766	0.25958	0.21968	0.058002	0.42214	0.31707	0.29124	0.21512	0.29344	0.29391	0.36019
619.62	0.23649	0.17987	0.21657	0.40268	0.24572	0.2978	0.17376	0.28953	0.23441	0.20367	0.40637	0.078744	0.39498	0.39498	0.1262	0.13156	0.2129	0.16555	0.14189	0.094371	0.31867	0.26977	0.02786	0.16478	0.25143	0.36087	0.27151	0.21943	0.048936	0.42886	0.3112	0.2929	0.21228	0.28645	0.30007	0.34651
620.61	0.24184	0.17907	0.19921	0.37524	0.22347	0.30697	0.14913	0.26615	0.23037	0.17337	0.38334	0.069545	0.40485	0.40485	0.11173	0.12316	0.20752	0.15618	0.14367	0.092063	0.30417	0.2682	0.019794	0.15552	0.24953	0.3564	0.26421	0.21166	0.034298	0.41487	0.30021	0.28452	0.19438	0.26591	0.2984	0.32359
621.62	0.24094	0.17355	0.19383	0.37185	0.22016	0.29426	0.14349	0.24531	0.22804	0.17285	0.36833	0.070893	0.41853	0.41853	0.11081	0.12308	0.20591	0.14894	0.14344	0.082778	0.30301	0.26456	0.017244	0.15289	0.25118	0.35332	0.25795	0.20932	0.036703	0.40004	0.29669	0.27859	0.19051	0.25818	0.2941	0.31075
622.61	0.24392	0.18785	0.19393	0.40936	0.19284	0.30384	0.14768	0.25189	0.24536	0.18971	0.37846	0.081827	0.4315	0.4315	0.1186	0.13733	0.19944	0.15787	0.15059	0.098135	0.30964	0.28294	0.02287	0.15438	0.26093	0.36087	0.27956	0.2323	0.034495	0.40724	0.30296	0.27854	0.1984	0.26271	0.30429	0.30518
623.63	0.23944	0.22043	0.19278	0.4156	0.19022	0.33188	0.15246	0.25782	0.264	0.18071	0.38176	0.097207	0.44239	0.44239	0.12499	0.14271	0.19378	0.15809	0.15591	0.10195	0.327	0.29265	0.033912	0.15823	0.27772	0.371	0.29366	0.24298	0.04364	0.41288	0.29795	0.27875	0.20862	0.26518	0.31526	0.29954
624.62	0.23451	0.21958	0.19082	0.40536	0.1719	0.32237	0.13397	0.24833	0.26409	0.18083	0.36854	0.076155	0.44573	0.44573	0.1251	0.1297	0.18584	0.15775	0.15827	0.10523	0.32185	0.29106	0.036593	0.1516	0.29187	0.36886	0.29529	0.23927	0.047799	0.40901	0.298	0.27632	0.20244	0.25987	0.30894	0.27484
625.63	0.25684	0.23088	0.21328	0.43859	0.15483	0.3191	0.14165	0.28709	0.25874	0.20081	0.36924	0.068588	0.4589	0.4589	0.13783	0.13456	0.17515	0.16213	0.165	0.12334	0.33471	0.29204	0.04607	0.15323	0.31061	0.37642	0.31201	0.25195	0.050326	0.42002	0.30015	0.2707	0.20055	0.26173	0.30926	0.26372
626.64	0.24761	0.22673	0.2352	0.46421	0.13418	0.31397	0.15186	0.30639	0.26811	0.20815	0.3885	0.079144	0.46053	0.46053	0.14074	0.12749	0.1624	0.17458	0.17155	0.14132	0.33531	0.29358	0.05975	0.16388	0.3301	0.37409	0.32919	0.26319	0.056914	0.43505	0.31105	0.26543	0.19766	0.25517	0.32047	0.25999
627.63	0.26758	0.23181	0.23066	0.49549	0.14264	0.28629	0.16041	0.33564	0.28791	0.2023	0.38043	0.082316	0.47064	0.47064	0.14157	0.12359	0.15693	0.16996	0.18251	0.15209	0.3368	0.28214	0.065018	0.16248	0.33841	0.37303	0.32958	0.25458	0.057379	0.42245	0.31268	0.25673	0.19767	0.24525	0.31425	0.24644
628.64	0.30059	0.2319	0.25096	0.57058	0.1513	0.28382	0.18332	0.36441	0.29123	0.23188	0.38742	0.083108	0.47286	0.47286	0.14385	0.1396	0.14963	0.18323	0.20033	0.18378	0.3287	0.28214	0.069149	0.16544	0.34214	0.38067	0.34955	0.27932	0.06634	0.43036	0.33361	0.25735	0.19327	0.24691	0.31383	0.23953
629.63	0.31169	0.25	0.27198	0.64351	0.18213	0.28932	0.19574	0.39054	0.3029	0.24703	0.39108	0.087262	0.47498	0.47498	0.15416	0.15328	0.14798	0.18779	0.21133	0.19255	0.33297	0.27062	0.073317	0.17608	0.34418	0.39353	0.35307	0.30386	0.070213	0.43348	0.34522	0.25085	0.19993	0.24555	0.32446	0.24238
630.65	0.30158	0.23787	0.27686	0.68907	0.18906	0.27399	0.18655	0.39267	0.32447	0.27241	0.40599	0.10685	0.47041	0.47041	0.16146	0.15999	0.14555	0.18989	0.22168	0.1979	0.33185	0.27112	0.083108	0.18639	0.34396	0.39324	0.35231	0.3235	0.078313	0.4292	0.34777	0.24863	0.21067	0.25293	0.33015	0.23975
631.64	0.28114	0.24836	0.26435	0.72772	0.21242	0.29577	0.16558	0.41282	0.3171	0.29355	0.3863	0.10002	0.46791	0.46791	0.16611	0.17363	0.14606	0.19402	0.23706	0.19705	0.32636	0.2715	0.0849	0.18846	0.33986	0.40166	0.34323	0.34511	0.075754	0.42541	0.34092	0.2479	0.21248	0.26145	0.32248	0.23362
632.65	0.26362	0.25594	0.27457	0.747	0.2193	0.33241	0.16897	0.42107	0.30209	0.31389	0.40073	0.10924	0.46313	0.46313	0.17205	0.18465	0.14194	0.21898	0.25344	0.20098	0.31784	0.27017	0.099538	0.19937	0.34491	0.4164	0.33426	0.37215	0.083954	0.43954	0.34104	0.2534	0.2082	0.26784	0.32367	0.23815
633.64	0.26709	0.25491	0.27131	0.73859	0.21201	0.31289	0.15234	0.42214	0.30842	0.31444	0.39178	0.10253	0.46272	0.46272	0.18241	0.17867	0.1424	0.21932	0.27287	0.19982	0.3152	0.26357	0.10394	0.20699	0.3555	0.41246	0.32213	0.37888	0.085929	0.43056	0.339	0.24656	0.21387	0.26556	0.31711	0.24187
634.65	0.26071	0.25544	0.26696	0.75117	0.1825	0.29202	0.14324	0.43147	0.30686	0.33967	0.38006	0.12225	0.45421	0.45421	0.19025	0.18475	0.1415	0.23127	0.29495	0.20376	0.31536	0.26882	0.10796	0.21469	0.36815	0.40754	0.31874	0.3976	0.089498	0.43173	0.33492	0.2392	0.21644	0.26557	0.30581	0.24133
635.64	0.28931	0.27788	0.28688	0.74984	0.1809	0.30119	0.16582	0.45898	0.30741	0.36066	0.36529	0.13006	0.45046	0.45046	0.20347	0.18633	0.14612	0.25447	0.32574	0.20633	0.31732	0.25711	0.1136	0.2121	0.38195	0.41358	0.32258	0.40717	0.094079	0.43401	0.34844	0.24342	0.21801	0.26848	0.29838	0.25387
636.65	0.34422	0.30188	0.31241	0.73647	0.1792	0.28109	0.18579	0.46737	0.31059	0.38321	0.37174	0.14454	0.4456	0.4456	0.22168	0.19462	0.15032	0.26863	0.35786	0.22069	0.31199	0.25194	0.12038	0.21841	0.39995	0.4227	0.3268	0.42157	0.11117	0.42906	0.36924	0.24178	0.21614	0.2648	0.30047	0.26811
637.66	0.37769	0.28757	0.32514	0.73985	0.17952	0.26068	0.18083	0.46236	0.31653	0.39876	0.35958	0.14296	0.44035	0.44035	0.23919	0.1978	0.15944	0.27257	0.38482	0.22809	0.3133	0.24097	0.12853	0.21822	0.40967	0.41425	0.33055	0.43115	0.11987	0.42002	0.37627	0.24127	0.22694	0.25982	0.30204	0.27219
638.65	0.37068	0.32403	0.32745	0.73085	0.19443	0.25721	0.18127	0.46848	0.31679	0.41876	0.37284	0.14499	0.43196	0.43196	0.25344	0.20591	0.16805	0.29663	0.41038	0.21636	0.31236	0.23724	0.13569	0.2204	0.41156	0.41975	0.32361	0.43931	0.12736	0.43057	0.38313	0.24311	0.22832	0.25924	0.30194	0.27099
639.66	0.38058	0.33111	0.31892	0.71016	0.21848	0.2693	0.192	0.47076	0.31799	0.42419	0.39189	0.15586	0.4221	0.4221	0.26429	0.21483	0.17889	0.31297	0.44497	0.22894	0.31232	0.23279	0.15102	0.2368	0.41403	0.42572	0.3195	0.43941	0.13497	0.43253	0.40139	0.26035	0.23273	0.27117	0.3101	0.29267
640.65	0.36977	0.33363	0.28714	0.70331	0.25365	0.26472	0.19357	0.46789	0.31598	0.41711	0.39289	0.15253	0.41242	0.41242	0.2776	0.21979	0.18955	0.31647	0.46618	0.2371	0.31158	0.23098	0.15286	0.25383	0.4153	0.42811	0.31138	0.43207	0.14031	0.43112	0.41078	0.26464	0.23533	0.26969	0.30976	0.31096
641.66	0.35923	0.3172	0.25999	0.70009	0.27841	0.28138	0.18561	0.47798	0.32816	0.41696	0.39786	0.15426	0.39761	0.39761	0.29211	0.22262	0.20628	0.33048	0.48604	0.23627	0.3274	0.22757	0.1586	0.2626	0.41459	0.41992	0.30084	0.42678	0.14401	0.44743	0.4185	0.27442	0.25009	0.27077	0.31423	0.3281
642.65	0.31447	0.33148	0.24863	0.63786	0.26918	0.28205	0.16514	0.47334	0.32245	0.40734	0.38169	0.14275	0.37247	0.37247	0.30744	0.21789	0.22096	0.34263	0.49747	0.23617	0.32906	0.22235	0.1541	0.26959	0.41787	0.41725	0.29162	0.41004	0.14082	0.45418	0.41394	0.27776	0.23739	0.26626	0.30528	0.33766
643.66	0.31748	0.30634	0.23868	0.61279	0.28542	0.30931	0.17085	0.45461	0.32314	0.42848	0.37664	0.14656	0.36179	0.36179	0.33718	0.22612	0.25056	0.35219	0.51336	0.25226	0.34569	0.21769	0.16367	0.28246	0.44229	0.42285	0.29216	0.40752	0.14984	0.45496	0.42418	0.28216	0.25121	0.27347	0.31577	0.37818
644.64	0.29183	0.29614	0.24104	0.58506	0.29703	0.32404	0.16966	0.45525	0.30918	0.42774	0.39407	0.1436	0.3527	0.3527	0.36394	0.23149	0.28465	0.36616	0.51464	0.24999	0.34447	0.21672	0.16759	0.28106	0.46434	0.43173	0.29748	0.39618	0.16348	0.46115	0.42621	0.28964	0.25923	0.28009	0.31998	0.40282
645.65	0.30743	0.28793	0.24662	0.54188	0.2884	0.32794	0.15655	0.42484	0.27824	0.42842	0.38012	0.13167	0.33815	0.33815	0.38682	0.22792	0.32531	0.37424	0.52424	0.25419	0.33841	0.21304	0.16884	0.27631	0.49279	0.43882	0.2965	0.38057	0.1686	0.47016	0.42768	0.28653	0.26257	0.28875	0.3246	0.41826
646.64	0.3127	0.28685	0.24138	0.5129	0.30089	0.33896	0.16188	0.40439	0.26474	0.42996	0.35906	0.11931	0.33589	0.33589	0.41269	0.23223	0.37307	0.38719	0.52206	0.25677	0.3292	0.211	0.16906	0.27107	0.52808	0.45101	0.30284	0.36553	0.18475	0.47038	0.41924	0.28674	0.27195	0.30861	0.32601	0.44036
647.65	0.32064	0.2766	0.23546	0.49724	0.32977	0.36001	0.17033	0.3828	0.25192	0.442	0.35838	0.12924	0.33089	0.33089	0.43478	0.23645	0.43371	0.39734	0.52491	0.2577	0.32554	0.22034	0.16804	0.27842	0.57093	0.45786	0.31243	0.35732	0.20376	0.47998	0.4222	0.28523	0.29092	0.33663	0.33539	0.47793
648.64	0.33898	0.28659	0.26038	0.50803	0.34873	0.39509	0.16712	0.42326	0.26358	0.43824	0.36994	0.14642	0.3222	0.3222	0.45891	0.23828	0.49463	0.41756	0.52235	0.27086	0.32722	0.23733	0.16797	0.2785	0.61114	0.47429	0.33255	0.34784	0.22589	0.50597	0.41592	0.29548	0.29916	0.36196	0.34226	0.49875
649.65	0.36241	0.27933	0.26442	0.48908	0.35729	0.40606	0.15998	0.41132	0.26708	0.42349	0.32754	0.13683	0.31475	0.31475	0.47726	0.2339	0.55612	0.42335	0.51702	0.27435	0.32613	0.23847	0.15532	0.27401	0.65193	0.48532	0.33352	0.33802	0.24393	0.5141	0.40886	0.28639	0.30465	0.38577	0.34308	0.5183
650.63	0.35139	0.27057	0.27561	0.49538	0.3853	0.40984	0.17499	0.40733	0.29401	0.42186	0.33217	0.1423	0.31201	0.31201	0.49797	0.24774	0.62607	0.43169	0.50516	0.26836	0.3306	0.24539	0.15497	0.28276	0.69831	0.49059	0.3473	0.34073	0.28211	0.52086	0.41609	0.29089	0.3171	0.40532	0.35122	0.54451
651.64	0.34425	0.26169	0.30215	0.49646	0.38686	0.42091	0.16421	0.40792	0.28498	0.41242	0.32577	0.15846	0.30443	0.30443	0.51066	0.2593	0.69282	0.44041	0.49766	0.27213	0.33069	0.25879	0.15379	0.28897	0.75077	0.50431	0.36695	0.33855	0.30409	0.53607	0.42019	0.29992	0.32569	0.42296	0.36496	0.57236
652.63	0.36415	0.26985	0.31578	0.53897	0.38849	0.4172	0.17151	0.41174	0.29521	0.3953	0.32515	0.16431	0.30412	0.30412	0.52667	0.27644	0.754	0.44135	0.48961	0.27056	0.33895	0.27645	0.15498	0.28599	0.7959	0.52138	0.3782	0.34619	0.33585	0.54442	0.43357	0.30742	0.34068	0.44159	0.3787	0.59127
653.64	0.3549	0.27707	0.32246	0.53046	0.38274	0.40267	0.16678	0.40249	0.28249	0.37657	0.30283	0.15545	0.30344	0.30344	0.52774	0.2841	0.80944	0.44075	0.47323	0.25257	0.33792	0.27552	0.15321	0.28252	0.84183	0.52269	0.38036	0.34995	0.37012	0.54475	0.43445	0.30676	0.35057	0.47096	0.38776	0.60368
654.62	0.33073	0.30049	0.35371	0.53392	0.37601	0.38612	0.16268	0.42135	0.28604	0.37701	0.29612	0.14532	0.3032	0.3032	0.53477	0.28828	0.86415	0.44607	0.46112	0.25204	0.34293	0.2927	0.15518	0.28166	0.88384	0.52498	0.40269	0.35005	0.39984	0.55305	0.44666	0.3164	0.36107	0.48532	0.39668	0.61461
655.63	0.33528	0.33299	0.37899	0.55906	0.37826	0.41496	0.16087	0.4431	0.3012	0.38562	0.30798	0.17711	0.30645	0.30645	0.54923	0.30325	0.91242	0.47421	0.45861	0.26068	0.35954	0.3191	0.16813	0.29059	0.92007	0.54083	0.42751	0.36531	0.43793	0.5845	0.45102	0.3384	0.3843	0.52128	0.41257	0.63808
656.62	0.33214	0.34908	0.38215	0.58068	0.36347	0.41023	0.14836	0.43045	0.31925	0.37139	0.31622	0.18235	0.3106	0.3106	0.54718	0.30583	0.9432	0.4828	0.44564	0.25207	0.36581	0.32814	0.16896	0.28887	0.93908	0.5493	0.42743	0.37035	0.46722	0.58713	0.45337	0.34206	0.38668	0.5348	0.41326	0.63712
657.63	0.34254	0.34778	0.40806	0.57529	0.35327	0.43588	0.14124	0.45464	0.33942	0.38227	0.32352	0.19499	0.31635	0.31635	0.54964	0.3118	0.9697	0.51486	0.4427	0.26547	0.37772	0.33688	0.18238	0.29898	0.95863	0.5548	0.44414	0.36981	0.49219	0.6047	0.45582	0.35923	0.39358	0.55549	0.42791	0.65037
658.61	0.35103	0.34135	0.40725	0.58153	0.35177	0.41211	0.14265	0.42612	0.33156	0.37749	0.31768	0.19426	0.31854	0.31854	0.54976	0.31034	0.98358	0.5288	0.43841	0.2633	0.3779	0.35139	0.18588	0.2995	0.94965	0.55823	0.45244	0.36136	0.49948	0.60478	0.4683	0.3663	0.39454	0.55533	0.43642	0.65387
659.62	0.37836	0.32993	0.40006	0.61898	0.34487	0.42165	0.15627	0.42065	0.33673	0.38844	0.34372	0.22948	0.33194	0.33194	0.55023	0.32716	0.9887	0.55636	0.43905	0.26727	0.38732	0.3683	0.20309	0.31389	0.95847	0.56599	0.46036	0.38573	0.51066	0.61425	0.48724	0.38537	0.4129	0.57867	0.46197	0.67268
660.61	0.40596	0.33457	0.39137	0.62295	0.33426	0.42004	0.15859	0.4275	0.34376	0.41237	0.34007	0.24108	0.34259	0.34259	0.52942	0.33614	0.97725	0.57213	0.43207	0.25576	0.39168	0.3835	0.2038	0.31594	0.95701	0.56655	0.45133	0.39518	0.50849	0.60415	0.50025	0.38542	0.41835	0.59741	0.46684	0.67622
661.62	0.44902	0.35471	0.42034	0.64468	0.33687	0.44692	0.17753	0.44883	0.3646	0.43924	0.35399	0.26837	0.35111	0.35111	0.53101	0.34843	0.96012	0.60512	0.43228	0.26179	0.40565	0.40262	0.21849	0.32871	0.94396	0.56901	0.46179	0.41639	0.50828	0.61258	0.52371	0.40652	0.44184	0.61773	0.47807	0.68762
662.6	0.4258	0.382	0.43458	0.66783	0.35561	0.45919	0.18517	0.46063	0.36547	0.47026	0.37594	0.29303	0.36284	0.36284	0.5339	0.36051	0.93225	0.63118	0.42798	0.25951	0.40508	0.42973	0.22482	0.33591	0.92502	0.57713	0.46992	0.4334	0.49915	0.61507	0.55113	0.42499	0.45862	0.63193	0.48397	0.69941
663.61	0.43661	0.4213	0.46292	0.69802	0.3535	0.50893	0.17767	0.49734	0.39925	0.49982	0.38798	0.34168	0.3721	0.3721	0.53492	0.3789	0.89661	0.66145	0.42422	0.27578	0.41993	0.45455	0.23027	0.35395	0.91144	0.58996	0.47227	0.45454	0.49324	0.62701	0.56731	0.45498	0.48472	0.65108	0.49476	0.71579
664.59	0.43129	0.43052	0.48671	0.67855	0.37053	0.54716	0.16543	0.4973	0.41682	0.52706	0.39108	0.37476	0.37212	0.37212	0.53159	0.38326	0.84856	0.68597	0.41935	0.26382	0.42253	0.46651	0.23566	0.36082	0.86915	0.5924	0.47246	0.45221	0.48153	0.63195	0.57431	0.46503	0.48817	0.65029	0.48355	0.71868
665.6	0.43974	0.43894	0.52586	0.71327	0.39505	0.5763	0.17438	0.50721	0.45028	0.55516	0.41456	0.42195	0.39092	0.39092	0.54552	0.39855	0.8026	0.71253	0.42106	0.27573	0.4388	0.4888	0.2511	0.37193	0.83881	0.60842	0.50423	0.4756	0.47539	0.64557	0.60763	0.49558	0.51647	0.66174	0.49963	0.73063
666.59	0.39952	0.42091	0.52072	0.69919	0.39995	0.55498	0.16782	0.50995	0.4474	0.58702	0.41564	0.4471	0.39622	0.39622	0.54336	0.40207	0.75301	0.71333	0.41378	0.28271	0.43807	0.50273	0.25436	0.38192	0.80632	0.60614	0.50104	0.47281	0.46319	0.64583	0.62477	0.51847	0.52789	0.66656	0.50644	0.7401
667.57	0.43094	0.42493	0.53401	0.70883	0.409	0.57801	0.18102	0.49911	0.46145	0.63957	0.43569	0.48757	0.41062	0.41062	0.5471	0.41257	0.70312	0.70635	0.40689	0.2873	0.45591	0.5135	0.2687	0.39047	0.77996	0.61537	0.50635	0.49412	0.45926	0.64977	0.65818	0.54564	0.5455	0.69158	0.51713	0.74493
668.58	0.42525	0.40431	0.54664	0.73316	0.43719	0.57834	0.21862	0.48899	0.47944	0.68995	0.46266	0.51748	0.42715	0.42715	0.5514	0.42048	0.65447	0.71298	0.39852	0.30065	0.45897	0.52572	0.28746	0.39878	0.74689	0.61191	0.51737	0.52001	0.46761	0.66111	0.69578	0.57808	0.55627	0.6943	0.51992	0.7607
669.56	0.43912	0.42135	0.56684	0.76045	0.47437	0.59474	0.23917	0.48412	0.50279	0.73941	0.48448	0.53989	0.4427	0.4427	0.56054	0.42972	0.61051	0.70065	0.3914	0.31844	0.46874	0.54424	0.30121	0.40034	0.72357	0.62146	0.52387	0.54526	0.47446	0.67692	0.73055	0.61062	0.57816	0.70663	0.53819	0.77601
670.57	0.42144	0.42365	0.57814	0.7357	0.49859	0.61102	0.24458	0.49173	0.51474	0.7827	0.50466	0.57091	0.45299	0.45299	0.56258	0.42073	0.5692	0.68718	0.38198	0.3292	0.47383	0.54336	0.31331	0.41508	0.69503	0.61957	0.5201	0.5539	0.47459	0.68144	0.7565	0.64491	0.59196	0.71007	0.54659	0.79056
671.55	0.45008	0.44145	0.6037	0.76377	0.54013	0.65166	0.28145	0.50274	0.53648	0.83016	0.54661	0.60906	0.4745	0.4745	0.57554	0.42893	0.53134	0.68626	0.38193	0.34187	0.49228	0.55982	0.3371	0.42233	0.67208	0.63505	0.54503	0.59434	0.48269	0.70306	0.80428	0.67364	0.60546	0.72662	0.5623	0.80241
672.56	0.46548	0.41412	0.59821	0.75275	0.54161	0.61959	0.28431	0.51211	0.54553	0.83909	0.53069	0.63043	0.48215	0.48215	0.57119	0.4214	0.49099	0.67375	0.36826	0.34411	0.48195	0.5543	0.33702	0.4264	0.64009	0.62724	0.54743	0.5962	0.47868	0.70896	0.8186	0.68317	0.6069	0.70362	0.55963	0.79763
673.54	0.49466	0.40564	0.60057	0.71607	0.53558	0.61447	0.28793	0.49246	0.5433	0.86899	0.53738	0.66174	0.49004	0.49004	0.57888	0.41188	0.45956	0.65714	0.36825	0.34169	0.49012	0.54352	0.34852	0.43618	0.62716	0.6486	0.56332	0.60203	0.47437	0.7199	0.84868	0.6891	0.6095	0.71326	0.56636	0.7992
674.55	0.50868	0.38492	0.58999	0.69206	0.53325	0.58267	0.29708	0.50141	0.54787	0.90609	0.54706	0.6764	0.50297	0.50297	0.5793	0.40425	0.43135	0.64361	0.36382	0.35199	0.49298	0.53132	0.35746	0.444	0.61383	0.6534	0.5883	0.62225	0.47191	0.72098	0.86878	0.69932	0.61849	0.71113	0.56742	0.79239
675.53	0.52947	0.38166	0.57123	0.688	0.50887	0.5504	0.30926	0.47428	0.52883	0.9114	0.5541	0.66597	0.49365	0.49365	0.57515	0.40748	0.40489	0.62856	0.35451	0.34418	0.48428	0.52566	0.3616	0.43405	0.59487	0.66379	0.59743	0.63248	0.46682	0.7199	0.88132	0.69064	0.60273	0.69498	0.56308	0.77926
676.54	0.54548	0.34762	0.54874	0.65234	0.47275	0.50629	0.29352	0.45761	0.52515	0.91716	0.5323	0.64742	0.49045	0.49045	0.56854	0.3941	0.38266	0.61111	0.33984	0.34487	0.48129	0.5135	0.35907	0.44171	0.58682	0.66317	0.61285	0.63998	0.46711	0.71823	0.86918	0.68947	0.59511	0.68976	0.55308	0.76406
677.52	0.5562	0.34274	0.54802	0.65249	0.48014	0.51256	0.31258	0.46031	0.52633	0.94733	0.53929	0.64687	0.50165	0.50165	0.56641	0.39948	0.36882	0.60326	0.33783	0.36328	0.48441	0.51822	0.37477	0.4472	0.58401	0.68137	0.63576	0.66023	0.47208	0.733	0.88773	0.69932	0.59416	0.70008	0.55657	0.76405
678.5	0.50812	0.3358	0.51111	0.61387	0.46519	0.46441	0.29656	0.4481	0.50831	0.9442	0.517	0.62686	0.49424	0.49424	0.54844	0.39137	0.35216	0.57361	0.324	0.35234	0.46554	0.51399	0.37475	0.44658	0.5676	0.67433	0.63622	0.65995	0.46542	0.72701	0.87746	0.69361	0.59877	0.68446	0.55274	0.74424
679.51	0.49745	0.33907	0.49736	0.61276	0.45515	0.46647	0.28691	0.44282	0.5002	0.91948	0.50513	0.61275	0.48843	0.48843	0.53918	0.39107	0.33974	0.56889	0.31421	0.3526	0.47122	0.51729	0.38772	0.45325	0.56076	0.6868	0.63884	0.66703	0.46678	0.74395	0.88923	0.69183	0.59242	0.68399	0.55725	0.72827
680.49	0.45859	0.29498	0.46261	0.58566	0.42957	0.45824	0.28159	0.42833	0.48199	0.90443	0.45627	0.58479	0.48536	0.48536	0.52752	0.37504	0.32038	0.55704	0.30311	0.36331	0.46035	0.51368	0.38868	0.45095	0.55317	0.67952	0.6344	0.67584	0.45478	0.75688	0.8919	0.69659	0.59567	0.68299	0.55558	0.70851
681.5	0.4581	0.32758	0.45492	0.58926	0.44099	0.46816	0.27894	0.42767	0.48631	0.92015	0.46229	0.56178	0.48964	0.48964	0.51779	0.37994	0.31047	0.55071	0.30227	0.36876	0.46232	0.51317	0.40783	0.45232	0.54835	0.69169	0.64175	0.68725	0.45787	0.77677	0.91461	0.70133	0.60852	0.67929	0.57095	0.71047
682.48	0.41423	0.29887	0.43459	0.53843	0.44128	0.43485	0.26905	0.39244	0.47767	0.90751	0.45222	0.53064	0.47146	0.47146	0.5073	0.3634	0.29785	0.53863	0.29532	0.3571	0.46242	0.50434	0.41618	0.44554	0.53692	0.68436	0.64652	0.68866	0.46024	0.78195	0.92062	0.69633	0.60784	0.67362	0.57403	0.70004
683.49	0.40849	0.28302	0.44105	0.53974	0.428	0.44245	0.25513	0.41505	0.48426	0.89298	0.45229	0.49126	0.46205	0.46205	0.49705	0.36255	0.28902	0.53924	0.28782	0.3624	0.46863	0.51362	0.42359	0.44417	0.53071	0.68817	0.66597	0.70994	0.45458	0.79424	0.93406	0.70321	0.61306	0.68487	0.58319	0.6927
684.47	0.35093	0.25759	0.40142	0.52596	0.40191	0.41751	0.23981	0.39402	0.46543	0.86911	0.43991	0.45755	0.45294	0.45294	0.47388	0.35107	0.27495	0.5247	0.28233	0.3446	0.44582	0.50465	0.42708	0.43834	0.51029	0.67455	0.6622	0.72084	0.45335	0.78169	0.92237	0.70017	0.60962	0.68539	0.58059	0.69091
685.45	0.34525	0.26744	0.40154	0.51155	0.4154	0.39055	0.21725	0.39739	0.45143	0.84542	0.4653	0.4389	0.46045	0.46045	0.46285	0.34576	0.26902	0.52126	0.27728	0.33944	0.44105	0.50362	0.44015	0.45036	0.50883	0.67332	0.68088	0.72708	0.47368	0.78423	0.91546	0.69711	0.6118	0.68611	0.59395	0.68899
686.46	0.28027	0.22952	0.37089	0.48408	0.38565	0.35899	0.19867	0.3798	0.41864	0.79242	0.42677	0.40554	0.43901	0.43901	0.4419	0.32609	0.25683	0.49924	0.27069	0.3285	0.41896	0.50001	0.42524	0.43456	0.48796	0.65878	0.66679	0.70992	0.44979	0.76607	0.9021	0.67873	0.59976	0.67076	0.58052	0.66418
687.44	0.3137	0.25463	0.36104	0.55132	0.38124	0.34868	0.19804	0.40711	0.40641	0.74964	0.42474	0.38872	0.44726	0.44726	0.43553	0.33163	0.24892	0.49215	0.27281	0.33088	0.40978	0.49481	0.42617	0.45085	0.48534	0.66934	0.67575	0.74292	0.4462	0.76565	0.9048	0.6823	0.60546	0.67036	0.59282	0.66741
688.44	0.35223	0.23544	0.34245	0.56924	0.38659	0.34445	0.20653	0.38692	0.38292	0.70208	0.40649	0.38501	0.46273	0.46273	0.43046	0.33653	0.23912	0.47938	0.27655	0.32588	0.40357	0.48756	0.42343	0.45352	0.48255	0.65786	0.67409	0.75206	0.44746	0.75971	0.8964	0.67341	0.60258	0.66628	0.58816	0.66748
689.42	0.36667	0.21921	0.31832	0.58874	0.37882	0.31441	0.1932	0.37449	0.36764	0.66571	0.38251	0.39234	0.46014	0.46014	0.4232	0.32904	0.22773	0.4556	0.26927	0.32507	0.39985	0.4797	0.41141	0.45867	0.47327	0.65259	0.67265	0.74851	0.42883	0.75189	0.88695	0.66487	0.60497	0.65311	0.58264	0.65732
690.43	0.4038	0.21304	0.31234	0.62072	0.37611	0.31355	0.19579	0.38412	0.37683	0.63708	0.37078	0.41497	0.46739	0.46739	0.41994	0.33983	0.22186	0.43522	0.27168	0.33724	0.40293	0.4771	0.41234	0.47419	0.46059	0.65902	0.68046	0.77167	0.41312	0.7337	0.88846	0.66783	0.61535	0.65902	0.58292	0.67486
691.41	0.42745	0.21875	0.31768	0.62569	0.39376	0.31532	0.19305	0.38035	0.37229	0.58423	0.38194	0.4473	0.47726	0.47726	0.41903	0.3408	0.21438	0.42865	0.26453	0.33138	0.40376	0.46542	0.41656	0.4905	0.45569	0.66093	0.70226	0.78038	0.41599	0.72619	0.87533	0.66264	0.62572	0.65526	0.59311	0.68384
692.39	0.35469	0.20037	0.29295	0.62185	0.37754	0.32714	0.16407	0.35964	0.35985	0.55071	0.37617	0.46785	0.47686	0.47686	0.40472	0.33474	0.20747	0.4133	0.25745	0.32219	0.39853	0.46962	0.40759	0.49721	0.43635	0.64591	0.70355	0.76346	0.4068	0.71181	0.84756	0.64419	0.62582	0.64353	0.59097	0.67921
693.39	0.33186	0.22426	0.30017	0.65722	0.39061	0.33143	0.14133	0.37141	0.35811	0.54021	0.39779	0.48136	0.47228	0.47228	0.40144	0.33118	0.20272	0.40616	0.25671	0.32834	0.39763	0.47422	0.40943	0.51068	0.42711	0.66099	0.7174	0.77032	0.4036	0.70282	0.84293	0.6378	0.61943	0.63522	0.59958	0.67027
694.38	0.34474	0.23535	0.32359	0.64479	0.39693	0.32955	0.15113	0.38523	0.35484	0.52025	0.40149	0.47968	0.48074	0.48074	0.40384	0.33114	0.19693	0.39907	0.25736	0.32686	0.39281	0.46864	0.4111	0.51641	0.41559	0.65826	0.72427	0.7692	0.38972	0.69103	0.83954	0.63162	0.61865	0.62448	0.61121	0.6612
695.38	0.34946	0.24828	0.31625	0.64383	0.42057	0.34151	0.12345	0.38397	0.35381	0.51422	0.38979	0.48024	0.4828	0.4828	0.39607	0.32237	0.19039	0.39275	0.25429	0.31571	0.39332	0.47503	0.40309	0.51359	0.40868	0.65626	0.70919	0.75601	0.38441	0.70304	0.82851	0.6176	0.62086	0.60899	0.60975	0.6403
696.36	0.36119	0.24074	0.29862	0.66521	0.40822	0.32231	0.099519	0.37923	0.33229	0.51801	0.38024	0.48	0.48719	0.48719	0.38701	0.31977	0.18379	0.37055	0.25649	0.31939	0.3769	0.48064	0.40299	0.51039	0.39846	0.65267	0.69247	0.76167	0.36375	0.6882	0.8204	0.60974	0.59955	0.6041	0.60818	0.6296
697.34	0.44215	0.26669	0.31712	0.67422	0.43637	0.32902	0.10214	0.39485	0.3416	0.51507	0.37591	0.47541	0.49763	0.49763	0.39431	0.32238	0.18025	0.36326	0.25522	0.32862	0.38937	0.49021	0.40689	0.50507	0.39616	0.66239	0.69201	0.77839	0.35968	0.68853	0.82356	0.61449	0.6068	0.61144	0.60745	0.61453
698.34	0.47974	0.26186	0.31921	0.66438	0.44232	0.32595	0.11997	0.4337	0.34289	0.4984	0.37989	0.47259	0.51278	0.51278	0.40054	0.30961	0.1748	0.35728	0.24801	0.34152	0.39104	0.49503	0.40614	0.49459	0.38728	0.65887	0.68762	0.77734	0.35171	0.68641	0.81031	0.62146	0.60922	0.60371	0.60549	0.60719
699.32	0.49685	0.27769	0.29806	0.66974	0.44908	0.34275	0.1124	0.4531	0.34214	0.49621	0.40985	0.493	0.51962	0.51962	0.40045	0.30966	0.17468	0.34686	0.25083	0.3484	0.39681	0.50586	0.40217	0.49219	0.38797	0.67453	0.7072	0.77032	0.35595	0.67991	0.8061	0.62349	0.6128	0.60249	0.60659	0.60482
700.33	0.43491	0.26762	0.28892	0.64875	0.43895	0.33011	0.11919	0.43339	0.32361	0.46871	0.41488	0.47025	0.50414	0.50414	0.39319	0.30269	0.17042	0.32102	0.24145	0.33639	0.38702	0.49727	0.39472	0.47453	0.3688	0.67656	0.71397	0.7577	0.34251	0.66447	0.79323	0.62258	0.5871	0.58474	0.59856	0.58018
701.31	0.44991	0.28155	0.30449	0.64399	0.46687	0.352	0.14872	0.469	0.34242	0.45873	0.4264	0.47124	0.51172	0.51172	0.40505	0.30011	0.17225	0.31681	0.24038	0.34058	0.40399	0.50158	0.38729	0.47179	0.35897	0.68481	0.73556	0.7448	0.3586	0.66605	0.79244	0.6273	0.60882	0.58561	0.59439	0.57056
702.29	0.46035	0.28226	0.31786	0.60404	0.47109	0.36255	0.16002	0.47944	0.3276	0.46572	0.45281	0.47605	0.50957	0.50957	0.40743	0.28806	0.1698	0.30468	0.24486	0.32935	0.39514	0.48969	0.38748	0.473	0.35501	0.69545	0.74511	0.72462	0.35388	0.66625	0.79338	0.62318	0.60572	0.57319	0.58955	0.56758
703.29	0.40282	0.26739	0.26283	0.56975	0.45613	0.33333	0.12178	0.40658	0.31633	0.43982	0.44728	0.45235	0.48733	0.48733	0.38418	0.28095	0.1602	0.26983	0.22987	0.28919	0.37312	0.46043	0.37783	0.45473	0.33807	0.69728	0.72468	0.69484	0.33257	0.64624	0.77526	0.59755	0.59276	0.55167	0.57611	0.5441
704.27	0.40922	0.25742	0.27264	0.54113	0.46636	0.3407	0.11797	0.36855	0.32081	0.4218	0.42384	0.43639	0.47786	0.47786	0.37391	0.26566	0.15821	0.26009	0.22254	0.27695	0.36254	0.44628	0.37289	0.44462	0.32551	0.70275	0.70411	0.68183	0.32232	0.64867	0.76108	0.581	0.57805	0.54766	0.56053	0.52692
705.27	0.46121	0.25097	0.28039	0.52923	0.44409	0.35811	0.12329	0.35978	0.31207	0.43301	0.43029	0.43451	0.47789	0.47789	0.37235	0.25442	0.15294	0.26172	0.22377	0.26933	0.3576	0.44298	0.37143	0.44019	0.32386	0.70976	0.70176	0.66484	0.30697	0.63674	0.75537	0.56516	0.58755	0.55502	0.55636	0.52607
706.25	0.41099	0.21387	0.24092	0.47584	0.42158	0.32712	0.1112	0.3067	0.2931	0.42207	0.42851	0.40815	0.45262	0.45262	0.35331	0.24207	0.14538	0.2445	0.21246	0.24418	0.34146	0.41981	0.3633	0.42267	0.31626	0.709	0.67095	0.64919	0.27981	0.62342	0.73878	0.55135	0.56916	0.54158	0.55044	0.50054
707.23	0.35477	0.16426	0.18058	0.44599	0.369	0.26807	0.080629	0.22525	0.2678	0.39257	0.41918	0.36413	0.42561	0.42561	0.32165	0.21759	0.13399	0.21679	0.19688	0.2167	0.31657	0.40011	0.34532	0.39518	0.299	0.70384	0.62226	0.62194	0.25432	0.59346	0.702	0.52179	0.541	0.52721	0.53506	0.47636
708.23	0.35741	0.14116	0.19804	0.41516	0.35341	0.287	0.095132	0.21694	0.26306	0.38416	0.4026	0.35299	0.4117	0.4117	0.31414	0.20648	0.13016	0.20992	0.20415	0.21581	0.30834	0.39244	0.33271	0.38683	0.29386	0.70614	0.62086	0.61053	0.24391	0.5843	0.69302	0.50368	0.53322	0.52691	0.53573	0.47495
709.21	0.30196	0.10386	0.16578	0.36906	0.32622	0.24717	0.093904	0.18379	0.22963	0.35898	0.38758	0.32481	0.39071	0.39071	0.28925	0.19106	0.12152	0.19335	0.19922	0.19265	0.29296	0.36711	0.31743	0.3722	0.28857	0.69862	0.59194	0.58157	0.22756	0.56042	0.67596	0.48634	0.51734	0.50739	0.52722	0.46789
710.21	0.25714	0.075786	0.13744	0.31687	0.30984	0.20325	0.079573	0.17085	0.21339	0.33369	0.36797	0.28678	0.36426	0.36426	0.27513	0.16637	0.11376	0.17683	0.19195	0.18601	0.27097	0.34187	0.30091	0.3524	0.28217	0.70179	0.56922	0.55866	0.21599	0.53758	0.6512	0.47528	0.4861	0.48819	0.51747	0.45066
711.19	0.25985	0.075477	0.1313	0.31971	0.29972	0.20662	0.078179	0.16617	0.19926	0.3266	0.37223	0.26894	0.35849	0.35849	0.26675	0.1543	0.10746	0.17502	0.19508	0.18255	0.2602	0.32882	0.28961	0.34209	0.28877	0.71037	0.56261	0.54372	0.20561	0.53197	0.62906	0.46298	0.46445	0.48161	0.51299	0.45825
712.17	0.22618	0.065018	0.12547	0.28668	0.29042	0.21589	0.093544	0.1696	0.20024	0.30756	0.35002	0.2454	0.34489	0.34489	0.25506	0.14526	0.10299	0.18924	0.19223	0.1798	0.25154	0.30594	0.26979	0.32819	0.2922	0.70649	0.55146	0.51648	0.18545	0.52782	0.61117	0.45351	0.4473	0.46127	0.51001	0.45114
713.17	0.21398	0.057086	0.11506	0.25248	0.28373	0.19398	0.093536	0.13609	0.18304	0.29941	0.34676	0.23532	0.3397	0.3397	0.25048	0.1298	0.09877	0.19027	0.18557	0.16898	0.24728	0.28817	0.25548	0.31916	0.29798	0.70652	0.53543	0.4861	0.17131	0.50139	0.59361	0.44625	0.43326	0.44933	0.49823	0.44366
714.15	0.21869	0.052111	0.10232	0.2454	0.26318	0.19747	0.097029	0.12362	0.16849	0.29433	0.34256	0.19673	0.33557	0.33557	0.24746	0.12832	0.093053	0.19134	0.18039	0.1648	0.24109	0.27822	0.24009	0.3038	0.29446	0.70527	0.52089	0.46555	0.15298	0.48179	0.56945	0.43873	0.41822	0.43594	0.49495	0.44115
715.13	0.18774	0.058451	0.095877	0.25778	0.27281	0.20256	0.10832	0.099433	0.16748	0.28776	0.336	0.19285	0.32164	0.32164	0.23934	0.12621	0.091124	0.19989	0.18212	0.14858	0.23502	0.26317	0.22651	0.29185	0.29412	0.70224	0.50367	0.45252	0.14554	0.469	0.54983	0.41709	0.41361	0.41642	0.4864	0.45188
716.13	0.18405	0.051706	0.10827	0.22371	0.24827	0.20043	0.10567	0.075941	0.15401	0.27928	0.31586	0.1741	0.30461	0.30461	0.23292	0.10869	0.085531	0.20821	0.17787	0.14017	0.22333	0.24037	0.21065	0.27806	0.28933	0.68957	0.48106	0.42401	0.12669	0.44034	0.53003	0.39371	0.39279	0.38799	0.4699	0.45162
717.11	0.17822	0.062414	0.11945	0.22033	0.25241	0.1856	0.11154	0.058374	0.1289	0.26794	0.29351	0.17262	0.29296	0.29296	0.23072	0.096863	0.085844	0.21072	0.17728	0.13485	0.21613	0.2272	0.19773	0.26641	0.28168	0.67638	0.46264	0.40317	0.11874	0.40852	0.51367	0.37542	0.37642	0.3716	0.45689	0.45399
718.08	0.18785	0.067988	0.11589	0.21393	0.24009	0.18753	0.10168	0.059491	0.12616	0.27163	0.28648	0.16739	0.28534	0.28534	0.21432	0.090311	0.084427	0.22656	0.1783	0.13379	0.21233	0.21395	0.18417	0.25747	0.27385	0.65622	0.4402	0.38799	0.11743	0.39428	0.48613	0.36287	0.35667	0.34421	0.44481	0.45771
719.09	0.16277	0.067034	0.12029	0.2154	0.22934	0.18605	0.080266	0.079798	0.12254	0.28348	0.26854	0.16684	0.26392	0.26392	0.20577	0.078902	0.083556	0.2377	0.17585	0.12754	0.2056	0.20694	0.17349	0.24628	0.26587	0.63074	0.4232	0.37601	0.11658	0.37838	0.45856	0.34797	0.33598	0.32266	0.42851	0.44965
720.06	0.20933	0.072933	0.13811	0.21197	0.23015	0.16513	0.092572	0.098291	0.12779	0.30982	0.27517	0.16975	0.27558	0.27558	0.20877	0.081472	0.087668	0.24584	0.17945	0.13848	0.21146	0.21123	0.16385	0.25334	0.26438	0.60254	0.4151	0.36443	0.11403	0.36657	0.45317	0.34441	0.32398	0.31485	0.41691	0.44742
721.06	0.23904	0.083314	0.13476	0.20688	0.23283	0.1589	0.092967	0.12606	0.13397	0.33011	0.2765	0.17062	0.28428	0.28428	0.20577	0.079999	0.094739	0.25804	0.1842	0.14515	0.21247	0.2196	0.15658	0.24974	0.26131	0.58417	0.40544	0.35143	0.12597	0.35531	0.44228	0.345	0.31118	0.30611	0.4104	0.44276
722.04	0.23235	0.070441	0.12225	0.19945	0.22829	0.1684	0.085515	0.15268	0.12953	0.33569	0.2728	0.15895	0.27648	0.27648	0.19998	0.083257	0.092906	0.25968	0.19388	0.1462	0.19699	0.21473	0.14816	0.23962	0.25537	0.55802	0.38988	0.3494	0.11632	0.34701	0.42714	0.3387	0.28749	0.28616	0.39396	0.42448
723.02	0.22401	0.08463	0.13847	0.21844	0.22517	0.16553	0.098641	0.18522	0.12551	0.34061	0.27306	0.14562	0.27174	0.27174	0.21268	0.089271	0.09686	0.26643	0.20763	0.14856	0.19204	0.21668	0.15522	0.24074	0.24902	0.54145	0.39178	0.34979	0.10923	0.34966	0.42135	0.34021	0.27909	0.27396	0.39185	0.42327
724.02	0.25907	0.10079	0.16447	0.21277	0.23192	0.16665	0.1112	0.17695	0.13853	0.36385	0.28217	0.15976	0.27604	0.27604	0.2246	0.096196	0.10253	0.26859	0.21884	0.15381	0.18774	0.22244	0.15351	0.24376	0.24181	0.52965	0.39056	0.34588	0.11098	0.34592	0.41079	0.32898	0.27991	0.26114	0.38212	0.41423
724.99	0.25487	0.0923	0.15831	0.19796	0.22723	0.19454	0.10158	0.19376	0.14795	0.35297	0.2801	0.1515	0.27196	0.27196	0.22296	0.091063	0.10373	0.27619	0.22583	0.15524	0.17782	0.20997	0.15798	0.23051	0.22828	0.50721	0.37214	0.33322	0.1038	0.3433	0.38935	0.32089	0.26121	0.24259	0.37568	0.39329
725.97	0.24297	0.096379	0.17448	0.21519	0.2291	0.20196	0.11517	0.21145	0.16233	0.36939	0.28661	0.15585	0.26608	0.26608	0.23235	0.099566	0.10592	0.27889	0.23943	0.13971	0.17254	0.21044	0.15795	0.23265	0.21735	0.4863	0.3633	0.33508	0.096294	0.3497	0.3799	0.30846	0.25439	0.22941	0.36719	0.37715
726.97	0.2658	0.11692	0.20795	0.21235	0.22602	0.21164	0.11911	0.2352	0.1905	0.37562	0.31067	0.16887	0.27938	0.27938	0.24201	0.096534	0.11129	0.2778	0.24663	0.13824	0.18817	0.21934	0.16505	0.23299	0.20885	0.46679	0.37342	0.32755	0.11297	0.35528	0.37779	0.30837	0.263	0.22226	0.37176	0.3736
727.95	0.27275	0.12564	0.19796	0.19578	0.22677	0.21827	0.12332	0.23614	0.19468	0.37362	0.30461	0.18232	0.27638	0.27638	0.22912	0.091983	0.11419	0.27419	0.2521	0.12558	0.1806	0.21316	0.15566	0.22852	0.1962	0.44768	0.35407	0.32284	0.10848	0.34071	0.36406	0.28549	0.24482	0.20872	0.3563	0.34565
728.92	0.25777	0.13731	0.19441	0.19422	0.20668	0.22079	0.13462	0.26988	0.21525	0.36723	0.31175	0.17798	0.27944	0.27944	0.23471	0.092771	0.11744	0.2714	0.26253	0.12884	0.18752	0.20116	0.15417	0.22454	0.19364	0.42886	0.35589	0.32933	0.098941	0.33631	0.37059	0.28383	0.23644	0.20254	0.3512	0.3343
729.92	0.24426	0.14635	0.19172	0.21055	0.19253	0.20851	0.13066	0.26752	0.21803	0.37159	0.29997	0.1778	0.28671	0.28671	0.23449	0.10065	0.12018	0.25461	0.26373	0.1143	0.18751	0.20069	0.14217	0.21678	0.18744	0.41005	0.3562	0.33168	0.094105	0.32502	0.3598	0.27363	0.23282	0.19177	0.33777	0.32051
730.9	0.21727	0.16084	0.18864	0.20123	0.18873	0.22266	0.11789	0.26603	0.23151	0.35836	0.29272	0.17072	0.28635	0.28635	0.23373	0.099469	0.12116	0.23576	0.26183	0.11839	0.19138	0.19676	0.14058	0.21005	0.17873	0.3949	0.36264	0.32681	0.087101	0.31892	0.35031	0.26292	0.23434	0.18337	0.32716	0.2961
731.87	0.2431	0.18832	0.20287	0.22361	0.17756	0.24926	0.13825	0.29667	0.2597	0.38206	0.30513	0.18149	0.29041	0.29041	0.25091	0.11586	0.12506	0.24399	0.26565	0.11864	0.19276	0.19912	0.14511	0.22612	0.18343	0.39368	0.38027	0.34464	0.075821	0.33302	0.34647	0.25813	0.23352	0.18258	0.31719	0.28926
732.87	0.19396	0.18766	0.19482	0.23289	0.16385	0.24381	0.1382	0.31271	0.2762	0.36196	0.31053	0.1598	0.29253	0.29253	0.25494	0.11793	0.12549	0.22953	0.25688	0.12008	0.19555	0.19547	0.14075	0.21551	0.17773	0.38144	0.36714	0.34128	0.070081	0.33561	0.33239	0.26051	0.23022	0.16925	0.31593	0.28491
733.85	0.19524	0.18939	0.21787	0.24614	0.18094	0.26014	0.14739	0.32744	0.27845	0.35168	0.31667	0.16514	0.29765	0.29765	0.25582	0.11473	0.12882	0.22539	0.25606	0.11803	0.18874	0.20934	0.14176	0.21445	0.18165	0.37417	0.36394	0.3442	0.081764	0.34051	0.31629	0.2664	0.2225	0.16052	0.31484	0.26804
734.83	0.14638	0.19491	0.22576	0.22572	0.17233	0.27287	0.17166	0.34002	0.29047	0.34128	0.32017	0.1688	0.28444	0.28444	0.26122	0.10736	0.12824	0.21851	0.2552	0.1155	0.18741	0.20828	0.14392	0.21984	0.17518	0.3701	0.36787	0.34575	0.080782	0.34817	0.31837	0.26933	0.21809	0.15401	0.31053	0.25791
735.82	0.14914	0.18245	0.22196	0.23136	0.16133	0.27115	0.1827	0.35581	0.29653	0.32992	0.3161	0.17052	0.29054	0.29054	0.25806	0.11434	0.12781	0.22053	0.25959	0.11916	0.17975	0.20752	0.14252	0.22175	0.1779	0.36356	0.36208	0.36482	0.082643	0.35078	0.32204	0.27799	0.20785	0.14864	0.30075	0.25691
736.8	0.11238	0.17783	0.20732	0.21985	0.16356	0.26051	0.17407	0.33703	0.30768	0.31556	0.30282	0.16386	0.28651	0.28651	0.24662	0.11328	0.12753	0.20173	0.25451	0.12261	0.17343	0.20997	0.13338	0.20709	0.17118	0.35917	0.35186	0.35401	0.085209	0.34238	0.30707	0.27576	0.2001	0.13655	0.29691	0.23737
737.77	0.14363	0.17448	0.21542	0.21042	0.16114	0.27817	0.18899	0.34683	0.32017	0.33882	0.2967	0.18543	0.29143	0.29143	0.25906	0.11865	0.13081	0.21047	0.25832	0.12863	0.17343	0.22138	0.13223	0.21535	0.17688	0.35993	0.36829	0.3588	0.087991	0.35705	0.3173	0.28175	0.20171	0.13944	0.28852	0.22783
738.77	0.15102	0.19121	0.21573	0.2204	0.17026	0.28707	0.19272	0.35397	0.33941	0.34748	0.30448	0.18991	0.29461	0.29461	0.25797	0.1262	0.12929	0.22403	0.25383	0.14075	0.18699	0.22742	0.13527	0.21323	0.17691	0.36956	0.37899	0.36237	0.076417	0.36725	0.32165	0.28095	0.20746	0.15354	0.28306	0.22691
739.75	0.19412	0.2258	0.23696	0.24114	0.18306	0.31392	0.19647	0.36953	0.33608	0.34087	0.31088	0.20382	0.30119	0.30119	0.26399	0.13766	0.13162	0.24302	0.25855	0.15299	0.17985	0.23806	0.14215	0.21604	0.18892	0.38626	0.38184	0.37775	0.079557	0.37649	0.32891	0.28448	0.20863	0.15833	0.28665	0.22528
740.72	0.19504	0.23408	0.24653	0.2415	0.19485	0.3272	0.19011	0.34867	0.32992	0.33485	0.32628	0.20081	0.29757	0.29757	0.26871	0.14237	0.13436	0.24309	0.242	0.14347	0.18845	0.24289	0.14468	0.21058	0.19069	0.38634	0.37789	0.385	0.080466	0.38327	0.32765	0.28399	0.20777	0.14963	0.28839	0.22586
741.7	0.23672	0.24041	0.24997	0.27132	0.22711	0.33309	0.2036	0.36866	0.32831	0.34741	0.3323	0.19854	0.30677	0.30677	0.2782	0.14981	0.13833	0.2595	0.24221	0.15138	0.20142	0.24954	0.15536	0.22218	0.20361	0.39779	0.39136	0.41322	0.09332	0.39128	0.34493	0.2951	0.22183	0.15476	0.28608	0.23913
742.69	0.24901	0.26404	0.25677	0.30458	0.25487	0.35677	0.20637	0.37204	0.32673	0.34898	0.33861	0.19336	0.3052	0.3052	0.28136	0.15387	0.13844	0.27415	0.23861	0.15728	0.2028	0.25856	0.16071	0.21956	0.21061	0.4001	0.39387	0.43622	0.10327	0.39812	0.34859	0.30169	0.2247	0.16342	0.29087	0.24003
743.67	0.26469	0.26386	0.23211	0.29736	0.26133	0.35773	0.20654	0.35361	0.32141	0.35113	0.33234	0.18067	0.30929	0.30929	0.28169	0.1405	0.13927	0.27529	0.23295	0.15149	0.2004	0.25324	0.16243	0.22608	0.21224	0.39664	0.37375	0.4433	0.11207	0.39436	0.34861	0.29932	0.218	0.15931	0.29306	0.24005
744.64	0.28835	0.26732	0.22085	0.32558	0.2692	0.35285	0.20089	0.34109	0.34328	0.35687	0.35343	0.20046	0.31421	0.31421	0.28003	0.14423	0.14001	0.286	0.23	0.15941	0.22014	0.25215	0.16641	0.23559	0.21609	0.39794	0.37378	0.4484	0.11563	0.39992	0.34976	0.30408	0.22498	0.15983	0.30022	0.24727
745.64	0.26981	0.26577	0.19413	0.32555	0.27618	0.34007	0.20399	0.33093	0.35073	0.35421	0.33624	0.2128	0.30491	0.30491	0.26997	0.13702	0.14122	0.29342	0.23049	0.16617	0.21313	0.25084	0.16251	0.23565	0.21352	0.40518	0.35817	0.44887	0.11165	0.38188	0.34428	0.29664	0.21846	0.15873	0.29961	0.24251
746.61	0.26168	0.2793	0.18737	0.31144	0.27701	0.34215	0.19445	0.31291	0.3404	0.352	0.33338	0.22532	0.30098	0.30098	0.26417	0.13543	0.14437	0.30129	0.22656	0.18428	0.22	0.25792	0.16194	0.23668	0.21371	0.40466	0.33998	0.4473	0.1091	0.38164	0.34453	0.28888	0.21018	0.17052	0.30739	0.24357
747.59	0.25572	0.27291	0.17854	0.30756	0.28257	0.32289	0.1963	0.3171	0.34609	0.37129	0.33812	0.22956	0.30432	0.30432	0.26489	0.13754	0.14986	0.30496	0.23034	0.19964	0.2331	0.26485	0.16659	0.23912	0.21277	0.41658	0.34853	0.44266	0.10742	0.38942	0.36355	0.2849	0.21948	0.17971	0.30957	0.25304
748.58	0.25412	0.26779	0.17237	0.32463	0.29663	0.31553	0.18371	0.31441	0.34489	0.36412	0.33697	0.24075	0.30008	0.30008	0.26905	0.15108	0.15795	0.30877	0.22836	0.21112	0.23727	0.27255	0.1665	0.23889	0.20724	0.42034	0.37273	0.44844	0.10696	0.39608	0.37034	0.28318	0.2205	0.16989	0.3094	0.25712
749.56	0.24481	0.25013	0.15298	0.31517	0.30846	0.31631	0.18476	0.323	0.32474	0.37557	0.33176	0.2339	0.29613	0.29613	0.26312	0.15186	0.1679	0.31682	0.23267	0.21841	0.24331	0.2853	0.16542	0.23868	0.21139	0.42038	0.37445	0.46387	0.11371	0.40704	0.38483	0.28111	0.22008	0.17058	0.30802	0.25634
750.53	0.27869	0.25452	0.15968	0.3306	0.3155	0.32954	0.17904	0.32725	0.31801	0.373	0.33122	0.25419	0.30121	0.30121	0.26611	0.16125	0.17562	0.33643	0.23978	0.2297	0.26621	0.2937	0.17194	0.25578	0.22394	0.42063	0.39228	0.47301	0.12015	0.4373	0.40239	0.2931	0.23573	0.185	0.31772	0.27258
751.51	0.27785	0.24609	0.16318	0.3314	0.32937	0.30917	0.16736	0.32648	0.32752	0.37469	0.32997	0.26922	0.30121	0.30121	0.26926	0.16187	0.18264	0.34465	0.24798	0.23442	0.27682	0.30076	0.17521	0.26109	0.22837	0.42783	0.40047	0.46882	0.1263	0.4374	0.41479	0.30267	0.24638	0.1845	0.31992	0.28165
752.5	0.27582	0.24911	0.1766	0.3215	0.32723	0.30331	0.13816	0.31817	0.31431	0.35698	0.31121	0.29099	0.29337	0.29337	0.26957	0.16137	0.19094	0.35323	0.25014	0.25825	0.29533	0.31007	0.17544	0.2691	0.2386	0.42812	0.40429	0.4705	0.13458	0.43219	0.40523	0.30552	0.24513	0.18488	0.32111	0.28781
753.48	0.29672	0.26929	0.18795	0.31505	0.32165	0.28697	0.14434	0.31795	0.29737	0.37772	0.3131	0.3244	0.29044	0.29044	0.2706	0.17423	0.19538	0.36789	0.26573	0.28686	0.31144	0.33255	0.18771	0.28204	0.26286	0.43767	0.40856	0.48154	0.13924	0.44163	0.42678	0.31114	0.24902	0.21171	0.33408	0.3025
754.45	0.29232	0.27137	0.2081	0.31355	0.32747	0.26927	0.12332	0.28685	0.29149	0.3701	0.30981	0.3234	0.297	0.297	0.27682	0.18371	0.19988	0.37699	0.27259	0.30113	0.32123	0.34086	0.19587	0.29004	0.26755	0.43764	0.42773	0.47903	0.14142	0.44205	0.42562	0.30821	0.2523	0.2204	0.34259	0.31463
755.44	0.28406	0.27485	0.23634	0.3015	0.35617	0.2728	0.12919	0.28398	0.2912	0.38313	0.32489	0.33973	0.30274	0.30274	0.28981	0.20163	0.20848	0.39207	0.28224	0.32081	0.32689	0.36267	0.20927	0.29652	0.27252	0.44785	0.44496	0.48732	0.15823	0.45374	0.43296	0.30917	0.25935	0.23003	0.35563	0.32704
756.42	0.25677	0.27555	0.22697	0.31092	0.34553	0.28393	0.12039	0.26583	0.27182	0.38103	0.32961	0.34607	0.30126	0.30126	0.28844	0.21372	0.21578	0.40159	0.2826	0.32151	0.32968	0.3717	0.20875	0.30699	0.27882	0.44567	0.442	0.50125	0.16368	0.46824	0.4345	0.30888	0.25973	0.2331	0.36506	0.33179
757.39	0.26736	0.3008	0.21693	0.32719	0.36887	0.29769	0.13778	0.27259	0.27886	0.39217	0.35063	0.37148	0.30969	0.30969	0.28592	0.23367	0.22093	0.41153	0.28798	0.32706	0.33786	0.38404	0.22087	0.32531	0.29311	0.45338	0.43552	0.51868	0.17048	0.47843	0.44839	0.31451	0.2704	0.24267	0.3749	0.34902
758.36	0.26034	0.30278	0.24299	0.33427	0.40009	0.33129	0.14635	0.27852	0.30162	0.38527	0.36239	0.37517	0.32354	0.32354	0.29594	0.24526	0.23289	0.43227	0.29718	0.32112	0.35156	0.39124	0.2243	0.3333	0.30902	0.46646	0.45533	0.53001	0.20139	0.49804	0.46459	0.32014	0.29138	0.24751	0.38653	0.36601
759.36	0.24225	0.28735	0.23729	0.30579	0.41272	0.32939	0.14874	0.288	0.30009	0.36873	0.35508	0.3846	0.31559	0.31559	0.29529	0.24151	0.23522	0.42775	0.29469	0.31285	0.35159	0.39846	0.22565	0.33675	0.32106	0.46552	0.44541	0.52702	0.21177	0.50206	0.47491	0.32324	0.29615	0.25382	0.39715	0.37758
760.33	0.23575	0.30998	0.24039	0.31717	0.41735	0.31442	0.15162	0.31211	0.31431	0.38278	0.36153	0.39259	0.32661	0.32661	0.29322	0.2375	0.23643	0.42292	0.29739	0.32579	0.35898	0.40551	0.23281	0.3457	0.33621	0.47708	0.44911	0.53338	0.2163	0.50525	0.48687	0.32976	0.30847	0.2699	0.40428	0.38795
761.3	0.25555	0.32511	0.2502	0.32517	0.44899	0.31793	0.15155	0.31844	0.33557	0.39148	0.38316	0.42075	0.3334	0.3334	0.30155	0.25501	0.23762	0.43136	0.30261	0.34182	0.35709	0.42213	0.25017	0.35766	0.35373	0.48892	0.45968	0.55549	0.23321	0.52117	0.49466	0.34201	0.32368	0.30018	0.42217	0.40404
762.27	0.2469	0.30832	0.27912	0.32245	0.47958	0.31748	0.15484	0.31654	0.35241	0.39288	0.38964	0.41728	0.33795	0.33795	0.31405	0.26525	0.24078	0.43768	0.30915	0.34442	0.35397	0.44202	0.26194	0.3629	0.36239	0.49715	0.47086	0.56873	0.25366	0.53581	0.50342	0.34638	0.33653	0.32751	0.44048	0.41398
763.27	0.24018	0.30548	0.28755	0.32452	0.46765	0.30292	0.14191	0.31954	0.34991	0.39718	0.40047	0.42018	0.34379	0.34379	0.31096	0.27333	0.23401	0.42251	0.30352	0.34771	0.34491	0.44737	0.27219	0.36377	0.36494	0.49042	0.45642	0.57936	0.2458	0.53379	0.49272	0.35051	0.34473	0.32774	0.44554	0.42572
764.24	0.26001	0.33555	0.31914	0.34464	0.47574	0.30596	0.1376	0.33902	0.36963	0.426	0.41847	0.43322	0.36055	0.36055	0.31894	0.2898	0.23544	0.42123	0.3055	0.36657	0.35164	0.46097	0.2848	0.37196	0.37369	0.50854	0.47024	0.59656	0.25043	0.53443	0.4906	0.3614	0.35964	0.34181	0.45354	0.43827
765.21	0.27599	0.34194	0.33222	0.36089	0.50235	0.33197	0.14777	0.34694	0.38108	0.42441	0.43874	0.44751	0.3644	0.3644	0.32816	0.31391	0.23737	0.42789	0.31537	0.37456	0.36039	0.47116	0.28924	0.38641	0.38113	0.51472	0.47158	0.61348	0.26281	0.54509	0.50313	0.37287	0.3667	0.35462	0.47125	0.46032
766.18	0.33369	0.32923	0.37011	0.3647	0.5279	0.32247	0.18042	0.38628	0.39538	0.42143	0.43207	0.43665	0.37949	0.37949	0.3424	0.31497	0.2389	0.42131	0.32341	0.38787	0.3761	0.47563	0.2982	0.38365	0.39211	0.51029	0.49033	0.60156	0.26083	0.5395	0.52031	0.3711	0.37315	0.36097	0.47328	0.46951
767.18	0.34463	0.33229	0.37219	0.3733	0.52336	0.31696	0.18167	0.39858	0.3963	0.41928	0.44014	0.42751	0.38165	0.38165	0.33946	0.31394	0.23497	0.40876	0.3272	0.38237	0.36682	0.46467	0.29756	0.38293	0.39202	0.4999	0.48678	0.58664	0.24526	0.528	0.51803	0.37948	0.36867	0.36235	0.47344	0.47355
768.15	0.34207	0.34678	0.39533	0.38974	0.56502	0.3525	0.19417	0.43594	0.41271	0.43436	0.45383	0.44157	0.38768	0.38768	0.35282	0.32986	0.23636	0.41669	0.33486	0.40011	0.37156	0.47378	0.30253	0.39899	0.39055	0.51073	0.49752	0.57728	0.24733	0.53265	0.53614	0.39243	0.36825	0.38948	0.48183	0.48856
769.12	0.36364	0.33899	0.4125	0.42358	0.57659	0.37117	0.20479	0.4414	0.41939	0.43803	0.47217	0.43967	0.38608	0.38608	0.36129	0.34587	0.23631	0.41669	0.34414	0.39423	0.36861	0.47946	0.30096	0.40468	0.38635	0.50686	0.50153	0.57227	0.24788	0.53911	0.54173	0.38756	0.36612	0.41686	0.48845	0.49425
770.09	0.40474	0.32702	0.43372	0.4421	0.58318	0.38244	0.21554	0.45459	0.43153	0.45987	0.47887	0.43201	0.3962	0.3962	0.37705	0.35311	0.23283	0.41892	0.34049	0.39148	0.36574	0.47638	0.3093	0.40481	0.38497	0.50893	0.5211	0.55816	0.24765	0.53381	0.54674	0.39167	0.37772	0.42909	0.49332	0.50039
771.09	0.39257	0.34768	0.43306	0.44939	0.57495	0.4108	0.20457	0.43906	0.4277	0.47193	0.48795	0.43181	0.38756	0.38756	0.37151	0.35915	0.22474	0.4151	0.33378	0.36728	0.35745	0.47261	0.30011	0.40204	0.37577	0.52437	0.50854	0.55284	0.24139	0.5291	0.53074	0.39416	0.37414	0.43595	0.49108	0.50522
772.06	0.39535	0.35245	0.45597	0.45329	0.57917	0.43745	0.21894	0.44187	0.42426	0.50163	0.48961	0.44578	0.39396	0.39396	0.38279	0.3775	0.2261	0.40755	0.33042	0.35772	0.35438	0.48258	0.29815	0.39945	0.37384	0.53252	0.51773	0.55663	0.24833	0.53189	0.53991	0.39672	0.3795	0.44506	0.49489	0.51929
773.03	0.40201	0.34024	0.45633	0.44462	0.57933	0.43447	0.23418	0.44991	0.44048	0.51772	0.48203	0.4328	0.38677	0.38677	0.38711	0.37555	0.22223	0.38772	0.32764	0.34531	0.35479	0.48878	0.29193	0.38515	0.37056	0.52996	0.51603	0.55042	0.24787	0.51297	0.52433	0.39645	0.39325	0.44744	0.49646	0.51131
774	0.41133	0.35074	0.45417	0.4499	0.58057	0.45753	0.2634	0.48584	0.4676	0.53889	0.49086	0.4364	0.39062	0.39062	0.39551	0.38468	0.22016	0.38598	0.32925	0.34777	0.36423	0.49275	0.29136	0.3813	0.37255	0.53634	0.51467	0.55083	0.24621	0.51102	0.52985	0.4147	0.4141	0.44112	0.49798	0.52184
774.99	0.39147	0.3547	0.44966	0.46609	0.56941	0.49148	0.27843	0.50414	0.47707	0.55345	0.50081	0.42329	0.39217	0.39217	0.39708	0.38193	0.22121	0.38175	0.33039	0.34872	0.3544	0.5003	0.28571	0.37202	0.37313	0.53948	0.51712	0.54531	0.24032	0.50674	0.52705	0.41687	0.41762	0.44121	0.4963	0.52969
775.96	0.35354	0.35031	0.4492	0.47566	0.556	0.51681	0.29037	0.5112	0.49277	0.56044	0.49828	0.41458	0.3856	0.3856	0.40137	0.3902	0.22234	0.37693	0.33045	0.3479	0.36028	0.50452	0.2788	0.37408	0.36433	0.53759	0.51899	0.54674	0.24367	0.49406	0.5281	0.4219	0.427	0.43822	0.49997	0.54518
776.93	0.36409	0.34607	0.44248	0.47316	0.55641	0.54028	0.30783	0.52013	0.51981	0.55588	0.50855	0.41492	0.38826	0.38826	0.41307	0.39095	0.22275	0.38847	0.33335	0.35126	0.37383	0.51082	0.27684	0.37634	0.36419	0.54345	0.52833	0.54203	0.24315	0.49503	0.52409	0.41961	0.4399	0.4325	0.49898	0.54646
777.9	0.34233	0.35897	0.43772	0.4904	0.53487	0.57944	0.32327	0.52301	0.51904	0.56178	0.50351	0.42098	0.39261	0.39261	0.41869	0.39755	0.22651	0.39986	0.33681	0.34608	0.37315	0.51979	0.26725	0.37941	0.35823	0.55032	0.5358	0.53522	0.23659	0.51226	0.53093	0.42011	0.4344	0.42671	0.49313	0.56471
778.89	0.32974	0.35752	0.42795	0.47786	0.54757	0.60103	0.33801	0.51632	0.51463	0.57498	0.48641	0.43266	0.39216	0.39216	0.42829	0.4083	0.23167	0.41179	0.33665	0.34733	0.37387	0.52819	0.26361	0.39066	0.35847	0.56393	0.53524	0.52341	0.24514	0.5191	0.53631	0.4211	0.43358	0.42772	0.49626	0.57419
779.86	0.33379	0.38131	0.42781	0.45358	0.54106	0.62333	0.34345	0.52343	0.51894	0.58198	0.4947	0.47083	0.39597	0.39597	0.43661	0.42572	0.23394	0.40819	0.33847	0.34361	0.38186	0.54922	0.26003	0.39766	0.3605	0.57332	0.53114	0.51491	0.24621	0.5166	0.53181	0.42757	0.4357	0.43143	0.49477	0.57507
780.83	0.36342	0.38449	0.42517	0.4278	0.5358	0.64686	0.36755	0.55559	0.51379	0.61545	0.49404	0.49413	0.4183	0.4183	0.45406	0.43318	0.23889	0.42193	0.34638	0.34659	0.3752	0.57004	0.26207	0.39936	0.37625	0.57731	0.54761	0.51076	0.24341	0.52612	0.54594	0.4278	0.44244	0.43585	0.49789	0.58853
781.8	0.33879	0.37107	0.40929	0.43248	0.50646	0.67487	0.36765	0.56356	0.5107	0.62039	0.47948	0.49617	0.41793	0.41793	0.45547	0.4509	0.23528	0.42104	0.33967	0.34221	0.36876	0.57595	0.24604	0.3927	0.37607	0.58061	0.54935	0.51592	0.22654	0.52123	0.53778	0.42925	0.44284	0.43182	0.49774	0.59286
782.8	0.36987	0.35947	0.40471	0.42116	0.49183	0.67996	0.36884	0.55792	0.49125	0.63001	0.48806	0.51969	0.42332	0.42332	0.45922	0.45522	0.23775	0.42648	0.33059	0.33176	0.36119	0.58023	0.24477	0.40059	0.39384	0.57662	0.54561	0.5224	0.22369	0.51614	0.541	0.43179	0.44833	0.44052	0.50765	0.60018
783.77	0.36406	0.35833	0.39652	0.42432	0.45557	0.70024	0.36718	0.55835	0.49429	0.63124	0.49314	0.52808	0.42384	0.42384	0.45779	0.45595	0.23484	0.42502	0.32482	0.33365	0.35026	0.58808	0.24452	0.38951	0.40786	0.56735	0.56124	0.52341	0.21487	0.50244	0.54187	0.43744	0.45048	0.44034	0.51054	0.61524
784.73	0.3433	0.34521	0.38094	0.42544	0.46232	0.69018	0.3641	0.56533	0.50071	0.63728	0.47733	0.52121	0.40818	0.40818	0.45742	0.45119	0.23501	0.42942	0.32108	0.33817	0.36306	0.58734	0.23471	0.3803	0.41496	0.56413	0.56047	0.53406	0.21271	0.49645	0.54282	0.4417	0.45286	0.43523	0.51268	0.62492
785.7	0.33968	0.33404	0.36886	0.43184	0.46304	0.70117	0.34801	0.57098	0.51012	0.629	0.48466	0.52533	0.40464	0.40464	0.45594	0.45445	0.23465	0.43276	0.31423	0.33839	0.36469	0.58398	0.22771	0.3732	0.42028	0.56879	0.55657	0.53153	0.21511	0.49446	0.53759	0.45259	0.45141	0.43468	0.51836	0.61188
786.67	0.35583	0.33891	0.37281	0.4357	0.47649	0.67856	0.34389	0.58017	0.52422	0.65777	0.51457	0.53445	0.41242	0.41242	0.4569	0.45554	0.23559	0.43263	0.31598	0.35035	0.37422	0.5919	0.24106	0.37913	0.43546	0.56404	0.56207	0.53709	0.23107	0.49734	0.53894	0.45753	0.45708	0.43775	0.53478	0.62041
787.66	0.33846	0.35632	0.36199	0.44892	0.49178	0.66405	0.33978	0.59087	0.54729	0.67181	0.54855	0.54441	0.41018	0.41018	0.46411	0.47207	0.23411	0.43796	0.32541	0.36562	0.3908	0.60005	0.2481	0.38044	0.44375	0.57876	0.57991	0.54914	0.24853	0.51014	0.54	0.46855	0.46735	0.44288	0.54477	0.62373
788.63	0.35462	0.36371	0.35048	0.46045	0.50133	0.63353	0.32839	0.60411	0.54906	0.67482	0.5629	0.54755	0.41891	0.41891	0.46809	0.48671	0.23378	0.45415	0.33348	0.37355	0.40011	0.605	0.2465	0.38422	0.4597	0.58757	0.57764	0.57321	0.26324	0.52466	0.54698	0.4718	0.4616	0.4465	0.54741	0.62745
789.6	0.38622	0.35088	0.3571	0.46482	0.50952	0.63197	0.33052	0.60643	0.55174	0.68321	0.57206	0.55373	0.43178	0.43178	0.47853	0.49979	0.23523	0.46725	0.33679	0.36965	0.39659	0.61416	0.24775	0.38677	0.47817	0.59065	0.59312	0.58565	0.28438	0.53121	0.54503	0.4818	0.46652	0.4623	0.55472	0.63105
790.57	0.39202	0.35897	0.37919	0.47635	0.50986	0.65026	0.34628	0.61749	0.56572	0.69379	0.59257	0.56808	0.43598	0.43598	0.48565	0.5143	0.2344	0.48384	0.35029	0.37497	0.41456	0.62379	0.25593	0.40468	0.50209	0.59267	0.61292	0.61427	0.29905	0.54682	0.55469	0.48616	0.4805	0.47186	0.56525	0.65444
791.54	0.40505	0.3778	0.38261	0.47767	0.50098	0.67424	0.34521	0.63932	0.55736	0.70603	0.61351	0.5917	0.44195	0.44195	0.48567	0.51426	0.23583	0.51268	0.36535	0.38063	0.42169	0.6243	0.26512	0.41827	0.52943	0.60425	0.6301	0.62755	0.31229	0.5653	0.5828	0.50284	0.48857	0.4971	0.5738	0.66906
792.53	0.44606	0.38394	0.39733	0.48495	0.52345	0.70961	0.35586	0.65779	0.5811	0.72185	0.62772	0.61142	0.44541	0.44541	0.49094	0.51708	0.23675	0.53243	0.3788	0.40192	0.43532	0.62645	0.26979	0.42316	0.55557	0.6111	0.64289	0.63883	0.32932	0.57259	0.5969	0.52828	0.50765	0.51075	0.57674	0.68889
793.5	0.44367	0.39872	0.44104	0.52423	0.54155	0.74085	0.39363	0.69323	0.61108	0.74304	0.6746	0.65309	0.46221	0.46221	0.49991	0.52269	0.23898	0.54567	0.39164	0.41899	0.46372	0.63421	0.28245	0.43857	0.58207	0.62463	0.67158	0.66067	0.34964	0.59372	0.61086	0.55207	0.53775	0.52882	0.59162	0.7054
794.47	0.4707	0.42215	0.45102	0.5453	0.54269	0.72296	0.41254	0.69306	0.62586	0.77166	0.69357	0.67463	0.48125	0.48125	0.49407	0.53008	0.23755	0.5541	0.41057	0.44274	0.48432	0.64197	0.29287	0.45398	0.61224	0.63256	0.68276	0.67765	0.3668	0.61329	0.63014	0.56476	0.55523	0.54321	0.59702	0.7168
795.43	0.48447	0.44754	0.44526	0.56773	0.56157	0.69974	0.41785	0.69088	0.63791	0.76612	0.71955	0.69786	0.49623	0.49623	0.48738	0.53025	0.23951	0.55905	0.42011	0.46286	0.49575	0.64372	0.30243	0.4646	0.63464	0.63912	0.69039	0.69301	0.39726	0.61825	0.64183	0.5811	0.5638	0.55931	0.59676	0.72337
796.4	0.54816	0.45745	0.4533	0.60821	0.60347	0.68652	0.43655	0.69644	0.66893	0.78247	0.74708	0.71682	0.5125	0.5125	0.49583	0.54029	0.24418	0.56504	0.42563	0.48206	0.52379	0.64791	0.30853	0.47364	0.6541	0.64688	0.69896	0.70938	0.43019	0.6275	0.64621	0.59962	0.58408	0.56496	0.59678	0.73236
797.39	0.58436	0.46806	0.47194	0.65737	0.63432	0.69054	0.44714	0.71443	0.6984	0.79552	0.76898	0.7404	0.54685	0.54685	0.48973	0.55768	0.24889	0.57723	0.43385	0.50201	0.54777	0.6583	0.32018	0.49086	0.67847	0.65682	0.71378	0.74154	0.45341	0.63161	0.6678	0.60771	0.59761	0.57738	0.60256	0.74553
798.36	0.64371	0.48063	0.4765	0.68065	0.67185	0.69716	0.44005	0.70218	0.70266	0.81696	0.7871	0.75348	0.55885	0.55885	0.48654	0.55792	0.25043	0.58138	0.44017	0.52138	0.56472	0.66069	0.32363	0.50885	0.69127	0.65642	0.71905	0.74965	0.47371	0.62583	0.67397	0.62004	0.61155	0.59672	0.60192	0.75066
799.33	0.64013	0.50337	0.49207	0.70733	0.68986	0.72155	0.41913	0.719	0.70419	0.81581	0.81728	0.77144	0.56584	0.56584	0.48859	0.5564	0.25121	0.5954	0.44145	0.53398	0.5754	0.65015	0.33371	0.51859	0.68896	0.66769	0.74055	0.76277	0.47807	0.64023	0.66089	0.63535	0.6163	0.60692	0.61111	0.75338
800.29	0.67632	0.51188	0.52994	0.75715	0.72224	0.73833	0.43487	0.74454	0.71948	0.859	0.85137	0.79754	0.58954	0.58954	0.50252	0.56582	0.25408	0.61065	0.45555	0.56905	0.60114	0.65573	0.34799	0.53096	0.69205	0.67777	0.7677	0.78126	0.48379	0.65611	0.66823	0.6563	0.64145	0.62288	0.61825	0.76658
801.26	0.69975	0.52556	0.55652	0.78297	0.73163	0.74893	0.4394	0.76053	0.73166	0.87657	0.88518	0.83805	0.60222	0.60222	0.50964	0.57681	0.25479	0.61512	0.46711	0.59188	0.61595	0.67114	0.36289	0.54637	0.68858	0.69023	0.77896	0.79422	0.48229	0.65569	0.67796	0.67459	0.64752	0.64782	0.62975	0.77394
802.23	0.71474	0.55541	0.56625	0.78462	0.75481	0.76436	0.45828	0.77114	0.74528	0.88987	0.9124	0.85732	0.60676	0.60676	0.51925	0.58603	0.25677	0.63143	0.47797	0.59865	0.63092	0.66697	0.37642	0.55389	0.68171	0.68562	0.79074	0.80347	0.49511	0.6716	0.67743	0.68984	0.65094	0.66322	0.64031	0.76448
803.22	0.72129	0.55794	0.56943	0.76669	0.76482	0.76635	0.45172	0.78898	0.75499	0.90564	0.91914	0.87499	0.6153	0.6153	0.52542	0.5922	0.25752	0.63577	0.47905	0.60197	0.64628	0.66572	0.39046	0.54758	0.66371	0.68999	0.80352	0.81688	0.4969	0.67362	0.67462	0.69939	0.64921	0.6694	0.64223	0.75324
804.18	0.77075	0.55127	0.58208	0.79489	0.78559	0.78403	0.47312	0.81623	0.7751	0.92071	0.94523	0.89277	0.62384	0.62384	0.53524	0.6025	0.26062	0.64345	0.48669	0.62023	0.67387	0.66551	0.40429	0.54529	0.65833	0.68376	0.80887	0.82666	0.50319	0.66664	0.69993	0.70584	0.65598	0.67348	0.6475	0.75117
805.15	0.79057	0.55588	0.58373	0.79074	0.77486	0.76844	0.46407	0.80063	0.77039	0.91939	0.94368	0.89223	0.61605	0.61605	0.53802	0.61553	0.25935	0.64771	0.47511	0.6074	0.68043	0.65274	0.40485	0.54015	0.63484	0.68757	0.81505	0.8221	0.50607	0.66089	0.69727	0.70355	0.64359	0.66965	0.64559	0.73877
806.12	0.82726	0.58894	0.60879	0.82489	0.79958	0.79974	0.47522	0.81864	0.78517	0.93721	0.94058	0.90047	0.63001	0.63001	0.55143	0.62488	0.26113	0.66334	0.4768	0.61882	0.69678	0.64633	0.40204	0.54264	0.62802	0.69633	0.83975	0.84089	0.51865	0.66969	0.71174	0.71309	0.65565	0.67676	0.64297	0.73818
807.08	0.86829	0.59704	0.62534	0.85716	0.79644	0.80932	0.46379	0.82237	0.77045	0.93946	0.94729	0.90442	0.634	0.634	0.56236	0.62083	0.25974	0.66463	0.47023	0.63226	0.70471	0.64389	0.40509	0.53842	0.61522	0.71044	0.84356	0.84811	0.50697	0.6762	0.71846	0.70891	0.6528	0.67234	0.63303	0.7303
808.07	0.89364	0.60291	0.64594	0.87411	0.79587	0.82201	0.45847	0.8108	0.76729	0.93522	0.94334	0.89701	0.63359	0.63359	0.57015	0.62576	0.26154	0.68012	0.4661	0.64596	0.70882	0.63853	0.40543	0.53642	0.60027	0.70847	0.8434	0.84662	0.50134	0.68522	0.71751	0.7057	0.6574	0.67989	0.63262	0.72407
809.04	0.88018	0.61086	0.64661	0.8604	0.79017	0.8097	0.44838	0.80512	0.75711	0.94696	0.9384	0.90008	0.62857	0.62857	0.57684	0.62836	0.26016	0.69205	0.45957	0.64511	0.70443	0.64385	0.40303	0.53587	0.57383	0.71193	0.84018	0.83617	0.50841	0.68917	0.71508	0.70146	0.65663	0.68475	0.62693	0.71072
810	0.90119	0.61617	0.64421	0.8901	0.78446	0.85084	0.44975	0.83237	0.77227	0.95387	0.95449	0.9129	0.63329	0.63329	0.58881	0.64158	0.26164	0.70121	0.46785	0.66834	0.71588	0.65243	0.40612	0.53655	0.56621	0.71346	0.83992	0.83805	0.50577	0.70169	0.72667	0.71282	0.66401	0.69651	0.63114	0.70665
810.97	0.85589	0.60223	0.63106	0.88027	0.77783	0.82145	0.43154	0.80432	0.76727	0.94339	0.95891	0.90213	0.62507	0.62507	0.58321	0.6415	0.26166	0.69836	0.4681	0.67499	0.7221	0.64189	0.41057	0.52927	0.54731	0.70669	0.82873	0.82626	0.50659	0.69521	0.71862	0.69562	0.65973	0.68948	0.62581	0.68713
811.93	0.83349	0.58494	0.63213	0.87827	0.75803	0.79653	0.41822	0.77812	0.76901	0.94145	0.93724	0.89085	0.6203	0.6203	0.58839	0.64537	0.26008	0.69143	0.46708	0.67606	0.71646	0.63782	0.40158	0.51889	0.51928	0.69567	0.8271	0.81246	0.50854	0.68089	0.7113	0.68851	0.65378	0.69581	0.62519	0.6696
812.9	0.83955	0.57909	0.61412	0.85875	0.74658	0.77233	0.40325	0.76705	0.76727	0.93373	0.92764	0.89203	0.62576	0.62576	0.58973	0.64673	0.25858	0.68438	0.46879	0.66658	0.70732	0.63224	0.39733	0.51581	0.5126	0.69646	0.81896	0.80461	0.51003	0.67501	0.70157	0.67939	0.64219	0.68755	0.61613	0.65816
813.87	0.8538	0.58606	0.61338	0.87122	0.73573	0.7595	0.40334	0.76019	0.77006	0.91898	0.92013	0.87232	0.63907	0.63907	0.58767	0.65972	0.25988	0.68146	0.47687	0.67678	0.7121	0.63163	0.40076	0.51629	0.51245	0.69931	0.81453	0.81324	0.50283	0.6749	0.70578	0.67817	0.64329	0.69231	0.60862	0.64929
814.85	0.82972	0.58397	0.61111	0.84095	0.73957	0.73184	0.39985	0.73836	0.76116	0.9016	0.8934	0.85748	0.63328	0.63328	0.57857	0.64305	0.25688	0.67767	0.46975	0.66247	0.69958	0.61698	0.38985	0.50673	0.49964	0.69643	0.79327	0.81531	0.50228	0.67458	0.70069	0.66158	0.64131	0.68845	0.59077	0.62447
815.82	0.816	0.57239	0.60313	0.80744	0.72661	0.74177	0.41249	0.74493	0.73692	0.88751	0.86455	0.84116	0.6243	0.6243	0.57222	0.63235	0.25109	0.68645	0.46461	0.65517	0.68591	0.61617	0.38345	0.48997	0.48441	0.69254	0.76786	0.80735	0.48998	0.67725	0.68623	0.65738	0.63834	0.68109	0.58439	0.60909
816.78	0.81241	0.58074	0.57743	0.77	0.71182	0.7429	0.41438	0.75351	0.72125	0.88444	0.86403	0.83385	0.62216	0.62216	0.56612	0.63124	0.24845	0.69429	0.46696	0.65073	0.68119	0.615	0.38733	0.49056	0.4843	0.70045	0.76316	0.79437	0.48337	0.68227	0.67597	0.64989	0.64053	0.68306	0.58678	0.60816
817.75	0.79554	0.58169	0.56762	0.76931	0.68036	0.72867	0.42797	0.75821	0.71075	0.8593	0.85296	0.82393	0.61823	0.61823	0.5607	0.62459	0.24536	0.69888	0.46912	0.65184	0.68065	0.61228	0.38874	0.4868	0.47593	0.70142	0.75962	0.79293	0.47254	0.68349	0.68902	0.65082	0.64583	0.68211	0.58028	0.60686
818.71	0.76468	0.56703	0.55347	0.75873	0.66904	0.71254	0.43654	0.74089	0.6996	0.84834	0.83627	0.82608	0.60509	0.60509	0.56025	0.61604	0.24362	0.69925	0.46495	0.64399	0.67169	0.59804	0.38425	0.48374	0.46144	0.70551	0.74957	0.79325	0.47015	0.68479	0.67859	0.64537	0.6475	0.67661	0.57524	0.6005
819.68	0.74106	0.56728	0.53767	0.74679	0.66212	0.69935	0.43677	0.75316	0.70015	0.87002	0.84708	0.82164	0.61092	0.61092	0.56524	0.61258	0.24609	0.71075	0.47111	0.65355	0.67934	0.60555	0.39376	0.48337	0.4563	0.705	0.75287	0.78849	0.45945	0.68638	0.68257	0.64745	0.65768	0.67284	0.58715	0.60211
820.64	0.70611	0.54453	0.51851	0.74523	0.61598	0.65823	0.42219	0.72627	0.6916	0.83687	0.82603	0.80144	0.60408	0.60408	0.55775	0.6128	0.24423	0.70367	0.46472	0.6299	0.65929	0.5961	0.38876	0.47604	0.44718	0.69264	0.74552	0.78287	0.44622	0.68305	0.67444	0.64146	0.65224	0.65845	0.57677	0.58943
821.63	0.68417	0.52429	0.52402	0.73021	0.5968	0.63469	0.42553	0.72307	0.68083	0.80923	0.80666	0.79489	0.60414	0.60414	0.553	0.60627	0.24398	0.70356	0.46347	0.61452	0.6507	0.57968	0.38396	0.47064	0.43842	0.68532	0.72987	0.78039	0.44216	0.68271	0.67641	0.63679	0.65271	0.63551	0.56984	0.57489
822.59	0.69334	0.5216	0.52924	0.7339	0.60289	0.637	0.43712	0.72742	0.67928	0.81325	0.79555	0.78429	0.60318	0.60318	0.55608	0.6138	0.24448	0.70587	0.46183	0.61375	0.64548	0.57774	0.37778	0.46236	0.43514	0.68699	0.73146	0.77074	0.44258	0.69178	0.68038	0.63649	0.65931	0.63301	0.57479	0.55369
823.56	0.68996	0.51612	0.53293	0.72055	0.60762	0.6219	0.42863	0.71178	0.66603	0.79356	0.76788	0.78124	0.59712	0.59712	0.55317	0.61174	0.243	0.69631	0.45372	0.59522	0.62869	0.5724	0.36361	0.4622	0.43057	0.68373	0.7283	0.7566	0.43718	0.68373	0.68264	0.634	0.65266	0.61294	0.56973	0.54228
824.52	0.65522	0.47355	0.53046	0.69049	0.58068	0.59919	0.42635	0.68602	0.63209	0.74988	0.73036	0.75605	0.58286	0.58286	0.54013	0.6021	0.23725	0.67798	0.44158	0.56948	0.59742	0.55564	0.34815	0.4477	0.41823	0.67447	0.70897	0.73087	0.42696	0.66688	0.67049	0.6211	0.63755	0.60053	0.55798	0.51948
825.49	0.66387	0.49313	0.52785	0.69326	0.6037	0.62234	0.44259	0.69841	0.64311	0.75964	0.738	0.75805	0.58179	0.58179	0.54836	0.60565	0.242	0.68181	0.44624	0.57491	0.60095	0.55143	0.35236	0.45031	0.4152	0.68935	0.71863	0.72725	0.43729	0.67813	0.68653	0.62155	0.63992	0.61095	0.56384	0.51456
826.45	0.65951	0.48582	0.52692	0.68907	0.61463	0.62446	0.43662	0.68812	0.65387	0.7625	0.7274	0.75884	0.57653	0.57653	0.54484	0.60614	0.24069	0.67814	0.4383	0.57553	0.59744	0.55517	0.34982	0.45567	0.41261	0.68746	0.7239	0.73351	0.43354	0.68083	0.70117	0.62668	0.64599	0.61848	0.56192	0.50942
827.41	0.5968	0.46471	0.50759	0.67805	0.59192	0.62502	0.42838	0.66942	0.63954	0.77155	0.72114	0.76021	0.5527	0.5527	0.53894	0.59852	0.23934	0.67478	0.43182	0.55577	0.58421	0.54651	0.3519	0.45728	0.39526	0.67539	0.70354	0.73273	0.42931	0.67597	0.69876	0.62167	0.63797	0.60605	0.5589	0.50202
828.4	0.57217	0.44177	0.48713	0.64879	0.55302	0.66005	0.42384	0.69927	0.64132	0.78583	0.71163	0.75473	0.54952	0.54952	0.5335	0.58892	0.23668	0.68279	0.42783	0.55138	0.58803	0.54829	0.34745	0.4521	0.39012	0.66564	0.69737	0.72123	0.42195	0.67994	0.69479	0.62241	0.63802	0.61743	0.56271	0.49879
829.36	0.56997	0.46134	0.47935	0.66685	0.57558	0.67353	0.43089	0.70408	0.64958	0.79471	0.7024	0.77046	0.54295	0.54295	0.53615	0.60576	0.24004	0.68756	0.42388	0.54833	0.59513	0.54848	0.35109	0.46029	0.38814	0.67079	0.6911	0.7306	0.43675	0.68255	0.69982	0.63068	0.63639	0.61781	0.56128	0.50294
830.33	0.56486	0.4547	0.49038	0.62616	0.57784	0.68062	0.41859	0.69964	0.63744	0.8084	0.67856	0.77859	0.5432	0.5432	0.53662	0.60273	0.23722	0.686	0.40695	0.53386	0.58798	0.54954	0.34378	0.461	0.38602	0.65884	0.68643	0.72338	0.43548	0.6741	0.69724	0.62636	0.62269	0.60975	0.5605	0.49486
831.29	0.53635	0.4316	0.4809	0.60961	0.55766	0.68045	0.4181	0.68812	0.61448	0.80099	0.65946	0.75471	0.53795	0.53795	0.54013	0.58981	0.23504	0.67657	0.39231	0.51674	0.5789	0.53928	0.33147	0.44813	0.37698	0.64576	0.67598	0.70549	0.42879	0.65358	0.67655	0.62469	0.61203	0.60495	0.5502	0.47791
832.25	0.52037	0.43246	0.47546	0.59219	0.56185	0.66665	0.40949	0.66802	0.61412	0.78365	0.63922	0.73922	0.54191	0.54191	0.53639	0.57735	0.23713	0.66114	0.37805	0.50044	0.56957	0.53871	0.32271	0.44366	0.37692	0.64402	0.6667	0.68489	0.42856	0.63575	0.6667	0.60444	0.6061	0.60012	0.54887	0.46886
833.22	0.52199	0.43094	0.48743	0.58786	0.57573	0.65697	0.43373	0.63077	0.61323	0.76175	0.63903	0.72956	0.54104	0.54104	0.53836	0.57351	0.23746	0.64523	0.37019	0.48034	0.55396	0.52631	0.3294	0.4309	0.37731	0.63698	0.65978	0.67815	0.42623	0.63168	0.67382	0.59292	0.59805	0.58383	0.54587	0.45353
834.18	0.54072	0.43917	0.49381	0.56956	0.57854	0.66212	0.43407	0.63249	0.61935	0.76697	0.62718	0.71781	0.54281	0.54281	0.54094	0.56027	0.23843	0.63357	0.368	0.46807	0.5482	0.52518	0.32744	0.42466	0.38685	0.62769	0.6722	0.67047	0.41249	0.62561	0.6709	0.59195	0.59181	0.58681	0.54526	0.44094
835.14	0.5539	0.44002	0.47762	0.57883	0.56274	0.65296	0.42595	0.61204	0.60883	0.73816	0.61154	0.6936	0.54268	0.54268	0.53745	0.55812	0.23528	0.61047	0.36226	0.45547	0.53288	0.51201	0.31505	0.41415	0.38866	0.62851	0.66078	0.65947	0.39433	0.60528	0.65868	0.5948	0.57784	0.57432	0.53007	0.42778
836.11	0.5596	0.44365	0.47411	0.58638	0.56176	0.64965	0.43334	0.60956	0.61533	0.73675	0.605	0.70024	0.5384	0.5384	0.53934	0.56174	0.23604	0.60597	0.36203	0.45012	0.51823	0.50608	0.31699	0.40288	0.38987	0.62789	0.65349	0.6574	0.38604	0.60569	0.66003	0.58782	0.55465	0.5657	0.5262	0.42526
837.09	0.57808	0.44824	0.48522	0.58643	0.55623	0.67098	0.44038	0.61765	0.60791	0.74235	0.59929	0.70026	0.53723	0.53723	0.54656	0.5635	0.23276	0.59829	0.35698	0.44703	0.51046	0.49877	0.30931	0.39556	0.39291	0.62228	0.64931	0.65986	0.38061	0.60674	0.65413	0.59521	0.53925	0.55588	0.51609	0.42175
838.05	0.58256	0.46788	0.49618	0.61947	0.5628	0.70214	0.42568	0.64304	0.60048	0.76101	0.60226	0.7071	0.5412	0.5412	0.55641	0.57075	0.2329	0.59993	0.35037	0.45153	0.50818	0.49853	0.30147	0.39349	0.39268	0.62109	0.64749	0.65668	0.37679	0.59957	0.64557	0.59366	0.53087	0.5615	0.50837	0.41873
839.01	0.58487	0.45894	0.49487	0.64603	0.53438	0.73948	0.42495	0.63666	0.58875	0.75693	0.60493	0.70646	0.54685	0.54685	0.55367	0.56527	0.22915	0.59505	0.34044	0.45627	0.49288	0.49306	0.29804	0.38831	0.3876	0.60791	0.62959	0.64492	0.36756	0.59632	0.63486	0.58311	0.52261	0.55533	0.50465	0.41443
839.98	0.58522	0.44272	0.52531	0.66524	0.52441	0.75077	0.43817	0.65496	0.59024	0.77431	0.61458	0.71736	0.55465	0.55465	0.5646	0.565	0.23172	0.59447	0.33499	0.46807	0.48619	0.49568	0.3008	0.38948	0.38719	0.59672	0.62653	0.63482	0.37124	0.60366	0.62921	0.57211	0.5153	0.55753	0.50803	0.41474
840.94	0.57352	0.43347	0.53651	0.65599	0.52729	0.77532	0.43563	0.67358	0.57587	0.77088	0.61566	0.71933	0.56338	0.56338	0.56589	0.55831	0.23199	0.5861	0.32419	0.46135	0.4908	0.49466	0.29164	0.39828	0.3911	0.58726	0.61805	0.61338	0.37677	0.60058	0.61868	0.56736	0.51285	0.55169	0.50564	0.41709
841.9	0.56494	0.42839	0.54059	0.65472	0.54272	0.80037	0.44861	0.69453	0.57383	0.77954	0.6191	0.72041	0.5763	0.5763	0.56204	0.5597	0.23281	0.58291	0.32301	0.46568	0.49471	0.49164	0.28913	0.39451	0.39017	0.58236	0.61734	0.59923	0.37725	0.59507	0.61441	0.56593	0.50606	0.55695	0.49687	0.41105
842.86	0.55827	0.41912	0.5402	0.64271	0.5274	0.81404	0.45275	0.67516	0.57047	0.77249	0.61215	0.71708	0.58189	0.58189	0.55522	0.54911	0.23147	0.57608	0.32167	0.45985	0.48958	0.48123	0.28728	0.39767	0.39567	0.57414	0.60561	0.59409	0.37357	0.58868	0.60873	0.55259	0.48832	0.54336	0.48699	0.40693
843.82	0.54895	0.41221	0.54105	0.61348	0.55477	0.80717	0.47241	0.67324	0.56736	0.77093	0.61486	0.71542	0.58971	0.58971	0.55325	0.55216	0.23431	0.57305	0.31698	0.45342	0.49109	0.48044	0.28241	0.3982	0.39959	0.58082	0.6035	0.58277	0.37606	0.57786	0.60451	0.545	0.47446	0.52548	0.47724	0.40337
844.79	0.55505	0.44097	0.54831	0.60993	0.58379	0.82598	0.51118	0.69483	0.56333	0.78271	0.62708	0.73423	0.59175	0.59175	0.55179	0.56098	0.23471	0.58144	0.32734	0.4587	0.50841	0.48337	0.28582	0.40846	0.40546	0.59348	0.60138	0.58306	0.38008	0.58237	0.61659	0.55075	0.47507	0.52508	0.47361	0.41246
845.75	0.55488	0.4629	0.52922	0.62885	0.58041	0.80859	0.52654	0.67526	0.5602	0.78829	0.63257	0.73839	0.59705	0.59705	0.54314	0.56326	0.23393	0.5818	0.33108	0.45208	0.5073	0.48443	0.29238	0.41008	0.40664	0.59336	0.57508	0.57926	0.37781	0.57104	0.61575	0.53671	0.46725	0.5177	0.47083	0.40502
846.71	0.57592	0.45764	0.52936	0.62885	0.58716	0.81928	0.54178	0.64526	0.57162	0.77952	0.63636	0.7258	0.60104	0.60104	0.54363	0.56511	0.23535	0.59187	0.33241	0.44501	0.50601	0.48348	0.29074	0.41209	0.40261	0.59416	0.56008	0.57313	0.37307	0.5714	0.60944	0.52065	0.45649	0.49924	0.46757	0.39486
847.69	0.58779	0.46937	0.55317	0.63854	0.63462	0.81617	0.56883	0.67237	0.58653	0.79567	0.65471	0.74601	0.61017	0.61017	0.54833	0.57817	0.2385	0.59883	0.33703	0.45633	0.51748	0.49689	0.29642	0.41928	0.40202	0.59858	0.57399	0.56498	0.38605	0.57716	0.60732	0.51848	0.46682	0.50176	0.46939	0.40338
848.65	0.57819	0.46074	0.56443	0.63338	0.61741	0.80287	0.57211	0.66569	0.56841	0.79265	0.64008	0.74592	0.60776	0.60776	0.55207	0.57128	0.233	0.59649	0.33824	0.45032	0.51141	0.48772	0.29028	0.42091	0.39572	0.58689	0.57299	0.55572	0.39158	0.58169	0.59869	0.50239	0.45469	0.49681	0.46184	0.40017
849.61	0.55218	0.43872	0.54195	0.62872	0.62471	0.81869	0.56237	0.65211	0.57458	0.79072	0.62936	0.75179	0.60975	0.60975	0.5441	0.55458	0.23366	0.59814	0.33642	0.43812	0.50188	0.49261	0.28743	0.42498	0.39214	0.57713	0.57105	0.54768	0.39026	0.57309	0.58901	0.49103	0.45042	0.49744	0.45962	0.3947
850.57	0.5792	0.43843	0.5614	0.6441	0.65545	0.85293	0.5839	0.66505	0.5828	0.80569	0.63165	0.75858	0.6193	0.6193	0.5505	0.55403	0.23956	0.60297	0.34643	0.44641	0.50516	0.5043	0.28491	0.43118	0.39963	0.58674	0.59613	0.5551	0.40514	0.58122	0.59332	0.49912	0.45119	0.51013	0.4576	0.40388
851.54	0.56015	0.44732	0.58042	0.64618	0.66073	0.82508	0.58607	0.68066	0.57346	0.81031	0.64122	0.76888	0.61969	0.61969	0.55286	0.5527	0.23814	0.59113	0.34945	0.44953	0.49818	0.51211	0.29098	0.4369	0.40499	0.58649	0.60462	0.5524	0.41401	0.57485	0.5881	0.50404	0.44637	0.5197	0.46982	0.41624
852.5	0.56376	0.46205	0.57113	0.65811	0.65009	0.82032	0.59314	0.66719	0.56047	0.80225	0.63968	0.76596	0.61824	0.61824	0.54817	0.55143	0.23726	0.58334	0.35505	0.4566	0.48834	0.51364	0.2892	0.4391	0.40568	0.59865	0.60243	0.55607	0.42694	0.57068	0.5867	0.50949	0.44286	0.51674	0.47599	0.42038
853.46	0.577	0.49029	0.58427	0.67835	0.67925	0.82745	0.59984	0.68227	0.58475	0.81151	0.67221	0.78718	0.62416	0.62416	0.55024	0.55734	0.24185	0.58468	0.36234	0.46651	0.50105	0.52614	0.29992	0.44409	0.4111	0.61092	0.61883	0.56921	0.44165	0.57156	0.58979	0.52166	0.45222	0.52461	0.48587	0.42712
854.42	0.56564	0.48814	0.56855	0.65499	0.66161	0.79024	0.5867	0.66188	0.57847	0.7979	0.68269	0.7593	0.61908	0.61908	0.5451	0.55181	0.2372	0.56973	0.35989	0.44971	0.50295	0.52091	0.29811	0.4354	0.41194	0.60883	0.61474	0.55511	0.44645	0.56607	0.57507	0.51372	0.44754	0.51074	0.47972	0.41991
855.38	0.56125	0.47621	0.57413	0.63041	0.62972	0.75837	0.57642	0.6781	0.56608	0.77007	0.68431	0.75482	0.61352	0.61352	0.53587	0.54618	0.22785	0.55489	0.35658	0.44877	0.49932	0.50823	0.30051	0.42751	0.40609	0.60374	0.61469	0.54823	0.45082	0.55643	0.55133	0.51238	0.44766	0.49079	0.47795	0.40853
856.34	0.58603	0.48225	0.54918	0.64309	0.62188	0.75251	0.5696	0.70052	0.55483	0.75972	0.6869	0.75263	0.61594	0.61594	0.52551	0.54686	0.22556	0.54365	0.35973	0.45397	0.49735	0.5064	0.29414	0.42094	0.40819	0.6035	0.62638	0.55667	0.4572	0.56047	0.54529	0.5239	0.44468	0.48943	0.47412	0.40367
857.3	0.58018	0.45079	0.5231	0.63037	0.60554	0.71888	0.55978	0.68025	0.55786	0.74232	0.67726	0.72672	0.61326	0.61326	0.51281	0.53976	0.22302	0.53382	0.35735	0.4409	0.49475	0.50647	0.28842	0.40974	0.40925	0.58778	0.6082	0.54928	0.45678	0.55679	0.53436	0.52331	0.43562	0.49115	0.46967	0.39213
858.26	0.58372	0.43534	0.48572	0.62155	0.58085	0.65971	0.53024	0.66584	0.53671	0.71801	0.64277	0.70713	0.61056	0.61056	0.49486	0.53475	0.21893	0.5114	0.34985	0.4289	0.48692	0.50015	0.27379	0.39929	0.40567	0.57786	0.58441	0.53948	0.45455	0.54346	0.51618	0.53097	0.42487	0.47974	0.45949	0.38469
859.22	0.56458	0.42155	0.49125	0.62342	0.579	0.63759	0.51467	0.65125	0.52047	0.69382	0.63855	0.69995	0.60088	0.60088	0.478	0.53018	0.22009	0.4954	0.34414	0.42542	0.47326	0.4965	0.26422	0.39232	0.39712	0.56972	0.57608	0.54701	0.46644	0.5386	0.50144	0.53836	0.42385	0.47863	0.45882	0.38308
860.18	0.54037	0.42852	0.46568	0.6222	0.58879	0.61907	0.49181	0.61933	0.52033	0.70294	0.62226	0.67651	0.58656	0.58656	0.4642	0.52431	0.22124	0.48352	0.33587	0.41591	0.46462	0.49813	0.25266	0.39088	0.39203	0.56352	0.56435	0.55196	0.4689	0.53608	0.49363	0.54216	0.41263	0.48552	0.44997	0.37587
861.13	0.50795	0.40607	0.45307	0.59901	0.58556	0.5959	0.46906	0.59077	0.51394	0.69139	0.61492	0.66366	0.57245	0.57245	0.45398	0.50842	0.21843	0.47196	0.32216	0.3965	0.46385	0.48942	0.24882	0.38751	0.38582	0.55063	0.54313	0.53925	0.47297	0.52991	0.47541	0.53793	0.41485	0.47681	0.43884	0.37226
862.09	0.48541	0.40465	0.42749	0.5591	0.56549	0.57322	0.44715	0.59277	0.49441	0.65916	0.61332	0.6393	0.55683	0.55683	0.43316	0.49183	0.21591	0.45029	0.30905	0.37234	0.45028	0.47489	0.23958	0.37956	0.37691	0.5411	0.52519	0.5286	0.47109	0.5161	0.45443	0.54795	0.40624	0.45451	0.42845	0.36272
863.08	0.45586	0.3936	0.3931	0.54845	0.57084	0.57293	0.44385	0.56568	0.48604	0.6477	0.6368	0.62163	0.53665	0.53665	0.41366	0.48236	0.21517	0.44282	0.30749	0.3561	0.43187	0.46758	0.23871	0.37767	0.37093	0.53518	0.50216	0.52185	0.47464	0.5121	0.45499	0.5528	0.39545	0.4456	0.43385	0.36077
864.03	0.47115	0.39815	0.38254	0.57114	0.55951	0.57194	0.43971	0.58999	0.4809	0.65151	0.63837	0.59744	0.53454	0.53454	0.41158	0.47606	0.21428	0.44472	0.30422	0.36112	0.42406	0.46235	0.2448	0.37914	0.37915	0.53193	0.50218	0.52849	0.47355	0.51686	0.45501	0.56673	0.38777	0.44239	0.4306	0.35593
864.99	0.44062	0.3914	0.38478	0.56911	0.53816	0.54765	0.43783	0.58102	0.48106	0.60998	0.64133	0.58335	0.51982	0.51982	0.40722	0.47449	0.21276	0.43712	0.30033	0.35201	0.42274	0.45452	0.24146	0.37733	0.3814	0.52286	0.49618	0.51267	0.46075	0.52032	0.45309	0.57208	0.38418	0.43264	0.42997	0.35978
865.95	0.4144	0.37807	0.36958	0.57146	0.50647	0.54694	0.41598	0.55974	0.47495	0.5877	0.63709	0.55383	0.49802	0.49802	0.39357	0.46452	0.21133	0.43376	0.29585	0.3393	0.41081	0.45062	0.23773	0.3742	0.37516	0.51084	0.48278	0.50915	0.45085	0.52353	0.44834	0.57272	0.37804	0.4233	0.42213	0.35119
866.91	0.39298	0.36083	0.35617	0.5903	0.48657	0.52708	0.39615	0.53778	0.46909	0.57601	0.62876	0.54441	0.47953	0.47953	0.38937	0.45956	0.20815	0.42635	0.28253	0.32742	0.40736	0.44337	0.22728	0.3714	0.3702	0.49693	0.47621	0.51686	0.43206	0.52486	0.45079	0.56994	0.36428	0.42235	0.41253	0.34006
867.87	0.3718	0.34845	0.3631	0.57506	0.45953	0.52323	0.36783	0.53982	0.48308	0.55272	0.60905	0.53056	0.46474	0.46474	0.38679	0.44729	0.20689	0.42056	0.27383	0.32801	0.40571	0.43854	0.21589	0.36929	0.3619	0.49274	0.47841	0.51213	0.41229	0.51733	0.43544	0.57407	0.36144	0.42768	0.39393	0.33864
868.83	0.34506	0.33745	0.34366	0.546	0.43746	0.49126	0.33901	0.49462	0.46989	0.52389	0.5865	0.52107	0.44215	0.44215	0.37912	0.43371	0.20269	0.40296	0.26931	0.30762	0.39585	0.43018	0.20138	0.36161	0.3531	0.47967	0.46258	0.48694	0.39591	0.50329	0.42671	0.57119	0.34003	0.41667	0.3873	0.33811
869.79	0.32698	0.30204	0.30679	0.55011	0.41006	0.47875	0.30744	0.4815	0.46007	0.51474	0.56548	0.5141	0.43275	0.43275	0.36154	0.4254	0.1997	0.39507	0.261	0.29625	0.37625	0.42706	0.1922	0.36208	0.34458	0.46535	0.43877	0.48532	0.37615	0.49764	0.41714	0.57406	0.33267	0.40687	0.38013	0.33658
870.74	0.34747	0.32321	0.29987	0.56372	0.41474	0.45742	0.30273	0.49609	0.46945	0.51632	0.55453	0.52296	0.4324	0.4324	0.3644	0.42822	0.20074	0.39267	0.25641	0.30504	0.37383	0.42402	0.18345	0.36674	0.34977	0.47521	0.43617	0.48105	0.36296	0.49311	0.41811	0.59555	0.32765	0.41178	0.3865	0.34276
871.7	0.34865	0.32582	0.296	0.56062	0.41394	0.44762	0.28726	0.47856	0.4562	0.51552	0.55996	0.51994	0.41991	0.41991	0.35562	0.41877	0.2029	0.394	0.25662	0.31313	0.36741	0.41832	0.18278	0.37435	0.34448	0.48182	0.42922	0.46241	0.34818	0.49241	0.41109	0.60888	0.3254	0.41074	0.39619	0.35109
872.66	0.34862	0.31727	0.2967	0.59306	0.40751	0.43643	0.2725	0.47395	0.44358	0.52572	0.57757	0.51713	0.40978	0.40978	0.35247	0.4233	0.20118	0.38964	0.25247	0.30767	0.369	0.4133	0.18952	0.37786	0.34904	0.47761	0.41972	0.46102	0.33757	0.50817	0.40972	0.60829	0.32674	0.40361	0.40652	0.35601
873.62	0.40041	0.32696	0.30562	0.63195	0.43134	0.44434	0.28005	0.49486	0.47096	0.54623	0.59418	0.53796	0.41053	0.41053	0.35448	0.43576	0.20568	0.39406	0.24874	0.31249	0.38608	0.41204	0.19023	0.38684	0.35559	0.49024	0.42287	0.47656	0.33023	0.51391	0.41431	0.61763	0.35516	0.41474	0.42165	0.37254
874.58	0.43121	0.33775	0.30783	0.6296	0.44545	0.43793	0.27171	0.50583	0.4518	0.54109	0.60795	0.53556	0.40069	0.40069	0.35759	0.42657	0.20608	0.39904	0.23744	0.31669	0.38088	0.3982	0.18971	0.38195	0.353	0.50067	0.42194	0.46794	0.32425	0.50466	0.40722	0.61068	0.34815	0.41695	0.4317	0.38186
875.53	0.43378	0.32776	0.30333	0.62824	0.44379	0.43683	0.27996	0.51527	0.4538	0.53786	0.61342	0.5413	0.40174	0.40174	0.35216	0.42408	0.20589	0.40584	0.24141	0.32043	0.37917	0.39402	0.19537	0.38114	0.36049	0.50234	0.41151	0.46847	0.32494	0.50259	0.41391	0.60401	0.35749	0.41716	0.43668	0.39569
876.49	0.45177	0.32835	0.29951	0.63537	0.4424	0.43916	0.26837	0.53275	0.4576	0.53501	0.60162	0.53845	0.40467	0.40467	0.36247	0.43048	0.20136	0.40135	0.23655	0.31832	0.37651	0.39257	0.19608	0.373	0.37167	0.50207	0.41492	0.47159	0.31777	0.50335	0.40588	0.59556	0.36291	0.42029	0.44116	0.40788
877.45	0.46082	0.34202	0.29149	0.63446	0.43007	0.43319	0.27587	0.55223	0.44591	0.52732	0.58585	0.53093	0.39911	0.39911	0.36424	0.41794	0.19847	0.40821	0.23181	0.32463	0.36847	0.39056	0.19265	0.36864	0.37642	0.50746	0.41687	0.46042	0.31512	0.49367	0.39517	0.58933	0.36634	0.43162	0.4502	0.41969
878.41	0.40548	0.3225	0.27606	0.62875	0.41045	0.42927	0.26186	0.55118	0.42835	0.50459	0.55716	0.51556	0.39496	0.39496	0.356	0.41427	0.19247	0.40925	0.22305	0.32627	0.35909	0.38448	0.18834	0.35199	0.36689	0.50148	0.40374	0.45523	0.30219	0.49174	0.37935	0.57203	0.35483	0.4231	0.44548	0.42028
879.36	0.36532	0.32499	0.27233	0.61705	0.42715	0.42601	0.26241	0.54256	0.43	0.51462	0.55383	0.5121	0.38713	0.38713	0.358	0.41494	0.19013	0.4092	0.22664	0.33632	0.37019	0.3834	0.18737	0.34355	0.36413	0.49823	0.40606	0.45348	0.30698	0.49784	0.379	0.57377	0.35911	0.4231	0.45169	0.42796
880.32	0.36347	0.31073	0.27917	0.61433	0.45032	0.41687	0.24156	0.51274	0.40264	0.48743	0.54487	0.49409	0.37602	0.37602	0.35421	0.42319	0.18785	0.40425	0.2135	0.32961	0.36979	0.37546	0.17681	0.33381	0.35544	0.49521	0.41461	0.44924	0.2973	0.49009	0.36424	0.56456	0.33981	0.41767	0.45532	0.43399
881.28	0.34353	0.30232	0.28362	0.59235	0.46453	0.4208	0.25057	0.51717	0.42114	0.47427	0.54948	0.49898	0.36856	0.36856	0.35193	0.41937	0.19036	0.41908	0.22084	0.33833	0.3793	0.37362	0.18038	0.33666	0.3571	0.49498	0.41561	0.44089	0.29813	0.48965	0.37425	0.55508	0.35183	0.42201	0.45893	0.43667
882.23	0.3513	0.28273	0.27802	0.57613	0.46887	0.40799	0.23829	0.50058	0.41388	0.45778	0.53078	0.50004	0.37299	0.37299	0.34186	0.43157	0.18777	0.41834	0.21494	0.33165	0.37876	0.3662	0.17609	0.32407	0.35735	0.48806	0.41167	0.44006	0.29049	0.4745	0.38143	0.54321	0.34599	0.4144	0.4534	0.43369
883.19	0.36942	0.31108	0.28773	0.57433	0.48272	0.41222	0.24105	0.49808	0.41908	0.45668	0.54628	0.50936	0.36542	0.36542	0.34309	0.44211	0.18729	0.42579	0.22088	0.33896	0.37819	0.36681	0.18349	0.33224	0.36222	0.49247	0.41025	0.44382	0.29463	0.47452	0.38135	0.53697	0.34625	0.41946	0.46419	0.44347
884.15	0.39115	0.29997	0.29059	0.56093	0.47276	0.41383	0.23436	0.5011	0.41515	0.45157	0.53019	0.50193	0.36527	0.36527	0.34127	0.44514	0.18417	0.4211	0.21628	0.33704	0.36886	0.36365	0.18145	0.32527	0.36962	0.48614	0.40499	0.43915	0.28304	0.47045	0.37903	0.5219	0.34349	0.41599	0.46192	0.44197
885.1	0.38561	0.30598	0.27406	0.54477	0.45717	0.4175	0.2304	0.50645	0.41562	0.46144	0.53455	0.51507	0.36301	0.36301	0.33965	0.44324	0.18189	0.42665	0.21897	0.34192	0.36295	0.36233	0.18285	0.3212	0.37028	0.4854	0.40453	0.43877	0.27849	0.47255	0.37662	0.50213	0.34313	0.41393	0.47199	0.43832
886.06	0.40199	0.31379	0.28162	0.55327	0.46683	0.41355	0.22344	0.52337	0.40697	0.47308	0.52556	0.51561	0.36634	0.36634	0.34092	0.46015	0.17762	0.43248	0.21741	0.34407	0.36152	0.36594	0.17569	0.3098	0.36792	0.49082	0.4086	0.44376	0.2775	0.47185	0.37587	0.49205	0.32859	0.40927	0.48261	0.44582
887.01	0.38605	0.31559	0.27774	0.53653	0.47313	0.41698	0.23199	0.52094	0.42922	0.4734	0.52973	0.51891	0.36214	0.36214	0.34867	0.45418	0.17728	0.43934	0.22059	0.35658	0.37751	0.36672	0.17156	0.31444	0.36737	0.4888	0.40977	0.44008	0.27577	0.4811	0.36742	0.47945	0.32469	0.4051	0.49037	0.44519
887.97	0.38939	0.29437	0.28247	0.50307	0.48168	0.41039	0.23719	0.53412	0.42675	0.47741	0.51352	0.51203	0.36469	0.36469	0.35063	0.44764	0.1753	0.43425	0.21838	0.35942	0.3767	0.36759	0.16257	0.30726	0.36746	0.47734	0.41344	0.42334	0.26862	0.4832	0.36685	0.47169	0.31985	0.40392	0.48601	0.43605
888.93	0.39487	0.32345	0.28468	0.52184	0.50169	0.41671	0.25156	0.5629	0.45103	0.48911	0.5405	0.5443	0.37101	0.37101	0.35732	0.46207	0.18159	0.44926	0.22677	0.37448	0.39568	0.37929	0.17259	0.31997	0.36712	0.49082	0.41836	0.4408	0.27264	0.4929	0.38056	0.4704	0.33408	0.41816	0.50368	0.43817
889.88	0.39889	0.31028	0.2969	0.51828	0.49291	0.40921	0.26233	0.57149	0.45645	0.48315	0.51358	0.54186	0.38049	0.38049	0.35601	0.45961	0.17864	0.44127	0.23081	0.37228	0.40744	0.38757	0.17186	0.31473	0.36957	0.47714	0.41775	0.43788	0.2716	0.48282	0.38687	0.45859	0.33942	0.41967	0.50206	0.43038
890.84	0.43159	0.30755	0.28778	0.51944	0.48833	0.41564	0.27381	0.57821	0.45079	0.4795	0.51188	0.56574	0.39205	0.39205	0.35658	0.4644	0.18105	0.4447	0.23284	0.38677	0.40883	0.39377	0.18067	0.32027	0.37754	0.47267	0.42303	0.44379	0.27796	0.48833	0.38415	0.45227	0.34786	0.42627	0.50032	0.43559
891.79	0.43245	0.30591	0.29342	0.52874	0.47841	0.44274	0.27858	0.60473	0.45187	0.48354	0.52166	0.57664	0.39946	0.39946	0.35861	0.47833	0.18035	0.44947	0.23416	0.39338	0.40545	0.40409	0.189	0.31626	0.37765	0.47542	0.42744	0.45615	0.27794	0.4849	0.38612	0.45242	0.34931	0.43343	0.50583	0.43376
892.75	0.43521	0.303	0.2791	0.53801	0.47664	0.43912	0.28787	0.62282	0.46293	0.48439	0.54192	0.58689	0.40698	0.40698	0.36585	0.48346	0.18018	0.46546	0.24371	0.40789	0.41359	0.40912	0.19181	0.31288	0.3852	0.4721	0.42945	0.46686	0.28136	0.47538	0.40098	0.45188	0.35351	0.43758	0.51669	0.43809
893.7	0.43314	0.26189	0.25807	0.51183	0.45516	0.43548	0.28484	0.62291	0.46083	0.47185	0.52261	0.56744	0.41618	0.41618	0.36254	0.47761	0.17761	0.46707	0.25047	0.40631	0.4116	0.40839	0.18617	0.3055	0.38436	0.45385	0.42983	0.45417	0.28092	0.4684	0.39869	0.44209	0.34611	0.42999	0.5068	0.43596
894.66	0.41393	0.27874	0.25737	0.50978	0.45256	0.46008	0.28275	0.64129	0.47197	0.47677	0.52191	0.56149	0.41302	0.41302	0.37196	0.48539	0.17962	0.47693	0.25211	0.41383	0.41692	0.40774	0.19199	0.31059	0.37925	0.45717	0.43169	0.45572	0.27428	0.483	0.39032	0.43786	0.35164	0.44064	0.50349	0.43265
895.61	0.37468	0.26992	0.25331	0.50226	0.45463	0.46172	0.27658	0.63092	0.48906	0.48621	0.51755	0.54769	0.40869	0.40869	0.36993	0.47043	0.18125	0.47807	0.25133	0.39952	0.4229	0.40501	0.18767	0.30737	0.37321	0.44855	0.41907	0.4442	0.27138	0.47782	0.38657	0.42546	0.35972	0.43238	0.49817	0.41198
896.57	0.36219	0.26429	0.25159	0.4855	0.4665	0.44679	0.26944	0.63278	0.49715	0.49508	0.50614	0.53787	0.40758	0.40758	0.37237	0.46156	0.18333	0.48372	0.25572	0.40148	0.4254	0.40751	0.19	0.30826	0.36947	0.43835	0.42198	0.43103	0.27306	0.4905	0.39254	0.4176	0.37188	0.43032	0.49458	0.39902
897.52	0.3492	0.27412	0.26268	0.48965	0.46062	0.46734	0.27124	0.61798	0.49275	0.49909	0.50802	0.53436	0.40849	0.40849	0.37341	0.46462	0.18792	0.48933	0.25864	0.40214	0.42977	0.41238	0.19678	0.31398	0.36154	0.44241	0.43669	0.42022	0.28215	0.5093	0.39988	0.41116	0.37571	0.43303	0.48476	0.38465
898.48	0.34486	0.28267	0.27918	0.4878	0.45773	0.46097	0.26215	0.61055	0.5043	0.49413	0.50048	0.52263	0.40524	0.40524	0.3777	0.45935	0.18792	0.48233	0.25568	0.40901	0.43404	0.41317	0.19595	0.30625	0.35876	0.44739	0.4392	0.41316	0.28892	0.51302	0.39316	0.41047	0.38431	0.43366	0.47781	0.36496
899.43	0.31713	0.27517	0.2597	0.48915	0.45269	0.4356	0.26439	0.61301	0.52882	0.50483	0.52054	0.52525	0.40103	0.40103	0.37176	0.45228	0.18843	0.49155	0.2547	0.41949	0.43973	0.41814	0.19445	0.30579	0.3535	0.45254	0.44134	0.41077	0.30327	0.50765	0.40273	0.41406	0.38453	0.43062	0.46822	0.35602
900.39	0.29516	0.2823	0.25664	0.4891	0.42945	0.419	0.26351	0.6225	0.52668	0.5005	0.52472	0.51453	0.40424	0.40424	0.373	0.45137	0.18555	0.48309	0.25242	0.44767	0.43865	0.42343	0.1944	0.30798	0.34705	0.45835	0.44446	0.40957	0.30429	0.50753	0.40622	0.42333	0.3769	0.43723	0.46574	0.35009
901.34	0.30283	0.28424	0.24911	0.50041	0.4098	0.40496	0.25449	0.60004	0.51437	0.50551	0.51962	0.49266	0.40817	0.40817	0.36817	0.44288	0.18451	0.47664	0.25517	0.45935	0.44174	0.42261	0.19504	0.30706	0.34978	0.46146	0.4413	0.41382	0.31109	0.50281	0.39972	0.42025	0.37544	0.43372	0.46012	0.34005
902.3	0.29384	0.26986	0.21716	0.48905	0.37542	0.38089	0.23924	0.58814	0.52075	0.49671	0.50242	0.48356	0.41248	0.41248	0.35841	0.43006	0.18024	0.46298	0.24955	0.46397	0.43317	0.41947	0.19667	0.30571	0.35471	0.457	0.41671	0.41287	0.3009	0.4935	0.38816	0.42036	0.3814	0.42175	0.45456	0.33455
903.25	0.26772	0.27358	0.19969	0.47272	0.37054	0.37385	0.24499	0.56731	0.51463	0.51254	0.50904	0.49346	0.41617	0.41617	0.35359	0.42524	0.18304	0.46468	0.25175	0.46054	0.42931	0.42512	0.20866	0.31408	0.35733	0.459	0.42118	0.41181	0.30296	0.49351	0.39584	0.41747	0.3835	0.42138	0.4538	0.33344
904.2	0.27822	0.271	0.21717	0.47795	0.38015	0.3742	0.26314	0.55215	0.51887	0.52558	0.52319	0.50342	0.42978	0.42978	0.36328	0.42466	0.18637	0.46601	0.26181	0.47109	0.4336	0.4336	0.22306	0.32686	0.37195	0.46004	0.43017	0.42174	0.30744	0.50167	0.41374	0.42256	0.40326	0.42643	0.46093	0.34141
905.16	0.27448	0.27203	0.22544	0.47805	0.38639	0.37537	0.26132	0.52168	0.53685	0.53033	0.5404	0.52177	0.44052	0.44052	0.36571	0.43112	0.19024	0.47467	0.27271	0.46192	0.43884	0.43801	0.24145	0.33804	0.38134	0.4648	0.43525	0.43695	0.32093	0.50645	0.42209	0.42277	0.41803	0.42518	0.46199	0.34407
906.09	0.31388	0.28531	0.255	0.50619	0.40425	0.40721	0.28803	0.53906	0.56755	0.5593	0.57693	0.55911	0.46878	0.46878	0.37784	0.45251	0.19515	0.49244	0.28487	0.47383	0.45277	0.45401	0.255	0.35585	0.39487	0.4817	0.45974	0.45606	0.33601	0.52219	0.4544	0.43982	0.4465	0.4512	0.46816	0.36602
907.04	0.29708	0.29425	0.27493	0.53157	0.42677	0.41574	0.29549	0.53946	0.57898	0.57804	0.59043	0.56796	0.47352	0.47352	0.38318	0.4538	0.20051	0.50044	0.29488	0.47304	0.4646	0.45998	0.26129	0.36306	0.39494	0.49346	0.4765	0.46704	0.35609	0.52435	0.46904	0.44265	0.45194	0.46422	0.4711	0.36923
908	0.31763	0.30944	0.29288	0.55777	0.42775	0.42269	0.29756	0.54637	0.60183	0.59868	0.61386	0.57995	0.48304	0.48304	0.39029	0.4639	0.19996	0.51326	0.30322	0.48201	0.48152	0.47089	0.26711	0.37346	0.40832	0.50109	0.48486	0.48469	0.3638	0.52982	0.48748	0.44981	0.47247	0.48582	0.47821	0.38233
908.95	0.36156	0.33228	0.30023	0.55789	0.43869	0.44513	0.28862	0.54487	0.61152	0.6047	0.61847	0.59288	0.49383	0.49383	0.39198	0.47186	0.20326	0.52375	0.31547	0.48774	0.48089	0.47704	0.27576	0.37672	0.41608	0.51487	0.49751	0.48898	0.3798	0.53742	0.49764	0.4657	0.48168	0.49455	0.48176	0.38891
909.9	0.39607	0.33796	0.30198	0.55899	0.43203	0.46254	0.30607	0.55123	0.60846	0.62915	0.61281	0.58172	0.49308	0.49308	0.3937	0.46231	0.20296	0.53618	0.32127	0.49935	0.48596	0.4842	0.28184	0.36984	0.42134	0.51679	0.50725	0.49331	0.38511	0.5432	0.51108	0.47379	0.49622	0.5143	0.47466	0.39638
910.85	0.38089	0.33818	0.28907	0.53604	0.43503	0.44096	0.29888	0.53741	0.59797	0.62368	0.59688	0.58223	0.48865	0.48865	0.39317	0.44844	0.20582	0.53409	0.31999	0.48812	0.48144	0.48765	0.28627	0.36703	0.42112	0.50838	0.50284	0.48736	0.39243	0.5406	0.51033	0.47724	0.48648	0.50965	0.46998	0.39755
911.81	0.42187	0.33713	0.29886	0.53026	0.43768	0.45125	0.29873	0.54019	0.60862	0.63264	0.59565	0.59283	0.49822	0.49822	0.39966	0.45181	0.20779	0.55315	0.32165	0.49611	0.50151	0.49264	0.29287	0.37137	0.42718	0.50906	0.51709	0.48939	0.40192	0.54532	0.51958	0.4908	0.50464	0.52253	0.46645	0.40563
912.76	0.4433	0.35557	0.31434	0.55235	0.45923	0.46753	0.31313	0.54261	0.60704	0.62918	0.60224	0.59081	0.50728	0.50728	0.39834	0.45263	0.21475	0.5598	0.32595	0.50956	0.51145	0.49514	0.30626	0.37079	0.42927	0.52388	0.534	0.5004	0.41882	0.54751	0.52821	0.50002	0.51378	0.52655	0.46587	0.40863
913.71	0.39479	0.34333	0.32172	0.53117	0.44091	0.44448	0.31401	0.54114	0.58255	0.61563	0.59814	0.58106	0.50264	0.50264	0.39805	0.43995	0.21421	0.56207	0.32248	0.50506	0.51546	0.49339	0.31144	0.36795	0.42282	0.52513	0.52476	0.4938	0.40404	0.5389	0.52795	0.49324	0.50756	0.52599	0.46162	0.40998
914.67	0.37037	0.34891	0.32921	0.5319	0.45646	0.44347	0.3095	0.54904	0.56727	0.59765	0.60635	0.59603	0.49886	0.49886	0.39467	0.443	0.21965	0.56752	0.32622	0.49934	0.51392	0.48647	0.31669	0.37689	0.41881	0.53098	0.5291	0.49557	0.40978	0.54053	0.53755	0.50356	0.50227	0.52183	0.46957	0.41748
915.62	0.35388	0.36074	0.34296	0.52238	0.45563	0.46087	0.3218	0.53861	0.54988	0.59617	0.62365	0.59864	0.49221	0.49221	0.38867	0.44596	0.2239	0.58517	0.33362	0.49503	0.5148	0.48998	0.31969	0.38276	0.41444	0.54766	0.52952	0.4913	0.40339	0.53949	0.55058	0.50675	0.50246	0.53	0.47518	0.42082
916.57	0.33714	0.37032	0.34218	0.50499	0.44658	0.4441	0.31892	0.53571	0.52596	0.59135	0.63306	0.60621	0.48478	0.48478	0.38391	0.44045	0.22549	0.58489	0.33699	0.48602	0.50027	0.49233	0.32912	0.38189	0.41474	0.55515	0.52694	0.49361	0.39888	0.54276	0.55864	0.51367	0.49885	0.53208	0.48719	0.43393
917.52	0.32641	0.36595	0.35295	0.49557	0.42992	0.45403	0.31315	0.52807	0.51085	0.59077	0.62449	0.59811	0.4768	0.4768	0.38384	0.43946	0.2238	0.59148	0.34091	0.4666	0.48998	0.49559	0.331	0.37744	0.41448	0.55936	0.52619	0.49166	0.38906	0.54907	0.55929	0.51844	0.48628	0.52621	0.48995	0.44007
918.47	0.33904	0.37577	0.36203	0.51963	0.43715	0.4772	0.30533	0.52259	0.5052	0.61261	0.62486	0.59985	0.47312	0.47312	0.38358	0.44169	0.22814	0.60039	0.34344	0.46335	0.49404	0.4991	0.3269	0.37453	0.41605	0.56711	0.53353	0.49938	0.40191	0.56163	0.55769	0.52803	0.49082	0.5359	0.49108	0.45649
919.43	0.32705	0.39463	0.37832	0.51829	0.43766	0.48395	0.2988	0.52699	0.51653	0.62561	0.63782	0.59165	0.47835	0.47835	0.38947	0.44212	0.23484	0.60676	0.34591	0.46336	0.50823	0.5076	0.32924	0.3727	0.42855	0.57309	0.54108	0.51099	0.39825	0.57171	0.56712	0.53183	0.49741	0.55007	0.50394	0.46415
920.38	0.32879	0.40023	0.40101	0.53411	0.44389	0.49085	0.28746	0.52851	0.5181	0.63073	0.64219	0.5955	0.47259	0.47259	0.39275	0.44496	0.24032	0.6102	0.35459	0.46603	0.51067	0.50595	0.34416	0.37038	0.43394	0.57785	0.54462	0.53075	0.41104	0.57713	0.56449	0.53996	0.50431	0.55848	0.51449	0.48932
921.31	0.35897	0.41403	0.42172	0.56231	0.48097	0.51926	0.28877	0.5347	0.52483	0.65413	0.64456	0.60015	0.47974	0.47974	0.39442	0.46525	0.2516	0.62196	0.36651	0.47366	0.52823	0.51905	0.34711	0.37772	0.43998	0.59001	0.54856	0.5426	0.41983	0.5873	0.57238	0.53975	0.50776	0.57922	0.5202	0.50494
922.26	0.36115	0.39728	0.41119	0.56068	0.47652	0.50161	0.27799	0.54506	0.51945	0.66429	0.63877	0.61342	0.47786	0.47786	0.39309	0.46299	0.26163	0.63572	0.37402	0.47423	0.52877	0.51605	0.34175	0.38113	0.4407	0.58562	0.54578	0.53653	0.42128	0.57981	0.58275	0.53405	0.50184	0.59293	0.52447	0.5208
923.21	0.37754	0.42122	0.4299	0.55458	0.47869	0.4991	0.27245	0.55775	0.51326	0.66835	0.65034	0.62885	0.47696	0.47696	0.39587	0.47082	0.27256	0.64924	0.38047	0.47612	0.53669	0.52072	0.34887	0.39251	0.45154	0.60097	0.55514	0.53675	0.42983	0.58884	0.5964	0.53445	0.49735	0.60818	0.54069	0.53491
924.16	0.40669	0.42033	0.43968	0.56922	0.47446	0.48484	0.26666	0.57109	0.49236	0.68492	0.63005	0.62483	0.473	0.473	0.3947	0.47305	0.27979	0.66114	0.3905	0.47696	0.54275	0.52477	0.34168	0.39055	0.4522	0.61525	0.55509	0.52714	0.43457	0.58144	0.59372	0.52985	0.49205	0.61215	0.5415	0.55322
925.11	0.42449	0.43531	0.44916	0.57496	0.49291	0.49623	0.2686	0.60221	0.48339	0.68673	0.61856	0.62503	0.47822	0.47822	0.40467	0.48244	0.28759	0.67452	0.39267	0.48478	0.55427	0.53429	0.3335	0.3923	0.46871	0.62682	0.56743	0.52089	0.4373	0.5949	0.61263	0.52959	0.48805	0.62153	0.54842	0.56031
926.06	0.409	0.44316	0.46112	0.56483	0.46196	0.49053	0.2679	0.58709	0.48531	0.6706	0.62597	0.61836	0.47706	0.47706	0.40446	0.47351	0.29139	0.67785	0.39208	0.47912	0.55528	0.52956	0.33064	0.38275	0.47597	0.63368	0.5707	0.51561	0.43712	0.60106	0.61246	0.52274	0.47885	0.61671	0.55601	0.57035
927.02	0.40602	0.46772	0.48476	0.57186	0.46746	0.50669	0.2581	0.60252	0.48616	0.67083	0.64948	0.61872	0.48101	0.48101	0.40924	0.4774	0.29848	0.6845	0.39827	0.48019	0.56787	0.53795	0.33447	0.38952	0.48994	0.64495	0.57131	0.52479	0.4432	0.62144	0.60946	0.53141	0.48857	0.63259	0.57547	0.58969
927.97	0.39338	0.44374	0.47173	0.57782	0.46655	0.50643	0.26368	0.59491	0.48646	0.66249	0.63817	0.60451	0.48257	0.48257	0.40786	0.47479	0.30391	0.68308	0.40232	0.46872	0.56666	0.53771	0.32428	0.37852	0.49601	0.63361	0.56376	0.53416	0.43192	0.61419	0.60296	0.5208	0.48237	0.64026	0.58324	0.59449
928.92	0.4369	0.44861	0.48599	0.58187	0.46197	0.51598	0.25694	0.59869	0.48582	0.64682	0.66751	0.62272	0.48776	0.48776	0.42026	0.48356	0.3081	0.69472	0.40734	0.47141	0.56755	0.54345	0.32888	0.3881	0.50666	0.63441	0.57081	0.53294	0.43188	0.63586	0.60313	0.5186	0.48491	0.6544	0.60236	0.61129
929.87	0.4435	0.43909	0.4927	0.59184	0.43781	0.50169	0.25364	0.59017	0.49113	0.64297	0.67002	0.61819	0.48859	0.48859	0.42628	0.48502	0.31133	0.69638	0.41853	0.47067	0.56305	0.54431	0.32256	0.38463	0.50617	0.63119	0.57106	0.54193	0.41987	0.64373	0.59345	0.51358	0.48051	0.66434	0.61228	0.62536
930.82	0.47709	0.43164	0.49409	0.60125	0.44798	0.50358	0.2404	0.60313	0.47093	0.63715	0.64585	0.60628	0.48905	0.48905	0.43232	0.49121	0.31399	0.70748	0.43003	0.47108	0.55476	0.54735	0.31286	0.38604	0.51401	0.62682	0.56959	0.55713	0.41729	0.64093	0.5881	0.50336	0.47817	0.67246	0.62321	0.6297
931.75	0.49282	0.43087	0.50299	0.6176	0.45175	0.50422	0.24518	0.59691	0.45903	0.63241	0.62768	0.59726	0.47899	0.47899	0.43543	0.50116	0.3153	0.71952	0.43599	0.47677	0.55829	0.55292	0.31305	0.3845	0.51502	0.63147	0.57569	0.55487	0.42229	0.64502	0.59356	0.49992	0.4645	0.67475	0.6335	0.6438
932.7	0.51311	0.44526	0.51353	0.60889	0.45048	0.49967	0.23799	0.61603	0.47165	0.64459	0.61832	0.60773	0.48333	0.48333	0.44486	0.5102	0.31745	0.73087	0.44462	0.4907	0.56591	0.56488	0.31622	0.38983	0.52691	0.64177	0.58852	0.55388	0.4287	0.65271	0.59965	0.50373	0.47372	0.69147	0.64343	0.65925
933.65	0.48081	0.43301	0.50147	0.61035	0.47824	0.51611	0.24738	0.62235	0.49426	0.6453	0.59546	0.59032	0.47837	0.47837	0.44559	0.50546	0.31954	0.73974	0.45054	0.49176	0.57104	0.57506	0.31443	0.3873	0.53103	0.64549	0.59371	0.56064	0.43764	0.66044	0.60327	0.50278	0.48144	0.70321	0.65172	0.66961
934.6	0.47213	0.44737	0.48451	0.61433	0.47705	0.51942	0.23418	0.61083	0.50644	0.62325	0.5793	0.58824	0.47244	0.47244	0.44227	0.49872	0.31733	0.73126	0.44559	0.48265	0.58066	0.57427	0.31456	0.39216	0.54039	0.65306	0.59878	0.55797	0.44847	0.65973	0.59889	0.49815	0.49143	0.70109	0.65695	0.67534
935.55	0.44486	0.44052	0.4745	0.60907	0.47247	0.50788	0.24472	0.62012	0.50651	0.61578	0.58204	0.57453	0.46614	0.46614	0.44738	0.49629	0.31463	0.72195	0.44345	0.48262	0.58939	0.58186	0.31278	0.39004	0.54551	0.65424	0.60737	0.54809	0.44375	0.66568	0.59772	0.50042	0.49141	0.70465	0.66386	0.68361
936.5	0.42938	0.4423	0.46767	0.60718	0.49436	0.50147	0.24796	0.62955	0.51058	0.608	0.58616	0.59031	0.47248	0.47248	0.45474	0.49362	0.31216	0.70832	0.44483	0.48812	0.58991	0.58444	0.29978	0.39292	0.55154	0.65888	0.6056	0.55783	0.44246	0.66204	0.59069	0.50272	0.4977	0.71494	0.67192	0.68382
937.45	0.43437	0.43666	0.46653	0.63299	0.49985	0.51071	0.23696	0.63408	0.49499	0.58187	0.58757	0.58188	0.47358	0.47358	0.45578	0.49132	0.30333	0.71038	0.43911	0.48219	0.58778	0.57899	0.29327	0.38888	0.55887	0.6577	0.60499	0.55782	0.4394	0.67469	0.57823	0.50116	0.49956	0.70281	0.67394	0.68106
938.4	0.42922	0.43393	0.47067	0.62438	0.48788	0.50613	0.24385	0.63185	0.50991	0.5677	0.5898	0.59878	0.48163	0.48163	0.45499	0.49626	0.29681	0.7003	0.43328	0.47292	0.59249	0.5791	0.28418	0.39217	0.56107	0.6621	0.61533	0.56356	0.43601	0.66827	0.57452	0.49957	0.49686	0.7015	0.6774	0.67379
939.32	0.42116	0.41124	0.47408	0.61436	0.49903	0.49393	0.25203	0.64051	0.50219	0.57057	0.59971	0.60418	0.47644	0.47644	0.45883	0.49579	0.29206	0.70445	0.43158	0.47485	0.58493	0.58631	0.27945	0.38738	0.55701	0.66442	0.60636	0.56741	0.42881	0.66274	0.56923	0.50208	0.48401	0.69948	0.68253	0.66603
940.27	0.40849	0.41279	0.49016	0.61503	0.50212	0.50014	0.25004	0.65083	0.51641	0.56667	0.61674	0.61892	0.4713	0.4713	0.45809	0.49733	0.28843	0.71765	0.43256	0.47226	0.58185	0.59202	0.28228	0.3909	0.56053	0.67101	0.62095	0.56999	0.42577	0.67386	0.55593	0.50627	0.48813	0.70577	0.69259	0.6686
941.22	0.41581	0.39341	0.49213	0.60663	0.49229	0.5077	0.25973	0.63809	0.52955	0.5586	0.6176	0.62154	0.47358	0.47358	0.45462	0.50087	0.28287	0.72494	0.4254	0.4611	0.58316	0.59337	0.28452	0.38891	0.56848	0.66766	0.61664	0.57122	0.42185	0.68117	0.5595	0.49833	0.48601	0.69662	0.68807	0.6626
942.17	0.40504	0.37973	0.48293	0.61164	0.4906	0.52299	0.28326	0.64617	0.54826	0.55836	0.63289	0.63827	0.46988	0.46988	0.45467	0.51124	0.2815	0.72838	0.42831	0.46875	0.58443	0.60123	0.29126	0.39816	0.57036	0.67046	0.61459	0.58268	0.42748	0.68595	0.56724	0.51241	0.49048	0.69789	0.69395	0.66848
943.12	0.4063	0.37829	0.48389	0.64028	0.49765	0.52756	0.27511	0.65489	0.53159	0.56745	0.64575	0.64959	0.47225	0.47225	0.46321	0.51831	0.27883	0.73126	0.42234	0.47095	0.58177	0.60332	0.29961	0.39652	0.5841	0.66556	0.60701	0.5954	0.43224	0.68863	0.56469	0.51748	0.49226	0.69254	0.6948	0.6741
944.07	0.38246	0.36499	0.4759	0.63227	0.49481	0.53261	0.27614	0.67164	0.5388	0.56205	0.6433	0.66501	0.47608	0.47608	0.46606	0.52214	0.27734	0.73929	0.41446	0.4705	0.57937	0.59661	0.29781	0.39696	0.59615	0.667	0.6196	0.60339	0.43206	0.69633	0.5652	0.51705	0.50076	0.69286	0.69047	0.67457
945.02	0.37885	0.36365	0.46635	0.63971	0.51207	0.56107	0.29004	0.66752	0.55417	0.58431	0.64755	0.69442	0.4849	0.4849	0.47993	0.52907	0.27551	0.74669	0.40571	0.46899	0.58757	0.59484	0.30295	0.40957	0.61644	0.67726	0.61515	0.62337	0.44591	0.7	0.58096	0.51993	0.50965	0.69703	0.68842	0.67065
945.96	0.36486	0.36089	0.44117	0.6197	0.50627	0.5526	0.27728	0.68136	0.5608	0.59125	0.639	0.68779	0.48353	0.48353	0.49219	0.52304	0.27035	0.75306	0.39284	0.46804	0.57546	0.59098	0.29968	0.40745	0.63361	0.68014	0.62539	0.62157	0.43888	0.71341	0.57159	0.52666	0.51439	0.69693	0.68492	0.66273
946.89	0.36434	0.36983	0.44245	0.60834	0.50724	0.55807	0.28134	0.68642	0.5674	0.61303	0.63953	0.68904	0.49176	0.49176	0.49934	0.51412	0.2673	0.76058	0.38406	0.4564	0.58014	0.58632	0.29404	0.40862	0.65311	0.68149	0.62832	0.62205	0.43014	0.72492	0.57384	0.52486	0.51567	0.69199	0.67927	0.64886
947.84	0.3532	0.35463	0.41946	0.58297	0.50544	0.5704	0.29864	0.67752	0.55786	0.61261	0.62699	0.68879	0.48946	0.48946	0.49642	0.5108	0.26367	0.76398	0.37865	0.45723	0.56978	0.57094	0.28975	0.41432	0.66421	0.68705	0.61938	0.61802	0.41412	0.74225	0.57451	0.52589	0.50333	0.68634	0.67354	0.63439
948.79	0.35771	0.36728	0.40341	0.59757	0.51556	0.58872	0.32165	0.68084	0.57727	0.62759	0.63237	0.70424	0.5042	0.5042	0.50283	0.52098	0.2616	0.77661	0.37903	0.46174	0.58357	0.57211	0.29947	0.42699	0.68932	0.69914	0.61302	0.62297	0.41639	0.76497	0.59426	0.53454	0.50705	0.69184	0.68284	0.63789
949.74	0.38004	0.3657	0.38371	0.57928	0.51231	0.57013	0.32744	0.69086	0.57496	0.62973	0.64151	0.71134	0.51553	0.51553	0.49646	0.51739	0.26164	0.77289	0.37151	0.4608	0.5788	0.56378	0.29859	0.42983	0.70832	0.69979	0.60283	0.61663	0.40748	0.77388	0.59685	0.53769	0.50725	0.68288	0.67969	0.63865
950.68	0.38523	0.37037	0.38295	0.60316	0.5122	0.57736	0.34491	0.698	0.57235	0.6339	0.64276	0.73256	0.52277	0.52277	0.4908	0.5277	0.26195	0.76728	0.37138	0.45518	0.58355	0.55932	0.30517	0.43848	0.71931	0.71157	0.59514	0.62868	0.39824	0.78597	0.60886	0.53692	0.51229	0.67387	0.68005	0.63478
951.63	0.38293	0.37015	0.38077	0.59482	0.53703	0.56697	0.3571	0.68225	0.56295	0.6357	0.63683	0.74958	0.52836	0.52836	0.49681	0.52873	0.2621	0.75018	0.36949	0.46101	0.57105	0.55478	0.31395	0.44372	0.73846	0.72826	0.58825	0.62751	0.40029	0.79481	0.61662	0.53631	0.50713	0.6716	0.68415	0.63639
952.58	0.40182	0.38453	0.38456	0.59053	0.54516	0.55068	0.3658	0.68781	0.56327	0.64932	0.64741	0.76413	0.53704	0.53704	0.50442	0.53624	0.26238	0.74574	0.37286	0.46258	0.57558	0.56101	0.32276	0.44957	0.76615	0.73986	0.59377	0.62715	0.40272	0.80811	0.63232	0.53658	0.52533	0.66705	0.68615	0.64042
953.5	0.41129	0.38245	0.39446	0.59744	0.56415	0.5566	0.36552	0.67469	0.5455	0.68261	0.6466	0.77045	0.52937	0.52937	0.50767	0.53529	0.26353	0.736	0.36928	0.46158	0.56247	0.55282	0.3167	0.45043	0.77785	0.73809	0.5913	0.62013	0.4002	0.82295	0.63175	0.53178	0.53096	0.66594	0.67121	0.62744
954.45	0.37782	0.37171	0.39737	0.59664	0.56038	0.55025	0.35972	0.6523	0.53719	0.67675	0.62823	0.7644	0.51571	0.51571	0.51486	0.5322	0.26049	0.72562	0.37577	0.4613	0.55032	0.54168	0.30959	0.44782	0.78025	0.7409	0.60435	0.61245	0.38998	0.83831	0.63675	0.52446	0.52771	0.65794	0.66049	0.61402
955.4	0.39882	0.38116	0.41349	0.60057	0.58504	0.5461	0.37672	0.65778	0.5408	0.6867	0.64854	0.77856	0.52018	0.52018	0.53043	0.53586	0.26251	0.72791	0.38938	0.4772	0.5532	0.53541	0.31904	0.45569	0.80171	0.74737	0.61517	0.61168	0.39614	0.8545	0.63876	0.52792	0.53054	0.66273	0.66451	0.61789
956.35	0.39014	0.35853	0.39643	0.61655	0.57982	0.53555	0.36825	0.66876	0.54374	0.68078	0.64258	0.76864	0.50918	0.50918	0.53158	0.53881	0.26182	0.72963	0.39442	0.48082	0.55788	0.52489	0.31794	0.46096	0.80837	0.74376	0.62037	0.61248	0.38933	0.86794	0.64782	0.52303	0.53982	0.66715	0.65467	0.61104
957.29	0.36505	0.34076	0.3732	0.60202	0.56744	0.52771	0.35904	0.65032	0.55613	0.67897	0.64375	0.75038	0.49375	0.49375	0.52467	0.52751	0.25724	0.72538	0.39803	0.47054	0.54692	0.50926	0.31559	0.46036	0.80369	0.74169	0.61497	0.60624	0.37882	0.87058	0.6398	0.5161	0.53116	0.66796	0.64915	0.59745
958.24	0.36935	0.32394	0.37505	0.58659	0.55699	0.50071	0.35841	0.64646	0.56147	0.66294	0.64433	0.73379	0.49103	0.49103	0.52227	0.5174	0.25661	0.70708	0.40705	0.46403	0.54999	0.50294	0.32309	0.46032	0.8072	0.74083	0.61334	0.60566	0.36643	0.87945	0.63603	0.50891	0.52755	0.66696	0.66276	0.58841
959.17	0.37219	0.33331	0.37296	0.57963	0.56481	0.50454	0.35967	0.65417	0.56133	0.66589	0.64768	0.7451	0.49228	0.49228	0.51826	0.50828	0.25747	0.69822	0.41161	0.46365	0.55157	0.49939	0.33554	0.46528	0.8083	0.75193	0.60779	0.60089	0.37473	0.89657	0.64572	0.50921	0.52871	0.67381	0.66973	0.59264
960.11	0.34486	0.32551	0.36542	0.56395	0.55488	0.50953	0.35528	0.62404	0.56116	0.67129	0.65002	0.7333	0.47942	0.47942	0.51078	0.50149	0.2559	0.683	0.41597	0.44887	0.54554	0.49299	0.33083	0.46495	0.79416	0.75376	0.60964	0.58459	0.37322	0.90166	0.65959	0.49382	0.53081	0.68246	0.66302	0.58525
961.06	0.36815	0.33902	0.36984	0.56867	0.56307	0.52019	0.36366	0.62396	0.56616	0.67115	0.6592	0.73306	0.47879	0.47879	0.5082	0.50603	0.26123	0.67399	0.42304	0.44816	0.54636	0.49621	0.33317	0.46985	0.78866	0.76093	0.62152	0.58969	0.38037	0.9177	0.67114	0.49242	0.52305	0.68435	0.67385	0.58568
962.01	0.33403	0.33564	0.38498	0.60278	0.56788	0.50547	0.36354	0.61847	0.56333	0.678	0.63762	0.73631	0.47055	0.47055	0.50679	0.50842	0.26649	0.66001	0.42415	0.44817	0.54958	0.50137	0.32703	0.46328	0.7744	0.75984	0.62736	0.59706	0.38845	0.92686	0.6887	0.48643	0.51358	0.68778	0.67024	0.58441
962.95	0.32666	0.34549	0.37082	0.60486	0.55221	0.48519	0.35932	0.5985	0.56178	0.67423	0.62458	0.72902	0.45754	0.45754	0.49542	0.50561	0.26579	0.64585	0.42108	0.44535	0.54237	0.50106	0.32021	0.45481	0.75595	0.76022	0.62971	0.59531	0.392	0.91587	0.6973	0.47502	0.50386	0.68451	0.65493	0.57966
963.9	0.3142	0.33761	0.36932	0.63226	0.5468	0.47954	0.35844	0.61144	0.56539	0.68392	0.62034	0.70571	0.44843	0.44843	0.48979	0.51262	0.27202	0.63712	0.42045	0.45822	0.542	0.5117	0.31744	0.44918	0.73737	0.75782	0.62449	0.6023	0.38514	0.90342	0.70335	0.47626	0.49662	0.68838	0.649	0.56862
964.82	0.35139	0.32135	0.3625	0.64175	0.5215	0.46645	0.35501	0.61124	0.57443	0.66232	0.5998	0.68491	0.44533	0.44533	0.47857	0.50225	0.27607	0.63019	0.41475	0.46648	0.54381	0.50928	0.3208	0.43388	0.72752	0.74498	0.61746	0.6078	0.38425	0.9022	0.71446	0.48094	0.48669	0.67857	0.6521	0.56236
965.77	0.30827	0.31315	0.36626	0.63877	0.50283	0.45538	0.33688	0.58799	0.56032	0.66369	0.58133	0.66774	0.43394	0.43394	0.4669	0.48764	0.27542	0.61849	0.40167	0.45773	0.53641	0.49987	0.30948	0.415	0.69868	0.73965	0.61961	0.58905	0.37601	0.88754	0.70501	0.46919	0.47074	0.67695	0.64019	0.54758
966.71	0.34133	0.33491	0.36483	0.6269	0.49274	0.45411	0.3266	0.57849	0.55007	0.64093	0.58429	0.64442	0.4364	0.4364	0.46001	0.48026	0.27958	0.6053	0.40288	0.46237	0.5318	0.48948	0.31238	0.41156	0.68491	0.74653	0.62334	0.58067	0.37732	0.88767	0.70513	0.46494	0.46401	0.67753	0.64181	0.54423
967.66	0.33771	0.32834	0.36255	0.62179	0.48578	0.48281	0.31559	0.58156	0.5459	0.63921	0.58385	0.62435	0.43708	0.43708	0.44913	0.47706	0.28769	0.59752	0.40363	0.46317	0.53166	0.48455	0.31348	0.41054	0.66775	0.74033	0.62838	0.57264	0.37392	0.88948	0.71274	0.46837	0.45969	0.67299	0.64486	0.55169
968.61	0.3753	0.32734	0.36275	0.5986	0.4797	0.48251	0.30276	0.55654	0.53443	0.61969	0.57427	0.60302	0.4355	0.4355	0.44282	0.46784	0.29424	0.58866	0.39753	0.45862	0.53286	0.47696	0.31063	0.41037	0.65946	0.73137	0.62942	0.56404	0.37529	0.88912	0.71072	0.46674	0.44216	0.67117	0.64585	0.55337
969.55	0.36634	0.33927	0.35429	0.59546	0.50097	0.49063	0.28346	0.55116	0.50954	0.63734	0.55511	0.59703	0.4341	0.4341	0.43606	0.46376	0.3095	0.5845	0.39324	0.45986	0.52699	0.48189	0.30721	0.41993	0.64577	0.73916	0.63828	0.55987	0.38117	0.88394	0.69803	0.46689	0.43387	0.67491	0.64515	0.55583
970.47	0.3928	0.33516	0.34831	0.59279	0.48344	0.48475	0.27202	0.53751	0.51374	0.62907	0.55389	0.58405	0.4322	0.4322	0.42641	0.45814	0.32629	0.57036	0.38876	0.45616	0.52674	0.4782	0.30716	0.42444	0.62801	0.72283	0.62005	0.56978	0.38325	0.87501	0.69506	0.45991	0.43244	0.67287	0.64098	0.56897
971.42	0.412	0.32308	0.35082	0.58243	0.49691	0.49624	0.26342	0.53929	0.51257	0.64666	0.54617	0.5781	0.43291	0.43291	0.41595	0.44562	0.35486	0.5625	0.37821	0.45833	0.53265	0.4878	0.30857	0.42735	0.61152	0.70561	0.61084	0.56084	0.38523	0.86491	0.68836	0.46147	0.43	0.67902	0.63512	0.57485
972.37	0.42974	0.32785	0.35316	0.5904	0.50639	0.5003	0.25145	0.56087	0.51125	0.63792	0.54839	0.56845	0.43218	0.43218	0.41793	0.44361	0.38472	0.57053	0.37198	0.47239	0.54228	0.48731	0.31499	0.4297	0.59866	0.70664	0.60937	0.56342	0.39634	0.8736	0.67882	0.46032	0.42634	0.68618	0.63929	0.57662
973.31	0.42142	0.32814	0.34127	0.60941	0.50221	0.48621	0.25619	0.55469	0.51367	0.64402	0.54342	0.56193	0.43948	0.43948	0.41105	0.44013	0.41738	0.56779	0.37291	0.47643	0.55332	0.48323	0.31446	0.42333	0.5833	0.70339	0.60931	0.5686	0.40544	0.8732	0.67478	0.4518	0.42494	0.68961	0.6338	0.57853
974.26	0.38053	0.30611	0.32587	0.5882	0.468	0.45572	0.23964	0.54496	0.4993	0.62806	0.54389	0.52315	0.42332	0.42332	0.39823	0.42791	0.45351	0.54962	0.35961	0.47166	0.54267	0.47408	0.30568	0.40747	0.55538	0.67916	0.58621	0.54999	0.40241	0.8488	0.65771	0.43723	0.40916	0.67937	0.61935	0.5628
975.18	0.38495	0.32141	0.33819	0.5918	0.49129	0.46812	0.25281	0.56779	0.48867	0.64182	0.55808	0.52144	0.43281	0.43281	0.39949	0.42749	0.49839	0.56313	0.3639	0.49583	0.5443	0.4878	0.32123	0.40928	0.55078	0.68671	0.59572	0.54446	0.413	0.86266	0.66076	0.44996	0.40887	0.68949	0.62243	0.5605
976.12	0.35559	0.31983	0.31912	0.57715	0.47955	0.45859	0.25771	0.56472	0.49633	0.63614	0.54797	0.50125	0.42845	0.42845	0.38803	0.41466	0.53562	0.56831	0.36058	0.4936	0.5449	0.47976	0.31835	0.40346	0.54108	0.68107	0.58684	0.53935	0.41104	0.85459	0.65307	0.44736	0.40215	0.67976	0.61472	0.54601
977.07	0.34068	0.32102	0.3176	0.56485	0.4702	0.44627	0.26068	0.53558	0.48071	0.63896	0.54569	0.49177	0.43226	0.43226	0.37549	0.40716	0.57509	0.55785	0.3561	0.49311	0.52894	0.48745	0.31722	0.40107	0.52947	0.66822	0.57725	0.52603	0.40971	0.83664	0.64328	0.44655	0.39141	0.67519	0.60211	0.53401
978.01	0.32261	0.32692	0.30378	0.5491	0.472	0.45254	0.2536	0.52876	0.47428	0.64245	0.54534	0.47248	0.4246	0.4246	0.36641	0.40079	0.61733	0.56052	0.34688	0.49537	0.52144	0.4947	0.32304	0.40542	0.51626	0.65411	0.56679	0.51646	0.41301	0.82778	0.63745	0.44158	0.38838	0.66175	0.59689	0.52232
978.96	0.32743	0.34424	0.29999	0.56106	0.47649	0.47361	0.26763	0.52292	0.47809	0.64756	0.54734	0.47366	0.4304	0.4304	0.36116	0.39846	0.65107	0.56959	0.35001	0.50647	0.53754	0.49654	0.33188	0.40934	0.50883	0.65574	0.56052	0.5346	0.41556	0.83222	0.63637	0.44436	0.38363	0.66933	0.59041	0.52557
979.88	0.33488	0.32502	0.28028	0.52923	0.46883	0.46292	0.25704	0.50797	0.47694	0.62979	0.52884	0.44978	0.41714	0.41714	0.34773	0.38705	0.68351	0.55942	0.3468	0.49987	0.53554	0.48859	0.33333	0.40628	0.50087	0.64056	0.53679	0.52727	0.417	0.8141	0.62508	0.4403	0.37816	0.65298	0.58956	0.51794
980.82	0.36184	0.32557	0.28466	0.55474	0.46051	0.48064	0.24785	0.49501	0.46211	0.61529	0.55042	0.45112	0.41536	0.41536	0.35438	0.39777	0.71487	0.56164	0.34617	0.51005	0.53252	0.49059	0.34716	0.41435	0.49949	0.64027	0.54381	0.5398	0.42548	0.82025	0.61493	0.43731	0.38248	0.6512	0.59652	0.53248
981.77	0.38421	0.33001	0.26686	0.56472	0.45973	0.47403	0.24594	0.48858	0.45805	0.59346	0.54435	0.44035	0.41397	0.41397	0.34995	0.39467	0.74322	0.56588	0.34057	0.50795	0.54041	0.48293	0.34994	0.4116	0.49531	0.64088	0.53136	0.54582	0.43225	0.81903	0.60792	0.43679	0.38203	0.64181	0.59684	0.53815
982.71	0.41258	0.3368	0.28542	0.5532	0.45511	0.47272	0.25295	0.46129	0.46331	0.58428	0.52604	0.43454	0.41527	0.41527	0.34474	0.38445	0.76386	0.56283	0.34145	0.49922	0.53838	0.4775	0.34979	0.40974	0.49369	0.64433	0.52478	0.53538	0.43474	0.81306	0.6025	0.43331	0.3805	0.63909	0.59737	0.53839
983.63	0.42574	0.33409	0.29364	0.54897	0.47196	0.47828	0.24752	0.45144	0.45321	0.57466	0.51359	0.42625	0.41417	0.41417	0.34586	0.3812	0.78284	0.55816	0.33878	0.49857	0.52691	0.48104	0.35358	0.41236	0.49055	0.65006	0.529	0.53423	0.44	0.81476	0.59617	0.43443	0.3822	0.63672	0.60244	0.54703
984.58	0.42971	0.35743	0.28749	0.57892	0.4771	0.47691	0.23216	0.43685	0.44971	0.58112	0.50882	0.43207	0.41907	0.41907	0.34921	0.38777	0.79217	0.55149	0.33128	0.49763	0.53499	0.48127	0.35364	0.41402	0.48805	0.66038	0.5374	0.53598	0.4393	0.80643	0.57761	0.43077	0.38492	0.63682	0.59937	0.55518
985.52	0.44717	0.36193	0.29177	0.57018	0.48114	0.48586	0.24006	0.43216	0.45502	0.58949	0.4785	0.42188	0.42509	0.42509	0.33985	0.38935	0.78955	0.54365	0.32928	0.49149	0.54135	0.48398	0.34452	0.40263	0.47961	0.6595	0.52616	0.52998	0.43605	0.79401	0.56906	0.43389	0.37806	0.63147	0.5922	0.55715
986.46	0.43833	0.36725	0.30731	0.56584	0.47256	0.4896	0.23827	0.43499	0.46602	0.58695	0.47045	0.42409	0.42676	0.42676	0.34379	0.3915	0.78129	0.53427	0.33075	0.48516	0.54216	0.49052	0.34326	0.40266	0.47695	0.66034	0.52799	0.53143	0.43037	0.78676	0.5624	0.43219	0.38127	0.63207	0.59595	0.56643
987.41	0.44852	0.34899	0.28312	0.56163	0.45865	0.47986	0.21985	0.45813	0.44399	0.57351	0.45803	0.42065	0.43111	0.43111	0.33775	0.3958	0.76186	0.53386	0.32584	0.49155	0.53988	0.48971	0.34045	0.40026	0.47614	0.64855	0.51068	0.5286	0.41879	0.77662	0.54471	0.43835	0.38465	0.63085	0.59269	0.5778
988.33	0.45821	0.35427	0.27953	0.57219	0.45529	0.48302	0.21778	0.46259	0.43375	0.56912	0.45652	0.42938	0.42935	0.42935	0.33227	0.40292	0.73948	0.53757	0.32619	0.49063	0.54201	0.49233	0.33349	0.39989	0.47502	0.64877	0.50585	0.52227	0.41473	0.77457	0.5413	0.44308	0.38145	0.62255	0.60276	0.58954
989.27	0.43315	0.32761	0.26101	0.52789	0.42297	0.47063	0.21377	0.43157	0.41024	0.53882	0.41949	0.40463	0.41834	0.41834	0.32058	0.39151	0.70198	0.53926	0.32837	0.47279	0.51755	0.48304	0.31695	0.38285	0.46581	0.63162	0.48315	0.50395	0.39793	0.76436	0.53549	0.43388	0.36965	0.60802	0.59632	0.58691
990.21	0.43026	0.32338	0.26574	0.51404	0.42348	0.44804	0.20293	0.42691	0.39203	0.51965	0.41876	0.41562	0.41707	0.41707	0.32589	0.38511	0.67005	0.54416	0.33138	0.47612	0.50782	0.47397	0.3154	0.37968	0.46521	0.62306	0.47953	0.48507	0.39123	0.75083	0.52796	0.43571	0.3705	0.59906	0.59836	0.59567
991.16	0.42108	0.31035	0.25945	0.49964	0.4371	0.4418	0.19876	0.40709	0.36924	0.51698	0.41001	0.41032	0.41598	0.41598	0.32683	0.37132	0.63344	0.55513	0.34088	0.47485	0.50418	0.46438	0.30879	0.37433	0.46233	0.61452	0.47519	0.46893	0.38396	0.74134	0.51382	0.44309	0.36553	0.5932	0.58855	0.59853
992.08	0.40176	0.30399	0.25606	0.51397	0.45402	0.44121	0.19062	0.39833	0.37683	0.49969	0.41666	0.42098	0.40551	0.40551	0.32964	0.36674	0.59578	0.55895	0.35287	0.4656	0.5044	0.45161	0.30927	0.36842	0.45271	0.61662	0.47658	0.47133	0.38474	0.73045	0.50784	0.45299	0.36178	0.58118	0.5901	0.60796
993.02	0.39037	0.29636	0.2585	0.50562	0.44818	0.43473	0.18294	0.39762	0.38908	0.49531	0.40322	0.41903	0.41263	0.41263	0.33063	0.35901	0.55425	0.56452	0.3587	0.45649	0.50872	0.4502	0.31126	0.36576	0.45508	0.60098	0.48012	0.46413	0.37627	0.71482	0.50308	0.45722	0.37332	0.57419	0.58481	0.61816
993.96	0.3903	0.31045	0.2711	0.50268	0.44943	0.43961	0.18468	0.40259	0.3809	0.48128	0.42777	0.42438	0.41892	0.41892	0.33166	0.34955	0.5191	0.57223	0.36297	0.45901	0.50513	0.45169	0.31851	0.36769	0.45367	0.60334	0.49252	0.4563	0.37646	0.70301	0.49704	0.46744	0.36297	0.57316	0.58612	0.6296
994.9	0.39672	0.3032	0.27225	0.50209	0.46062	0.4429	0.17469	0.404	0.38204	0.48443	0.41835	0.41406	0.42836	0.42836	0.33423	0.34283	0.48503	0.58588	0.37198	0.44992	0.50036	0.45483	0.31796	0.36918	0.45794	0.60117	0.49177	0.45806	0.38182	0.69259	0.49398	0.48127	0.35787	0.57465	0.58436	0.63027
995.82	0.40552	0.29621	0.2646	0.48597	0.44905	0.4377	0.1593	0.39178	0.36471	0.4775	0.40426	0.39174	0.42559	0.42559	0.33191	0.34799	0.44654	0.58812	0.37256	0.43919	0.48766	0.45607	0.31144	0.35879	0.46052	0.59979	0.48381	0.45246	0.37163	0.66708	0.48794	0.47564	0.34528	0.56984	0.58239	0.62781
996.77	0.38924	0.29645	0.26808	0.48207	0.4332	0.44972	0.16264	0.37381	0.33358	0.48142	0.39128	0.37293	0.42292	0.42292	0.33342	0.34903	0.41608	0.59716	0.3728	0.43028	0.47134	0.46312	0.30433	0.35585	0.45999	0.59282	0.48596	0.43843	0.36495	0.64974	0.48556	0.47138	0.33781	0.5646	0.58218	0.62641
997.71	0.3903	0.29445	0.28075	0.49057	0.44064	0.4612	0.16214	0.38809	0.32673	0.47335	0.40197	0.36337	0.4197	0.4197	0.34481	0.3563	0.39164	0.62066	0.38738	0.43182	0.46915	0.46378	0.29995	0.35272	0.45933	0.59806	0.48757	0.42892	0.37107	0.64442	0.48632	0.47966	0.33701	0.564	0.5778	0.62011
998.65	0.39447	0.28991	0.26175	0.5072	0.45954	0.4535	0.14979	0.38956	0.34596	0.4943	0.39005	0.34803	0.41902	0.41902	0.34685	0.36891	0.36915	0.62444	0.39429	0.4324	0.46906	0.47357	0.29702	0.34816	0.4615	0.59765	0.47892	0.44219	0.36948	0.62523	0.47951	0.48573	0.34788	0.56454	0.57153	0.61136
999.57	0.37017	0.29484	0.23479	0.50898	0.43282	0.45112	0.14291	0.39033	0.34633	0.47928	0.38329	0.34608	0.40024	0.40024	0.33728	0.37543	0.34468	0.62693	0.39523	0.42018	0.4661	0.47258	0.29285	0.34906	0.45008	0.59852	0.47201	0.43561	0.36373	0.61663	0.46995	0.4806	0.35397	0.56873	0.56675	0.60269
1000.5	0.34464	0.29417	0.23484	0.51652	0.42604	0.44371	0.15286	0.42401	0.36356	0.46961	0.38899	0.35032	0.3949	0.3949	0.34032	0.37008	0.32783	0.6332	0.40267	0.42314	0.46487	0.46957	0.29481	0.36394	0.44091	0.59406	0.47725	0.43571	0.36232	0.60928	0.47902	0.49104	0.36122	0.5688	0.56548	0.60082
1001.5	0.33502	0.27886	0.23684	0.49287	0.42575	0.42369	0.14164	0.43247	0.37701	0.458	0.37784	0.33647	0.39206	0.39206	0.34404	0.36594	0.30795	0.63056	0.40028	0.41449	0.46774	0.4663	0.288	0.35709	0.43565	0.58964	0.46994	0.42699	0.34417	0.60112	0.4674	0.48902	0.35744	0.56857	0.54252	0.58241
1002.4	0.31959	0.25948	0.21888	0.46578	0.42798	0.40001	0.11966	0.39805	0.36873	0.43519	0.35908	0.31709	0.38994	0.38994	0.34364	0.35326	0.2896	0.60597	0.38603	0.39272	0.44923	0.45511	0.28341	0.34648	0.4248	0.57615	0.4577	0.42425	0.32149	0.57259	0.44659	0.47567	0.33689	0.55461	0.51683	0.56115
1003.3	0.34054	0.24635	0.22376	0.45601	0.43017	0.40164	0.11974	0.40393	0.35535	0.41029	0.35417	0.33099	0.39626	0.39626	0.35718	0.35319	0.27728	0.60549	0.38421	0.37556	0.45196	0.44891	0.28144	0.35843	0.42354	0.56168	0.45202	0.41577	0.31747	0.56499	0.44287	0.4643	0.3345	0.55318	0.50546	0.55241
1004.3	0.34099	0.25091	0.24089	0.45949	0.45488	0.40101	0.12925	0.41381	0.35702	0.41637	0.35738	0.32948	0.40499	0.40499	0.38391	0.35819	0.26994	0.60386	0.38077	0.38261	0.45648	0.46255	0.28687	0.37071	0.42157	0.56597	0.45552	0.42406	0.31061	0.56	0.44531	0.45873	0.33166	0.55296	0.50318	0.54417
1005.2	0.36095	0.23692	0.23598	0.46141	0.46184	0.39656	0.099194	0.381	0.35049	0.40644	0.33827	0.32502	0.40056	0.40056	0.40016	0.36596	0.26356	0.58911	0.36449	0.37113	0.45571	0.4671	0.28582	0.36943	0.41756	0.56517	0.45223	0.4291	0.30775	0.55099	0.42744	0.44633	0.33019	0.55035	0.48865	0.52701
1006.1	0.38812	0.26487	0.23412	0.48032	0.4783	0.41379	0.1114	0.37604	0.34367	0.40407	0.35923	0.32564	0.40309	0.40309	0.42213	0.38103	0.25997	0.57597	0.36446	0.37238	0.4477	0.47829	0.29534	0.38289	0.4157	0.57046	0.46852	0.44381	0.31173	0.5455	0.42931	0.44126	0.33454	0.55407	0.48948	0.5198
1007.1	0.42371	0.27997	0.23112	0.50054	0.47942	0.42704	0.12933	0.37678	0.34617	0.41723	0.3625	0.34832	0.40532	0.40532	0.44112	0.39546	0.2554	0.5745	0.36371	0.37731	0.44586	0.49014	0.30096	0.40204	0.41963	0.57585	0.46509	0.45216	0.31449	0.54547	0.4349	0.43628	0.33419	0.56874	0.49533	0.51014
1008	0.43493	0.29409	0.2486	0.52535	0.49262	0.43319	0.13051	0.37833	0.35724	0.41894	0.3708	0.34889	0.40184	0.40184	0.46014	0.41042	0.25337	0.56887	0.35389	0.38492	0.44836	0.49689	0.31048	0.40933	0.41941	0.5852	0.47524	0.45833	0.30722	0.54228	0.43531	0.43437	0.33409	0.57299	0.49361	0.5003
1008.9	0.41841	0.28101	0.22814	0.50075	0.48307	0.43311	0.12044	0.35298	0.34294	0.38661	0.36477	0.32563	0.39231	0.39231	0.46681	0.40589	0.2483	0.55215	0.34136	0.36816	0.43085	0.48438	0.30284	0.39861	0.41782	0.57051	0.45881	0.45098	0.28872	0.53335	0.41886	0.41562	0.31634	0.55937	0.47179	0.47671
1009.9	0.44262	0.28352	0.23304	0.50845	0.4762	0.45402	0.13579	0.39329	0.33628	0.38483	0.3761	0.33601	0.394	0.394	0.48476	0.41323	0.24684	0.55598	0.33862	0.37283	0.43427	0.48416	0.31191	0.40725	0.4186	0.56396	0.45376	0.45022	0.28355	0.53643	0.42141	0.40923	0.30935	0.55195	0.46844	0.46737
1010.8	0.43136	0.26204	0.22551	0.48939	0.46051	0.43508	0.12437	0.39594	0.32713	0.35837	0.36243	0.34501	0.3895	0.3895	0.49121	0.40346	0.24728	0.5476	0.3286	0.36251	0.42465	0.4724	0.30463	0.40284	0.41985	0.55532	0.4398	0.43964	0.26822	0.52207	0.41419	0.39819	0.2964	0.54838	0.46483	0.45731
1011.7	0.42226	0.24375	0.23302	0.46469	0.44902	0.41939	0.11615	0.38194	0.32043	0.3279	0.36544	0.33081	0.38025	0.38025	0.50331	0.39483	0.24704	0.53756	0.31744	0.34592	0.41355	0.46618	0.29683	0.3987	0.41932	0.54466	0.43334	0.42742	0.25742	0.51418	0.41063	0.38914	0.29494	0.53887	0.45294	0.44311
1012.7	0.42833	0.23576	0.2235	0.44386	0.44461	0.41643	0.11878	0.37244	0.30538	0.32067	0.3607	0.3223	0.37015	0.37015	0.51002	0.38705	0.24649	0.52958	0.31092	0.32312	0.39507	0.45897	0.28544	0.39185	0.41692	0.53459	0.42498	0.4197	0.24833	0.50568	0.40453	0.37951	0.27329	0.5266	0.44281	0.43231
1013.6	0.46428	0.23737	0.25174	0.44683	0.44348	0.42171	0.12199	0.37787	0.31461	0.32734	0.3565	0.32145	0.36863	0.36863	0.52401	0.39413	0.24915	0.52427	0.30925	0.32598	0.40135	0.45624	0.28348	0.39713	0.41681	0.5384	0.44264	0.42699	0.24825	0.49892	0.40983	0.37835	0.27517	0.52964	0.44714	0.43226
1014.5	0.47876	0.24287	0.2468	0.43037	0.45763	0.4206	0.12196	0.34128	0.31875	0.32463	0.35915	0.29825	0.37089	0.37089	0.5255	0.39078	0.25049	0.51888	0.3055	0.31605	0.39024	0.45057	0.27277	0.3816	0.41901	0.53826	0.43592	0.42261	0.24654	0.49179	0.40596	0.36953	0.27202	0.52778	0.43763	0.41889
1015.5	0.49442	0.24334	0.2488	0.43704	0.46007	0.42239	0.11999	0.31777	0.32131	0.32754	0.34551	0.28539	0.36385	0.36385	0.52099	0.39591	0.24927	0.51845	0.29734	0.30889	0.38568	0.44295	0.26722	0.37942	0.41272	0.53404	0.42292	0.42299	0.24924	0.49903	0.40745	0.35491	0.26145	0.51568	0.42057	0.40245
1016.4	0.52188	0.27612	0.24689	0.44485	0.4814	0.43776	0.12529	0.31876	0.32346	0.34144	0.34951	0.28274	0.36992	0.36992	0.52136	0.40589	0.25541	0.52476	0.29944	0.31081	0.39003	0.4413	0.26948	0.3751	0.41632	0.54538	0.43288	0.43057	0.25268	0.50309	0.40617	0.34129	0.2585	0.51302	0.41567	0.39882
1017.3	0.54667	0.28031	0.25778	0.45944	0.48315	0.45035	0.13403	0.30377	0.32817	0.34113	0.34689	0.27835	0.37238	0.37238	0.52335	0.41326	0.26135	0.52821	0.30734	0.31828	0.39098	0.4353	0.26842	0.37509	0.42315	0.55688	0.43638	0.43627	0.25873	0.51033	0.42183	0.32783	0.27204	0.50623	0.41734	0.38937
1018.3	0.51551	0.26638	0.22893	0.45	0.46883	0.43516	0.12675	0.28119	0.31832	0.32248	0.34861	0.27749	0.36128	0.36128	0.50231	0.40695	0.26074	0.52427	0.30196	0.3079	0.36613	0.42151	0.26123	0.36069	0.4157	0.5494	0.41509	0.4139	0.2505	0.50128	0.42101	0.3129	0.26327	0.48383	0.40682	0.37331
1019.2	0.53448	0.28504	0.24285	0.48717	0.48792	0.46131	0.13904	0.29387	0.33274	0.33246	0.35394	0.29587	0.36532	0.36532	0.49636	0.41745	0.26542	0.53167	0.30577	0.31767	0.37001	0.40996	0.26323	0.3698	0.42305	0.55435	0.42809	0.41653	0.2544	0.51644	0.43329	0.30983	0.27718	0.47317	0.41586	0.37539
1020.1	0.52209	0.29629	0.24867	0.47868	0.50348	0.47588	0.14581	0.31107	0.34129	0.34338	0.36598	0.29823	0.36575	0.36575	0.49007	0.42181	0.27129	0.53654	0.30569	0.32192	0.36941	0.40464	0.26617	0.36826	0.42916	0.56296	0.44342	0.41698	0.25342	0.52472	0.4358	0.3105	0.28192	0.46977	0.42459	0.38203
1021.1	0.50558	0.2851	0.25448	0.47647	0.4842	0.47216	0.14493	0.3064	0.34255	0.34355	0.35051	0.28727	0.36441	0.36441	0.47441	0.41616	0.27026	0.53415	0.29583	0.32421	0.35871	0.38627	0.26285	0.36548	0.4264	0.56126	0.43532	0.40777	0.24661	0.53106	0.44205	0.30369	0.28282	0.45464	0.42301	0.37077
1022	0.46568	0.28602	0.2508	0.48206	0.48094	0.47411	0.14749	0.32725	0.33703	0.3419	0.34456	0.28312	0.36555	0.36555	0.44968	0.41218	0.2699	0.5274	0.28477	0.32901	0.35746	0.36834	0.25736	0.36297	0.42217	0.5546	0.42702	0.4074	0.23774	0.53301	0.44178	0.30736	0.27352	0.44138	0.42178	0.36682
1022.9	0.48723	0.30266	0.27274	0.50906	0.49897	0.48688	0.16973	0.35177	0.33875	0.36116	0.34166	0.28418	0.37588	0.37588	0.44405	0.41095	0.271	0.52408	0.28686	0.3336	0.35885	0.36428	0.25811	0.37252	0.43226	0.56362	0.43881	0.41686	0.24399	0.55239	0.45453	0.31112	0.27032	0.4448	0.42306	0.36329
1023.9	0.43113	0.2924	0.26401	0.48327	0.48745	0.46187	0.16963	0.33427	0.31642	0.35382	0.32247	0.27228	0.36506	0.36506	0.41816	0.39433	0.26614	0.51674	0.27747	0.31891	0.34171	0.36102	0.24679	0.36757	0.42439	0.56171	0.42707	0.40595	0.23255	0.54544	0.45065	0.30102	0.25664	0.44036	0.41002	0.34977
1024.8	0.4312	0.29871	0.27311	0.50477	0.47696	0.46839	0.17058	0.32817	0.32071	0.34013	0.31757	0.26561	0.37366	0.37366	0.40916	0.38891	0.26235	0.50522	0.2761	0.31822	0.33639	0.35505	0.24262	0.36804	0.42414	0.55934	0.43078	0.40379	0.22678	0.54844	0.46203	0.30104	0.26496	0.42865	0.41689	0.34317
1025.7	0.43848	0.32075	0.25834	0.53679	0.47868	0.46005	0.17402	0.34068	0.32393	0.32641	0.32891	0.26768	0.37139	0.37139	0.38543	0.38236	0.25572	0.4957	0.27191	0.31841	0.33662	0.34992	0.23955	0.36899	0.4226	0.56473	0.4303	0.3952	0.21876	0.54975	0.46177	0.30788	0.26272	0.424	0.41644	0.3414
1026.7	0.42043	0.32034	0.25835	0.53474	0.46266	0.45169	0.17577	0.32765	0.33741	0.3343	0.32719	0.24863	0.36003	0.36003	0.37046	0.3673	0.24867	0.48419	0.26663	0.30922	0.32735	0.34798	0.22975	0.36241	0.41057	0.56192	0.43691	0.38636	0.21162	0.55169	0.44792	0.29996	0.26653	0.42802	0.40847	0.3321
1027.6	0.43347	0.32995	0.27534	0.56568	0.45615	0.45693	0.17857	0.32316	0.33683	0.33597	0.34327	0.25445	0.36112	0.36112	0.3541	0.37247	0.24227	0.48739	0.26601	0.31047	0.33443	0.33942	0.23234	0.36409	0.40983	0.56908	0.44544	0.39129	0.2002	0.55446	0.44563	0.29978	0.27888	0.42596	0.41776	0.33856
1028.5	0.46602	0.35766	0.28994	0.59131	0.44777	0.46816	0.18052	0.34553	0.35311	0.33459	0.36422	0.24717	0.37322	0.37322	0.34854	0.37774	0.23711	0.46982	0.26848	0.3165	0.33465	0.33672	0.2347	0.36236	0.41303	0.58	0.465	0.40536	0.19756	0.56381	0.45112	0.30413	0.28854	0.4303	0.42669	0.33637
1029.4	0.46697	0.34355	0.30008	0.58202	0.43437	0.4618	0.18962	0.34183	0.34807	0.34697	0.36944	0.24305	0.36803	0.36803	0.33471	0.37049	0.22883	0.45882	0.27137	0.3117	0.33846	0.32951	0.2314	0.36109	0.41116	0.57736	0.46705	0.40839	0.19382	0.56987	0.45091	0.30202	0.29067	0.43185	0.41643	0.32849
1030.4	0.47804	0.34755	0.31452	0.57645	0.43032	0.47765	0.20229	0.33207	0.35444	0.35161	0.36932	0.24293	0.36818	0.36818	0.3315	0.37436	0.22496	0.45543	0.28005	0.30595	0.33948	0.32637	0.23312	0.35903	0.40787	0.58206	0.47846	0.42527	0.193	0.58081	0.44743	0.29832	0.30288	0.42969	0.423	0.3312
1031.3	0.51175	0.36783	0.33339	0.57628	0.44712	0.48536	0.21983	0.35202	0.35533	0.35141	0.38403	0.25693	0.3876	0.3876	0.32957	0.37677	0.21912	0.45423	0.2964	0.30725	0.33947	0.32388	0.23696	0.36582	0.40749	0.59396	0.49405	0.42468	0.19777	0.59414	0.47136	0.30654	0.30968	0.42374	0.4301	0.33835
1032.2	0.51314	0.36538	0.31575	0.55619	0.43877	0.46099	0.21085	0.35818	0.34334	0.34541	0.37545	0.23553	0.3846	0.3846	0.32398	0.36569	0.21206	0.43485	0.30529	0.30305	0.33792	0.31917	0.23055	0.35053	0.39895	0.5862	0.48934	0.43179	0.19468	0.59404	0.47335	0.3085	0.30727	0.4148	0.41415	0.32822
1033.2	0.50076	0.36376	0.31969	0.53742	0.44885	0.45211	0.19993	0.34869	0.33796	0.33705	0.37036	0.24084	0.37439	0.37439	0.31715	0.3531	0.20476	0.42907	0.30958	0.29865	0.33711	0.30514	0.22485	0.34602	0.38498	0.58046	0.47834	0.42052	0.18684	0.59484	0.47193	0.30679	0.29864	0.39728	0.4053	0.31934
1034.1	0.50549	0.39111	0.31442	0.53513	0.45813	0.46234	0.2013	0.35378	0.33358	0.3445	0.38136	0.24073	0.38054	0.38054	0.31388	0.35114	0.19997	0.43352	0.32566	0.3052	0.3345	0.30416	0.22623	0.33944	0.38071	0.59652	0.47618	0.42062	0.18046	0.59396	0.47009	0.30572	0.29143	0.39841	0.40794	0.31265
1035	0.47887	0.37245	0.31763	0.52193	0.45088	0.456	0.19715	0.35971	0.3127	0.34712	0.37805	0.22999	0.37599	0.37599	0.30393	0.34183	0.19143	0.42031	0.33898	0.31038	0.32437	0.29785	0.21555	0.33448	0.3779	0.58668	0.47021	0.40591	0.17748	0.58721	0.47879	0.30372	0.27516	0.39511	0.3964	0.29798
1036	0.47224	0.39421	0.32432	0.5184	0.43861	0.45032	0.18881	0.35301	0.30414	0.34573	0.38411	0.22595	0.37216	0.37216	0.30803	0.34059	0.18675	0.41603	0.3463	0.32018	0.33243	0.29473	0.21615	0.33009	0.38016	0.58917	0.4626	0.40914	0.17053	0.58179	0.46998	0.30353	0.27425	0.39238	0.39999	0.28948
1036.9	0.4815	0.41469	0.33294	0.53134	0.4546	0.46979	0.18869	0.34763	0.30543	0.34927	0.39281	0.23834	0.37832	0.37832	0.30887	0.34203	0.18359	0.40296	0.35421	0.33214	0.32339	0.29696	0.21336	0.33945	0.37938	0.59548	0.46882	0.39998	0.16821	0.57768	0.47382	0.30548	0.27339	0.39328	0.40237	0.28198
1037.8	0.48232	0.42638	0.33668	0.5373	0.43726	0.47941	0.21293	0.33905	0.30957	0.35597	0.40122	0.229	0.38069	0.38069	0.31324	0.3459	0.18033	0.39461	0.37095	0.34274	0.32819	0.30378	0.2245	0.34127	0.38946	0.59966	0.48002	0.39976	0.17458	0.58147	0.48436	0.30713	0.27996	0.40457	0.41116	0.28198
1038.8	0.48698	0.4389	0.33678	0.54509	0.42836	0.4728	0.21362	0.34455	0.30082	0.33979	0.41507	0.21549	0.37775	0.37775	0.30685	0.34194	0.17505	0.37367	0.37506	0.34893	0.32952	0.29972	0.22525	0.34132	0.39204	0.58971	0.47521	0.39019	0.17738	0.5801	0.48816	0.30511	0.28129	0.4034	0.41204	0.27359
1039.7	0.5015	0.45892	0.35846	0.55064	0.43547	0.49909	0.21763	0.34852	0.31648	0.34782	0.42792	0.22428	0.38379	0.38379	0.31852	0.34663	0.174	0.365	0.37972	0.35507	0.33731	0.30287	0.22816	0.34612	0.39172	0.59664	0.48287	0.40494	0.1819	0.59109	0.48918	0.31144	0.28914	0.40343	0.41959	0.27136
1040.6	0.4948	0.42625	0.34376	0.52723	0.44165	0.50382	0.21088	0.3271	0.31198	0.33684	0.42	0.20755	0.37729	0.37729	0.31262	0.33337	0.16817	0.34131	0.37796	0.3471	0.3262	0.29414	0.22088	0.34076	0.38606	0.58988	0.47252	0.38961	0.18041	0.59594	0.48762	0.30027	0.2838	0.40134	0.40579	0.25358
1041.5	0.48567	0.42883	0.35023	0.48762	0.43887	0.51163	0.21749	0.30651	0.31682	0.34044	0.41346	0.20313	0.372	0.372	0.3206	0.33117	0.16231	0.33609	0.37835	0.34248	0.32669	0.29001	0.22036	0.33853	0.38762	0.58872	0.4656	0.38458	0.18381	0.60539	0.48794	0.29235	0.27956	0.391	0.3981	0.25149
1042.5	0.4635	0.41955	0.33034	0.46398	0.43422	0.49802	0.199	0.29177	0.29799	0.31578	0.393	0.19061	0.36335	0.36335	0.3148	0.3171	0.15181	0.31227	0.36527	0.33359	0.31436	0.2807	0.20704	0.33149	0.37393	0.58234	0.44428	0.37805	0.16842	0.60225	0.47036	0.28368	0.25876	0.37422	0.3857	0.24019
1043.4	0.47002	0.40315	0.33191	0.44628	0.44515	0.51561	0.19961	0.27668	0.29682	0.31025	0.38278	0.20385	0.35639	0.35639	0.33078	0.31328	0.14743	0.30812	0.35917	0.32065	0.30042	0.2764	0.19768	0.33325	0.36903	0.58206	0.44103	0.38107	0.16909	0.62235	0.46414	0.27907	0.2489	0.36264	0.37282	0.23439
1044.3	0.4271	0.38827	0.31019	0.41647	0.43485	0.49077	0.2014	0.26829	0.26574	0.29769	0.37198	0.18752	0.3375	0.3375	0.33171	0.30244	0.13853	0.28196	0.35008	0.31512	0.28256	0.2763	0.19288	0.32951	0.35589	0.56454	0.42652	0.37073	0.15847	0.61952	0.45649	0.26958	0.23058	0.35143	0.35718	0.22198
1045.2	0.38511	0.37783	0.29724	0.39905	0.40451	0.44813	0.18668	0.23585	0.25192	0.29157	0.36788	0.17861	0.31993	0.31993	0.33044	0.29204	0.1301	0.2528	0.33262	0.30312	0.26382	0.27586	0.19015	0.31319	0.34466	0.55141	0.41112	0.36814	0.14788	0.61659	0.44548	0.2606	0.20638	0.33793	0.34585	0.20895
1046.2	0.34771	0.3476	0.29222	0.41464	0.399	0.44686	0.18186	0.23918	0.24797	0.29137	0.37443	0.16054	0.31359	0.31359	0.3388	0.28714	0.12813	0.23615	0.31728	0.29746	0.25547	0.27992	0.18923	0.30684	0.33773	0.53964	0.41094	0.36376	0.15304	0.62127	0.4462	0.262	0.19778	0.34134	0.35052	0.19512
1047.1	0.31897	0.32335	0.29081	0.39208	0.39118	0.42799	0.17512	0.22368	0.23425	0.29501	0.36862	0.15746	0.31137	0.31137	0.34305	0.28202	0.12953	0.21782	0.29734	0.28628	0.23953	0.27688	0.18154	0.29593	0.33326	0.52454	0.40785	0.34787	0.15159	0.62071	0.43899	0.25464	0.18455	0.33643	0.34143	0.17639
1048	0.27912	0.32376	0.28396	0.37324	0.37515	0.40771	0.16228	0.22127	0.24131	0.30318	0.36756	0.13422	0.30291	0.30291	0.33571	0.2749	0.12626	0.18947	0.27121	0.28412	0.23909	0.27687	0.18161	0.2878	0.32256	0.52806	0.39908	0.3389	0.14598	0.61114	0.43102	0.25539	0.18148	0.33512	0.34346	0.16734
1049	0.28917	0.31217	0.26316	0.34909	0.38938	0.39863	0.14715	0.21699	0.24888	0.28488	0.35443	0.12292	0.30811	0.30811	0.3395	0.26232	0.12905	0.17162	0.24809	0.26986	0.23672	0.26333	0.17561	0.27492	0.32095	0.52757	0.38149	0.32636	0.14461	0.61817	0.42007	0.25023	0.17853	0.32943	0.34424	0.15248
1049.9	0.29608	0.30851	0.25935	0.35284	0.39858	0.43331	0.14669	0.23891	0.25564	0.27374	0.34632	0.116	0.31031	0.31031	0.34755	0.2742	0.13216	0.17771	0.2319	0.26893	0.23731	0.25948	0.17662	0.27645	0.32388	0.52674	0.38332	0.33384	0.15371	0.62495	0.4198	0.25605	0.17786	0.3257	0.34656	0.14408
1050.8	0.28392	0.29731	0.25539	0.32372	0.38034	0.42193	0.13416	0.22737	0.24069	0.24233	0.33329	0.10308	0.29888	0.29888	0.34342	0.26171	0.12781	0.17041	0.2036	0.25935	0.21761	0.24257	0.17253	0.25454	0.31163	0.52059	0.37	0.32025	0.14134	0.62429	0.39825	0.24351	0.15731	0.31193	0.33492	0.12826
1051.7	0.30238	0.31022	0.2471	0.30801	0.37237	0.42571	0.1363	0.23782	0.24392	0.23708	0.33034	0.091367	0.29434	0.29434	0.34794	0.24941	0.12807	0.17119	0.18639	0.24874	0.20867	0.23242	0.17248	0.25055	0.30216	0.52726	0.35834	0.31295	0.14333	0.62824	0.39048	0.24813	0.15228	0.30637	0.32927	0.12482
1052.7	0.30104	0.29997	0.23962	0.30368	0.37526	0.41843	0.13377	0.217	0.23698	0.22532	0.32862	0.092308	0.29106	0.29106	0.35598	0.24326	0.13014	0.17351	0.16921	0.23548	0.18845	0.22171	0.17099	0.23824	0.29614	0.50894	0.35273	0.31102	0.1454	0.63364	0.38001	0.24701	0.1321	0.29985	0.31796	0.10304
1053.6	0.26811	0.28833	0.2196	0.30325	0.34558	0.3982	0.12466	0.18844	0.22419	0.21178	0.33181	0.082631	0.28405	0.28405	0.34517	0.23649	0.12712	0.17767	0.14692	0.22483	0.17419	0.21538	0.16899	0.22983	0.28793	0.5049	0.34687	0.30229	0.14376	0.62128	0.35765	0.23387	0.11128	0.29193	0.30565	0.091473
1054.5	0.2653	0.30734	0.21072	0.29174	0.3404	0.38278	0.12091	0.18405	0.2084	0.20276	0.33428	0.087949	0.28529	0.28529	0.34948	0.22352	0.12736	0.17286	0.12915	0.21939	0.16175	0.21061	0.16763	0.22077	0.27642	0.50644	0.33886	0.29447	0.13312	0.62116	0.33881	0.2252	0.096364	0.29091	0.3014	0.085223
1055.4	0.27527	0.32564	0.1872	0.27254	0.33307	0.3589	0.12574	0.18957	0.21676	0.21081	0.32496	0.094716	0.28631	0.28631	0.34133	0.21617	0.13041	0.16553	0.1211	0.21867	0.16183	0.20792	0.16219	0.22255	0.27016	0.49886	0.31917	0.28439	0.13	0.60582	0.32711	0.22392	0.087077	0.28407	0.29353	0.07649
1056.4	0.27509	0.30853	0.18931	0.28481	0.32147	0.36482	0.12901	0.17456	0.22458	0.21182	0.32613	0.097926	0.29125	0.29125	0.33782	0.21634	0.13068	0.16943	0.11917	0.21903	0.16037	0.20165	0.15821	0.21965	0.26527	0.49406	0.31772	0.29079	0.12837	0.6008	0.32727	0.21564	0.076516	0.27635	0.28735	0.068485
1057.3	0.26285	0.28876	0.19183	0.26915	0.29395	0.35314	0.12056	0.1876	0.2359	0.20649	0.29686	0.099656	0.29223	0.29223	0.32768	0.20515	0.13073	0.16337	0.11378	0.22232	0.1572	0.20273	0.14877	0.21515	0.25405	0.49129	0.30627	0.27851	0.11689	0.58691	0.30917	0.20067	0.079386	0.27209	0.27464	0.070848
1058.2	0.30557	0.30243	0.22333	0.26146	0.28987	0.36988	0.13814	0.2181	0.26007	0.23378	0.30011	0.10357	0.30154	0.30154	0.32947	0.20665	0.13789	0.17052	0.1198	0.22568	0.16304	0.20372	0.15218	0.21087	0.25143	0.4905	0.31543	0.28008	0.12164	0.58355	0.31549	0.21075	0.088092	0.27789	0.26705	0.066081
1059.2	0.29113	0.26689	0.20367	0.26295	0.27758	0.35265	0.13336	0.23229	0.27811	0.23847	0.29044	0.085006	0.30229	0.30229	0.31469	0.19568	0.13863	0.17449	0.11949	0.22843	0.16541	0.19728	0.14434	0.20226	0.24034	0.4772	0.30284	0.27046	0.1196	0.57025	0.30451	0.20642	0.083679	0.2676	0.25	0.050343
1060.1	0.27764	0.25837	0.19068	0.28856	0.28842	0.37107	0.13012	0.25535	0.2847	0.23927	0.30823	0.08362	0.30444	0.30444	0.3086	0.19482	0.14414	0.18192	0.11849	0.21898	0.16706	0.20197	0.15011	0.20401	0.23445	0.47785	0.30263	0.28662	0.12136	0.57182	0.29902	0.20237	0.091915	0.2734	0.2475	0.045927
1061	0.25811	0.24218	0.17253	0.29069	0.28592	0.35552	0.11648	0.26766	0.28725	0.22989	0.29923	0.069667	0.30029	0.30029	0.30013	0.19803	0.14903	0.18572	0.11461	0.20902	0.15586	0.20584	0.1453	0.19717	0.22917	0.46332	0.29516	0.28682	0.11329	0.55754	0.28091	0.19358	0.082869	0.27538	0.23603	0.037787
1061.9	0.28005	0.25596	0.14922	0.31067	0.28067	0.34478	0.12875	0.29793	0.2794	0.23867	0.3107	0.062901	0.30818	0.30818	0.29962	0.20571	0.15525	0.1947	0.12234	0.20461	0.15642	0.19934	0.14647	0.1922	0.22628	0.46269	0.2924	0.28862	0.12319	0.54596	0.27998	0.19564	0.075897	0.27384	0.22922	0.031239
1062.8	0.25278	0.24477	0.1383	0.30322	0.26222	0.32781	0.10159	0.2971	0.27998	0.22912	0.28807	0.059294	0.29858	0.29858	0.29497	0.20018	0.15696	0.18866	0.12037	0.20129	0.14733	0.19394	0.13288	0.18341	0.2091	0.45279	0.27042	0.28338	0.1067	0.52129	0.26249	0.18755	0.064797	0.26104	0.22503	0.026225
1063.8	0.24914	0.25588	0.15107	0.29728	0.25192	0.35204	0.11766	0.29222	0.28431	0.23746	0.30694	0.085086	0.29899	0.29899	0.29797	0.20742	0.16549	0.2013	0.12892	0.18916	0.14533	0.19817	0.13718	0.19154	0.20608	0.44637	0.26644	0.28537	0.10932	0.51109	0.25805	0.18175	0.066642	0.26361	0.22172	0.034906
1064.7	0.25562	0.24426	0.15478	0.27858	0.21709	0.33971	0.11257	0.28667	0.29449	0.23727	0.29453	0.092212	0.30333	0.30333	0.30203	0.20685	0.17133	0.20472	0.13804	0.19216	0.1418	0.19573	0.13196	0.18239	0.20086	0.43957	0.26608	0.2785	0.103	0.49395	0.25072	0.18833	0.058592	0.26276	0.21728	0.038316
1065.6	0.26184	0.26121	0.16906	0.27362	0.20159	0.34011	0.1144	0.31671	0.32504	0.2489	0.31884	0.098694	0.30981	0.30981	0.31017	0.21201	0.1802	0.21093	0.14119	0.19994	0.14352	0.19502	0.14274	0.17653	0.19865	0.44202	0.27111	0.28507	0.10637	0.48313	0.24653	0.19901	0.064934	0.26075	0.21988	0.036014
1066.5	0.24201	0.24274	0.18404	0.2552	0.20681	0.35531	0.10762	0.29784	0.33492	0.24343	0.32645	0.10224	0.31418	0.31418	0.30709	0.2122	0.18607	0.227	0.14098	0.19266	0.13948	0.19318	0.14334	0.17365	0.19565	0.43054	0.27433	0.28816	0.096114	0.47235	0.24047	0.19825	0.060182	0.25333	0.21883	0.033525
1067.5	0.23036	0.23179	0.18534	0.24578	0.20882	0.35102	0.11097	0.31357	0.34219	0.25187	0.33952	0.10174	0.319	0.319	0.30568	0.22651	0.19435	0.24404	0.14506	0.19001	0.13098	0.19413	0.14505	0.17057	0.19871	0.42821	0.28743	0.28506	0.10173	0.46947	0.24377	0.19554	0.057365	0.2549	0.2173	0.038252
1068.4	0.24354	0.22501	0.19124	0.22392	0.21157	0.32982	0.10572	0.334	0.35387	0.26676	0.33616	0.11343	0.3228	0.3228	0.30669	0.22816	0.20465	0.25119	0.1443	0.19436	0.13234	0.19354	0.14129	0.17075	0.20197	0.43054	0.30026	0.28064	0.0963	0.45786	0.24321	0.20867	0.063522	0.25422	0.22344	0.038778
1069.3	0.21476	0.22212	0.1963	0.21991	0.2249	0.31067	0.10714	0.3292	0.36501	0.26733	0.34107	0.12023	0.31818	0.31818	0.3044	0.23761	0.20952	0.26655	0.14227	0.18458	0.13185	0.18809	0.13336	0.17034	0.19918	0.42218	0.29776	0.28429	0.095953	0.44787	0.23466	0.19542	0.060884	0.24437	0.21838	0.032638
1070.2	0.23009	0.20878	0.20608	0.22951	0.23562	0.31426	0.12229	0.33615	0.37952	0.28592	0.36476	0.15546	0.32012	0.32012	0.31299	0.24481	0.2148	0.28302	0.14914	0.18535	0.14848	0.19186	0.13706	0.16962	0.20043	0.42165	0.30269	0.27774	0.096792	0.4435	0.23347	0.18526	0.071402	0.24246	0.22652	0.038647
1071.2	0.22443	0.19863	0.1845	0.21117	0.21043	0.28439	0.1121	0.33822	0.3948	0.27599	0.36879	0.1604	0.30911	0.30911	0.31157	0.2458	0.21693	0.27729	0.14208	0.17934	0.14558	0.18515	0.12971	0.15481	0.19107	0.4221	0.29314	0.26878	0.084196	0.42277	0.21964	0.17927	0.060792	0.22777	0.22557	0.036153
1072.1	0.219	0.19697	0.18438	0.22788	0.2305	0.26744	0.11923	0.34061	0.42059	0.28975	0.39078	0.19463	0.30886	0.30886	0.32726	0.24371	0.22556	0.29504	0.14521	0.1805	0.15529	0.1862	0.14234	0.15879	0.19845	0.41979	0.29786	0.27585	0.093397	0.41001	0.21937	0.18189	0.062014	0.23149	0.23165	0.036746
1073	0.2601	0.22542	0.1915	0.27913	0.24812	0.29357	0.1249	0.37256	0.47249	0.31478	0.41499	0.2059	0.31326	0.31326	0.3358	0.27269	0.22793	0.30981	0.15324	0.18223	0.16751	0.18852	0.14641	0.15313	0.20975	0.42974	0.31186	0.29731	0.10235	0.40749	0.22535	0.18074	0.065662	0.23829	0.23889	0.042318
1073.9	0.27153	0.21664	0.18341	0.26482	0.23801	0.29175	0.10107	0.37257	0.47344	0.32686	0.41829	0.19459	0.30865	0.30865	0.33861	0.27506	0.22848	0.3168	0.14964	0.16807	0.15814	0.18452	0.14742	0.13946	0.21276	0.43368	0.31511	0.28815	0.092889	0.39326	0.21877	0.17264	0.059262	0.23842	0.24385	0.038586
1074.9	0.2668	0.2172	0.16194	0.25441	0.25043	0.28389	0.086898	0.36535	0.48568	0.3213	0.41765	0.19303	0.29258	0.29258	0.33289	0.27504	0.22911	0.33075	0.15067	0.15736	0.1607	0.17331	0.14155	0.13663	0.2208	0.42919	0.31099	0.29131	0.088872	0.37837	0.21306	0.17814	0.056333	0.24025	0.24771	0.039145
1075.8	0.28039	0.22779	0.1809	0.28265	0.28179	0.30172	0.093867	0.405	0.50117	0.35707	0.42333	0.21613	0.29547	0.29547	0.33457	0.28733	0.231	0.35511	0.15499	0.17165	0.17067	0.17748	0.14997	0.14263	0.24274	0.42899	0.3187	0.30996	0.10331	0.38322	0.22713	0.18764	0.060446	0.25813	0.26026	0.045336
1076.7	0.31422	0.24269	0.176	0.28991	0.27085	0.30572	0.092099	0.41019	0.49962	0.36292	0.41917	0.21772	0.29346	0.29346	0.32554	0.29449	0.22131	0.36424	0.15383	0.16488	0.16654	0.17455	0.13731	0.13651	0.25083	0.43305	0.31648	0.30599	0.0949	0.38462	0.22146	0.18096	0.061115	0.26197	0.26017	0.048284
1077.6	0.29402	0.22259	0.17166	0.25171	0.26186	0.28851	0.076704	0.3878	0.46869	0.34122	0.38596	0.21503	0.28379	0.28379	0.31543	0.27838	0.21655	0.37709	0.14718	0.15539	0.14687	0.16564	0.1279	0.11847	0.25408	0.42737	0.29937	0.29314	0.091149	0.37615	0.2103	0.17475	0.047627	0.2571	0.25647	0.045084
1078.6	0.29432	0.23064	0.17846	0.26183	0.28056	0.29921	0.093192	0.41514	0.47791	0.34815	0.38387	0.23528	0.28501	0.28501	0.31076	0.27103	0.21001	0.39145	0.15123	0.16059	0.15135	0.16275	0.12794	0.11957	0.27004	0.42834	0.30177	0.29607	0.09997	0.37038	0.21721	0.18469	0.052731	0.25755	0.26235	0.051684
1079.5	0.29726	0.22503	0.16811	0.25747	0.27031	0.29249	0.09032	0.44348	0.46229	0.3526	0.35752	0.241	0.28723	0.28723	0.2975	0.27754	0.2001	0.39171	0.14518	0.16079	0.13701	0.15475	0.12369	0.1098	0.28134	0.43148	0.29207	0.30154	0.10482	0.36252	0.21939	0.18349	0.040194	0.25285	0.25971	0.058102
1080.4	0.28089	0.23474	0.16096	0.25582	0.2658	0.27937	0.084571	0.43618	0.45797	0.33252	0.3355	0.23487	0.27569	0.27569	0.29645	0.27757	0.19288	0.39966	0.14128	0.15507	0.12349	0.14616	0.11577	0.099964	0.28511	0.43871	0.29976	0.29866	0.11159	0.35142	0.20516	0.17415	0.044858	0.25123	0.26329	0.059119
1081.3	0.2843	0.24347	0.14517	0.2465	0.27338	0.28658	0.093745	0.45139	0.46286	0.33668	0.32202	0.23813	0.27918	0.27918	0.29374	0.28521	0.18793	0.40484	0.14404	0.15482	0.12258	0.14311	0.11583	0.096012	0.29999	0.44218	0.29983	0.30972	0.12187	0.33967	0.21091	0.17743	0.054248	0.25367	0.2772	0.069879
1082.2	0.27347	0.23144	0.12171	0.23531	0.25855	0.28673	0.086912	0.4377	0.46153	0.33272	0.32118	0.23641	0.27421	0.27421	0.28215	0.27191	0.17262	0.39515	0.14047	0.14166	0.12176	0.13107	0.11217	0.095511	0.3028	0.44327	0.28773	0.30383	0.11983	0.32564	0.20205	0.16905	0.047967	0.25237	0.288	0.079389
1083.2	0.29157	0.22204	0.108	0.24043	0.24535	0.29443	0.084242	0.43273	0.46419	0.32625	0.30628	0.24368	0.27923	0.27923	0.27158	0.2813	0.16851	0.39806	0.14047	0.13877	0.11372	0.1277	0.10793	0.094868	0.31	0.44645	0.27695	0.30807	0.12626	0.32996	0.20025	0.16362	0.046117	0.26914	0.29739	0.094778
1084.1	0.27132	0.21598	0.094567	0.22853	0.24684	0.2818	0.071658	0.40155	0.44491	0.3169	0.2963	0.22815	0.26685	0.26685	0.25822	0.26328	0.15495	0.37906	0.13288	0.12836	0.097647	0.12224	0.10003	0.08915	0.29927	0.43778	0.27175	0.28873	0.12521	0.32238	0.18619	0.15055	0.048038	0.26906	0.30169	0.090104
1085	0.28892	0.1989	0.072063	0.21625	0.2504	0.28207	0.071241	0.39806	0.44717	0.32047	0.29429	0.22846	0.26711	0.26711	0.24884	0.25788	0.14339	0.36293	0.13362	0.11396	0.10082	0.11804	0.099184	0.095787	0.30111	0.43487	0.2595	0.28262	0.12929	0.31961	0.18879	0.15044	0.048258	0.26862	0.3069	0.10072
1085.9	0.27323	0.18502	0.078823	0.20329	0.2647	0.27681	0.060304	0.4023	0.43733	0.30228	0.30756	0.23071	0.25944	0.25944	0.23564	0.24588	0.13105	0.33764	0.12236	0.11028	0.093434	0.11119	0.10066	0.094706	0.29162	0.4287	0.25586	0.27927	0.13157	0.32353	0.17741	0.15305	0.037041	0.26488	0.31531	0.10169
1086.8	0.25899	0.19762	0.087391	0.21192	0.28367	0.2736	0.077788	0.43778	0.43724	0.29055	0.30638	0.24919	0.25379	0.25379	0.23195	0.25121	0.12478	0.3207	0.11889	0.11359	0.083661	0.10597	0.10575	0.10465	0.28824	0.41989	0.26565	0.28291	0.13856	0.33406	0.18544	0.15638	0.042677	0.27047	0.32452	0.1085
1087.8	0.24931	0.20534	0.097349	0.19621	0.28643	0.26711	0.085827	0.46669	0.43051	0.29328	0.31473	0.23447	0.23871	0.23871	0.22528	0.23544	0.10859	0.28578	0.11073	0.10862	0.073266	0.098115	0.10914	0.099817	0.27876	0.41262	0.27474	0.27468	0.14483	0.32696	0.18983	0.16176	0.050882	0.25821	0.3254	0.097924
1088.7	0.277	0.23047	0.12013	0.19018	0.30249	0.29147	0.094336	0.50114	0.43157	0.29366	0.32755	0.23708	0.24347	0.24347	0.22743	0.23639	0.10358	0.27612	0.11352	0.10026	0.080838	0.1024	0.11629	0.11132	0.28206	0.42149	0.28222	0.28524	0.16805	0.3304	0.20188	0.17272	0.061935	0.26898	0.33991	0.1069
1089.6	0.2719	0.23051	0.11251	0.16031	0.28779	0.28617	0.085399	0.50786	0.41417	0.28095	0.31611	0.22174	0.23935	0.23935	0.20243	0.21061	0.091622	0.24513	0.097888	0.092644	0.057953	0.092365	0.10975	0.10659	0.26718	0.41019	0.26161	0.26541	0.15735	0.32012	0.19193	0.16758	0.053468	0.26072	0.3359	0.093677
1090.5	0.29958	0.23724	0.11648	0.17709	0.26507	0.31207	0.097366	0.52652	0.4073	0.29372	0.30831	0.21605	0.24282	0.24282	0.1968	0.20918	0.086271	0.2337	0.09921	0.085462	0.058718	0.091687	0.11802	0.11278	0.26165	0.40831	0.25741	0.25507	0.16613	0.32412	0.207	0.16869	0.067937	0.27069	0.3352	0.099855
1091.5	0.27131	0.21831	0.11429	0.15673	0.2461	0.30226	0.091281	0.52364	0.38066	0.29174	0.28142	0.17764	0.23143	0.23143	0.18368	0.19324	0.077323	0.20532	0.085362	0.072761	0.050579	0.091507	0.11822	0.10721	0.24254	0.40172	0.23576	0.242	0.16644	0.31046	0.20735	0.16936	0.074854	0.2607	0.3213	0.081685
1092.4	0.25993	0.20984	0.094836	0.13553	0.24879	0.28781	0.097381	0.52396	0.36715	0.27421	0.2652	0.16377	0.22547	0.22547	0.17221	0.19091	0.07321	0.18058	0.071897	0.064716	0.056681	0.082924	0.11818	0.10988	0.23188	0.39275	0.223	0.2284	0.16257	0.30351	0.20645	0.17118	0.072514	0.26131	0.31808	0.072823
1093.3	0.21669	0.18658	0.071602	0.13132	0.21586	0.26763	0.10203	0.52124	0.36246	0.25734	0.24629	0.15526	0.21467	0.21467	0.15737	0.17747	0.064581	0.15067	0.0578	0.060868	0.048601	0.067359	0.11659	0.11673	0.21377	0.38356	0.20513	0.2133	0.14459	0.29545	0.20212	0.16958	0.068475	0.24879	0.3026	0.070417
1094.2	0.22386	0.19065	0.076528	0.13972	0.2114	0.27005	0.11051	0.537	0.36271	0.25935	0.2452	0.1481	0.20591	0.20591	0.15909	0.17852	0.058558	0.13157	0.053998	0.060071	0.055603	0.067642	0.12843	0.12266	0.20313	0.37893	0.20434	0.22056	0.1428	0.29275	0.20739	0.17242	0.08368	0.25089	0.29883	0.076861
1095.1	0.17483	0.17853	0.059003	0.12119	0.21098	0.25693	0.11706	0.522	0.35112	0.23642	0.22824	0.14214	0.17871	0.17871	0.14878	0.15371	0.051168	0.099208	0.043144	0.046489	0.049496	0.051303	0.12596	0.1309	0.18454	0.37389	0.19296	0.20667	0.13045	0.2833	0.19795	0.16249	0.085898	0.23388	0.2829	0.063662
1096	0.18005	0.18886	0.059603	0.11714	0.19695	0.2545	0.12313	0.52548	0.3611	0.21996	0.23177	0.15096	0.17095	0.17095	0.13858	0.1442	0.044247	0.079566	0.037489	0.048042	0.054877	0.04228	0.12466	0.143	0.17722	0.36835	0.19435	0.20143	0.11762	0.28	0.19419	0.16421	0.084574	0.22959	0.27737	0.064935
1097	0.16934	0.19514	0.074129	0.13877	0.18621	0.24826	0.12178	0.51534	0.35067	0.21299	0.23458	0.14207	0.16547	0.16547	0.13157	0.13515	0.038052	0.057392	0.031909	0.04737	0.050743	0.037322	0.12645	0.14784	0.1628	0.37007	0.19934	0.20386	0.10945	0.27388	0.19402	0.15596	0.079602	0.21736	0.27247	0.070199
1097.9	0.18565	0.20909	0.089081	0.141	0.18533	0.2615	0.13095	0.50738	0.33257	0.21981	0.22225	0.11891	0.16169	0.16169	0.11797	0.12617	0.033474	0.042014	0.025251	0.039023	0.046623	0.038921	0.12305	0.13768	0.15385	0.36263	0.19496	0.20183	0.10159	0.27468	0.19305	0.15312	0.074712	0.2093	0.2622	0.051101
1098.8	0.17565	0.19403	0.11169	0.14166	0.16789	0.26317	0.13592	0.50125	0.32213	0.21779	0.22224	0.13052	0.15112	0.15112	0.11702	0.11832	0.032635	0.03299	0.021925	0.030226	0.053492	0.043299	0.12462	0.1432	0.15421	0.36051	0.20686	0.1926	0.10688	0.27816	0.20215	0.15778	0.077881	0.20653	0.26101	0.048385
1099.7	0.16855	0.18747	0.10656	0.13586	0.14136	0.25587	0.12297	0.50738	0.30115	0.21563	0.22237	0.12114	0.15686	0.15686	0.10485	0.11795	0.026806	0.026789	0.0092958	0.028773	0.048267	0.037328	0.11956	0.13442	0.15142	0.35108	0.20285	0.20409	0.096776	0.27463	0.19715	0.16152	0.064251	0.19587	0.26071	0.045952
1100.6	0.16963	0.18467	0.099332	0.13174	0.13208	0.24804	0.13283	0.51115	0.2777	0.23881	0.22431	0.10797	0.15352	0.15352	0.096852	0.10995	0.023	0.017621	0.009971	0.025707	0.041888	0.035442	0.11659	0.12411	0.14867	0.34912	0.19597	0.20402	0.095533	0.2666	0.20365	0.16319	0.056886	0.18769	0.25558	0.041796
1101.6	0.19916	0.20598	0.10493	0.12251	0.10628	0.25692	0.14113	0.52567	0.29856	0.26488	0.23186	0.12739	0.15606	0.15606	0.098467	0.10066	0.023356	0.029704	0.017249	0.036153	0.049886	0.046289	0.11921	0.12903	0.15033	0.35164	0.19735	0.20771	0.092908	0.27603	0.20564	0.17755	0.073069	0.19406	0.25243	0.0463
1102.5	0.18071	0.19119	0.103	0.11548	0.081678	0.23943	0.1554	0.53767	0.30927	0.27593	0.25063	0.14205	0.15	0.15	0.10161	0.087347	0.020355	0.028093	0.020085	0.048788	0.051605	0.045269	0.121	0.12916	0.14447	0.34946	0.20016	0.20306	0.089561	0.27938	0.21108	0.18084	0.070782	0.19962	0.25319	0.052407
1103.4	0.15381	0.20427	0.089499	0.11492	0.091283	0.22244	0.17444	0.5147	0.31504	0.28808	0.25299	0.14585	0.15043	0.15043	0.093098	0.078448	0.019217	0.022726	0.024614	0.048492	0.048422	0.041205	0.11745	0.12783	0.13694	0.34776	0.19138	0.20118	0.084532	0.2738	0.21423	0.17982	0.062288	0.1936	0.24789	0.055645
1104.3	0.19322	0.21513	0.11559	0.096662	0.098175	0.21787	0.19862	0.50721	0.33824	0.28688	0.26938	0.15919	0.14748	0.14748	0.099145	0.070855	0.02195	0.030605	0.03812	0.062065	0.06285	0.04855	0.12286	0.12703	0.13688	0.35299	0.198	0.19576	0.090542	0.27437	0.22144	0.19077	0.068512	0.19754	0.25149	0.057526
1105.2	0.17981	0.20549	0.11463	0.094381	0.08807	0.2238	0.20189	0.47298	0.34544	0.28884	0.26723	0.15481	0.14526	0.14526	0.094162	0.061333	0.020928	0.038128	0.046275	0.060914	0.068302	0.046464	0.12529	0.1157	0.13165	0.35432	0.19825	0.19163	0.08329	0.27305	0.21999	0.1924	0.067536	0.1919	0.24542	0.05732
1106.1	0.17919	0.19962	0.10937	0.10335	0.092364	0.24215	0.20205	0.44632	0.32055	0.28378	0.27394	0.1618	0.14677	0.14677	0.087391	0.060531	0.020398	0.041655	0.049576	0.054116	0.065048	0.045503	0.12016	0.11104	0.13466	0.35447	0.19385	0.19275	0.087497	0.27366	0.2204	0.19004	0.057516	0.18516	0.23969	0.056617
1107.1	0.21906	0.21534	0.12583	0.098672	0.1157	0.25445	0.20829	0.42636	0.3189	0.27898	0.27951	0.18575	0.14501	0.14501	0.087308	0.062015	0.021561	0.056936	0.060223	0.058868	0.071945	0.050946	0.12065	0.11686	0.14184	0.36126	0.20177	0.20456	0.088149	0.27145	0.22218	0.19355	0.063292	0.18056	0.23833	0.070119
1108	0.22807	0.20207	0.12586	0.078688	0.092109	0.27227	0.21335	0.41129	0.29699	0.26772	0.27484	0.17627	0.14556	0.14556	0.077345	0.051887	0.020848	0.064141	0.071257	0.056201	0.064246	0.041096	0.10528	0.099989	0.13677	0.35476	0.20032	0.2055	0.082765	0.27297	0.21821	0.18814	0.057238	0.1671	0.22872	0.05628
1108.9	0.22912	0.20037	0.11319	0.096639	0.087107	0.278	0.21827	0.39703	0.29677	0.28261	0.27101	0.17288	0.15232	0.15232	0.070369	0.050643	0.020656	0.065067	0.079205	0.049709	0.065015	0.045364	0.095028	0.093195	0.14295	0.36102	0.19393	0.20457	0.083413	0.27409	0.22934	0.18252	0.059315	0.16625	0.21739	0.057046
1109.8	0.29888	0.19393	0.12186	0.10797	0.10241	0.29685	0.22773	0.40446	0.31643	0.2876	0.29706	0.19892	0.16519	0.16519	0.077737	0.056351	0.025004	0.080032	0.089522	0.059621	0.080184	0.055433	0.099332	0.10107	0.16237	0.35868	0.20523	0.20813	0.096959	0.29284	0.23746	0.18694	0.079525	0.17878	0.22032	0.069021
1110.7	0.2787	0.17354	0.11783	0.097648	0.096781	0.26619	0.24125	0.37659	0.31153	0.26695	0.29097	0.20896	0.1584	0.1584	0.067994	0.04449	0.01909	0.066868	0.098453	0.055909	0.077887	0.041054	0.097057	0.09135	0.15627	0.35094	0.19215	0.20603	0.085261	0.28189	0.23714	0.17736	0.070866	0.16726	0.21232	0.066634
1111.6	0.26334	0.15678	0.11368	0.077643	0.090107	0.25089	0.23231	0.34655	0.29818	0.26133	0.27073	0.20816	0.16543	0.16543	0.060272	0.044887	0.017854	0.052936	0.10102	0.046722	0.076142	0.033179	0.09311	0.080475	0.15085	0.34358	0.18314	0.19415	0.086522	0.27395	0.23211	0.16768	0.060552	0.16128	0.20703	0.058934
1112.6	0.31694	0.17766	0.13977	0.11211	0.11144	0.27489	0.25347	0.36102	0.31603	0.28808	0.30351	0.24398	0.17693	0.17693	0.077506	0.067042	0.019194	0.076187	0.11222	0.063636	0.0988	0.047799	0.11195	0.10154	0.17006	0.3596	0.19982	0.21148	0.097009	0.29003	0.24861	0.17293	0.073022	0.17492	0.22302	0.086973
1113.5	0.28784	0.16397	0.14231	0.12359	0.087482	0.24993	0.25636	0.34542	0.2919	0.27365	0.29561	0.23465	0.16187	0.16187	0.073365	0.064509	0.012879	0.071662	0.1086	0.066608	0.094756	0.041029	0.11226	0.099589	0.15375	0.34191	0.1957	0.2019	0.086765	0.27165	0.22947	0.16937	0.058245	0.15427	0.21413	0.088568
1114.4	0.2433	0.18638	0.14959	0.13234	0.088806	0.22893	0.27285	0.34863	0.27413	0.27436	0.28672	0.2457	0.15467	0.15467	0.072549	0.067617	0.007923	0.06944	0.10814	0.077435	0.098743	0.041621	0.10785	0.10108	0.14548	0.35453	0.19047	0.20242	0.091619	0.26346	0.22958	0.16842	0.044651	0.14828	0.21698	0.097107
1115.3	0.27036	0.20265	0.15714	0.13717	0.10269	0.24585	0.28863	0.35638	0.27793	0.31227	0.29944	0.24822	0.16283	0.16283	0.083466	0.089288	0.012441	0.093673	0.10966	0.095862	0.1103	0.062313	0.1169	0.11344	0.1534	0.36377	0.1936	0.21503	0.11085	0.28251	0.23736	0.17044	0.052379	0.166	0.22857	0.11924
1116.2	0.26343	0.1937	0.14533	0.16277	0.11036	0.26277	0.31958	0.37018	0.28109	0.33185	0.32043	0.23731	0.16016	0.16016	0.090569	0.098648	0.01188	0.11014	0.11353	0.1099	0.13112	0.068395	0.12153	0.11919	0.15634	0.36882	0.19554	0.22131	0.11283	0.28921	0.24874	0.17567	0.064914	0.17778	0.23656	0.13352
1117.1	0.26516	0.20703	0.1473	0.18613	0.12753	0.26226	0.33176	0.38042	0.27942	0.33269	0.33874	0.23835	0.16186	0.16186	0.098386	0.10479	0.012783	0.11473	0.11682	0.13117	0.14174	0.075918	0.12731	0.12737	0.1618	0.37914	0.19551	0.22965	0.12234	0.28967	0.25981	0.18835	0.073876	0.1935	0.24288	0.14881
1118	0.26329	0.20351	0.14971	0.17614	0.15698	0.28986	0.35446	0.35624	0.29167	0.35366	0.33841	0.24332	0.17686	0.17686	0.10701	0.11306	0.01448	0.1337	0.12376	0.13836	0.16362	0.084804	0.13316	0.13552	0.17819	0.39215	0.19643	0.2451	0.13541	0.31154	0.2765	0.18149	0.0954	0.21127	0.26096	0.16184
1119	0.27514	0.22758	0.16284	0.1874	0.17808	0.3102	0.35804	0.35539	0.29805	0.36992	0.35069	0.24438	0.18317	0.18317	0.11952	0.12348	0.016767	0.151	0.12143	0.14282	0.17515	0.092267	0.14625	0.14849	0.1818	0.39826	0.20222	0.25396	0.14528	0.32975	0.27427	0.18135	0.10861	0.22225	0.27006	0.18121
1119.9	0.28677	0.23312	0.19019	0.20737	0.19934	0.3497	0.37428	0.35624	0.30835	0.36651	0.37393	0.24985	0.18935	0.18935	0.1368	0.13148	0.018906	0.17128	0.12279	0.15144	0.19972	0.096711	0.15728	0.16194	0.19298	0.40993	0.2186	0.25529	0.1638	0.34211	0.28002	0.19537	0.12867	0.22942	0.28176	0.19297
1120.8	0.29862	0.26109	0.21002	0.2062	0.19832	0.36159	0.36436	0.34514	0.31058	0.38195	0.36545	0.25763	0.19633	0.19633	0.14412	0.1355	0.01952	0.1924	0.11705	0.15261	0.20811	0.10692	0.1602	0.17449	0.20338	0.41571	0.21989	0.26184	0.17044	0.35923	0.27527	0.19687	0.13171	0.23204	0.28305	0.20432
1121.7	0.30324	0.25841	0.22456	0.2088	0.21124	0.37039	0.37654	0.34179	0.31802	0.4032	0.34941	0.27068	0.20183	0.20183	0.15817	0.15118	0.018583	0.21117	0.11723	0.16587	0.22709	0.11049	0.17055	0.1897	0.2141	0.4223	0.23465	0.26902	0.17967	0.3733	0.27762	0.20402	0.14746	0.2379	0.29107	0.21948
1122.6	0.338	0.29153	0.25107	0.24032	0.24139	0.38365	0.37187	0.36463	0.32414	0.41671	0.36828	0.28604	0.2153	0.2153	0.18552	0.17112	0.023502	0.23742	0.11498	0.1809	0.23955	0.12456	0.18405	0.2165	0.23132	0.4361	0.25784	0.27825	0.2001	0.38805	0.28526	0.22057	0.15182	0.25743	0.29745	0.24615
1123.5	0.37131	0.28885	0.2422	0.25926	0.25491	0.41107	0.38632	0.36933	0.32353	0.4213	0.36992	0.29191	0.23739	0.23739	0.20273	0.19122	0.02618	0.26172	0.11737	0.19458	0.25478	0.13905	0.18931	0.2338	0.2507	0.43769	0.26506	0.2976	0.20532	0.3914	0.29801	0.22487	0.16583	0.26633	0.30489	0.25995
1124.5	0.35615	0.28476	0.24838	0.25502	0.26915	0.39502	0.40029	0.37352	0.33122	0.43275	0.35219	0.29288	0.24856	0.24856	0.2123	0.196	0.029105	0.28344	0.11824	0.20378	0.26333	0.13699	0.18774	0.23987	0.25798	0.43531	0.26854	0.29742	0.19663	0.39265	0.30209	0.22034	0.17103	0.26158	0.30575	0.27819
1125.4	0.38608	0.308	0.27575	0.27838	0.30764	0.41019	0.42644	0.40881	0.33814	0.45262	0.37108	0.31378	0.26787	0.26787	0.23833	0.22711	0.034227	0.31156	0.12804	0.23183	0.28109	0.14653	0.20083	0.25968	0.27995	0.45384	0.29469	0.31931	0.21804	0.4059	0.32273	0.24042	0.18643	0.27462	0.31965	0.31454
1126.3	0.38781	0.34045	0.30535	0.29885	0.33205	0.43036	0.43611	0.43385	0.35026	0.47126	0.37693	0.31272	0.2907	0.2907	0.25484	0.23613	0.041811	0.34574	0.12882	0.23758	0.30298	0.15939	0.20629	0.26659	0.28978	0.46125	0.3063	0.33457	0.22381	0.41858	0.3241	0.24696	0.19807	0.27917	0.32382	0.34263
1127.2	0.38109	0.34947	0.30569	0.29396	0.33358	0.44571	0.4551	0.45922	0.35069	0.49514	0.37927	0.32326	0.29727	0.29727	0.26515	0.24834	0.045744	0.38005	0.1364	0.2495	0.31347	0.15946	0.21765	0.27338	0.29917	0.47258	0.30082	0.35013	0.21982	0.43339	0.33063	0.25574	0.2056	0.28663	0.32851	0.36671
1128.1	0.37558	0.36296	0.34227	0.29298	0.34859	0.43002	0.46489	0.48174	0.35696	0.54932	0.39242	0.32331	0.29957	0.29957	0.27906	0.25484	0.052324	0.40272	0.14992	0.25483	0.3242	0.16766	0.22417	0.27888	0.30564	0.49008	0.31512	0.34834	0.22315	0.43835	0.33819	0.26367	0.20666	0.29863	0.33183	0.38844
1129	0.40864	0.39429	0.36102	0.31361	0.3751	0.46329	0.48376	0.51971	0.36896	0.6046	0.39561	0.35181	0.31894	0.31894	0.29979	0.28473	0.058678	0.4454	0.16372	0.2703	0.33998	0.18824	0.24097	0.30103	0.33456	0.51337	0.3345	0.37585	0.2372	0.45956	0.35586	0.27943	0.21657	0.31885	0.34232	0.42097
1129.9	0.36599	0.39134	0.35677	0.33698	0.37511	0.46192	0.49223	0.52089	0.37667	0.63055	0.38871	0.34187	0.32727	0.32727	0.30491	0.29661	0.064783	0.47427	0.17177	0.27208	0.34512	0.18972	0.24642	0.30257	0.34241	0.5218	0.33408	0.37768	0.23598	0.46544	0.35876	0.28257	0.22459	0.31625	0.3455	0.42419
1130.9	0.34841	0.39227	0.34763	0.31504	0.36238	0.45017	0.49557	0.494	0.35591	0.65607	0.37646	0.32058	0.32657	0.32657	0.30382	0.30337	0.065963	0.48343	0.17617	0.26203	0.33465	0.18885	0.24006	0.3007	0.34656	0.52733	0.32747	0.36106	0.22881	0.45759	0.36903	0.27111	0.21616	0.31738	0.34194	0.4193
1131.8	0.37762	0.39308	0.37712	0.33312	0.38631	0.45914	0.50619	0.50879	0.36701	0.69884	0.37952	0.31445	0.33699	0.33699	0.31189	0.30974	0.071593	0.50598	0.18671	0.26914	0.34722	0.19957	0.24363	0.30743	0.35905	0.53456	0.33626	0.3632	0.23958	0.46325	0.38056	0.28469	0.23054	0.31906	0.35772	0.43441
1132.7	0.37426	0.39988	0.38569	0.34387	0.40703	0.47257	0.502	0.49634	0.36991	0.7161	0.37345	0.31917	0.35397	0.35397	0.3164	0.32487	0.076943	0.52898	0.18903	0.26931	0.34968	0.1973	0.25684	0.31076	0.37112	0.5422	0.35231	0.36762	0.24765	0.48142	0.38632	0.28974	0.23591	0.31914	0.36975	0.44624
1133.6	0.35355	0.41031	0.39024	0.35566	0.39976	0.45568	0.48086	0.47921	0.36463	0.73463	0.35604	0.2939	0.35715	0.35715	0.31792	0.3239	0.078995	0.53443	0.1907	0.26173	0.354	0.19535	0.25344	0.30594	0.36593	0.54728	0.35349	0.36297	0.24609	0.48728	0.38744	0.29373	0.24877	0.31148	0.37098	0.44168
1134.5	0.40542	0.41837	0.43577	0.35622	0.42883	0.48413	0.49412	0.47989	0.3847	0.77713	0.35364	0.30061	0.37685	0.37685	0.32979	0.32512	0.084936	0.55357	0.19827	0.26767	0.36338	0.2069	0.26021	0.31647	0.37895	0.55866	0.37183	0.37466	0.25477	0.50711	0.40953	0.29443	0.26274	0.31877	0.38643	0.45733
1135.4	0.42763	0.43438	0.47015	0.38658	0.45108	0.50879	0.5014	0.51166	0.40958	0.81192	0.37397	0.31405	0.39744	0.39744	0.345	0.3347	0.094469	0.56831	0.20669	0.29043	0.384	0.22032	0.28107	0.32847	0.3942	0.5691	0.3845	0.39029	0.27467	0.53507	0.42364	0.31724	0.28989	0.33239	0.40853	0.48451
1136.3	0.42163	0.45249	0.47917	0.3982	0.45017	0.52207	0.49532	0.49538	0.42342	0.83514	0.38364	0.32006	0.41281	0.41281	0.34703	0.3453	0.09796	0.55746	0.20704	0.29156	0.38344	0.22434	0.28407	0.31921	0.40184	0.57522	0.39532	0.39195	0.27523	0.54812	0.42617	0.32371	0.29523	0.32942	0.41339	0.4875
1137.2	0.4465	0.4547	0.51803	0.42958	0.44471	0.55777	0.52136	0.50463	0.44415	0.84997	0.39444	0.3295	0.42418	0.42418	0.36324	0.35673	0.10428	0.56655	0.21395	0.31306	0.39222	0.23094	0.29247	0.32554	0.41636	0.58133	0.40807	0.40796	0.29604	0.56038	0.44544	0.34208	0.32051	0.33699	0.43469	0.50259
1138.1	0.45111	0.43685	0.52315	0.43083	0.43895	0.56192	0.52268	0.48096	0.44228	0.84056	0.38757	0.33748	0.42546	0.42546	0.35675	0.35469	0.10716	0.543	0.20614	0.31259	0.38126	0.22866	0.2912	0.31728	0.41228	0.57964	0.41077	0.40038	0.31002	0.56579	0.44797	0.342	0.31966	0.3316	0.45425	0.50256
1139.1	0.43811	0.45425	0.528	0.47326	0.44725	0.57692	0.5271	0.47912	0.43286	0.84023	0.4079	0.35132	0.43512	0.43512	0.36146	0.3659	0.11209	0.52958	0.20525	0.32116	0.38077	0.23221	0.30294	0.3159	0.41426	0.57905	0.40862	0.41136	0.33544	0.57739	0.44494	0.35891	0.33141	0.34193	0.46835	0.52052
1140	0.45574	0.44212	0.52589	0.49018	0.47011	0.59072	0.51791	0.45562	0.42956	0.84213	0.39879	0.35725	0.45212	0.45212	0.36682	0.37809	0.11532	0.5175	0.1955	0.32408	0.37939	0.23549	0.30666	0.31045	0.42279	0.58252	0.41055	0.42135	0.35657	0.59599	0.44613	0.36654	0.33643	0.33952	0.48554	0.51821
1140.9	0.47627	0.45438	0.56769	0.51085	0.48873	0.60833	0.52844	0.45564	0.43718	0.84169	0.4019	0.38127	0.46681	0.46681	0.37959	0.38715	0.12074	0.51418	0.19052	0.3298	0.39133	0.24187	0.31673	0.31358	0.42644	0.5906	0.42931	0.44022	0.39143	0.61345	0.4581	0.3701	0.35288	0.35291	0.50864	0.51923
1141.8	0.44664	0.44992	0.54748	0.51382	0.47964	0.58197	0.50015	0.42476	0.42129	0.81426	0.38172	0.37161	0.46315	0.46315	0.36448	0.37793	0.11799	0.47579	0.17728	0.31331	0.37979	0.23693	0.30483	0.30171	0.41774	0.58158	0.41213	0.43557	0.39957	0.61971	0.45236	0.36365	0.34342	0.3457	0.50652	0.51074
1142.7	0.47344	0.49313	0.60364	0.56156	0.52522	0.6351	0.50877	0.46226	0.42983	0.82251	0.40602	0.39247	0.49594	0.49594	0.39173	0.40162	0.12733	0.48031	0.18348	0.34134	0.39977	0.26243	0.3235	0.31431	0.44102	0.59981	0.43554	0.47232	0.42731	0.65028	0.47533	0.38939	0.36783	0.37734	0.52981	0.53662
1143.6	0.49204	0.49077	0.62776	0.5773	0.5234	0.64737	0.48669	0.45574	0.44189	0.81314	0.39315	0.38955	0.50054	0.50054	0.40122	0.40261	0.12822	0.45628	0.17775	0.34108	0.4105	0.27789	0.32677	0.29912	0.44462	0.59888	0.44525	0.46991	0.42768	0.66231	0.49203	0.39265	0.37914	0.38134	0.54578	0.52535
1144.5	0.48822	0.50151	0.67808	0.6065	0.53581	0.67534	0.49961	0.49275	0.45759	0.8079	0.41746	0.41069	0.51118	0.51118	0.42122	0.40918	0.13424	0.44075	0.18349	0.35223	0.41421	0.29325	0.34229	0.29655	0.44473	0.60157	0.47508	0.48184	0.44076	0.68027	0.51286	0.40916	0.39284	0.39654	0.56889	0.53203
1145.5	0.49258	0.49649	0.68018	0.6476	0.53564	0.69915	0.4982	0.49177	0.44366	0.78393	0.41553	0.4206	0.52566	0.52566	0.42688	0.41186	0.13867	0.41665	0.17727	0.36573	0.40895	0.29947	0.34833	0.30313	0.44737	0.59974	0.48198	0.47771	0.44574	0.69442	0.51589	0.42359	0.4084	0.3987	0.58428	0.54582
1146.4	0.54567	0.48828	0.71059	0.66915	0.55821	0.73643	0.50767	0.51182	0.44443	0.77113	0.42161	0.45373	0.55181	0.55181	0.45033	0.41878	0.14935	0.40595	0.17815	0.38501	0.42537	0.31606	0.36513	0.3116	0.4532	0.60428	0.49676	0.48572	0.46267	0.72791	0.521	0.44618	0.43507	0.4026	0.60701	0.55546
1147.3	0.53341	0.45722	0.69445	0.68151	0.54277	0.72131	0.50711	0.47491	0.43896	0.74236	0.42981	0.44635	0.53997	0.53997	0.4449	0.40878	0.15001	0.37728	0.17535	0.37421	0.41104	0.31548	0.37348	0.29648	0.43752	0.59223	0.48753	0.47013	0.45618	0.73559	0.51586	0.44618	0.44412	0.38874	0.61378	0.53631
1148.2	0.54623	0.45292	0.69407	0.68502	0.56125	0.71825	0.52948	0.46757	0.42909	0.71388	0.4432	0.47829	0.55312	0.55312	0.4528	0.3996	0.15968	0.35981	0.18232	0.38319	0.40605	0.31953	0.38407	0.31898	0.44407	0.59427	0.4893	0.47613	0.47158	0.75454	0.52297	0.46507	0.45729	0.38759	0.62986	0.54809
1149.1	0.54314	0.4457	0.67641	0.71153	0.55355	0.70693	0.53335	0.4216	0.41493	0.67838	0.42042	0.48523	0.55198	0.55198	0.45165	0.39716	0.16401	0.34209	0.18217	0.39007	0.3987	0.32364	0.38378	0.32431	0.43332	0.5895	0.4756	0.48361	0.47493	0.75644	0.52035	0.48366	0.46642	0.38803	0.63319	0.54502
1150	0.53499	0.43598	0.6741	0.73838	0.57991	0.69027	0.52444	0.41344	0.42223	0.65817	0.40662	0.48596	0.54583	0.54583	0.45929	0.39765	0.17257	0.33458	0.18764	0.38732	0.40131	0.33594	0.38894	0.32603	0.42837	0.58729	0.46874	0.49447	0.48052	0.76284	0.53079	0.49327	0.47724	0.38782	0.63657	0.54037
1150.9	0.51792	0.44075	0.68474	0.77885	0.60477	0.69999	0.54002	0.41301	0.42744	0.63495	0.41653	0.4828	0.54477	0.54477	0.47423	0.40821	0.17864	0.33721	0.2	0.41458	0.39459	0.34773	0.40177	0.333	0.43367	0.59224	0.47956	0.51136	0.47778	0.76938	0.55821	0.50956	0.49016	0.3977	0.66036	0.54106
1151.8	0.53148	0.43522	0.7	0.80929	0.62311	0.71282	0.5642	0.42199	0.42423	0.62178	0.42027	0.50272	0.54926	0.54926	0.48361	0.40362	0.1856	0.329	0.2033	0.43339	0.39775	0.35292	0.40485	0.35044	0.43191	0.58964	0.4897	0.5237	0.48327	0.7755	0.57087	0.52907	0.49333	0.4008	0.6705	0.5534
1152.7	0.54576	0.43721	0.72237	0.85778	0.64858	0.73307	0.57788	0.45518	0.44752	0.60794	0.44268	0.51387	0.55172	0.55172	0.50157	0.42379	0.19235	0.3364	0.21179	0.46412	0.41003	0.35911	0.42226	0.35795	0.42585	0.60219	0.51583	0.5419	0.48732	0.78318	0.58265	0.55411	0.5117	0.40307	0.6924	0.55406
1153.6	0.52725	0.42723	0.71228	0.84669	0.65468	0.74471	0.57376	0.45544	0.45354	0.58915	0.45051	0.50844	0.5376	0.5376	0.49774	0.41805	0.19408	0.33531	0.21396	0.46724	0.40824	0.35398	0.42183	0.36027	0.41653	0.60308	0.51795	0.52573	0.47599	0.78944	0.57362	0.54849	0.51767	0.38375	0.69717	0.54613
1154.5	0.52224	0.4284	0.7171	0.84873	0.66562	0.78497	0.61062	0.46192	0.45502	0.58386	0.48501	0.53525	0.53628	0.53628	0.51131	0.4243	0.19955	0.34483	0.23049	0.50365	0.41862	0.36702	0.43605	0.37696	0.41521	0.61275	0.54366	0.53237	0.47012	0.8059	0.5874	0.56845	0.53628	0.38907	0.723	0.55673
1155.4	0.4941	0.44379	0.71343	0.84191	0.66128	0.78404	0.62228	0.45884	0.45651	0.57101	0.49706	0.54706	0.52845	0.52845	0.5114	0.42389	0.19988	0.33719	0.23035	0.51498	0.42848	0.36898	0.4339	0.38467	0.39498	0.61282	0.53902	0.52376	0.45671	0.79455	0.58081	0.57177	0.53342	0.37925	0.72396	0.55078
1156.4	0.4891	0.44859	0.70057	0.84243	0.68208	0.79311	0.62021	0.4865	0.46451	0.56271	0.51474	0.56121	0.52701	0.52701	0.52069	0.43171	0.20341	0.34648	0.24433	0.5384	0.44179	0.37398	0.44492	0.39623	0.39448	0.6183	0.54884	0.52348	0.45386	0.79354	0.58058	0.5825	0.54382	0.37156	0.73596	0.54501
1157.3	0.45734	0.41869	0.64856	0.81146	0.63717	0.77701	0.60154	0.46125	0.43625	0.54079	0.49694	0.54218	0.5049	0.5049	0.50529	0.41894	0.1935	0.33951	0.24161	0.54105	0.42489	0.36819	0.4357	0.38655	0.37305	0.59572	0.53288	0.50385	0.42011	0.78041	0.55998	0.56592	0.53437	0.35447	0.7221	0.52176
1158.2	0.45693	0.40929	0.63934	0.81897	0.63981	0.76282	0.61561	0.47919	0.41815	0.52507	0.52978	0.56088	0.49703	0.49703	0.51422	0.43284	0.1929	0.34494	0.25404	0.56213	0.42996	0.36778	0.44942	0.39247	0.36566	0.58966	0.54118	0.50829	0.40961	0.76607	0.56263	0.56834	0.53372	0.35088	0.73256	0.51889
1159.1	0.46859	0.40659	0.61773	0.81153	0.61856	0.75055	0.60138	0.48841	0.40578	0.49712	0.54848	0.54838	0.48815	0.48815	0.50662	0.42596	0.18558	0.35198	0.25582	0.57022	0.42558	0.35425	0.45171	0.38713	0.35253	0.58586	0.53903	0.50141	0.39693	0.75368	0.55734	0.56673	0.52034	0.332	0.73898	0.49855
1160	0.48072	0.39357	0.60337	0.8051	0.61546	0.7281	0.59958	0.47678	0.3934	0.49547	0.56115	0.53282	0.46999	0.46999	0.49704	0.42233	0.17956	0.36066	0.26382	0.56048	0.42341	0.34679	0.45578	0.38197	0.34631	0.57917	0.55496	0.4936	0.39023	0.74656	0.55381	0.56935	0.52242	0.32646	0.74411	0.48556
1160.9	0.4403	0.36941	0.55571	0.75493	0.5683	0.68014	0.57161	0.43711	0.37584	0.47111	0.54801	0.50093	0.44215	0.44215	0.4788	0.40274	0.1659	0.36283	0.25611	0.53783	0.41222	0.33023	0.44195	0.36017	0.32073	0.55913	0.53715	0.46667	0.35712	0.7236	0.53456	0.5537	0.5073	0.32167	0.73679	0.45783
1161.8	0.417	0.36142	0.5422	0.73082	0.57309	0.65598	0.55775	0.4208	0.36011	0.45653	0.57402	0.49701	0.42298	0.42298	0.46733	0.39437	0.16262	0.37614	0.26025	0.53124	0.41382	0.32525	0.43585	0.34959	0.31761	0.55306	0.54522	0.44808	0.3562	0.70956	0.52942	0.54965	0.49805	0.32071	0.74439	0.44378
1162.7	0.40986	0.348	0.50779	0.68714	0.5576	0.622	0.53387	0.41038	0.36505	0.43357	0.57255	0.47675	0.40226	0.40226	0.45697	0.36704	0.15427	0.38446	0.25722	0.51663	0.40296	0.31619	0.42451	0.3459	0.31284	0.54075	0.54121	0.42656	0.33917	0.69517	0.52878	0.54361	0.49487	0.31278	0.74449	0.42676
1163.6	0.36655	0.33194	0.47396	0.62627	0.52955	0.56493	0.50377	0.38417	0.34284	0.41281	0.55524	0.44834	0.37755	0.37755	0.43806	0.35006	0.14306	0.37509	0.25174	0.4832	0.37827	0.29692	0.4056	0.32874	0.2913	0.5149	0.52832	0.39071	0.31023	0.66802	0.50277	0.53145	0.48105	0.30461	0.72972	0.40464
1164.5	0.34688	0.32133	0.44751	0.59266	0.5006	0.54769	0.47548	0.38031	0.33779	0.40323	0.56628	0.44191	0.36023	0.36023	0.42681	0.33425	0.13861	0.39489	0.24942	0.47047	0.37104	0.29081	0.40018	0.32291	0.2826	0.51219	0.52186	0.37738	0.29473	0.65613	0.48443	0.52165	0.47985	0.30119	0.73716	0.40205
1165.4	0.32335	0.32298	0.42916	0.55258	0.47045	0.52185	0.46033	0.3674	0.31378	0.37644	0.56161	0.43172	0.33926	0.33926	0.41843	0.32055	0.1337	0.40253	0.25018	0.45337	0.35433	0.28056	0.39084	0.31621	0.27435	0.50467	0.52683	0.36066	0.27217	0.64069	0.47164	0.50015	0.4687	0.28055	0.73534	0.38944
1166.4	0.34855	0.33148	0.40456	0.51697	0.4479	0.51275	0.44962	0.36324	0.31643	0.3534	0.54646	0.42084	0.33131	0.33131	0.41076	0.30111	0.12992	0.40639	0.2461	0.433	0.34553	0.26362	0.38132	0.31959	0.26165	0.49612	0.52193	0.34235	0.24904	0.62733	0.46013	0.48632	0.46162	0.27027	0.72954	0.38724
1167.3	0.32768	0.33022	0.37731	0.48781	0.39217	0.47899	0.41967	0.32245	0.28763	0.3225	0.51082	0.38799	0.31421	0.31421	0.39144	0.27969	0.11699	0.39774	0.23502	0.39666	0.32946	0.23814	0.35693	0.29381	0.24433	0.48835	0.50365	0.3181	0.22034	0.61311	0.43584	0.46611	0.44568	0.2515	0.71589	0.36095
1168.2	0.34106	0.30443	0.34379	0.47909	0.36478	0.45058	0.39451	0.29712	0.27496	0.29919	0.49525	0.36602	0.29447	0.29447	0.37504	0.26216	0.11087	0.39878	0.2323	0.37613	0.32825	0.22355	0.34893	0.27903	0.2412	0.47528	0.49232	0.3122	0.20412	0.6076	0.42263	0.44961	0.44182	0.23031	0.71089	0.34191
1169.1	0.34891	0.29636	0.3011	0.43568	0.33726	0.42116	0.35217	0.2903	0.24853	0.27852	0.46652	0.36155	0.28526	0.28526	0.35956	0.24459	0.10318	0.39117	0.22422	0.35723	0.30978	0.20268	0.33495	0.25562	0.23586	0.45637	0.47703	0.29322	0.1748	0.59583	0.40207	0.43435	0.41945	0.20981	0.69019	0.30982
1170	0.35627	0.29345	0.28879	0.42341	0.32048	0.43864	0.33932	0.2907	0.25524	0.26886	0.4643	0.34926	0.27624	0.27624	0.35396	0.23258	0.10076	0.38441	0.22141	0.36089	0.30799	0.18899	0.32838	0.23933	0.23108	0.45858	0.46918	0.27585	0.16753	0.60074	0.3992	0.44088	0.41868	0.20478	0.68175	0.28869
1170.9	0.31445	0.28274	0.2613	0.39208	0.28343	0.40561	0.31442	0.27414	0.22596	0.2427	0.43123	0.31272	0.25673	0.25673	0.34746	0.21407	0.094183	0.37081	0.21809	0.33009	0.29756	0.17134	0.30763	0.20379	0.22564	0.45025	0.44873	0.26204	0.14865	0.58761	0.38705	0.43132	0.40942	0.18673	0.66346	0.25633
1171.8	0.32255	0.26312	0.25278	0.36318	0.26791	0.39881	0.28894	0.2813	0.20308	0.2379	0.4247	0.30745	0.24821	0.24821	0.34491	0.20069	0.09636	0.36542	0.21536	0.32492	0.29115	0.16739	0.29951	0.18415	0.2234	0.44087	0.43787	0.25735	0.13818	0.57444	0.36777	0.42107	0.39128	0.17741	0.64765	0.23726
1172.7	0.31812	0.27152	0.25109	0.3232	0.24041	0.39149	0.27099	0.30441	0.18786	0.20901	0.39124	0.28462	0.23312	0.23312	0.34398	0.17975	0.096055	0.36193	0.20625	0.32963	0.28068	0.15141	0.28035	0.16135	0.22066	0.44489	0.42014	0.23878	0.12479	0.55577	0.34715	0.4023	0.3732	0.16585	0.61511	0.20775
1173.6	0.29656	0.25121	0.2529	0.28221	0.20945	0.37418	0.27155	0.29359	0.17941	0.16841	0.35624	0.24753	0.21959	0.21959	0.34464	0.1525	0.095184	0.34846	0.19951	0.31332	0.27206	0.12971	0.2592	0.14183	0.21412	0.42951	0.40403	0.21898	0.11458	0.53981	0.32838	0.37474	0.36044	0.14141	0.58774	0.1751
1174.5	0.28756	0.24708	0.24064	0.24651	0.19636	0.33188	0.24418	0.30261	0.16019	0.14491	0.3172	0.23548	0.20573	0.20573	0.33559	0.13744	0.097886	0.34191	0.19074	0.29331	0.26613	0.11475	0.23893	0.13067	0.22096	0.42012	0.38032	0.20821	0.10888	0.52086	0.29804	0.35248	0.34671	0.13113	0.55786	0.1583
1175.4	0.27687	0.23751	0.23131	0.19993	0.17421	0.30494	0.22063	0.30442	0.15099	0.12886	0.30579	0.22626	0.19485	0.19485	0.33325	0.12586	0.098643	0.3315	0.17622	0.29021	0.25073	0.099917	0.22742	0.12063	0.21528	0.41204	0.35517	0.18997	0.098645	0.50556	0.26726	0.33125	0.33126	0.11811	0.53197	0.13877
1176.3	0.24858	0.23758	0.23329	0.16783	0.15751	0.28835	0.21693	0.29968	0.15323	0.1069	0.27701	0.20803	0.17796	0.17796	0.33484	0.11688	0.098995	0.31544	0.1702	0.2785	0.24293	0.083874	0.21484	0.11446	0.21637	0.40508	0.34957	0.17629	0.09214	0.49312	0.24675	0.31016	0.32042	0.10544	0.50046	0.13165
1177.2	0.22536	0.21102	0.22887	0.16026	0.1434	0.27764	0.21287	0.27479	0.14665	0.1114	0.25372	0.22156	0.1732	0.1732	0.35527	0.11362	0.10113	0.29684	0.17263	0.2625	0.23866	0.078482	0.21183	0.11548	0.22382	0.39818	0.34981	0.17102	0.089784	0.49617	0.24087	0.2986	0.30827	0.10122	0.48266	0.13705
1178.1	0.21831	0.19173	0.23449	0.16053	0.1499	0.28797	0.18887	0.27596	0.12981	0.11041	0.23282	0.22132	0.16472	0.16472	0.36962	0.11956	0.10315	0.28437	0.16866	0.25733	0.23333	0.077722	0.20898	0.11499	0.2285	0.40863	0.34591	0.16762	0.082232	0.4948	0.22799	0.29028	0.29551	0.10162	0.45551	0.12905
1179	0.22525	0.16255	0.24431	0.14059	0.11662	0.28505	0.18436	0.26606	0.12028	0.10338	0.20942	0.21697	0.156	0.156	0.38209	0.11574	0.098458	0.26438	0.16026	0.24408	0.22276	0.070684	0.20269	0.1102	0.22457	0.39858	0.32734	0.156	0.073153	0.4762	0.21321	0.26704	0.27254	0.083163	0.42949	0.11444
1179.9	0.24642	0.15609	0.25971	0.17987	0.12875	0.31144	0.18117	0.26456	0.12647	0.10792	0.18574	0.22557	0.15269	0.15269	0.40006	0.11961	0.098802	0.26439	0.15451	0.24402	0.23101	0.08439	0.20443	0.11984	0.23513	0.4099	0.32278	0.16333	0.076359	0.47941	0.20139	0.24921	0.26038	0.08663	0.41096	0.11187
1180.8	0.24951	0.14323	0.24306	0.18956	0.12514	0.30905	0.1609	0.2634	0.11565	0.094435	0.16124	0.2171	0.14498	0.14498	0.40132	0.12314	0.094833	0.26165	0.14366	0.23433	0.22819	0.077016	0.20338	0.11255	0.2287	0.40838	0.29423	0.1531	0.071193	0.4703	0.1768	0.22738	0.2345	0.077809	0.39344	0.087808
1181.8	0.24008	0.13457	0.25654	0.1814	0.12415	0.31083	0.15499	0.27084	0.10499	0.080009	0.14308	0.20842	0.13154	0.13154	0.39949	0.12474	0.089799	0.25876	0.13566	0.22121	0.21882	0.076805	0.19523	0.10447	0.22078	0.40363	0.27745	0.153	0.062224	0.45929	0.16671	0.21097	0.21193	0.06817	0.3783	0.070899
1182.6	0.24223	0.13024	0.24368	0.17836	0.098496	0.28417	0.15505	0.27746	0.10395	0.08075	0.1325	0.20039	0.11567	0.11567	0.40168	0.12092	0.083764	0.2499	0.13268	0.22163	0.21742	0.080175	0.19248	0.10125	0.21788	0.39639	0.25333	0.14975	0.067411	0.46006	0.16321	0.20011	0.19802	0.068096	0.3653	0.068294
1183.5	0.21544	0.1227	0.24812	0.19354	0.10796	0.28493	0.12812	0.2592	0.092395	0.064275	0.12417	0.17735	0.11009	0.11009	0.41376	0.11784	0.079042	0.24525	0.12157	0.2136	0.2096	0.071274	0.18937	0.095511	0.21644	0.39244	0.24992	0.15181	0.069307	0.45932	0.14205	0.18171	0.17839	0.060785	0.35117	0.066725
1184.4	0.20313	0.10709	0.26442	0.1747	0.10126	0.28898	0.13681	0.27424	0.074104	0.058985	0.11812	0.18412	0.10474	0.10474	0.42487	0.122	0.079947	0.24064	0.12341	0.21405	0.19608	0.057497	0.1909	0.10043	0.2115	0.3897	0.25744	0.15074	0.083816	0.45098	0.14315	0.17609	0.15566	0.051209	0.34282	0.069783
1185.4	0.20699	0.1124	0.27431	0.16422	0.10699	0.28926	0.13332	0.26677	0.065443	0.060871	0.10198	0.18104	0.10103	0.10103	0.43603	0.1121	0.079988	0.23387	0.12375	0.21004	0.18555	0.053789	0.1929	0.1025	0.2178	0.39313	0.26379	0.15231	0.093429	0.46155	0.14698	0.16926	0.1432	0.045275	0.32962	0.07137
1186.3	0.20072	0.11213	0.26359	0.1488	0.12589	0.2754	0.11992	0.24788	0.070949	0.052017	0.10014	0.15551	0.099677	0.099677	0.43751	0.10377	0.078905	0.22224	0.11621	0.20629	0.17419	0.044589	0.19159	0.098727	0.21474	0.39923	0.25237	0.14616	0.10982	0.44979	0.12786	0.15266	0.12711	0.035527	0.31358	0.064874
1187.2	0.15708	0.12846	0.25984	0.1482	0.13103	0.26207	0.10892	0.2243	0.066204	0.036429	0.079814	0.13404	0.09766	0.09766	0.45037	0.10177	0.076132	0.2128	0.10891	0.19004	0.16101	0.032893	0.19172	0.09631	0.20623	0.40135	0.25863	0.1505	0.10603	0.42442	0.11303	0.13036	0.11891	0.026394	0.30591	0.06339
1188.1	0.20629	0.13784	0.26991	0.15411	0.16028	0.25721	0.13103	0.23082	0.072139	0.064394	0.071574	0.14446	0.10447	0.10447	0.45623	0.11117	0.077491	0.20978	0.11871	0.18963	0.16011	0.042151	0.20086	0.10829	0.20621	0.42064	0.26721	0.1602	0.12091	0.42361	0.12598	0.13753	0.11152	0.037834	0.30517	0.068656
1189	0.17569	0.14847	0.26062	0.14589	0.16227	0.22219	0.11359	0.18827	0.069761	0.053382	0.046507	0.11437	0.099767	0.099767	0.45298	0.10492	0.067588	0.19038	0.11454	0.17005	0.15791	0.041069	0.19774	0.10064	0.1924	0.41371	0.25414	0.16134	0.1207	0.4203	0.11731	0.12024	0.10412	0.027759	0.29337	0.052129
1189.9	0.18729	0.14699	0.27377	0.16169	0.19077	0.22286	0.11982	0.1938	0.075974	0.074893	0.067182	0.12153	0.11627	0.11627	0.46519	0.12182	0.067926	0.18732	0.12189	0.17726	0.16078	0.053035	0.20578	0.11251	0.18652	0.42669	0.27633	0.17714	0.13865	0.41165	0.12533	0.12809	0.11626	0.041202	0.29943	0.067231
1190.8	0.1854	0.15263	0.28513	0.15981	0.19191	0.21736	0.11616	0.19246	0.068179	0.095466	0.048471	0.12152	0.12149	0.12149	0.46637	0.12923	0.06451	0.18719	0.12195	0.16938	0.16407	0.057907	0.20849	0.12154	0.17298	0.42391	0.28731	0.17547	0.14334	0.40446	0.12068	0.12383	0.11951	0.045997	0.29585	0.070498
1191.7	0.23367	0.15464	0.28409	0.1622	0.20637	0.23134	0.1254	0.20355	0.061428	0.13078	0.064129	0.14143	0.13253	0.13253	0.45623	0.13262	0.062938	0.19062	0.14136	0.17705	0.16078	0.057931	0.21516	0.1259	0.17284	0.43359	0.29423	0.17973	0.1635	0.4101	0.12807	0.13055	0.11413	0.053958	0.29202	0.078073
1192.6	0.22913	0.15374	0.2754	0.15557	0.20782	0.23137	0.12796	0.20626	0.062748	0.12314	0.075455	0.14037	0.13904	0.13904	0.4544	0.13515	0.059882	0.20013	0.15445	0.17097	0.16164	0.06037	0.21783	0.1217	0.16807	0.42693	0.29667	0.18886	0.18361	0.41918	0.1379	0.11932	0.12458	0.051872	0.29855	0.082287
1193.5	0.25548	0.14672	0.27412	0.16499	0.22461	0.25419	0.14296	0.23	0.07137	0.13936	0.079095	0.15387	0.14694	0.14694	0.45297	0.14839	0.061924	0.21528	0.17677	0.18292	0.15895	0.066116	0.2199	0.12137	0.17456	0.44755	0.30845	0.20728	0.19165	0.42558	0.14407	0.12833	0.1304	0.064832	0.30355	0.1014
1194.4	0.24807	0.13943	0.26378	0.14478	0.21369	0.26184	0.14542	0.23307	0.064795	0.14194	0.074185	0.14359	0.13823	0.13823	0.43705	0.143	0.057901	0.23516	0.19818	0.1735	0.16008	0.067483	0.21215	0.11444	0.16006	0.44084	0.29536	0.21081	0.1985	0.43219	0.13512	0.12065	0.12193	0.061214	0.30161	0.094757
1195.3	0.28287	0.15152	0.2692	0.1583	0.22761	0.27191	0.16079	0.26321	0.072918	0.12746	0.0951	0.14981	0.15189	0.15189	0.44055	0.15395	0.056671	0.25079	0.23311	0.18842	0.16116	0.064954	0.22675	0.11728	0.16633	0.44699	0.31103	0.23432	0.20992	0.44295	0.15592	0.13131	0.12596	0.067559	0.31351	0.097777
1196.2	0.30924	0.15038	0.29791	0.16505	0.2649	0.28029	0.17834	0.28211	0.089254	0.12968	0.1159	0.16535	0.16219	0.16219	0.44968	0.16698	0.065596	0.28608	0.26999	0.19519	0.1775	0.081686	0.2434	0.13463	0.16995	0.45153	0.33925	0.26535	0.23917	0.47199	0.17181	0.14376	0.14208	0.085066	0.33607	0.11093
1197.1	0.31079	0.14731	0.28357	0.16381	0.27298	0.26938	0.16854	0.28272	0.076108	0.13673	0.10629	0.15809	0.16193	0.16193	0.43609	0.17275	0.066785	0.2973	0.30999	0.1991	0.17619	0.079503	0.24342	0.13495	0.16132	0.45222	0.33721	0.28244	0.24345	0.47017	0.16358	0.15313	0.13571	0.086539	0.33405	0.1065
1198	0.31498	0.17908	0.29586	0.18028	0.29544	0.26192	0.16257	0.30853	0.075833	0.15412	0.14072	0.16	0.17637	0.17637	0.42995	0.18314	0.072599	0.33945	0.36071	0.20361	0.18299	0.087669	0.26491	0.14338	0.15976	0.4542	0.35461	0.31787	0.26512	0.4824	0.18207	0.1642	0.14559	0.099078	0.34708	0.11189
1198.9	0.33704	0.19512	0.29576	0.16256	0.28978	0.22673	0.15697	0.28564	0.065318	0.15211	0.13689	0.16426	0.19327	0.19327	0.41686	0.18146	0.074844	0.36184	0.40593	0.203	0.17185	0.081026	0.27599	0.14635	0.16292	0.45328	0.35894	0.34632	0.27088	0.47562	0.19771	0.1685	0.13975	0.10514	0.35227	0.1106
1199.8	0.36658	0.21409	0.2954	0.19509	0.30671	0.24259	0.16381	0.28948	0.079638	0.18208	0.14949	0.18943	0.21005	0.21005	0.41738	0.19966	0.086297	0.41979	0.46984	0.21483	0.1921	0.10999	0.28724	0.16352	0.17634	0.47145	0.37047	0.39538	0.28907	0.49816	0.21189	0.17803	0.15184	0.13446	0.36497	0.13257
1200.7	0.31463	0.21202	0.26731	0.17195	0.27411	0.23397	0.1421	0.26207	0.072525	0.15848	0.12605	0.15029	0.20922	0.20922	0.38933	0.19264	0.079707	0.43602	0.50808	0.19743	0.17976	0.10373	0.26923	0.14315	0.15916	0.45929	0.34784	0.40179	0.27658	0.4665	0.19411	0.16656	0.12986	0.12483	0.34656	0.11227
1201.6	0.30536	0.22878	0.2809	0.1776	0.26638	0.24226	0.1449	0.28979	0.086089	0.16106	0.14133	0.16354	0.22594	0.22594	0.38927	0.19951	0.086371	0.49097	0.56563	0.21039	0.18887	0.11951	0.28323	0.15023	0.16561	0.46953	0.37392	0.43837	0.28377	0.47137	0.20772	0.17726	0.14678	0.14629	0.36159	0.11403
1202.5	0.32986	0.21168	0.27751	0.17545	0.24793	0.22248	0.15739	0.28645	0.080447	0.13805	0.13183	0.15937	0.23822	0.23822	0.3837	0.21382	0.088661	0.52471	0.61216	0.21679	0.20116	0.12142	0.28657	0.15151	0.1623	0.46089	0.37543	0.45763	0.28075	0.46743	0.20564	0.18253	0.1512	0.14403	0.36211	0.10681
1203.4	0.34087	0.21857	0.27482	0.23308	0.27932	0.25874	0.19103	0.33723	0.11549	0.13696	0.14394	0.18392	0.25891	0.25891	0.39426	0.24706	0.10197	0.58683	0.67857	0.23698	0.22685	0.14737	0.29872	0.16594	0.1764	0.47628	0.39318	0.50683	0.30447	0.48319	0.22845	0.20335	0.17884	0.16457	0.37719	0.12469
1204.3	0.29136	0.21724	0.25501	0.20542	0.25635	0.2495	0.18646	0.32887	0.1039	0.12872	0.13249	0.1754	0.25806	0.25806	0.3786	0.25766	0.10451	0.61632	0.70986	0.22473	0.2172	0.14102	0.29403	0.16104	0.16783	0.46284	0.37813	0.51215	0.30699	0.46792	0.21613	0.20742	0.17116	0.16162	0.37829	0.10765
1205.2	0.32289	0.2222	0.25904	0.22733	0.28294	0.23891	0.2077	0.35398	0.11455	0.1413	0.15179	0.19842	0.27309	0.27309	0.39163	0.27931	0.11474	0.6681	0.75746	0.23939	0.22994	0.15614	0.31261	0.17796	0.17878	0.47163	0.38839	0.54434	0.32595	0.48214	0.24341	0.21844	0.18289	0.16931	0.39572	0.1121
1206.1	0.3156	0.22228	0.25626	0.24995	0.3044	0.24368	0.22908	0.34532	0.12379	0.13779	0.16606	0.20071	0.28386	0.28386	0.39351	0.29473	0.12039	0.71069	0.7987	0.24359	0.23818	0.16439	0.32316	0.18274	0.18416	0.47033	0.38396	0.57285	0.34105	0.49317	0.25704	0.23051	0.18161	0.1773	0.40962	0.11508
1207	0.27191	0.22461	0.23397	0.22901	0.31059	0.25501	0.22491	0.33719	0.13864	0.14517	0.15805	0.19181	0.2853	0.2853	0.39166	0.28698	0.12375	0.74593	0.83159	0.23235	0.23964	0.16676	0.3208	0.18409	0.18383	0.46155	0.37928	0.58626	0.35598	0.50136	0.25918	0.23475	0.16927	0.18728	0.42439	0.10622
1207.9	0.2726	0.24144	0.23832	0.229	0.3192	0.26549	0.22086	0.34452	0.14179	0.16262	0.16337	0.18829	0.28782	0.28782	0.39991	0.2929	0.12992	0.76808	0.85217	0.24055	0.25464	0.1803	0.33044	0.19642	0.19397	0.46111	0.3905	0.60121	0.37243	0.51797	0.25159	0.23834	0.16899	0.19339	0.43717	0.10057
1208.8	0.28704	0.25257	0.25718	0.25526	0.35012	0.27963	0.24311	0.38044	0.14732	0.15586	0.17994	0.20105	0.29755	0.29755	0.42088	0.3011	0.13719	0.7989	0.89381	0.26534	0.26946	0.18896	0.34388	0.21206	0.20691	0.47118	0.42044	0.63355	0.40124	0.53518	0.26941	0.25622	0.18032	0.19915	0.46033	0.11293
1209.7	0.2687	0.25033	0.25584	0.25821	0.33972	0.29895	0.24399	0.37672	0.1474	0.1447	0.17311	0.19137	0.30885	0.30885	0.42177	0.30755	0.14235	0.80447	0.91536	0.27512	0.27244	0.18398	0.3444	0.22134	0.20931	0.46748	0.42959	0.65518	0.41325	0.54136	0.26755	0.26956	0.18094	0.19328	0.47793	0.11492
1210.6	0.29642	0.26427	0.26288	0.26833	0.36084	0.31984	0.25349	0.39452	0.15959	0.15698	0.17401	0.20296	0.33033	0.33033	0.4451	0.33001	0.15097	0.81105	0.93697	0.29666	0.29189	0.1959	0.35393	0.24238	0.22344	0.47538	0.45508	0.6726	0.43756	0.54812	0.27951	0.27861	0.18952	0.20285	0.49791	0.13019
1211.5	0.3268	0.26846	0.25989	0.31301	0.37137	0.32642	0.26025	0.43116	0.16931	0.17065	0.17955	0.21787	0.34259	0.34259	0.46362	0.3454	0.15724	0.80619	0.94659	0.31998	0.29138	0.2069	0.36311	0.25548	0.23758	0.48939	0.47515	0.68778	0.45367	0.54483	0.29117	0.29046	0.19937	0.20709	0.5144	0.14295
1212.4	0.30342	0.24855	0.25232	0.30939	0.37649	0.32425	0.25603	0.42682	0.17023	0.15198	0.19017	0.20829	0.34777	0.34777	0.46779	0.35675	0.15961	0.80131	0.93962	0.33	0.28831	0.2056	0.36097	0.25845	0.23265	0.48266	0.4753	0.69089	0.45963	0.542	0.29106	0.29905	0.20194	0.20223	0.52979	0.14244
1213.3	0.3237	0.23241	0.23487	0.29591	0.37769	0.30106	0.23929	0.42619	0.16168	0.15371	0.19239	0.18714	0.36488	0.36488	0.47281	0.36342	0.1616	0.77519	0.91095	0.33015	0.27861	0.21175	0.3532	0.25723	0.23283	0.46807	0.48072	0.685	0.45674	0.53862	0.28456	0.29735	0.19694	0.20023	0.53599	0.13336
1214.2	0.36111	0.25546	0.24628	0.33165	0.393	0.32271	0.26019	0.46086	0.17095	0.16552	0.21862	0.19506	0.38018	0.38018	0.49262	0.38447	0.16738	0.76951	0.89697	0.35262	0.29426	0.23422	0.36268	0.26852	0.25222	0.47801	0.49638	0.695	0.46856	0.56621	0.29489	0.3149	0.21899	0.21669	0.55883	0.14214
1215.1	0.37995	0.26484	0.25658	0.33761	0.39575	0.31885	0.2744	0.48865	0.17724	0.1626	0.23364	0.19178	0.38045	0.38045	0.50321	0.39825	0.1695	0.74705	0.86222	0.35956	0.28628	0.23572	0.36239	0.27888	0.25216	0.47833	0.51415	0.6889	0.47188	0.57333	0.29926	0.32268	0.23074	0.21933	0.57629	0.14301
1216	0.37928	0.27481	0.2722	0.33594	0.3946	0.32934	0.28983	0.48556	0.17381	0.17183	0.25542	0.20001	0.38941	0.38941	0.5184	0.41213	0.17436	0.72753	0.83179	0.37811	0.29754	0.24667	0.36665	0.29412	0.25508	0.47239	0.53043	0.68206	0.48134	0.59147	0.30543	0.33717	0.24357	0.22281	0.59118	0.14766
1216.9	0.41335	0.29565	0.30024	0.3646	0.39363	0.3507	0.30957	0.50819	0.18171	0.18645	0.26095	0.20839	0.40753	0.40753	0.54481	0.43433	0.17663	0.71172	0.80958	0.39094	0.30125	0.26115	0.37657	0.30348	0.27	0.47861	0.56795	0.67162	0.48298	0.60656	0.32239	0.35296	0.25016	0.23771	0.6061	0.15721
1217.8	0.41005	0.30787	0.31951	0.40451	0.38587	0.37795	0.33984	0.52797	0.21652	0.19668	0.28024	0.21803	0.40995	0.40995	0.56055	0.44846	0.17986	0.69588	0.783	0.40523	0.31852	0.2708	0.38737	0.32173	0.2811	0.49433	0.58453	0.65935	0.49129	0.62439	0.34041	0.36858	0.27001	0.23763	0.61645	0.17504
1218.7	0.4123	0.31632	0.3236	0.40698	0.38993	0.37244	0.34682	0.53298	0.23926	0.20968	0.29394	0.24257	0.41502	0.41502	0.57334	0.45798	0.18298	0.66885	0.74164	0.40618	0.32793	0.27719	0.39151	0.33707	0.28848	0.49457	0.60854	0.64199	0.49116	0.61953	0.34759	0.37509	0.27906	0.24691	0.62454	0.18417
1219.6	0.43482	0.29552	0.31976	0.4352	0.38434	0.38456	0.34941	0.54357	0.2441	0.22106	0.3137	0.25067	0.42871	0.42871	0.58018	0.47093	0.18837	0.64312	0.70399	0.40666	0.33799	0.28572	0.40161	0.34321	0.30216	0.49284	0.62362	0.6323	0.49365	0.62777	0.35214	0.39105	0.28468	0.24399	0.62255	0.18709
1220.5	0.4723	0.29118	0.342	0.46037	0.40634	0.4022	0.3624	0.57601	0.26064	0.22804	0.31174	0.24282	0.43328	0.43328	0.59001	0.49071	0.18928	0.61742	0.66848	0.401	0.33904	0.28668	0.40243	0.34657	0.31242	0.49837	0.63754	0.6167	0.48627	0.6291	0.36432	0.39513	0.29087	0.25821	0.62248	0.18826
1221.4	0.50304	0.27961	0.34196	0.46547	0.38944	0.39039	0.36668	0.60393	0.27175	0.23698	0.31905	0.25184	0.43447	0.43447	0.5934	0.48976	0.1907	0.57319	0.63062	0.4022	0.33913	0.28702	0.40142	0.36033	0.32112	0.49753	0.63922	0.59502	0.47939	0.62604	0.37911	0.40456	0.30245	0.26397	0.61709	0.18877
1222.3	0.51811	0.28351	0.3461	0.47007	0.37983	0.3922	0.36703	0.61237	0.27469	0.25777	0.31138	0.26479	0.43147	0.43147	0.59848	0.49624	0.19423	0.54108	0.60371	0.41059	0.34421	0.29262	0.40428	0.36844	0.32603	0.49133	0.65561	0.58553	0.47031	0.62062	0.38828	0.41249	0.3107	0.28587	0.61921	0.1859
1223.2	0.53344	0.27725	0.35779	0.49583	0.38721	0.40905	0.37564	0.63596	0.26634	0.26634	0.30485	0.26106	0.43412	0.43412	0.60297	0.5152	0.2016	0.52375	0.57772	0.41151	0.35016	0.29149	0.41108	0.37489	0.33393	0.49632	0.6826	0.57638	0.47139	0.62316	0.40717	0.42117	0.32135	0.30216	0.61499	0.19151
1224.1	0.5454	0.2915	0.38844	0.52177	0.3869	0.42298	0.39633	0.65033	0.29089	0.28387	0.30985	0.26834	0.42913	0.42913	0.61541	0.5214	0.20811	0.51205	0.55004	0.42545	0.35675	0.30149	0.41265	0.38281	0.34546	0.49278	0.70842	0.55754	0.46686	0.62786	0.42275	0.42653	0.33245	0.32229	0.61372	0.19216
1225	0.58583	0.2999	0.40378	0.55727	0.3736	0.43901	0.41166	0.66304	0.31079	0.30446	0.34811	0.3019	0.44285	0.44285	0.62681	0.53715	0.22569	0.49919	0.52757	0.4439	0.3724	0.3184	0.42696	0.40051	0.36592	0.50167	0.74129	0.56278	0.4774	0.63643	0.4422	0.44727	0.3536	0.34857	0.61809	0.20918
1225.9	0.59034	0.31709	0.40965	0.5703	0.38756	0.44176	0.42664	0.67038	0.30717	0.31446	0.36184	0.31143	0.44073	0.44073	0.62499	0.54413	0.23896	0.4922	0.48896	0.45028	0.37421	0.31481	0.43205	0.40151	0.37059	0.50942	0.77009	0.55984	0.47536	0.62668	0.44586	0.45296	0.3554	0.35204	0.61528	0.20861
1226.8	0.61367	0.33708	0.43701	0.59955	0.41595	0.48369	0.43531	0.71	0.3197	0.33646	0.38906	0.33821	0.45211	0.45211	0.63167	0.56475	0.25629	0.51172	0.46005	0.45517	0.37904	0.32751	0.45249	0.41246	0.39104	0.527	0.8024	0.56412	0.48384	0.64941	0.47081	0.46773	0.37375	0.37733	0.62441	0.22225
1227.7	0.63123	0.3536	0.45643	0.62474	0.42241	0.50253	0.44173	0.73704	0.34654	0.36152	0.42542	0.37698	0.45809	0.45809	0.64551	0.57383	0.27269	0.52251	0.44229	0.48206	0.38788	0.34199	0.46698	0.42688	0.4116	0.53911	0.81951	0.56147	0.48714	0.66404	0.47976	0.48185	0.39539	0.40324	0.63021	0.23523
1228.6	0.58465	0.34198	0.42388	0.61913	0.41588	0.50967	0.4171	0.74159	0.34169	0.35506	0.4266	0.38539	0.45603	0.45603	0.63006	0.576	0.2836	0.53523	0.41821	0.48134	0.39009	0.33703	0.47355	0.42643	0.41586	0.54155	0.80273	0.55639	0.47638	0.66621	0.48742	0.47838	0.39184	0.41162	0.61733	0.24376
1229.4	0.55956	0.36368	0.41475	0.6476	0.43663	0.52424	0.4251	0.75993	0.34999	0.37699	0.42906	0.40543	0.45926	0.45926	0.62162	0.58513	0.29968	0.57392	0.40157	0.49248	0.40793	0.3491	0.48944	0.43984	0.43511	0.55312	0.817	0.56466	0.48751	0.69842	0.499	0.48671	0.40894	0.4395	0.61684	0.258
1230.3	0.51855	0.35208	0.43185	0.67967	0.44348	0.53746	0.42571	0.76502	0.36182	0.40267	0.43534	0.41073	0.45479	0.45479	0.62235	0.59768	0.31401	0.60085	0.39234	0.49308	0.42917	0.36078	0.50428	0.44859	0.45256	0.55472	0.82461	0.57017	0.49022	0.72281	0.51024	0.49426	0.42341	0.4736	0.61652	0.2745
1231.2	0.52434	0.33896	0.43488	0.7104	0.45444	0.52483	0.43278	0.77214	0.37002	0.41776	0.45061	0.41607	0.4645	0.4645	0.61734	0.60346	0.32823	0.62104	0.38672	0.50807	0.45219	0.3694	0.51195	0.45941	0.47011	0.56008	0.82929	0.57895	0.49534	0.73075	0.51966	0.49965	0.43541	0.49602	0.61135	0.28937
1232.1	0.51615	0.3218	0.4481	0.72838	0.45726	0.53188	0.44249	0.7771	0.38111	0.43851	0.45159	0.41386	0.46812	0.46812	0.60701	0.61539	0.34168	0.65007	0.37913	0.50965	0.45948	0.38371	0.51334	0.46739	0.47745	0.56351	0.83896	0.59515	0.51254	0.74021	0.54231	0.50846	0.42945	0.51446	0.60313	0.30117
1233	0.53522	0.35833	0.4637	0.75388	0.48342	0.54964	0.45258	0.80274	0.393	0.47679	0.46916	0.43146	0.48775	0.48775	0.61293	0.63019	0.36061	0.6898	0.37618	0.52553	0.48202	0.40634	0.52318	0.48601	0.4954	0.59304	0.86574	0.61438	0.52982	0.76303	0.56447	0.53648	0.45933	0.55142	0.61713	0.33245
1233.9	0.55117	0.33897	0.48267	0.74757	0.47267	0.5538	0.44763	0.80958	0.39178	0.47817	0.47061	0.43262	0.49507	0.49507	0.60544	0.6238	0.36866	0.70546	0.36673	0.53062	0.47453	0.40667	0.52047	0.49285	0.49535	0.59874	0.87394	0.61559	0.52178	0.75542	0.56916	0.54442	0.45711	0.54839	0.60938	0.34849
1234.8	0.58594	0.36464	0.49161	0.77108	0.50843	0.57937	0.45715	0.82316	0.40215	0.49899	0.51122	0.45358	0.52116	0.52116	0.60448	0.63471	0.38034	0.74413	0.3781	0.54892	0.47478	0.42153	0.53501	0.50702	0.50641	0.62087	0.89163	0.63348	0.5451	0.76929	0.59764	0.55608	0.47422	0.56705	0.62101	0.37885
1235.7	0.57804	0.38503	0.49332	0.78337	0.52257	0.59771	0.47242	0.82937	0.41995	0.53705	0.53319	0.47786	0.52838	0.52838	0.61068	0.64435	0.38807	0.77815	0.37897	0.55964	0.48295	0.44003	0.55334	0.51536	0.51517	0.63965	0.89944	0.64545	0.55772	0.78191	0.6198	0.57177	0.49115	0.58983	0.62681	0.41142
1236.6	0.58607	0.38857	0.48236	0.78326	0.53537	0.5871	0.46369	0.83846	0.41788	0.54387	0.55632	0.50816	0.54056	0.54056	0.60404	0.63607	0.39506	0.80944	0.38264	0.57588	0.49328	0.45236	0.5789	0.53196	0.5248	0.65338	0.90136	0.64056	0.56521	0.79541	0.63858	0.57813	0.51619	0.60631	0.64368	0.45211
1237.5	0.59531	0.3825	0.4859	0.80599	0.54306	0.58187	0.47911	0.84201	0.41025	0.54685	0.57161	0.50639	0.53914	0.53914	0.5949	0.63331	0.39341	0.82602	0.3857	0.58395	0.47771	0.45403	0.59282	0.53275	0.52577	0.65878	0.89315	0.63986	0.57386	0.79902	0.65562	0.57157	0.5186	0.62013	0.64504	0.46242
1238.4	0.57877	0.4039	0.47901	0.82789	0.57682	0.58958	0.47878	0.83954	0.42278	0.569	0.5994	0.52186	0.54681	0.54681	0.59651	0.63548	0.39539	0.85934	0.38784	0.5912	0.49606	0.475	0.60722	0.53871	0.53374	0.67585	0.88529	0.6539	0.59836	0.81028	0.6729	0.57882	0.54634	0.65176	0.65988	0.49404
1239.3	0.57598	0.41834	0.48147	0.8614	0.57851	0.61456	0.49351	0.87019	0.45755	0.5679	0.62203	0.54578	0.55139	0.55139	0.60575	0.64373	0.39986	0.8998	0.39839	0.61402	0.52155	0.49612	0.62586	0.55723	0.54688	0.69275	0.88364	0.67152	0.61971	0.83248	0.69553	0.59599	0.5748	0.68414	0.67153	0.53562
1240.2	0.5679	0.39879	0.47781	0.85816	0.58568	0.62973	0.49357	0.877	0.46701	0.54354	0.62351	0.54801	0.55429	0.55429	0.59382	0.62915	0.39715	0.91496	0.39834	0.61845	0.52511	0.49891	0.6267	0.56252	0.53535	0.68303	0.86179	0.67096	0.63838	0.8383	0.69397	0.59854	0.5713	0.68134	0.67021	0.55233
1241.1	0.56996	0.41103	0.4863	0.88864	0.60923	0.66596	0.51908	0.89223	0.49104	0.54564	0.62893	0.54906	0.55877	0.55877	0.60491	0.64031	0.39798	0.94239	0.40335	0.62738	0.53918	0.51968	0.63575	0.57291	0.53888	0.69297	0.85519	0.69309	0.66493	0.8562	0.71103	0.61617	0.5812	0.70121	0.67775	0.59001
1242	0.58698	0.42551	0.48796	0.91882	0.62691	0.68497	0.52167	0.89841	0.51665	0.55328	0.64448	0.58125	0.56665	0.56665	0.60338	0.64509	0.3995	0.96274	0.4096	0.6382	0.56353	0.5407	0.64801	0.59559	0.54577	0.70493	0.85334	0.71594	0.69438	0.86278	0.71808	0.63109	0.60521	0.70131	0.69126	0.63024
1242.9	0.57918	0.42397	0.49577	0.89744	0.61449	0.6878	0.5459	0.90629	0.53669	0.54497	0.65612	0.57003	0.56439	0.56439	0.60849	0.64576	0.39451	0.97305	0.41474	0.63975	0.56159	0.54655	0.66238	0.60859	0.5425	0.70879	0.84407	0.69996	0.70564	0.86646	0.73423	0.63504	0.61113	0.70045	0.69871	0.6608
1243.8	0.57284	0.41576	0.49231	0.87676	0.62299	0.67961	0.53647	0.89705	0.53778	0.56202	0.64913	0.57166	0.56743	0.56743	0.60289	0.644	0.39006	0.97398	0.40757	0.63972	0.56809	0.55495	0.66953	0.61793	0.54023	0.71404	0.82104	0.70104	0.71357	0.85819	0.73093	0.63743	0.62251	0.68863	0.70428	0.69295
1244.6	0.54963	0.41313	0.49569	0.88471	0.60018	0.66196	0.51856	0.87724	0.5454	0.55567	0.64609	0.57295	0.57001	0.57001	0.59884	0.64444	0.38249	0.96737	0.40292	0.6382	0.56935	0.56232	0.66928	0.62432	0.53351	0.72324	0.81317	0.69967	0.71128	0.85643	0.73813	0.63408	0.63461	0.69277	0.70903	0.72076
1245.6	0.54452	0.41665	0.48641	0.87175	0.59573	0.65916	0.50342	0.87459	0.53886	0.55459	0.64322	0.56817	0.56462	0.56462	0.58683	0.64457	0.3703	0.96198	0.39522	0.6313	0.55862	0.55218	0.66543	0.61618	0.52086	0.72715	0.79297	0.69779	0.70386	0.84693	0.72771	0.62018	0.64486	0.68398	0.71026	0.72922
1246.4	0.52278	0.39899	0.50696	0.83344	0.56208	0.65811	0.50335	0.86927	0.55626	0.57212	0.63321	0.55134	0.56698	0.56698	0.597	0.64235	0.35938	0.96525	0.39631	0.62695	0.56223	0.54926	0.6681	0.61776	0.5158	0.72447	0.77415	0.69794	0.7039	0.85627	0.72463	0.61954	0.65458	0.69076	0.72049	0.75859
1247.3	0.4837	0.39431	0.50355	0.83756	0.5651	0.68139	0.48848	0.87238	0.56199	0.56502	0.63081	0.56102	0.55844	0.55844	0.59308	0.64164	0.34912	0.95419	0.39515	0.62163	0.57176	0.55321	0.66499	0.6127	0.51425	0.7261	0.75197	0.71438	0.70701	0.86058	0.71516	0.61419	0.66739	0.69151	0.72829	0.77531
1248.2	0.48586	0.39215	0.50406	0.82911	0.55607	0.69539	0.48617	0.86795	0.57099	0.57076	0.63026	0.55598	0.55379	0.55379	0.59327	0.63275	0.33566	0.94884	0.38641	0.61295	0.56388	0.55351	0.65869	0.60914	0.50848	0.72447	0.74673	0.70604	0.71112	0.8675	0.70993	0.60741	0.66386	0.69659	0.73078	0.77853
1249.1	0.49478	0.41774	0.50347	0.82238	0.56748	0.70148	0.5006	0.87899	0.58196	0.59125	0.63393	0.55364	0.54801	0.54801	0.60362	0.64393	0.32908	0.95273	0.38637	0.61334	0.57109	0.55675	0.66298	0.61481	0.51901	0.73799	0.7344	0.7186	0.72717	0.86359	0.71748	0.61223	0.68132	0.69655	0.74183	0.79537
1250	0.47117	0.4039	0.49927	0.83253	0.55607	0.71759	0.51205	0.8546	0.60426	0.59827	0.64534	0.55061	0.55152	0.55152	0.61056	0.64474	0.32093	0.94644	0.38658	0.60395	0.58407	0.56837	0.66373	0.61764	0.52446	0.73612	0.7155	0.72694	0.73228	0.85913	0.71111	0.6183	0.68041	0.69477	0.748	0.80707
1250.9	0.46227	0.40526	0.49927	0.81665	0.5621	0.72596	0.51636	0.8435	0.61293	0.59498	0.66519	0.5531	0.55085	0.55085	0.61376	0.6404	0.31574	0.93848	0.38137	0.60093	0.58828	0.58119	0.6621	0.62055	0.52578	0.74138	0.7066	0.71665	0.73604	0.85627	0.71996	0.6259	0.69061	0.70099	0.74375	0.81135
1251.8	0.4734	0.40844	0.51014	0.81153	0.55287	0.71625	0.51984	0.82084	0.62409	0.62573	0.66571	0.57002	0.55521	0.55521	0.63403	0.64983	0.30971	0.94944	0.39049	0.59844	0.59979	0.58784	0.66725	0.63382	0.53141	0.74554	0.70296	0.72566	0.74779	0.85159	0.72855	0.63067	0.70286	0.70112	0.75455	0.83115
1252.7	0.4479	0.39268	0.4986	0.79554	0.50946	0.69139	0.5237	0.78827	0.62384	0.61409	0.66373	0.57319	0.54178	0.54178	0.63459	0.63929	0.29987	0.92587	0.38989	0.58229	0.59717	0.58458	0.66591	0.62895	0.52647	0.73624	0.68497	0.7202	0.73674	0.83416	0.72839	0.62483	0.70761	0.68714	0.75517	0.83692
1253.6	0.4077	0.36077	0.47773	0.74503	0.48759	0.68139	0.51122	0.75254	0.61478	0.59738	0.68114	0.56064	0.53094	0.53094	0.63032	0.62409	0.29157	0.91782	0.38829	0.55376	0.58825	0.57558	0.65975	0.62183	0.51642	0.7223	0.6649	0.70676	0.72345	0.81463	0.71424	0.61363	0.70354	0.67675	0.75365	0.82834
1254.5	0.41959	0.36929	0.50342	0.71599	0.46877	0.65416	0.50735	0.74892	0.63745	0.60809	0.68454	0.57241	0.53164	0.53164	0.63743	0.62271	0.2851	0.91281	0.38602	0.5478	0.59472	0.576	0.65665	0.6212	0.52584	0.72239	0.66454	0.70212	0.72288	0.80404	0.72394	0.61591	0.71503	0.67645	0.75139	0.83411
1255.4	0.40618	0.36695	0.48523	0.70246	0.46088	0.63989	0.50886	0.73272	0.63635	0.61056	0.69371	0.5808	0.51819	0.51819	0.63855	0.62613	0.27834	0.90132	0.37925	0.53629	0.58974	0.57856	0.6553	0.61476	0.52991	0.7119	0.66167	0.71254	0.70951	0.774	0.70902	0.61409	0.71276	0.66382	0.75893	0.83487
1256.3	0.39254	0.36141	0.4729	0.6653	0.44939	0.62788	0.50144	0.71704	0.63126	0.59006	0.69449	0.5764	0.50741	0.50741	0.62509	0.62317	0.27055	0.88006	0.36437	0.5189	0.58143	0.57494	0.64186	0.60052	0.53446	0.70691	0.64504	0.695	0.68879	0.74256	0.7007	0.60926	0.70131	0.66136	0.75446	0.82138
1257.2	0.3589	0.34502	0.45473	0.62408	0.44021	0.60521	0.4975	0.70811	0.61877	0.58872	0.68324	0.55495	0.49902	0.49902	0.62006	0.62453	0.26446	0.87094	0.36291	0.50787	0.5863	0.57475	0.62345	0.58933	0.53621	0.69745	0.61541	0.6899	0.67392	0.71257	0.68546	0.60706	0.7002	0.66281	0.75005	0.81629
1258	0.40171	0.35456	0.46571	0.62272	0.43257	0.60773	0.52857	0.70927	0.6284	0.59843	0.66611	0.57124	0.4983	0.4983	0.61956	0.63489	0.26266	0.87271	0.36194	0.50684	0.59756	0.58679	0.61741	0.59229	0.55154	0.68814	0.62022	0.69554	0.67548	0.71485	0.69343	0.61538	0.70323	0.677	0.75734	0.83522
1258.9	0.3857	0.35897	0.45524	0.59109	0.42135	0.59528	0.53863	0.69114	0.61375	0.60266	0.65842	0.55657	0.48427	0.48427	0.61751	0.62842	0.25925	0.86183	0.35548	0.49545	0.60403	0.57433	0.606	0.58816	0.5475	0.68341	0.62143	0.67978	0.66228	0.68936	0.68513	0.61202	0.70532	0.67794	0.75465	0.8314
1259.8	0.37164	0.35878	0.46401	0.56341	0.40169	0.59147	0.55098	0.66648	0.60901	0.61076	0.63069	0.54083	0.47059	0.47059	0.60876	0.61403	0.25239	0.85196	0.34804	0.47852	0.60686	0.56669	0.58586	0.58137	0.5437	0.67652	0.60397	0.65796	0.65144	0.67437	0.66763	0.60703	0.69559	0.67746	0.74065	0.83175
1260.7	0.36939	0.35359	0.44952	0.57132	0.40339	0.56699	0.56658	0.65444	0.61844	0.61751	0.6351	0.53232	0.47481	0.47481	0.6003	0.60699	0.2553	0.85442	0.3441	0.47976	0.62165	0.56374	0.57926	0.57967	0.54417	0.66122	0.602	0.65643	0.64937	0.66946	0.65737	0.60577	0.70003	0.67912	0.7473	0.83522
1261.6	0.38308	0.37322	0.45052	0.56905	0.40921	0.58495	0.57537	0.63132	0.64635	0.62139	0.64585	0.54654	0.47729	0.47729	0.59154	0.61018	0.25344	0.86192	0.33333	0.47758	0.63142	0.56287	0.57995	0.58827	0.54896	0.65766	0.61274	0.65115	0.64259	0.66871	0.64848	0.61206	0.70478	0.6939	0.75454	0.8386
1262.5	0.34542	0.35843	0.4479	0.55387	0.39357	0.58052	0.56854	0.60873	0.65362	0.62529	0.64526	0.54005	0.46787	0.46787	0.58335	0.59756	0.24791	0.84464	0.31677	0.46984	0.63632	0.54759	0.56864	0.57576	0.5417	0.65056	0.59635	0.64081	0.6193	0.64168	0.61939	0.60228	0.70404	0.69161	0.74151	0.83163
1263.4	0.31404	0.32637	0.41966	0.52356	0.38281	0.57628	0.55957	0.5865	0.63636	0.60828	0.64723	0.53603	0.45738	0.45738	0.56248	0.57646	0.24235	0.82706	0.3008	0.45148	0.62312	0.54356	0.56015	0.56554	0.53942	0.63382	0.57188	0.62841	0.59484	0.62537	0.58981	0.59137	0.68334	0.68449	0.74214	0.82745
1264.3	0.28484	0.31802	0.40006	0.50383	0.35285	0.54431	0.55457	0.5774	0.63575	0.59625	0.64374	0.54388	0.45497	0.45497	0.5537	0.56634	0.23812	0.80688	0.29655	0.44777	0.63145	0.52962	0.54695	0.56031	0.53995	0.62221	0.56434	0.61604	0.57381	0.60859	0.58609	0.58795	0.67395	0.68977	0.74946	0.82709
1265.2	0.26917	0.31261	0.40641	0.47137	0.32885	0.54823	0.55722	0.56008	0.62918	0.58273	0.62949	0.5254	0.44291	0.44291	0.54194	0.54476	0.22879	0.78135	0.28553	0.43438	0.63254	0.51297	0.53768	0.5495	0.53908	0.60202	0.55895	0.59268	0.5406	0.58123	0.5737	0.58353	0.65902	0.68983	0.7359	0.81528
1266.1	0.28751	0.31544	0.40524	0.46209	0.3238	0.54321	0.56909	0.58295	0.62511	0.58508	0.62928	0.52355	0.45728	0.45728	0.54333	0.5413	0.22339	0.76289	0.28179	0.43597	0.6469	0.49916	0.53123	0.54555	0.54888	0.5959	0.55434	0.58886	0.53341	0.5643	0.57647	0.58411	0.65938	0.68281	0.73653	0.82238
1266.9	0.2991	0.32246	0.40228	0.46458	0.33635	0.5332	0.58909	0.58214	0.60625	0.57932	0.63499	0.51294	0.46469	0.46469	0.53405	0.52976	0.21844	0.73742	0.28392	0.42998	0.6492	0.49465	0.52713	0.54015	0.55342	0.58497	0.56175	0.57695	0.51696	0.55924	0.57247	0.58969	0.64882	0.6801	0.74435	0.82119
1267.8	0.28515	0.33117	0.40657	0.47969	0.33075	0.52408	0.59777	0.56892	0.60183	0.57607	0.6138	0.50773	0.46183	0.46183	0.52432	0.52702	0.21267	0.71435	0.28913	0.42714	0.66208	0.47347	0.51531	0.54055	0.5549	0.57157	0.55743	0.56677	0.50329	0.55099	0.56968	0.5843	0.65243	0.68513	0.73742	0.81654
1268.7	0.31389	0.33654	0.40976	0.49312	0.35972	0.53516	0.6184	0.57555	0.58678	0.55287	0.62825	0.50878	0.477	0.477	0.51176	0.53322	0.20969	0.70164	0.28751	0.41977	0.66911	0.46183	0.52314	0.53298	0.55806	0.56774	0.56202	0.57149	0.49906	0.54071	0.563	0.5785	0.65085	0.68255	0.73179	0.80824
1269.6	0.30672	0.33356	0.40363	0.49995	0.37237	0.50919	0.61647	0.57111	0.5672	0.55586	0.61608	0.50376	0.47817	0.47817	0.50056	0.53313	0.20765	0.67561	0.28827	0.41243	0.67111	0.45835	0.51354	0.52426	0.55346	0.57777	0.56409	0.57586	0.4985	0.53744	0.55444	0.5799	0.64573	0.68113	0.72218	0.80593
1270.5	0.31113	0.34286	0.418	0.52961	0.40126	0.50359	0.62974	0.55459	0.56051	0.5586	0.61839	0.50414	0.48207	0.48207	0.48932	0.52803	0.21192	0.66251	0.29915	0.40021	0.67514	0.45998	0.5127	0.52263	0.55448	0.57679	0.57126	0.58626	0.48652	0.54882	0.55417	0.57148	0.63689	0.68587	0.7294	0.80154
1271.4	0.29651	0.36472	0.41622	0.52628	0.41898	0.49733	0.61626	0.55607	0.558	0.5593	0.61258	0.50102	0.48282	0.48282	0.48374	0.52588	0.21212	0.65465	0.29939	0.39217	0.68371	0.45072	0.50665	0.52752	0.55505	0.58582	0.5761	0.5853	0.4856	0.54306	0.55106	0.56619	0.63672	0.67629	0.71899	0.78841
1272.3	0.32049	0.38422	0.42253	0.52383	0.4313	0.49178	0.61868	0.56212	0.56202	0.55052	0.61802	0.49438	0.48745	0.48745	0.4814	0.52492	0.21125	0.63629	0.29568	0.39108	0.67816	0.45492	0.5057	0.51852	0.55551	0.5892	0.57133	0.58983	0.48279	0.54788	0.55012	0.56681	0.6287	0.66372	0.71541	0.77037
1273.2	0.31675	0.41126	0.43749	0.55801	0.47438	0.49488	0.6148	0.56986	0.55916	0.55994	0.6075	0.489	0.48187	0.48187	0.48143	0.5227	0.21535	0.6316	0.30497	0.39847	0.68488	0.46664	0.50456	0.5207	0.56874	0.59796	0.58163	0.60627	0.47856	0.56443	0.55652	0.56842	0.63408	0.66113	0.7222	0.76452
1274.1	0.34943	0.41462	0.42878	0.54626	0.48268	0.50024	0.61403	0.57124	0.55451	0.55603	0.5942	0.49695	0.48234	0.48234	0.47629	0.51533	0.21271	0.60607	0.31186	0.39169	0.66478	0.446	0.4957	0.518	0.57753	0.58254	0.57471	0.60546	0.47292	0.56353	0.55268	0.55943	0.62912	0.65423	0.71381	0.74764
1274.9	0.33366	0.39707	0.41492	0.53911	0.47267	0.49735	0.58939	0.55282	0.53182	0.52115	0.5624	0.48211	0.47063	0.47063	0.46066	0.50316	0.20617	0.56806	0.30504	0.37759	0.64509	0.42282	0.4807	0.49465	0.56281	0.57543	0.55452	0.58917	0.46371	0.54761	0.53094	0.54646	0.61922	0.63083	0.69062	0.71564
1275.8	0.37384	0.39056	0.4171	0.55021	0.48815	0.51844	0.5871	0.54802	0.52254	0.51908	0.57215	0.4867	0.48048	0.48048	0.46758	0.51421	0.20917	0.55714	0.31064	0.39046	0.63675	0.42556	0.48952	0.49012	0.57817	0.57395	0.54645	0.59326	0.47148	0.56623	0.54096	0.54625	0.6187	0.63433	0.692	0.71579
1276.7	0.38534	0.38196	0.40801	0.54721	0.51562	0.51318	0.57025	0.5424	0.48729	0.51427	0.56004	0.49926	0.4823	0.4823	0.45527	0.51195	0.21188	0.53934	0.31896	0.37878	0.62469	0.41506	0.48651	0.47995	0.58076	0.57418	0.54678	0.5805	0.47563	0.55472	0.54318	0.53897	0.60761	0.62648	0.67792	0.70765
1277.6	0.41036	0.3777	0.41941	0.54322	0.49543	0.51622	0.55474	0.53597	0.45947	0.49448	0.55091	0.48134	0.49768	0.49768	0.45226	0.50551	0.21028	0.51289	0.32526	0.37076	0.61304	0.39874	0.47441	0.4663	0.5811	0.57649	0.5364	0.55906	0.47015	0.54795	0.5416	0.53329	0.60233	0.61286	0.65584	0.6898
1278.5	0.41537	0.39129	0.44463	0.55798	0.51827	0.53479	0.54879	0.5519	0.44662	0.47856	0.57616	0.46894	0.50475	0.50475	0.45202	0.51092	0.21819	0.51286	0.33073	0.3724	0.60013	0.40303	0.47972	0.46744	0.59037	0.59211	0.53424	0.55969	0.46835	0.55561	0.55724	0.52545	0.59248	0.59975	0.65381	0.68207
1279.4	0.44621	0.4219	0.46986	0.5772	0.57781	0.57202	0.55422	0.59928	0.4538	0.49738	0.61196	0.47915	0.51991	0.51991	0.47075	0.52467	0.23163	0.53209	0.34571	0.39579	0.60721	0.42727	0.4972	0.48841	0.62276	0.6145	0.55883	0.56961	0.49042	0.58093	0.58843	0.53694	0.59569	0.61563	0.65881	0.70243
1280.3	0.39942	0.41154	0.46318	0.57925	0.5644	0.541	0.51868	0.58552	0.42449	0.47188	0.5806	0.45204	0.51064	0.51064	0.44768	0.50702	0.22965	0.50238	0.3473	0.36952	0.57876	0.41993	0.48424	0.47115	0.62038	0.60891	0.54819	0.55165	0.47543	0.56107	0.57609	0.51567	0.57113	0.60245	0.63843	0.66969
1281.2	0.39917	0.42029	0.48244	0.60347	0.57011	0.55431	0.51219	0.61597	0.43146	0.46568	0.57774	0.43106	0.52205	0.52205	0.45738	0.50573	0.23282	0.50365	0.35335	0.38021	0.57397	0.43575	0.48217	0.47728	0.63573	0.61631	0.56193	0.56355	0.47311	0.58074	0.58549	0.52169	0.57384	0.60695	0.63908	0.6678
1282	0.40087	0.42278	0.46771	0.59706	0.60644	0.55109	0.50094	0.6241	0.43988	0.48072	0.56915	0.44893	0.51607	0.51607	0.45399	0.49827	0.23816	0.50264	0.35446	0.37782	0.55582	0.44629	0.48343	0.48915	0.64463	0.61307	0.56445	0.56546	0.47064	0.59118	0.59587	0.51242	0.57267	0.60634	0.62938	0.66909
1282.9	0.39077	0.42612	0.44839	0.58847	0.60858	0.53203	0.48146	0.61074	0.4196	0.46438	0.53744	0.43742	0.51127	0.51127	0.44761	0.48357	0.23429	0.4864	0.35371	0.37209	0.53877	0.45072	0.47784	0.4844	0.64483	0.61167	0.55313	0.5411	0.46292	0.58938	0.58673	0.50398	0.55934	0.58248	0.61257	0.65423
1283.8	0.38864	0.41651	0.46155	0.59012	0.61106	0.49558	0.47084	0.60311	0.40974	0.46128	0.51754	0.44192	0.51298	0.51298	0.44406	0.49112	0.23382	0.47368	0.35829	0.36595	0.52589	0.44769	0.47124	0.48025	0.66138	0.60821	0.55264	0.53751	0.46552	0.59053	0.59657	0.49524	0.55342	0.57799	0.59918	0.6409
1284.7	0.40146	0.42349	0.48421	0.58533	0.64749	0.49502	0.47026	0.60743	0.41654	0.46895	0.52923	0.44877	0.51106	0.51106	0.4425	0.49075	0.24	0.47691	0.36809	0.37337	0.52474	0.45376	0.46974	0.47852	0.66691	0.60834	0.55743	0.53302	0.46552	0.5885	0.61457	0.49607	0.54997	0.5671	0.58328	0.64096
1285.6	0.42877	0.45279	0.49377	0.57392	0.67699	0.49672	0.47532	0.59262	0.43102	0.4878	0.54431	0.45919	0.51011	0.51011	0.43822	0.49074	0.24429	0.4836	0.37947	0.37734	0.52553	0.45949	0.4792	0.48423	0.68244	0.60393	0.563	0.52686	0.47003	0.58572	0.62241	0.49048	0.54772	0.55788	0.57042	0.63284
1286.5	0.42547	0.45492	0.4922	0.57105	0.66428	0.49948	0.47239	0.58522	0.44111	0.47596	0.56404	0.45402	0.50952	0.50952	0.43174	0.49784	0.24809	0.48375	0.39133	0.39681	0.52321	0.47303	0.48359	0.48289	0.70229	0.60354	0.56919	0.52666	0.48122	0.58518	0.64121	0.49724	0.53959	0.55607	0.5633	0.63308
1287.4	0.40772	0.45804	0.5121	0.58847	0.68886	0.50709	0.47222	0.58743	0.44967	0.48495	0.57398	0.48135	0.5141	0.5141	0.43355	0.50584	0.25583	0.48827	0.40647	0.41275	0.53447	0.49134	0.48651	0.48953	0.72248	0.60742	0.59087	0.53691	0.4907	0.58724	0.66424	0.50159	0.54311	0.57489	0.55579	0.63255
1288.3	0.36828	0.4418	0.49592	0.56166	0.66639	0.48731	0.45607	0.54983	0.42836	0.48004	0.5528	0.45292	0.50224	0.50224	0.41154	0.47335	0.25489	0.47138	0.3996	0.40744	0.51102	0.48285	0.47105	0.47557	0.71257	0.58395	0.56871	0.50478	0.46839	0.56409	0.66001	0.48722	0.51079	0.53892	0.52054	0.5994
1289.1	0.40988	0.46487	0.49968	0.57693	0.69241	0.51376	0.46931	0.57543	0.44644	0.49376	0.54596	0.46554	0.52055	0.52055	0.42188	0.47802	0.26604	0.48288	0.41436	0.44617	0.52655	0.50226	0.4851	0.4986	0.74557	0.59993	0.58463	0.51039	0.48637	0.57827	0.69625	0.50602	0.52601	0.54939	0.52943	0.60059
1290	0.37577	0.4467	0.4923	0.58422	0.70999	0.50972	0.46811	0.58274	0.43557	0.47953	0.52343	0.46171	0.52689	0.52689	0.42045	0.47475	0.27418	0.47705	0.42163	0.46482	0.52895	0.50879	0.47674	0.50081	0.75651	0.6047	0.58112	0.50153	0.48777	0.56824	0.71148	0.5068	0.51798	0.54719	0.51818	0.58965
1290.9	0.34698	0.41892	0.49413	0.58814	0.71535	0.48192	0.46228	0.58587	0.42823	0.48366	0.49715	0.45851	0.53068	0.53068	0.42403	0.47737	0.28002	0.47941	0.42226	0.46441	0.53321	0.50272	0.47978	0.49954	0.76887	0.59858	0.57282	0.49069	0.48393	0.55054	0.72121	0.50525	0.50539	0.54325	0.51111	0.57691
1291.8	0.36282	0.42935	0.50559	0.60128	0.7274	0.50068	0.45813	0.59691	0.4547	0.5013	0.49431	0.45254	0.54831	0.54831	0.42028	0.48443	0.2884	0.49569	0.42863	0.48092	0.55166	0.51182	0.48417	0.50186	0.7791	0.59474	0.56928	0.49407	0.48772	0.54592	0.72846	0.51829	0.51031	0.53072	0.5045	0.57429
1292.7	0.38132	0.42529	0.49518	0.58976	0.74131	0.51326	0.44468	0.59353	0.44884	0.49679	0.47719	0.4538	0.54917	0.54917	0.42122	0.48648	0.29382	0.51115	0.43931	0.48859	0.56157	0.51551	0.48837	0.50816	0.79415	0.59372	0.56137	0.4947	0.49172	0.54326	0.72239	0.52116	0.50495	0.52751	0.50112	0.56918
1293.6	0.38223	0.43992	0.50373	0.59955	0.73102	0.5007	0.44032	0.58631	0.45092	0.50098	0.48169	0.46558	0.5514	0.5514	0.41527	0.48483	0.2953	0.51545	0.45029	0.48049	0.56095	0.51362	0.49538	0.50387	0.79903	0.58768	0.55095	0.50168	0.48891	0.54171	0.71737	0.52101	0.49766	0.51597	0.49301	0.55859
1294.4	0.37254	0.42334	0.50463	0.59114	0.72108	0.4716	0.41066	0.56617	0.44575	0.4884	0.45985	0.45457	0.54166	0.54166	0.40601	0.47905	0.29439	0.51182	0.44741	0.4796	0.55278	0.50492	0.50022	0.49154	0.79468	0.57205	0.53895	0.49273	0.47995	0.53555	0.70457	0.51779	0.48141	0.49308	0.48337	0.54075
1295.3	0.37324	0.43131	0.51711	0.59043	0.72919	0.47357	0.38722	0.55361	0.45113	0.49746	0.44547	0.45762	0.54048	0.54048	0.40265	0.46038	0.29693	0.51501	0.45532	0.48093	0.56592	0.5139	0.50721	0.50054	0.78303	0.56425	0.53247	0.50131	0.47617	0.53598	0.68471	0.5132	0.47648	0.4874	0.4806	0.53315
1296.2	0.39685	0.42813	0.51176	0.57902	0.73886	0.469	0.37467	0.53603	0.4421	0.50448	0.44851	0.46559	0.53831	0.53831	0.41451	0.44799	0.29879	0.52349	0.46716	0.49353	0.56531	0.51286	0.51768	0.51039	0.78504	0.55516	0.52602	0.50552	0.48523	0.54051	0.68636	0.51561	0.47659	0.49584	0.48503	0.53521
1297.1	0.38697	0.44197	0.53026	0.59283	0.76839	0.45946	0.38017	0.55106	0.47117	0.52172	0.475	0.49433	0.54631	0.54631	0.42602	0.4544	0.30511	0.52911	0.48284	0.52803	0.59426	0.53258	0.53641	0.52574	0.78704	0.55832	0.53599	0.52549	0.49792	0.54528	0.69719	0.53183	0.50188	0.51939	0.49525	0.54402
1298	0.3607	0.44091	0.53287	0.59798	0.77585	0.47425	0.37601	0.54243	0.47896	0.52727	0.47374	0.4893	0.54546	0.54546	0.43624	0.45641	0.30588	0.53556	0.49505	0.5509	0.60802	0.53779	0.54187	0.53593	0.77989	0.558	0.54454	0.52698	0.50625	0.54153	0.69425	0.53053	0.50601	0.52368	0.49393	0.54069
1298.9	0.36627	0.46035	0.52003	0.59295	0.76927	0.50699	0.37928	0.54037	0.48118	0.54235	0.49214	0.50321	0.54809	0.54809	0.43433	0.4471	0.30739	0.55513	0.50595	0.55589	0.62533	0.54156	0.55208	0.54794	0.77639	0.55329	0.53647	0.53629	0.5082	0.5438	0.70352	0.53411	0.51896	0.53763	0.49458	0.54285
1299.8	0.39813	0.48008	0.52532	0.58998	0.79892	0.53062	0.39295	0.54388	0.479	0.5474	0.50215	0.51629	0.55704	0.55704	0.44805	0.45352	0.30891	0.56342	0.51664	0.5778	0.62561	0.54168	0.56174	0.55969	0.77507	0.56038	0.54161	0.54316	0.51383	0.54974	0.71562	0.54633	0.52085	0.54258	0.49091	0.53368
1300.6	0.34924	0.46079	0.521	0.57632	0.76152	0.49617	0.39899	0.53463	0.47113	0.54779	0.50041	0.51183	0.54576	0.54576	0.44049	0.44086	0.30475	0.55911	0.51795	0.57626	0.62003	0.53253	0.56171	0.56007	0.76005	0.55528	0.53343	0.53016	0.50487	0.53632	0.69949	0.53417	0.50981	0.53093	0.49019	0.52259
1301.5	0.37004	0.47775	0.52882	0.59282	0.73931	0.52365	0.40803	0.52508	0.48524	0.56363	0.49995	0.5235	0.54874	0.54874	0.44418	0.43231	0.30209	0.56872	0.52943	0.57584	0.62465	0.53885	0.57385	0.57228	0.75437	0.55883	0.5366	0.54272	0.49874	0.53941	0.69889	0.54122	0.50464	0.53352	0.4982	0.5215
1302.4	0.37229	0.45096	0.50696	0.5593	0.71471	0.50011	0.39165	0.51168	0.48572	0.54644	0.49068	0.53691	0.54401	0.54401	0.43531	0.41658	0.29563	0.56612	0.52135	0.57132	0.62417	0.52684	0.56089	0.57668	0.73029	0.53851	0.50954	0.54198	0.47837	0.52385	0.68474	0.53433	0.49623	0.52798	0.49117	0.51931
1303.3	0.40228	0.44481	0.51814	0.56939	0.71317	0.47883	0.39248	0.52098	0.4991	0.56632	0.50051	0.55071	0.55305	0.55305	0.44832	0.42087	0.29663	0.56441	0.53273	0.59571	0.62319	0.53402	0.56355	0.59576	0.7163	0.54373	0.50499	0.55845	0.48416	0.51431	0.67092	0.5435	0.49802	0.53834	0.49584	0.5301
1304.2	0.38985	0.44717	0.50159	0.55601	0.6879	0.46258	0.37756	0.51905	0.51041	0.57204	0.51261	0.53061	0.54437	0.54437	0.43783	0.40805	0.2898	0.55385	0.532	0.59259	0.63517	0.52499	0.55606	0.59508	0.68619	0.5307	0.48896	0.55175	0.48451	0.50082	0.65625	0.53417	0.49894	0.53978	0.49836	0.53192
1305.1	0.41963	0.45373	0.49328	0.55884	0.67371	0.49653	0.36492	0.5252	0.54189	0.56897	0.52362	0.53214	0.55339	0.55339	0.43873	0.41579	0.28946	0.55287	0.53582	0.60757	0.65001	0.52423	0.5553	0.60527	0.66524	0.5253	0.48007	0.56597	0.48393	0.50518	0.64759	0.53373	0.50496	0.55383	0.49633	0.53325
1305.9	0.3971	0.43869	0.49962	0.54347	0.66653	0.49032	0.3572	0.52515	0.5461	0.55559	0.52777	0.53016	0.55112	0.55112	0.4428	0.41805	0.28921	0.54856	0.54037	0.61228	0.6495	0.509	0.55063	0.61736	0.63654	0.51912	0.48778	0.57382	0.48985	0.5006	0.64833	0.52828	0.50934	0.55158	0.49565	0.55079
1306.8	0.35915	0.44624	0.50498	0.54567	0.64924	0.48655	0.36311	0.51236	0.56125	0.57501	0.52985	0.52406	0.54285	0.54285	0.44631	0.41572	0.28761	0.5408	0.55348	0.6062	0.65896	0.50526	0.55285	0.61657	0.61086	0.52464	0.48874	0.57607	0.48847	0.4979	0.64526	0.52777	0.51005	0.56905	0.50378	0.55889
1307.7	0.36124	0.45394	0.51803	0.53818	0.63214	0.50281	0.36067	0.509	0.57253	0.56581	0.54443	0.52579	0.54266	0.54266	0.44351	0.41668	0.28127	0.52451	0.55722	0.60546	0.67389	0.49447	0.55295	0.6207	0.59353	0.51701	0.49845	0.57419	0.48647	0.49459	0.64186	0.52533	0.50417	0.5649	0.51501	0.57104
1308.6	0.35563	0.45678	0.5322	0.55405	0.62658	0.51322	0.3807	0.50146	0.60032	0.59038	0.56605	0.54342	0.54621	0.54621	0.44746	0.42942	0.28524	0.53044	0.57683	0.61963	0.67301	0.493	0.55668	0.62632	0.59014	0.52239	0.5097	0.59238	0.49862	0.50679	0.64388	0.53768	0.52068	0.58685	0.52636	0.58735
1309.5	0.34038	0.47412	0.5486	0.55786	0.63757	0.50383	0.38045	0.49864	0.60176	0.60629	0.57704	0.55338	0.54207	0.54207	0.45038	0.43989	0.28616	0.52633	0.58623	0.6247	0.68661	0.50161	0.56678	0.63518	0.57546	0.53204	0.51235	0.60343	0.51391	0.51183	0.64401	0.55224	0.53653	0.59863	0.54313	0.61441
1310.3	0.31936	0.46429	0.51749	0.54178	0.59348	0.47705	0.35906	0.48223	0.5992	0.59909	0.5816	0.53627	0.529	0.529	0.42822	0.42821	0.2804	0.49955	0.57553	0.61383	0.68036	0.49418	0.55722	0.61059	0.54033	0.53598	0.484	0.58984	0.50658	0.48937	0.6238	0.54927	0.52815	0.59806	0.5417	0.608
1311.2	0.36732	0.47789	0.53657	0.55756	0.60712	0.48978	0.36767	0.51625	0.60146	0.61368	0.62293	0.54775	0.54706	0.54706	0.43248	0.44763	0.28385	0.509	0.58827	0.64066	0.68614	0.50588	0.56888	0.62691	0.53927	0.54862	0.507	0.61529	0.53636	0.50545	0.63174	0.57122	0.55143	0.61952	0.56707	0.64344
1312.1	0.35549	0.46516	0.52889	0.55821	0.59475	0.48339	0.37462	0.49602	0.60167	0.6331	0.61857	0.5423	0.5381	0.5381	0.43084	0.44607	0.28584	0.50907	0.60112	0.6328	0.68354	0.51124	0.55975	0.62258	0.52079	0.55959	0.49579	0.62096	0.55274	0.51807	0.63064	0.57347	0.56414	0.65041	0.57254	0.66004
1313	0.35621	0.44282	0.52527	0.5514	0.55638	0.47926	0.35794	0.49782	0.60501	0.61358	0.61114	0.54834	0.53804	0.53804	0.42597	0.44903	0.28104	0.49549	0.59903	0.62049	0.68449	0.51593	0.55201	0.62026	0.49576	0.55788	0.49618	0.61694	0.55423	0.50898	0.62595	0.56596	0.56769	0.65318	0.58357	0.67437
1313.9	0.35984	0.43429	0.53322	0.54921	0.53349	0.45861	0.35609	0.4946	0.62644	0.61501	0.61313	0.53878	0.53482	0.53482	0.41562	0.44405	0.27673	0.48339	0.59946	0.60829	0.68363	0.50761	0.54551	0.60388	0.47349	0.55338	0.51165	0.61812	0.55454	0.50156	0.63281	0.56358	0.57251	0.66828	0.58877	0.67353
1314.8	0.39916	0.46145	0.55442	0.56374	0.5447	0.46522	0.37539	0.51274	0.644	0.63946	0.62721	0.55134	0.54802	0.54802	0.41605	0.4661	0.27991	0.49797	0.62049	0.62374	0.69963	0.52059	0.55373	0.61381	0.46937	0.55914	0.52757	0.6349	0.56685	0.52142	0.64206	0.57864	0.60126	0.70698	0.61543	0.70656
1315.6	0.3722	0.4613	0.55653	0.5628	0.49266	0.45409	0.3695	0.49242	0.65494	0.62675	0.6228	0.52707	0.53021	0.53021	0.39826	0.452	0.27581	0.47883	0.61001	0.6203	0.70211	0.51847	0.54563	0.59077	0.44211	0.5469	0.51198	0.61855	0.56067	0.52006	0.63488	0.57467	0.59569	0.71418	0.60789	0.70388
1316.5	0.36911	0.48166	0.57399	0.59661	0.47655	0.45971	0.37425	0.51144	0.67799	0.63115	0.6553	0.53406	0.53858	0.53858	0.39574	0.46723	0.27671	0.48604	0.60974	0.62507	0.71763	0.53326	0.55968	0.58521	0.43559	0.55153	0.53751	0.62537	0.57501	0.53	0.65269	0.58626	0.62519	0.73642	0.62985	0.71408
1317.4	0.3822	0.48878	0.58616	0.6027	0.48515	0.43569	0.37723	0.48881	0.6882	0.6525	0.65921	0.5229	0.53037	0.53037	0.38563	0.46148	0.27557	0.47999	0.60893	0.62337	0.73356	0.54054	0.56566	0.57705	0.42918	0.55182	0.53999	0.63098	0.58697	0.52943	0.65524	0.59745	0.63722	0.75422	0.63635	0.72557
1318.3	0.39023	0.48476	0.589	0.62022	0.47108	0.45239	0.37999	0.49644	0.65438	0.6473	0.66848	0.52213	0.52502	0.52502	0.38333	0.46133	0.27442	0.47917	0.61573	0.62356	0.73468	0.55865	0.56865	0.56868	0.42612	0.55813	0.53885	0.63477	0.60141	0.53858	0.65872	0.6066	0.63834	0.76106	0.64863	0.74724
1319.2	0.3691	0.48117	0.60926	0.63403	0.47446	0.46687	0.38049	0.5051	0.63904	0.64887	0.68857	0.5054	0.51124	0.51124	0.38329	0.451	0.27216	0.46398	0.60849	0.61439	0.73452	0.56342	0.56697	0.55472	0.41789	0.55487	0.55474	0.62826	0.62546	0.54185	0.66363	0.60783	0.64074	0.76366	0.65462	0.74548
1320	0.36872	0.45891	0.61686	0.62419	0.51119	0.46947	0.38542	0.50841	0.6202	0.63972	0.68344	0.49761	0.5121	0.5121	0.38625	0.45043	0.27278	0.45704	0.6059	0.59308	0.73302	0.57224	0.56812	0.55171	0.4169	0.55599	0.56017	0.63272	0.63449	0.53146	0.66369	0.61271	0.65676	0.77583	0.66843	0.76004
1320.9	0.3657	0.44475	0.62516	0.60468	0.52616	0.48469	0.39813	0.50921	0.61009	0.63059	0.67511	0.48789	0.50893	0.50893	0.38373	0.45688	0.27173	0.44935	0.59879	0.59064	0.73024	0.57004	0.56566	0.54048	0.40708	0.55671	0.55767	0.64809	0.6345	0.53131	0.66889	0.62704	0.66165	0.77856	0.67443	0.78484
1321.8	0.34461	0.44816	0.6343	0.59763	0.5245	0.50475	0.4007	0.51004	0.5757	0.57988	0.65782	0.47355	0.49913	0.49913	0.37797	0.4599	0.26732	0.42786	0.57547	0.58096	0.71457	0.55782	0.55452	0.52671	0.38821	0.55503	0.55715	0.63342	0.63603	0.53804	0.66098	0.62924	0.65848	0.76381	0.67073	0.78683
1322.7	0.36621	0.4676	0.6507	0.61341	0.57134	0.54759	0.42813	0.5423	0.5941	0.58705	0.65851	0.48694	0.51456	0.51456	0.386	0.48878	0.27432	0.43774	0.57067	0.59741	0.72569	0.57619	0.56589	0.54018	0.39916	0.56422	0.58304	0.65331	0.65902	0.56035	0.68498	0.65721	0.6922	0.79444	0.69096	0.81467
1323.6	0.37383	0.46671	0.64954	0.60759	0.56476	0.54873	0.44316	0.5393	0.59522	0.57179	0.6581	0.49096	0.51457	0.51457	0.38957	0.50286	0.27248	0.43021	0.55952	0.59674	0.7292	0.58985	0.56948	0.54024	0.4003	0.56771	0.59128	0.65512	0.66239	0.56964	0.69175	0.67416	0.70023	0.80502	0.69515	0.82452
1324.4	0.38461	0.49134	0.65801	0.61832	0.56973	0.58937	0.45282	0.54841	0.59481	0.57184	0.66445	0.50464	0.523	0.523	0.3902	0.52139	0.27267	0.43265	0.5499	0.60953	0.73472	0.6057	0.5821	0.53769	0.40907	0.591	0.61722	0.66976	0.68219	0.5943	0.71043	0.69653	0.72327	0.81097	0.71001	0.83761
1325.3	0.41444	0.52029	0.67137	0.62703	0.58973	0.60849	0.45974	0.57066	0.59001	0.56255	0.67559	0.5308	0.53741	0.53741	0.39706	0.53369	0.27322	0.43163	0.5394	0.61203	0.74065	0.62199	0.59712	0.54959	0.42158	0.59985	0.64505	0.6707	0.70022	0.61543	0.72058	0.71602	0.74201	0.82024	0.71639	0.84167
1326.2	0.43875	0.54717	0.68905	0.65721	0.60977	0.63935	0.48066	0.61526	0.58873	0.58909	0.68816	0.54807	0.55428	0.55428	0.41147	0.56458	0.27641	0.4467	0.54261	0.63796	0.73681	0.64724	0.61775	0.56297	0.43565	0.62208	0.67079	0.69048	0.71755	0.63902	0.74678	0.7436	0.76656	0.83948	0.7322	0.85803
1327.1	0.43919	0.56457	0.68946	0.66359	0.60668	0.64023	0.48331	0.60226	0.56759	0.58605	0.66064	0.54901	0.55187	0.55187	0.4148	0.58468	0.27229	0.43588	0.5296	0.6417	0.73209	0.65411	0.61515	0.56218	0.43274	0.62599	0.67085	0.68609	0.72172	0.64238	0.75101	0.75773	0.76975	0.83459	0.72258	0.85066
1328	0.43579	0.57167	0.70743	0.66199	0.61044	0.65458	0.49912	0.59246	0.53438	0.57379	0.63356	0.53715	0.56175	0.56175	0.41885	0.59984	0.27273	0.43246	0.51242	0.63237	0.71431	0.66241	0.6202	0.55839	0.44369	0.63262	0.67297	0.68997	0.72382	0.64693	0.75129	0.77194	0.78634	0.82823	0.72031	0.84689
1328.8	0.47315	0.57851	0.70102	0.66739	0.6109	0.63481	0.52258	0.61831	0.52628	0.56817	0.62572	0.54997	0.5671	0.5671	0.42225	0.6221	0.27056	0.43288	0.49827	0.63397	0.70069	0.66747	0.62338	0.57125	0.44622	0.62936	0.66979	0.69388	0.72605	0.6503	0.75279	0.78253	0.78156	0.82176	0.70996	0.84308
1329.7	0.46302	0.58395	0.69504	0.66721	0.61777	0.64576	0.54845	0.60704	0.50793	0.56629	0.60738	0.53719	0.56388	0.56388	0.4287	0.63868	0.27073	0.43025	0.49311	0.64116	0.68648	0.68342	0.62836	0.58017	0.45253	0.64235	0.67772	0.69528	0.73783	0.65719	0.76155	0.79175	0.78544	0.82039	0.71356	0.84607
1330.6	0.46568	0.61157	0.71624	0.66262	0.64496	0.67517	0.58902	0.60151	0.50779	0.57297	0.608	0.56531	0.57727	0.57727	0.44523	0.64929	0.27838	0.44733	0.49543	0.64737	0.69426	0.71202	0.64658	0.59933	0.46768	0.65524	0.69979	0.69524	0.7558	0.67261	0.7789	0.81192	0.80635	0.83689	0.73126	0.86325
1331.5	0.45124	0.63251	0.73271	0.65942	0.67446	0.68254	0.62913	0.61447	0.5091	0.56769	0.6266	0.57698	0.59096	0.59096	0.46762	0.65633	0.28484	0.46233	0.49461	0.66585	0.69816	0.73293	0.67372	0.62056	0.48716	0.67733	0.72924	0.70372	0.77493	0.68999	0.80057	0.8292	0.82708	0.85025	0.74285	0.87042
1332.4	0.48865	0.65638	0.73511	0.66986	0.71444	0.69596	0.65098	0.64325	0.51758	0.57	0.61941	0.61027	0.60968	0.60968	0.48665	0.6774	0.28917	0.47637	0.49517	0.69636	0.69933	0.74556	0.69009	0.64753	0.49311	0.69054	0.74054	0.71052	0.79403	0.70555	0.81835	0.84007	0.83312	0.85951	0.74484	0.87825
1333.2	0.48436	0.67957	0.75982	0.67948	0.74281	0.7344	0.68203	0.63324	0.51958	0.58322	0.60271	0.62699	0.62856	0.62856	0.51572	0.69815	0.29448	0.48584	0.50213	0.72199	0.7088	0.77179	0.70093	0.66763	0.50983	0.70994	0.77233	0.71666	0.8217	0.73534	0.83329	0.85273	0.85543	0.86958	0.75512	0.88909
1334.1	0.51191	0.72074	0.78244	0.7007	0.74895	0.7477	0.71585	0.6397	0.53017	0.58407	0.58197	0.65764	0.64943	0.64943	0.53572	0.72036	0.29566	0.49047	0.49924	0.73852	0.71905	0.78909	0.71081	0.68589	0.52331	0.72508	0.77329	0.73031	0.83371	0.74198	0.84421	0.86413	0.86543	0.87205	0.75485	0.87942
1335	0.52355	0.7399	0.79712	0.71037	0.78677	0.78859	0.75433	0.67123	0.54455	0.58507	0.58888	0.68001	0.67933	0.67933	0.55782	0.76857	0.30295	0.51133	0.50855	0.77366	0.73805	0.808	0.73298	0.71474	0.55127	0.75297	0.80006	0.7692	0.86352	0.77462	0.87478	0.87999	0.89036	0.88205	0.7574	0.88527
1335.9	0.55667	0.75643	0.80833	0.72789	0.79557	0.80572	0.77718	0.6816	0.53843	0.59698	0.59328	0.69459	0.69786	0.69786	0.5643	0.79062	0.30316	0.51839	0.50481	0.77968	0.73566	0.82145	0.75175	0.73194	0.55931	0.76304	0.81147	0.79393	0.87257	0.78376	0.87528	0.88955	0.89121	0.88886	0.76588	0.88787
1336.7	0.52735	0.77533	0.82637	0.73829	0.79925	0.82407	0.79658	0.68493	0.54089	0.58783	0.58172	0.70993	0.7148	0.7148	0.57097	0.80556	0.30493	0.5393	0.49962	0.79468	0.75013	0.83486	0.77211	0.75587	0.56814	0.7754	0.84057	0.8133	0.88553	0.80884	0.89876	0.90467	0.9111	0.89208	0.77287	0.89766
1337.6	0.55711	0.80943	0.84079	0.7705	0.83688	0.84262	0.82794	0.72474	0.56378	0.60213	0.60469	0.74713	0.73975	0.73975	0.59265	0.8331	0.31613	0.56367	0.50352	0.82254	0.77961	0.8591	0.80857	0.79133	0.5881	0.78959	0.8539	0.83578	0.89886	0.82468	0.93017	0.92631	0.93492	0.9131	0.7875	0.91248
1338.5	0.53361	0.8105	0.85675	0.76682	0.8526	0.83584	0.83745	0.73634	0.55446	0.60143	0.61786	0.7486	0.75036	0.75036	0.60024	0.84163	0.32455	0.57965	0.49908	0.84857	0.78158	0.86309	0.83456	0.81764	0.59283	0.79552	0.873	0.84348	0.91018	0.84933	0.93902	0.93018	0.94441	0.91644	0.78587	0.92456
1339.4	0.52795	0.82079	0.85125	0.77644	0.86063	0.81443	0.84184	0.73116	0.54464	0.6108	0.61548	0.75997	0.75531	0.75531	0.61257	0.83019	0.32545	0.58117	0.48895	0.84717	0.78518	0.87506	0.84998	0.83487	0.59106	0.79462	0.86946	0.84035	0.91193	0.85347	0.93042	0.93729	0.93287	0.92145	0.78658	0.91912
1340.3	0.52858	0.8301	0.86402	0.78421	0.86143	0.81096	0.86165	0.74952	0.5581	0.61717	0.62519	0.77758	0.77674	0.77674	0.62969	0.8459	0.32918	0.59557	0.49196	0.86337	0.79929	0.88349	0.86288	0.86461	0.6014	0.81446	0.86579	0.84163	0.92012	0.87334	0.94664	0.94278	0.94171	0.91887	0.7902	0.92466
1341.1	0.55357	0.85337	0.86271	0.8092	0.87893	0.83166	0.9038	0.76218	0.57248	0.63568	0.65666	0.79582	0.78803	0.78803	0.64754	0.87497	0.33384	0.60202	0.50613	0.88288	0.81473	0.89679	0.88597	0.88982	0.61955	0.83239	0.87245	0.86716	0.93047	0.88782	0.95456	0.94897	0.94834	0.92559	0.80598	0.92834
1342	0.55687	0.8811	0.88134	0.82315	0.88329	0.84134	0.92148	0.76898	0.57104	0.65049	0.65856	0.81433	0.80123	0.80123	0.65151	0.89325	0.34056	0.61286	0.50631	0.89203	0.81734	0.90035	0.90474	0.90454	0.63052	0.84649	0.8865	0.8894	0.94415	0.90405	0.94863	0.95639	0.94336	0.93418	0.81046	0.93456
1342.9	0.57706	0.90675	0.88659	0.85517	0.90751	0.86983	0.94108	0.79159	0.58324	0.66517	0.65879	0.84518	0.82909	0.82909	0.67223	0.90999	0.3471	0.64129	0.51811	0.90601	0.83595	0.9279	0.92644	0.92816	0.64945	0.86624	0.89779	0.90627	0.94926	0.91953	0.9662	0.97124	0.94968	0.95648	0.82437	0.95153
1343.8	0.60305	0.9016	0.89325	0.85146	0.8965	0.85989	0.95006	0.80145	0.58443	0.64751	0.64936	0.85053	0.84681	0.84681	0.664	0.91859	0.35202	0.64309	0.52097	0.91283	0.84694	0.92117	0.93248	0.93925	0.65628	0.86468	0.89904	0.91037	0.94529	0.91243	0.961	0.9628	0.95184	0.94393	0.82394	0.94586
1344.6	0.61386	0.91583	0.90938	0.85969	0.90293	0.8598	0.97112	0.80007	0.58654	0.6497	0.64964	0.86994	0.8613	0.8613	0.66924	0.92	0.35943	0.64881	0.52417	0.91833	0.86239	0.92533	0.9486	0.94446	0.67267	0.86085	0.92433	0.92128	0.94271	0.91678	0.95339	0.95748	0.95654	0.94437	0.82549	0.94188
1345.5	0.64324	0.92199	0.92161	0.88241	0.91485	0.88369	0.97762	0.83382	0.60218	0.66996	0.64867	0.88681	0.88733	0.88733	0.67769	0.92613	0.36836	0.67404	0.52872	0.93204	0.88384	0.94488	0.96398	0.95752	0.68891	0.8674	0.94178	0.92914	0.94627	0.93315	0.94692	0.95716	0.96822	0.95972	0.8247	0.94889
1346.4	0.63503	0.91854	0.9273	0.88882	0.90288	0.87519	0.97935	0.82491	0.60419	0.64919	0.65796	0.90113	0.89373	0.89373	0.67866	0.9333	0.36836	0.68291	0.53183	0.94079	0.89238	0.94716	0.969	0.96663	0.68608	0.87392	0.95056	0.92007	0.94013	0.93301	0.94705	0.95048	0.97163	0.95436	0.82313	0.94123
1347.3	0.65552	0.9045	0.93788	0.89014	0.88914	0.84947	0.98229	0.83114	0.60545	0.65862	0.67907	0.90852	0.90003	0.90003	0.67031	0.9388	0.37219	0.66647	0.52452	0.93133	0.90156	0.94158	0.97398	0.96432	0.68722	0.86812	0.94929	0.91496	0.93737	0.93404	0.93083	0.93522	0.96511	0.93864	0.8276	0.92833
1348.1	0.65649	0.90999	0.9557	0.91975	0.88194	0.83602	0.98165	0.84462	0.61388	0.69574	0.70117	0.91458	0.91088	0.91088	0.68447	0.95045	0.37373	0.6816	0.51993	0.94309	0.91857	0.96151	0.98722	0.97277	0.68673	0.87514	0.96243	0.92237	0.93907	0.9406	0.93981	0.93952	0.96767	0.95269	0.8286	0.93398
1349	0.68616	0.91562	0.96238	0.94257	0.90371	0.85137	0.97291	0.84753	0.6396	0.71333	0.70703	0.92616	0.92148	0.92148	0.68709	0.95763	0.37894	0.69846	0.51233	0.95681	0.93507	0.97017	0.99208	0.98306	0.67504	0.88162	0.96172	0.9271	0.94545	0.94977	0.94063	0.93972	0.96816	0.96447	0.82344	0.93649
1349.9	0.68354	0.91317	0.96209	0.93324	0.91172	0.81329	0.95952	0.82693	0.6352	0.71455	0.70814	0.92543	0.92073	0.92073	0.67572	0.95266	0.37849	0.68685	0.49659	0.9535	0.93431	0.96379	0.98424	0.97894	0.65735	0.87217	0.94346	0.91321	0.9319	0.93949	0.9307	0.93174	0.95696	0.95746	0.81732	0.92774
1350.8	0.68743	0.88732	0.94829	0.93176	0.90615	0.80472	0.95091	0.81811	0.62367	0.73163	0.6902	0.9014	0.91519	0.91519	0.66978	0.93921	0.37599	0.67264	0.47969	0.92934	0.93364	0.95766	0.97143	0.96241	0.6421	0.85689	0.92361	0.90752	0.91412	0.9222	0.91948	0.9128	0.94495	0.9452	0.7973	0.90908
1351.6	0.70726	0.90426	0.93435	0.94648	0.93635	0.83133	0.94841	0.83283	0.65023	0.75617	0.68602	0.90778	0.93175	0.93175	0.67758	0.947	0.37901	0.69736	0.47966	0.95133	0.95549	0.96839	0.96499	0.96529	0.6433	0.86603	0.94336	0.93031	0.92469	0.92997	0.92312	0.91568	0.95463	0.9591	0.78311	0.91098
1352.5	0.73987	0.8925	0.91206	0.92444	0.93221	0.83762	0.94031	0.8064	0.64613	0.73155	0.66839	0.89929	0.92726	0.92726	0.65601	0.93054	0.37643	0.68446	0.4671	0.93761	0.94186	0.95033	0.94315	0.93934	0.63669	0.85131	0.92239	0.90849	0.89998	0.9116	0.9034	0.89909	0.93403	0.94006	0.76844	0.89094
1353.4	0.72427	0.87949	0.90328	0.91146	0.91342	0.82927	0.93616	0.80116	0.63231	0.72183	0.66819	0.90009	0.91054	0.91054	0.65198	0.92974	0.36938	0.67725	0.45908	0.91816	0.94211	0.94457	0.92978	0.92492	0.62806	0.84154	0.91252	0.90705	0.88267	0.89812	0.89241	0.87839	0.92285	0.9246	0.75591	0.88428
1354.3	0.74099	0.87109	0.89702	0.92233	0.91647	0.83956	0.92605	0.79728	0.63813	0.73031	0.6687	0.90469	0.90922	0.90922	0.6611	0.9378	0.37185	0.68593	0.46341	0.92121	0.95041	0.94695	0.92771	0.9285	0.62787	0.85221	0.92643	0.91643	0.88364	0.88809	0.8991	0.87356	0.91322	0.92561	0.75669	0.88195
1355.1	0.72878	0.86311	0.90303	0.89543	0.91078	0.82711	0.91594	0.79593	0.6554	0.72518	0.68438	0.9021	0.91259	0.91259	0.65306	0.93664	0.36785	0.68055	0.45893	0.92462	0.94719	0.93679	0.9198	0.93316	0.62677	0.84407	0.9347	0.91196	0.87205	0.88188	0.88382	0.86044	0.89992	0.91369	0.75381	0.87833
1356	0.70019	0.82419	0.9029	0.8534	0.88876	0.80451	0.88841	0.76805	0.63864	0.6998	0.66178	0.8756	0.88231	0.88231	0.63147	0.90972	0.35622	0.65868	0.44309	0.90253	0.93357	0.91233	0.89975	0.91337	0.60382	0.82742	0.92279	0.87807	0.83656	0.85266	0.85233	0.8392	0.87089	0.88915	0.73906	0.85418
1356.9	0.70079	0.82626	0.89469	0.85531	0.89661	0.81019	0.8696	0.76438	0.63826	0.69745	0.65842	0.86852	0.87658	0.87658	0.62725	0.90587	0.35197	0.65789	0.43671	0.90226	0.94676	0.9053	0.89254	0.91345	0.60233	0.83245	0.93061	0.8927	0.82134	0.85243	0.84449	0.82551	0.86536	0.8847	0.72546	0.85019
1357.8	0.71369	0.82304	0.8936	0.83784	0.89086	0.80503	0.84531	0.75855	0.64037	0.68493	0.64526	0.84657	0.87046	0.87046	0.60832	0.88675	0.34705	0.64127	0.42993	0.8901	0.93739	0.88387	0.87323	0.89983	0.58677	0.82285	0.9207	0.87629	0.80421	0.84418	0.8338	0.81476	0.84424	0.85988	0.70746	0.83125
1358.6	0.72009	0.81203	0.88372	0.80932	0.87349	0.79196	0.81673	0.74365	0.62287	0.66622	0.63156	0.82963	0.85115	0.85115	0.58297	0.85704	0.33293	0.61665	0.41873	0.86959	0.92216	0.8614	0.84269	0.8766	0.57532	0.81122	0.90498	0.85566	0.78447	0.83054	0.79967	0.79352	0.82154	0.83232	0.67919	0.81417
1359.5	0.73567	0.79335	0.86423	0.79274	0.88296	0.80356	0.79186	0.72558	0.59552	0.66751	0.61269	0.81393	0.82969	0.82969	0.57521	0.83571	0.32538	0.60041	0.40962	0.85646	0.92088	0.85293	0.82392	0.8622	0.56367	0.81191	0.90349	0.84609	0.77402	0.81815	0.78403	0.78396	0.79844	0.82848	0.66455	0.80297
1360.4	0.7228	0.78973	0.85367	0.79815	0.87475	0.81605	0.78492	0.72484	0.58768	0.68025	0.6132	0.80278	0.81605	0.81605	0.57241	0.82965	0.31749	0.58204	0.4004	0.84504	0.91764	0.83718	0.81092	0.85741	0.56099	0.80995	0.89772	0.83964	0.7669	0.80502	0.78739	0.77273	0.79049	0.81355	0.65494	0.8028
1361.3	0.70561	0.7733	0.83474	0.78876	0.86385	0.81648	0.77823	0.72898	0.59207	0.69742	0.59984	0.8003	0.78455	0.78455	0.56356	0.81239	0.30685	0.5585	0.39394	0.82985	0.89881	0.81151	0.79274	0.84727	0.54435	0.8021	0.89078	0.82473	0.75709	0.79056	0.77365	0.75369	0.77984	0.80563	0.6423	0.78345
1362.1	0.71398	0.7446	0.80787	0.77668	0.88751	0.8352	0.76845	0.72474	0.58387	0.70414	0.58413	0.78453	0.76994	0.76994	0.55719	0.80052	0.29788	0.53834	0.38754	0.83115	0.89683	0.80106	0.77432	0.83446	0.54057	0.80345	0.89749	0.81262	0.74496	0.77771	0.76814	0.73898	0.77353	0.79996	0.63242	0.78011
1363	0.70621	0.7339	0.80317	0.77534	0.86578	0.83636	0.76835	0.71581	0.59531	0.69518	0.57039	0.76389	0.75114	0.75114	0.55455	0.79043	0.29022	0.51459	0.37913	0.81481	0.8958	0.77474	0.75347	0.81706	0.52806	0.79379	0.89974	0.79438	0.72842	0.77017	0.76391	0.71343	0.75902	0.77906	0.61724	0.76201
1363.9	0.70954	0.74383	0.78954	0.78254	0.85514	0.82063	0.75058	0.72941	0.61976	0.68155	0.56284	0.7534	0.73847	0.73847	0.53481	0.7733	0.28255	0.49817	0.37655	0.80762	0.8814	0.74388	0.73228	0.80067	0.51928	0.80069	0.89449	0.77809	0.71135	0.76002	0.76311	0.69482	0.75568	0.75653	0.60293	0.74891
1364.8	0.71891	0.71696	0.75836	0.74004	0.82105	0.79613	0.71883	0.69832	0.59939	0.65719	0.54872	0.7301	0.70691	0.70691	0.51012	0.74217	0.26998	0.46584	0.3661	0.78219	0.84979	0.70953	0.6965	0.76532	0.49331	0.79197	0.88715	0.74733	0.68523	0.73343	0.73207	0.65946	0.71778	0.72236	0.57146	0.7212
1365.6	0.74805	0.72021	0.77386	0.74523	0.83531	0.80319	0.70239	0.70505	0.60138	0.66108	0.57164	0.71059	0.71174	0.71174	0.50695	0.72821	0.26756	0.46566	0.35926	0.77571	0.84889	0.70197	0.68343	0.75434	0.49944	0.81447	0.89049	0.73888	0.69227	0.73169	0.72844	0.65406	0.71022	0.70764	0.56358	0.73085
1366.5	0.72899	0.70729	0.7562	0.71673	0.77994	0.77734	0.67843	0.68274	0.58532	0.64213	0.56162	0.67376	0.68192	0.68192	0.48456	0.68529	0.25847	0.43852	0.3439	0.74576	0.81396	0.66263	0.65495	0.73083	0.48909	0.80669	0.86308	0.70802	0.67116	0.7041	0.69989	0.62816	0.67717	0.68227	0.5399	0.69727
1367.4	0.71403	0.69745	0.73672	0.68928	0.7773	0.78702	0.65639	0.69555	0.57825	0.63724	0.56298	0.66368	0.66052	0.66052	0.46474	0.65443	0.25542	0.4245	0.32969	0.74076	0.79826	0.64605	0.64445	0.71627	0.48745	0.80923	0.84804	0.69184	0.65923	0.68788	0.68872	0.62026	0.66588	0.6699	0.52698	0.69389
1368.2	0.68678	0.67382	0.71544	0.67036	0.75759	0.79137	0.63627	0.67124	0.55118	0.62053	0.54317	0.63969	0.63128	0.63128	0.44897	0.6242	0.24753	0.40656	0.31658	0.71651	0.78457	0.61979	0.61778	0.70348	0.47774	0.79976	0.8102	0.66474	0.64713	0.67297	0.66636	0.59762	0.64033	0.64892	0.5129	0.68129
1369.1	0.69861	0.6874	0.72983	0.68534	0.77925	0.80161	0.63229	0.69518	0.55817	0.61844	0.55636	0.64014	0.6236	0.6236	0.44552	0.60685	0.24532	0.40734	0.31081	0.70564	0.78529	0.6101	0.6157	0.70882	0.49034	0.80904	0.78194	0.66164	0.65243	0.67145	0.67216	0.59273	0.6419	0.65504	0.51278	0.68512
1370	0.66319	0.66113	0.70785	0.65284	0.75174	0.79014	0.61458	0.68351	0.55401	0.57931	0.52763	0.62205	0.59047	0.59047	0.42809	0.58176	0.23597	0.38381	0.29973	0.68245	0.76422	0.57979	0.60168	0.69491	0.47908	0.80039	0.76224	0.62897	0.6324	0.65997	0.66263	0.56838	0.62037	0.63741	0.49631	0.66862
1370.9	0.68324	0.64978	0.70622	0.6522	0.74925	0.78713	0.60071	0.68748	0.5587	0.57602	0.52963	0.62728	0.58602	0.58602	0.41773	0.58227	0.23295	0.38432	0.2915	0.67626	0.75886	0.57154	0.59988	0.69983	0.49137	0.81085	0.76041	0.61954	0.63083	0.65452	0.66399	0.56645	0.62198	0.63508	0.48586	0.6846
1371.7	0.68183	0.627	0.7071	0.65175	0.73967	0.77551	0.58624	0.66643	0.55665	0.56737	0.51636	0.61226	0.57793	0.57793	0.41121	0.56797	0.22221	0.3757	0.28183	0.64644	0.74143	0.54864	0.58009	0.68654	0.48728	0.8148	0.74203	0.59501	0.62101	0.63891	0.65127	0.55052	0.61121	0.61882	0.47577	0.67221
1372.6	0.71129	0.62472	0.72206	0.64638	0.73254	0.76512	0.57811	0.6679	0.55239	0.55515	0.52975	0.60079	0.57304	0.57304	0.40879	0.55274	0.21904	0.36954	0.27236	0.62677	0.73189	0.53996	0.58004	0.6686	0.49444	0.82115	0.75082	0.58216	0.60677	0.63002	0.64079	0.53934	0.60435	0.61448	0.4622	0.66315
1373.5	0.74318	0.61087	0.72474	0.64494	0.72454	0.76594	0.57141	0.64822	0.54905	0.54308	0.51735	0.58249	0.56187	0.56187	0.40614	0.53894	0.21729	0.36334	0.26484	0.60754	0.71396	0.52591	0.56669	0.65476	0.48727	0.82149	0.74669	0.55977	0.5966	0.63486	0.63374	0.52259	0.6019	0.6076	0.45447	0.65015
1374.3	0.777	0.61027	0.72757	0.63671	0.70991	0.76678	0.56807	0.63073	0.53209	0.53957	0.51576	0.57103	0.54672	0.54672	0.39215	0.52538	0.21197	0.35348	0.25117	0.57447	0.69222	0.51504	0.54429	0.63347	0.48437	0.80401	0.72762	0.54388	0.57939	0.62405	0.62287	0.50659	0.58511	0.59159	0.44148	0.63213
1375.2	0.72451	0.59155	0.71716	0.62987	0.69182	0.73798	0.54563	0.60553	0.51267	0.50054	0.49344	0.54311	0.5154	0.5154	0.37222	0.49367	0.20022	0.33258	0.23505	0.5426	0.66254	0.48491	0.51224	0.59218	0.45297	0.77715	0.68102	0.51715	0.55343	0.60392	0.59779	0.47367	0.55551	0.55717	0.42314	0.59984
1376.1	0.74461	0.59375	0.72026	0.6261	0.68846	0.74213	0.53442	0.62017	0.50223	0.49031	0.50017	0.53546	0.49921	0.49921	0.36365	0.48178	0.19939	0.33692	0.22684	0.53669	0.6478	0.47759	0.49948	0.57297	0.44924	0.76386	0.66818	0.50471	0.54606	0.60024	0.59599	0.46676	0.54155	0.55845	0.41152	0.59551
1377	0.74904	0.58215	0.72072	0.61998	0.66652	0.73353	0.52621	0.59903	0.50441	0.47336	0.49331	0.52282	0.48386	0.48386	0.35549	0.46902	0.19359	0.33925	0.21129	0.52557	0.62269	0.46217	0.48165	0.55379	0.43485	0.74056	0.64352	0.49384	0.54033	0.58696	0.59083	0.45812	0.52774	0.53777	0.39905	0.58553
1377.8	0.68573	0.58213	0.71561	0.61081	0.64006	0.71513	0.51896	0.5937	0.50181	0.44898	0.49995	0.52106	0.47164	0.47164	0.34176	0.45479	0.18944	0.33266	0.20766	0.51176	0.60509	0.4487	0.47182	0.53311	0.42594	0.71848	0.62929	0.47907	0.52485	0.57237	0.5733	0.44549	0.50922	0.52147	0.38919	0.57729
1378.7	0.63352	0.57222	0.70073	0.61119	0.60455	0.70552	0.48831	0.59308	0.49582	0.4315	0.50378	0.50502	0.453	0.453	0.33678	0.43438	0.18564	0.32858	0.19545	0.50058	0.58513	0.43583	0.45895	0.5125	0.40695	0.6968	0.59691	0.46193	0.51817	0.56143	0.55446	0.43086	0.49384	0.51076	0.38555	0.56974
1379.6	0.64907	0.57555	0.70634	0.62606	0.61752	0.73472	0.50245	0.60559	0.50649	0.44875	0.5253	0.52718	0.44962	0.44962	0.34553	0.43718	0.19155	0.33709	0.19604	0.49508	0.58553	0.44173	0.45926	0.51807	0.41147	0.68345	0.5987	0.45631	0.52858	0.57157	0.5561	0.42482	0.50189	0.52766	0.38976	0.57983
1380.4	0.61761	0.56369	0.6983	0.62137	0.58328	0.70101	0.49163	0.57492	0.49884	0.43626	0.51107	0.5064	0.43631	0.43631	0.34485	0.41123	0.18627	0.32819	0.17896	0.47143	0.5637	0.42006	0.44474	0.49943	0.39803	0.65585	0.56383	0.43768	0.52007	0.55036	0.5348	0.40787	0.48905	0.51403	0.3738	0.564
1381.3	0.60424	0.56926	0.68802	0.63662	0.58223	0.70507	0.48608	0.59753	0.49732	0.45202	0.50542	0.49404	0.42646	0.42646	0.34574	0.404	0.18605	0.32577	0.1737	0.45768	0.55542	0.41227	0.4375	0.49243	0.39344	0.63658	0.55274	0.42201	0.52296	0.55828	0.53229	0.39701	0.48703	0.51925	0.37075	0.56357
1382.2	0.60342	0.54626	0.65237	0.6255	0.55699	0.68759	0.45151	0.5736	0.48645	0.43295	0.48098	0.46961	0.40607	0.40607	0.33656	0.38713	0.17988	0.3175	0.15137	0.43838	0.53338	0.38842	0.41522	0.46763	0.3699	0.6013	0.512	0.4123	0.50476	0.53386	0.51467	0.38156	0.4729	0.49461	0.34648	0.53963
1383	0.61491	0.53539	0.65157	0.62342	0.56177	0.68116	0.45792	0.55172	0.47495	0.42479	0.48477	0.46424	0.40325	0.40325	0.33821	0.38035	0.1795	0.31362	0.14643	0.43346	0.52385	0.37541	0.40293	0.45985	0.35924	0.57692	0.49859	0.40154	0.49432	0.51853	0.50225	0.37348	0.46478	0.48198	0.32579	0.53752
1383.9	0.60181	0.53735	0.64909	0.60366	0.53766	0.67079	0.42743	0.53976	0.45632	0.40548	0.45897	0.44179	0.3892	0.3892	0.34032	0.3627	0.17711	0.30654	0.13505	0.41513	0.50163	0.35518	0.38958	0.43656	0.33451	0.56143	0.48352	0.38688	0.47873	0.50296	0.4802	0.37015	0.44024	0.45746	0.30772	0.51983
1384.8	0.57136	0.52941	0.64522	0.58562	0.5213	0.66938	0.40733	0.5231	0.43535	0.37929	0.44861	0.42288	0.36853	0.36853	0.3303	0.35364	0.17558	0.27821	0.12911	0.39486	0.47308	0.33992	0.377	0.42491	0.30797	0.5368	0.47346	0.38026	0.4623	0.49575	0.46067	0.35233	0.41961	0.4286	0.2941	0.50581
1385.7	0.57852	0.52092	0.66852	0.58989	0.52329	0.68247	0.41172	0.49973	0.42505	0.36992	0.44486	0.42741	0.36386	0.36386	0.33818	0.34963	0.1761	0.278	0.12946	0.39151	0.46312	0.33607	0.37186	0.41344	0.29644	0.5132	0.4559	0.38229	0.45104	0.48971	0.44626	0.34819	0.40951	0.41582	0.29081	0.50656
1386.5	0.58763	0.52554	0.66896	0.57869	0.50456	0.68764	0.40979	0.50225	0.4119	0.37724	0.4393	0.41205	0.35847	0.35847	0.32833	0.34046	0.17329	0.27256	0.1203	0.38767	0.44799	0.33312	0.36898	0.4003	0.28593	0.49019	0.44732	0.36524	0.44703	0.4815	0.42841	0.34582	0.39915	0.41372	0.28735	0.50778
1387.4	0.58251	0.52528	0.66982	0.57005	0.48753	0.67128	0.39771	0.5031	0.41124	0.36652	0.42814	0.39963	0.35113	0.35113	0.31941	0.33566	0.17667	0.2545	0.11135	0.38528	0.42828	0.32346	0.37073	0.3939	0.27695	0.47034	0.44722	0.35931	0.44244	0.47153	0.41826	0.33552	0.3918	0.40104	0.28789	0.51039
1388.3	0.56849	0.50049	0.6513	0.54816	0.46524	0.64647	0.39567	0.49136	0.39994	0.34011	0.42345	0.37867	0.34306	0.34306	0.30322	0.31633	0.17447	0.24219	0.099911	0.37394	0.41639	0.313	0.36202	0.38482	0.26591	0.43143	0.42508	0.34153	0.42659	0.45782	0.41058	0.31784	0.38015	0.38522	0.27924	0.5082
1389.1	0.57497	0.50205	0.63724	0.55694	0.46297	0.63238	0.39675	0.48838	0.39814	0.34803	0.43829	0.38604	0.34051	0.34051	0.29237	0.31205	0.1743	0.2488	0.093787	0.36264	0.41217	0.31221	0.35907	0.37549	0.25941	0.40696	0.41049	0.33489	0.42089	0.44251	0.4064	0.31208	0.36942	0.38286	0.27993	0.51224
1390	0.54118	0.477	0.6006	0.51567	0.42484	0.60933	0.36582	0.46675	0.38179	0.3273	0.41989	0.37413	0.32679	0.32679	0.2651	0.2903	0.17018	0.23804	0.073893	0.3434	0.38892	0.29343	0.3395	0.36172	0.24216	0.38221	0.38865	0.31632	0.39727	0.41938	0.37928	0.29109	0.34595	0.36524	0.26728	0.49666
1390.9	0.54285	0.46797	0.61915	0.52039	0.42959	0.60077	0.36129	0.45404	0.39378	0.32683	0.42843	0.38272	0.32514	0.32514	0.26917	0.29081	0.17431	0.24357	0.077193	0.32849	0.38449	0.28349	0.33673	0.36724	0.24434	0.37228	0.38924	0.32699	0.39421	0.41361	0.3784	0.28596	0.3395	0.36013	0.27439	0.49905
1391.7	0.50715	0.45267	0.60272	0.52938	0.38864	0.55964	0.35007	0.42235	0.38473	0.30324	0.40542	0.38412	0.31417	0.31417	0.25534	0.28052	0.16594	0.24267	0.072534	0.30167	0.37818	0.26434	0.31642	0.3482	0.22857	0.34542	0.36026	0.31302	0.37211	0.39389	0.36735	0.27394	0.32142	0.34827	0.26183	0.47961
1392.6	0.53343	0.46456	0.5952	0.55592	0.37543	0.55059	0.34794	0.41167	0.39401	0.33172	0.40053	0.39212	0.31812	0.31812	0.24995	0.30132	0.1642	0.24929	0.074078	0.29076	0.36705	0.26624	0.31209	0.344	0.22946	0.34341	0.35565	0.32343	0.37135	0.38939	0.3584	0.281	0.31862	0.34959	0.26403	0.47756
1393.5	0.57104	0.47088	0.59687	0.55251	0.36528	0.54655	0.33709	0.40521	0.39641	0.33364	0.38583	0.39524	0.32113	0.32113	0.23768	0.30017	0.16344	0.2579	0.079511	0.2927	0.3561	0.25979	0.31164	0.34952	0.23704	0.3352	0.35699	0.32508	0.36406	0.3922	0.34911	0.28752	0.32085	0.34395	0.2588	0.48149
1394.3	0.57974	0.46856	0.58963	0.56292	0.35244	0.51959	0.33152	0.39389	0.39572	0.32112	0.38575	0.38617	0.31401	0.31401	0.21957	0.29837	0.16142	0.25438	0.088225	0.27288	0.33316	0.25034	0.30923	0.33819	0.22968	0.32148	0.34981	0.32014	0.36446	0.36953	0.34155	0.28297	0.30833	0.33741	0.24525	0.47404
1395.2	0.5906	0.47794	0.57764	0.55461	0.35977	0.50334	0.33334	0.39636	0.38385	0.31755	0.35957	0.376	0.31111	0.31111	0.20149	0.29426	0.16005	0.25791	0.086284	0.26801	0.32415	0.24662	0.30758	0.33188	0.22282	0.30921	0.34206	0.31374	0.3545	0.35486	0.32308	0.278	0.30383	0.33095	0.23331	0.46435
1396.1	0.60871	0.47172	0.5662	0.52368	0.36999	0.4995	0.3237	0.37984	0.37082	0.31317	0.34534	0.35204	0.30612	0.30612	0.18667	0.2867	0.15616	0.25968	0.091017	0.25943	0.29488	0.24244	0.30112	0.31976	0.21554	0.29742	0.33975	0.3167	0.34897	0.33865	0.29696	0.27177	0.28547	0.32253	0.22443	0.4494
1396.9	0.59186	0.45198	0.55978	0.49889	0.36814	0.48895	0.30535	0.35712	0.36378	0.29172	0.34542	0.3171	0.28888	0.28888	0.16993	0.26869	0.14975	0.26094	0.091568	0.25637	0.27718	0.22356	0.29212	0.30398	0.1972	0.27268	0.33163	0.2924	0.33303	0.31384	0.26984	0.25494	0.26866	0.30794	0.20824	0.42632
1397.8	0.56682	0.41287	0.53984	0.46169	0.36253	0.43739	0.28915	0.34181	0.34272	0.26064	0.29909	0.28424	0.27018	0.27018	0.16168	0.24851	0.14584	0.25163	0.093223	0.23101	0.25834	0.20381	0.27556	0.2819	0.1833	0.25403	0.31854	0.27367	0.32027	0.2763	0.25197	0.23466	0.24622	0.29843	0.1945	0.39614
1398.7	0.57964	0.41279	0.52421	0.47149	0.37784	0.42186	0.2861	0.34667	0.33739	0.25919	0.27522	0.27786	0.27168	0.27168	0.16229	0.25548	0.14824	0.26899	0.10146	0.23566	0.26561	0.20646	0.27986	0.28326	0.18567	0.25338	0.31232	0.28195	0.31645	0.27182	0.24158	0.24178	0.24567	0.30012	0.19286	0.39288
1399.5	0.54087	0.38637	0.48851	0.46564	0.33171	0.40721	0.27516	0.32566	0.314	0.24054	0.25571	0.25697	0.24691	0.24691	0.14692	0.25512	0.14305	0.25847	0.10768	0.22335	0.24144	0.20153	0.2589	0.27121	0.16504	0.23504	0.29648	0.26403	0.29561	0.25958	0.23549	0.2301	0.21921	0.28407	0.17562	0.37609
1400.4	0.54551	0.38476	0.47747	0.46185	0.33815	0.40791	0.26053	0.35792	0.3174	0.24793	0.24505	0.25707	0.23679	0.23679	0.13803	0.25042	0.14787	0.27864	0.11906	0.22152	0.24881	0.20129	0.25773	0.2799	0.16213	0.23457	0.29217	0.24723	0.28965	0.25615	0.2377	0.23289	0.21563	0.28415	0.16974	0.37888
1401.3	0.51881	0.37632	0.44455	0.44378	0.30509	0.36794	0.24017	0.35844	0.28494	0.21649	0.22051	0.23497	0.21768	0.21768	0.11288	0.23411	0.14759	0.27705	0.12244	0.19428	0.22973	0.1875	0.25536	0.27063	0.15559	0.22884	0.27004	0.23569	0.27524	0.22673	0.21875	0.22094	0.18927	0.26996	0.15959	0.36459
1402.1	0.50585	0.38963	0.43169	0.4773	0.30523	0.35883	0.24441	0.36182	0.28419	0.22473	0.234	0.2363	0.21403	0.21403	0.10787	0.24671	0.15285	0.29857	0.1349	0.2049	0.22779	0.19126	0.26185	0.2755	0.15238	0.229	0.2711	0.23528	0.27575	0.22728	0.22167	0.22376	0.18668	0.27343	0.15725	0.36736
1403	0.46711	0.3911	0.41005	0.43849	0.28782	0.32301	0.23325	0.33413	0.26448	0.21039	0.23839	0.21273	0.1875	0.1875	0.095374	0.22499	0.14729	0.28741	0.13785	0.19281	0.2036	0.17201	0.24668	0.2676	0.12934	0.21123	0.25121	0.20019	0.2595	0.20255	0.21377	0.20893	0.16654	0.25724	0.14342	0.33755
1403.9	0.47225	0.39047	0.41809	0.43664	0.30558	0.31634	0.23357	0.33552	0.26947	0.19827	0.24924	0.21663	0.1868	0.1868	0.10412	0.21845	0.15486	0.31654	0.15568	0.19306	0.21508	0.16821	0.25309	0.28378	0.13807	0.22119	0.25672	0.19852	0.27285	0.19839	0.21733	0.21355	0.1761	0.27166	0.15043	0.34613
1404.7	0.43472	0.37229	0.39267	0.45369	0.29808	0.28899	0.2174	0.30432	0.2399	0.17569	0.24776	0.19209	0.17311	0.17311	0.089368	0.21749	0.15054	0.31166	0.15691	0.1766	0.19697	0.15138	0.24409	0.27007	0.11906	0.2071	0.22394	0.19039	0.25847	0.17557	0.19191	0.19378	0.15564	0.25635	0.13763	0.31463
1405.6	0.45411	0.36916	0.41158	0.48081	0.33194	0.29734	0.22273	0.31715	0.25179	0.18494	0.25218	0.21198	0.17508	0.17508	0.10675	0.23307	0.15887	0.33439	0.17421	0.19251	0.20809	0.15836	0.23979	0.29195	0.1266	0.21606	0.23828	0.19864	0.26812	0.18588	0.20409	0.19679	0.16983	0.26698	0.14026	0.32101
1406.5	0.45686	0.36017	0.39675	0.46283	0.32995	0.30225	0.21123	0.30395	0.24069	0.1814	0.24848	0.2082	0.15757	0.15757	0.10296	0.22881	0.1589	0.34133	0.17609	0.17523	0.21188	0.15144	0.23138	0.29941	0.11931	0.21164	0.21603	0.19117	0.2589	0.18145	0.18853	0.1796	0.16367	0.26618	0.13412	0.3029
1407.3	0.43864	0.34213	0.39041	0.46358	0.32359	0.29286	0.18958	0.29982	0.23779	0.17442	0.23749	0.20563	0.14311	0.14311	0.094648	0.23375	0.16299	0.34533	0.16945	0.15704	0.20588	0.14102	0.22553	0.29674	0.11428	0.2125	0.21638	0.17595	0.25688	0.16835	0.17751	0.1586	0.1567	0.25683	0.12508	0.29003
1408.2	0.43224	0.33037	0.37223	0.47559	0.33012	0.25124	0.17784	0.30613	0.22437	0.16883	0.2233	0.18757	0.13342	0.13342	0.08616	0.24006	0.16415	0.33803	0.16439	0.15009	0.19386	0.13226	0.21729	0.2873	0.10319	0.20602	0.19739	0.17416	0.25151	0.15229	0.15381	0.14752	0.13851	0.23289	0.113	0.26936
1409.1	0.41644	0.32292	0.36477	0.43978	0.32654	0.22876	0.16539	0.28304	0.22356	0.16228	0.20855	0.18318	0.11798	0.11798	0.096109	0.23679	0.17031	0.33924	0.16118	0.1397	0.19118	0.12894	0.21187	0.28775	0.10581	0.20102	0.20243	0.16084	0.25081	0.14438	0.14985	0.14331	0.12975	0.22897	0.10783	0.26655
1409.9	0.41704	0.32008	0.34002	0.43104	0.31027	0.20371	0.15617	0.25894	0.21223	0.16759	0.19045	0.16683	0.11387	0.11387	0.086628	0.23	0.17242	0.32901	0.15492	0.12923	0.18599	0.11974	0.20635	0.2714	0.098977	0.19467	0.18408	0.15486	0.23688	0.1333	0.13174	0.13129	0.11772	0.21775	0.099197	0.24735
1410.8	0.38076	0.3012	0.34885	0.41756	0.30069	0.19883	0.16284	0.25771	0.21364	0.14744	0.17656	0.15792	0.11235	0.11235	0.08781	0.2358	0.17906	0.33144	0.15854	0.1349	0.18403	0.11288	0.19657	0.26149	0.09561	0.18325	0.18181	0.15392	0.23937	0.12431	0.13483	0.12851	0.11065	0.20398	0.089734	0.24101
1411.7	0.34737	0.27899	0.33511	0.38893	0.29204	0.17983	0.15601	0.24826	0.20363	0.13899	0.16816	0.14596	0.10151	0.10151	0.087173	0.23169	0.1835	0.33152	0.15897	0.14178	0.18368	0.11118	0.18696	0.25095	0.092536	0.16374	0.16798	0.1476	0.23372	0.12377	0.12873	0.11743	0.10219	0.20181	0.081712	0.23955
1412.5	0.32243	0.2558	0.31006	0.35436	0.2595	0.15532	0.13987	0.21881	0.18686	0.10908	0.15725	0.11948	0.081459	0.081459	0.071336	0.20378	0.18121	0.3149	0.14219	0.12298	0.17049	0.080919	0.16479	0.22198	0.070522	0.14171	0.15214	0.1171	0.2131	0.10044	0.11216	0.083232	0.085246	0.17721	0.058414	0.2092
1413.4	0.34162	0.26606	0.30383	0.36373	0.24999	0.16875	0.15669	0.24331	0.19752	0.11705	0.17706	0.12181	0.081953	0.081953	0.071292	0.2103	0.1871	0.32995	0.14681	0.14069	0.18608	0.082341	0.17036	0.21807	0.07304	0.14791	0.15755	0.12185	0.21842	0.10566	0.1343	0.085907	0.099877	0.17749	0.057993	0.21127
1414.2	0.32128	0.27242	0.29564	0.34349	0.24127	0.1696	0.15692	0.24699	0.19559	0.11084	0.17543	0.12694	0.071761	0.071761	0.070381	0.21412	0.18872	0.33462	0.13819	0.14455	0.18347	0.07577	0.16495	0.21009	0.065967	0.14646	0.15436	0.11005	0.22099	0.10221	0.13948	0.079247	0.094519	0.1747	0.054857	0.2079
1415.1	0.29539	0.26931	0.25023	0.32241	0.20638	0.13821	0.12406	0.22261	0.17625	0.087841	0.1724	0.10607	0.052101	0.052101	0.055751	0.19353	0.18263	0.3197	0.12363	0.13635	0.15853	0.061906	0.15085	0.1849	0.043889	0.1438	0.12886	0.073221	0.20044	0.086882	0.11612	0.06726	0.076002	0.14908	0.046362	0.18992
1416	0.34666	0.28724	0.23325	0.35275	0.20981	0.14459	0.13479	0.24023	0.19445	0.095416	0.17427	0.10423	0.064148	0.064148	0.057108	0.19994	0.18687	0.33255	0.12749	0.13727	0.16993	0.06528	0.15049	0.17904	0.048257	0.1592	0.12232	0.084741	0.20336	0.094387	0.1189	0.076286	0.087515	0.14629	0.047179	0.1884
1416.9	0.32849	0.28343	0.21542	0.33186	0.19042	0.15908	0.11699	0.21486	0.19695	0.11431	0.16271	0.10057	0.056238	0.056238	0.051479	0.19889	0.18433	0.33779	0.11968	0.13923	0.16728	0.077795	0.14287	0.16533	0.04823	0.15535	0.095597	0.073398	0.1981	0.09131	0.1105	0.08206	0.081003	0.1461	0.045623	0.17772
1417.7	0.30213	0.28854	0.21376	0.33432	0.20421	0.14875	0.11782	0.20781	0.20557	0.12136	0.13951	0.10386	0.053017	0.053017	0.044982	0.19513	0.18423	0.33569	0.11263	0.13908	0.16631	0.077991	0.12179	0.15151	0.040624	0.15429	0.092149	0.065238	0.20062	0.094894	0.099393	0.076191	0.076033	0.13802	0.046168	0.16952
1418.6	0.25553	0.27706	0.21279	0.32963	0.19758	0.13602	0.11005	0.17892	0.20665	0.10901	0.14873	0.09715	0.041953	0.041953	0.049465	0.19356	0.18342	0.33735	0.10966	0.14097	0.16858	0.077906	0.11165	0.14413	0.036798	0.14384	0.09109	0.059722	0.19758	0.090091	0.096795	0.071674	0.076856	0.1256	0.04532	0.1634
1419.4	0.28656	0.27896	0.22811	0.34674	0.21807	0.15139	0.13046	0.18196	0.22566	0.14293	0.16145	0.11263	0.046069	0.046069	0.04751	0.20613	0.18835	0.3502	0.10991	0.14286	0.18988	0.089449	0.11306	0.13764	0.040676	0.13727	0.10163	0.077964	0.21178	0.10748	0.10254	0.074083	0.091403	0.13622	0.051044	0.16554
1420.3	0.24479	0.26386	0.23033	0.34702	0.21271	0.16418	0.12736	0.15897	0.22831	0.14078	0.15834	0.12081	0.034697	0.034697	0.040261	0.19887	0.18285	0.34919	0.11372	0.14165	0.19163	0.081614	0.10681	0.12971	0.034927	0.12795	0.10196	0.071029	0.20719	0.098526	0.096743	0.074939	0.087298	0.13027	0.051751	0.15892
1421.2	0.2428	0.28068	0.24467	0.35701	0.22448	0.17026	0.1399	0.16505	0.23604	0.14663	0.17628	0.15681	0.038851	0.038851	0.039178	0.2093	0.18475	0.36038	0.12633	0.14822	0.19736	0.077355	0.10479	0.13464	0.041054	0.12763	0.12422	0.077685	0.21189	0.11149	0.10336	0.077815	0.090239	0.12882	0.058101	0.1756
1422	0.26252	0.27799	0.25022	0.33961	0.20978	0.17721	0.13739	0.16039	0.23468	0.13803	0.17585	0.15729	0.036383	0.036383	0.036328	0.20832	0.17808	0.36612	0.12862	0.15159	0.19621	0.071996	0.10314	0.12627	0.040673	0.12641	0.11538	0.078736	0.2028	0.10295	0.098642	0.079733	0.092771	0.12882	0.05687	0.17216
1422.9	0.29092	0.28073	0.23333	0.33856	0.20283	0.17624	0.13823	0.16161	0.23345	0.14707	0.16309	0.15422	0.040296	0.040296	0.020234	0.20354	0.17072	0.3772	0.13819	0.14568	0.20525	0.07144	0.095955	0.11091	0.043043	0.12217	0.10445	0.073872	0.19948	0.096506	0.08907	0.075778	0.091479	0.12777	0.051932	0.17217
1423.8	0.26869	0.27721	0.22493	0.31812	0.19165	0.16768	0.12867	0.16755	0.22794	0.13683	0.16282	0.14872	0.039212	0.039212	0.02247	0.19088	0.16067	0.38073	0.13962	0.14535	0.20053	0.06172	0.08832	0.10467	0.045212	0.12351	0.10732	0.061861	0.18818	0.082671	0.083875	0.06783	0.0826	0.11318	0.052351	0.17265
1424.6	0.2754	0.28246	0.24021	0.30041	0.19898	0.14792	0.12843	0.16996	0.21295	0.13872	0.15695	0.16335	0.041596	0.041596	0.028491	0.1968	0.15559	0.38698	0.1336	0.15551	0.20446	0.064749	0.080239	0.097978	0.044853	0.12183	0.11698	0.054266	0.18756	0.082342	0.077964	0.0636	0.082928	0.10827	0.059262	0.18542
1425.5	0.31346	0.29468	0.25313	0.30995	0.21466	0.13697	0.13166	0.17322	0.23083	0.13648	0.15712	0.15881	0.051446	0.051446	0.039832	0.19974	0.15012	0.40601	0.14823	0.16044	0.21567	0.077489	0.087885	0.10205	0.053149	0.1271	0.12488	0.056484	0.19556	0.083252	0.080341	0.069585	0.1011	0.11779	0.068225	0.20106
1426.3	0.30451	0.2662	0.22756	0.30401	0.1919	0.094638	0.11375	0.15262	0.23118	0.13082	0.15843	0.15086	0.046408	0.046408	0.032111	0.18412	0.1386	0.40188	0.15074	0.1462	0.20439	0.06774	0.079468	0.09527	0.047066	0.10951	0.11733	0.045618	0.18691	0.070141	0.065395	0.055791	0.098591	0.098549	0.059928	0.1979
1427.2	0.28398	0.27368	0.23781	0.30625	0.20185	0.094373	0.11494	0.14513	0.23439	0.12996	0.16814	0.16424	0.042662	0.042662	0.039793	0.17843	0.13306	0.40395	0.15893	0.14733	0.19571	0.068974	0.077616	0.09159	0.042602	0.10829	0.12425	0.053573	0.18628	0.070875	0.066914	0.061369	0.096422	0.09286	0.067268	0.19778
1428.1	0.29022	0.27935	0.24707	0.32996	0.21397	0.11688	0.12056	0.11766	0.25268	0.14483	0.16679	0.17569	0.058245	0.058245	0.041863	0.19452	0.12913	0.42651	0.17719	0.15389	0.21352	0.084899	0.079291	0.097337	0.053066	0.10779	0.12587	0.071123	0.19154	0.081138	0.067362	0.063937	0.11044	0.11846	0.08234	0.20622
1428.9	0.29719	0.28154	0.24421	0.32712	0.19703	0.13233	0.10826	0.10196	0.27045	0.12459	0.16713	0.16027	0.066729	0.066729	0.041954	0.1794	0.1217	0.43388	0.19382	0.15226	0.21482	0.08634	0.076397	0.092996	0.05076	0.095974	0.12497	0.072812	0.1772	0.08879	0.058016	0.060811	0.10482	0.11149	0.078027	0.19638
1429.8	0.23713	0.26477	0.22781	0.31935	0.18964	0.13777	0.087952	0.079025	0.26548	0.10144	0.15765	0.1302	0.056115	0.056115	0.0337	0.17081	0.11094	0.41834	0.1963	0.14447	0.21702	0.076266	0.065776	0.066001	0.041083	0.08742	0.11293	0.062328	0.16046	0.078264	0.051553	0.050949	0.090825	0.097991	0.072776	0.17413
1430.7	0.20842	0.2696	0.23956	0.31992	0.21195	0.15545	0.095236	0.072732	0.26207	0.10985	0.15533	0.12295	0.060282	0.060282	0.052554	0.184	0.11052	0.42053	0.21484	0.1551	0.22727	0.088757	0.069611	0.065122	0.048469	0.087007	0.13007	0.062968	0.16073	0.086592	0.048579	0.049358	0.09259	0.10872	0.083177	0.17852
1431.5	0.23179	0.25115	0.22357	0.29941	0.20159	0.15057	0.10241	0.062253	0.27388	0.09582	0.14265	0.10459	0.059934	0.059934	0.048503	0.1821	0.099629	0.40885	0.22802	0.15493	0.22667	0.087772	0.061101	0.053232	0.04417	0.073287	0.11335	0.062254	0.14592	0.083911	0.042764	0.040446	0.089497	0.10381	0.075009	0.17725
1432.4	0.2706	0.25947	0.22625	0.30786	0.21458	0.14121	0.10755	0.083873	0.27972	0.095023	0.15327	0.1137	0.060006	0.060006	0.062041	0.1845	0.096712	0.39831	0.24684	0.17193	0.22746	0.091821	0.063843	0.057939	0.044499	0.073446	0.13088	0.056318	0.14735	0.077975	0.052691	0.046241	0.087735	0.097333	0.074275	0.19285
1433.2	0.23852	0.23838	0.20871	0.26829	0.21773	0.11822	0.11615	0.071715	0.26007	0.10262	0.14368	0.09935	0.046669	0.046669	0.070247	0.18507	0.089444	0.3804	0.25376	0.16585	0.21975	0.092768	0.061349	0.047816	0.042019	0.069945	0.11579	0.046999	0.14445	0.057926	0.0593	0.040259	0.084365	0.0967	0.072934	0.19124
1434.1	0.26336	0.23234	0.20036	0.25973	0.21213	0.11404	0.1171	0.06562	0.25734	0.10969	0.14757	0.12187	0.056454	0.056454	0.090031	0.19068	0.087032	0.37923	0.26383	0.1734	0.21695	0.096893	0.064313	0.063878	0.042166	0.064615	0.11746	0.057373	0.14043	0.063238	0.053768	0.033877	0.080945	0.10458	0.077295	0.20686
1434.9	0.26963	0.22811	0.19131	0.24709	0.18672	0.11262	0.10086	0.047433	0.25266	0.080814	0.13885	0.12351	0.058327	0.058327	0.081549	0.1761	0.07977	0.3603	0.26	0.16203	0.21179	0.092377	0.058641	0.06559	0.033211	0.057881	0.10056	0.055896	0.12904	0.047895	0.045082	0.032731	0.069728	0.094238	0.070108	0.20768
1435.8	0.27421	0.23141	0.20984	0.23907	0.1848	0.12069	0.096803	0.057983	0.25409	0.095195	0.14205	0.14968	0.074641	0.074641	0.10197	0.18507	0.078346	0.35501	0.26259	0.16698	0.21934	0.09459	0.068695	0.08892	0.040914	0.06353	0.12147	0.054362	0.13454	0.05226	0.053097	0.036333	0.074614	0.10299	0.0713	0.2181
1436.7	0.24335	0.20515	0.19394	0.18507	0.15108	0.11066	0.07267	0.03341	0.23225	0.07417	0.12407	0.13251	0.066505	0.066505	0.10686	0.17131	0.068893	0.32109	0.24872	0.13812	0.20645	0.084409	0.06273	0.080019	0.030064	0.043123	0.093689	0.050754	0.11469	0.035665	0.034913	0.028705	0.062979	0.089283	0.055309	0.20189
1437.5	0.26409	0.20789	0.19671	0.18541	0.12816	0.1258	0.059889	0.034392	0.23446	0.065285	0.11846	0.13609	0.074513	0.074513	0.11967	0.1771	0.065101	0.31129	0.24682	0.1359	0.20215	0.090027	0.064106	0.09339	0.035572	0.043032	0.10229	0.057126	0.11379	0.038727	0.025401	0.027902	0.057635	0.091727	0.055172	0.20561
1438.4	0.26531	0.21997	0.21299	0.16771	0.11888	0.13078	0.069565	0.056885	0.24344	0.067838	0.1113	0.13356	0.077657	0.077657	0.136	0.18275	0.063654	0.2882	0.2429	0.14602	0.20237	0.094134	0.066763	0.10257	0.038775	0.041475	0.10475	0.053804	0.116	0.02976	0.033254	0.036584	0.059475	0.094045	0.045188	0.19873
1439.3	0.28533	0.2365	0.23136	0.16822	0.12157	0.15782	0.078037	0.061227	0.23902	0.095038	0.11284	0.13114	0.089338	0.089338	0.16562	0.20092	0.06266	0.28189	0.24281	0.1607	0.20931	0.11021	0.076646	0.10942	0.049678	0.049479	0.11042	0.070535	0.12575	0.050682	0.052696	0.041745	0.060402	0.10774	0.046493	0.20078
1440.1	0.27039	0.24523	0.22226	0.18934	0.12625	0.16642	0.057722	0.047426	0.22836	0.088912	0.10063	0.10295	0.089448	0.089448	0.18527	0.20746	0.065895	0.27006	0.23268	0.16338	0.21029	0.11824	0.07077	0.10798	0.052148	0.046786	0.10572	0.083199	0.12657	0.043886	0.048466	0.050076	0.057503	0.11182	0.049848	0.19837
1441	0.25426	0.26218	0.22249	0.19193	0.10265	0.16745	0.066917	0.048593	0.21902	0.084733	0.086905	0.090401	0.091208	0.091208	0.19904	0.20967	0.063044	0.25188	0.22112	0.17648	0.20647	0.12289	0.068064	0.11347	0.05067	0.047192	0.10713	0.084333	0.12555	0.043767	0.051431	0.051572	0.050094	0.10751	0.045543	0.18853
1441.8	0.25597	0.26729	0.24222	0.21938	0.11996	0.17192	0.072646	0.054805	0.22254	0.10769	0.094082	0.093463	0.10395	0.10395	0.22384	0.22012	0.067065	0.23845	0.21561	0.18992	0.2126	0.13603	0.079254	0.12392	0.055251	0.046257	0.11093	0.10507	0.13956	0.044242	0.068292	0.061823	0.059693	0.12183	0.051552	0.19274
1442.7	0.24779	0.26974	0.23839	0.24598	0.12349	0.19191	0.079322	0.055298	0.22255	0.12376	0.10055	0.098947	0.10667	0.10667	0.23701	0.2258	0.069379	0.23416	0.21468	0.19356	0.22339	0.15856	0.089785	0.12977	0.05872	0.051764	0.10814	0.12011	0.14661	0.061839	0.084193	0.073957	0.069842	0.1362	0.063798	0.20533
1443.6	0.21309	0.25101	0.22563	0.22766	0.11433	0.18225	0.077523	0.052949	0.22946	0.11436	0.09343	0.098457	0.10122	0.10122	0.2431	0.22572	0.069237	0.21279	0.20401	0.18876	0.2241	0.16423	0.090567	0.13331	0.054037	0.043404	0.11155	0.11282	0.14427	0.051594	0.074299	0.076037	0.073948	0.14046	0.062008	0.20153
1444.4	0.19986	0.23534	0.22207	0.20645	0.090661	0.16829	0.077156	0.061357	0.21037	0.10125	0.10203	0.10382	0.09287	0.09287	0.24154	0.21919	0.063255	0.18432	0.19208	0.18076	0.218	0.16851	0.098275	0.14088	0.047809	0.0347	0.096129	0.10301	0.13893	0.047934	0.071731	0.063801	0.068025	0.13136	0.05613	0.19114
1445.3	0.20374	0.23375	0.23062	0.21622	0.10848	0.1876	0.069494	0.067911	0.22169	0.1103	0.12281	0.11429	0.10057	0.10057	0.25696	0.22768	0.065152	0.18737	0.18969	0.1829	0.22804	0.18656	0.11453	0.15681	0.061489	0.047596	0.099738	0.11626	0.15084	0.056403	0.080971	0.070022	0.080282	0.14423	0.058943	0.20294
1446.1	0.19919	0.23968	0.22355	0.22039	0.083012	0.17415	0.062189	0.07178	0.21092	0.10683	0.12018	0.10375	0.095009	0.095009	0.2474	0.2236	0.059921	0.16924	0.17594	0.16831	0.23096	0.18675	0.10877	0.15903	0.061324	0.042806	0.077578	0.10038	0.13776	0.048064	0.077609	0.061197	0.073731	0.13584	0.053465	0.19185
1447	0.19922	0.23168	0.23362	0.21011	0.080599	0.16123	0.05907	0.068941	0.19496	0.11164	0.12052	0.089933	0.10044	0.10044	0.25539	0.226	0.059982	0.16489	0.16934	0.15991	0.22656	0.19244	0.11559	0.1702	0.074743	0.041866	0.083858	0.10837	0.14128	0.038984	0.081738	0.059745	0.076186	0.13038	0.052083	0.19049
1447.8	0.19829	0.23928	0.22848	0.22144	0.08515	0.16986	0.067409	0.079874	0.18561	0.12649	0.13249	0.10087	0.10188	0.10188	0.26105	0.22445	0.060014	0.17785	0.1661	0.158	0.22697	0.1993	0.11835	0.18097	0.074303	0.037885	0.070191	0.11312	0.14486	0.043957	0.098709	0.058959	0.072642	0.12746	0.056418	0.18849
1448.7	0.20941	0.2611	0.25261	0.24215	0.084117	0.20383	0.077538	0.091819	0.22149	0.15237	0.15301	0.11167	0.11566	0.11566	0.27891	0.2344	0.066941	0.19943	0.16759	0.16869	0.24414	0.22194	0.13586	0.19724	0.094097	0.055454	0.084021	0.1212	0.15742	0.070277	0.11703	0.074579	0.088334	0.1468	0.071821	0.20284
1449.6	0.20197	0.25073	0.26237	0.23853	0.073886	0.20954	0.082178	0.10109	0.22022	0.16311	0.14663	0.10283	0.12295	0.12295	0.27868	0.23824	0.070171	0.2044	0.1624	0.17027	0.24625	0.22333	0.13849	0.19747	0.099926	0.050112	0.079281	0.12045	0.15333	0.083661	0.11589	0.080933	0.088297	0.15404	0.076872	0.19335
1450.4	0.19043	0.25972	0.25652	0.22487	0.088789	0.24403	0.095409	0.10934	0.24167	0.15869	0.16647	0.11265	0.13039	0.13039	0.28734	0.24548	0.074796	0.22936	0.17242	0.18891	0.25639	0.23926	0.1546	0.21091	0.11157	0.063374	0.090273	0.13405	0.16164	0.10817	0.13159	0.095302	0.09738	0.15706	0.085467	0.20994
1451.3	0.19288	0.25505	0.26696	0.22977	0.084026	0.23681	0.098245	0.12466	0.24506	0.16199	0.18532	0.11903	0.1362	0.1362	0.29163	0.24423	0.074247	0.23709	0.17721	0.18821	0.25651	0.24333	0.16273	0.21763	0.11385	0.068681	0.087587	0.12615	0.16311	0.12115	0.12708	0.10021	0.092044	0.16594	0.09186	0.21634
1452.1	0.20884	0.27492	0.28283	0.2444	0.094745	0.24631	0.091889	0.13713	0.25432	0.17385	0.20644	0.1059	0.14482	0.14482	0.29301	0.24265	0.079772	0.2405	0.18637	0.19632	0.26039	0.25158	0.17261	0.22561	0.13861	0.088255	0.094063	0.12269	0.16357	0.13147	0.12858	0.10964	0.096272	0.17892	0.098149	0.22448
1453	0.2002	0.26036	0.2626	0.22737	0.10745	0.22514	0.093415	0.14204	0.24239	0.17235	0.20063	0.099712	0.14735	0.14735	0.28066	0.2368	0.07895	0.24202	0.19941	0.19437	0.25571	0.25311	0.17273	0.22473	0.14496	0.08272	0.082295	0.11993	0.15451	0.12875	0.12892	0.12059	0.10239	0.17947	0.097986	0.21949
1453.9	0.21905	0.28231	0.27218	0.26618	0.11213	0.21843	0.10915	0.13686	0.25033	0.19522	0.22441	0.11413	0.14988	0.14988	0.28794	0.23665	0.081063	0.25241	0.21496	0.19884	0.26035	0.26696	0.18139	0.24463	0.15659	0.089176	0.089387	0.12728	0.16233	0.13952	0.14712	0.12705	0.10062	0.18447	0.11105	0.23657
1454.7	0.21597	0.28057	0.27032	0.26823	0.10791	0.18053	0.10983	0.12851	0.24555	0.21273	0.21875	0.10622	0.14742	0.14742	0.28972	0.23074	0.083042	0.24242	0.22142	0.17993	0.25155	0.26388	0.18001	0.24423	0.15806	0.080831	0.083827	0.12557	0.16087	0.13278	0.14085	0.12813	0.095315	0.18759	0.10814	0.23107
1455.6	0.22397	0.30071	0.25327	0.272	0.10825	0.18833	0.11469	0.11764	0.25077	0.21634	0.22179	0.11319	0.14762	0.14762	0.28242	0.22735	0.084077	0.2468	0.23045	0.18281	0.25039	0.26472	0.17492	0.24625	0.16809	0.084866	0.079385	0.13406	0.15569	0.14205	0.15571	0.13409	0.10639	0.18195	0.11374	0.23229
1456.4	0.238	0.30607	0.26589	0.27934	0.11404	0.17956	0.12779	0.12742	0.26923	0.21732	0.23155	0.12624	0.15417	0.15417	0.28661	0.2349	0.084599	0.25366	0.24981	0.18662	0.25695	0.27356	0.1829	0.25287	0.18094	0.086107	0.086785	0.14948	0.16657	0.15445	0.17174	0.15066	0.12136	0.18814	0.12719	0.23688
1457.3	0.2014	0.31185	0.27391	0.28532	0.092745	0.18062	0.12022	0.10831	0.28133	0.22395	0.24903	0.12501	0.14936	0.14936	0.29446	0.23376	0.084659	0.25619	0.25683	0.17793	0.2476	0.26511	0.18697	0.2515	0.17904	0.091619	0.091582	0.15352	0.17048	0.15938	0.17274	0.1435	0.11417	0.18217	0.13754	0.23598
1458.1	0.19301	0.3179	0.26491	0.2486	0.088595	0.17669	0.1185	0.12399	0.29383	0.21392	0.23665	0.10998	0.14972	0.14972	0.28555	0.22508	0.086907	0.24967	0.27109	0.16579	0.24477	0.25691	0.17942	0.24409	0.1809	0.10167	0.096241	0.14394	0.16752	0.15758	0.16491	0.15307	0.12652	0.17469	0.13682	0.23566
1459	0.21404	0.32103	0.28169	0.27622	0.094435	0.21879	0.12335	0.15277	0.32139	0.21698	0.25246	0.12337	0.15848	0.15848	0.28907	0.23095	0.090687	0.27058	0.29106	0.18583	0.2583	0.26477	0.18824	0.26126	0.19867	0.12246	0.11858	0.16181	0.17665	0.17689	0.17797	0.17435	0.14986	0.18267	0.15863	0.24584
1459.9	0.19841	0.33294	0.3078	0.27219	0.1015	0.2352	0.12055	0.16459	0.34011	0.23959	0.26335	0.13517	0.17124	0.17124	0.29637	0.2388	0.097938	0.2834	0.30807	0.18391	0.26793	0.27742	0.20221	0.27242	0.21853	0.13292	0.13924	0.16914	0.18685	0.1866	0.18661	0.18648	0.15739	0.20138	0.18055	0.25653
1460.7	0.17363	0.32519	0.28972	0.25643	0.085894	0.2411	0.11023	0.15524	0.33714	0.24569	0.26066	0.12988	0.17583	0.17583	0.29726	0.23415	0.10057	0.2848	0.31511	0.17136	0.26128	0.27169	0.20399	0.27194	0.21243	0.1425	0.14378	0.15977	0.18317	0.18486	0.18134	0.19219	0.1609	0.1945	0.18537	0.25796
1461.6	0.21057	0.34992	0.30814	0.27948	0.11646	0.26406	0.12665	0.1842	0.35157	0.25522	0.26791	0.14728	0.19356	0.19356	0.30445	0.24351	0.1089	0.29336	0.33743	0.18634	0.27742	0.28897	0.20318	0.28528	0.22708	0.16618	0.17843	0.17654	0.1981	0.1976	0.19806	0.2197	0.18398	0.21505	0.1934	0.27784
1462.4	0.19134	0.35304	0.31513	0.2976	0.11782	0.26427	0.11703	0.17518	0.3573	0.25801	0.284	0.16014	0.20094	0.20094	0.30489	0.24988	0.1123	0.29883	0.34405	0.18688	0.27252	0.29264	0.2159	0.28913	0.23482	0.18191	0.1835	0.19241	0.20213	0.20167	0.21879	0.22657	0.19173	0.22415	0.20645	0.27966
1463.3	0.19935	0.37693	0.32755	0.29293	0.12316	0.26414	0.12247	0.16886	0.359	0.29346	0.31344	0.16581	0.21524	0.21524	0.30633	0.25823	0.11566	0.30085	0.35368	0.18229	0.26932	0.30165	0.2201	0.27787	0.24376	0.19899	0.20425	0.1979	0.20041	0.21126	0.23526	0.24197	0.19176	0.23662	0.21326	0.2815
1464.1	0.19723	0.35691	0.31153	0.28877	0.11865	0.25245	0.12073	0.1538	0.34939	0.30947	0.30148	0.14632	0.21627	0.21627	0.29757	0.2542	0.11433	0.28054	0.35641	0.17709	0.26649	0.29264	0.21341	0.26702	0.23547	0.21109	0.21198	0.19761	0.19892	0.20723	0.23535	0.25537	0.19228	0.23092	0.20609	0.26848
1465	0.23924	0.36672	0.32505	0.31458	0.13081	0.26456	0.13941	0.1663	0.36225	0.32852	0.31982	0.16124	0.23071	0.23071	0.30358	0.27446	0.12106	0.28025	0.36954	0.18913	0.27613	0.30012	0.22785	0.27364	0.25735	0.23046	0.22953	0.22124	0.2054	0.22098	0.25235	0.28031	0.20924	0.24318	0.22349	0.27983
1465.8	0.25063	0.35032	0.30552	0.29716	0.12481	0.25735	0.14471	0.16872	0.35524	0.35266	0.31587	0.15869	0.23298	0.23298	0.29534	0.27928	0.12204	0.27858	0.36663	0.18555	0.27399	0.30515	0.23634	0.26841	0.26261	0.23432	0.2236	0.227	0.20445	0.22948	0.26472	0.29657	0.21004	0.24254	0.23283	0.27926
1466.7	0.26973	0.35567	0.31582	0.30375	0.14684	0.28032	0.17605	0.20088	0.35017	0.39113	0.32468	0.16944	0.24216	0.24216	0.30309	0.29145	0.12698	0.27508	0.37865	0.20123	0.28141	0.32339	0.24102	0.26746	0.26708	0.24558	0.25125	0.23902	0.21493	0.24933	0.28906	0.33082	0.22157	0.25993	0.2496	0.28369
1467.5	0.24856	0.34275	0.30115	0.26864	0.14178	0.28536	0.18254	0.20246	0.34431	0.38773	0.29968	0.16236	0.23835	0.23835	0.29532	0.28894	0.12841	0.2548	0.37855	0.19521	0.28447	0.32206	0.23254	0.2622	0.25685	0.24987	0.24163	0.2277	0.21374	0.25408	0.28958	0.34602	0.22754	0.26456	0.25015	0.27728
1468.4	0.26236	0.35255	0.30683	0.27814	0.15218	0.31091	0.20778	0.23025	0.36705	0.3886	0.32476	0.18212	0.24944	0.24944	0.30793	0.29915	0.13576	0.25355	0.37616	0.21191	0.29542	0.33329	0.24329	0.26822	0.26042	0.26604	0.26044	0.23583	0.22128	0.27204	0.30775	0.37094	0.24751	0.27531	0.26894	0.28848
1469.3	0.23493	0.33239	0.3001	0.23368	0.12172	0.30526	0.20722	0.21756	0.36873	0.38975	0.30917	0.17234	0.24409	0.24409	0.29396	0.28522	0.13379	0.2352	0.36009	0.19575	0.29711	0.33354	0.22913	0.25376	0.23895	0.26116	0.26193	0.2304	0.21798	0.2707	0.31272	0.3782	0.24582	0.27408	0.2673	0.28156
1470.1	0.24874	0.33912	0.31873	0.23248	0.12429	0.31445	0.21884	0.22806	0.37133	0.40303	0.30636	0.17415	0.25223	0.25223	0.29935	0.2881	0.13584	0.22135	0.35334	0.20073	0.30523	0.32855	0.22191	0.2493	0.23482	0.2698	0.28265	0.22918	0.2235	0.27268	0.3195	0.38889	0.25452	0.27556	0.27344	0.28017
1471	0.2459	0.31951	0.31226	0.21596	0.11793	0.31449	0.19785	0.21083	0.38729	0.40445	0.30914	0.17069	0.25557	0.25557	0.30092	0.29785	0.13821	0.21031	0.34032	0.19691	0.32307	0.32805	0.22135	0.24642	0.23553	0.28219	0.2912	0.23196	0.2302	0.27879	0.31498	0.40054	0.27353	0.28282	0.27953	0.28238
1471.8	0.22739	0.29335	0.3101	0.22787	0.10295	0.31159	0.19835	0.1936	0.39507	0.40395	0.32469	0.17418	0.25986	0.25986	0.30675	0.30862	0.1415	0.21146	0.32749	0.1942	0.31695	0.32253	0.2328	0.23753	0.23317	0.28238	0.30838	0.25157	0.24025	0.28735	0.32553	0.41318	0.29366	0.28264	0.29054	0.28345
1472.7	0.18284	0.25952	0.28159	0.19146	0.070896	0.29095	0.17401	0.15588	0.36544	0.39492	0.28682	0.15302	0.24439	0.24439	0.29279	0.29451	0.13697	0.19065	0.30337	0.17283	0.29517	0.30738	0.21345	0.21711	0.21303	0.26708	0.28899	0.23421	0.22665	0.27983	0.30784	0.41357	0.27778	0.27043	0.27487	0.2729
1473.5	0.20797	0.28242	0.30172	0.24527	0.11348	0.30892	0.1978	0.18066	0.37373	0.42734	0.31429	0.17394	0.26251	0.26251	0.31828	0.31821	0.14793	0.2009	0.30496	0.20121	0.3091	0.32295	0.2242	0.23417	0.23257	0.29271	0.32076	0.25971	0.25132	0.30447	0.33008	0.44669	0.30816	0.29348	0.29452	0.29371
1474.4	0.1762	0.26851	0.29913	0.24479	0.11338	0.29689	0.18731	0.16042	0.37371	0.42285	0.31273	0.17619	0.26507	0.26507	0.31941	0.31954	0.15115	0.1912	0.28684	0.19563	0.30184	0.32124	0.22821	0.22421	0.22972	0.29903	0.32286	0.26619	0.24968	0.31329	0.33005	0.46494	0.32349	0.30409	0.30421	0.29295
1475.2	0.17626	0.26061	0.28927	0.22133	0.11209	0.29607	0.19257	0.1563	0.3603	0.41601	0.29196	0.17305	0.26458	0.26458	0.30893	0.31006	0.15008	0.18909	0.26656	0.18701	0.28265	0.30912	0.2221	0.21314	0.22375	0.29765	0.31661	0.25588	0.23816	0.31743	0.32744	0.46948	0.30928	0.29628	0.29967	0.28383
1476.1	0.21176	0.27653	0.29168	0.2452	0.13821	0.303	0.19712	0.17991	0.35845	0.4297	0.28366	0.19675	0.27454	0.27454	0.32317	0.31833	0.15165	0.18013	0.25324	0.20898	0.29994	0.31395	0.21681	0.22346	0.23421	0.32068	0.33109	0.26516	0.24898	0.33086	0.33717	0.4971	0.3189	0.31314	0.30472	0.30333
1476.9	0.25208	0.2965	0.31638	0.28406	0.17101	0.32821	0.21242	0.19864	0.3779	0.4533	0.3138	0.21825	0.29154	0.29154	0.33658	0.34198	0.15752	0.19442	0.25488	0.23078	0.32497	0.33264	0.23361	0.23228	0.2582	0.34723	0.37096	0.29359	0.2713	0.36192	0.36876	0.52011	0.34713	0.34935	0.3283	0.32038
1477.8	0.25744	0.28218	0.30901	0.26301	0.16763	0.33256	0.21159	0.1989	0.36201	0.43986	0.29836	0.21349	0.28878	0.28878	0.33785	0.33993	0.15061	0.1862	0.23554	0.22817	0.31457	0.32321	0.22732	0.22358	0.25585	0.34861	0.38074	0.28842	0.26774	0.37117	0.3704	0.52383	0.33886	0.35021	0.32706	0.3209
1478.7	0.31682	0.29935	0.30903	0.27567	0.18864	0.35708	0.23512	0.21982	0.36834	0.46236	0.30522	0.22411	0.29848	0.29848	0.35511	0.34372	0.15224	0.1953	0.23579	0.23993	0.32735	0.33209	0.23361	0.2299	0.26654	0.37371	0.39612	0.30123	0.28071	0.38358	0.3939	0.53746	0.3501	0.36464	0.33608	0.34099
1479.5	0.30651	0.2835	0.29649	0.28512	0.18122	0.35317	0.24205	0.21539	0.36714	0.46339	0.30115	0.23521	0.30394	0.30394	0.3703	0.3406	0.14999	0.19053	0.22927	0.24629	0.33166	0.3335	0.23051	0.22907	0.26684	0.37747	0.40257	0.30528	0.28386	0.38968	0.40703	0.54145	0.35717	0.37631	0.34169	0.35898
1480.4	0.34538	0.29412	0.30932	0.30699	0.19242	0.37424	0.24981	0.23228	0.38086	0.46744	0.32105	0.23873	0.31759	0.31759	0.38417	0.34917	0.15314	0.20708	0.22639	0.25492	0.34138	0.34074	0.2391	0.24078	0.28015	0.39065	0.42178	0.31505	0.28952	0.40982	0.42081	0.55109	0.36688	0.39409	0.3617	0.36968
1481.2	0.37437	0.29652	0.31865	0.31883	0.19621	0.37393	0.24729	0.25691	0.37704	0.45813	0.31809	0.24676	0.32041	0.32041	0.39626	0.33937	0.15304	0.20816	0.2162	0.2541	0.33359	0.33629	0.2386	0.23516	0.28404	0.39788	0.42462	0.3192	0.28978	0.41316	0.42582	0.56189	0.36085	0.38527	0.37082	0.37469
1482.1	0.36768	0.28972	0.32017	0.34481	0.20304	0.36862	0.23665	0.26137	0.37712	0.45432	0.3293	0.26039	0.32351	0.32351	0.40133	0.344	0.15432	0.21327	0.20918	0.25006	0.33642	0.33425	0.2431	0.233	0.28732	0.40531	0.42907	0.33115	0.28705	0.42292	0.43107	0.56486	0.36611	0.38863	0.38028	0.38098
1482.9	0.34627	0.27009	0.32336	0.35291	0.20291	0.37607	0.23484	0.25626	0.37927	0.45809	0.32662	0.26229	0.33528	0.33528	0.40922	0.34755	0.15415	0.2143	0.19845	0.24755	0.33788	0.33249	0.2388	0.2364	0.29629	0.4046	0.45147	0.33102	0.2912	0.44269	0.43817	0.56585	0.36712	0.39205	0.38517	0.38319
1483.8	0.38418	0.30859	0.33978	0.41023	0.24793	0.39525	0.25095	0.28677	0.39818	0.47509	0.35073	0.27944	0.34978	0.34978	0.43782	0.3664	0.16087	0.23139	0.19646	0.2649	0.35127	0.34962	0.2543	0.24704	0.31704	0.42955	0.48301	0.35626	0.31021	0.46005	0.45422	0.58317	0.38194	0.4066	0.40529	0.40033
1484.6	0.3365	0.28256	0.32805	0.3981	0.23556	0.36528	0.24173	0.26805	0.37095	0.46591	0.32224	0.27046	0.33779	0.33779	0.43898	0.3541	0.15561	0.21434	0.18127	0.24955	0.33093	0.33753	0.24601	0.23831	0.31075	0.41835	0.47704	0.34144	0.29944	0.45282	0.44386	0.5693	0.36463	0.39257	0.39747	0.40261
1485.5	0.34379	0.29095	0.32745	0.40981	0.25016	0.36756	0.25425	0.27184	0.38765	0.48483	0.32826	0.27307	0.34227	0.34227	0.45149	0.35949	0.15389	0.22519	0.17774	0.25491	0.34065	0.3307	0.24306	0.24804	0.31538	0.42732	0.49475	0.34329	0.30185	0.46066	0.44435	0.5663	0.37513	0.39895	0.39816	0.41528
1486.3	0.36337	0.29488	0.32713	0.40876	0.2463	0.38276	0.25768	0.28673	0.37861	0.49232	0.32053	0.27347	0.33911	0.33911	0.45777	0.3536	0.15233	0.22539	0.17159	0.25841	0.32895	0.33234	0.24262	0.25125	0.32464	0.43345	0.50047	0.34276	0.30234	0.45981	0.44088	0.56526	0.36369	0.40125	0.39764	0.42727
1487.2	0.35571	0.28905	0.31816	0.41759	0.2426	0.38194	0.25992	0.30213	0.36787	0.48479	0.33019	0.27106	0.33114	0.33114	0.46396	0.35186	0.14966	0.22204	0.16742	0.26309	0.32604	0.33177	0.24941	0.2565	0.32751	0.43505	0.50317	0.34202	0.2945	0.45855	0.43822	0.56386	0.3542	0.40229	0.4062	0.44127
1488	0.33864	0.27709	0.31017	0.4152	0.2268	0.36266	0.2612	0.27803	0.34427	0.46363	0.32119	0.26241	0.32439	0.32439	0.45795	0.34325	0.14529	0.21296	0.1629	0.24801	0.3187	0.31566	0.24054	0.25687	0.3296	0.43225	0.4976	0.33466	0.28624	0.45659	0.42761	0.54595	0.33935	0.39096	0.40113	0.44351
1488.9	0.39029	0.30039	0.32948	0.44124	0.26446	0.392	0.27968	0.30402	0.34691	0.4853	0.35358	0.28121	0.34116	0.34116	0.46852	0.34764	0.15257	0.23753	0.17235	0.26073	0.33354	0.32859	0.25178	0.26903	0.35352	0.45261	0.52307	0.34436	0.3056	0.4754	0.43716	0.55052	0.35879	0.40496	0.42176	0.4632
1489.8	0.39637	0.2947	0.31799	0.44993	0.26534	0.39617	0.26925	0.29673	0.32499	0.46703	0.33953	0.27426	0.34466	0.34466	0.46324	0.3508	0.15095	0.2338	0.17044	0.26077	0.3298	0.3286	0.24889	0.27286	0.36387	0.45291	0.51086	0.34768	0.30159	0.47703	0.43447	0.54393	0.35468	0.39955	0.42244	0.46677
1490.6	0.3658	0.27675	0.31792	0.45778	0.27001	0.38431	0.26073	0.29213	0.33347	0.46612	0.32422	0.27681	0.3418	0.3418	0.47522	0.34411	0.15023	0.23817	0.17033	0.2669	0.33951	0.33131	0.24056	0.27909	0.36671	0.45062	0.51582	0.33937	0.30159	0.48268	0.42869	0.53479	0.356	0.39999	0.42242	0.47132
1491.5	0.38322	0.27636	0.31562	0.47279	0.28529	0.37883	0.24922	0.31073	0.33428	0.4641	0.32111	0.27619	0.34673	0.34673	0.47373	0.34212	0.15111	0.24952	0.17165	0.27481	0.33829	0.32999	0.23824	0.28522	0.37918	0.45528	0.50575	0.34643	0.30651	0.48841	0.42107	0.53642	0.35964	0.39747	0.41967	0.47479
1492.3	0.38062	0.26649	0.30731	0.47163	0.28651	0.39472	0.24093	0.33822	0.32391	0.47943	0.32179	0.26981	0.34179	0.34179	0.47606	0.33394	0.15325	0.25706	0.17676	0.28998	0.34196	0.32884	0.23365	0.2931	0.3795	0.45641	0.50221	0.33869	0.30789	0.49238	0.42026	0.54005	0.36299	0.39777	0.42606	0.48165
1493.2	0.33678	0.24003	0.27322	0.4475	0.25911	0.37716	0.21616	0.32187	0.30067	0.47796	0.28727	0.25245	0.33481	0.33481	0.46916	0.32243	0.1456	0.25249	0.17126	0.28218	0.32451	0.31934	0.21894	0.29218	0.37814	0.45394	0.48219	0.33614	0.29368	0.48145	0.40927	0.52184	0.34803	0.38359	0.41536	0.47549
1494	0.31513	0.25372	0.27077	0.46339	0.26701	0.36254	0.22136	0.34316	0.30381	0.50252	0.28935	0.27694	0.34017	0.34017	0.4765	0.31739	0.14797	0.25754	0.17374	0.28942	0.32198	0.32983	0.21951	0.30394	0.37241	0.46135	0.49382	0.34764	0.30015	0.4801	0.40693	0.5091	0.34868	0.39061	0.42319	0.48763
1494.8	0.32917	0.28051	0.27068	0.47316	0.27476	0.35895	0.21999	0.34428	0.30304	0.51771	0.29521	0.2786	0.34344	0.34344	0.47169	0.3184	0.14967	0.26437	0.17935	0.28771	0.32856	0.33272	0.22542	0.31122	0.37523	0.47403	0.4872	0.36001	0.29841	0.48296	0.40268	0.50219	0.35177	0.39518	0.4358	0.49932
1495.7	0.30487	0.27371	0.25985	0.46472	0.26012	0.34519	0.20871	0.30743	0.29317	0.50687	0.29659	0.27293	0.32957	0.32957	0.46595	0.30336	0.14633	0.2643	0.18054	0.28118	0.3261	0.32503	0.21497	0.30595	0.36099	0.46808	0.47772	0.35088	0.28679	0.46852	0.38715	0.47484	0.33675	0.38422	0.43101	0.49467
1496.5	0.30515	0.28363	0.2663	0.4665	0.27347	0.32762	0.19897	0.29511	0.2994	0.51434	0.32039	0.2814	0.33094	0.33094	0.464	0.31226	0.14795	0.27191	0.18582	0.27667	0.32501	0.32815	0.2241	0.31446	0.36507	0.4761	0.48338	0.36719	0.29462	0.46782	0.38113	0.46157	0.34409	0.38206	0.44141	0.5067
1497.4	0.31484	0.29955	0.28292	0.49144	0.27898	0.33369	0.19855	0.32194	0.31266	0.5068	0.34421	0.29463	0.32806	0.32806	0.46559	0.31682	0.15066	0.28382	0.19467	0.29237	0.33396	0.32643	0.2331	0.31855	0.35434	0.47806	0.49144	0.38207	0.29683	0.46916	0.37868	0.46016	0.33932	0.37761	0.45113	0.51347
1498.2	0.30573	0.27045	0.28644	0.46908	0.26725	0.34337	0.2004	0.32055	0.30628	0.49196	0.35259	0.27843	0.32328	0.32328	0.46117	0.31336	0.15099	0.28909	0.20255	0.28594	0.33402	0.32009	0.23239	0.31512	0.34778	0.4773	0.48396	0.38124	0.29077	0.4708	0.37204	0.45195	0.33943	0.37092	0.45597	0.50683
1499.1	0.31132	0.26546	0.28703	0.48315	0.27596	0.33961	0.19842	0.34	0.30212	0.48552	0.36463	0.28042	0.33322	0.33322	0.45708	0.31521	0.15523	0.30635	0.21411	0.30207	0.33685	0.31726	0.23241	0.32087	0.35112	0.48585	0.48376	0.39893	0.30359	0.47067	0.38024	0.44862	0.34248	0.36858	0.46841	0.50599
1500	0.31041	0.28027	0.29779	0.48804	0.29422	0.36446	0.20218	0.39709	0.30418	0.49065	0.37834	0.30193	0.34187	0.34187	0.45713	0.31781	0.15763	0.32209	0.22941	0.32369	0.34127	0.32005	0.24159	0.33417	0.35479	0.49655	0.48739	0.41849	0.31365	0.48524	0.38506	0.4547	0.3516	0.36958	0.49089	0.52127
1500.8	0.32444	0.27306	0.30074	0.48971	0.281	0.37328	0.19817	0.41772	0.3117	0.49013	0.36526	0.31428	0.35107	0.35107	0.44519	0.31204	0.15479	0.32237	0.23485	0.32664	0.34662	0.31962	0.23344	0.34151	0.34282	0.5001	0.47683	0.42211	0.30477	0.48685	0.38088	0.4492	0.35521	0.36104	0.49501	0.51166
1501.7	0.30616	0.26055	0.29017	0.45972	0.26976	0.36659	0.19953	0.42339	0.31193	0.49374	0.34601	0.30965	0.34855	0.34855	0.44199	0.30146	0.15129	0.32411	0.2396	0.32833	0.3564	0.33188	0.22251	0.34858	0.33671	0.50056	0.46257	0.4252	0.30555	0.48997	0.38107	0.44322	0.35744	0.37218	0.50797	0.51525
1502.5	0.32381	0.28651	0.29562	0.46991	0.29136	0.35971	0.20017	0.43561	0.31709	0.48605	0.35423	0.31892	0.35849	0.35849	0.44105	0.30467	0.1529	0.33472	0.2501	0.34319	0.36272	0.33652	0.22195	0.35809	0.3417	0.51205	0.46133	0.43754	0.32297	0.50021	0.39106	0.45126	0.36216	0.37224	0.52276	0.52284
1503.4	0.30119	0.26662	0.27794	0.43194	0.27983	0.34215	0.19759	0.41693	0.29873	0.47712	0.33273	0.31111	0.35003	0.35003	0.43021	0.28661	0.14768	0.32429	0.24359	0.32706	0.35499	0.32839	0.21017	0.35654	0.31872	0.506	0.45133	0.41569	0.31493	0.49323	0.37592	0.43377	0.35165	0.3631	0.52848	0.51371
1504.2	0.31353	0.28687	0.29092	0.43653	0.28343	0.33821	0.20085	0.39874	0.31259	0.48388	0.32496	0.32867	0.35612	0.35612	0.44115	0.30248	0.15408	0.33898	0.24411	0.31776	0.3675	0.33818	0.20994	0.37173	0.32082	0.52191	0.46204	0.432	0.33289	0.5042	0.39397	0.42889	0.36127	0.38395	0.55317	0.5204
1505.1	0.28657	0.29262	0.30292	0.41953	0.28857	0.33324	0.20866	0.42374	0.31527	0.48322	0.31819	0.33952	0.34807	0.34807	0.44911	0.2894	0.15399	0.34903	0.24757	0.328	0.35846	0.34238	0.21135	0.37178	0.31558	0.53281	0.46958	0.43316	0.34217	0.50716	0.39479	0.42356	0.35244	0.39896	0.57068	0.53032
1505.9	0.3223	0.32138	0.32105	0.45361	0.31296	0.34896	0.22196	0.43918	0.32718	0.48779	0.34017	0.36404	0.36191	0.36191	0.45159	0.29937	0.15754	0.35922	0.25714	0.33013	0.35914	0.34073	0.22011	0.38	0.31478	0.56114	0.48576	0.4415	0.35277	0.52817	0.40425	0.42424	0.36689	0.40417	0.59632	0.53716
1506.7	0.32041	0.29509	0.31381	0.44224	0.29147	0.34916	0.22295	0.44537	0.32777	0.4834	0.3296	0.37231	0.35184	0.35184	0.45134	0.29017	0.15379	0.36072	0.25741	0.32145	0.35492	0.33325	0.21651	0.38433	0.30496	0.55511	0.47913	0.43544	0.35055	0.53151	0.40029	0.41359	0.35863	0.4093	0.61517	0.53992
1507.6	0.34095	0.29667	0.3233	0.46988	0.28574	0.37212	0.23422	0.4645	0.35331	0.47378	0.36504	0.40243	0.36359	0.36359	0.45882	0.30927	0.15249	0.37618	0.2719	0.33761	0.37112	0.33991	0.23043	0.3875	0.31317	0.57245	0.48612	0.45839	0.36266	0.54562	0.41723	0.40986	0.37086	0.41739	0.63867	0.55497
1508.4	0.32291	0.27261	0.31843	0.44304	0.27049	0.35043	0.23784	0.46348	0.34143	0.46416	0.35742	0.40008	0.35746	0.35746	0.4542	0.29232	0.14585	0.36828	0.27125	0.33155	0.35948	0.33617	0.2235	0.38367	0.30029	0.58175	0.48477	0.44914	0.35786	0.54628	0.40849	0.4008	0.35676	0.40666	0.64924	0.54565
1509.3	0.35045	0.27559	0.32109	0.47325	0.29415	0.36063	0.24588	0.46934	0.34045	0.46845	0.35891	0.40102	0.36969	0.36969	0.45885	0.30313	0.14743	0.38527	0.27533	0.3255	0.37759	0.33891	0.22574	0.39217	0.30746	0.59426	0.49011	0.47266	0.37362	0.56798	0.43061	0.39666	0.36364	0.42192	0.67545	0.552
1510.1	0.33023	0.26254	0.3257	0.45392	0.29448	0.35858	0.25153	0.44882	0.34218	0.45743	0.34651	0.40365	0.37033	0.37033	0.45639	0.2917	0.14439	0.38289	0.27105	0.32358	0.37657	0.33633	0.21934	0.38596	0.30446	0.58936	0.47879	0.47043	0.37493	0.56877	0.43603	0.37862	0.34961	0.42071	0.6857	0.55443
1511	0.31919	0.27222	0.32334	0.46169	0.29076	0.35896	0.25562	0.45704	0.3525	0.47259	0.35122	0.41202	0.38176	0.38176	0.44562	0.2951	0.14419	0.39034	0.26316	0.33181	0.38305	0.33201	0.21987	0.38275	0.30155	0.60541	0.47571	0.47795	0.37848	0.57658	0.43957	0.3589	0.34828	0.4232	0.69569	0.54978
1511.8	0.29801	0.27019	0.32587	0.45515	0.29762	0.35571	0.26724	0.4498	0.35033	0.48127	0.32885	0.395	0.38633	0.38633	0.44711	0.28544	0.14768	0.3829	0.25947	0.32542	0.37935	0.33639	0.21965	0.38035	0.30019	0.60954	0.48101	0.49349	0.3865	0.58995	0.44266	0.36024	0.34437	0.42916	0.7121	0.54718
1512.7	0.30842	0.27653	0.33159	0.48115	0.31617	0.37264	0.27564	0.46945	0.37844	0.49037	0.34492	0.40336	0.40204	0.40204	0.448	0.29267	0.1515	0.39207	0.26547	0.33949	0.39403	0.3399	0.23013	0.38235	0.30576	0.6227	0.47644	0.50799	0.3964	0.60934	0.45101	0.35396	0.35288	0.44145	0.73327	0.55671
1513.5	0.34053	0.27632	0.34164	0.47992	0.29745	0.37525	0.27937	0.47818	0.39523	0.48788	0.36098	0.41379	0.41387	0.41387	0.45104	0.30376	0.15228	0.38892	0.26255	0.35237	0.39507	0.34253	0.23832	0.37507	0.31096	0.63479	0.48608	0.51246	0.40431	0.61895	0.44732	0.35599	0.35491	0.4432	0.74928	0.56423
1514.4	0.35938	0.2697	0.33051	0.48808	0.29482	0.36184	0.27773	0.48843	0.39163	0.48527	0.38014	0.4147	0.42654	0.42654	0.44931	0.30963	0.1552	0.38784	0.26305	0.35724	0.39849	0.3398	0.24877	0.37757	0.31583	0.64587	0.50506	0.51851	0.41487	0.62724	0.45009	0.35641	0.35215	0.4466	0.76699	0.56591
1515.2	0.3628	0.25793	0.3354	0.48687	0.30777	0.37049	0.27299	0.48473	0.39853	0.47907	0.38161	0.41524	0.42781	0.42781	0.4554	0.3106	0.15494	0.38727	0.26703	0.35349	0.40795	0.34594	0.25719	0.37831	0.32374	0.65165	0.50814	0.52679	0.41956	0.64193	0.45616	0.36501	0.35308	0.45025	0.79459	0.57476
1516.1	0.38575	0.27962	0.32971	0.4925	0.30713	0.38036	0.26956	0.49499	0.41441	0.49161	0.39613	0.43543	0.43588	0.43588	0.45522	0.31785	0.15315	0.39896	0.2651	0.35457	0.41574	0.34391	0.2577	0.38182	0.32981	0.66994	0.51151	0.52686	0.41089	0.6603	0.46735	0.35992	0.35674	0.45786	0.8135	0.58083
1516.9	0.37783	0.26535	0.3144	0.47685	0.27815	0.37849	0.25466	0.47046	0.39636	0.47796	0.37165	0.41888	0.43134	0.43134	0.44419	0.3087	0.14785	0.38471	0.25216	0.34643	0.41189	0.33025	0.24809	0.36022	0.32504	0.66179	0.50617	0.51791	0.39515	0.65504	0.45455	0.35149	0.34333	0.44571	0.813	0.56761
1517.8	0.36389	0.26627	0.30968	0.47535	0.3066	0.39009	0.26389	0.45233	0.40365	0.47355	0.37509	0.42295	0.43976	0.43976	0.44642	0.30929	0.15375	0.39287	0.25637	0.35174	0.42243	0.33092	0.24965	0.36416	0.33211	0.66627	0.50332	0.51632	0.38697	0.68035	0.46967	0.35025	0.34479	0.44911	0.83151	0.56561
1518.6	0.34465	0.25968	0.30511	0.47473	0.30295	0.39392	0.27265	0.45974	0.42029	0.47534	0.3753	0.42532	0.43646	0.43646	0.44411	0.31173	0.15499	0.39767	0.25324	0.35495	0.43267	0.33784	0.24816	0.34978	0.33321	0.67078	0.49009	0.52485	0.37383	0.69639	0.47721	0.34841	0.34263	0.45152	0.84337	0.56568
1519.5	0.33867	0.27358	0.31044	0.47173	0.28932	0.39104	0.27723	0.44566	0.40692	0.46528	0.37102	0.42134	0.44421	0.44421	0.44811	0.31751	0.15839	0.39767	0.24803	0.3645	0.43748	0.33846	0.24359	0.34283	0.33525	0.68242	0.50063	0.5196	0.36656	0.70567	0.48873	0.33601	0.33755	0.45486	0.84538	0.5669
1520.3	0.36669	0.26936	0.3258	0.47795	0.29841	0.39971	0.27249	0.45291	0.40484	0.46321	0.38175	0.42139	0.44755	0.44755	0.44862	0.31941	0.16424	0.40183	0.24548	0.37363	0.44672	0.33902	0.24783	0.34237	0.34004	0.68498	0.49936	0.51853	0.36834	0.72288	0.49657	0.33801	0.33423	0.46135	0.85289	0.56986
1521.1	0.37083	0.29387	0.33016	0.49609	0.32204	0.41338	0.28305	0.4642	0.42225	0.46307	0.41983	0.43254	0.45802	0.45802	0.45714	0.33241	0.17157	0.41592	0.252	0.38978	0.46592	0.34958	0.26139	0.34654	0.3494	0.70252	0.51612	0.52811	0.37456	0.74722	0.52066	0.34161	0.34339	0.47461	0.87631	0.58287
1522	0.36051	0.29343	0.32073	0.48752	0.30177	0.4124	0.27079	0.46324	0.40925	0.45094	0.42649	0.42794	0.45745	0.45745	0.45058	0.33249	0.17129	0.40686	0.2454	0.38896	0.46369	0.34769	0.26281	0.33822	0.34724	0.70543	0.51522	0.53348	0.3724	0.7412	0.52329	0.3304	0.33235	0.47235	0.88252	0.58326
1522.8	0.37913	0.31027	0.34238	0.48423	0.31374	0.42451	0.26342	0.47066	0.41599	0.4545	0.43973	0.43335	0.46256	0.46256	0.46363	0.33426	0.17622	0.40601	0.24927	0.39775	0.47308	0.34702	0.27049	0.35238	0.35312	0.7097	0.52219	0.54701	0.37563	0.74614	0.53534	0.32634	0.33454	0.47428	0.88952	0.58899
1523.7	0.38424	0.30274	0.33366	0.48813	0.32528	0.41785	0.24973	0.48365	0.4226	0.43975	0.46714	0.43425	0.46091	0.46091	0.46165	0.33484	0.17639	0.4021	0.24864	0.39922	0.47407	0.34993	0.27296	0.34951	0.35389	0.70928	0.51736	0.55711	0.3712	0.74284	0.54012	0.31928	0.33356	0.47011	0.90005	0.58906
1524.5	0.33992	0.30147	0.33427	0.48283	0.32666	0.40256	0.24882	0.47681	0.42842	0.42995	0.4721	0.44112	0.4621	0.4621	0.47075	0.33397	0.17583	0.39613	0.24607	0.40245	0.47834	0.34652	0.27319	0.34939	0.35398	0.70761	0.51971	0.56321	0.37186	0.73518	0.54377	0.30851	0.32894	0.46012	0.9135	0.59257
1525.4	0.35034	0.28196	0.35483	0.48539	0.31884	0.4009	0.25401	0.49484	0.42359	0.43696	0.4817	0.469	0.4656	0.4656	0.48745	0.34102	0.18019	0.40203	0.25055	0.40487	0.4879	0.35687	0.27757	0.36395	0.36412	0.70972	0.5287	0.57443	0.37266	0.74124	0.56082	0.30554	0.33321	0.46227	0.9275	0.60218
1526.2	0.35376	0.28434	0.37037	0.50753	0.32433	0.38975	0.26756	0.50011	0.43057	0.44589	0.49928	0.47196	0.46856	0.46856	0.50049	0.34731	0.1822	0.40674	0.25696	0.41563	0.49875	0.3613	0.28526	0.37068	0.3675	0.71282	0.53523	0.58102	0.37034	0.74971	0.57733	0.30857	0.34025	0.46327	0.93602	0.60715
1527.1	0.33911	0.28463	0.36125	0.50332	0.3238	0.39069	0.27323	0.47397	0.41676	0.43458	0.50453	0.46957	0.4735	0.4735	0.50139	0.35478	0.18329	0.40858	0.25466	0.41941	0.49967	0.36358	0.28601	0.36676	0.36912	0.71647	0.53226	0.57469	0.3729	0.75237	0.58945	0.30338	0.34942	0.45838	0.95185	0.61226
1527.9	0.33554	0.30096	0.36566	0.52294	0.33157	0.40834	0.28678	0.48328	0.42568	0.4508	0.51692	0.47462	0.48107	0.48107	0.51878	0.36245	0.18786	0.41771	0.26132	0.43036	0.51887	0.37445	0.29368	0.37159	0.37468	0.72772	0.53528	0.58117	0.37455	0.76685	0.60687	0.30661	0.35683	0.46294	0.96294	0.61409
1528.8	0.34621	0.30266	0.36102	0.53068	0.32924	0.42066	0.29186	0.49798	0.42565	0.45106	0.52105	0.48274	0.48439	0.48439	0.5307	0.37558	0.19056	0.42443	0.26876	0.44175	0.52913	0.38405	0.29796	0.37844	0.38	0.73758	0.54249	0.57751	0.37004	0.76832	0.61989	0.30927	0.35864	0.46917	0.95839	0.62101
1529.6	0.34819	0.31412	0.35039	0.51221	0.32355	0.4197	0.29013	0.49218	0.4087	0.43781	0.5166	0.45948	0.4875	0.4875	0.53065	0.36824	0.18628	0.41146	0.26543	0.44571	0.52989	0.37681	0.28679	0.36835	0.37497	0.74194	0.53447	0.56174	0.35895	0.76356	0.61791	0.30749	0.34713	0.46564	0.94732	0.61489
1530.5	0.32342	0.3217	0.34269	0.51437	0.3226	0.43427	0.29618	0.49244	0.41139	0.43379	0.51638	0.47833	0.49645	0.49645	0.53962	0.36813	0.18648	0.41951	0.26642	0.4507	0.54949	0.38098	0.2903	0.37335	0.37867	0.74991	0.53343	0.56166	0.35536	0.76112	0.62217	0.30738	0.34463	0.46753	0.94658	0.62929
1531.3	0.32251	0.3053	0.33919	0.52692	0.31602	0.4216	0.2892	0.50429	0.41627	0.42949	0.52273	0.48498	0.4978	0.4978	0.55027	0.36985	0.18337	0.42024	0.26297	0.45424	0.56992	0.37942	0.2903	0.37309	0.37649	0.75381	0.54026	0.56173	0.34602	0.74475	0.616	0.31424	0.33594	0.47222	0.94125	0.62441
1532.1	0.34476	0.29714	0.36037	0.53082	0.34294	0.44531	0.30135	0.50508	0.4348	0.43953	0.55238	0.5185	0.51503	0.51503	0.56926	0.38193	0.1904	0.43693	0.27563	0.47209	0.60077	0.39079	0.3092	0.39021	0.38942	0.77716	0.56614	0.57981	0.35833	0.74982	0.62411	0.33201	0.34817	0.49629	0.95446	0.65168
1533	0.33324	0.29553	0.34922	0.52978	0.35743	0.43972	0.30083	0.49325	0.42135	0.43701	0.55046	0.5215	0.51205	0.51205	0.57166	0.37931	0.19023	0.44413	0.27366	0.47667	0.61341	0.39742	0.30765	0.39465	0.3861	0.78159	0.56624	0.58478	0.3574	0.75044	0.6229	0.33209	0.34257	0.50087	0.95076	0.6607
1533.8	0.35597	0.29338	0.36289	0.55924	0.38995	0.4324	0.31608	0.49522	0.43584	0.44207	0.56565	0.535	0.51897	0.51897	0.58503	0.38942	0.19515	0.46003	0.27891	0.48785	0.63974	0.40686	0.31849	0.40489	0.39255	0.78724	0.57888	0.60766	0.36906	0.74237	0.63343	0.34525	0.35322	0.5088	0.95029	0.67898
1534.7	0.38232	0.28496	0.36835	0.55348	0.39718	0.43578	0.3047	0.50206	0.43265	0.44975	0.57312	0.53532	0.51255	0.51255	0.59713	0.39274	0.19346	0.46948	0.28092	0.50064	0.66149	0.41327	0.31922	0.40819	0.39759	0.80188	0.58663	0.60211	0.37294	0.73823	0.63328	0.35282	0.36088	0.51568	0.94827	0.67995
1535.5	0.36791	0.28826	0.36922	0.55336	0.39762	0.44417	0.29739	0.49564	0.42985	0.44806	0.58438	0.52882	0.5037	0.5037	0.60791	0.39199	0.19404	0.48348	0.28274	0.49299	0.67092	0.42161	0.3191	0.40684	0.39315	0.80942	0.58425	0.60058	0.37114	0.74195	0.62804	0.34943	0.35616	0.51262	0.93049	0.68529
1536.4	0.34725	0.29352	0.36411	0.54237	0.37534	0.42549	0.29666	0.49141	0.4221	0.44569	0.561	0.51024	0.4939	0.4939	0.61362	0.38228	0.18997	0.48426	0.2798	0.49195	0.67156	0.424	0.31086	0.39872	0.38407	0.80826	0.56998	0.58828	0.36157	0.72341	0.62369	0.34993	0.34574	0.49963	0.90376	0.67378
1537.2	0.35986	0.2889	0.37559	0.55727	0.37458	0.43285	0.30405	0.49222	0.43281	0.44675	0.57801	0.50155	0.50266	0.50266	0.63018	0.3842	0.18985	0.4969	0.29198	0.49944	0.68116	0.42914	0.3151	0.39319	0.3874	0.81964	0.57162	0.59011	0.36135	0.71737	0.62474	0.35414	0.35526	0.49184	0.89149	0.67221
1538	0.34016	0.28526	0.3726	0.55314	0.36795	0.43334	0.30357	0.47878	0.43001	0.43984	0.57357	0.50033	0.49424	0.49424	0.64159	0.37928	0.18986	0.50141	0.30026	0.49244	0.68948	0.44155	0.31927	0.39271	0.38705	0.82652	0.56189	0.58081	0.35301	0.7078	0.61829	0.3525	0.35771	0.49388	0.87911	0.67223
1538.9	0.34796	0.28289	0.38829	0.56808	0.37281	0.44519	0.30321	0.46365	0.43383	0.42465	0.56926	0.5013	0.49766	0.49766	0.6496	0.37939	0.19343	0.51637	0.30886	0.49168	0.69717	0.44892	0.3183	0.38896	0.38737	0.82609	0.5634	0.5951	0.34023	0.70676	0.62208	0.35795	0.35737	0.48235	0.85152	0.67712
1539.7	0.36251	0.29001	0.39438	0.57115	0.38088	0.45569	0.31995	0.46333	0.43441	0.43372	0.55726	0.52426	0.50679	0.50679	0.66208	0.38041	0.19703	0.52925	0.32726	0.50243	0.71919	0.45866	0.32856	0.40142	0.39818	0.83749	0.57037	0.59663	0.33455	0.70398	0.63787	0.3669	0.37434	0.48407	0.8353	0.68457
1540.6	0.37368	0.27623	0.38501	0.56299	0.39635	0.43774	0.32008	0.44285	0.42899	0.42349	0.54678	0.5266	0.50128	0.50128	0.66839	0.37993	0.1964	0.5385	0.33423	0.48496	0.72216	0.46231	0.32927	0.4033	0.39897	0.83099	0.5797	0.59276	0.32978	0.69455	0.63526	0.37347	0.37369	0.47044	0.8127	0.67905
1541.4	0.35086	0.27055	0.39225	0.5547	0.38809	0.43515	0.31545	0.437	0.43229	0.41535	0.54276	0.53567	0.49023	0.49023	0.67744	0.38002	0.19803	0.54166	0.33891	0.47572	0.73578	0.46621	0.33463	0.40925	0.39268	0.81922	0.57598	0.59032	0.31987	0.68771	0.63194	0.37984	0.38206	0.47316	0.79353	0.673
1542.3	0.33166	0.27616	0.37845	0.56412	0.39601	0.43703	0.31536	0.4241	0.42961	0.41848	0.54239	0.52972	0.49285	0.49285	0.68747	0.38977	0.19931	0.54949	0.34881	0.47906	0.73485	0.46888	0.33761	0.41169	0.39716	0.82559	0.57792	0.59952	0.31141	0.68278	0.64131	0.3837	0.39175	0.46421	0.77275	0.66913
1543.1	0.32332	0.28389	0.38739	0.57562	0.40352	0.43015	0.32818	0.42517	0.44642	0.43085	0.55745	0.52624	0.48879	0.48879	0.71071	0.39736	0.20093	0.553	0.35917	0.46976	0.73953	0.47701	0.34296	0.41691	0.40655	0.82727	0.58456	0.6023	0.31255	0.67168	0.6431	0.38864	0.40963	0.46727	0.77165	0.65881
1543.9	0.32486	0.27183	0.39802	0.57692	0.41312	0.42343	0.32692	0.43161	0.44412	0.4271	0.54655	0.51142	0.48553	0.48553	0.72714	0.40163	0.203	0.55532	0.36687	0.47092	0.73174	0.48718	0.34486	0.41266	0.4116	0.82257	0.59221	0.60723	0.30945	0.66085	0.6375	0.39557	0.41282	0.46807	0.761	0.6439
1544.8	0.33582	0.27958	0.40643	0.60686	0.41671	0.44536	0.33486	0.43908	0.4456	0.42943	0.55391	0.51541	0.48973	0.48973	0.74715	0.4085	0.20708	0.56333	0.38697	0.47744	0.73444	0.49737	0.35259	0.41459	0.42594	0.83008	0.59094	0.61968	0.30482	0.66838	0.6495	0.4018	0.44112	0.46982	0.75875	0.65135
1545.6	0.35642	0.28149	0.40385	0.59408	0.42194	0.43625	0.32322	0.43058	0.42523	0.42044	0.54105	0.49658	0.48899	0.48899	0.75413	0.39973	0.2069	0.55764	0.39742	0.47129	0.71886	0.50142	0.35193	0.40062	0.43245	0.83371	0.59491	0.61571	0.29672	0.65798	0.65174	0.40992	0.4419	0.45827	0.74275	0.63436
1546.5	0.39751	0.30027	0.43265	0.61674	0.43294	0.47163	0.31875	0.45957	0.44385	0.43625	0.55036	0.51755	0.49644	0.49644	0.77851	0.40499	0.21287	0.58039	0.41435	0.47875	0.73388	0.52166	0.36402	0.41272	0.44894	0.84615	0.60779	0.62833	0.30781	0.67056	0.66144	0.43486	0.46626	0.46969	0.74777	0.63878
1547.3	0.39859	0.28994	0.41813	0.60213	0.45273	0.48857	0.30808	0.4627	0.42712	0.4376	0.5267	0.51876	0.50193	0.50193	0.78681	0.39876	0.21464	0.58907	0.43011	0.47912	0.7262	0.53298	0.36579	0.41473	0.45279	0.84277	0.60632	0.62418	0.30472	0.67052	0.66377	0.44003	0.47056	0.47341	0.73052	0.64071
1548.1	0.40256	0.29161	0.40376	0.60305	0.44937	0.48483	0.30913	0.4613	0.4256	0.43303	0.52381	0.50694	0.49875	0.49875	0.78417	0.38732	0.21319	0.58539	0.44408	0.46845	0.71049	0.52864	0.35686	0.40736	0.45254	0.83659	0.59219	0.62127	0.29433	0.66835	0.66227	0.4409	0.48012	0.46148	0.71225	0.62269
1549	0.39834	0.29357	0.41477	0.60519	0.47024	0.49852	0.30219	0.47604	0.42355	0.44567	0.53115	0.50806	0.50486	0.50486	0.79967	0.3882	0.21411	0.59119	0.46074	0.47553	0.70419	0.53758	0.36412	0.4146	0.45562	0.83573	0.60167	0.62433	0.29122	0.67317	0.66956	0.44901	0.48844	0.47056	0.70712	0.61238
1549.8	0.40136	0.28955	0.41048	0.61927	0.47946	0.5217	0.31138	0.48929	0.44308	0.46121	0.53696	0.50835	0.50549	0.50549	0.81464	0.39474	0.2146	0.59445	0.4786	0.46953	0.69837	0.54565	0.36413	0.41847	0.46336	0.83507	0.60551	0.62672	0.28908	0.67785	0.6869	0.45501	0.50773	0.47608	0.70536	0.60926
1550.7	0.37907	0.25991	0.38962	0.60769	0.4875	0.5049	0.30889	0.48474	0.43117	0.45211	0.53325	0.48975	0.49659	0.49659	0.81753	0.3924	0.21007	0.58549	0.49332	0.4519	0.66564	0.53639	0.35619	0.40614	0.45687	0.81799	0.59773	0.61728	0.27523	0.67024	0.68538	0.44623	0.50022	0.46229	0.6855	0.58485
1551.5	0.37221	0.25787	0.39039	0.61128	0.49145	0.50104	0.31237	0.48743	0.4342	0.44369	0.53176	0.48299	0.48936	0.48936	0.82844	0.39176	0.20878	0.5818	0.50882	0.44627	0.65571	0.53653	0.35915	0.40129	0.46004	0.81543	0.60753	0.61763	0.27775	0.67408	0.69152	0.44953	0.51091	0.46276	0.68396	0.56743
1552.4	0.37187	0.26743	0.39619	0.61882	0.50118	0.51754	0.3038	0.48779	0.43931	0.44823	0.53703	0.482	0.4951	0.4951	0.84863	0.39367	0.20993	0.58524	0.51959	0.44033	0.65903	0.5422	0.36544	0.40459	0.46847	0.82414	0.61646	0.61587	0.28569	0.68188	0.70028	0.45304	0.51063	0.46564	0.68718	0.56813
1553.2	0.37949	0.28452	0.39199	0.632	0.50196	0.53111	0.28856	0.49621	0.44741	0.44794	0.52279	0.47809	0.48897	0.48897	0.85879	0.39796	0.21084	0.5894	0.52747	0.44166	0.65562	0.54271	0.35781	0.39796	0.4731	0.82304	0.62006	0.61326	0.28825	0.68944	0.69765	0.46299	0.50862	0.456	0.68155	0.5588
1554.1	0.39579	0.3015	0.39909	0.67006	0.5291	0.5509	0.29936	0.53288	0.44628	0.47451	0.52945	0.49702	0.50194	0.50194	0.88276	0.41145	0.2166	0.61095	0.55012	0.45661	0.66722	0.55335	0.36541	0.41401	0.48699	0.83524	0.64601	0.62818	0.30119	0.70592	0.70455	0.47569	0.51081	0.46348	0.68426	0.56745
1554.9	0.42874	0.33131	0.39898	0.67887	0.55883	0.58001	0.31771	0.56654	0.47335	0.49213	0.53458	0.50902	0.51655	0.51655	0.90139	0.42223	0.21993	0.62844	0.56911	0.47504	0.69482	0.56728	0.37787	0.42675	0.50565	0.84908	0.66851	0.6388	0.3177	0.72576	0.72106	0.48276	0.52097	0.47222	0.69411	0.57348
1555.7	0.43349	0.32615	0.37338	0.66627	0.54753	0.58104	0.30286	0.5824	0.47625	0.50315	0.53521	0.48894	0.50772	0.50772	0.90003	0.41692	0.2169	0.61941	0.56624	0.46704	0.69014	0.5631	0.36441	0.41977	0.50048	0.84092	0.65587	0.63094	0.30696	0.71858	0.7113	0.48098	0.5005	0.45715	0.6797	0.55321
1556.6	0.43486	0.34234	0.37011	0.67974	0.57214	0.61466	0.32147	0.61609	0.49397	0.52449	0.54764	0.5188	0.50696	0.50696	0.9232	0.43427	0.21912	0.63811	0.58647	0.48686	0.70973	0.58254	0.37229	0.43873	0.51679	0.84942	0.67742	0.64794	0.31518	0.74371	0.73218	0.49214	0.50987	0.47948	0.68882	0.56296
1557.4	0.4454	0.33625	0.36184	0.67401	0.57873	0.62503	0.3334	0.61771	0.50493	0.52629	0.5546	0.52561	0.51114	0.51114	0.93485	0.44157	0.22019	0.64169	0.59273	0.47999	0.72321	0.58791	0.37332	0.44341	0.52682	0.85326	0.68123	0.64915	0.3151	0.75451	0.7434	0.48858	0.50457	0.48957	0.68224	0.55691
1558.3	0.41906	0.33046	0.34413	0.63565	0.56174	0.62111	0.32506	0.57751	0.49901	0.50399	0.54881	0.49927	0.50336	0.50336	0.92542	0.43586	0.21675	0.62483	0.57838	0.46295	0.71645	0.58058	0.36188	0.42565	0.51962	0.84629	0.66396	0.63855	0.31111	0.75857	0.74079	0.47861	0.48392	0.47929	0.66517	0.53175
1559.1	0.40961	0.32636	0.34972	0.63815	0.55306	0.62822	0.3301	0.57361	0.48893	0.50978	0.54301	0.50418	0.49252	0.49252	0.92861	0.44028	0.21745	0.61923	0.573	0.46018	0.70716	0.58492	0.34943	0.42102	0.51961	0.84623	0.66952	0.63542	0.31252	0.75904	0.74885	0.48236	0.46809	0.48402	0.65314	0.52398
1559.9	0.42909	0.34346	0.35841	0.6567	0.57105	0.63415	0.34339	0.59107	0.48846	0.5047	0.55882	0.52425	0.50316	0.50316	0.94639	0.466	0.22158	0.63483	0.57867	0.47323	0.72749	0.59589	0.35344	0.43096	0.53827	0.86058	0.68871	0.65344	0.32432	0.78434	0.77103	0.49439	0.47743	0.49942	0.65586	0.53275
1560.8	0.46715	0.34121	0.34956	0.66285	0.58223	0.63423	0.34739	0.60636	0.4828	0.50554	0.55724	0.49358	0.50574	0.50574	0.93312	0.4825	0.22499	0.62972	0.56352	0.46653	0.72795	0.5901	0.34415	0.42515	0.54223	0.86011	0.68148	0.65846	0.32776	0.7896	0.77638	0.49727	0.46047	0.4935	0.6432	0.51655
1561.6	0.44156	0.33312	0.33767	0.65065	0.57526	0.60708	0.34686	0.61747	0.47052	0.50088	0.55805	0.48063	0.50311	0.50311	0.92641	0.488	0.2252	0.62436	0.54881	0.46527	0.72896	0.58742	0.33911	0.41912	0.54232	0.85678	0.68306	0.65363	0.33374	0.78787	0.77983	0.49294	0.44925	0.4903	0.64194	0.50456
1562.4	0.46757	0.33217	0.33655	0.66539	0.58162	0.59754	0.35268	0.64507	0.47475	0.50008	0.55928	0.497	0.50861	0.50861	0.93239	0.49978	0.22764	0.63725	0.54185	0.48362	0.74474	0.5934	0.34045	0.42655	0.55629	0.86619	0.68957	0.66356	0.33592	0.79393	0.78971	0.49877	0.45103	0.50259	0.64419	0.50763
1563.3	0.45092	0.33123	0.32975	0.65599	0.58709	0.57336	0.34622	0.64344	0.46754	0.50314	0.55674	0.48216	0.50687	0.50687	0.92853	0.51022	0.22902	0.63719	0.51994	0.48053	0.75672	0.59041	0.332	0.42197	0.55247	0.86881	0.6831	0.66072	0.33603	0.80398	0.78646	0.498	0.44071	0.49889	0.63834	0.49169
1564.1	0.44464	0.34342	0.32869	0.64254	0.58818	0.56299	0.351	0.64285	0.47359	0.51034	0.54901	0.48418	0.50933	0.50933	0.92086	0.51442	0.23405	0.63505	0.50647	0.48871	0.75985	0.58637	0.33284	0.41934	0.54845	0.87737	0.67791	0.66384	0.34504	0.80584	0.79341	0.50089	0.43069	0.49699	0.6384	0.47922
1565	0.43235	0.3502	0.33156	0.64547	0.58671	0.5523	0.3337	0.63135	0.47835	0.51217	0.56443	0.50626	0.51397	0.51397	0.92366	0.52715	0.23628	0.64233	0.49901	0.50138	0.76796	0.5941	0.33233	0.42479	0.55947	0.8837	0.69289	0.66721	0.35312	0.81648	0.79557	0.5072	0.43054	0.49806	0.64174	0.48342
1565.8	0.45405	0.35199	0.32137	0.6464	0.60449	0.55007	0.34426	0.62508	0.48298	0.52971	0.56092	0.50932	0.52193	0.52193	0.91673	0.54555	0.24018	0.64351	0.49283	0.508	0.78037	0.59396	0.32905	0.43575	0.56474	0.89248	0.69131	0.67702	0.36076	0.82655	0.80003	0.51092	0.43056	0.50422	0.63844	0.48398
1566.6	0.47794	0.3839	0.34731	0.6409	0.64605	0.57182	0.34731	0.63933	0.50932	0.56434	0.58589	0.52097	0.53518	0.53518	0.92418	0.57023	0.24868	0.64945	0.49539	0.52309	0.80351	0.60844	0.34019	0.45275	0.5809	0.90606	0.71387	0.68184	0.38196	0.84939	0.81498	0.52062	0.43967	0.5156	0.64805	0.49645
1567.5	0.47315	0.37667	0.32423	0.63237	0.61842	0.56843	0.32207	0.60689	0.49902	0.55421	0.58506	0.50787	0.53631	0.53631	0.91512	0.57439	0.24685	0.63784	0.48328	0.52046	0.80693	0.6012	0.3414	0.4533	0.57932	0.90051	0.70551	0.67443	0.37157	0.84892	0.81445	0.51466	0.42987	0.51509	0.63921	0.49128
1568.3	0.48066	0.3696	0.32417	0.64347	0.63488	0.5916	0.31273	0.59582	0.51186	0.56515	0.5984	0.502	0.54219	0.54219	0.91505	0.5962	0.25034	0.64494	0.4776	0.52909	0.81963	0.61298	0.34523	0.46812	0.59068	0.90533	0.71375	0.67199	0.38002	0.87234	0.81739	0.51656	0.42476	0.52229	0.63941	0.50072
1569.2	0.46672	0.36019	0.32026	0.63826	0.65271	0.58911	0.31453	0.56914	0.50911	0.57597	0.59647	0.49605	0.54421	0.54421	0.90985	0.59735	0.25311	0.64239	0.46668	0.53141	0.8374	0.61612	0.34659	0.46709	0.58761	0.90355	0.71931	0.67212	0.39222	0.87559	0.8213	0.51254	0.42952	0.52681	0.64043	0.50148
1570	0.46822	0.37506	0.34021	0.65693	0.6589	0.61491	0.31479	0.57289	0.50949	0.58556	0.60744	0.50564	0.53919	0.53919	0.91416	0.60499	0.25547	0.64354	0.46209	0.54213	0.84739	0.62671	0.35343	0.47478	0.58966	0.90876	0.73607	0.6749	0.40056	0.89467	0.83069	0.51472	0.42832	0.53576	0.64817	0.50875
1570.8	0.44755	0.35497	0.31839	0.65742	0.65314	0.61815	0.31472	0.56541	0.50012	0.57738	0.60159	0.49659	0.53547	0.53547	0.89986	0.60947	0.2584	0.6461	0.45208	0.54281	0.84951	0.6279	0.35216	0.47023	0.58475	0.90545	0.72809	0.68557	0.4078	0.90292	0.83071	0.51608	0.42326	0.53704	0.65135	0.5062
1571.7	0.4645	0.36989	0.34009	0.69116	0.69327	0.63434	0.33725	0.58618	0.52351	0.58533	0.62128	0.5115	0.55153	0.55153	0.9067	0.63001	0.27161	0.6698	0.46101	0.56144	0.87186	0.65138	0.36287	0.49145	0.6037	0.92266	0.7559	0.71771	0.44258	0.93805	0.8419	0.53531	0.44527	0.55768	0.67608	0.53116
1572.5	0.46989	0.37564	0.33145	0.71472	0.68997	0.62124	0.3518	0.58143	0.51585	0.59218	0.62611	0.50887	0.56075	0.56075	0.89429	0.62652	0.27383	0.65911	0.46088	0.54706	0.87869	0.64964	0.36116	0.4894	0.59856	0.91581	0.75804	0.72389	0.44827	0.93269	0.83641	0.52864	0.44077	0.56038	0.67996	0.53086
1573.3	0.43985	0.38184	0.32647	0.70531	0.67608	0.608	0.35287	0.58142	0.5134	0.57948	0.62786	0.50213	0.55339	0.55339	0.89028	0.62917	0.2761	0.65292	0.45882	0.54234	0.8665	0.64809	0.35861	0.49112	0.5849	0.91533	0.7515	0.72186	0.44598	0.93446	0.8344	0.5283	0.42968	0.56408	0.67823	0.52653
1574.2	0.46841	0.40451	0.33812	0.72845	0.68855	0.61599	0.34979	0.58899	0.52876	0.59861	0.65544	0.49934	0.56804	0.56804	0.89209	0.64721	0.28285	0.66248	0.46107	0.55564	0.88104	0.66007	0.36189	0.49484	0.59554	0.92453	0.7658	0.7456	0.46296	0.94031	0.84407	0.54062	0.4408	0.57821	0.68645	0.53629
1575	0.45912	0.4088	0.32946	0.72694	0.68481	0.58778	0.3361	0.56734	0.52228	0.59349	0.64625	0.48389	0.5623	0.5623	0.88227	0.64582	0.27742	0.65512	0.45788	0.55062	0.88081	0.65586	0.35425	0.50161	0.59482	0.91787	0.76294	0.73967	0.45719	0.93393	0.83513	0.53224	0.4334	0.57754	0.68776	0.53235
1575.8	0.44961	0.40839	0.33451	0.69911	0.67067	0.59874	0.31969	0.56084	0.51765	0.5968	0.64817	0.48607	0.5576	0.5576	0.87174	0.6402	0.26822	0.64538	0.45291	0.54354	0.87741	0.64929	0.34819	0.49984	0.58574	0.90944	0.76183	0.71876	0.44435	0.9246	0.82954	0.52268	0.42182	0.56789	0.68184	0.52682
1576.7	0.4418	0.39992	0.33444	0.68835	0.68335	0.59629	0.30999	0.55808	0.52407	0.59282	0.64492	0.49293	0.55608	0.55608	0.87464	0.64514	0.26666	0.65271	0.45093	0.56031	0.8859	0.65695	0.34994	0.50732	0.58821	0.91126	0.76701	0.71817	0.44738	0.92874	0.83681	0.52839	0.43167	0.57156	0.69125	0.53619
1577.5	0.48198	0.40125	0.33999	0.69585	0.67212	0.6042	0.30439	0.55937	0.52985	0.58871	0.65879	0.5052	0.56765	0.56765	0.88229	0.65284	0.26523	0.65678	0.44882	0.56132	0.90122	0.66178	0.35519	0.51676	0.59965	0.91183	0.77189	0.72385	0.449	0.93832	0.84144	0.52939	0.4447	0.56887	0.7028	0.55116
1578.4	0.4508	0.37765	0.32608	0.66272	0.66938	0.58904	0.30239	0.54607	0.52122	0.57841	0.64643	0.50349	0.56053	0.56053	0.87746	0.63765	0.26253	0.65705	0.4459	0.55889	0.9015	0.6613	0.35594	0.52482	0.59639	0.90218	0.76978	0.71221	0.43923	0.93463	0.83811	0.52453	0.43958	0.56496	0.70898	0.55551
1579.2	0.47172	0.39507	0.36197	0.69092	0.69756	0.62253	0.31416	0.56775	0.54339	0.60434	0.67674	0.52111	0.57252	0.57252	0.88917	0.64827	0.26566	0.66999	0.44923	0.56681	0.91465	0.67558	0.36212	0.53332	0.60179	0.91607	0.78665	0.7195	0.44951	0.94878	0.85804	0.53845	0.45625	0.58174	0.71755	0.57195
1580	0.46251	0.37962	0.33965	0.679	0.6929	0.59104	0.30709	0.55703	0.52205	0.59847	0.67703	0.51607	0.56825	0.56825	0.87951	0.64137	0.26502	0.66064	0.44525	0.55516	0.90412	0.66505	0.35603	0.52574	0.5975	0.90444	0.77041	0.7185	0.44366	0.93825	0.85363	0.52762	0.4414	0.58756	0.71287	0.57823
1580.9	0.46055	0.39055	0.36184	0.68042	0.70279	0.61217	0.29945	0.5455	0.51488	0.61451	0.69403	0.51719	0.56962	0.56962	0.88301	0.63791	0.26399	0.66462	0.4425	0.55072	0.90891	0.66781	0.35913	0.52793	0.60232	0.91155	0.7821	0.72161	0.44103	0.95063	0.86001	0.52575	0.44464	0.60111	0.71345	0.5865
1581.7	0.48367	0.40986	0.37975	0.68134	0.72887	0.63573	0.30783	0.55331	0.5207	0.63331	0.70893	0.51005	0.57592	0.57592	0.88319	0.64323	0.26558	0.67373	0.44762	0.55965	0.91196	0.67052	0.36118	0.53059	0.60883	0.919	0.79584	0.72604	0.43634	0.952	0.87184	0.52709	0.44596	0.61203	0.71521	0.58871
1582.5	0.48584	0.40539	0.36273	0.65699	0.70973	0.62175	0.28233	0.53075	0.49537	0.61039	0.6986	0.47746	0.57134	0.57134	0.87086	0.63542	0.25733	0.66079	0.43219	0.54033	0.88308	0.6544	0.34222	0.51025	0.59552	0.90292	0.7715	0.71512	0.41805	0.93607	0.85153	0.5135	0.4309	0.608	0.70134	0.57166
1583.4	0.46439	0.39802	0.33601	0.63541	0.68849	0.60797	0.2718	0.51024	0.47875	0.57964	0.69544	0.47446	0.56243	0.56243	0.86911	0.62982	0.25537	0.6511	0.4298	0.5388	0.87006	0.64713	0.33857	0.50797	0.59021	0.8914	0.76277	0.70646	0.40586	0.92536	0.83456	0.50351	0.42272	0.59761	0.70255	0.57049
1584.2	0.52783	0.43862	0.36007	0.64926	0.71736	0.63093	0.28147	0.53511	0.52217	0.59943	0.71851	0.48883	0.57784	0.57784	0.88624	0.64742	0.26024	0.67247	0.43834	0.55924	0.89492	0.66196	0.35497	0.52281	0.60814	0.90631	0.78904	0.71856	0.41348	0.93402	0.85263	0.52127	0.44878	0.61574	0.72628	0.58851
1585	0.55318	0.44736	0.35213	0.62541	0.71039	0.60859	0.28354	0.55045	0.52468	0.5789	0.71917	0.49181	0.57172	0.57172	0.88986	0.66298	0.25997	0.66989	0.44394	0.56217	0.88028	0.65439	0.35459	0.52527	0.60962	0.90847	0.77885	0.71098	0.41062	0.91811	0.85517	0.52281	0.4508	0.61147	0.73183	0.59599
1585.9	0.5489	0.44497	0.34551	0.62579	0.71132	0.59008	0.26163	0.54466	0.53266	0.56747	0.71592	0.48837	0.56792	0.56792	0.88374	0.6666	0.25418	0.67121	0.4427	0.56142	0.86782	0.6454	0.35278	0.52192	0.60786	0.9049	0.76338	0.69619	0.40565	0.91318	0.83721	0.52068	0.44863	0.60947	0.73452	0.59968
1586.7	0.55573	0.4758	0.36263	0.65126	0.72499	0.60402	0.27333	0.54562	0.55651	0.57713	0.74031	0.52721	0.57117	0.57117	0.88936	0.67692	0.25416	0.68159	0.4544	0.57	0.87039	0.64625	0.36494	0.53741	0.61538	0.9155	0.76722	0.69624	0.40925	0.92203	0.84739	0.52574	0.46079	0.61416	0.74933	0.62006
1587.6	0.5903	0.50137	0.37562	0.66027	0.73171	0.60351	0.27693	0.56778	0.57609	0.5879	0.74045	0.54134	0.57497	0.57497	0.89046	0.686	0.25118	0.67798	0.46209	0.57068	0.86373	0.6479	0.36916	0.54294	0.6198	0.91644	0.76713	0.69224	0.40451	0.92083	0.86201	0.52967	0.4675	0.61711	0.74933	0.62287
1588.4	0.55665	0.47736	0.37544	0.64584	0.7106	0.6013	0.26911	0.55672	0.55657	0.58739	0.72855	0.53918	0.5653	0.5653	0.88389	0.6745	0.24437	0.66716	0.4612	0.56515	0.83155	0.63771	0.36116	0.53974	0.6101	0.9036	0.74814	0.67602	0.39264	0.91058	0.8483	0.52593	0.45531	0.60343	0.74185	0.60882
1589.2	0.54471	0.47457	0.38771	0.66332	0.70617	0.60983	0.2784	0.53577	0.56917	0.59985	0.73489	0.53769	0.56648	0.56648	0.88218	0.67019	0.23987	0.67375	0.45976	0.56651	0.81433	0.63931	0.35951	0.53944	0.60397	0.89189	0.74788	0.67372	0.38094	0.90996	0.83956	0.53205	0.45036	0.6027	0.74322	0.60028
1590.1	0.53786	0.46959	0.38764	0.66451	0.70676	0.62252	0.29011	0.54528	0.57139	0.63408	0.73158	0.5431	0.56854	0.56854	0.88358	0.66769	0.24115	0.66827	0.46389	0.56985	0.79638	0.64917	0.36182	0.5397	0.60617	0.88394	0.75239	0.674	0.38302	0.90898	0.8436	0.53681	0.44852	0.61154	0.74527	0.59999
1590.9	0.58262	0.48792	0.41745	0.68752	0.74731	0.66024	0.32228	0.59093	0.58803	0.65895	0.77133	0.566	0.58164	0.58164	0.90371	0.68948	0.2485	0.67991	0.48146	0.60041	0.80935	0.66723	0.37625	0.55947	0.62922	0.90834	0.77678	0.68462	0.3973	0.9229	0.86881	0.55936	0.47041	0.6333	0.76191	0.62492
1591.7	0.58015	0.48162	0.4249	0.68748	0.74507	0.68042	0.33169	0.57429	0.59392	0.66788	0.78881	0.57764	0.58393	0.58393	0.91254	0.69625	0.24811	0.687	0.47579	0.6019	0.80395	0.66208	0.37549	0.55799	0.63787	0.91038	0.77072	0.69146	0.39513	0.9198	0.86595	0.5606	0.47176	0.63972	0.76831	0.63059
1592.6	0.61362	0.49168	0.4285	0.69755	0.76012	0.68427	0.34794	0.58206	0.58995	0.6658	0.79214	0.57226	0.58548	0.58548	0.91529	0.70326	0.24678	0.67847	0.47612	0.60858	0.78573	0.66206	0.37594	0.55362	0.64199	0.9128	0.76233	0.68638	0.38517	0.9207	0.88155	0.5609	0.47107	0.64368	0.76515	0.63077
1593.4	0.63263	0.51139	0.42825	0.68262	0.76108	0.71934	0.35072	0.59473	0.59353	0.67997	0.80095	0.58035	0.59062	0.59062	0.9172	0.70226	0.2479	0.67686	0.47739	0.60802	0.78015	0.66339	0.37631	0.55399	0.6495	0.9187	0.75751	0.68147	0.38309	0.92828	0.88859	0.55956	0.47251	0.65141	0.76911	0.63412
1594.2	0.64878	0.52934	0.43741	0.68789	0.76724	0.74292	0.36932	0.60056	0.60142	0.66594	0.81582	0.59683	0.58277	0.58277	0.92023	0.70977	0.24942	0.67728	0.47849	0.61539	0.77937	0.66092	0.37441	0.56085	0.64955	0.93006	0.75555	0.67817	0.37373	0.93797	0.90003	0.56952	0.4778	0.65302	0.77507	0.64038
1595.1	0.64228	0.50147	0.42909	0.64878	0.73557	0.72499	0.35547	0.58056	0.60596	0.65813	0.78863	0.57348	0.57514	0.57514	0.913	0.69509	0.24393	0.66801	0.46827	0.59129	0.75477	0.64587	0.36681	0.54865	0.63318	0.91018	0.7336	0.65642	0.35371	0.9217	0.88462	0.55596	0.4619	0.63242	0.76122	0.61418
1595.9	0.67389	0.51016	0.45426	0.66266	0.74994	0.76139	0.37641	0.59637	0.60206	0.68077	0.80886	0.56518	0.58139	0.58139	0.92752	0.69804	0.24799	0.67652	0.48329	0.6	0.74304	0.64912	0.37932	0.5597	0.6363	0.91472	0.74895	0.65695	0.35698	0.93579	0.88942	0.56687	0.46206	0.64613	0.76568	0.61112
1596.7	0.66889	0.51416	0.46656	0.67239	0.74179	0.78061	0.37459	0.58586	0.6156	0.692	0.81748	0.57114	0.5786	0.5786	0.93607	0.70541	0.24912	0.68582	0.4873	0.59957	0.73803	0.64256	0.3806	0.56813	0.63943	0.9145	0.762	0.66689	0.36052	0.93566	0.88209	0.56989	0.46719	0.65662	0.76959	0.6104
1597.6	0.67499	0.53257	0.48993	0.69972	0.7679	0.79539	0.39265	0.61538	0.62774	0.70725	0.83833	0.59134	0.58014	0.58014	0.948	0.71705	0.25229	0.69108	0.49486	0.61752	0.74301	0.64668	0.39028	0.58132	0.65086	0.92521	0.78094	0.68396	0.36658	0.93745	0.89301	0.58806	0.48423	0.66433	0.7739	0.61966
1598.4	0.70305	0.51505	0.48967	0.71194	0.77099	0.79486	0.40369	0.61637	0.63027	0.72843	0.84347	0.59877	0.5894	0.5894	0.95143	0.72267	0.24953	0.69273	0.49928	0.61032	0.72805	0.64333	0.3984	0.58489	0.65653	0.92217	0.77342	0.69203	0.36891	0.9281	0.89884	0.58948	0.49392	0.67429	0.76735	0.61674
1599.2	0.65686	0.50092	0.47331	0.72286	0.76199	0.78436	0.3947	0.59875	0.61567	0.73599	0.83278	0.59163	0.57802	0.57802	0.94014	0.71425	0.245	0.67527	0.49145	0.60571	0.70464	0.63587	0.39279	0.57531	0.65238	0.91782	0.76951	0.6878	0.35687	0.92111	0.88726	0.58518	0.49225	0.67318	0.75747	0.59903
1600.1	0.66544	0.50135	0.47126	0.71722	0.75366	0.78307	0.39808	0.61715	0.63503	0.75143	0.82691	0.59656	0.57059	0.57059	0.92649	0.71679	0.24207	0.67447	0.49143	0.61039	0.69965	0.63321	0.38821	0.57402	0.65442	0.91189	0.76516	0.68589	0.3493	0.91522	0.88282	0.58737	0.50468	0.67136	0.75521	0.59427
1600.9	0.67765	0.52175	0.47846	0.72012	0.78213	0.78767	0.42419	0.64599	0.64841	0.76138	0.84614	0.61363	0.57704	0.57704	0.93438	0.71923	0.24619	0.68113	0.50056	0.62608	0.70579	0.65038	0.39592	0.58957	0.66415	0.92353	0.76565	0.68892	0.3528	0.93221	0.89224	0.60529	0.52538	0.67409	0.76432	0.60584
1601.7	0.68989	0.50512	0.46735	0.69331	0.77867	0.79301	0.43314	0.64985	0.63635	0.76432	0.8389	0.59782	0.57795	0.57795	0.93247	0.71355	0.24262	0.68217	0.50747	0.62112	0.6907	0.64526	0.39172	0.59015	0.6642	0.9179	0.75874	0.67411	0.34775	0.93351	0.89468	0.60152	0.52607	0.67899	0.76005	0.59579
1602.6	0.68648	0.52507	0.47249	0.677	0.77755	0.81358	0.43702	0.65864	0.63681	0.76937	0.85034	0.5781	0.57557	0.57557	0.93724	0.69401	0.24108	0.68644	0.51097	0.61987	0.69703	0.64273	0.39147	0.5978	0.67152	0.92191	0.76063	0.66864	0.34429	0.93328	0.89436	0.60371	0.53328	0.67804	0.77505	0.589
1603.4	0.73976	0.55637	0.48913	0.68511	0.80205	0.84645	0.46711	0.69521	0.65002	0.77953	0.88075	0.58507	0.58736	0.58736	0.95538	0.69656	0.24262	0.70089	0.53242	0.63989	0.70823	0.64363	0.39788	0.6163	0.69045	0.93366	0.77221	0.6787	0.35211	0.94482	0.91628	0.61808	0.54948	0.69366	0.79155	0.60878
1604.2	0.71952	0.54393	0.46919	0.6616	0.79036	0.81503	0.45925	0.6735	0.62921	0.75348	0.8646	0.56317	0.58127	0.58127	0.94708	0.66419	0.2344	0.68588	0.52279	0.62632	0.69421	0.6272	0.39038	0.61473	0.68076	0.92942	0.7597	0.66149	0.3371	0.9316	0.91251	0.61224	0.5467	0.67824	0.78529	0.59665
1605.1	0.72969	0.52585	0.46439	0.66765	0.78494	0.82524	0.4677	0.68665	0.62428	0.76521	0.85972	0.5525	0.57567	0.57567	0.93621	0.6493	0.22933	0.68108	0.52377	0.61882	0.69121	0.61072	0.38646	0.60896	0.68047	0.92284	0.75793	0.65832	0.33232	0.91941	0.91145	0.60228	0.54661	0.67712	0.78027	0.58521
1605.9	0.71794	0.51102	0.45145	0.67192	0.77184	0.79964	0.45685	0.65548	0.62173	0.75741	0.85711	0.54606	0.5642	0.5642	0.92606	0.63053	0.22593	0.66613	0.52202	0.60826	0.68199	0.60388	0.38016	0.61095	0.68004	0.91789	0.74438	0.65443	0.32252	0.91315	0.90066	0.59321	0.54505	0.66421	0.77731	0.58245
1606.7	0.70983	0.49889	0.44555	0.65444	0.76615	0.77079	0.45189	0.6467	0.60606	0.74231	0.83921	0.54299	0.55625	0.55625	0.91603	0.60989	0.21961	0.65442	0.5238	0.59774	0.66285	0.59056	0.36702	0.60401	0.67318	0.91143	0.74284	0.6389	0.30816	0.90965	0.88707	0.58713	0.53414	0.64606	0.75513	0.56911
1607.6	0.70224	0.49253	0.43849	0.64645	0.76568	0.76064	0.439	0.64588	0.60564	0.73731	0.83287	0.5415	0.55306	0.55306	0.90617	0.59436	0.21707	0.66267	0.52041	0.58249	0.66957	0.59053	0.35746	0.6051	0.67442	0.91011	0.73278	0.63596	0.30859	0.9064	0.88136	0.58682	0.53246	0.63728	0.74808	0.56593
1608.4	0.72433	0.50213	0.45104	0.6685	0.77373	0.76589	0.43763	0.6715	0.6072	0.75038	0.85405	0.54218	0.55714	0.55714	0.91481	0.594	0.2196	0.68071	0.53257	0.58613	0.67627	0.59482	0.35631	0.60967	0.68836	0.91828	0.73688	0.6491	0.31294	0.90894	0.88046	0.59949	0.52989	0.64185	0.75697	0.57395
1609.2	0.68061	0.48932	0.42058	0.63749	0.72742	0.73566	0.40907	0.63381	0.58941	0.72145	0.82951	0.51633	0.54273	0.54273	0.89336	0.56503	0.21181	0.67311	0.51889	0.56507	0.64758	0.58346	0.33753	0.59546	0.67797	0.90715	0.7142	0.62609	0.28883	0.89583	0.85757	0.59117	0.50737	0.6196	0.74168	0.55087
1610.1	0.67502	0.48801	0.41808	0.64606	0.69432	0.72927	0.40624	0.65683	0.58244	0.70605	0.82351	0.50558	0.54235	0.54235	0.88476	0.54857	0.20563	0.67622	0.50754	0.55775	0.64252	0.57392	0.32497	0.58439	0.67347	0.89721	0.71001	0.61301	0.27864	0.88616	0.84297	0.59474	0.50082	0.61426	0.73701	0.53579
1610.9	0.65428	0.48955	0.41375	0.65067	0.67279	0.71331	0.39704	0.66783	0.58267	0.70213	0.81645	0.48349	0.53611	0.53611	0.87616	0.5439	0.20194	0.67829	0.50042	0.55948	0.64197	0.56433	0.32368	0.58028	0.66836	0.89193	0.70362	0.61297	0.27222	0.87638	0.83876	0.59546	0.50253	0.60986	0.73726	0.53264
1611.7	0.62608	0.46661	0.39596	0.63065	0.63749	0.67291	0.37868	0.65836	0.56407	0.69642	0.76858	0.45585	0.52045	0.52045	0.85605	0.52097	0.19314	0.66328	0.48889	0.54511	0.61354	0.54682	0.3041	0.56172	0.65535	0.87875	0.69235	0.5919	0.24927	0.86466	0.80959	0.58466	0.48709	0.59701	0.7224	0.50768
1612.5	0.58537	0.45459	0.36322	0.59829	0.62177	0.6467	0.36134	0.63114	0.53848	0.67215	0.73981	0.43955	0.50976	0.50976	0.82931	0.49954	0.183	0.64385	0.47059	0.5243	0.59197	0.52873	0.28134	0.54168	0.64442	0.86758	0.68029	0.56509	0.23299	0.84368	0.78356	0.56158	0.47228	0.57956	0.70526	0.48689
1613.4	0.58882	0.44238	0.35971	0.59773	0.61823	0.64522	0.35076	0.64097	0.5301	0.66115	0.74182	0.43864	0.51081	0.51081	0.82336	0.48745	0.17759	0.64946	0.47213	0.52412	0.59956	0.51533	0.27341	0.53474	0.64453	0.86924	0.67306	0.56067	0.22919	0.84513	0.77087	0.55655	0.47147	0.57016	0.69834	0.48199
1614.2	0.56338	0.42103	0.34655	0.56338	0.60125	0.61536	0.32699	0.60919	0.51461	0.6506	0.70585	0.40562	0.49651	0.49651	0.80291	0.47039	0.16907	0.63853	0.46495	0.50787	0.58572	0.49538	0.25557	0.51595	0.63402	0.85855	0.6554	0.54481	0.20785	0.8289	0.74942	0.53791	0.45855	0.55069	0.67606	0.45985
1615	0.52373	0.40042	0.33806	0.54578	0.59654	0.5933	0.31604	0.58568	0.50082	0.62683	0.68462	0.39147	0.48708	0.48708	0.79093	0.45554	0.16632	0.63685	0.46079	0.4926	0.57681	0.48043	0.23379	0.5002	0.63023	0.85244	0.6463	0.5275	0.19737	0.8165	0.7369	0.52785	0.44673	0.53626	0.67002	0.4501
1615.9	0.52003	0.39563	0.32283	0.53797	0.57628	0.58648	0.30707	0.56324	0.4963	0.59786	0.69414	0.38694	0.48606	0.48606	0.77666	0.44913	0.16211	0.63944	0.45408	0.47587	0.57249	0.46765	0.2254	0.49386	0.62554	0.84841	0.63955	0.52497	0.18926	0.80511	0.72802	0.52408	0.43611	0.52539	0.66888	0.44635
1616.7	0.49733	0.36095	0.30801	0.5286	0.55277	0.55767	0.28551	0.54508	0.49364	0.58809	0.66669	0.36841	0.47642	0.47642	0.76213	0.43181	0.15871	0.63198	0.44727	0.46314	0.56588	0.45629	0.21151	0.48012	0.61635	0.83374	0.62105	0.51784	0.18421	0.79761	0.72371	0.51731	0.42437	0.51271	0.6597	0.43148
1617.5	0.46284	0.36046	0.29884	0.50993	0.53168	0.5315	0.26114	0.50748	0.48244	0.57655	0.63771	0.33995	0.46358	0.46358	0.74793	0.42228	0.15326	0.61383	0.43195	0.43025	0.5395	0.44344	0.19135	0.46313	0.60811	0.82148	0.61949	0.50364	0.1703	0.77384	0.70566	0.50156	0.40641	0.49975	0.65405	0.41587
1618.4	0.46286	0.3712	0.28963	0.50293	0.52881	0.51487	0.25738	0.50405	0.47114	0.57826	0.64089	0.34223	0.46472	0.46472	0.74022	0.41451	0.15291	0.61601	0.43019	0.41848	0.53063	0.43995	0.18523	0.45431	0.61346	0.81951	0.61536	0.49943	0.17105	0.76711	0.70042	0.49777	0.39587	0.49133	0.66001	0.41681
1619.2	0.47569	0.35538	0.26938	0.49348	0.49691	0.4971	0.23684	0.48741	0.45325	0.55397	0.62924	0.33536	0.46459	0.46459	0.72446	0.39901	0.14693	0.60943	0.42216	0.40627	0.51211	0.43003	0.17435	0.43165	0.61139	0.80613	0.60022	0.49352	0.15597	0.75947	0.68472	0.48765	0.37378	0.47805	0.65434	0.4054
1620	0.47025	0.35609	0.26514	0.47889	0.48341	0.49046	0.22858	0.47539	0.44205	0.54461	0.6067	0.32449	0.45637	0.45637	0.71547	0.39197	0.14393	0.59368	0.41364	0.39486	0.49928	0.41921	0.16733	0.41188	0.60683	0.80446	0.59389	0.48385	0.14917	0.75088	0.67802	0.47652	0.36012	0.46732	0.6394	0.3943
1620.8	0.47616	0.35895	0.25109	0.4579	0.46387	0.49386	0.21511	0.45553	0.42346	0.52921	0.59064	0.31493	0.45065	0.45065	0.70374	0.38429	0.14088	0.58394	0.41026	0.38458	0.4816	0.41094	0.16039	0.39721	0.60108	0.80126	0.58793	0.46996	0.14004	0.74426	0.66357	0.47003	0.34673	0.46294	0.62818	0.38411
1621.7	0.47969	0.34765	0.26167	0.44655	0.4639	0.47303	0.21425	0.44749	0.41817	0.52142	0.58275	0.31135	0.45301	0.45301	0.70252	0.38118	0.14161	0.57566	0.40844	0.38275	0.47845	0.40513	0.16217	0.38552	0.59456	0.80018	0.59056	0.46469	0.14151	0.74201	0.66258	0.47476	0.34201	0.45193	0.62088	0.38223
1622.5	0.44757	0.33114	0.24463	0.43241	0.43612	0.45795	0.19447	0.42742	0.41358	0.50209	0.55863	0.30008	0.44138	0.44138	0.6907	0.37291	0.13785	0.55283	0.40376	0.36791	0.46152	0.38927	0.14988	0.36863	0.57735	0.79662	0.58658	0.45786	0.13325	0.73056	0.65639	0.46376	0.33251	0.44239	0.61183	0.37431
1623.3	0.45409	0.33841	0.24947	0.42303	0.43674	0.4628	0.18769	0.41518	0.40917	0.50762	0.54917	0.30704	0.43574	0.43574	0.68963	0.37373	0.1382	0.53142	0.4018	0.35672	0.4548	0.38479	0.14491	0.36841	0.57838	0.8065	0.59252	0.45391	0.14222	0.72408	0.65129	0.46104	0.33131	0.43829	0.60672	0.37239
1624.1	0.45074	0.31757	0.23418	0.4166	0.42269	0.44495	0.17104	0.39325	0.38816	0.49994	0.53832	0.28285	0.42895	0.42895	0.68042	0.35876	0.13597	0.50814	0.39375	0.34619	0.43688	0.37462	0.13906	0.35274	0.57651	0.7924	0.58098	0.43973	0.13658	0.71173	0.6321	0.45119	0.32126	0.42331	0.59722	0.36238
1625	0.4291	0.31033	0.24131	0.4067	0.41943	0.42079	0.16952	0.38079	0.38993	0.48638	0.52723	0.27465	0.42678	0.42678	0.6759	0.35229	0.13411	0.48973	0.38532	0.33902	0.42348	0.3544	0.13577	0.33965	0.57383	0.78641	0.57661	0.43664	0.12591	0.70525	0.62608	0.44497	0.31256	0.40065	0.58682	0.36057
1625.8	0.44295	0.30512	0.20966	0.38433	0.40275	0.42342	0.15936	0.36185	0.38044	0.47079	0.51408	0.25597	0.418	0.418	0.66269	0.33938	0.13046	0.46534	0.37375	0.3311	0.40511	0.34086	0.12863	0.32749	0.57173	0.77968	0.55945	0.42513	0.11792	0.69136	0.61101	0.43188	0.30397	0.39229	0.57943	0.35209
1626.6	0.43539	0.289	0.19642	0.38203	0.39343	0.41807	0.14774	0.34839	0.37348	0.45816	0.5017	0.23087	0.41387	0.41387	0.66202	0.32877	0.12788	0.44962	0.35895	0.31858	0.38608	0.33339	0.12547	0.31513	0.56712	0.77885	0.54841	0.42068	0.11074	0.68878	0.60443	0.4294	0.29533	0.38412	0.5718	0.3389
1627.5	0.43099	0.29258	0.17797	0.37639	0.37912	0.40586	0.13451	0.34658	0.37514	0.45051	0.49761	0.21747	0.40635	0.40635	0.65268	0.32112	0.12354	0.42972	0.34821	0.31058	0.37162	0.32473	0.12169	0.30146	0.55013	0.77238	0.53824	0.41994	0.098975	0.68183	0.59342	0.42341	0.28243	0.37672	0.56006	0.33402
1628.3	0.41578	0.28202	0.1793	0.35198	0.36562	0.40477	0.12111	0.32501	0.36072	0.44083	0.47913	0.2092	0.40238	0.40238	0.64756	0.30888	0.12087	0.41951	0.33667	0.29346	0.3528	0.31543	0.10994	0.28802	0.52974	0.76622	0.52653	0.41373	0.088342	0.6764	0.58725	0.41494	0.26909	0.36192	0.54793	0.32312
1629.1	0.42015	0.27991	0.17322	0.35543	0.35854	0.40273	0.11437	0.32369	0.34675	0.43753	0.46729	0.20901	0.39558	0.39558	0.64998	0.30732	0.12021	0.40496	0.33143	0.27922	0.3473	0.3189	0.10915	0.28732	0.51817	0.77198	0.52462	0.40827	0.096224	0.67312	0.58023	0.4143	0.26296	0.3678	0.54515	0.32432
1630	0.40745	0.28278	0.17565	0.36212	0.34716	0.38597	0.1106	0.3344	0.34012	0.4343	0.452	0.20436	0.39357	0.39357	0.65076	0.30528	0.11967	0.39106	0.33136	0.27449	0.33994	0.31429	0.10379	0.28006	0.50511	0.77303	0.52028	0.41419	0.096899	0.66667	0.58427	0.41132	0.25205	0.36348	0.53537	0.3219
1630.8	0.4184	0.29169	0.18515	0.34283	0.34942	0.38289	0.1082	0.33491	0.32676	0.43233	0.45695	0.21142	0.39014	0.39014	0.63987	0.30371	0.11798	0.37989	0.32831	0.27328	0.32628	0.30692	0.10498	0.27727	0.4956	0.76458	0.52333	0.41057	0.096879	0.65878	0.57031	0.39957	0.24002	0.35507	0.52154	0.32126
1631.6	0.41397	0.27589	0.19227	0.34069	0.34886	0.37058	0.11473	0.3056	0.32191	0.43991	0.43431	0.2058	0.39228	0.39228	0.63636	0.30004	0.12004	0.37072	0.3199	0.26237	0.31561	0.3022	0.10269	0.27612	0.49043	0.75438	0.5164	0.40864	0.10166	0.65183	0.56577	0.38982	0.2385	0.35452	0.5077	0.31845
1632.4	0.39391	0.26978	0.19533	0.36166	0.35366	0.36284	0.11154	0.30628	0.32477	0.43018	0.42743	0.20106	0.38294	0.38294	0.63277	0.30449	0.12051	0.35767	0.31612	0.25966	0.30679	0.29306	0.10104	0.27352	0.47516	0.74587	0.51334	0.40925	0.097396	0.64654	0.56111	0.38384	0.23187	0.35124	0.49467	0.31759
1633.3	0.39465	0.27563	0.20036	0.3634	0.34963	0.36901	0.11492	0.30103	0.33057	0.4241	0.4289	0.18774	0.3861	0.3861	0.62798	0.29494	0.1219	0.35055	0.30823	0.25447	0.30017	0.28181	0.096603	0.26267	0.46337	0.73795	0.51031	0.41152	0.094386	0.63723	0.56052	0.3756	0.22457	0.33875	0.48214	0.31513
1634.1	0.38601	0.27192	0.19407	0.35075	0.35318	0.36369	0.10965	0.2802	0.3273	0.4186	0.42997	0.18306	0.3848	0.3848	0.6198	0.28754	0.1208	0.34906	0.29622	0.24165	0.2933	0.27458	0.093227	0.25716	0.44726	0.72377	0.50639	0.40449	0.093981	0.63775	0.54333	0.36823	0.22445	0.3404	0.47047	0.31469
1634.9	0.35716	0.25492	0.17341	0.36052	0.33726	0.34432	0.098604	0.25442	0.31695	0.39193	0.40109	0.16707	0.37099	0.37099	0.61341	0.2763	0.12237	0.32896	0.28238	0.23341	0.29409	0.26539	0.082657	0.24776	0.42172	0.70797	0.49012	0.39291	0.088555	0.62466	0.53208	0.36567	0.21233	0.33465	0.45135	0.31483
1635.7	0.34162	0.23828	0.1547	0.36294	0.31338	0.33659	0.097924	0.26149	0.30548	0.37689	0.39329	0.15734	0.36181	0.36181	0.60281	0.27379	0.12002	0.32244	0.27795	0.23372	0.28932	0.25862	0.07878	0.24018	0.40451	0.69323	0.48407	0.39235	0.081944	0.621	0.52522	0.36402	0.19888	0.32651	0.44095	0.31004
1636.6	0.34037	0.24113	0.15024	0.36844	0.3055	0.32692	0.10226	0.2502	0.30682	0.38381	0.40017	0.16746	0.36481	0.36481	0.59751	0.2704	0.12153	0.31783	0.27342	0.23096	0.28943	0.25682	0.084129	0.23836	0.40049	0.6872	0.48296	0.39685	0.092292	0.62032	0.5141	0.36175	0.19996	0.33293	0.44094	0.31364
1637.4	0.31191	0.22872	0.13822	0.35239	0.29098	0.31145	0.092809	0.23728	0.28689	0.37231	0.3821	0.17123	0.35609	0.35609	0.58619	0.267	0.11889	0.30359	0.26878	0.22455	0.27896	0.24941	0.080826	0.23694	0.38128	0.67547	0.46734	0.39174	0.076611	0.61862	0.49847	0.35271	0.19554	0.32921	0.43079	0.30745
1638.2	0.2929	0.20664	0.13456	0.35385	0.27288	0.3078	0.088706	0.23824	0.2617	0.35508	0.36438	0.16113	0.3478	0.3478	0.57955	0.26922	0.11778	0.28925	0.26024	0.22298	0.27158	0.23693	0.076895	0.22531	0.36646	0.65724	0.45046	0.37908	0.065983	0.60723	0.48378	0.3421	0.17669	0.3121	0.41714	0.29675
1639.1	0.32601	0.21587	0.15543	0.37298	0.28968	0.33683	0.10273	0.25122	0.28009	0.36462	0.37546	0.16963	0.35865	0.35865	0.5796	0.27806	0.12149	0.29921	0.26281	0.22447	0.28151	0.23618	0.086172	0.2277	0.36919	0.6603	0.45174	0.38639	0.07305	0.62162	0.48803	0.34128	0.18821	0.31518	0.42314	0.29977
1639.9	0.31578	0.21949	0.16237	0.37234	0.29792	0.33786	0.081621	0.22732	0.26554	0.35975	0.3845	0.16218	0.35509	0.35509	0.57065	0.26334	0.12208	0.29104	0.25165	0.21686	0.27617	0.22798	0.08648	0.21791	0.34947	0.65219	0.44136	0.36656	0.067138	0.6164	0.46885	0.32935	0.18384	0.30402	0.41862	0.28714
1640.7	0.32754	0.21971	0.16833	0.36587	0.29668	0.35261	0.086887	0.24015	0.26664	0.36416	0.37915	0.14783	0.35421	0.35421	0.57045	0.26403	0.12217	0.28743	0.24859	0.22144	0.28081	0.22407	0.086928	0.21549	0.33831	0.64913	0.43706	0.35846	0.066049	0.6192	0.46507	0.3305	0.18512	0.30087	0.41287	0.28757
1641.5	0.34924	0.21222	0.15438	0.37794	0.29702	0.35229	0.084369	0.24703	0.26664	0.37083	0.38803	0.13792	0.35234	0.35234	0.56203	0.25681	0.12334	0.29248	0.24346	0.22141	0.28065	0.22342	0.086599	0.21648	0.33391	0.63947	0.42735	0.34804	0.073014	0.61338	0.45993	0.33293	0.17795	0.30073	0.40972	0.28313
1642.4	0.35724	0.21236	0.15646	0.39253	0.29486	0.35086	0.080637	0.24258	0.27853	0.39258	0.39613	0.13721	0.34724	0.34724	0.55634	0.24785	0.1242	0.29263	0.24038	0.22216	0.28236	0.2294	0.093022	0.22187	0.32626	0.63579	0.42576	0.35043	0.073179	0.61564	0.46303	0.33075	0.1809	0.31045	0.41064	0.28521
1643.2	0.33902	0.21831	0.14727	0.39382	0.29565	0.34488	0.077006	0.25603	0.26814	0.40528	0.39616	0.14804	0.34672	0.34672	0.54804	0.24336	0.12479	0.29287	0.23604	0.22945	0.27515	0.22543	0.095414	0.21939	0.31631	0.62907	0.42603	0.34026	0.07595	0.6068	0.45548	0.33157	0.16886	0.31029	0.41204	0.28776
1644	0.3288	0.20763	0.13306	0.37313	0.29348	0.33694	0.076943	0.26774	0.26989	0.39353	0.37604	0.13598	0.34297	0.34297	0.54008	0.23979	0.12306	0.29288	0.23407	0.22925	0.26575	0.21857	0.09571	0.22213	0.31298	0.62134	0.41844	0.32933	0.076058	0.60311	0.45698	0.33125	0.16247	0.30728	0.40556	0.29551
1644.8	0.32588	0.21922	0.1363	0.3977	0.29743	0.33082	0.079614	0.27938	0.27042	0.38515	0.37185	0.13911	0.34758	0.34758	0.5329	0.24383	0.12585	0.29352	0.23571	0.23213	0.26642	0.22221	0.10205	0.22576	0.30918	0.61736	0.427	0.33082	0.075126	0.59366	0.46215	0.32961	0.16243	0.30729	0.40858	0.29394
1645.6	0.30951	0.22951	0.15308	0.41017	0.2836	0.33275	0.08263	0.26357	0.2727	0.37861	0.36042	0.13401	0.34552	0.34552	0.52998	0.24634	0.12601	0.28742	0.23222	0.23183	0.26636	0.21871	0.10314	0.21663	0.30003	0.60497	0.43498	0.32599	0.07489	0.59372	0.45962	0.32198	0.1649	0.30479	0.40513	0.28844
1646.5	0.312	0.23252	0.16151	0.40525	0.29815	0.32962	0.081334	0.25996	0.27869	0.3833	0.35916	0.13398	0.35176	0.35176	0.52592	0.24427	0.12879	0.28537	0.22941	0.23039	0.27	0.21519	0.10225	0.2157	0.29818	0.59925	0.43433	0.31848	0.080683	0.58881	0.4536	0.32293	0.17526	0.30202	0.40713	0.29347
1647.3	0.32443	0.23271	0.16675	0.4102	0.29128	0.32487	0.081102	0.24537	0.2754	0.38418	0.35334	0.12352	0.35173	0.35173	0.51777	0.24634	0.12468	0.27197	0.22624	0.22789	0.27147	0.21639	0.10185	0.21701	0.28924	0.5934	0.42363	0.31915	0.074475	0.5827	0.45021	0.31892	0.17357	0.30082	0.3995	0.2846
1648.1	0.3468	0.25224	0.18526	0.42926	0.29841	0.33178	0.094478	0.24483	0.28374	0.40221	0.35783	0.13229	0.36237	0.36237	0.51472	0.25077	0.12676	0.26704	0.22275	0.22889	0.27987	0.21997	0.10343	0.2187	0.28904	0.59973	0.43087	0.32022	0.077417	0.58675	0.44858	0.32087	0.17663	0.30667	0.40091	0.28368
1649	0.33307	0.244	0.17271	0.40098	0.28942	0.30933	0.087543	0.22961	0.27839	0.39111	0.3419	0.12759	0.354	0.354	0.50219	0.23961	0.12157	0.25458	0.21367	0.22638	0.27186	0.21097	0.097581	0.21312	0.27988	0.5894	0.40877	0.31035	0.072319	0.5829	0.43637	0.31545	0.16765	0.29619	0.3968	0.27982
1649.8	0.33652	0.22262	0.16562	0.38462	0.29762	0.28993	0.082273	0.22425	0.27402	0.382	0.33657	0.12382	0.35414	0.35414	0.48783	0.23306	0.11719	0.24612	0.20715	0.217	0.25839	0.21044	0.098087	0.20593	0.27279	0.58587	0.39928	0.30829	0.066489	0.57344	0.42613	0.30768	0.15256	0.28492	0.39199	0.28328
1650.6	0.35328	0.23731	0.16986	0.41267	0.31741	0.3134	0.10065	0.25025	0.29077	0.38479	0.34646	0.13929	0.36149	0.36149	0.48038	0.24099	0.11639	0.25784	0.21174	0.22708	0.26815	0.21744	0.11004	0.20956	0.27466	0.59594	0.40671	0.3178	0.081438	0.58241	0.44067	0.31517	0.15972	0.28728	0.40235	0.29028
1651.4	0.33298	0.21644	0.17203	0.38489	0.30275	0.2982	0.084502	0.24376	0.28343	0.36879	0.33804	0.12531	0.35709	0.35709	0.47179	0.22333	0.11333	0.25466	0.20403	0.21677	0.25355	0.20853	0.10774	0.2033	0.26945	0.58325	0.40418	0.30536	0.078704	0.57521	0.42944	0.3086	0.14905	0.27766	0.39894	0.28517
1652.3	0.33082	0.20445	0.16852	0.3794	0.30211	0.31553	0.085074	0.24445	0.28942	0.37737	0.34583	0.13178	0.35645	0.35645	0.46413	0.2262	0.11106	0.26134	0.20545	0.21149	0.25591	0.21002	0.11511	0.20344	0.26497	0.57025	0.39616	0.31021	0.080876	0.56668	0.42874	0.30588	0.15723	0.27977	0.40268	0.2863
1653.1	0.32029	0.19453	0.16532	0.37493	0.29489	0.33333	0.086128	0.24206	0.28367	0.37486	0.34823	0.14055	0.35876	0.35876	0.45439	0.22159	0.11061	0.26064	0.20764	0.20897	0.25649	0.20876	0.11811	0.19835	0.25847	0.5618	0.39382	0.30652	0.087661	0.55653	0.43083	0.30907	0.15281	0.28195	0.39887	0.29092
1653.9	0.31102	0.19992	0.17596	0.37642	0.29336	0.34901	0.095782	0.26113	0.29321	0.39019	0.36178	0.13512	0.36253	0.36253	0.4517	0.23309	0.11333	0.2644	0.20985	0.2174	0.26752	0.20819	0.12528	0.2072	0.25623	0.55797	0.38904	0.31781	0.095223	0.54783	0.43556	0.31758	0.16459	0.29224	0.40353	0.29226
1654.7	0.29048	0.19428	0.17354	0.34846	0.2586	0.33671	0.089552	0.25074	0.27891	0.39003	0.36376	0.13088	0.35733	0.35733	0.44371	0.22438	0.11042	0.25695	0.20576	0.20965	0.25528	0.20471	0.12645	0.20498	0.24995	0.54815	0.37955	0.31277	0.080796	0.53453	0.42589	0.30972	0.15375	0.29049	0.39409	0.28832
1655.6	0.27966	0.19279	0.1607	0.3457	0.25512	0.34609	0.10387	0.24685	0.29601	0.39215	0.36666	0.14737	0.35644	0.35644	0.43685	0.22968	0.1103	0.26384	0.20749	0.21025	0.25847	0.20806	0.12762	0.20998	0.24826	0.54364	0.36694	0.32009	0.084106	0.53087	0.42831	0.30323	0.16315	0.29126	0.39132	0.29499
1656.4	0.27541	0.19393	0.16407	0.34619	0.23946	0.33715	0.097891	0.26208	0.29202	0.37808	0.34749	0.14637	0.35917	0.35917	0.43166	0.2307	0.11191	0.2648	0.20504	0.21791	0.25316	0.21024	0.1256	0.20952	0.24893	0.54119	0.37008	0.32535	0.086162	0.52725	0.42186	0.30903	0.15822	0.2908	0.38664	0.29701
1657.2	0.29821	0.20839	0.19127	0.35307	0.2461	0.34485	0.10131	0.28225	0.30822	0.39463	0.35851	0.15443	0.36625	0.36625	0.43235	0.24023	0.11371	0.2778	0.20339	0.21974	0.25963	0.21775	0.13096	0.22465	0.25919	0.54626	0.37792	0.33097	0.093374	0.53103	0.42059	0.31087	0.17173	0.29872	0.39019	0.30315
1658	0.31628	0.21633	0.19474	0.35255	0.25879	0.34635	0.1073	0.29049	0.31181	0.39821	0.36699	0.17134	0.37245	0.37245	0.42632	0.23595	0.11494	0.28085	0.19942	0.22804	0.26041	0.2207	0.13592	0.22643	0.26478	0.54674	0.38211	0.3251	0.10336	0.5368	0.41965	0.31231	0.17893	0.30106	0.39372	0.30472
1658.8	0.29801	0.2117	0.18362	0.33536	0.27036	0.34625	0.10278	0.28257	0.30197	0.38189	0.34483	0.17578	0.3694	0.3694	0.41307	0.23296	0.11683	0.27541	0.19345	0.22228	0.25651	0.21781	0.12949	0.22755	0.25923	0.53694	0.37753	0.31725	0.11347	0.52784	0.41198	0.30856	0.17579	0.29578	0.38994	0.30313
1659.7	0.33116	0.23773	0.20321	0.34917	0.29338	0.35457	0.11153	0.30434	0.31379	0.39003	0.34477	0.17776	0.37385	0.37385	0.41477	0.24324	0.12056	0.27621	0.19391	0.23272	0.26828	0.2258	0.13716	0.23455	0.26377	0.54472	0.39014	0.32331	0.12977	0.52803	0.41656	0.32403	0.18885	0.30396	0.39677	0.30982
1660.5	0.31858	0.23377	0.20279	0.33031	0.30333	0.33096	0.11385	0.3007	0.31712	0.39025	0.34803	0.17863	0.36493	0.36493	0.40961	0.24347	0.12079	0.2655	0.18836	0.23039	0.27384	0.2255	0.1391	0.23785	0.25801	0.54322	0.38324	0.3163	0.14315	0.51449	0.41227	0.32181	0.19541	0.30374	0.39587	0.30601
1661.3	0.30534	0.22547	0.18305	0.31981	0.30821	0.31679	0.1212	0.30224	0.30495	0.38271	0.33973	0.16668	0.35009	0.35009	0.39735	0.23534	0.12151	0.25577	0.18669	0.2326	0.26831	0.2265	0.14131	0.23022	0.25089	0.52905	0.37222	0.30607	0.14745	0.50312	0.40849	0.31817	0.19205	0.29473	0.39202	0.30394
1662.1	0.30613	0.23455	0.20205	0.32917	0.31406	0.32634	0.1321	0.31494	0.31247	0.37907	0.33766	0.18015	0.3457	0.3457	0.40249	0.24776	0.1244	0.26375	0.19144	0.23669	0.27932	0.23254	0.148	0.24045	0.25468	0.52665	0.38129	0.3107	0.15804	0.50158	0.41153	0.32096	0.19799	0.30306	0.39627	0.31821
1663	0.3321	0.23962	0.22145	0.35667	0.32581	0.33245	0.14092	0.33321	0.32842	0.38752	0.34777	0.18858	0.35018	0.35018	0.40652	0.26149	0.12839	0.26956	0.19285	0.25459	0.2913	0.24443	0.15741	0.25211	0.26364	0.52833	0.39468	0.32135	0.17334	0.50903	0.41438	0.33167	0.21368	0.31498	0.40035	0.32828
1663.8	0.28822	0.22154	0.21012	0.34114	0.29965	0.30889	0.1383	0.31951	0.30562	0.38312	0.34549	0.18943	0.34286	0.34286	0.39111	0.25095	0.12873	0.26459	0.19115	0.24511	0.28438	0.24278	0.16296	0.24742	0.25811	0.51841	0.39144	0.31084	0.16776	0.4986	0.40357	0.32378	0.21193	0.30475	0.39502	0.32333
1664.6	0.29023	0.23663	0.23481	0.36614	0.31251	0.3284	0.1517	0.33923	0.30631	0.38348	0.3635	0.2097	0.34594	0.34594	0.39513	0.25668	0.13333	0.27804	0.19807	0.25496	0.28887	0.25138	0.17423	0.25895	0.26353	0.51666	0.41148	0.31948	0.17701	0.50953	0.40863	0.32844	0.22312	0.31141	0.39996	0.34048
1665.4	0.287	0.24266	0.24395	0.36428	0.32153	0.35375	0.15306	0.33875	0.32113	0.39136	0.36462	0.22924	0.35293	0.35293	0.39628	0.26087	0.13582	0.29184	0.2003	0.25983	0.30062	0.25672	0.18227	0.26661	0.26997	0.52378	0.42318	0.32585	0.18652	0.5113	0.41161	0.33114	0.23841	0.32298	0.40365	0.34894
1666.2	0.29664	0.25007	0.23811	0.37522	0.32491	0.37407	0.15254	0.33841	0.32409	0.40416	0.36739	0.24195	0.35434	0.35434	0.38672	0.26296	0.14017	0.30215	0.19957	0.26713	0.30106	0.26302	0.18814	0.27461	0.27278	0.52578	0.42841	0.33202	0.19697	0.51965	0.41216	0.33728	0.25146	0.32669	0.40204	0.35565
1667.1	0.28631	0.25674	0.24273	0.37436	0.32076	0.37088	0.15665	0.35194	0.3214	0.40626	0.36306	0.25288	0.34907	0.34907	0.38303	0.26332	0.14221	0.31281	0.20446	0.26981	0.29778	0.26916	0.19041	0.27631	0.27477	0.52644	0.42827	0.33693	0.20318	0.51638	0.41237	0.34075	0.25543	0.32978	0.4005	0.36063
1667.9	0.32983	0.28167	0.27919	0.40401	0.36458	0.41369	0.16903	0.37787	0.34078	0.42236	0.37565	0.28799	0.3628	0.3628	0.39392	0.28016	0.15057	0.33395	0.20994	0.29395	0.3163	0.28369	0.20374	0.29067	0.28861	0.53091	0.45033	0.35191	0.22968	0.53047	0.42483	0.35386	0.2734	0.3503	0.41022	0.38544
1668.7	0.33222	0.2941	0.27985	0.40211	0.36464	0.42879	0.18078	0.37813	0.34262	0.43225	0.3745	0.29489	0.36219	0.36219	0.38613	0.28458	0.15409	0.34181	0.21183	0.30683	0.32236	0.29246	0.21201	0.29019	0.29285	0.53591	0.44652	0.35427	0.23982	0.52702	0.43195	0.35887	0.2796	0.35593	0.4096	0.39045
1669.5	0.34555	0.30222	0.29675	0.43823	0.3742	0.42939	0.19185	0.39518	0.3382	0.43493	0.38831	0.30938	0.36115	0.36115	0.38133	0.29915	0.15898	0.35081	0.21465	0.3182	0.32368	0.30114	0.21869	0.29724	0.30119	0.53274	0.45443	0.37024	0.25468	0.53195	0.43834	0.36861	0.28872	0.36003	0.41372	0.39717
1670.4	0.34305	0.31145	0.31624	0.44783	0.39221	0.42428	0.19614	0.40061	0.34571	0.43578	0.39241	0.32878	0.35786	0.35786	0.38322	0.30784	0.16199	0.35646	0.22018	0.3234	0.33428	0.31347	0.22589	0.3023	0.30967	0.53344	0.46017	0.37855	0.26719	0.52843	0.44192	0.37045	0.30607	0.36385	0.41982	0.40994
1671.2	0.34882	0.33031	0.33218	0.46411	0.39866	0.44399	0.2099	0.40753	0.3558	0.43713	0.41442	0.35674	0.35793	0.35793	0.38111	0.31657	0.16463	0.36359	0.22371	0.33334	0.34635	0.31671	0.24066	0.31629	0.31551	0.53259	0.46731	0.38844	0.27303	0.53179	0.44757	0.38132	0.3193	0.37062	0.42566	0.42424
1672	0.34215	0.32352	0.32285	0.4549	0.38994	0.42835	0.22072	0.41427	0.36041	0.43032	0.4075	0.34995	0.34851	0.34851	0.37026	0.31539	0.1672	0.3687	0.22263	0.33475	0.34535	0.3166	0.23861	0.32006	0.31974	0.52999	0.45757	0.38682	0.27581	0.52984	0.44866	0.38418	0.33094	0.37232	0.423	0.42143
1672.8	0.35355	0.33439	0.33401	0.46616	0.40169	0.43092	0.22488	0.42262	0.38165	0.43139	0.41581	0.37701	0.34867	0.34867	0.37203	0.3199	0.17122	0.37777	0.22334	0.34272	0.35764	0.3219	0.24527	0.33746	0.32851	0.52973	0.46413	0.39542	0.2832	0.53768	0.44822	0.3912	0.3512	0.38296	0.43043	0.43732
1673.6	0.34168	0.29621	0.30755	0.41887	0.38396	0.39813	0.24734	0.41533	0.38849	0.4219	0.36615	0.32966	0.34163	0.34163	0.35157	0.29666	0.17907	0.38147	0.211	0.3422	0.34825	0.30879	0.23217	0.32487	0.32796	0.52417	0.44634	0.36179	0.28215	0.53214	0.44845	0.38496	0.35872	0.38266	0.41881	0.41434
