# Supplementary material for: All-flexible chronoepifluidic nanoplasmonic patch for label-free metabolite profiling in sweat
Source: Nat Commun. 2025 Aug 27;16:8017. doi: 10.1038/s41467-025-63510-2 (PMC12391418; doi:10.1038/s41467-025-63510-2)
Supplement: Supplementary file 4 — Supplementary Data 1 [file 41467_2025_63510_MOESM4_ESM.zip › ML_SERS data_Base solution_UA_40uM_Lac_10mM_Try_100uM_Glu_250uM.csv]

457.71	0.12428	0.39609	0.17554	0.12221	0.10473	0.12144	0.098756	0.20233	0.28408	0.14732	0.17406	0.16511	0.1053	0.12391	0.12481	0.12842	0.094403	0.13996	0.11786	0.12385	0.10346	0.11463	0.069835	0.1144	0.10289	0.12469	0.085728	0.11516	0.13358	0.149	0.1214	0.10872	0.11666	0.12565	0.096805	0.11693
458.74	0.16262	0.4721	0.15545	0.13886	0.14011	0.12992	0.094482	0.18602	0.2804	0.11696	0.18479	0.15964	0.12176	0.1611	0.14124	0.16241	0.099113	0.11606	0.10247	0.10398	0.12514	0.10114	0.07041	0.13273	0.108	0.12598	0.10348	0.11568	0.14556	0.12086	0.10567	0.1078	0.13167	0.10558	0.10686	0.10872
459.78	0.15363	0.44204	0.15557	0.13636	0.14082	0.11958	0.11041	0.19066	0.28651	0.10469	0.1764	0.1587	0.11859	0.16249	0.13523	0.15466	0.083411	0.12107	0.12503	0.10114	0.13318	0.08456	0.073329	0.13513	0.10967	0.1266	0.10387	0.12364	0.14275	0.117	0.11187	0.10944	0.14393	0.098318	0.10512	0.11457
460.81	0.16088	0.43225	0.14908	0.13343	0.14909	0.11729	0.10943	0.18404	0.27565	0.095495	0.18046	0.16787	0.11698	0.17131	0.13098	0.14725	0.073999	0.1103	0.1199	0.094152	0.1307	0.077172	0.078878	0.13947	0.10022	0.12183	0.10436	0.11872	0.14436	0.10747	0.10729	0.1102	0.14928	0.0867	0.10308	0.119
461.85	0.14523	0.39421	0.14553	0.12744	0.15085	0.12764	0.10914	0.17444	0.26696	0.095993	0.17476	0.15766	0.11549	0.15852	0.12885	0.14157	0.067764	0.11437	0.12909	0.099049	0.13215	0.07551	0.085606	0.13389	0.099163	0.11363	0.096514	0.11245	0.14632	0.1039	0.11196	0.10875	0.15256	0.078421	0.10605	0.12811
462.88	0.12972	0.36335	0.15971	0.12523	0.14063	0.13343	0.11231	0.17522	0.26632	0.097722	0.17302	0.15746	0.10916	0.16715	0.12855	0.13471	0.069647	0.11648	0.13624	0.0904	0.121	0.072519	0.092453	0.13268	0.10008	0.11294	0.097997	0.1155	0.14264	0.112	0.11167	0.0994	0.15235	0.078139	0.10267	0.13242
463.92	0.1203	0.35407	0.15564	0.12778	0.13776	0.14735	0.10945	0.17161	0.2594	0.10689	0.18683	0.14752	0.10843	0.16265	0.12573	0.13717	0.076135	0.11311	0.12602	0.092057	0.11081	0.085176	0.10289	0.1244	0.098516	0.11379	0.098379	0.11559	0.13938	0.11522	0.10992	0.092864	0.14795	0.083136	0.10064	0.13031
464.93	0.13121	0.31924	0.16713	0.12722	0.13935	0.14791	0.10768	0.15705	0.26136	0.12772	0.17817	0.1462	0.10711	0.1522	0.12971	0.14188	0.083114	0.10964	0.12165	0.093662	0.10659	0.096254	0.10793	0.12193	0.097099	0.10035	0.096218	0.11247	0.14948	0.1174	0.11023	0.086591	0.1486	0.085531	0.10246	0.13623
465.96	0.13136	0.31112	0.17462	0.12625	0.1386	0.15738	0.10507	0.1509	0.26401	0.14474	0.16913	0.13527	0.10769	0.15074	0.1298	0.1519	0.098584	0.10857	0.12599	0.086121	0.1103	0.10615	0.10877	0.12683	0.10829	0.10397	0.097792	0.11716	0.15202	0.12354	0.11154	0.082034	0.15071	0.089984	0.10333	0.12794
467	0.14366	0.31506	0.18308	0.13138	0.13966	0.16525	0.12932	0.15673	0.27356	0.15343	0.17501	0.15234	0.10838	0.15219	0.13693	0.15132	0.10468	0.11539	0.12883	0.086712	0.11465	0.10835	0.10429	0.13559	0.10959	0.11526	0.10373	0.11628	0.15072	0.13452	0.11889	0.086605	0.14719	0.10221	0.10161	0.12727
468.03	0.15011	0.32204	0.1849	0.147	0.15728	0.17449	0.14669	0.15785	0.26488	0.14888	0.17662	0.16136	0.11348	0.14394	0.13781	0.14617	0.11392	0.11935	0.13767	0.092798	0.1159	0.10866	0.10586	0.14343	0.11531	0.11813	0.10388	0.12059	0.16367	0.14445	0.12072	0.089903	0.14864	0.1025	0.10059	0.1334
469.06	0.16392	0.32145	0.20113	0.15805	0.16987	0.19413	0.16339	0.16548	0.284	0.16355	0.16958	0.18099	0.12641	0.15638	0.14992	0.15472	0.11216	0.12921	0.15082	0.093238	0.12998	0.11962	0.099263	0.15637	0.11138	0.12138	0.10653	0.12143	0.17607	0.14943	0.12332	0.096399	0.15642	0.10649	0.1071	0.14021
470.1	0.17089	0.33028	0.2038	0.17064	0.18691	0.20987	0.16081	0.16405	0.2766	0.14493	0.17532	0.18986	0.12475	0.15913	0.1535	0.15804	0.11496	0.13495	0.14899	0.091905	0.12961	0.1118	0.10373	0.15947	0.11657	0.12637	0.11099	0.11954	0.17968	0.16066	0.1209	0.096543	0.16053	0.10706	0.11469	0.13653
471.13	0.16633	0.32421	0.20226	0.17967	0.19468	0.2137	0.17392	0.16795	0.28893	0.14642	0.18976	0.18275	0.1264	0.15304	0.15723	0.15845	0.11102	0.14947	0.15666	0.10626	0.13369	0.10908	0.099622	0.15714	0.11671	0.12767	0.10617	0.12118	0.19247	0.16611	0.1263	0.096804	0.16508	0.112	0.12643	0.14976
472.16	0.16397	0.2948	0.19236	0.17524	0.19727	0.19354	0.15657	0.15791	0.29163	0.15073	0.18565	0.17382	0.12315	0.14241	0.14726	0.16708	0.10062	0.14991	0.15201	0.10285	0.12562	0.1155	0.10185	0.15552	0.11023	0.11548	0.09517	0.12397	0.20156	0.17142	0.11949	0.089701	0.16731	0.1052	0.13112	0.143
473.17	0.17534	0.29687	0.20192	0.16881	0.21905	0.20438	0.15117	0.16972	0.31067	0.17279	0.18933	0.18097	0.12899	0.14601	0.14832	0.17885	0.10874	0.16049	0.15315	0.11404	0.13767	0.1218	0.10823	0.16686	0.11044	0.12154	0.090314	0.12616	0.21937	0.1772	0.12231	0.095858	0.17741	0.11035	0.14448	0.14434
474.21	0.18426	0.2943	0.19902	0.18231	0.23291	0.19724	0.14785	0.17071	0.30007	0.17514	0.20533	0.17461	0.12032	0.15201	0.1464	0.17702	0.11362	0.16184	0.16031	0.1222	0.13798	0.11806	0.12612	0.16292	0.11875	0.12049	0.090074	0.13536	0.23186	0.18094	0.12932	0.10082	0.18664	0.1076	0.15872	0.14286
475.24	0.18083	0.29763	0.20647	0.17435	0.25104	0.19183	0.17466	0.19462	0.31796	0.20271	0.21976	0.18709	0.13724	0.15358	0.15583	0.17232	0.12895	0.16628	0.18089	0.13334	0.14357	0.12845	0.12943	0.16965	0.12598	0.13187	0.097456	0.13626	0.25631	0.18787	0.13766	0.11061	0.19308	0.11798	0.16187	0.15401
476.27	0.20129	0.30968	0.23216	0.18164	0.26997	0.21028	0.18614	0.20861	0.31677	0.20935	0.22844	0.21082	0.14981	0.16315	0.1657	0.183	0.13838	0.17793	0.20012	0.13373	0.1502	0.14013	0.14579	0.17933	0.1314	0.13664	0.11753	0.14258	0.27327	0.19742	0.15026	0.12217	0.19998	0.12589	0.16782	0.15643
477.31	0.23495	0.34443	0.24642	0.19547	0.28594	0.22734	0.20169	0.24593	0.32305	0.23185	0.24113	0.22457	0.16595	0.19172	0.17818	0.18152	0.15692	0.18472	0.212	0.15282	0.15691	0.15379	0.16204	0.18905	0.14828	0.16042	0.13334	0.1595	0.28631	0.20758	0.16313	0.14652	0.21574	0.14561	0.18147	0.17647
478.34	0.26083	0.34051	0.26209	0.21258	0.28241	0.24309	0.22054	0.26183	0.32478	0.25549	0.25902	0.22022	0.17686	0.1986	0.18273	0.19325	0.15438	0.1991	0.22756	0.1752	0.16545	0.16576	0.17114	0.18997	0.16299	0.16853	0.14674	0.17168	0.29755	0.22275	0.17712	0.17197	0.22493	0.1564	0.18965	0.18915
479.37	0.26685	0.3871	0.281	0.216	0.28071	0.26118	0.23658	0.27727	0.35771	0.27572	0.25308	0.24956	0.19354	0.21098	0.19205	0.20062	0.17934	0.22291	0.23603	0.18826	0.17416	0.17883	0.17623	0.20602	0.17216	0.18862	0.16006	0.17624	0.3152	0.2443	0.18717	0.18625	0.23438	0.17125	0.1935	0.20527
480.38	0.29755	0.4012	0.29092	0.23318	0.28274	0.27404	0.2418	0.28746	0.36303	0.28444	0.26582	0.26266	0.19813	0.22877	0.19899	0.21484	0.18247	0.23169	0.24572	0.20821	0.18932	0.19729	0.18389	0.2325	0.18572	0.20088	0.16027	0.19729	0.31913	0.25413	0.20309	0.20104	0.25311	0.18318	0.20564	0.22358
481.41	0.31144	0.40789	0.29067	0.24433	0.28222	0.28539	0.26492	0.30196	0.39203	0.29107	0.26577	0.272	0.21383	0.23327	0.20407	0.23312	0.20003	0.23868	0.24919	0.22634	0.20185	0.20633	0.20153	0.24357	0.19464	0.21001	0.16344	0.21847	0.32252	0.26579	0.20773	0.20705	0.27712	0.19653	0.21956	0.24002
482.45	0.31536	0.39961	0.29648	0.25967	0.2844	0.30659	0.28383	0.32179	0.41159	0.30536	0.28447	0.28461	0.22535	0.23131	0.21874	0.25565	0.21284	0.24782	0.26819	0.23653	0.22527	0.22516	0.22473	0.25007	0.21109	0.21168	0.17677	0.23779	0.33035	0.26976	0.2216	0.21359	0.29805	0.20766	0.24166	0.25282
483.48	0.32361	0.4298	0.30822	0.27503	0.2986	0.30619	0.2896	0.34425	0.43642	0.32142	0.3006	0.30186	0.23601	0.25491	0.22479	0.26775	0.232	0.25497	0.28279	0.23977	0.24813	0.24784	0.2332	0.2652	0.22402	0.21942	0.18759	0.24421	0.3358	0.27189	0.24103	0.21815	0.31666	0.2272	0.25212	0.26746
484.51	0.34593	0.40698	0.31211	0.26743	0.31526	0.30478	0.29757	0.36181	0.43832	0.31719	0.33541	0.31035	0.24326	0.25306	0.23347	0.27442	0.23528	0.2418	0.29586	0.24737	0.25713	0.26316	0.24832	0.28554	0.23283	0.22017	0.18916	0.25274	0.34071	0.25923	0.2562	0.23056	0.33139	0.24343	0.27491	0.28304
485.54	0.34801	0.39024	0.30734	0.26111	0.30703	0.30731	0.28919	0.3704	0.4351	0.326	0.33472	0.30221	0.25056	0.24156	0.23816	0.27774	0.23887	0.24674	0.29058	0.24331	0.25995	0.26296	0.25904	0.27662	0.24179	0.21703	0.19709	0.25923	0.33136	0.26143	0.26234	0.23744	0.32839	0.25363	0.2909	0.28597
486.57	0.35464	0.39143	0.30734	0.2516	0.32666	0.32011	0.28824	0.3953	0.4341	0.35274	0.35938	0.31703	0.25781	0.25233	0.24752	0.27486	0.24582	0.26052	0.29832	0.26086	0.26516	0.28177	0.26439	0.28665	0.25519	0.2263	0.20597	0.24904	0.33692	0.27099	0.27867	0.2539	0.33459	0.26502	0.3023	0.3089
487.58	0.34899	0.36457	0.31973	0.24885	0.33622	0.31717	0.28364	0.38945	0.43462	0.35713	0.35623	0.32498	0.25554	0.24171	0.24684	0.27351	0.26374	0.26813	0.30441	0.2604	0.26551	0.28145	0.26347	0.30325	0.25364	0.22325	0.20719	0.23887	0.34612	0.27474	0.27923	0.26525	0.33931	0.27103	0.30307	0.32358
488.61	0.34799	0.34279	0.29117	0.24718	0.32685	0.32118	0.29439	0.38862	0.43282	0.34952	0.35638	0.33956	0.25666	0.23606	0.2487	0.28347	0.26536	0.2756	0.31806	0.27232	0.26217	0.27065	0.27682	0.3083	0.25366	0.23438	0.20409	0.24891	0.34514	0.28485	0.28504	0.26932	0.34803	0.27055	0.32045	0.33749
489.64	0.35362	0.34258	0.28336	0.26132	0.32202	0.34396	0.29716	0.4051	0.43981	0.36658	0.36858	0.34503	0.26944	0.23488	0.25209	0.29832	0.2639	0.3082	0.3184	0.28142	0.26906	0.27722	0.29065	0.31179	0.2608	0.23953	0.20276	0.25675	0.33383	0.30661	0.29677	0.27585	0.3553	0.27994	0.32687	0.35885
490.67	0.35813	0.3551	0.29203	0.26185	0.33457	0.3519	0.29644	0.41889	0.46735	0.37337	0.37845	0.34227	0.26464	0.24545	0.26012	0.29665	0.26655	0.32137	0.32434	0.28404	0.28018	0.27983	0.29571	0.32647	0.27355	0.24436	0.21209	0.24449	0.34417	0.31613	0.3042	0.28877	0.37184	0.28164	0.32823	0.36872
491.7	0.36063	0.35746	0.30097	0.27308	0.32731	0.33072	0.29625	0.40103	0.47314	0.37651	0.36885	0.34008	0.26895	0.24591	0.27235	0.31277	0.26059	0.32834	0.32605	0.27054	0.28879	0.27933	0.30319	0.33816	0.28592	0.25075	0.22076	0.2635	0.33893	0.31769	0.3079	0.28565	0.37902	0.29205	0.32993	0.36939
492.74	0.36329	0.37146	0.30753	0.27551	0.33423	0.33892	0.2976	0.41649	0.45744	0.37643	0.37453	0.34337	0.28196	0.25659	0.27318	0.32173	0.2442	0.33574	0.31993	0.28171	0.29456	0.28418	0.30209	0.3455	0.29828	0.25192	0.22441	0.27413	0.33662	0.32327	0.3121	0.28673	0.38672	0.29702	0.33752	0.37702
493.74	0.36902	0.38585	0.32454	0.27249	0.35848	0.3394	0.29886	0.41291	0.45945	0.37515	0.38371	0.35038	0.28841	0.25047	0.28846	0.31597	0.25208	0.34518	0.31995	0.27031	0.30244	0.29288	0.3138	0.35019	0.31611	0.25213	0.23278	0.27109	0.34202	0.31879	0.31851	0.28584	0.40194	0.30398	0.34129	0.38524
494.77	0.37187	0.38683	0.34219	0.27348	0.37025	0.3307	0.30908	0.4229	0.44388	0.36223	0.37978	0.35533	0.28376	0.26312	0.29167	0.31823	0.26303	0.33988	0.33484	0.27289	0.31354	0.29437	0.31369	0.35049	0.32822	0.26008	0.25132	0.27555	0.34334	0.32196	0.30747	0.28801	0.41788	0.3051	0.34443	0.3808
495.8	0.35218	0.38406	0.34646	0.28505	0.36031	0.33845	0.31236	0.42177	0.41839	0.36255	0.38765	0.37939	0.28591	0.27045	0.29716	0.33017	0.27251	0.348	0.33885	0.28052	0.30938	0.30539	0.31833	0.35633	0.3301	0.26161	0.25277	0.28518	0.33445	0.32131	0.29865	0.2821	0.42607	0.31267	0.34837	0.3918
496.83	0.33592	0.35878	0.34801	0.29147	0.34951	0.33179	0.308	0.43345	0.40757	0.35102	0.39619	0.36928	0.282	0.27062	0.29101	0.32014	0.27265	0.32937	0.33977	0.28682	0.30863	0.29993	0.31707	0.33958	0.33157	0.26597	0.25271	0.28265	0.33626	0.31181	0.28852	0.28935	0.42542	0.30747	0.35452	0.3833
497.86	0.30842	0.36426	0.34168	0.27595	0.34245	0.30413	0.30202	0.42625	0.41947	0.33171	0.39215	0.35914	0.27159	0.28858	0.28843	0.29964	0.27476	0.31163	0.34414	0.27255	0.30518	0.29083	0.3134	0.32202	0.3258	0.28289	0.25442	0.27211	0.32773	0.30775	0.29168	0.28354	0.41861	0.30008	0.34745	0.37989
498.87	0.26424	0.3289	0.33791	0.24937	0.31601	0.27393	0.28283	0.41771	0.39441	0.32004	0.36713	0.34886	0.25354	0.28288	0.27689	0.28236	0.25247	0.27977	0.32514	0.2727	0.28142	0.2868	0.28795	0.30956	0.30848	0.26953	0.25391	0.2706	0.30829	0.29814	0.2812	0.28048	0.3936	0.28738	0.33203	0.36759
499.9	0.23264	0.31337	0.31365	0.23827	0.30706	0.25023	0.26744	0.38286	0.38244	0.31819	0.36201	0.31634	0.2429	0.27105	0.26773	0.27383	0.2532	0.26765	0.30849	0.26644	0.2715	0.27192	0.26692	0.28859	0.29936	0.26897	0.24478	0.26197	0.30793	0.2865	0.2806	0.27457	0.37646	0.27933	0.32167	0.34975
500.93	0.22367	0.30459	0.2992	0.22305	0.29999	0.21827	0.26993	0.37882	0.3616	0.29661	0.3533	0.3009	0.23843	0.26546	0.24942	0.26261	0.24328	0.245	0.29633	0.2695	0.27178	0.25639	0.26547	0.27415	0.28658	0.27078	0.24023	0.26465	0.30797	0.27412	0.27848	0.27247	0.3591	0.26858	0.31836	0.34032
501.96	0.21176	0.30546	0.29293	0.22508	0.28538	0.21729	0.25211	0.36316	0.33917	0.29642	0.34092	0.30401	0.22248	0.26212	0.24471	0.26272	0.23514	0.24892	0.28981	0.26644	0.26499	0.25762	0.25228	0.2724	0.28151	0.25478	0.23347	0.25691	0.29605	0.27142	0.27546	0.26663	0.34993	0.25702	0.30875	0.33762
502.99	0.20465	0.28262	0.27108	0.22944	0.27094	0.22594	0.23849	0.34471	0.32378	0.29182	0.33178	0.31038	0.20884	0.24723	0.23723	0.26367	0.23286	0.25117	0.28036	0.26808	0.25343	0.24189	0.23708	0.26489	0.2651	0.24541	0.22276	0.25584	0.28135	0.26407	0.27135	0.26336	0.34158	0.25052	0.30372	0.32737
504.02	0.19438	0.26399	0.24933	0.2287	0.26814	0.22621	0.22746	0.3206	0.31219	0.27263	0.32566	0.28539	0.20535	0.2361	0.21894	0.26143	0.23618	0.25135	0.26627	0.25089	0.25218	0.22798	0.23112	0.25058	0.24771	0.23477	0.21339	0.24363	0.28217	0.263	0.25821	0.24691	0.3378	0.2396	0.29958	0.32562
505.02	0.17539	0.25188	0.2344	0.22714	0.25562	0.22487	0.22045	0.31777	0.29746	0.2701	0.30356	0.29698	0.19749	0.23147	0.20864	0.24677	0.21871	0.24875	0.25345	0.23115	0.23614	0.22668	0.21959	0.24651	0.23943	0.2268	0.20608	0.23536	0.27555	0.25523	0.24939	0.23221	0.32619	0.22811	0.28724	0.33172
506.05	0.14988	0.23368	0.21497	0.19824	0.23387	0.22296	0.19282	0.29199	0.28574	0.27223	0.30111	0.2749	0.19565	0.22806	0.20079	0.23368	0.20793	0.24351	0.24614	0.20629	0.2233	0.21913	0.19642	0.23091	0.22481	0.21906	0.20014	0.21654	0.25413	0.24354	0.2341	0.21021	0.327	0.21396	0.27888	0.3233
507.08	0.13072	0.22268	0.18192	0.16581	0.23693	0.20718	0.18425	0.2882	0.26872	0.2456	0.28583	0.25528	0.18644	0.21141	0.19194	0.2052	0.20077	0.22634	0.22892	0.18844	0.2145	0.19349	0.17494	0.21008	0.20441	0.21141	0.18807	0.20199	0.24993	0.2416	0.2265	0.18942	0.31892	0.20918	0.26876	0.31592
508.11	0.12704	0.22023	0.17332	0.14282	0.22895	0.19338	0.19062	0.27033	0.24083	0.22851	0.29111	0.22938	0.1818	0.19907	0.18386	0.17924	0.18083	0.2171	0.21984	0.1697	0.19985	0.18409	0.17243	0.20455	0.20786	0.20471	0.18516	0.18596	0.23943	0.23259	0.2157	0.16627	0.31254	0.20214	0.25991	0.30706
509.14	0.12876	0.22388	0.16534	0.14737	0.21592	0.18056	0.1694	0.28165	0.22715	0.22274	0.30226	0.23616	0.17346	0.20101	0.17827	0.17584	0.16908	0.21306	0.21702	0.17069	0.18771	0.17491	0.17593	0.19359	0.20542	0.20396	0.1756	0.18128	0.22635	0.22709	0.20487	0.15788	0.30382	0.19855	0.2541	0.29603
510.14	0.11995	0.20695	0.16342	0.13213	0.21659	0.1664	0.14727	0.27971	0.21771	0.2084	0.29975	0.22359	0.17014	0.19276	0.17175	0.17152	0.16763	0.20278	0.2081	0.17083	0.18832	0.15532	0.16729	0.17985	0.19035	0.19045	0.16591	0.17481	0.2202	0.22939	0.1985	0.14341	0.29771	0.18191	0.24832	0.28121
511.17	0.12429	0.20293	0.15891	0.15433	0.22355	0.1741	0.159	0.28203	0.22784	0.20169	0.29102	0.23907	0.16201	0.18271	0.1676	0.16722	0.16203	0.20098	0.20699	0.17327	0.17973	0.15065	0.16634	0.17747	0.18236	0.19011	0.1548	0.17256	0.22302	0.23319	0.20688	0.14213	0.28861	0.18209	0.24167	0.27449
512.2	0.13081	0.18526	0.16218	0.16514	0.22452	0.17021	0.14961	0.28225	0.22831	0.1936	0.29249	0.24636	0.15509	0.18303	0.1618	0.17396	0.15139	0.20079	0.19908	0.17245	0.16417	0.14687	0.17066	0.17699	0.17431	0.1893	0.14251	0.17699	0.21006	0.22195	0.19952	0.14157	0.28339	0.16921	0.23572	0.26722
513.23	0.13154	0.16607	0.14305	0.17145	0.21742	0.15414	0.13586	0.27987	0.23352	0.19659	0.28136	0.24502	0.14979	0.17425	0.15331	0.18062	0.14988	0.1917	0.19126	0.17153	0.16836	0.13966	0.15461	0.15965	0.16054	0.17914	0.13518	0.17922	0.2127	0.21414	0.18991	0.14265	0.2808	0.16071	0.23162	0.26189
514.23	0.12628	0.14549	0.14629	0.15468	0.20017	0.15625	0.12871	0.2813	0.23377	0.21112	0.26673	0.23478	0.13761	0.16676	0.16095	0.17105	0.13365	0.18622	0.18044	0.16417	0.16493	0.13331	0.13701	0.15853	0.15512	0.17267	0.13784	0.17543	0.20119	0.19963	0.18091	0.1422	0.27853	0.15606	0.2237	0.24982
515.26	0.12784	0.145	0.15099	0.16587	0.17888	0.15608	0.1316	0.27645	0.22398	0.20513	0.26775	0.23443	0.13517	0.16472	0.16331	0.16465	0.11395	0.17635	0.17952	0.15765	0.1594	0.13213	0.1423	0.16294	0.15832	0.16581	0.1348	0.1635	0.1857	0.18262	0.17455	0.13642	0.27547	0.15466	0.22052	0.24638
516.29	0.14032	0.13274	0.14689	0.16187	0.17094	0.14919	0.1328	0.27432	0.20153	0.2157	0.25339	0.22047	0.12818	0.15773	0.1644	0.16951	0.10752	0.172	0.18379	0.14869	0.15889	0.12751	0.13789	0.1604	0.15571	0.15726	0.13404	0.16694	0.1807	0.18195	0.16862	0.14156	0.26729	0.15231	0.21058	0.24623
517.32	0.14259	0.14712	0.14915	0.15264	0.16613	0.15178	0.13561	0.27493	0.20284	0.22561	0.24813	0.21127	0.13253	0.15447	0.15835	0.16745	0.10788	0.16527	0.19073	0.14452	0.16971	0.12664	0.1412	0.164	0.15432	0.15108	0.14225	0.15282	0.18402	0.17986	0.17303	0.13307	0.26731	0.14591	0.212	0.24949
518.34	0.15407	0.17929	0.1632	0.17586	0.17652	0.17245	0.14882	0.29856	0.20064	0.23458	0.22719	0.22626	0.14168	0.16728	0.16838	0.18094	0.11367	0.16816	0.20104	0.15644	0.16635	0.14788	0.14477	0.18567	0.1655	0.15332	0.14149	0.15951	0.19063	0.18372	0.18388	0.13809	0.26248	0.15544	0.20731	0.25495
519.35	0.15855	0.20692	0.17303	0.19037	0.18934	0.17876	0.16109	0.29786	0.20219	0.21963	0.20647	0.21741	0.15946	0.16694	0.17086	0.18649	0.12937	0.16984	0.19987	0.15032	0.17085	0.15335	0.14878	0.18576	0.16615	0.15273	0.14509	0.15755	0.19846	0.18442	0.18537	0.13711	0.26133	0.15267	0.19968	0.25477
520.37	0.17086	0.21929	0.17606	0.18924	0.20709	0.19186	0.16667	0.30862	0.21621	0.23971	0.20612	0.21977	0.16263	0.17159	0.1692	0.19682	0.13673	0.17164	0.20126	0.15538	0.17745	0.15632	0.15308	0.17688	0.16536	0.15985	0.15238	0.16565	0.20881	0.19197	0.18256	0.14213	0.2599	0.15351	0.20366	0.25356
521.4	0.1596	0.23482	0.19016	0.19737	0.22275	0.19805	0.16344	0.31843	0.23488	0.2292	0.21084	0.2258	0.17712	0.1758	0.16696	0.20097	0.13618	0.1639	0.19091	0.15885	0.17707	0.14757	0.15653	0.17417	0.17057	0.16291	0.16239	0.16227	0.21617	0.18381	0.18202	0.14708	0.26138	0.14802	0.2115	0.2508
522.43	0.17316	0.25094	0.20348	0.22048	0.22734	0.21369	0.172	0.32883	0.23755	0.22468	0.2136	0.22662	0.18639	0.18879	0.17994	0.19978	0.13902	0.16636	0.19453	0.15894	0.18107	0.15113	0.15198	0.17748	0.1798	0.17252	0.16183	0.17239	0.21656	0.1919	0.17694	0.15673	0.26263	0.15274	0.2119	0.25282
523.43	0.16734	0.23445	0.22967	0.21181	0.21929	0.21877	0.16447	0.31706	0.25581	0.21409	0.22474	0.21707	0.18252	0.18929	0.19042	0.1981	0.13436	0.17165	0.1877	0.154	0.1863	0.13857	0.16363	0.16482	0.17388	0.18055	0.16656	0.17037	0.20908	0.1928	0.16383	0.1489	0.26177	0.14492	0.21654	0.24856
524.46	0.17677	0.23798	0.24137	0.22375	0.21251	0.21295	0.18591	0.32313	0.25227	0.22291	0.24394	0.21666	0.18294	0.1982	0.19333	0.20464	0.13174	0.16613	0.19967	0.1685	0.19603	0.14263	0.16656	0.16899	0.17747	0.19447	0.16027	0.17174	0.20502	0.19657	0.17424	0.16207	0.26461	0.15343	0.23508	0.25172
525.48	0.16205	0.23046	0.25205	0.22386	0.20644	0.21947	0.18839	0.33089	0.23446	0.21589	0.21334	0.19418	0.18479	0.19619	0.18679	0.2051	0.13288	0.16558	0.20065	0.17089	0.19227	0.15088	0.15952	0.17587	0.1739	0.19008	0.15456	0.17928	0.20235	0.20186	0.17739	0.1676	0.2619	0.15818	0.23372	0.25544
526.51	0.1632	0.23021	0.25443	0.20999	0.20237	0.22153	0.18364	0.31927	0.22008	0.20808	0.1871	0.17566	0.18126	0.19115	0.18437	0.19933	0.13781	0.16832	0.20249	0.16949	0.19279	0.16138	0.14227	0.17181	0.17094	0.19191	0.14354	0.18163	0.19773	0.20718	0.18106	0.15741	0.26197	0.15481	0.22541	0.25567
527.51	0.15477	0.22438	0.2503	0.19277	0.20749	0.21225	0.19028	0.31397	0.21326	0.20935	0.18337	0.17427	0.18614	0.18483	0.17122	0.20243	0.14549	0.17099	0.19996	0.17741	0.18374	0.16276	0.14144	0.16275	0.16528	0.19138	0.13885	0.18202	0.19737	0.19887	0.18404	0.1611	0.25486	0.15966	0.21854	0.25117
528.54	0.14592	0.22929	0.24717	0.1926	0.2243	0.20893	0.19234	0.31011	0.19481	0.23097	0.18031	0.16312	0.19127	0.1755	0.16044	0.19778	0.14271	0.17037	0.19218	0.17104	0.18515	0.16966	0.13044	0.15654	0.15965	0.18235	0.14295	0.18248	0.19597	0.19522	0.1904	0.16587	0.25915	0.16401	0.21216	0.24316
529.56	0.1294	0.21437	0.24643	0.18766	0.24145	0.21391	0.19128	0.28858	0.18849	0.22321	0.15851	0.1647	0.18253	0.17366	0.14992	0.18951	0.14304	0.16946	0.18575	0.15125	0.17606	0.16272	0.12678	0.15483	0.15647	0.17492	0.14607	0.17975	0.20058	0.18602	0.18141	0.15204	0.25309	0.16264	0.20151	0.24935
530.59	0.1114	0.2226	0.24972	0.19464	0.23385	0.2004	0.1924	0.26384	0.19404	0.20732	0.14345	0.15997	0.16914	0.16554	0.15055	0.17968	0.12786	0.16515	0.17608	0.13049	0.16875	0.15133	0.11759	0.14204	0.14368	0.18149	0.14501	0.17572	0.18618	0.17764	0.17498	0.14721	0.2536	0.15148	0.1804	0.2443
531.61	0.084063	0.21202	0.24475	0.2034	0.22659	0.17905	0.18414	0.25438	0.18569	0.20134	0.12586	0.14982	0.1565	0.15719	0.14445	0.17431	0.11625	0.15682	0.17656	0.12275	0.16079	0.14656	0.12061	0.13354	0.13325	0.17028	0.1385	0.17472	0.17916	0.17031	0.16245	0.14307	0.24589	0.14891	0.17651	0.2276
532.62	0.071808	0.2078	0.25597	0.21191	0.21822	0.18549	0.18056	0.24015	0.16941	0.19241	0.10769	0.13896	0.1451	0.15368	0.1454	0.17082	0.10646	0.14795	0.16824	0.11692	0.15737	0.14124	0.12538	0.13086	0.1266	0.1649	0.13305	0.16904	0.17414	0.16927	0.15683	0.13793	0.23818	0.13781	0.17996	0.22338
533.64	0.059654	0.21301	0.2508	0.19496	0.2031	0.18628	0.16966	0.23159	0.15279	0.17361	0.098333	0.13574	0.13562	0.13999	0.13782	0.15712	0.105	0.13949	0.15668	0.11238	0.14995	0.12643	0.13109	0.12846	0.11902	0.15708	0.12194	0.15525	0.16288	0.16498	0.1409	0.13368	0.23608	0.12823	0.17435	0.22251
534.67	0.06925	0.23949	0.22779	0.19133	0.20089	0.19241	0.15785	0.23567	0.15737	0.16975	0.10248	0.13343	0.13811	0.14183	0.14229	0.16346	0.099266	0.14332	0.15482	0.12398	0.14457	0.12748	0.12579	0.12149	0.11763	0.15979	0.11345	0.15447	0.15534	0.17102	0.14063	0.13099	0.23844	0.12045	0.16464	0.21253
535.67	0.086565	0.2401	0.20599	0.16593	0.20844	0.17747	0.14714	0.22916	0.14292	0.1635	0.11031	0.12917	0.13498	0.13955	0.13761	0.15273	0.10801	0.13448	0.14594	0.1339	0.14346	0.12049	0.12138	0.127	0.12002	0.14954	0.11065	0.13819	0.16769	0.16479	0.13864	0.13097	0.22973	0.11796	0.16712	0.20498
536.69	0.098269	0.26413	0.20548	0.17225	0.20758	0.185	0.15422	0.23002	0.1364	0.15373	0.12338	0.125	0.1322	0.1475	0.14185	0.15162	0.10992	0.13538	0.13114	0.13743	0.14155	0.1127	0.12537	0.13098	0.11825	0.149	0.11164	0.12975	0.16475	0.16631	0.13834	0.12314	0.23054	0.11926	0.16576	0.21157
537.72	0.085373	0.27335	0.18526	0.15839	0.19336	0.16454	0.14342	0.2333	0.13784	0.15727	0.11842	0.11656	0.12389	0.14337	0.12967	0.14167	0.10286	0.13293	0.12003	0.13315	0.13895	0.10782	0.11135	0.13028	0.11069	0.13922	0.11867	0.12207	0.15616	0.15929	0.12713	0.12035	0.22998	0.11326	0.15095	0.20944
538.74	0.08487	0.28943	0.17898	0.15566	0.18203	0.14169	0.14878	0.23767	0.15049	0.14389	0.10279	0.10898	0.12777	0.15358	0.12857	0.14468	0.10156	0.12226	0.12264	0.13279	0.14331	0.11227	0.10698	0.1275	0.10677	0.14544	0.12154	0.12296	0.16145	0.15536	0.1302	0.11908	0.22438	0.10787	0.14531	0.19661
539.74	0.06514	0.269	0.17954	0.14173	0.16568	0.12535	0.14109	0.21548	0.12618	0.133	0.082869	0.09063	0.11621	0.13524	0.11941	0.12939	0.092753	0.10991	0.11188	0.1107	0.1373	0.10304	0.093947	0.11901	0.091142	0.13418	0.11185	0.11467	0.15492	0.1424	0.12399	0.10682	0.21197	0.10154	0.14022	0.18555
540.77	0.055134	0.27001	0.18136	0.13501	0.14882	0.12386	0.13136	0.21523	0.12107	0.1261	0.07992	0.07679	0.11276	0.13157	0.11563	0.12918	0.08132	0.094378	0.11961	0.10782	0.12617	0.10511	0.087369	0.099778	0.081848	0.12353	0.098711	0.11724	0.13706	0.12959	0.1201	0.097086	0.21176	0.091833	0.13932	0.17683
541.79	0.05538	0.25504	0.16881	0.10808	0.1389	0.1236	0.12703	0.20559	0.11837	0.1342	0.078789	0.062519	0.1142	0.12344	0.10925	0.11862	0.076095	0.084122	0.12292	0.090258	0.12133	0.10286	0.082403	0.083312	0.079199	0.10988	0.094756	0.1049	0.13459	0.12053	0.11447	0.096275	0.20898	0.083306	0.13167	0.16365
542.82	0.048535	0.25119	0.15359	0.087537	0.13516	0.10986	0.10519	0.19462	0.11567	0.12008	0.069847	0.053116	0.10721	0.12105	0.099419	0.11742	0.072166	0.06789	0.11524	0.083446	0.11657	0.095877	0.072832	0.070817	0.074883	0.10857	0.079057	0.10231	0.13	0.10209	0.10986	0.085207	0.20969	0.074272	0.12635	0.15075
543.82	0.062202	0.24482	0.13693	0.080887	0.13488	0.10884	0.095806	0.19687	0.090572	0.12509	0.074689	0.043567	0.093995	0.11184	0.095194	0.11189	0.066201	0.064509	0.11495	0.08195	0.10653	0.077821	0.066147	0.070045	0.072117	0.092569	0.068332	0.096624	0.1257	0.099481	0.10371	0.07678	0.20349	0.073326	0.126	0.15831
544.84	0.082561	0.26697	0.1438	0.086368	0.13219	0.1187	0.11056	0.21633	0.11065	0.14496	0.081325	0.040487	0.099589	0.11821	0.098168	0.11919	0.06913	0.071238	0.11845	0.09089	0.11329	0.071996	0.064951	0.066481	0.074879	0.08854	0.07509	0.10278	0.12771	0.10409	0.10613	0.086525	0.21169	0.074792	0.12941	0.15423
545.86	0.091145	0.27647	0.1249	0.097035	0.12603	0.12367	0.12109	0.21325	0.1017	0.15996	0.085296	0.045086	0.11117	0.12761	0.10192	0.12251	0.064496	0.083382	0.11037	0.084942	0.11914	0.072676	0.079091	0.074419	0.076379	0.092785	0.076838	0.10154	0.13234	0.10522	0.10262	0.087168	0.20208	0.08416	0.13128	0.15402
546.89	0.093657	0.29294	0.12127	0.10997	0.13034	0.12308	0.12467	0.22799	0.11603	0.15429	0.083269	0.071631	0.10972	0.12751	0.10718	0.12626	0.0715	0.10036	0.11285	0.10009	0.11726	0.070997	0.069616	0.088022	0.075091	0.10576	0.074225	0.10817	0.13699	0.10777	0.10525	0.090847	0.20049	0.082582	0.13344	0.16412
547.89	0.10793	0.32432	0.1249	0.13696	0.13465	0.15365	0.14544	0.23077	0.12077	0.16943	0.09202	0.078262	0.11314	0.12997	0.1328	0.12484	0.074525	0.11141	0.12225	0.10331	0.11579	0.076974	0.078026	0.092293	0.077069	0.11543	0.080879	0.11279	0.14045	0.12838	0.10944	0.095079	0.19638	0.096973	0.14087	0.16927
548.91	0.11399	0.34409	0.13697	0.14155	0.14034	0.16519	0.14325	0.22268	0.13303	0.17183	0.086193	0.088024	0.11974	0.13648	0.13748	0.13547	0.072424	0.11716	0.12504	0.097532	0.11518	0.084899	0.077248	0.090716	0.078803	0.12425	0.079619	0.11421	0.14351	0.12678	0.10976	0.099146	0.19575	0.096993	0.14175	0.16476
549.93	0.11833	0.3655	0.12465	0.14112	0.15361	0.15976	0.11793	0.21148	0.11565	0.15257	0.090781	0.095106	0.11346	0.14279	0.13204	0.12998	0.06956	0.11858	0.12186	0.094522	0.10783	0.086623	0.080495	0.096148	0.076977	0.12573	0.069699	0.11252	0.14319	0.13058	0.096999	0.089379	0.19244	0.093881	0.14051	0.17452
550.93	0.1211	0.38132	0.13846	0.1443	0.16325	0.15203	0.10775	0.20286	0.12856	0.1348	0.086185	0.093593	0.10333	0.1336	0.13	0.13149	0.076354	0.11672	0.11735	0.091234	0.10099	0.077404	0.063778	0.091277	0.074856	0.12286	0.075059	0.11463	0.14476	0.13248	0.090267	0.085534	0.1951	0.090675	0.13696	0.17176
551.96	0.12493	0.39176	0.14004	0.13443	0.14967	0.13593	0.086745	0.18554	0.10489	0.13014	0.079232	0.076683	0.091989	0.12828	0.11929	0.12837	0.06231	0.096933	0.11076	0.078731	0.090032	0.071224	0.060628	0.078191	0.065727	0.11141	0.070297	0.10539	0.13103	0.12273	0.084119	0.07877	0.18409	0.086258	0.13405	0.15259
552.98	0.12663	0.3753	0.12955	0.11741	0.13463	0.11061	0.074238	0.17039	0.10927	0.10674	0.064126	0.067736	0.085989	0.11474	0.096507	0.12309	0.052969	0.090001	0.099518	0.070969	0.090899	0.058919	0.045592	0.067493	0.059886	0.094619	0.054583	0.091535	0.1278	0.11055	0.071666	0.066373	0.18313	0.066576	0.11895	0.14075
553.98	0.11974	0.37263	0.11489	0.10427	0.11813	0.092982	0.067515	0.15675	0.10359	0.088867	0.067802	0.05841	0.068639	0.097667	0.083512	0.10262	0.040239	0.074106	0.085256	0.055182	0.092747	0.052651	0.039962	0.058102	0.046391	0.080627	0.046899	0.080476	0.11704	0.10381	0.065824	0.049183	0.1774	0.062765	0.11305	0.13546
555	0.095405	0.35433	0.10171	0.07413	0.078106	0.078197	0.06191	0.14246	0.096576	0.079665	0.04701	0.048469	0.054662	0.081394	0.068083	0.087995	0.031794	0.059465	0.074053	0.044057	0.083046	0.045322	0.029479	0.051341	0.030901	0.066481	0.040147	0.059768	0.10393	0.083013	0.063212	0.042695	0.16612	0.049646	0.10082	0.12083
556.02	0.080586	0.34798	0.084947	0.051478	0.068931	0.066505	0.069564	0.13864	0.081401	0.065695	0.046364	0.040156	0.039499	0.070366	0.049925	0.076632	0.027648	0.044936	0.066773	0.039686	0.069044	0.036288	0.024179	0.044451	0.025169	0.058676	0.031946	0.043501	0.09833	0.069222	0.057571	0.030175	0.15815	0.033456	0.093812	0.11133
557.05	0.076696	0.34975	0.072634	0.050177	0.064469	0.072589	0.072622	0.1317	0.088246	0.058197	0.050438	0.03012	0.034284	0.069875	0.041067	0.070025	0.022055	0.046408	0.059035	0.029188	0.07166	0.026457	0.024236	0.044701	0.024299	0.056766	0.024814	0.044193	0.093918	0.072035	0.039151	0.020227	0.15613	0.032257	0.081235	0.10581
558.04	0.076636	0.35859	0.064544	0.049768	0.060178	0.074323	0.061305	0.13062	0.063094	0.054911	0.049568	0.033497	0.02656	0.068261	0.035707	0.057917	0.018594	0.042612	0.057215	0.026948	0.056367	0.021513	0.021607	0.047823	0.016155	0.059633	0.021245	0.04118	0.087604	0.068713	0.037043	0.018534	0.14118	0.03081	0.079577	0.10337
559.07	0.075368	0.35243	0.051609	0.055916	0.060076	0.075945	0.061798	0.13175	0.057973	0.05614	0.034945	0.031706	0.023961	0.066839	0.027404	0.057812	0.019317	0.049511	0.060824	0.034824	0.040775	0.022056	0.01496	0.04722	0.018947	0.056161	0.01587	0.043249	0.082171	0.067806	0.032993	0.023027	0.13992	0.023088	0.07263	0.098799
560.09	0.10006	0.37253	0.053821	0.064096	0.080255	0.073413	0.072472	0.14794	0.055181	0.063941	0.057666	0.053275	0.032198	0.063964	0.031432	0.058993	0.0216	0.049355	0.062863	0.047045	0.04087	0.022251	0.023744	0.047812	0.027343	0.063681	0.019302	0.049417	0.0845	0.073857	0.031151	0.026155	0.14506	0.031581	0.076817	0.10101
561.09	0.10647	0.37974	0.051557	0.068021	0.063815	0.079915	0.057998	0.14761	0.059178	0.074033	0.059443	0.06573	0.040827	0.061868	0.037833	0.056743	0.014134	0.050554	0.067171	0.048096	0.045097	0.021029	0.029215	0.051518	0.030069	0.059537	0.012073	0.050579	0.07415	0.075327	0.030835	0.029802	0.1422	0.039913	0.076077	0.10373
562.11	0.10946	0.37358	0.046227	0.065816	0.061565	0.076327	0.059892	0.15412	0.054194	0.087743	0.069891	0.076709	0.045924	0.055024	0.045278	0.043468	0.01605	0.047621	0.067932	0.064481	0.045524	0.030845	0.029357	0.049505	0.035042	0.063464	0.014411	0.049826	0.075845	0.068201	0.042428	0.028767	0.13835	0.041636	0.084381	0.10994
563.13	0.10035	0.37362	0.065243	0.055701	0.070356	0.071508	0.066935	0.15337	0.051226	0.092562	0.085623	0.086812	0.051662	0.055828	0.051649	0.054245	0.014764	0.045025	0.067857	0.070187	0.045285	0.029904	0.036507	0.044345	0.037466	0.064805	0.022093	0.04833	0.081194	0.065711	0.045338	0.031492	0.14295	0.048903	0.093074	0.11477
564.13	0.094178	0.38749	0.094101	0.05645	0.069294	0.067712	0.06896	0.15542	0.046978	0.094416	0.11193	0.10938	0.065149	0.059618	0.064925	0.067727	0.024676	0.035762	0.065328	0.075576	0.04707	0.02698	0.042094	0.042765	0.037362	0.070708	0.029774	0.051033	0.085784	0.064871	0.043732	0.032497	0.13918	0.048954	0.096626	0.11913
565.15	0.094754	0.36674	0.10735	0.064713	0.06908	0.082694	0.061637	0.14405	0.054065	0.087065	0.12217	0.10819	0.063825	0.061931	0.060704	0.068076	0.027669	0.036422	0.067888	0.063089	0.049792	0.035754	0.04026	0.041484	0.033086	0.068506	0.030249	0.044856	0.085891	0.068444	0.038627	0.025913	0.13171	0.0453	0.09507	0.11801
566.17	0.092073	0.35878	0.12453	0.062968	0.078248	0.08149	0.062229	0.15747	0.053734	0.081337	0.13239	0.12393	0.064646	0.060507	0.06784	0.070734	0.028583	0.037987	0.060204	0.062398	0.057994	0.038947	0.038685	0.039647	0.029518	0.068914	0.035881	0.050431	0.084803	0.073289	0.037219	0.026625	0.13512	0.045446	0.095384	0.11516
567.17	0.094767	0.36254	0.15037	0.071648	0.086015	0.091092	0.058568	0.14577	0.043003	0.061899	0.13893	0.14786	0.06591	0.059745	0.071901	0.09023	0.028526	0.04361	0.058515	0.058188	0.060759	0.037446	0.039635	0.045861	0.024962	0.060223	0.036029	0.052682	0.082167	0.077788	0.033537	0.025412	0.13628	0.04304	0.089983	0.12586
568.19	0.10586	0.37431	0.15442	0.092863	0.083135	0.087763	0.067559	0.14192	0.054887	0.06962	0.14306	0.15492	0.063015	0.06316	0.070701	0.096016	0.035489	0.037055	0.065302	0.054662	0.070877	0.050052	0.036812	0.043822	0.03114	0.052956	0.03481	0.060194	0.075241	0.077856	0.037146	0.020606	0.13633	0.043283	0.091601	0.11889
569.21	0.10502	0.38364	0.13462	0.086309	0.086757	0.077948	0.069762	0.13365	0.054807	0.064756	0.15167	0.15642	0.058373	0.068704	0.067258	0.094116	0.030927	0.03882	0.06	0.05034	0.076037	0.044199	0.0348	0.043554	0.033591	0.058678	0.02739	0.055157	0.068231	0.084659	0.036036	0.018363	0.13563	0.0417	0.10643	0.12051
570.2	0.090012	0.41449	0.13831	0.08539	0.089875	0.061565	0.069082	0.1379	0.04586	0.075083	0.15088	0.16121	0.063148	0.074831	0.078951	0.096281	0.036401	0.042753	0.056121	0.062345	0.070134	0.033596	0.031682	0.03373	0.037638	0.067314	0.02698	0.060625	0.070594	0.091576	0.039796	0.024086	0.13561	0.037847	0.10194	0.11905
571.22	0.10254	0.44988	0.14232	0.09144	0.10441	0.071522	0.064191	0.13183	0.054301	0.082643	0.16197	0.18093	0.067795	0.086162	0.077365	0.10012	0.05017	0.056689	0.067115	0.063687	0.075663	0.040451	0.032623	0.049117	0.048323	0.079921	0.026017	0.059417	0.081909	0.097084	0.054108	0.029394	0.13991	0.044243	0.10534	0.13295
572.24	0.12591	0.47675	0.13889	0.09662	0.11996	0.064393	0.070666	0.14574	0.067969	0.101	0.18386	0.18465	0.075138	0.096407	0.081494	0.10417	0.063325	0.063365	0.072964	0.06702	0.092086	0.04931	0.036066	0.047941	0.061087	0.088425	0.030635	0.065236	0.089241	0.096149	0.06059	0.038647	0.1496	0.048347	0.11205	0.13171
573.24	0.13448	0.50023	0.14897	0.093739	0.13144	0.077599	0.064799	0.16493	0.071691	0.099066	0.19343	0.19876	0.086111	0.098251	0.090272	0.10635	0.071834	0.079562	0.072258	0.065904	0.099224	0.054944	0.040532	0.04522	0.066607	0.10261	0.038289	0.075402	0.10231	0.11013	0.061333	0.04705	0.15298	0.050777	0.11249	0.12795
574.26	0.15002	0.50844	0.15161	0.099353	0.13717	0.091592	0.061914	0.17684	0.081689	0.1097	0.20115	0.19661	0.090703	0.091221	0.09795	0.1029	0.085552	0.091563	0.088456	0.077905	0.09738	0.063973	0.043924	0.046897	0.070721	0.09732	0.044813	0.083322	0.10826	0.10838	0.072847	0.056966	0.15382	0.061432	0.10689	0.12453
575.28	0.17654	0.51518	0.15228	0.11839	0.14516	0.1009	0.065336	0.18911	0.096033	0.11746	0.21324	0.20448	0.097664	0.087577	0.10599	0.11743	0.095723	0.093379	0.094956	0.07379	0.11579	0.079938	0.050807	0.065867	0.081826	0.097524	0.057255	0.092208	0.11267	0.10762	0.084693	0.062865	0.16211	0.077212	0.11963	0.13336
576.28	0.18913	0.5074	0.16794	0.12815	0.13577	0.10661	0.077099	0.18816	0.097164	0.13341	0.21583	0.1934	0.099824	0.084323	0.11652	0.12434	0.099438	0.096775	0.096029	0.079517	0.11176	0.090531	0.049948	0.054485	0.085106	0.10023	0.066946	0.1022	0.11354	0.10734	0.086619	0.068648	0.16632	0.078307	0.11735	0.12664
577.3	0.19372	0.50967	0.19887	0.12408	0.14601	0.12504	0.084546	0.19401	0.10119	0.1356	0.20767	0.20664	0.10958	0.094383	0.13364	0.1352	0.10396	0.10916	0.10268	0.079898	0.1097	0.096857	0.056779	0.068389	0.096381	0.10655	0.084503	0.10596	0.11841	0.12434	0.10472	0.080744	0.1719	0.090413	0.12815	0.1374
578.32	0.20795	0.48098	0.21308	0.11889	0.1506	0.13489	0.096586	0.19721	0.097597	0.14043	0.21607	0.21497	0.11802	0.097394	0.14734	0.14069	0.11501	0.12317	0.11101	0.087152	0.10863	0.09807	0.062748	0.084343	0.10365	0.10797	0.099168	0.10793	0.11671	0.12522	0.12424	0.08819	0.17942	0.10076	0.13005	0.15709
579.31	0.22918	0.46703	0.23456	0.13574	0.16928	0.15507	0.1191	0.20488	0.09159	0.15514	0.21335	0.23064	0.13252	0.11923	0.15688	0.16495	0.12424	0.13115	0.11846	0.089047	0.12147	0.1121	0.068616	0.10084	0.12018	0.12407	0.11597	0.11801	0.13698	0.14151	0.13594	0.094596	0.19211	0.10772	0.13055	0.17413
580.33	0.24626	0.44893	0.24871	0.14923	0.17926	0.17941	0.13311	0.2244	0.1147	0.17004	0.2184	0.24778	0.14353	0.13608	0.17259	0.18457	0.12804	0.15687	0.12717	0.10558	0.12686	0.12061	0.081908	0.11206	0.13416	0.14156	0.12653	0.13393	0.15211	0.15411	0.14451	0.10913	0.19993	0.11198	0.13814	0.1812
581.35	0.26237	0.4296	0.23742	0.16416	0.1914	0.18827	0.14133	0.23699	0.12409	0.1755	0.22076	0.25757	0.15025	0.15277	0.17861	0.20289	0.13146	0.17365	0.12582	0.11424	0.13875	0.11986	0.10243	0.13048	0.14639	0.1569	0.13686	0.1451	0.16063	0.17437	0.14423	0.10976	0.20769	0.1182	0.14887	0.2005
582.35	0.27542	0.39519	0.23674	0.19303	0.19195	0.1938	0.14456	0.25929	0.13703	0.19072	0.2189	0.24664	0.16306	0.15984	0.18547	0.22902	0.15142	0.17999	0.13841	0.13786	0.14715	0.13436	0.1134	0.13693	0.14315	0.16804	0.14045	0.16399	0.17695	0.18238	0.14305	0.12487	0.21703	0.11929	0.14506	0.20869
583.36	0.27948	0.35875	0.22054	0.20939	0.2021	0.21093	0.15262	0.25259	0.15107	0.20118	0.21346	0.24071	0.1625	0.1748	0.19005	0.24578	0.1506	0.18103	0.14091	0.14135	0.15978	0.13774	0.12125	0.14439	0.14877	0.1738	0.13621	0.16974	0.18849	0.1918	0.14811	0.1353	0.22037	0.12584	0.15189	0.21309
584.38	0.27467	0.32955	0.22959	0.22336	0.206	0.21885	0.15186	0.27011	0.18023	0.2063	0.2092	0.23682	0.1662	0.17624	0.20577	0.25803	0.16512	0.18983	0.14764	0.15431	0.17514	0.13693	0.12958	0.14625	0.15877	0.17768	0.15034	0.18723	0.19803	0.19718	0.16114	0.15265	0.23019	0.13485	0.15675	0.21763
585.38	0.27368	0.28617	0.24092	0.21904	0.19896	0.22585	0.16958	0.26993	0.17242	0.20943	0.20939	0.22309	0.17435	0.17701	0.21885	0.27053	0.16665	0.18224	0.15723	0.15965	0.18545	0.14531	0.13092	0.15116	0.15939	0.17472	0.16097	0.18898	0.2031	0.20336	0.17219	0.1599	0.23591	0.14341	0.15433	0.23166
586.4	0.28604	0.25651	0.25115	0.23997	0.21772	0.24128	0.19158	0.2906	0.1962	0.22762	0.2277	0.22492	0.19341	0.18389	0.23738	0.28836	0.17779	0.18704	0.18653	0.18326	0.20062	0.16859	0.14888	0.16301	0.16805	0.17909	0.17517	0.2011	0.21324	0.21033	0.19525	0.18133	0.24756	0.16404	0.17188	0.24541
587.41	0.28968	0.23574	0.22996	0.22375	0.21091	0.24267	0.19796	0.28156	0.20123	0.23881	0.2348	0.23078	0.19048	0.18608	0.22785	0.28317	0.17902	0.18505	0.18981	0.17749	0.20872	0.17461	0.15262	0.16632	0.18073	0.18335	0.1777	0.20279	0.21275	0.20808	0.20547	0.17539	0.25122	0.17484	0.18322	0.24925
588.41	0.29984	0.24006	0.23585	0.22315	0.21381	0.24945	0.20008	0.30992	0.20929	0.25032	0.25156	0.22932	0.20884	0.18921	0.23183	0.30043	0.18887	0.19621	0.20455	0.18942	0.22265	0.18377	0.16744	0.17693	0.18972	0.19432	0.18871	0.20741	0.2218	0.21774	0.2068	0.18638	0.26407	0.18693	0.19107	0.2618
589.43	0.29722	0.225	0.23272	0.2238	0.19517	0.23679	0.21312	0.3069	0.19604	0.25198	0.25761	0.23455	0.20383	0.19545	0.22327	0.30228	0.17249	0.19932	0.20676	0.18116	0.22052	0.19428	0.17905	0.18528	0.18403	0.20489	0.18174	0.19686	0.20834	0.21526	0.21039	0.17804	0.25842	0.19134	0.19672	0.26745
590.42	0.28684	0.21503	0.21089	0.22964	0.19567	0.22253	0.2073	0.2996	0.18884	0.23888	0.24987	0.22711	0.20202	0.19562	0.20728	0.30097	0.17333	0.20271	0.20952	0.17834	0.2168	0.20157	0.18671	0.18115	0.1902	0.20847	0.17183	0.20378	0.20817	0.21189	0.20895	0.17524	0.25568	0.19025	0.20118	0.25949
591.44	0.26028	0.19229	0.21482	0.20009	0.18179	0.21677	0.18366	0.27267	0.16055	0.22248	0.23064	0.21555	0.19131	0.1822	0.20162	0.2947	0.16735	0.19426	0.20576	0.16433	0.21052	0.19459	0.17701	0.17452	0.17775	0.20744	0.16756	0.18952	0.20504	0.2125	0.20373	0.17073	0.24883	0.1809	0.18953	0.24883
592.46	0.23576	0.18926	0.22635	0.20483	0.17597	0.20345	0.18839	0.27858	0.15471	0.20632	0.21753	0.21024	0.19686	0.18822	0.20419	0.29821	0.15988	0.19386	0.2077	0.16869	0.20973	0.18025	0.18699	0.1737	0.17162	0.21139	0.17113	0.18966	0.19728	0.21834	0.19872	0.1744	0.24548	0.17644	0.19115	0.24304
593.45	0.21969	0.20223	0.22211	0.20171	0.16342	0.18381	0.17889	0.26061	0.14156	0.19908	0.1963	0.20766	0.18292	0.19474	0.19585	0.28562	0.14875	0.1948	0.2052	0.17115	0.20252	0.17991	0.18142	0.16834	0.17288	0.21551	0.16842	0.18884	0.18995	0.21607	0.19873	0.1743	0.23244	0.16731	0.18826	0.23489
594.47	0.22527	0.20388	0.2216	0.19855	0.18036	0.19349	0.15751	0.24756	0.14105	0.19534	0.19518	0.1953	0.18015	0.1986	0.20039	0.28298	0.1579	0.19306	0.19931	0.16999	0.20168	0.17629	0.18234	0.16329	0.17273	0.20743	0.17524	0.20133	0.20052	0.2149	0.18861	0.1773	0.23725	0.16434	0.18426	0.22651
595.46	0.22602	0.21551	0.23026	0.1937	0.18605	0.20683	0.15513	0.24646	0.13901	0.19667	0.19571	0.19753	0.18058	0.2015	0.20153	0.27476	0.16414	0.20078	0.19279	0.17968	0.1904	0.16343	0.18114	0.16551	0.16425	0.2106	0.18317	0.20477	0.19831	0.21595	0.1904	0.18592	0.23593	0.16542	0.18039	0.22584
596.48	0.23634	0.24624	0.2323	0.20407	0.18754	0.20601	0.17295	0.25665	0.15057	0.20048	0.19054	0.20234	0.18073	0.20297	0.19476	0.26556	0.17296	0.20173	0.1877	0.18291	0.18789	0.16602	0.18202	0.16987	0.17229	0.21037	0.17427	0.21616	0.20319	0.20644	0.18929	0.1858	0.24008	0.17017	0.1808	0.22844
597.49	0.22358	0.22782	0.22381	0.18645	0.19056	0.22128	0.15151	0.24771	0.14914	0.18563	0.1861	0.18472	0.17002	0.18823	0.19248	0.25085	0.17152	0.20658	0.17312	0.17564	0.18234	0.16461	0.1747	0.16206	0.17126	0.19593	0.17123	0.20499	0.20658	0.2003	0.18057	0.18471	0.24195	0.16393	0.1746	0.22033
598.49	0.22113	0.21158	0.24178	0.20403	0.19411	0.23947	0.16065	0.25186	0.15374	0.18796	0.20954	0.19938	0.17851	0.1804	0.1984	0.25358	0.17894	0.20005	0.17417	0.17949	0.17546	0.16557	0.1807	0.17093	0.16827	0.19027	0.17246	0.21341	0.21286	0.19297	0.18116	0.18128	0.24353	0.17206	0.17574	0.22254
599.5	0.19631	0.19631	0.24389	0.19073	0.17788	0.22683	0.15283	0.25014	0.15475	0.18781	0.21296	0.2152	0.18285	0.17691	0.19053	0.2392	0.16564	0.19613	0.16565	0.18519	0.17271	0.17289	0.17297	0.17877	0.16536	0.19409	0.16905	0.19659	0.20242	0.18842	0.17893	0.17671	0.23106	0.16929	0.1752	0.22475
600.52	0.1893	0.17783	0.24576	0.17995	0.17635	0.21467	0.1383	0.24611	0.16735	0.20318	0.21831	0.23111	0.17513	0.17723	0.1755	0.23176	0.15818	0.1818	0.17041	0.18072	0.18111	0.18239	0.17092	0.1824	0.1684	0.19669	0.15395	0.1873	0.20144	0.18639	0.17328	0.15984	0.22453	0.17316	0.1781	0.2294
601.51	0.18572	0.16646	0.24931	0.18108	0.18959	0.21424	0.11819	0.25373	0.17256	0.21178	0.22894	0.23752	0.18042	0.19271	0.17644	0.23291	0.15946	0.18509	0.17607	0.18095	0.19038	0.18711	0.17617	0.18096	0.1693	0.20316	0.1645	0.18099	0.19906	0.18508	0.1763	0.16617	0.22101	0.17458	0.18065	0.2227
602.53	0.19747	0.16503	0.27367	0.20554	0.19848	0.2058	0.14066	0.26471	0.17932	0.22739	0.24445	0.27062	0.19094	0.19492	0.1775	0.23484	0.15274	0.18473	0.19352	0.19245	0.1861	0.19481	0.1812	0.1928	0.18096	0.21128	0.16284	0.18286	0.19638	0.18609	0.19258	0.17072	0.21254	0.18393	0.18384	0.23243
603.52	0.19383	0.15469	0.27145	0.21282	0.19065	0.18137	0.13938	0.25589	0.17935	0.22352	0.23543	0.26097	0.18344	0.19184	0.17475	0.22579	0.14316	0.18714	0.18733	0.18997	0.19086	0.19413	0.17896	0.18323	0.18475	0.20311	0.16516	0.18343	0.18321	0.18269	0.18666	0.16103	0.21471	0.17728	0.1837	0.22988
604.54	0.21392	0.15726	0.28073	0.22578	0.20255	0.20052	0.15191	0.27347	0.18969	0.22473	0.25711	0.27017	0.18573	0.18876	0.18154	0.23073	0.16189	0.18977	0.18922	0.20053	0.20108	0.19569	0.18585	0.18745	0.18881	0.21093	0.17215	0.19478	0.18771	0.18979	0.18767	0.16706	0.22434	0.17915	0.19065	0.22979
605.55	0.21388	0.16182	0.29237	0.22812	0.19831	0.21542	0.15457	0.28074	0.19931	0.22797	0.27712	0.28199	0.20192	0.18755	0.20276	0.23138	0.17217	0.19462	0.18462	0.19736	0.21013	0.20156	0.19238	0.1835	0.18565	0.20319	0.1891	0.19831	0.18483	0.1939	0.19088	0.17856	0.2353	0.18573	0.19769	0.22587
606.55	0.21567	0.14474	0.29336	0.2413	0.19006	0.221	0.17004	0.2834	0.20288	0.22188	0.29013	0.30698	0.19794	0.17164	0.20367	0.23639	0.17413	0.20095	0.17751	0.2039	0.20799	0.19814	0.18045	0.18552	0.18895	0.19138	0.18231	0.20759	0.17949	0.19857	0.18566	0.17514	0.23896	0.1882	0.19962	0.23089
607.56	0.24007	0.18128	0.29433	0.24265	0.20317	0.24741	0.17959	0.28913	0.21311	0.22987	0.3241	0.32392	0.20091	0.18272	0.20818	0.24333	0.19972	0.21047	0.17804	0.20648	0.22527	0.20714	0.19075	0.1767	0.19032	0.19913	0.18238	0.2212	0.19005	0.20439	0.17978	0.17623	0.24755	0.19621	0.20558	0.2317
608.55	0.25402	0.19201	0.31003	0.24232	0.2242	0.26902	0.19943	0.31993	0.22176	0.24375	0.35358	0.3506	0.21048	0.18981	0.21246	0.25084	0.21087	0.22424	0.19653	0.21771	0.23362	0.2131	0.19709	0.19457	0.19658	0.21302	0.17708	0.227	0.20909	0.21983	0.19499	0.1971	0.25397	0.20571	0.21058	0.24582
609.57	0.25528	0.21216	0.31608	0.25125	0.22638	0.27995	0.21329	0.32269	0.23514	0.26232	0.37313	0.38048	0.22507	0.19309	0.21756	0.26594	0.20738	0.23071	0.21801	0.21745	0.2392	0.22535	0.20565	0.20526	0.20759	0.2123	0.17572	0.2312	0.21526	0.2271	0.20458	0.1994	0.26208	0.22564	0.22696	0.25935
610.58	0.2822	0.24861	0.31087	0.27081	0.24644	0.27031	0.22682	0.33059	0.22641	0.26848	0.38581	0.39251	0.22569	0.20499	0.20923	0.27371	0.2073	0.23268	0.22825	0.22745	0.24026	0.22811	0.21648	0.21537	0.21402	0.22181	0.17732	0.235	0.22238	0.22597	0.20835	0.2028	0.26838	0.22443	0.23289	0.26509
611.57	0.29491	0.26976	0.3264	0.27825	0.26058	0.27543	0.23774	0.34489	0.22944	0.28547	0.40969	0.41188	0.24548	0.22928	0.21116	0.28077	0.21297	0.2315	0.24162	0.23002	0.24729	0.24079	0.23733	0.22575	0.22702	0.24492	0.18872	0.24345	0.23994	0.23594	0.22018	0.21822	0.27035	0.23762	0.24988	0.27901
612.59	0.29306	0.27097	0.34639	0.29596	0.2718	0.28047	0.25255	0.35302	0.25474	0.30982	0.4213	0.41822	0.26549	0.24426	0.23349	0.29467	0.20841	0.23485	0.257	0.23557	0.2622	0.25465	0.24386	0.25283	0.24056	0.26283	0.20994	0.25325	0.25415	0.24989	0.24526	0.23674	0.29023	0.25533	0.27373	0.30016
613.58	0.29108	0.28158	0.35526	0.30503	0.28799	0.29779	0.26308	0.36213	0.27534	0.31313	0.43481	0.43787	0.2817	0.25843	0.25347	0.30617	0.22228	0.25296	0.26643	0.24544	0.26831	0.26849	0.25273	0.26538	0.24903	0.27479	0.23912	0.26233	0.26261	0.26148	0.2546	0.24984	0.30006	0.27825	0.29493	0.30885
614.6	0.30855	0.29135	0.36488	0.32485	0.31003	0.31608	0.29403	0.37801	0.28839	0.32987	0.43975	0.43873	0.29442	0.28109	0.27214	0.32282	0.23341	0.27452	0.26785	0.26782	0.28048	0.28176	0.25968	0.27157	0.26552	0.28965	0.25748	0.28352	0.28293	0.28417	0.26769	0.27819	0.32038	0.29344	0.30508	0.32137
615.59	0.32089	0.28086	0.38011	0.34137	0.32855	0.35143	0.32437	0.40317	0.32305	0.35804	0.45805	0.45785	0.31526	0.29114	0.29908	0.33597	0.25854	0.30161	0.29642	0.2991	0.30551	0.30445	0.2734	0.29222	0.28979	0.30548	0.27763	0.30747	0.31735	0.31816	0.29547	0.30783	0.33649	0.32309	0.32751	0.34776
616.6	0.33736	0.28957	0.39456	0.35282	0.35253	0.36776	0.35106	0.43135	0.35018	0.37682	0.47192	0.46873	0.33979	0.30882	0.33111	0.35265	0.28847	0.3174	0.31983	0.33231	0.33091	0.32383	0.29565	0.31478	0.30714	0.31962	0.30832	0.32359	0.35261	0.33676	0.32344	0.33716	0.36271	0.33944	0.34573	0.36976
617.61	0.35455	0.30489	0.38607	0.3616	0.36261	0.39232	0.37829	0.45203	0.36258	0.37969	0.48106	0.49151	0.35232	0.32702	0.33264	0.36742	0.31521	0.3496	0.34288	0.35266	0.34243	0.33095	0.32545	0.33856	0.32402	0.33905	0.3343	0.34411	0.37608	0.36601	0.33946	0.3594	0.37835	0.36251	0.36127	0.39275
618.61	0.38052	0.31612	0.39491	0.38315	0.3843	0.4111	0.40808	0.46482	0.39625	0.41446	0.49658	0.50632	0.38796	0.35268	0.34591	0.39932	0.3463	0.36321	0.37161	0.37596	0.37826	0.35068	0.35842	0.36573	0.35022	0.36721	0.35101	0.36708	0.40796	0.39243	0.36505	0.38666	0.4072	0.38249	0.38532	0.40971
619.62	0.42091	0.36075	0.43217	0.41797	0.42648	0.44909	0.4453	0.51673	0.44143	0.45203	0.51955	0.53892	0.43322	0.38885	0.37248	0.43154	0.3945	0.40106	0.42119	0.41512	0.42298	0.38762	0.40787	0.40191	0.39874	0.40459	0.38711	0.39774	0.44927	0.42548	0.40625	0.42925	0.44369	0.42014	0.4178	0.44049
620.61	0.43594	0.38608	0.47299	0.44172	0.45649	0.47602	0.48147	0.54337	0.46747	0.47816	0.54241	0.5625	0.47209	0.42587	0.40887	0.46932	0.42676	0.44169	0.45835	0.44302	0.45254	0.41899	0.44386	0.43197	0.43674	0.44069	0.42475	0.42384	0.47982	0.4543	0.44268	0.4656	0.48355	0.45486	0.44874	0.46688
621.62	0.46797	0.43239	0.50859	0.47797	0.49564	0.52382	0.51823	0.5771	0.51037	0.52462	0.57695	0.58964	0.50802	0.45751	0.45197	0.50492	0.45771	0.49873	0.49631	0.47173	0.48786	0.46622	0.48422	0.47374	0.48649	0.48175	0.46374	0.46876	0.51732	0.50109	0.48108	0.49556	0.51675	0.50971	0.48916	0.50355
622.61	0.51199	0.46977	0.56606	0.53076	0.54398	0.55886	0.56026	0.62053	0.55774	0.58809	0.61167	0.63657	0.55422	0.50516	0.52131	0.55672	0.50567	0.54137	0.5401	0.52783	0.53375	0.5267	0.52235	0.52289	0.543	0.52091	0.50857	0.51152	0.5643	0.54021	0.53103	0.54159	0.5582	0.557	0.53357	0.55148
623.63	0.56167	0.53706	0.60385	0.56872	0.58912	0.60759	0.61514	0.66136	0.60718	0.6404	0.66659	0.67976	0.59944	0.56378	0.57648	0.59496	0.55358	0.59919	0.5879	0.57691	0.57805	0.58058	0.57036	0.57102	0.59752	0.57176	0.56012	0.56264	0.60746	0.59919	0.57735	0.58838	0.60647	0.61199	0.58406	0.60687
624.62	0.6027	0.57681	0.63179	0.59561	0.61692	0.6328	0.65013	0.68238	0.65923	0.68187	0.70797	0.70378	0.63218	0.60972	0.62418	0.63604	0.60078	0.64794	0.63871	0.61033	0.61368	0.62481	0.61071	0.61708	0.63206	0.61345	0.60244	0.60533	0.64147	0.64252	0.62743	0.62496	0.64129	0.6608	0.63369	0.65666
625.63	0.64552	0.64241	0.66984	0.65147	0.67314	0.67112	0.70412	0.73443	0.7246	0.71436	0.74739	0.76367	0.67665	0.66908	0.67701	0.68821	0.65008	0.69114	0.67986	0.65923	0.66387	0.67197	0.66864	0.67755	0.68241	0.66918	0.64227	0.66594	0.6821	0.68468	0.67161	0.67774	0.68732	0.71309	0.68389	0.71561
626.64	0.69423	0.68384	0.69815	0.70079	0.71916	0.72461	0.7533	0.78332	0.76981	0.74994	0.7687	0.82812	0.72521	0.72783	0.71708	0.74592	0.69473	0.73282	0.73112	0.72122	0.72044	0.71461	0.70946	0.73256	0.72481	0.71388	0.68481	0.71911	0.71605	0.7271	0.72251	0.72903	0.73679	0.7561	0.73262	0.7723
627.63	0.73189	0.73526	0.7253	0.7375	0.7599	0.76459	0.78291	0.81154	0.80988	0.80337	0.80415	0.85416	0.77701	0.77256	0.74779	0.77573	0.73728	0.77123	0.76427	0.76877	0.77311	0.75774	0.75136	0.76192	0.75428	0.75411	0.72266	0.75644	0.75919	0.76619	0.75146	0.77294	0.78241	0.80278	0.77413	0.80158
628.64	0.77824	0.76209	0.77352	0.79255	0.80161	0.78968	0.82011	0.85658	0.85726	0.82847	0.82506	0.88356	0.81844	0.81305	0.78909	0.81436	0.7791	0.8063	0.80002	0.81548	0.82023	0.80097	0.80178	0.80723	0.79227	0.79434	0.76142	0.7977	0.80993	0.79648	0.80121	0.81946	0.82321	0.84341	0.81546	0.84219
629.63	0.80487	0.79	0.81994	0.84373	0.85871	0.84706	0.84414	0.89569	0.88489	0.85928	0.86456	0.9263	0.86914	0.84198	0.83554	0.85749	0.81627	0.85557	0.82345	0.86614	0.85456	0.83513	0.84104	0.85136	0.83521	0.83487	0.80646	0.84506	0.85489	0.84333	0.83432	0.85274	0.8604	0.88259	0.84763	0.88307
630.65	0.84013	0.81167	0.84292	0.8707	0.88897	0.8837	0.85521	0.91587	0.90063	0.90337	0.89663	0.93831	0.90344	0.86381	0.86212	0.89073	0.86225	0.88783	0.8508	0.89401	0.88004	0.86745	0.87675	0.89466	0.87254	0.86905	0.8497	0.87497	0.89594	0.87519	0.86707	0.87886	0.88711	0.91501	0.88265	0.91355
631.64	0.8667	0.84047	0.86534	0.8902	0.92034	0.89493	0.87986	0.93128	0.93449	0.93717	0.93571	0.9428	0.9272	0.88377	0.90076	0.91617	0.89988	0.92508	0.87985	0.91022	0.90555	0.88827	0.91418	0.90888	0.90344	0.89903	0.88376	0.89305	0.93299	0.90213	0.8953	0.91361	0.91648	0.94085	0.9176	0.93452
632.65	0.89824	0.85241	0.90347	0.89364	0.95496	0.92709	0.91769	0.96434	0.954	0.93492	0.96015	0.95385	0.94447	0.90834	0.93383	0.94562	0.93064	0.95888	0.9185	0.92454	0.92623	0.90653	0.94961	0.94712	0.93885	0.92588	0.9212	0.922	0.95393	0.92436	0.93333	0.93246	0.92783	0.96138	0.94416	0.96391
633.64	0.92571	0.88151	0.91738	0.89181	0.9764	0.96193	0.91945	0.97542	0.95277	0.96101	0.96571	0.95951	0.96189	0.92702	0.95612	0.97157	0.96035	0.97878	0.93234	0.93763	0.94216	0.92781	0.96425	0.95764	0.95309	0.94734	0.93896	0.93739	0.95795	0.94798	0.9519	0.94418	0.94812	0.98024	0.95897	0.98014
634.65	0.9273	0.89586	0.92301	0.87915	0.97785	0.95505	0.93294	0.97921	0.95419	0.97452	0.97171	0.96848	0.96679	0.94798	0.96727	0.97414	0.97615	0.97392	0.9508	0.94495	0.95709	0.94739	0.97151	0.96048	0.9616	0.95827	0.94615	0.95034	0.97244	0.94712	0.97047	0.95355	0.9576	0.98549	0.96913	0.98527
635.64	0.93716	0.92463	0.93297	0.88216	0.97366	0.95891	0.95943	0.98166	0.97148	0.967	0.96634	0.96937	0.97876	0.96538	0.97888	0.9826	0.97467	0.97916	0.96217	0.96597	0.97932	0.95011	0.97033	0.94903	0.97375	0.96088	0.95187	0.95721	0.96562	0.95679	0.97889	0.9599	0.96659	0.99174	0.97207	0.99094
636.65	0.93795	0.94496	0.95218	0.90187	0.95827	0.95816	0.95033	0.97194	0.96197	0.94467	0.96562	0.96732	0.98657	0.9741	0.98024	0.97829	0.98039	0.97244	0.95508	0.96907	0.97413	0.94413	0.97123	0.95083	0.97178	0.9621	0.95892	0.96482	0.95959	0.96043	0.97242	0.9622	0.96507	0.99346	0.96316	0.99
637.66	0.91851	0.95311	0.9306	0.90806	0.93789	0.9469	0.92759	0.95889	0.95555	0.93726	0.95607	0.9621	0.97301	0.97365	0.9603	0.98355	0.98043	0.96859	0.93741	0.96301	0.96388	0.94355	0.9532	0.94048	0.9598	0.95893	0.93278	0.96433	0.95334	0.96178	0.95711	0.96529	0.96409	0.98766	0.94864	0.98541
638.65	0.88776	0.92335	0.92781	0.89076	0.90219	0.92647	0.91547	0.94907	0.94161	0.91937	0.93618	0.95224	0.9527	0.95001	0.95002	0.96508	0.95925	0.95863	0.92178	0.95695	0.94581	0.9237	0.93043	0.93116	0.9481	0.93389	0.93102	0.95565	0.93946	0.94153	0.94078	0.95155	0.94423	0.96695	0.9334	0.96731
639.66	0.89277	0.90433	0.9205	0.88013	0.8634	0.90808	0.89263	0.94193	0.92937	0.88905	0.90945	0.93205	0.93411	0.93072	0.93225	0.95021	0.93744	0.94587	0.90696	0.93853	0.93555	0.90008	0.91405	0.91841	0.92691	0.90925	0.9156	0.93023	0.91577	0.92542	0.91589	0.94779	0.93225	0.9508	0.91472	0.94725
640.65	0.85876	0.87039	0.8915	0.86088	0.82734	0.87743	0.84795	0.91731	0.8968	0.86585	0.87858	0.89601	0.9007	0.89733	0.90345	0.91646	0.92344	0.93239	0.8772	0.90522	0.90566	0.87436	0.88912	0.89014	0.8908	0.88547	0.89335	0.90213	0.89935	0.90246	0.88808	0.91869	0.90671	0.92068	0.8898	0.91191
641.66	0.82639	0.82356	0.85709	0.80814	0.80293	0.84594	0.81853	0.90429	0.86235	0.85772	0.83959	0.85829	0.86607	0.86383	0.86983	0.88292	0.89324	0.9053	0.85167	0.87301	0.88201	0.86186	0.85291	0.86085	0.85905	0.85195	0.85671	0.86417	0.86971	0.87559	0.86596	0.88139	0.87916	0.89275	0.85734	0.87459
642.65	0.78754	0.77197	0.8304	0.77677	0.75844	0.788	0.7668	0.85787	0.82171	0.81666	0.79037	0.81964	0.83739	0.8157	0.83421	0.83476	0.84448	0.86398	0.81415	0.83368	0.83917	0.82236	0.8146	0.81868	0.82563	0.80366	0.8331	0.83017	0.83436	0.8283	0.84464	0.83315	0.84391	0.85911	0.81813	0.83284
643.66	0.75423	0.74481	0.79588	0.74804	0.73233	0.75323	0.72182	0.82196	0.78019	0.78933	0.76675	0.79425	0.79903	0.78826	0.79897	0.79857	0.80966	0.82671	0.78767	0.78956	0.80549	0.79012	0.77409	0.78507	0.79941	0.76992	0.79665	0.79341	0.80492	0.80098	0.80846	0.81127	0.81079	0.83229	0.77496	0.81255
644.64	0.70345	0.70827	0.75972	0.71505	0.70934	0.72517	0.68846	0.787	0.7368	0.7592	0.72428	0.76085	0.77308	0.75069	0.76033	0.75438	0.77407	0.7813	0.74597	0.75517	0.76337	0.7434	0.73855	0.75183	0.76209	0.74255	0.76063	0.76069	0.77016	0.77467	0.77748	0.76857	0.77209	0.79635	0.73306	0.77914
645.65	0.66208	0.67475	0.73805	0.66627	0.66365	0.69305	0.6487	0.74299	0.68526	0.71259	0.68097	0.71987	0.73618	0.71705	0.71642	0.71878	0.71867	0.73316	0.70441	0.71493	0.72198	0.6987	0.69471	0.71742	0.72055	0.70747	0.72188	0.72543	0.72195	0.7429	0.74479	0.73389	0.72951	0.7519	0.68742	0.73733
646.64	0.61748	0.6479	0.72251	0.63448	0.62417	0.66854	0.61364	0.69702	0.63708	0.66052	0.64876	0.68899	0.70297	0.67797	0.66558	0.68048	0.67267	0.69955	0.67325	0.67725	0.66789	0.64726	0.6611	0.68564	0.6809	0.67279	0.68668	0.69472	0.68339	0.71082	0.71148	0.70328	0.68867	0.71653	0.64646	0.69972
647.65	0.5937	0.60887	0.68594	0.58768	0.59686	0.65196	0.58517	0.66449	0.58921	0.62702	0.61796	0.65063	0.66246	0.64628	0.62977	0.64202	0.63216	0.66387	0.64202	0.64158	0.63324	0.5991	0.63367	0.64409	0.63807	0.64356	0.64506	0.65314	0.64069	0.68441	0.67701	0.66954	0.65492	0.67459	0.61314	0.65261
648.64	0.57091	0.57194	0.65825	0.55382	0.57084	0.61939	0.56258	0.62523	0.56669	0.5876	0.58758	0.61702	0.63671	0.60817	0.59015	0.60467	0.60188	0.6277	0.60914	0.60272	0.6022	0.56598	0.60484	0.60272	0.60321	0.61288	0.61022	0.61815	0.60319	0.64094	0.65263	0.61861	0.61739	0.63686	0.58158	0.61123
649.65	0.52532	0.52985	0.62432	0.51346	0.52538	0.57072	0.53328	0.5729	0.53854	0.54447	0.55695	0.55407	0.59016	0.57417	0.54824	0.5648	0.56979	0.59422	0.57891	0.55691	0.55843	0.5308	0.56536	0.54941	0.5649	0.57732	0.56608	0.57229	0.55835	0.593	0.62006	0.58174	0.57439	0.59516	0.54698	0.55854
650.63	0.4946	0.47661	0.59356	0.47854	0.50935	0.53802	0.49191	0.558	0.50304	0.51347	0.53111	0.52027	0.55463	0.54342	0.51695	0.5211	0.54146	0.56659	0.54533	0.52271	0.52357	0.49634	0.52276	0.51247	0.53144	0.54297	0.5346	0.53654	0.52589	0.5551	0.58426	0.55336	0.53403	0.56529	0.50828	0.52237
651.64	0.46295	0.44131	0.56314	0.44861	0.47727	0.5029	0.46119	0.52829	0.47945	0.47611	0.50308	0.47953	0.51821	0.52079	0.48202	0.49265	0.50285	0.52828	0.51193	0.49356	0.51246	0.46559	0.48719	0.47725	0.50042	0.52261	0.50053	0.50224	0.49487	0.51599	0.54536	0.52037	0.50529	0.52931	0.47946	0.48763
652.63	0.43099	0.4159	0.54856	0.42912	0.44024	0.4725	0.43229	0.51005	0.44804	0.44391	0.47398	0.44356	0.4904	0.48921	0.45017	0.46054	0.47819	0.49552	0.47503	0.46361	0.4738	0.43909	0.44154	0.45041	0.47805	0.50039	0.47408	0.47319	0.47115	0.47942	0.50042	0.48806	0.46858	0.49733	0.44808	0.46265
653.64	0.38858	0.38369	0.52274	0.40304	0.4133	0.45181	0.39639	0.48029	0.41152	0.41259	0.44055	0.39649	0.46496	0.46019	0.42338	0.4345	0.43785	0.46196	0.44235	0.42998	0.43465	0.40429	0.4137	0.422	0.44575	0.47668	0.44091	0.44053	0.44295	0.44669	0.45706	0.46178	0.43537	0.46667	0.41649	0.42892
654.62	0.36363	0.36385	0.51501	0.40292	0.40312	0.43927	0.35949	0.46153	0.37529	0.39016	0.41654	0.37361	0.44061	0.44189	0.39971	0.41635	0.3964	0.43713	0.39899	0.40835	0.41425	0.38309	0.38699	0.39455	0.42009	0.45613	0.43059	0.41721	0.41744	0.41755	0.41558	0.43169	0.41221	0.4386	0.39172	0.40266
655.63	0.34867	0.32819	0.52648	0.39603	0.38848	0.42803	0.35735	0.43443	0.36887	0.375	0.38861	0.37588	0.42827	0.4168	0.38794	0.40917	0.37267	0.41213	0.39268	0.38497	0.39749	0.36694	0.36937	0.38067	0.41066	0.43448	0.41019	0.40111	0.40458	0.3997	0.39684	0.40606	0.40274	0.41873	0.37385	0.38335
656.62	0.33126	0.28379	0.50547	0.3752	0.36372	0.41082	0.34459	0.39443	0.34139	0.3612	0.35748	0.34101	0.4131	0.3843	0.37051	0.38142	0.35328	0.38536	0.35772	0.34903	0.36147	0.34717	0.34666	0.35745	0.38931	0.40578	0.3891	0.38241	0.37446	0.37397	0.36768	0.36829	0.37484	0.39002	0.34334	0.35811
657.63	0.31904	0.25918	0.48664	0.36735	0.35465	0.40402	0.34019	0.37625	0.33883	0.35202	0.35242	0.33982	0.40401	0.36703	0.35238	0.36573	0.33279	0.36165	0.35188	0.32825	0.35564	0.342	0.337	0.35312	0.37178	0.38911	0.37215	0.37304	0.35388	0.35379	0.35119	0.35251	0.36299	0.37609	0.32454	0.34712
658.61	0.30344	0.24378	0.47018	0.36825	0.3306	0.38474	0.32522	0.36274	0.31491	0.33523	0.32881	0.33142	0.37978	0.35173	0.32865	0.34934	0.31534	0.34587	0.3287	0.32083	0.3375	0.32625	0.31183	0.34201	0.35343	0.36821	0.35166	0.35968	0.3299	0.34345	0.32807	0.33263	0.33645	0.34826	0.30474	0.32278
659.62	0.31985	0.21992	0.44735	0.35703	0.32377	0.375	0.32291	0.3727	0.30977	0.32683	0.3206	0.3483	0.36982	0.33131	0.30614	0.33878	0.31251	0.32755	0.32756	0.30917	0.32787	0.31647	0.30309	0.34391	0.34309	0.35716	0.32247	0.35039	0.32169	0.32764	0.32454	0.3254	0.32035	0.33308	0.28436	0.31129
660.61	0.32044	0.23958	0.43352	0.34066	0.31017	0.37492	0.30627	0.36641	0.29019	0.31998	0.33623	0.32267	0.35809	0.32858	0.28768	0.31696	0.29418	0.32099	0.31109	0.29226	0.31209	0.31368	0.30245	0.33306	0.33201	0.3435	0.3088	0.33264	0.30238	0.31283	0.30755	0.31833	0.30254	0.32206	0.27717	0.29809
661.62	0.3276	0.25365	0.44672	0.34108	0.3175	0.37609	0.30813	0.37769	0.29872	0.32762	0.33625	0.32638	0.35419	0.3298	0.28105	0.31059	0.295	0.31594	0.31603	0.29664	0.31078	0.31077	0.29274	0.33079	0.32465	0.32815	0.30237	0.32112	0.30289	0.30622	0.31161	0.3159	0.29937	0.32	0.26566	0.28949
662.6	0.34035	0.25582	0.46999	0.34309	0.31467	0.37067	0.31939	0.38308	0.30759	0.33427	0.34381	0.32923	0.35786	0.32598	0.28177	0.31711	0.29012	0.31212	0.30444	0.29137	0.29907	0.30583	0.29083	0.32512	0.31479	0.31713	0.2943	0.31473	0.29093	0.3009	0.31076	0.30111	0.294	0.31015	0.25738	0.272
663.61	0.36053	0.2698	0.51014	0.34055	0.32766	0.37783	0.33685	0.39322	0.33438	0.34734	0.35835	0.33568	0.37182	0.331	0.28815	0.31216	0.29215	0.30988	0.31799	0.28431	0.30621	0.31578	0.29918	0.32195	0.31599	0.30955	0.29788	0.31442	0.28554	0.29477	0.31895	0.28784	0.30267	0.31791	0.25543	0.26573
664.59	0.36135	0.28227	0.53702	0.34334	0.31334	0.3774	0.3482	0.38678	0.33311	0.34898	0.36249	0.32303	0.37409	0.32835	0.29563	0.31683	0.28074	0.31384	0.32942	0.27649	0.30257	0.31854	0.29079	0.319	0.3127	0.29878	0.30911	0.31331	0.27452	0.29418	0.32318	0.27938	0.29512	0.31245	0.24943	0.26062
665.6	0.38713	0.29864	0.55197	0.37124	0.33426	0.39028	0.36769	0.40231	0.35356	0.36615	0.36963	0.33628	0.388	0.33139	0.30717	0.33315	0.28985	0.32315	0.33718	0.2873	0.30316	0.32914	0.29211	0.32139	0.30704	0.30708	0.3182	0.31771	0.281	0.29692	0.33191	0.28018	0.28692	0.31522	0.24675	0.2554
666.59	0.39286	0.30585	0.54953	0.38672	0.34332	0.38791	0.36131	0.42091	0.37015	0.36146	0.38077	0.35236	0.38787	0.33103	0.31521	0.3437	0.2874	0.32541	0.32975	0.28741	0.30557	0.33196	0.30121	0.32109	0.30413	0.31161	0.30861	0.31874	0.27401	0.29756	0.31727	0.28097	0.27808	0.30483	0.24686	0.24854
667.57	0.40626	0.31759	0.56199	0.39311	0.36604	0.39344	0.36202	0.42381	0.37241	0.365	0.37762	0.36502	0.38743	0.33644	0.32712	0.34043	0.29072	0.3222	0.33293	0.29635	0.31572	0.33886	0.3079	0.32559	0.30778	0.31519	0.31005	0.31036	0.27521	0.29805	0.31717	0.29022	0.27163	0.30226	0.24587	0.2491
668.58	0.42912	0.34473	0.55408	0.40765	0.38785	0.42492	0.36803	0.43408	0.3829	0.38242	0.38096	0.37684	0.38718	0.33735	0.33147	0.34937	0.30349	0.34688	0.33511	0.30778	0.32604	0.33504	0.30692	0.33053	0.30767	0.31998	0.30352	0.3136	0.28883	0.30867	0.31709	0.29907	0.28063	0.30294	0.24096	0.24464
669.56	0.45771	0.36901	0.57248	0.41808	0.42786	0.45147	0.38719	0.45305	0.40044	0.40466	0.39835	0.39567	0.40343	0.34691	0.34401	0.34613	0.3156	0.35938	0.33426	0.31876	0.33478	0.33711	0.32575	0.33698	0.30625	0.32189	0.30074	0.31438	0.29601	0.32492	0.31808	0.30521	0.28626	0.30906	0.25131	0.25053
670.57	0.46517	0.38177	0.58851	0.42665	0.42743	0.45471	0.39274	0.45956	0.40079	0.41154	0.39228	0.39093	0.41052	0.34479	0.33921	0.34752	0.3104	0.35169	0.33526	0.31921	0.33491	0.33799	0.3304	0.33314	0.30447	0.31182	0.29489	0.3116	0.29081	0.32061	0.31705	0.299	0.28989	0.31047	0.25211	0.26261
671.55	0.5087	0.41025	0.61266	0.42654	0.44158	0.47491	0.41686	0.46504	0.40452	0.43497	0.4055	0.40392	0.4191	0.34696	0.34563	0.34611	0.31752	0.35838	0.34557	0.32519	0.32719	0.34404	0.3362	0.34005	0.31112	0.3137	0.30442	0.3126	0.29724	0.32073	0.32571	0.30278	0.29096	0.31104	0.25612	0.26915
672.56	0.5095	0.43667	0.59983	0.42887	0.44193	0.47925	0.40315	0.47117	0.40814	0.43312	0.41314	0.39535	0.41415	0.35526	0.33054	0.34198	0.31764	0.36529	0.34431	0.31527	0.33088	0.3369	0.32659	0.32667	0.30283	0.30869	0.29416	0.30618	0.29599	0.32282	0.31362	0.29614	0.29284	0.30663	0.24836	0.25891
673.54	0.52179	0.43158	0.60819	0.43023	0.42571	0.45505	0.40369	0.48673	0.3993	0.41731	0.41475	0.39391	0.41182	0.3556	0.31795	0.33557	0.30385	0.34143	0.34277	0.30873	0.32049	0.33326	0.32568	0.32271	0.292	0.30549	0.28482	0.29306	0.28522	0.30877	0.31375	0.29857	0.28359	0.29127	0.24501	0.25966
674.55	0.50916	0.44642	0.60297	0.43347	0.40651	0.43504	0.38187	0.46834	0.3943	0.40688	0.40442	0.38356	0.39003	0.35672	0.30545	0.3363	0.29217	0.32862	0.33252	0.29504	0.30816	0.32575	0.30991	0.31606	0.29276	0.29971	0.27359	0.28598	0.28212	0.28917	0.29183	0.29344	0.28565	0.2832	0.23563	0.25666
675.53	0.4909	0.43822	0.56725	0.42559	0.4097	0.42197	0.36154	0.45239	0.37876	0.39664	0.3912	0.37392	0.36989	0.35143	0.29773	0.321	0.28722	0.32317	0.31496	0.28866	0.29687	0.31594	0.28747	0.30714	0.27898	0.29225	0.26272	0.27916	0.27682	0.28121	0.28282	0.28575	0.28013	0.2682	0.2167	0.23978
676.54	0.45935	0.44063	0.52821	0.43568	0.38047	0.39761	0.32483	0.42971	0.3655	0.38028	0.37712	0.35134	0.3551	0.35146	0.27199	0.32303	0.28032	0.31107	0.29285	0.27544	0.3025	0.30379	0.26859	0.28433	0.26603	0.28821	0.25106	0.27249	0.26826	0.27321	0.27553	0.27504	0.27493	0.26683	0.20998	0.22486
677.52	0.44462	0.43738	0.51286	0.43013	0.34948	0.38437	0.31621	0.41683	0.35433	0.36838	0.34583	0.33486	0.344	0.33602	0.25754	0.31827	0.26722	0.29676	0.28036	0.27705	0.28625	0.2903	0.26093	0.27756	0.26518	0.2886	0.24654	0.27448	0.25624	0.26166	0.26851	0.2698	0.27019	0.25938	0.20368	0.22495
678.5	0.4066	0.42925	0.46763	0.41834	0.33123	0.35467	0.28259	0.37664	0.32129	0.35123	0.32655	0.31073	0.31372	0.31778	0.23782	0.30287	0.24839	0.2802	0.25453	0.25664	0.26082	0.28614	0.24404	0.25373	0.25586	0.27841	0.23512	0.26181	0.24614	0.25171	0.25089	0.25586	0.25525	0.25193	0.1861	0.21332
679.51	0.38393	0.42505	0.42252	0.39953	0.31758	0.34124	0.25645	0.36013	0.30497	0.33164	0.30108	0.29379	0.30798	0.29518	0.23219	0.28624	0.2444	0.26789	0.24468	0.24805	0.24811	0.27934	0.21918	0.24301	0.24602	0.26972	0.23353	0.25265	0.23917	0.24952	0.25517	0.24855	0.23941	0.2512	0.17191	0.20371
680.49	0.35787	0.40451	0.37787	0.35763	0.28826	0.30085	0.25526	0.34766	0.29354	0.3058	0.28162	0.2732	0.27652	0.27683	0.20889	0.26985	0.23914	0.24088	0.23026	0.23694	0.24307	0.26315	0.20871	0.23385	0.23799	0.25427	0.21313	0.23869	0.22846	0.23087	0.23966	0.24366	0.23014	0.2445	0.16599	0.18844
681.5	0.3278	0.36468	0.36921	0.32811	0.27038	0.27895	0.2476	0.32561	0.27006	0.28169	0.26041	0.26252	0.26017	0.25515	0.21272	0.2469	0.22	0.23006	0.2242	0.2256	0.22229	0.25171	0.19611	0.23306	0.22639	0.23596	0.21376	0.22873	0.21464	0.22234	0.22941	0.22951	0.22311	0.22955	0.15929	0.18929
682.48	0.30076	0.31647	0.32122	0.30563	0.25272	0.26277	0.22266	0.30368	0.24053	0.2627	0.25302	0.24389	0.24565	0.23198	0.20145	0.23909	0.20005	0.22481	0.20542	0.21267	0.20812	0.23942	0.18301	0.22198	0.2156	0.21153	0.20275	0.21724	0.20312	0.21746	0.22742	0.22749	0.20855	0.22098	0.15373	0.18151
683.49	0.26941	0.26755	0.30411	0.27656	0.23571	0.25064	0.21615	0.28229	0.24243	0.25092	0.25186	0.22723	0.24135	0.21428	0.1952	0.23298	0.20037	0.21181	0.18937	0.20638	0.20431	0.22893	0.18134	0.2235	0.21935	0.19848	0.20477	0.21712	0.19674	0.20454	0.21389	0.22146	0.20723	0.22777	0.15608	0.17998
684.47	0.22887	0.20971	0.27613	0.23334	0.21859	0.22091	0.21339	0.2573	0.22866	0.23193	0.24175	0.21842	0.21886	0.19496	0.175	0.21341	0.17757	0.19291	0.16611	0.18804	0.20084	0.20713	0.1805	0.21438	0.20909	0.18286	0.18774	0.19524	0.18483	0.18564	0.20231	0.20313	0.19912	0.21853	0.15152	0.17442
685.45	0.20385	0.18723	0.26135	0.23596	0.19504	0.21778	0.19872	0.23063	0.21328	0.21285	0.22938	0.22436	0.2182	0.18715	0.16602	0.20951	0.16158	0.18916	0.16042	0.17612	0.1842	0.18931	0.1783	0.21023	0.20778	0.1784	0.18654	0.18663	0.16716	0.19355	0.1918	0.18872	0.19002	0.2142	0.14298	0.17921
686.46	0.17225	0.15328	0.22464	0.19747	0.16777	0.20458	0.17823	0.23028	0.20217	0.20799	0.21903	0.21013	0.20239	0.17135	0.14789	0.19401	0.14385	0.16982	0.14906	0.16205	0.16756	0.16951	0.17074	0.20913	0.19856	0.16907	0.1618	0.16183	0.1551	0.18051	0.18285	0.18287	0.18141	0.2063	0.13277	0.16941
687.44	0.16506	0.1698	0.2184	0.19092	0.17547	0.19363	0.18206	0.23046	0.21267	0.20566	0.20363	0.2109	0.20047	0.17932	0.14586	0.18706	0.15157	0.15911	0.13729	0.15776	0.16078	0.16228	0.15891	0.20862	0.19731	0.1676	0.16139	0.15488	0.15565	0.17284	0.17421	0.17839	0.18173	0.21007	0.12544	0.17167
688.44	0.14392	0.19277	0.19438	0.19591	0.16519	0.19025	0.1704	0.24418	0.19974	0.19202	0.19204	0.20063	0.19865	0.18607	0.13762	0.17937	0.1288	0.15103	0.13338	0.15487	0.14627	0.14582	0.14304	0.1994	0.17848	0.1685	0.1497	0.14192	0.14513	0.16918	0.17313	0.17655	0.17002	0.20112	0.11634	0.15833
689.42	0.13243	0.18628	0.17313	0.19112	0.14558	0.17509	0.14393	0.24178	0.18386	0.17889	0.17827	0.17724	0.19312	0.18288	0.12113	0.16894	0.1291	0.13911	0.11983	0.15296	0.13023	0.1381	0.13051	0.17747	0.16575	0.15711	0.13837	0.14325	0.13529	0.15914	0.15613	0.17343	0.16072	0.19939	0.11294	0.14224
690.43	0.13133	0.16691	0.16424	0.17119	0.14036	0.16426	0.11838	0.24329	0.18216	0.17925	0.17573	0.17716	0.18649	0.17708	0.11226	0.15505	0.12948	0.13315	0.10317	0.14506	0.13215	0.1369	0.12129	0.1703	0.15729	0.1538	0.1296	0.14203	0.13784	0.13601	0.15284	0.16854	0.16074	0.19219	0.10862	0.13497
691.41	0.13747	0.15874	0.15767	0.18617	0.13782	0.15812	0.1248	0.22944	0.16271	0.17731	0.16827	0.17545	0.17749	0.17773	0.099981	0.15308	0.1225	0.13913	0.095703	0.13872	0.12808	0.13975	0.10542	0.15665	0.15058	0.1402	0.12508	0.14515	0.1295	0.13043	0.13915	0.15329	0.14084	0.18814	0.088103	0.12569
692.39	0.11523	0.12093	0.1399	0.1789	0.11222	0.14246	0.11535	0.21051	0.13833	0.15708	0.17195	0.15619	0.15854	0.16078	0.078091	0.13321	0.10764	0.12796	0.099582	0.12691	0.11234	0.13162	0.095633	0.14479	0.13939	0.12563	0.10172	0.13288	0.1228	0.11445	0.13362	0.1369	0.12454	0.17807	0.078859	0.10331
693.39	0.12114	0.097706	0.13861	0.16546	0.10371	0.13795	0.11718	0.18149	0.12938	0.14855	0.16734	0.16722	0.1386	0.14066	0.067914	0.12998	0.10724	0.12648	0.089971	0.11527	0.11463	0.12332	0.094974	0.13763	0.13537	0.11167	0.096652	0.13833	0.12187	0.11105	0.12589	0.12484	0.11308	0.16444	0.076942	0.094988
694.38	0.12027	0.080623	0.12976	0.16907	0.091833	0.12994	0.12183	0.17171	0.10894	0.15035	0.16145	0.16648	0.12592	0.12729	0.06443	0.1312	0.097711	0.11474	0.090936	0.11374	0.099624	0.11988	0.095382	0.14063	0.13152	0.10309	0.085026	0.13423	0.11767	0.10834	0.12028	0.11877	0.10808	0.15302	0.061471	0.092409
695.38	0.10944	0.096002	0.13072	0.16679	0.090583	0.12959	0.12343	0.1576	0.1064	0.15264	0.16318	0.1405	0.10768	0.11547	0.059739	0.12947	0.074872	0.098807	0.092732	0.10681	0.083264	0.11426	0.096913	0.12589	0.12738	0.09185	0.073875	0.1285	0.10744	0.10816	0.11139	0.10624	0.092726	0.14439	0.059728	0.080705
696.36	0.091059	0.092112	0.11856	0.14166	0.082405	0.10058	0.10094	0.13369	0.10123	0.12447	0.15452	0.1263	0.098991	0.10527	0.048939	0.11829	0.064696	0.075051	0.085986	0.094446	0.072453	0.094269	0.096907	0.11397	0.11585	0.088921	0.065114	0.11731	0.097452	0.094154	0.10494	0.099433	0.092311	0.13505	0.059125	0.077138
697.34	0.090331	0.10124	0.12272	0.12951	0.093196	0.10501	0.10006	0.12726	0.087821	0.12241	0.16789	0.12993	0.090661	0.099308	0.050319	0.11309	0.06429	0.080341	0.086016	0.087973	0.079138	0.086574	0.10186	0.10913	0.10489	0.095139	0.065706	0.11527	0.091867	0.093209	0.095401	0.093867	0.08449	0.12775	0.064961	0.079969
698.34	0.095255	0.099943	0.10333	0.12589	0.099207	0.092302	0.086974	0.13912	0.10002	0.11942	0.16958	0.12358	0.094957	0.099157	0.043915	0.11247	0.071101	0.074969	0.09013	0.087607	0.089708	0.085073	0.091882	0.10921	0.10039	0.095942	0.054837	0.11076	0.083931	0.085609	0.093505	0.087682	0.094222	0.12383	0.063051	0.085985
699.32	0.098819	0.097346	0.11934	0.12984	0.099621	0.08884	0.070283	0.13221	0.10692	0.10162	0.16578	0.1194	0.08761	0.11091	0.040586	0.10917	0.067608	0.075976	0.090539	0.08066	0.097438	0.075419	0.082148	0.10593	0.09808	0.095913	0.055221	0.10241	0.079847	0.07697	0.085553	0.081613	0.08775	0.11679	0.063086	0.086171
700.33	0.095684	0.065104	0.11914	0.12873	0.090798	0.075006	0.05686	0.11755	0.10249	0.094712	0.15887	0.12413	0.08835	0.10323	0.044416	0.10466	0.077159	0.081066	0.080676	0.069264	0.094362	0.063036	0.067379	0.10768	0.087334	0.076158	0.057351	0.095873	0.081565	0.071849	0.080429	0.078871	0.086877	0.10974	0.058107	0.087264
701.31	0.10175	0.058344	0.11883	0.15801	0.088905	0.10213	0.05329	0.12934	0.10263	0.10032	0.15643	0.12465	0.089972	0.093914	0.047681	0.11384	0.083282	0.094221	0.07851	0.086629	0.099812	0.063793	0.067591	0.1035	0.087703	0.070164	0.061448	0.10479	0.088519	0.078374	0.074952	0.093126	0.095588	0.11253	0.065606	0.077001
702.29	0.10487	0.057625	0.12643	0.17075	0.079976	0.094	0.06516	0.12887	0.11287	0.093571	0.14755	0.12041	0.10344	0.09399	0.056665	0.11903	0.081615	0.091351	0.07928	0.087687	0.10488	0.054345	0.064687	0.1027	0.075852	0.061837	0.068582	0.10533	0.083812	0.079796	0.07493	0.08918	0.093306	0.10765	0.060372	0.072415
703.29	0.082895	0.049964	0.13986	0.16135	0.070804	0.076456	0.05026	0.089845	0.079273	0.079719	0.12721	0.11286	0.096434	0.080646	0.056466	0.10799	0.074538	0.08909	0.061498	0.075302	0.082624	0.042601	0.054617	0.093461	0.068564	0.049795	0.065155	0.085038	0.082748	0.065856	0.056152	0.073183	0.070339	0.099997	0.051653	0.06508
704.27	0.074013	0.055291	0.12066	0.15185	0.066878	0.078476	0.072749	0.091362	0.074408	0.080433	0.13012	0.11923	0.10419	0.062712	0.054866	0.10863	0.065613	0.10168	0.059034	0.077881	0.076245	0.047668	0.049074	0.083645	0.06378	0.044134	0.06602	0.085587	0.075129	0.067896	0.062871	0.072338	0.063093	0.10301	0.04957	0.051995
705.27	0.083712	0.072268	0.10575	0.15603	0.063334	0.083364	0.098951	0.10064	0.057387	0.066583	0.1385	0.12072	0.11123	0.062919	0.046299	0.11018	0.058953	0.095825	0.06741	0.081764	0.081793	0.04976	0.06028	0.090248	0.061215	0.053	0.057665	0.082908	0.070153	0.065193	0.066762	0.069284	0.057955	0.10896	0.055816	0.051718
706.25	0.075272	0.078846	0.092513	0.13013	0.063133	0.073382	0.098515	0.10556	0.054324	0.062274	0.14539	0.11871	0.10677	0.064208	0.036584	0.099379	0.052635	0.080547	0.055634	0.063724	0.071025	0.050006	0.049587	0.093592	0.060428	0.054051	0.046353	0.07229	0.063616	0.050302	0.064864	0.051806	0.044789	0.10273	0.050927	0.061199
707.23	0.058695	0.080862	0.063449	0.10221	0.048097	0.051622	0.06986	0.099213	0.040951	0.05458	0.14079	0.13668	0.090862	0.05775	0.022724	0.093	0.044772	0.06732	0.032832	0.060371	0.047925	0.056333	0.040911	0.094197	0.063085	0.043274	0.034225	0.060879	0.064957	0.032272	0.050149	0.046761	0.033333	0.10444	0.046468	0.068111
708.23	0.059362	0.077272	0.056505	0.095155	0.042681	0.057269	0.080937	0.12642	0.036874	0.058325	0.15588	0.12849	0.089944	0.061611	0.020498	0.10137	0.03908	0.062016	0.046686	0.073147	0.052313	0.06183	0.043471	0.093183	0.065621	0.037544	0.034792	0.071299	0.063948	0.038485	0.062002	0.062488	0.032193	0.11537	0.045897	0.065322
709.21	0.057199	0.063837	0.060484	0.091667	0.03156	0.061426	0.066219	0.12468	0.026608	0.062788	0.16463	0.1141	0.090171	0.066495	0.018154	0.094408	0.046716	0.056042	0.048423	0.077185	0.047075	0.054111	0.039568	0.099903	0.064017	0.038861	0.029992	0.065794	0.065034	0.035686	0.059063	0.061347	0.029656	0.10377	0.040227	0.073439
710.21	0.052756	0.062605	0.071907	0.086623	0.025522	0.052287	0.050445	0.11898	0.037744	0.060893	0.16268	0.10717	0.081803	0.073682	0.017793	0.095278	0.041915	0.058131	0.034542	0.082032	0.040058	0.052077	0.027055	0.085828	0.060422	0.040577	0.040076	0.072389	0.05246	0.030618	0.051356	0.061073	0.03785	0.093202	0.032208	0.07015
711.19	0.072171	0.076872	0.081604	0.094029	0.038043	0.047983	0.064076	0.1274	0.043058	0.083565	0.16328	0.11355	0.086162	0.094517	0.031284	0.11024	0.057547	0.06341	0.051729	0.091978	0.053435	0.055275	0.035911	0.086847	0.05918	0.046457	0.045524	0.08229	0.053548	0.03028	0.059809	0.074685	0.04286	0.10077	0.035036	0.071865
712.17	0.072476	0.070724	0.095187	0.093043	0.035919	0.05987	0.076388	0.13766	0.043376	0.099237	0.15827	0.089663	0.091738	0.09984	0.042867	0.10695	0.063103	0.065967	0.074749	0.10145	0.067566	0.055498	0.041592	0.082166	0.060776	0.058317	0.044128	0.091382	0.05264	0.04174	0.075121	0.078484	0.050488	0.10471	0.035366	0.068403
713.17	0.082209	0.077189	0.083956	0.11177	0.031861	0.062333	0.065347	0.13785	0.061786	0.10713	0.15267	0.098294	0.10369	0.11042	0.057535	0.11366	0.076724	0.070752	0.070743	0.096975	0.063075	0.055282	0.050652	0.078855	0.063516	0.066288	0.043809	0.096464	0.053804	0.042952	0.075685	0.072791	0.056953	0.10643	0.045204	0.078693
714.15	0.094897	0.088435	0.095072	0.11617	0.056341	0.061318	0.065115	0.1494	0.089021	0.12104	0.14629	0.11543	0.11492	0.12228	0.072033	0.12683	0.092065	0.065915	0.079633	0.10407	0.074538	0.064464	0.063996	0.08392	0.074749	0.074448	0.058195	0.1042	0.064157	0.044274	0.082946	0.079913	0.072432	0.11935	0.058013	0.082091
715.13	0.10698	0.081972	0.10545	0.12387	0.059709	0.079753	0.076475	0.16871	0.087788	0.14235	0.15543	0.13239	0.13225	0.13147	0.086006	0.138	0.10898	0.081126	0.097367	0.12018	0.093501	0.07438	0.072854	0.08783	0.093357	0.086722	0.062698	0.10754	0.086963	0.058264	0.09372	0.096017	0.073537	0.13556	0.067599	0.090705
716.13	0.10447	0.084306	0.1125	0.13682	0.061712	0.091295	0.081424	0.16859	0.08953	0.12933	0.15843	0.14162	0.14497	0.13386	0.089346	0.13869	0.10733	0.088307	0.10883	0.13444	0.10125	0.086379	0.082353	0.091583	0.10821	0.099572	0.070909	0.12335	0.10638	0.072932	0.10427	0.10787	0.075519	0.13991	0.068527	0.10099
717.11	0.12436	0.08059	0.12443	0.15324	0.082825	0.11234	0.08962	0.17939	0.10245	0.13739	0.16592	0.15901	0.16033	0.14641	0.094599	0.1607	0.11678	0.1051	0.10841	0.14274	0.10973	0.098043	0.088969	0.10559	0.1229	0.10683	0.086983	0.13791	0.11595	0.087829	0.11395	0.13131	0.09246	0.14379	0.078974	0.11161
718.08	0.14301	0.092958	0.14474	0.16531	0.098151	0.13696	0.11955	0.18634	0.11413	0.14806	0.17722	0.18202	0.16774	0.16899	0.10026	0.1684	0.12731	0.11787	0.12257	0.14987	0.13041	0.10984	0.093533	0.1273	0.12958	0.12555	0.10689	0.14525	0.12989	0.11104	0.12564	0.14708	0.10934	0.15377	0.08559	0.12245
719.09	0.15214	0.094565	0.14339	0.17574	0.10139	0.15259	0.14197	0.1748	0.11553	0.14694	0.1993	0.19283	0.16651	0.17762	0.1059	0.17231	0.12508	0.13055	0.13249	0.14421	0.14091	0.11674	0.1085	0.13723	0.12878	0.12694	0.11362	0.15617	0.13659	0.12922	0.14	0.15076	0.1203	0.16921	0.099811	0.13006
720.06	0.16083	0.1272	0.15124	0.1949	0.12277	0.16489	0.14237	0.19073	0.13443	0.15392	0.21364	0.20863	0.17674	0.18966	0.11564	0.18614	0.14348	0.1526	0.13986	0.14922	0.14175	0.139	0.12234	0.15979	0.13737	0.14376	0.12359	0.16966	0.15131	0.14709	0.14908	0.15717	0.13613	0.18284	0.10846	0.14706
721.06	0.19251	0.14753	0.16467	0.20343	0.1237	0.18119	0.15251	0.199	0.151	0.15373	0.22632	0.21755	0.1835	0.19807	0.13635	0.19437	0.14943	0.17043	0.13857	0.1534	0.15648	0.14262	0.1304	0.1705	0.14642	0.15029	0.13694	0.17056	0.15085	0.16764	0.15146	0.15551	0.15505	0.19514	0.12526	0.15185
722.04	0.19733	0.18229	0.16446	0.21616	0.13365	0.17393	0.15819	0.2002	0.16681	0.1564	0.22984	0.22992	0.18782	0.20236	0.14368	0.19154	0.1559	0.17164	0.15094	0.15858	0.16189	0.13875	0.13546	0.17122	0.14971	0.16336	0.13945	0.16976	0.16201	0.1802	0.15704	0.15907	0.16589	0.20058	0.12853	0.1526
723.02	0.20624	0.18553	0.17575	0.21353	0.1415	0.17033	0.15426	0.22149	0.17688	0.17011	0.22741	0.23707	0.19449	0.19732	0.1619	0.20077	0.1529	0.17082	0.15964	0.17353	0.16928	0.14645	0.14461	0.17908	0.16143	0.16558	0.1412	0.18479	0.17121	0.17953	0.16027	0.16825	0.16689	0.20917	0.129	0.15889
724.02	0.20513	0.21842	0.18473	0.22156	0.13634	0.17531	0.14668	0.23841	0.17657	0.17924	0.22729	0.23832	0.20014	0.20339	0.16787	0.20966	0.16162	0.18414	0.15774	0.1793	0.17348	0.15192	0.145	0.18166	0.17866	0.1781	0.1438	0.19219	0.18082	0.18716	0.15558	0.18162	0.16686	0.20633	0.13474	0.16652
724.99	0.19752	0.22174	0.18039	0.20768	0.12748	0.17969	0.16358	0.23375	0.17303	0.17725	0.22013	0.24081	0.19441	0.2011	0.16681	0.2038	0.15481	0.16887	0.16609	0.179	0.17964	0.14377	0.14812	0.18169	0.17765	0.17202	0.13805	0.19069	0.17761	0.18605	0.16476	0.18779	0.16479	0.20392	0.13872	0.16766
725.97	0.19156	0.24185	0.18225	0.2066	0.1264	0.18083	0.16291	0.24042	0.17208	0.1789	0.23513	0.23923	0.18832	0.20394	0.15868	0.20725	0.15315	0.16001	0.17722	0.18382	0.17113	0.14611	0.15221	0.18168	0.17389	0.17118	0.13776	0.19188	0.17732	0.1916	0.1709	0.19965	0.15579	0.20661	0.14338	0.16983
726.97	0.19826	0.25074	0.1918	0.20992	0.11936	0.18065	0.16226	0.24893	0.17714	0.18698	0.25222	0.23323	0.18013	0.21026	0.15679	0.21061	0.14399	0.15892	0.17867	0.18433	0.17734	0.16144	0.15945	0.19012	0.1812	0.17044	0.14512	0.19736	0.17736	0.18882	0.17436	0.19744	0.14834	0.22423	0.14969	0.17567
727.95	0.18053	0.27738	0.19369	0.19451	0.11243	0.18559	0.16261	0.23357	0.17339	0.16178	0.24996	0.22392	0.17384	0.20893	0.14264	0.19161	0.13833	0.16346	0.18319	0.18491	0.16778	0.15065	0.15098	0.18556	0.17681	0.16261	0.14867	0.18524	0.17586	0.19232	0.1788	0.19462	0.15348	0.21882	0.15253	0.17106
728.92	0.18034	0.28475	0.19662	0.18422	0.12331	0.17824	0.15845	0.23724	0.1738	0.15556	0.23943	0.22616	0.17905	0.20457	0.13692	0.19141	0.14038	0.15293	0.18289	0.19494	0.16879	0.15304	0.14128	0.18281	0.17047	0.15817	0.14836	0.18337	0.1779	0.18521	0.18189	0.19329	0.1502	0.21747	0.14197	0.16935
729.92	0.18912	0.29977	0.18434	0.1851	0.13058	0.15604	0.13853	0.23286	0.17285	0.156	0.23897	0.21164	0.18661	0.20794	0.13177	0.19105	0.14057	0.15583	0.17435	0.18743	0.16026	0.14798	0.13832	0.17449	0.16619	0.16022	0.14905	0.18063	0.18192	0.19015	0.17546	0.18312	0.14225	0.21968	0.14003	0.15406
730.9	0.19362	0.30622	0.17421	0.17672	0.13287	0.14045	0.12238	0.21073	0.1677	0.15963	0.23594	0.22606	0.19385	0.20932	0.13136	0.19194	0.13935	0.16078	0.16483	0.18521	0.1571	0.14112	0.13223	0.1728	0.16382	0.16022	0.13631	0.17783	0.18516	0.18367	0.17159	0.17213	0.14757	0.21739	0.14017	0.15214
731.87	0.19502	0.34439	0.17321	0.18381	0.13347	0.13918	0.1237	0.21007	0.16943	0.14492	0.23278	0.23647	0.20127	0.20406	0.13656	0.19839	0.14467	0.15981	0.1677	0.18302	0.15117	0.13322	0.12805	0.17213	0.16134	0.16468	0.13805	0.17928	0.19207	0.17776	0.17974	0.17612	0.14329	0.20082	0.14097	0.15351
732.87	0.1967	0.36534	0.16884	0.1706	0.13141	0.13125	0.11881	0.20648	0.16037	0.14944	0.2291	0.23149	0.20246	0.20126	0.13304	0.19738	0.14383	0.15708	0.15418	0.17868	0.1524	0.13642	0.1216	0.17257	0.16212	0.16242	0.1377	0.16847	0.19038	0.17337	0.17491	0.17732	0.13782	0.19893	0.13528	0.14888
733.85	0.21055	0.39398	0.15552	0.17095	0.12209	0.13759	0.13238	0.20053	0.15787	0.15188	0.2354	0.2382	0.19456	0.21308	0.13017	0.19394	0.13571	0.15664	0.15441	0.18024	0.14755	0.12897	0.12191	0.17845	0.15857	0.16484	0.13511	0.17172	0.18182	0.1796	0.17862	0.17378	0.13172	0.19595	0.14177	0.14856
734.83	0.20578	0.38413	0.15674	0.17099	0.11242	0.14595	0.13864	0.1956	0.16164	0.14484	0.23077	0.23214	0.19193	0.2006	0.13071	0.18719	0.12906	0.1539	0.15742	0.18772	0.14822	0.1219	0.11134	0.181	0.15897	0.14368	0.13356	0.17312	0.17314	0.17494	0.18103	0.1886	0.13544	0.19097	0.13754	0.1553
735.82	0.18289	0.40841	0.15178	0.17118	0.1122	0.14888	0.14808	0.2088	0.17691	0.13533	0.22821	0.21097	0.18533	0.19424	0.11919	0.17924	0.13911	0.15211	0.15123	0.18053	0.15121	0.12289	0.11181	0.18588	0.15816	0.13396	0.13878	0.16975	0.18068	0.16852	0.18128	0.19381	0.13509	0.18197	0.13077	0.15427
736.8	0.17947	0.39801	0.14883	0.15039	0.10802	0.15732	0.14391	0.20223	0.16426	0.13118	0.2254	0.20941	0.17549	0.19381	0.11814	0.17596	0.13744	0.15034	0.14058	0.18022	0.15182	0.11973	0.10259	0.1834	0.15472	0.12467	0.13047	0.16392	0.17524	0.17356	0.17706	0.19232	0.13694	0.18251	0.12696	0.1511
737.77	0.17852	0.38753	0.13843	0.16409	0.098401	0.15058	0.14914	0.19838	0.16381	0.12981	0.24237	0.20212	0.17796	0.19053	0.1184	0.18604	0.14634	0.15405	0.1405	0.17756	0.15	0.11756	0.11046	0.17621	0.14519	0.13168	0.13036	0.16775	0.17086	0.17211	0.1774	0.19315	0.13303	0.18035	0.13269	0.15175
738.77	0.17016	0.38112	0.15504	0.16747	0.092826	0.14246	0.15011	0.19989	0.16865	0.12153	0.258	0.20157	0.178	0.17929	0.1221	0.18812	0.15102	0.15605	0.13898	0.16546	0.15487	0.11522	0.11972	0.17986	0.145	0.12693	0.13936	0.16172	0.17796	0.16708	0.168	0.19462	0.13888	0.18035	0.13304	0.15128
739.75	0.16561	0.42113	0.17291	0.17571	0.08755	0.13521	0.14381	0.20806	0.16942	0.11453	0.2724	0.208	0.17781	0.1867	0.1337	0.19632	0.15257	0.14761	0.14187	0.1633	0.16375	0.11325	0.12686	0.18499	0.14572	0.14597	0.15279	0.16256	0.185	0.16523	0.16711	0.19426	0.13934	0.17794	0.13847	0.15048
740.72	0.17069	0.4145	0.17025	0.17137	0.091002	0.13454	0.14031	0.1901	0.15256	0.12672	0.26247	0.22115	0.18174	0.18859	0.13791	0.19341	0.15395	0.1483	0.1493	0.16187	0.16488	0.1168	0.11766	0.18249	0.14551	0.15443	0.15119	0.1629	0.18707	0.17429	0.1711	0.19299	0.1335	0.18869	0.13188	0.14616
741.7	0.17267	0.41937	0.18373	0.18116	0.097247	0.15249	0.14989	0.19664	0.16513	0.13426	0.26616	0.22307	0.18717	0.19518	0.13423	0.19666	0.16261	0.15848	0.14876	0.16003	0.16331	0.11872	0.12588	0.18121	0.15001	0.15786	0.15764	0.17288	0.19208	0.17743	0.16524	0.19555	0.13293	0.19883	0.13273	0.14596
742.69	0.1851	0.42633	0.18418	0.19037	0.11382	0.15569	0.1483	0.20006	0.17102	0.13597	0.26874	0.23118	0.18533	0.19225	0.14064	0.19987	0.16061	0.16063	0.15727	0.15907	0.16281	0.11684	0.1289	0.17992	0.15344	0.15127	0.15678	0.17845	0.19475	0.17604	0.17236	0.18878	0.1357	0.20197	0.12539	0.1451
743.67	0.18964	0.41651	0.17897	0.18729	0.11604	0.16053	0.13725	0.19626	0.16643	0.14662	0.26007	0.22029	0.18407	0.18835	0.1408	0.19796	0.15865	0.15798	0.15291	0.16146	0.15604	0.12565	0.12331	0.17657	0.15045	0.15185	0.14578	0.17398	0.18457	0.17684	0.17414	0.18227	0.13181	0.20623	0.1202	0.14849
744.64	0.20477	0.40267	0.18073	0.19277	0.12191	0.1743	0.14262	0.19179	0.16881	0.1626	0.25347	0.23067	0.1799	0.18759	0.13764	0.19606	0.15942	0.16463	0.15134	0.15959	0.15072	0.13791	0.11286	0.17302	0.15102	0.14971	0.13588	0.17381	0.18952	0.17726	0.1738	0.1765	0.13772	0.21112	0.11132	0.15375
745.64	0.19142	0.37159	0.18508	0.1789	0.11283	0.1712	0.13433	0.19783	0.16898	0.14557	0.248	0.21262	0.17616	0.17601	0.14021	0.18842	0.14972	0.15918	0.13916	0.15954	0.14401	0.12894	0.10857	0.17187	0.15077	0.14126	0.13412	0.16832	0.18222	0.17349	0.1652	0.17351	0.13404	0.20003	0.10973	0.15056
746.61	0.1882	0.35582	0.17233	0.18525	0.11318	0.15492	0.13731	0.18966	0.17004	0.15642	0.24511	0.21198	0.18006	0.17128	0.14502	0.185	0.15224	0.15569	0.14144	0.15799	0.15094	0.13385	0.11379	0.1763	0.14817	0.1408	0.13652	0.15939	0.17978	0.17342	0.17313	0.16067	0.14097	0.19486	0.11062	0.15359
747.59	0.19776	0.33613	0.17729	0.17806	0.10845	0.15773	0.13129	0.19937	0.18272	0.1623	0.23683	0.20917	0.17911	0.16984	0.1418	0.17602	0.15338	0.15461	0.13277	0.16885	0.15805	0.14593	0.10906	0.1841	0.15235	0.1435	0.13428	0.15848	0.18456	0.1776	0.17023	0.16514	0.14766	0.19668	0.11566	0.15598
748.58	0.19056	0.33578	0.17758	0.17554	0.11637	0.16353	0.13937	0.20342	0.19528	0.16704	0.23221	0.20247	0.18518	0.16893	0.14897	0.17152	0.14625	0.1622	0.13615	0.16608	0.15792	0.13967	0.10797	0.18723	0.15348	0.14815	0.13823	0.16349	0.18919	0.18581	0.17202	0.16799	0.15563	0.19294	0.10969	0.15329
749.56	0.1829	0.33708	0.16865	0.1538	0.11786	0.15464	0.14898	0.21351	0.19118	0.15983	0.23335	0.19622	0.18756	0.17325	0.14385	0.17081	0.15374	0.16027	0.13883	0.1708	0.1597	0.14364	0.11616	0.18659	0.15297	0.14783	0.13985	0.16057	0.18823	0.19329	0.17846	0.17295	0.15219	0.19441	0.12171	0.15646
750.53	0.18917	0.35973	0.17305	0.15889	0.12073	0.15109	0.16858	0.22141	0.19325	0.17906	0.23771	0.20094	0.18436	0.1795	0.13916	0.1771	0.15726	0.15876	0.15411	0.17404	0.14837	0.14802	0.11693	0.19162	0.15473	0.16073	0.14795	0.16318	0.18664	0.18977	0.18866	0.17569	0.14974	0.19805	0.12122	0.15929
751.51	0.19203	0.36468	0.17197	0.14199	0.10449	0.14463	0.15052	0.22522	0.18412	0.17195	0.22543	0.19997	0.18529	0.1826	0.13183	0.17585	0.15508	0.16246	0.15095	0.17484	0.14431	0.14717	0.10567	0.19377	0.16165	0.16143	0.14807	0.16011	0.18741	0.18644	0.18062	0.18256	0.14332	0.19907	0.1178	0.15574
752.5	0.17059	0.3629	0.17534	0.15537	0.080948	0.14065	0.15177	0.21333	0.17706	0.17699	0.22525	0.19549	0.17883	0.19361	0.13058	0.18868	0.1474	0.15495	0.15124	0.16913	0.14156	0.14065	0.10017	0.19328	0.1635	0.15978	0.14865	0.16569	0.18095	0.18666	0.18367	0.17944	0.14238	0.19733	0.116	0.15455
753.48	0.18048	0.38437	0.17253	0.16117	0.069608	0.12374	0.13671	0.21447	0.17438	0.15735	0.2329	0.20556	0.16972	0.20591	0.12854	0.20275	0.1558	0.14805	0.14609	0.17934	0.14527	0.13427	0.10402	0.19081	0.1675	0.16233	0.14948	0.16734	0.18962	0.17818	0.18113	0.18683	0.13751	0.19729	0.12551	0.15571
754.45	0.16896	0.40032	0.16293	0.16538	0.062642	0.12499	0.12565	0.21091	0.15914	0.14593	0.21985	0.20898	0.16868	0.19935	0.12742	0.20804	0.15364	0.1495	0.1423	0.17843	0.13627	0.12573	0.091073	0.19733	0.16596	0.15881	0.14728	0.16626	0.18687	0.16912	0.17896	0.18162	0.12592	0.18771	0.1194	0.15217
755.44	0.16886	0.40284	0.15455	0.1761	0.063113	0.13927	0.12804	0.21642	0.16153	0.13661	0.21636	0.21522	0.17206	0.20728	0.13377	0.2211	0.15621	0.15172	0.13852	0.17073	0.15	0.12514	0.093037	0.20356	0.17495	0.15193	0.14184	0.17236	0.19472	0.18043	0.1814	0.18754	0.1318	0.1872	0.12826	0.15903
756.42	0.16908	0.39502	0.1502	0.17815	0.076219	0.14234	0.12949	0.21202	0.16016	0.12796	0.2204	0.21236	0.16303	0.20423	0.14094	0.21773	0.15392	0.15722	0.14092	0.175	0.14146	0.11976	0.10348	0.20546	0.16873	0.14402	0.14076	0.17532	0.19355	0.1886	0.17745	0.19142	0.13023	0.17699	0.1303	0.16356
757.39	0.17215	0.42332	0.14746	0.15788	0.10542	0.15429	0.14044	0.22022	0.16182	0.12006	0.21214	0.21346	0.16791	0.20712	0.14809	0.20166	0.165	0.16629	0.14626	0.17667	0.14473	0.12265	0.11041	0.20947	0.1755	0.15172	0.14162	0.16764	0.20289	0.18997	0.17612	0.19305	0.12479	0.16975	0.127	0.16962
758.36	0.17279	0.42952	0.15571	0.15906	0.11224	0.17627	0.15242	0.21889	0.15275	0.13032	0.20132	0.2156	0.1742	0.20589	0.15196	0.19888	0.16716	0.18291	0.15478	0.17845	0.14709	0.13869	0.10606	0.21721	0.18254	0.15788	0.14666	0.174	0.20355	0.19545	0.18589	0.19314	0.12807	0.16962	0.12323	0.16568
759.36	0.1837	0.42346	0.15364	0.16055	0.12197	0.17798	0.14889	0.21452	0.17458	0.13713	0.20393	0.21851	0.16788	0.21053	0.14801	0.19279	0.15821	0.18083	0.14658	0.18036	0.15269	0.13326	0.11423	0.21191	0.18997	0.16194	0.14377	0.17899	0.20537	0.19674	0.18548	0.19702	0.13507	0.17794	0.11731	0.16372
760.33	0.18666	0.42678	0.16063	0.15636	0.12233	0.17033	0.13952	0.20663	0.18727	0.14078	0.20496	0.21152	0.1657	0.20749	0.15535	0.18717	0.14897	0.17847	0.14192	0.18481	0.14858	0.13116	0.11886	0.20598	0.18956	0.16621	0.15057	0.17996	0.20478	0.1844	0.18252	0.19217	0.13478	0.18016	0.11194	0.16531
761.3	0.18963	0.4642	0.16897	0.15541	0.11954	0.16499	0.15275	0.2123	0.19641	0.12989	0.21697	0.20845	0.16788	0.21035	0.16297	0.18798	0.15619	0.17799	0.13742	0.18809	0.15298	0.12433	0.11027	0.20466	0.18489	0.16948	0.15174	0.18101	0.21923	0.17919	0.19091	0.18612	0.14008	0.18425	0.11101	0.16169
762.27	0.19088	0.47772	0.16361	0.15717	0.10256	0.16133	0.14779	0.20425	0.19638	0.13482	0.22639	0.20793	0.16426	0.20386	0.16339	0.19196	0.14517	0.17699	0.13977	0.18006	0.13433	0.12166	0.1111	0.19949	0.18191	0.16439	0.14952	0.18345	0.21962	0.18156	0.18984	0.18679	0.13889	0.19143	0.11798	0.15657
763.27	0.19202	0.49296	0.15202	0.15012	0.10003	0.15679	0.14607	0.20026	0.20224	0.12557	0.22731	0.20241	0.16122	0.20904	0.15763	0.18819	0.15218	0.1586	0.12994	0.17019	0.1277	0.10801	0.10655	0.19649	0.17834	0.15825	0.14046	0.18143	0.22883	0.18008	0.18505	0.18125	0.13334	0.18519	0.11446	0.16608
764.24	0.18311	0.50755	0.1691	0.14979	0.096738	0.15124	0.14472	0.19271	0.19098	0.12647	0.22866	0.19768	0.16213	0.20599	0.1664	0.19141	0.15874	0.16202	0.13054	0.1653	0.12857	0.10935	0.10203	0.19956	0.18206	0.15728	0.14264	0.17316	0.22993	0.17703	0.18015	0.16933	0.13438	0.18328	0.11631	0.16445
765.21	0.19683	0.52561	0.16814	0.14716	0.099675	0.15845	0.1475	0.20308	0.19098	0.1152	0.22147	0.21051	0.16367	0.19869	0.15866	0.18672	0.17567	0.16918	0.13212	0.17365	0.13381	0.1122	0.096476	0.20103	0.18895	0.14907	0.131	0.16498	0.23609	0.18755	0.17679	0.17262	0.13688	0.1807	0.11841	0.15969
766.18	0.20454	0.52584	0.15581	0.15733	0.089398	0.1608	0.13388	0.19841	0.19119	0.12938	0.21889	0.20517	0.1605	0.20318	0.14721	0.18976	0.16505	0.15342	0.13318	0.16938	0.13746	0.12629	0.099159	0.19257	0.20137	0.15726	0.12469	0.16502	0.22974	0.18683	0.16561	0.17559	0.13679	0.18132	0.1218	0.15605
767.18	0.20959	0.51559	0.16083	0.15284	0.091347	0.15586	0.12706	0.20258	0.18838	0.10671	0.20605	0.20968	0.1525	0.20356	0.1442	0.18373	0.16509	0.14388	0.12404	0.1703	0.14833	0.12369	0.090796	0.19363	0.19019	0.15234	0.11845	0.15961	0.22662	0.18322	0.15732	0.17836	0.13453	0.17592	0.11819	0.15512
768.15	0.21551	0.51816	0.15854	0.15226	0.091962	0.14847	0.1284	0.20724	0.19359	0.10122	0.21164	0.21603	0.15044	0.18938	0.14494	0.18909	0.15562	0.14739	0.13165	0.17584	0.15247	0.12729	0.093208	0.18783	0.18616	0.15089	0.11617	0.15519	0.21746	0.18751	0.1594	0.17904	0.13502	0.17873	0.12143	0.14963
769.12	0.2213	0.50687	0.14766	0.15046	0.09924	0.15116	0.13794	0.21059	0.18791	0.092707	0.2127	0.20807	0.14666	0.18159	0.13344	0.18676	0.15244	0.14436	0.13222	0.16565	0.14167	0.1202	0.099712	0.19202	0.17896	0.14435	0.1077	0.15313	0.22184	0.18613	0.15781	0.18022	0.13124	0.17278	0.12213	0.14277
770.09	0.22396	0.49338	0.1593	0.16442	0.10281	0.13165	0.13257	0.21102	0.18284	0.095137	0.21218	0.19511	0.14098	0.19156	0.13591	0.18935	0.1437	0.13271	0.12761	0.16063	0.13641	0.12002	0.10117	0.18663	0.16762	0.15077	0.1137	0.15944	0.21315	0.17393	0.16123	0.17195	0.12668	0.17647	0.11763	0.13413
771.09	0.2074	0.49198	0.17263	0.15126	0.096468	0.13432	0.13922	0.20559	0.16319	0.094078	0.19441	0.19359	0.13295	0.19351	0.14716	0.19367	0.1402	0.13526	0.1279	0.14964	0.12781	0.11086	0.094335	0.1798	0.15768	0.14804	0.11379	0.15591	0.20477	0.16247	0.16124	0.16218	0.11539	0.18114	0.10892	0.1289
772.06	0.20208	0.47476	0.17456	0.14941	0.10517	0.13415	0.13462	0.21261	0.16093	0.093171	0.19605	0.18702	0.13499	0.1937	0.1402	0.2023	0.14438	0.1456	0.12063	0.14986	0.12078	0.10521	0.096529	0.178	0.16298	0.14989	0.11275	0.15612	0.19388	0.16201	0.15526	0.15621	0.11066	0.1737	0.10802	0.12383
773.03	0.1893	0.44831	0.17922	0.1596	0.10179	0.12814	0.12398	0.21454	0.16313	0.099526	0.19248	0.16772	0.12627	0.19384	0.13137	0.19565	0.13657	0.15273	0.1035	0.14163	0.11447	0.10809	0.09633	0.17214	0.1582	0.14744	0.11009	0.15105	0.18066	0.15339	0.14103	0.15319	0.10669	0.17859	0.10136	0.1156
774	0.19641	0.42889	0.1757	0.15018	0.088241	0.11503	0.122	0.23564	0.18412	0.11295	0.18848	0.16764	0.11841	0.20327	0.13328	0.18764	0.13819	0.13788	0.096877	0.14858	0.1225	0.12049	0.088025	0.16318	0.15568	0.15091	0.10778	0.15401	0.17203	0.14942	0.13722	0.15825	0.1088	0.18407	0.089315	0.10785
774.99	0.18339	0.41912	0.173	0.13607	0.085229	0.11986	0.12467	0.22943	0.18781	0.11014	0.18799	0.17351	0.11256	0.19839	0.12992	0.17709	0.13739	0.14391	0.10083	0.14735	0.13083	0.1139	0.089621	0.16979	0.1523	0.15039	0.1031	0.1464	0.17143	0.15139	0.13427	0.15939	0.11205	0.17422	0.086337	0.11411
775.96	0.17088	0.37545	0.16887	0.12982	0.10409	0.11951	0.11739	0.23141	0.19612	0.10715	0.19312	0.1713	0.11589	0.18286	0.11826	0.16083	0.14153	0.14508	0.095971	0.14538	0.1251	0.11556	0.093629	0.17485	0.14739	0.13773	0.10279	0.13639	0.17251	0.15543	0.13387	0.15776	0.11295	0.17006	0.083719	0.11076
776.93	0.16707	0.37769	0.15984	0.15029	0.10489	0.11402	0.12583	0.23495	0.19801	0.11298	0.20228	0.16648	0.12292	0.18384	0.11838	0.15701	0.1414	0.13887	0.10762	0.1441	0.12516	0.12115	0.096708	0.17468	0.14366	0.13635	0.10623	0.14238	0.17633	0.15326	0.14069	0.16006	0.11487	0.17401	0.084248	0.1046
777.9	0.16977	0.36614	0.16406	0.1519	0.10255	0.10903	0.1384	0.23766	0.20161	0.11048	0.20052	0.16981	0.12836	0.1805	0.11605	0.15647	0.13877	0.13739	0.1239	0.149	0.12658	0.1225	0.10518	0.17582	0.15071	0.13142	0.10846	0.14625	0.17838	0.15174	0.15063	0.16454	0.11458	0.17156	0.089687	0.10066
778.89	0.16517	0.36537	0.17079	0.15309	0.10716	0.13141	0.14789	0.22955	0.19774	0.10766	0.20429	0.16513	0.12849	0.17272	0.13106	0.1534	0.13492	0.15681	0.13366	0.14917	0.12688	0.11675	0.11258	0.17789	0.14986	0.13167	0.11793	0.14507	0.17383	0.15806	0.16028	0.16287	0.1073	0.16484	0.096095	0.10319
779.86	0.16073	0.36669	0.17149	0.15814	0.098028	0.13485	0.15889	0.24404	0.19795	0.1101	0.21608	0.15862	0.1367	0.16742	0.13916	0.16391	0.13314	0.15786	0.12907	0.14708	0.12405	0.11731	0.12416	0.17305	0.15394	0.12558	0.11975	0.1461	0.16394	0.15542	0.16212	0.16284	0.10614	0.16741	0.10209	0.1008
780.83	0.1705	0.38475	0.16932	0.16364	0.086369	0.13129	0.17978	0.2591	0.20263	0.11008	0.22101	0.15483	0.13964	0.17903	0.13521	0.16571	0.13501	0.1497	0.13125	0.15689	0.12775	0.11511	0.13555	0.17678	0.15844	0.13227	0.10605	0.15203	0.1582	0.15528	0.17407	0.17404	0.10518	0.16233	0.1108	0.10285
781.8	0.16031	0.37256	0.16334	0.1469	0.085164	0.1262	0.19436	0.26192	0.19138	0.12326	0.21989	0.14547	0.1237	0.17703	0.13194	0.1608	0.14011	0.13727	0.12555	0.16186	0.1325	0.11498	0.13339	0.16877	0.15918	0.12793	0.10457	0.14759	0.16574	0.13953	0.17465	0.17687	0.10071	0.16934	0.10267	0.10103
782.8	0.14941	0.37301	0.15173	0.13761	0.077679	0.13416	0.20543	0.26758	0.17628	0.12105	0.21399	0.15148	0.12121	0.1837	0.13236	0.15632	0.14386	0.12279	0.12044	0.1523	0.12864	0.10054	0.13019	0.16596	0.1504	0.12889	0.098844	0.14369	0.15884	0.13289	0.17836	0.16833	0.097672	0.15943	0.097101	0.09912
783.77	0.15253	0.36758	0.14722	0.14954	0.075654	0.11743	0.20292	0.26256	0.18339	0.11517	0.21976	0.16347	0.12443	0.19394	0.11895	0.16358	0.14524	0.11384	0.11203	0.14829	0.13516	0.101	0.13765	0.16243	0.15977	0.13183	0.092076	0.14225	0.14954	0.12142	0.17495	0.16817	0.10614	0.15576	0.10101	0.098228
784.73	0.14518	0.33517	0.14544	0.15209	0.076071	0.11717	0.19762	0.25284	0.18584	0.11316	0.22463	0.1625	0.1153	0.19716	0.11224	0.15746	0.14289	0.11485	0.11255	0.14483	0.13667	0.10816	0.12859	0.16606	0.15719	0.1275	0.094555	0.1374	0.15167	0.12524	0.17378	0.16618	0.10538	0.16339	0.095631	0.09289
785.7	0.13916	0.31517	0.13431	0.15559	0.078824	0.11873	0.18643	0.2423	0.19024	0.11748	0.22147	0.17378	0.10373	0.19682	0.10639	0.15725	0.13904	0.1188	0.11949	0.1433	0.14482	0.11385	0.11534	0.16788	0.16422	0.12767	0.094296	0.13109	0.15003	0.12462	0.16611	0.15886	0.11385	0.17072	0.090663	0.094662
786.67	0.14022	0.30023	0.12877	0.16067	0.073748	0.13126	0.17522	0.23928	0.20092	0.11472	0.224	0.19494	0.10799	0.19743	0.10635	0.16358	0.13199	0.12793	0.11239	0.13883	0.14884	0.115	0.12111	0.18504	0.16671	0.13217	0.087818	0.13351	0.14206	0.13236	0.16344	0.15173	0.12297	0.17345	0.10412	0.11082
787.66	0.13642	0.27272	0.13366	0.16825	0.085761	0.12866	0.17591	0.23541	0.2138	0.10776	0.23294	0.19964	0.11706	0.19135	0.11352	0.1663	0.1349	0.1371	0.10739	0.14616	0.15474	0.13048	0.12587	0.20066	0.17232	0.12567	0.095273	0.13572	0.14904	0.14038	0.16338	0.15446	0.13046	0.18051	0.11244	0.12236
788.63	0.12042	0.26422	0.14101	0.16642	0.10255	0.13412	0.16847	0.25108	0.2144	0.10995	0.22882	0.19267	0.12584	0.18851	0.1166	0.16672	0.13755	0.13716	0.11034	0.15908	0.15045	0.12405	0.11621	0.20973	0.17032	0.12514	0.10544	0.13836	0.15604	0.15442	0.16169	0.16185	0.12613	0.18395	0.11386	0.13453
789.6	0.11537	0.26214	0.13063	0.17555	0.1075	0.14726	0.16283	0.2577	0.22488	0.11426	0.23124	0.20208	0.13914	0.195	0.11779	0.18248	0.14074	0.15088	0.117	0.16377	0.15231	0.1253	0.12561	0.21123	0.17555	0.13137	0.10105	0.1501	0.16237	0.15911	0.15953	0.16622	0.12886	0.18171	0.12446	0.13529
790.57	0.11552	0.25014	0.14452	0.18202	0.12195	0.14898	0.17283	0.2711	0.22557	0.1127	0.2417	0.21151	0.14938	0.19182	0.12902	0.19605	0.1444	0.15504	0.11263	0.17415	0.14848	0.12055	0.13446	0.20911	0.1744	0.13571	0.11161	0.16065	0.16347	0.16114	0.1679	0.17611	0.12642	0.1769	0.12668	0.14122
791.54	0.12312	0.2496	0.16329	0.19783	0.12037	0.15348	0.18214	0.27014	0.2324	0.11206	0.24684	0.22023	0.15578	0.19777	0.13827	0.20218	0.14339	0.15186	0.12716	0.17826	0.15336	0.12428	0.14349	0.21132	0.18323	0.14473	0.12181	0.16249	0.1623	0.16613	0.18092	0.18484	0.12814	0.17774	0.12931	0.14499
792.53	0.13696	0.24433	0.17399	0.20134	0.12172	0.16838	0.18145	0.28165	0.24643	0.1316	0.25446	0.23535	0.15854	0.21223	0.14431	0.21958	0.15385	0.15619	0.13896	0.18886	0.16276	0.12945	0.14646	0.21348	0.19476	0.16367	0.12997	0.17823	0.16811	0.17743	0.18685	0.19885	0.13669	0.18824	0.13516	0.15233
793.5	0.16169	0.23103	0.1855	0.21603	0.12412	0.18864	0.19739	0.28545	0.26469	0.14457	0.26259	0.25792	0.16568	0.22463	0.15307	0.23934	0.16277	0.17018	0.15257	0.19592	0.17407	0.1476	0.15902	0.22196	0.20248	0.16551	0.14016	0.18847	0.18034	0.17877	0.19923	0.21091	0.1493	0.20419	0.14051	0.16661
794.47	0.18255	0.24049	0.20388	0.22854	0.13402	0.19328	0.2046	0.28344	0.25655	0.15067	0.2704	0.25724	0.17279	0.24007	0.16729	0.24457	0.17865	0.16547	0.15929	0.21176	0.17738	0.15231	0.16945	0.22278	0.20863	0.18089	0.15435	0.20079	0.18509	0.18144	0.2125	0.22578	0.15506	0.21519	0.14805	0.17966
795.43	0.20204	0.25036	0.21892	0.23879	0.13124	0.22604	0.21292	0.2878	0.26439	0.15591	0.26835	0.26419	0.18154	0.25528	0.18108	0.25405	0.18992	0.18788	0.17517	0.2234	0.18141	0.16591	0.16134	0.23946	0.2145	0.18823	0.16697	0.21183	0.19738	0.1995	0.21844	0.23906	0.16367	0.23061	0.15418	0.19124
796.4	0.212	0.26518	0.23776	0.24108	0.15855	0.23907	0.22062	0.31222	0.29075	0.17075	0.2817	0.27853	0.19939	0.27565	0.18872	0.26795	0.21495	0.21787	0.19579	0.25425	0.19746	0.18711	0.16796	0.2513	0.22462	0.20893	0.17677	0.22464	0.22131	0.2194	0.23922	0.25802	0.17828	0.24999	0.16624	0.20325
797.39	0.21731	0.30022	0.25303	0.25202	0.18513	0.26422	0.23867	0.32532	0.31198	0.1841	0.30732	0.28869	0.21635	0.29736	0.20053	0.27531	0.23251	0.23954	0.21975	0.27574	0.21477	0.19893	0.18777	0.26964	0.23972	0.22988	0.19531	0.22895	0.24504	0.23401	0.26146	0.27272	0.1932	0.26467	0.18345	0.21876
798.36	0.22022	0.32591	0.2717	0.26028	0.20461	0.27941	0.23508	0.33468	0.31747	0.19059	0.3293	0.30606	0.23039	0.31779	0.21728	0.27849	0.25148	0.26174	0.23381	0.29761	0.22784	0.21815	0.20149	0.28981	0.25029	0.25172	0.20499	0.24424	0.26336	0.25283	0.27808	0.28545	0.20798	0.28462	0.20083	0.23032
799.33	0.23021	0.3229	0.2983	0.26985	0.2254	0.29875	0.25665	0.34952	0.34616	0.21076	0.34008	0.33409	0.24968	0.32794	0.2348	0.29288	0.26516	0.28349	0.24721	0.30767	0.2478	0.23469	0.20919	0.31627	0.26551	0.26023	0.22503	0.262	0.28655	0.27331	0.29728	0.296	0.22559	0.29756	0.21422	0.25159
800.29	0.25272	0.34651	0.31821	0.29951	0.25463	0.3168	0.27815	0.37408	0.37702	0.23278	0.37193	0.35391	0.28398	0.35467	0.25876	0.31791	0.2917	0.30348	0.26545	0.32715	0.27794	0.25749	0.24945	0.34017	0.29446	0.29025	0.24787	0.28685	0.31257	0.29189	0.32531	0.32255	0.25533	0.31718	0.24461	0.2806
801.26	0.26825	0.36549	0.33738	0.32287	0.27625	0.34291	0.28904	0.38474	0.3902	0.25873	0.39685	0.37818	0.30786	0.36703	0.28569	0.33597	0.30882	0.32178	0.26764	0.34507	0.29432	0.27188	0.27552	0.36754	0.3107	0.30749	0.27543	0.31272	0.32514	0.31016	0.34148	0.34109	0.27468	0.33086	0.2651	0.3044
802.23	0.30655	0.3845	0.35433	0.35244	0.30251	0.3618	0.31443	0.40595	0.38917	0.28255	0.41294	0.4005	0.33608	0.39131	0.31318	0.35832	0.32785	0.34857	0.28819	0.37433	0.30586	0.30126	0.28674	0.38932	0.3362	0.32142	0.29746	0.33685	0.34593	0.3377	0.35709	0.36243	0.29307	0.35047	0.28607	0.32976
803.22	0.32119	0.39763	0.37133	0.36662	0.30272	0.38324	0.33253	0.41387	0.41774	0.29996	0.42775	0.41906	0.35649	0.40513	0.33117	0.38152	0.35013	0.3705	0.30889	0.38955	0.31493	0.31897	0.30909	0.40597	0.36009	0.33434	0.31866	0.35917	0.36618	0.36209	0.37792	0.37376	0.30735	0.36592	0.30301	0.3538
804.18	0.34023	0.44571	0.3927	0.3794	0.32281	0.39653	0.35059	0.43175	0.44198	0.32498	0.4463	0.4463	0.37306	0.42778	0.34526	0.401	0.38331	0.3902	0.33926	0.41664	0.3397	0.34377	0.32402	0.43604	0.38468	0.36028	0.33544	0.37196	0.38878	0.37803	0.3953	0.39212	0.32088	0.39426	0.32324	0.37982
805.15	0.34013	0.45657	0.41908	0.38932	0.33458	0.39978	0.35044	0.44198	0.45067	0.34608	0.44754	0.45808	0.37862	0.43298	0.36116	0.41572	0.39969	0.40731	0.35718	0.42976	0.34993	0.35553	0.32768	0.44695	0.39726	0.36996	0.35516	0.39281	0.398	0.39752	0.4145	0.39216	0.32497	0.40429	0.33239	0.38644
806.12	0.37551	0.47886	0.43265	0.41861	0.3494	0.42701	0.37189	0.44752	0.45775	0.37027	0.46635	0.45623	0.39581	0.453	0.37621	0.44028	0.41859	0.42457	0.39035	0.44117	0.36198	0.38217	0.3451	0.45222	0.41672	0.38382	0.36675	0.40852	0.4248	0.42157	0.43144	0.41096	0.34076	0.42246	0.34818	0.38548
807.08	0.38412	0.5035	0.46647	0.43328	0.35643	0.43491	0.37834	0.44948	0.48409	0.36718	0.46778	0.45876	0.40387	0.46627	0.39944	0.45059	0.43708	0.43732	0.39633	0.44517	0.37707	0.39141	0.35575	0.45701	0.42583	0.40045	0.38199	0.41773	0.43427	0.43253	0.44663	0.41833	0.34823	0.435	0.35959	0.3864
808.07	0.40929	0.52323	0.47641	0.45603	0.37257	0.44864	0.39342	0.45099	0.48675	0.3866	0.48178	0.45248	0.42108	0.47508	0.41999	0.46446	0.44147	0.44737	0.40472	0.45347	0.39152	0.40804	0.36593	0.4643	0.43931	0.41649	0.39371	0.42161	0.4447	0.44122	0.45433	0.43258	0.36075	0.44384	0.37817	0.39074
809.04	0.42444	0.53783	0.47731	0.47494	0.36817	0.4564	0.39773	0.45234	0.49383	0.38509	0.49321	0.44063	0.42779	0.47609	0.42215	0.4711	0.42755	0.45249	0.40626	0.44752	0.39082	0.4127	0.3768	0.45508	0.43937	0.41409	0.39634	0.42371	0.44584	0.45029	0.46305	0.43988	0.37798	0.44122	0.38566	0.38951
810	0.4475	0.55757	0.47873	0.49177	0.38411	0.45522	0.40334	0.44998	0.50304	0.38735	0.50343	0.45229	0.43098	0.48645	0.41865	0.47698	0.43522	0.45065	0.41277	0.45571	0.40402	0.4206	0.39686	0.46635	0.44195	0.42623	0.39496	0.41674	0.45953	0.4483	0.46356	0.45061	0.3874	0.45338	0.39452	0.39843
810.97	0.44158	0.55443	0.48008	0.47663	0.3801	0.43787	0.39701	0.44732	0.5118	0.37947	0.49709	0.46401	0.42629	0.47818	0.42093	0.46758	0.43157	0.44768	0.4005	0.44371	0.40678	0.41069	0.38984	0.46909	0.44321	0.41909	0.38938	0.41061	0.45011	0.4422	0.45682	0.43159	0.38064	0.45243	0.39582	0.40599
811.93	0.4238	0.55526	0.46201	0.46807	0.37171	0.43007	0.37623	0.43407	0.49994	0.37887	0.49237	0.45946	0.41577	0.45678	0.40396	0.4659	0.41818	0.43556	0.39071	0.43732	0.39735	0.39643	0.3883	0.46225	0.43415	0.40374	0.36777	0.41169	0.4401	0.43601	0.44575	0.42596	0.37291	0.44175	0.39157	0.40349
812.9	0.40161	0.57037	0.45414	0.4607	0.35835	0.41227	0.37509	0.42978	0.48283	0.35812	0.47709	0.44696	0.38882	0.45005	0.38782	0.45033	0.41035	0.42626	0.38656	0.42159	0.39024	0.38394	0.37615	0.45031	0.42155	0.39736	0.35213	0.40233	0.42868	0.42724	0.43435	0.4091	0.36025	0.43104	0.37953	0.38831
813.87	0.38922	0.56385	0.44407	0.43487	0.35175	0.40138	0.35918	0.42021	0.45843	0.34347	0.46539	0.44706	0.36612	0.44228	0.38285	0.43322	0.40811	0.4182	0.37102	0.42158	0.38572	0.37395	0.36406	0.43954	0.41706	0.39883	0.34336	0.39127	0.42102	0.41209	0.41968	0.39719	0.34693	0.42304	0.37431	0.38015
814.85	0.3693	0.55333	0.43308	0.40876	0.33746	0.38646	0.34922	0.40602	0.44403	0.32283	0.45746	0.41774	0.35386	0.41675	0.37062	0.41413	0.38962	0.41241	0.35305	0.40536	0.36896	0.35731	0.34373	0.41165	0.40271	0.37102	0.33283	0.38317	0.40187	0.40456	0.39875	0.37273	0.33381	0.41232	0.35658	0.35291
815.82	0.34235	0.54842	0.41309	0.38879	0.31417	0.36882	0.34452	0.38665	0.43839	0.30156	0.43631	0.38532	0.33952	0.40025	0.34936	0.4017	0.36854	0.39682	0.3363	0.39298	0.35091	0.33718	0.32234	0.38981	0.38663	0.35166	0.32674	0.36447	0.37763	0.38957	0.38375	0.36226	0.3248	0.39056	0.33746	0.33575
816.78	0.32997	0.53456	0.40361	0.37629	0.29115	0.33903	0.33473	0.36662	0.42076	0.29213	0.42136	0.37423	0.32804	0.39121	0.33654	0.38178	0.35116	0.38353	0.31817	0.3705	0.33234	0.32462	0.31255	0.38223	0.36766	0.34147	0.32341	0.35077	0.35475	0.36199	0.36618	0.3435	0.31369	0.37787	0.31372	0.32409
817.75	0.31867	0.52221	0.37837	0.3528	0.27861	0.30597	0.3053	0.35066	0.40736	0.27766	0.40586	0.36387	0.3268	0.37116	0.31826	0.36252	0.32855	0.34552	0.29185	0.35549	0.31512	0.30149	0.28562	0.36717	0.34041	0.32572	0.30735	0.33024	0.3326	0.3302	0.34325	0.32948	0.3033	0.35777	0.28839	0.31044
818.71	0.2849	0.49765	0.35836	0.34679	0.26783	0.27942	0.282	0.33006	0.39137	0.2672	0.38527	0.33167	0.31992	0.34193	0.2997	0.35249	0.31174	0.32807	0.27122	0.33434	0.29641	0.29164	0.26836	0.34464	0.31308	0.29799	0.29181	0.32032	0.31561	0.31381	0.32387	0.30802	0.27797	0.34265	0.26929	0.29309
819.68	0.25554	0.48415	0.33046	0.33383	0.23583	0.25482	0.26619	0.31134	0.36847	0.26094	0.36889	0.3196	0.29678	0.33271	0.28517	0.33839	0.2914	0.29698	0.2549	0.31355	0.27495	0.28168	0.2522	0.32815	0.29382	0.28581	0.2724	0.29504	0.29843	0.28152	0.30925	0.2984	0.25556	0.32453	0.2532	0.28565
820.64	0.24013	0.46483	0.3062	0.3073	0.21655	0.22631	0.23685	0.29475	0.33343	0.2319	0.35103	0.30413	0.26624	0.30686	0.26729	0.31385	0.27138	0.26073	0.23438	0.28401	0.25373	0.26573	0.23173	0.31144	0.26484	0.26259	0.24437	0.27767	0.28452	0.25309	0.28628	0.27226	0.22784	0.30221	0.23782	0.26629
821.63	0.21184	0.44338	0.27392	0.28687	0.19629	0.22568	0.20827	0.27139	0.30548	0.2092	0.32542	0.28855	0.24267	0.29088	0.24662	0.29968	0.25363	0.23996	0.21817	0.26735	0.22516	0.24097	0.19777	0.2857	0.24677	0.24236	0.22291	0.25562	0.26938	0.23971	0.26982	0.25033	0.21041	0.27833	0.21833	0.24695
822.59	0.20107	0.43007	0.25863	0.28111	0.19376	0.22218	0.20398	0.26003	0.3057	0.20205	0.30606	0.26307	0.22426	0.27838	0.22402	0.29784	0.24545	0.22848	0.20273	0.25416	0.21382	0.23008	0.19379	0.26437	0.24029	0.22871	0.20596	0.25425	0.2658	0.23098	0.25581	0.2378	0.20137	0.26461	0.20973	0.22689
823.56	0.18313	0.40034	0.24497	0.26862	0.17153	0.2133	0.18661	0.2405	0.29126	0.18629	0.28638	0.23874	0.20988	0.26551	0.20385	0.28257	0.22469	0.20641	0.19311	0.23124	0.18603	0.20259	0.17484	0.24713	0.22334	0.212	0.1901	0.23814	0.24579	0.21669	0.23576	0.22003	0.18538	0.24206	0.19081	0.20314
824.52	0.17579	0.38315	0.23287	0.24617	0.14475	0.19953	0.14868	0.21562	0.28992	0.16155	0.26148	0.22609	0.19925	0.24818	0.17816	0.26591	0.19865	0.18517	0.1593	0.20906	0.17654	0.18084	0.1531	0.23422	0.20415	0.19012	0.16748	0.2218	0.2259	0.19975	0.21017	0.19692	0.1809	0.21918	0.17547	0.18599
825.49	0.1512	0.35747	0.23147	0.2442	0.14661	0.19719	0.14489	0.20763	0.28453	0.15398	0.23933	0.22313	0.19343	0.24429	0.17242	0.25131	0.19334	0.18732	0.14846	0.20921	0.16478	0.16539	0.14034	0.22213	0.19918	0.18273	0.16058	0.20537	0.21468	0.19224	0.20115	0.18884	0.17701	0.21097	0.15778	0.17825
826.45	0.13338	0.32882	0.22423	0.22927	0.1388	0.1747	0.14138	0.20637	0.29718	0.1506	0.24052	0.20369	0.18045	0.22402	0.15583	0.23652	0.17811	0.17115	0.14112	0.1907	0.16539	0.1628	0.13615	0.20403	0.18384	0.17223	0.14768	0.18787	0.20675	0.17598	0.1883	0.17709	0.165	0.20439	0.15558	0.16227
827.41	0.11445	0.28336	0.21377	0.19418	0.11702	0.15713	0.12778	0.19095	0.26717	0.12987	0.23118	0.19903	0.16471	0.20326	0.14627	0.21521	0.16507	0.16502	0.13456	0.18307	0.14385	0.14334	0.12385	0.19016	0.16648	0.15149	0.1421	0.1652	0.189	0.16262	0.17808	0.16092	0.13902	0.19222	0.14167	0.15215
828.4	0.11124	0.27507	0.19924	0.17373	0.097544	0.14163	0.13325	0.17821	0.26361	0.12622	0.22522	0.19977	0.15112	0.19797	0.13646	0.20184	0.15118	0.15217	0.12111	0.17354	0.14329	0.13811	0.11936	0.17738	0.16311	0.14057	0.12841	0.14673	0.17439	0.14856	0.17142	0.15131	0.13218	0.18762	0.13476	0.1425
829.36	0.090152	0.24579	0.19109	0.15682	0.11317	0.14845	0.1467	0.1758	0.25779	0.12508	0.22024	0.18195	0.14832	0.18264	0.13808	0.19307	0.15722	0.15656	0.12578	0.17163	0.13279	0.13556	0.11094	0.17012	0.16293	0.13167	0.12749	0.13619	0.17366	0.14608	0.17234	0.14854	0.12042	0.1848	0.12008	0.13279
830.33	0.090905	0.24411	0.17357	0.1529	0.094531	0.13665	0.14106	0.16187	0.24701	0.11486	0.22889	0.1674	0.14092	0.17962	0.12633	0.19272	0.14656	0.15653	0.12613	0.16167	0.12414	0.13171	0.11148	0.15711	0.1527	0.12696	0.12272	0.12889	0.16735	0.1451	0.16825	0.15017	0.10882	0.17801	0.12245	0.1209
831.29	0.085971	0.23029	0.15497	0.14715	0.091858	0.11802	0.13597	0.15066	0.23734	0.11046	0.20769	0.15935	0.12925	0.17841	0.12121	0.18434	0.14072	0.15106	0.11078	0.15656	0.12031	0.12262	0.09895	0.1555	0.14601	0.11455	0.11515	0.12322	0.161	0.13741	0.16115	0.14028	0.1075	0.17613	0.11022	0.11648
832.25	0.06854	0.22146	0.15945	0.15391	0.089562	0.10683	0.11927	0.14398	0.21502	0.10284	0.19228	0.15759	0.12295	0.17879	0.1211	0.17555	0.13037	0.14303	0.097498	0.13792	0.10759	0.12425	0.090486	0.15935	0.14954	0.1121	0.10839	0.11274	0.14714	0.13602	0.15321	0.12998	0.099481	0.16977	0.10463	0.10901
833.22	0.070739	0.21329	0.15584	0.1568	0.089326	0.10856	0.11335	0.14961	0.20176	0.088962	0.17401	0.161	0.12267	0.1785	0.12283	0.17841	0.13128	0.1416	0.096795	0.14234	0.093972	0.11988	0.083157	0.16589	0.14663	0.11224	0.10383	0.11256	0.14649	0.13711	0.15219	0.13482	0.098059	0.16483	0.094515	0.10793
834.18	0.080618	0.21634	0.15954	0.17107	0.08406	0.10147	0.1041	0.16149	0.18839	0.08557	0.18898	0.16749	0.12643	0.1866	0.12518	0.1808	0.12493	0.13186	0.09127	0.14345	0.089086	0.11925	0.083599	0.16553	0.13571	0.11886	0.10533	0.12397	0.1357	0.13726	0.14822	0.13219	0.090289	0.15705	0.10017	0.10627
835.14	0.081263	0.20242	0.18022	0.17043	0.083361	0.086816	0.082383	0.15218	0.18923	0.081307	0.17601	0.15763	0.12514	0.19257	0.1212	0.17851	0.12455	0.1195	0.077596	0.13247	0.093381	0.10799	0.071988	0.16241	0.13077	0.1229	0.098081	0.12681	0.13598	0.12224	0.138	0.11612	0.090728	0.15052	0.0842	0.10094
836.11	0.094558	0.21514	0.20149	0.1637	0.08649	0.096895	0.071622	0.1521	0.17665	0.079041	0.18115	0.15997	0.12872	0.19402	0.12154	0.18302	0.12475	0.11942	0.074002	0.13309	0.092316	0.10592	0.073204	0.15812	0.12971	0.12713	0.10096	0.12535	0.13596	0.11669	0.13875	0.12016	0.086191	0.15084	0.082541	0.10198
837.09	0.10306	0.21337	0.20022	0.16665	0.074316	0.10034	0.079799	0.149	0.1973	0.085362	0.19418	0.15022	0.12583	0.19267	0.1185	0.18722	0.11594	0.12287	0.079416	0.13881	0.097431	0.10451	0.071659	0.14939	0.12152	0.13403	0.10395	0.1354	0.14111	0.11889	0.13923	0.12297	0.090816	0.15074	0.079559	0.10279
838.05	0.099343	0.20522	0.1986	0.16459	0.086757	0.097309	0.080618	0.14777	0.20984	0.077884	0.2131	0.1409	0.12437	0.18627	0.11054	0.18111	0.11095	0.1253	0.078917	0.13461	0.10534	0.09974	0.073587	0.14236	0.12252	0.13219	0.10723	0.13691	0.1379	0.11655	0.13612	0.11225	0.096872	0.1505	0.081227	0.098624
839.01	0.10373	0.20228	0.19847	0.1517	0.079684	0.082331	0.082722	0.13314	0.20287	0.06476	0.20527	0.13614	0.11255	0.18703	0.10014	0.17623	0.10084	0.12143	0.080839	0.12525	0.10743	0.09233	0.074694	0.14141	0.12544	0.12867	0.10184	0.12824	0.1464	0.10585	0.13642	0.11262	0.10395	0.14669	0.085143	0.098831
839.98	0.10032	0.21772	0.18333	0.16568	0.084503	0.095256	0.091269	0.13822	0.20878	0.069834	0.21805	0.14558	0.11262	0.18233	0.098333	0.18566	0.097739	0.12319	0.083316	0.12962	0.10456	0.094795	0.077349	0.14538	0.12908	0.13121	0.1076	0.13121	0.15235	0.11243	0.14139	0.11991	0.10366	0.14651	0.094018	0.10501
840.94	0.10122	0.20969	0.17265	0.17149	0.078122	0.093673	0.10065	0.13948	0.2265	0.0578	0.22663	0.14493	0.11301	0.18538	0.091031	0.18819	0.090494	0.11903	0.084132	0.12522	0.11524	0.091382	0.085285	0.14963	0.12553	0.13267	0.10525	0.13887	0.14627	0.12086	0.13928	0.11629	0.09853	0.13726	0.10112	0.10307
841.9	0.10488	0.20021	0.16728	0.16911	0.089292	0.098382	0.10202	0.14623	0.23151	0.061661	0.22794	0.14332	0.11473	0.1807	0.091681	0.19405	0.1025	0.1177	0.081574	0.12147	0.12809	0.088623	0.089983	0.15047	0.12108	0.12315	0.098897	0.13259	0.14705	0.1169	0.14069	0.1163	0.10245	0.13571	0.10625	0.10862
842.86	0.11005	0.20471	0.16767	0.16249	0.090756	0.091534	0.092419	0.14233	0.22659	0.077751	0.21923	0.14183	0.10498	0.18132	0.096819	0.18882	0.11245	0.11156	0.07918	0.12122	0.12772	0.090134	0.082948	0.14767	0.11798	0.12785	0.096964	0.13628	0.15229	0.11496	0.14483	0.11874	0.095778	0.12855	0.10566	0.1104
843.82	0.11512	0.20812	0.1627	0.16491	0.099418	0.098203	0.090769	0.15214	0.24103	0.097094	0.21089	0.15255	0.1017	0.17954	0.10193	0.18498	0.12059	0.11458	0.078888	0.12336	0.12583	0.094219	0.078189	0.14985	0.11563	0.13108	0.097809	0.13272	0.14674	0.12849	0.14123	0.12146	0.094715	0.12655	0.10046	0.11903
844.79	0.13251	0.18963	0.18159	0.1569	0.10416	0.091994	0.095463	0.16791	0.25336	0.097149	0.20472	0.15791	0.10098	0.17647	0.11642	0.17707	0.12408	0.10687	0.082466	0.13382	0.12937	0.10118	0.082721	0.15068	0.1176	0.12171	0.10318	0.13108	0.14289	0.12966	0.1439	0.12496	0.10235	0.1261	0.097697	0.12122
845.75	0.13173	0.18824	0.19903	0.14956	0.10521	0.092786	0.087692	0.17661	0.23332	0.10641	0.19419	0.16079	0.10311	0.17357	0.12257	0.15836	0.13231	0.10635	0.084481	0.14143	0.11534	0.10633	0.076549	0.14935	0.12132	0.11991	0.10196	0.12369	0.14998	0.12501	0.14201	0.14078	0.10283	0.1248	0.091348	0.12339
846.71	0.12453	0.20754	0.20749	0.1486	0.10131	0.09065	0.09293	0.1826	0.23273	0.101	0.18471	0.16668	0.10623	0.18606	0.12624	0.14556	0.12945	0.10452	0.090423	0.14914	0.10903	0.10128	0.067541	0.14962	0.12495	0.12642	0.10247	0.1262	0.14946	0.12499	0.15064	0.14754	0.099324	0.12511	0.090028	0.12239
847.69	0.1459	0.21747	0.21572	0.16613	0.1001	0.10799	0.10696	0.19495	0.23867	0.10062	0.19764	0.18171	0.11279	0.18862	0.13003	0.1593	0.12799	0.11494	0.090601	0.15124	0.1062	0.10537	0.078506	0.16095	0.1259	0.12182	0.10768	0.12433	0.15254	0.13653	0.15137	0.15202	0.10187	0.1305	0.098754	0.13071
848.65	0.14274	0.21179	0.20224	0.17811	0.096599	0.10036	0.10747	0.18951	0.22799	0.075813	0.20063	0.17547	0.10571	0.18298	0.12403	0.16531	0.12454	0.11046	0.093822	0.15629	0.10512	0.09134	0.077034	0.15386	0.12528	0.11283	0.10459	0.13473	0.14701	0.12736	0.15866	0.14966	0.095419	0.12655	0.095314	0.11808
849.61	0.14322	0.21605	0.19081	0.16618	0.094725	0.10522	0.12267	0.19443	0.21509	0.076239	0.21093	0.18248	0.10731	0.18207	0.1186	0.16781	0.12366	0.11438	0.095871	0.15743	0.097987	0.088022	0.081317	0.15977	0.12409	0.1075	0.095391	0.12918	0.15058	0.12653	0.15746	0.14682	0.091229	0.13071	0.10294	0.1231
850.57	0.14563	0.22616	0.18213	0.16413	0.10374	0.11259	0.13004	0.19834	0.21765	0.079144	0.22359	0.18089	0.11192	0.17563	0.12049	0.18049	0.12468	0.1185	0.10051	0.15936	0.10389	0.080591	0.087814	0.15659	0.12405	0.10533	0.095619	0.12316	0.15029	0.13867	0.16014	0.14083	0.09006	0.13183	0.10845	0.11833
851.54	0.15256	0.21538	0.17437	0.16376	0.095492	0.12001	0.11743	0.18341	0.21961	0.066325	0.23645	0.19513	0.11277	0.1686	0.12254	0.18795	0.11952	0.12427	0.095578	0.14963	0.10668	0.071028	0.09864	0.16528	0.12732	0.10081	0.093193	0.11804	0.14935	0.14333	0.15357	0.13372	0.096442	0.12924	0.10866	0.12204
852.5	0.1418	0.22031	0.1777	0.14987	0.10303	0.11602	0.12605	0.18545	0.2197	0.058221	0.23209	0.19012	0.11312	0.17418	0.12877	0.18035	0.11608	0.12545	0.10628	0.15319	0.10723	0.061725	0.10053	0.15542	0.13099	0.10916	0.09144	0.11231	0.1481	0.13695	0.15537	0.13845	0.10027	0.12563	0.10383	0.11944
853.46	0.1363	0.22813	0.18888	0.15549	0.096431	0.12118	0.13239	0.18035	0.24496	0.075936	0.23576	0.21217	0.12254	0.17518	0.14077	0.18708	0.1191	0.13822	0.10934	0.15077	0.1137	0.069586	0.10015	0.16732	0.13969	0.11498	0.092262	0.11149	0.15345	0.14586	0.15263	0.13843	0.10706	0.13424	0.10848	0.13376
854.42	0.12495	0.22595	0.19168	0.15626	0.084667	0.11727	0.12276	0.1716	0.22522	0.076903	0.24103	0.21843	0.11757	0.17189	0.13747	0.18799	0.10422	0.13722	0.11096	0.14428	0.11005	0.065714	0.091719	0.1668	0.13554	0.12528	0.089582	0.11935	0.14131	0.14285	0.14903	0.13874	0.10096	0.12521	0.10485	0.13666
855.38	0.12209	0.22021	0.18062	0.16599	0.074039	0.10764	0.13173	0.167	0.23508	0.069941	0.2307	0.23064	0.11079	0.17927	0.13289	0.19133	0.094705	0.13869	0.10939	0.14116	0.10624	0.069951	0.084294	0.17374	0.14107	0.13392	0.086709	0.12945	0.13854	0.13227	0.15306	0.12659	0.1094	0.12689	0.10233	0.14186
856.34	0.11698	0.23438	0.19397	0.17995	0.085825	0.10431	0.14085	0.17181	0.23961	0.075977	0.23281	0.2359	0.10981	0.18345	0.13174	0.18365	0.10451	0.13454	0.11292	0.15354	0.10113	0.080057	0.081826	0.17724	0.13789	0.13924	0.090655	0.13804	0.14552	0.12705	0.15425	0.1246	0.10736	0.12379	0.10936	0.14814
857.3	0.116	0.2276	0.1769	0.18381	0.079754	0.10799	0.12356	0.17394	0.2483	0.077085	0.24059	0.24803	0.11667	0.18207	0.12434	0.18416	0.10618	0.12937	0.10907	0.15299	0.10321	0.085603	0.082755	0.19164	0.13525	0.14102	0.08592	0.1402	0.14867	0.12916	0.15263	0.11938	0.10121	0.12654	0.10723	0.15288
858.26	0.1187	0.22948	0.17629	0.17074	0.080119	0.1132	0.10811	0.17596	0.23613	0.073496	0.24662	0.23012	0.11667	0.19251	0.11618	0.17564	0.10054	0.12408	0.10869	0.15216	0.099398	0.08111	0.09191	0.18374	0.13388	0.14523	0.087308	0.13521	0.1512	0.13219	0.14917	0.11494	0.098015	0.12815	0.10095	0.14748
859.22	0.1139	0.23164	0.1646	0.1729	0.087327	0.12683	0.11049	0.16874	0.24863	0.073161	0.23847	0.21894	0.12244	0.19614	0.11387	0.17082	0.10637	0.14194	0.11004	0.15047	0.098658	0.081921	0.098836	0.19037	0.13952	0.13984	0.091084	0.12938	0.1544	0.14323	0.15076	0.10856	0.10325	0.13145	0.095952	0.1471
860.18	0.10964	0.2331	0.17638	0.1654	0.091433	0.14281	0.098973	0.15917	0.25086	0.082719	0.24746	0.2207	0.12533	0.19577	0.12462	0.17256	0.11468	0.15357	0.11878	0.15102	0.099827	0.084441	0.10589	0.19152	0.13992	0.13643	0.10057	0.13023	0.1614	0.14956	0.14294	0.1177	0.10264	0.13725	0.098298	0.14673
861.13	0.11047	0.21767	0.15727	0.16525	0.085784	0.1448	0.10013	0.16479	0.23363	0.097869	0.25662	0.22171	0.12693	0.19998	0.12802	0.18173	0.11206	0.16392	0.12537	0.14997	0.10322	0.087392	0.11336	0.191	0.1448	0.13296	0.10305	0.13288	0.1548	0.15814	0.14993	0.11957	0.10435	0.14641	0.097382	0.14284
862.09	0.10092	0.21073	0.15904	0.16302	0.095457	0.14797	0.096802	0.16404	0.22308	0.10286	0.25816	0.21476	0.12528	0.20846	0.13634	0.17728	0.11084	0.17258	0.12047	0.15688	0.10594	0.085802	0.11115	0.18799	0.15124	0.13075	0.10506	0.13634	0.15091	0.16094	0.15307	0.12131	0.10575	0.14726	0.10396	0.14676
863.08	0.10252	0.20822	0.16062	0.15077	0.10336	0.16507	0.11578	0.17076	0.22813	0.11505	0.25806	0.22539	0.13265	0.20698	0.14218	0.17186	0.12551	0.18552	0.12596	0.1708	0.10758	0.096463	0.11429	0.19962	0.15211	0.13438	0.10967	0.13021	0.14928	0.17152	0.16042	0.12655	0.10681	0.14637	0.11402	0.15406
864.03	0.11207	0.23266	0.1798	0.16023	0.1121	0.1634	0.1175	0.1716	0.2416	0.11401	0.26727	0.24314	0.13793	0.21928	0.1541	0.17955	0.14791	0.18803	0.14226	0.17605	0.12046	0.10729	0.12095	0.20706	0.16524	0.15004	0.11636	0.14184	0.16191	0.17258	0.16785	0.13721	0.11323	0.15492	0.12877	0.16374
864.99	0.13524	0.22833	0.18093	0.17355	0.12037	0.16666	0.12901	0.18311	0.24087	0.11199	0.28799	0.24962	0.14572	0.2232	0.15835	0.18526	0.15427	0.1863	0.14608	0.18839	0.12901	0.11598	0.12675	0.21419	0.17856	0.15816	0.12119	0.14998	0.16645	0.18106	0.185	0.14151	0.11481	0.16009	0.13931	0.1747
865.95	0.13715	0.24194	0.1798	0.16293	0.12576	0.17231	0.14987	0.18412	0.24783	0.11883	0.28671	0.24363	0.14851	0.22257	0.15497	0.18688	0.15755	0.19115	0.14989	0.19792	0.13737	0.11998	0.12799	0.22249	0.18333	0.16679	0.12224	0.14744	0.17451	0.18647	0.19721	0.14869	0.12102	0.16402	0.15241	0.19316
866.91	0.1403	0.26106	0.17722	0.17369	0.12926	0.17143	0.16331	0.1925	0.24522	0.12652	0.29907	0.25404	0.14804	0.22579	0.15735	0.19876	0.16951	0.18926	0.15762	0.20814	0.1374	0.12525	0.13554	0.2331	0.18919	0.17139	0.13045	0.15667	0.1825	0.19047	0.2007	0.1586	0.12553	0.17365	0.15845	0.20055
867.87	0.137	0.26861	0.19954	0.18643	0.13366	0.17468	0.15996	0.18847	0.24388	0.12596	0.31536	0.25046	0.16161	0.23773	0.17258	0.21123	0.17314	0.19816	0.16663	0.21162	0.14805	0.13568	0.13675	0.23511	0.20068	0.17634	0.14511	0.17498	0.19311	0.19253	0.20875	0.17149	0.13602	0.18615	0.17111	0.21136
868.83	0.13533	0.25002	0.19043	0.18928	0.12365	0.185	0.15664	0.19529	0.23952	0.13492	0.32213	0.25026	0.16652	0.24015	0.17966	0.22021	0.1702	0.2005	0.15947	0.22361	0.1495	0.13727	0.14153	0.23293	0.2024	0.17302	0.15088	0.1814	0.19283	0.20009	0.20994	0.18328	0.13787	0.18921	0.18191	0.2166
869.79	0.12932	0.27304	0.18526	0.179	0.1423	0.18425	0.15667	0.20391	0.25449	0.15213	0.31687	0.25201	0.16618	0.25342	0.17972	0.22728	0.18553	0.21128	0.17419	0.22601	0.15763	0.14417	0.14946	0.24642	0.21081	0.18146	0.14636	0.18177	0.20311	0.21201	0.21219	0.20164	0.15225	0.19901	0.19643	0.22537
870.74	0.14891	0.2922	0.2165	0.18758	0.16524	0.19887	0.15015	0.22068	0.28712	0.15942	0.32287	0.27528	0.18099	0.27602	0.20992	0.24103	0.209	0.22606	0.18902	0.24799	0.17246	0.16317	0.16148	0.25501	0.22398	0.20167	0.16221	0.19447	0.2218	0.22746	0.21846	0.21497	0.17105	0.21475	0.20361	0.22714
871.7	0.161	0.29406	0.24825	0.19046	0.17057	0.2116	0.16147	0.23242	0.31261	0.16744	0.32254	0.29291	0.1996	0.2866	0.22658	0.25189	0.21765	0.25145	0.20709	0.25711	0.18707	0.18346	0.17208	0.27183	0.23467	0.21254	0.18041	0.19876	0.23512	0.24048	0.23656	0.22241	0.18982	0.22424	0.21476	0.24294
872.66	0.19177	0.314	0.24872	0.20985	0.19867	0.21941	0.18726	0.25916	0.32885	0.18813	0.3346	0.32477	0.21333	0.29834	0.24076	0.27099	0.2333	0.26262	0.22759	0.26893	0.19935	0.19648	0.19159	0.2949	0.24719	0.22833	0.18864	0.21321	0.25847	0.25153	0.25021	0.2309	0.20356	0.23927	0.23007	0.259
873.62	0.22108	0.3478	0.27425	0.22642	0.23635	0.2486	0.21557	0.28159	0.35082	0.22145	0.35088	0.35046	0.23635	0.31684	0.25786	0.28834	0.25034	0.28964	0.24725	0.29493	0.22453	0.21887	0.21486	0.31371	0.25857	0.25277	0.21409	0.22546	0.2772	0.26984	0.27199	0.24874	0.22459	0.26504	0.24625	0.27886
874.58	0.23997	0.35346	0.30434	0.24365	0.23528	0.2666	0.2429	0.28813	0.36189	0.22374	0.35689	0.37075	0.26045	0.32783	0.28248	0.29759	0.26306	0.30442	0.26329	0.31192	0.23823	0.22525	0.23145	0.31967	0.26638	0.2695	0.24119	0.24142	0.28623	0.28349	0.28812	0.2529	0.23855	0.27455	0.2485	0.30019
875.53	0.25735	0.37656	0.31441	0.2624	0.24809	0.29124	0.25336	0.30568	0.38434	0.24449	0.38705	0.38106	0.28381	0.34898	0.28888	0.31436	0.27551	0.32733	0.27914	0.32064	0.25843	0.2402	0.25076	0.33669	0.28475	0.2809	0.26198	0.25982	0.29633	0.30099	0.30064	0.27776	0.25419	0.29036	0.26577	0.31978
876.49	0.27928	0.4143	0.31906	0.2829	0.26834	0.31288	0.2618	0.30773	0.39569	0.25652	0.41078	0.39395	0.30321	0.37301	0.296	0.33165	0.28927	0.33742	0.2992	0.331	0.27707	0.24949	0.27057	0.3523	0.29527	0.30811	0.27092	0.27794	0.31034	0.32189	0.31297	0.29201	0.26585	0.3099	0.28644	0.33379
877.45	0.28731	0.42941	0.34231	0.30659	0.26489	0.32472	0.26171	0.31134	0.41545	0.26955	0.41857	0.40452	0.30803	0.38515	0.30476	0.33444	0.30432	0.34142	0.30262	0.34435	0.2993	0.26846	0.27935	0.36345	0.30881	0.32151	0.28935	0.28704	0.31836	0.33886	0.32724	0.30396	0.28373	0.32401	0.29525	0.34863
878.41	0.28494	0.44321	0.34887	0.31284	0.26245	0.31608	0.26453	0.32036	0.42791	0.27808	0.42328	0.39817	0.31166	0.38751	0.31002	0.34099	0.3253	0.34435	0.31677	0.34879	0.30488	0.2733	0.28834	0.37216	0.32253	0.32649	0.28843	0.29773	0.32907	0.34947	0.34219	0.30992	0.29514	0.33846	0.30432	0.35813
879.36	0.29735	0.46358	0.35358	0.33594	0.27453	0.33246	0.27728	0.33405	0.45068	0.29848	0.44625	0.41092	0.32929	0.39968	0.31717	0.35939	0.33189	0.36454	0.3256	0.37015	0.31989	0.29316	0.30399	0.38571	0.33457	0.33267	0.29885	0.31165	0.34226	0.35938	0.35657	0.32658	0.30459	0.35419	0.32006	0.36648
880.32	0.29924	0.4611	0.35377	0.33964	0.27493	0.33745	0.29556	0.32517	0.44402	0.28736	0.44075	0.4222	0.33072	0.39653	0.32724	0.37193	0.33572	0.3705	0.32463	0.37529	0.31904	0.29307	0.2995	0.39622	0.33662	0.33692	0.30077	0.32186	0.35327	0.36784	0.36167	0.32444	0.30249	0.35334	0.32297	0.37437
881.28	0.31703	0.47003	0.35743	0.34469	0.26883	0.34339	0.3152	0.34811	0.45093	0.3097	0.43105	0.43191	0.33616	0.39483	0.34279	0.38254	0.34109	0.39045	0.33367	0.40046	0.32414	0.31012	0.29754	0.40347	0.35475	0.33917	0.30747	0.33425	0.35898	0.37286	0.37206	0.33817	0.31469	0.36468	0.32799	0.38635
882.23	0.31966	0.48407	0.35627	0.32984	0.28378	0.34668	0.31396	0.36514	0.4563	0.31794	0.42676	0.42676	0.3417	0.40342	0.34723	0.38963	0.34025	0.4035	0.33166	0.41428	0.3194	0.30955	0.31276	0.40875	0.36433	0.35153	0.30719	0.3339	0.3617	0.37781	0.37773	0.34952	0.32149	0.3732	0.33528	0.38317
883.19	0.35086	0.49104	0.37788	0.33668	0.29063	0.3629	0.32692	0.38003	0.45937	0.31463	0.43462	0.44122	0.35177	0.40888	0.36094	0.39752	0.3406	0.41452	0.33753	0.4221	0.32248	0.32791	0.31989	0.42182	0.37314	0.36553	0.3257	0.34141	0.37661	0.38496	0.38487	0.35953	0.32956	0.37739	0.34001	0.38471
884.15	0.3506	0.49846	0.37917	0.33127	0.28897	0.35761	0.31118	0.37941	0.45178	0.30731	0.43149	0.4415	0.34011	0.41248	0.36254	0.395	0.34107	0.40939	0.33296	0.41221	0.32352	0.3211	0.32542	0.42365	0.3778	0.37301	0.3243	0.34162	0.37882	0.38913	0.38434	0.35209	0.33674	0.37625	0.3436	0.3857
885.1	0.36978	0.50407	0.39534	0.34046	0.29676	0.34673	0.30782	0.38758	0.45208	0.32169	0.4273	0.44922	0.34217	0.41403	0.36956	0.3946	0.34149	0.40955	0.33733	0.41182	0.32684	0.3305	0.33777	0.43438	0.39065	0.37832	0.33248	0.34806	0.38293	0.39262	0.39207	0.35253	0.34277	0.3811	0.34873	0.39402
886.06	0.37019	0.49212	0.40308	0.34257	0.30381	0.33547	0.31138	0.38048	0.46449	0.30977	0.43428	0.44838	0.35211	0.41522	0.3667	0.39572	0.34625	0.40305	0.33742	0.40396	0.33666	0.3319	0.34702	0.43697	0.39015	0.37782	0.34	0.35124	0.38659	0.39358	0.39717	0.35403	0.34851	0.37556	0.35002	0.39175
887.01	0.36677	0.48077	0.39918	0.34442	0.2832	0.33228	0.31625	0.37139	0.46394	0.31801	0.43539	0.44591	0.35333	0.41164	0.36665	0.40149	0.33657	0.39962	0.34672	0.39468	0.34299	0.33688	0.34521	0.43409	0.38946	0.37131	0.34302	0.35532	0.38295	0.3927	0.39533	0.35627	0.34467	0.37303	0.35269	0.39745
887.97	0.34295	0.47492	0.36774	0.3358	0.27	0.32953	0.30272	0.35448	0.46322	0.31573	0.43096	0.42999	0.34396	0.41064	0.35753	0.39543	0.32684	0.39001	0.34289	0.39126	0.33567	0.32671	0.33762	0.42337	0.38365	0.36118	0.33295	0.35718	0.36856	0.38926	0.39417	0.35059	0.33596	0.36169	0.34187	0.39036
888.93	0.33707	0.45748	0.37086	0.33792	0.26905	0.33315	0.30347	0.34693	0.46685	0.31429	0.42975	0.42858	0.34299	0.40198	0.36432	0.39328	0.32693	0.39527	0.33739	0.39609	0.33054	0.3292	0.33792	0.43113	0.38131	0.35756	0.33913	0.36019	0.36723	0.3873	0.3964	0.35658	0.33709	0.35845	0.33614	0.3928
889.88	0.31372	0.45686	0.3457	0.326	0.24951	0.32834	0.28318	0.34572	0.46005	0.31254	0.43286	0.41536	0.34124	0.39043	0.3438	0.38456	0.31904	0.38691	0.32919	0.39352	0.32084	0.33108	0.33881	0.41312	0.36686	0.34835	0.32268	0.3508	0.35713	0.37372	0.38601	0.35899	0.33318	0.35724	0.33011	0.37217
890.84	0.30557	0.46196	0.3265	0.31547	0.23956	0.32873	0.26271	0.33055	0.42719	0.3051	0.42571	0.40127	0.32787	0.3817	0.3391	0.3774	0.31225	0.37113	0.3171	0.38114	0.30578	0.31645	0.3375	0.40585	0.3576	0.34808	0.31307	0.33704	0.35094	0.37687	0.37793	0.34839	0.3239	0.35076	0.31895	0.35754
891.79	0.30538	0.44617	0.3114	0.306	0.24392	0.30772	0.25469	0.31234	0.41847	0.27462	0.42147	0.40085	0.32179	0.37179	0.33157	0.36736	0.31529	0.36061	0.30035	0.36682	0.30037	0.30082	0.32863	0.40089	0.34407	0.34113	0.29793	0.33225	0.34823	0.36054	0.36822	0.32954	0.31883	0.34199	0.30726	0.34568
892.75	0.29815	0.44342	0.30462	0.29787	0.24768	0.29283	0.25009	0.32481	0.42167	0.25901	0.41782	0.40853	0.31418	0.37262	0.31954	0.3526	0.30591	0.34973	0.28369	0.36712	0.3025	0.29356	0.32685	0.39701	0.33963	0.33293	0.27742	0.31127	0.3438	0.35227	0.35231	0.33102	0.31599	0.33845	0.30671	0.34223
893.7	0.29319	0.4447	0.27131	0.27034	0.22801	0.28595	0.24176	0.32683	0.40846	0.24962	0.40589	0.39414	0.30275	0.36442	0.28846	0.33635	0.29087	0.33082	0.27932	0.35643	0.29937	0.2952	0.30988	0.38355	0.3248	0.32504	0.25175	0.29665	0.32991	0.33922	0.33805	0.32155	0.30451	0.32963	0.29104	0.3251
894.66	0.282	0.43829	0.27224	0.25997	0.22573	0.26799	0.25177	0.31629	0.39183	0.23829	0.38912	0.37907	0.28425	0.35882	0.28677	0.33404	0.27973	0.31082	0.27808	0.34689	0.29217	0.28684	0.29447	0.37182	0.31718	0.31731	0.24417	0.28404	0.32293	0.32447	0.33208	0.31085	0.2939	0.32536	0.27739	0.31762
895.61	0.25524	0.41358	0.26254	0.24392	0.21222	0.26417	0.25247	0.31701	0.39303	0.23436	0.37969	0.38035	0.26492	0.34283	0.27908	0.31693	0.26595	0.30792	0.26736	0.34025	0.28261	0.28184	0.27344	0.35921	0.31259	0.30289	0.2232	0.27127	0.30745	0.30814	0.31844	0.30377	0.27432	0.31484	0.26683	0.31936
896.57	0.23958	0.41165	0.2455	0.22826	0.19933	0.26967	0.2422	0.30803	0.38262	0.2276	0.36774	0.36707	0.24194	0.32778	0.26082	0.30763	0.24927	0.28953	0.25728	0.33427	0.26863	0.27561	0.2631	0.34738	0.30485	0.28686	0.21466	0.25619	0.28967	0.30004	0.31289	0.29633	0.26625	0.30556	0.25887	0.3099
897.52	0.23063	0.39431	0.23132	0.22253	0.18461	0.25257	0.23085	0.29098	0.36736	0.222	0.35153	0.34743	0.23398	0.31036	0.26395	0.30539	0.24435	0.27338	0.25771	0.3214	0.2562	0.25818	0.24593	0.33169	0.29228	0.27755	0.21333	0.25138	0.27684	0.28503	0.31384	0.27704	0.25187	0.29038	0.23775	0.29639
898.48	0.20588	0.37784	0.22188	0.23142	0.1766	0.23757	0.20705	0.27276	0.35767	0.21959	0.34759	0.33445	0.22358	0.29752	0.26598	0.30371	0.2307	0.26718	0.23863	0.3024	0.24667	0.25355	0.22807	0.30505	0.28022	0.26409	0.20431	0.23899	0.26558	0.27548	0.30698	0.26288	0.23584	0.28076	0.22969	0.27915
899.43	0.19341	0.36599	0.20644	0.21874	0.16326	0.22622	0.1939	0.25631	0.35728	0.20875	0.34675	0.33086	0.21157	0.2788	0.2577	0.28779	0.22008	0.26473	0.22093	0.28465	0.23923	0.23857	0.21543	0.29181	0.26835	0.24434	0.19659	0.22251	0.25525	0.26806	0.2944	0.25304	0.22733	0.26302	0.21381	0.26845
900.39	0.18488	0.38886	0.20386	0.20383	0.15481	0.20888	0.17238	0.23203	0.35722	0.18833	0.34193	0.3121	0.20029	0.27334	0.24407	0.27847	0.20869	0.2483	0.20045	0.26307	0.23183	0.23078	0.20939	0.27795	0.24581	0.22691	0.19496	0.2135	0.24686	0.25	0.28245	0.23964	0.22212	0.25285	0.19993	0.24655
901.34	0.16004	0.39309	0.19555	0.19186	0.14494	0.19417	0.1664	0.22035	0.34032	0.17502	0.33975	0.30165	0.19212	0.26223	0.2359	0.27089	0.20544	0.24576	0.1827	0.25312	0.21558	0.21484	0.19415	0.26142	0.23369	0.2117	0.1774	0.20504	0.23899	0.24053	0.26857	0.22484	0.20851	0.2335	0.18204	0.23517
902.3	0.14615	0.41032	0.17621	0.16459	0.13876	0.17567	0.15101	0.20092	0.3387	0.16934	0.33194	0.30153	0.17975	0.24925	0.21249	0.25237	0.19049	0.23305	0.16274	0.23071	0.20876	0.2078	0.18496	0.25653	0.22334	0.20614	0.16427	0.18906	0.22952	0.23003	0.24846	0.21321	0.2045	0.22424	0.17883	0.22362
903.25	0.12805	0.4111	0.16356	0.14443	0.12323	0.15711	0.14512	0.19473	0.32464	0.14619	0.32026	0.2989	0.17037	0.22825	0.19763	0.23637	0.17993	0.22528	0.15296	0.22159	0.1872	0.18303	0.17692	0.26062	0.2133	0.18759	0.15853	0.17498	0.2207	0.22052	0.22861	0.20341	0.1905	0.21313	0.17301	0.2181
904.2	0.12626	0.42126	0.15597	0.14021	0.13149	0.15897	0.12898	0.19881	0.3127	0.13994	0.31619	0.29547	0.16781	0.22656	0.18539	0.23138	0.17329	0.21855	0.14478	0.21956	0.17492	0.17914	0.16096	0.25977	0.2064	0.18249	0.14819	0.16995	0.21286	0.21991	0.21839	0.19701	0.17688	0.20548	0.17225	0.21018
905.16	0.11243	0.41972	0.13808	0.13541	0.12727	0.15099	0.11019	0.18874	0.30331	0.13968	0.30239	0.30207	0.1595	0.21793	0.17556	0.23026	0.17038	0.21009	0.1334	0.20983	0.16079	0.16553	0.14728	0.25188	0.19507	0.16959	0.13851	0.15962	0.20776	0.21537	0.20238	0.18575	0.16342	0.19424	0.16285	0.20616
906.09	0.1315	0.46579	0.13706	0.14889	0.12327	0.13392	0.11087	0.19929	0.30853	0.14924	0.30979	0.31052	0.16469	0.2209	0.16798	0.22551	0.16647	0.19729	0.1443	0.2086	0.16328	0.16194	0.14166	0.25408	0.19565	0.17085	0.13903	0.15679	0.2044	0.20795	0.19799	0.18568	0.15441	0.18969	0.16149	0.1997
907.04	0.12615	0.46931	0.14492	0.1418	0.11511	0.13712	0.10833	0.19036	0.28877	0.14525	0.29987	0.29542	0.14978	0.20666	0.15709	0.22077	0.16468	0.19497	0.14047	0.20143	0.15361	0.15227	0.13101	0.23893	0.18371	0.15679	0.13038	0.14978	0.20389	0.20234	0.18468	0.1786	0.14414	0.17835	0.14936	0.1915
908	0.15163	0.50897	0.13583	0.13585	0.12316	0.13537	0.10328	0.18465	0.29292	0.1569	0.30207	0.29159	0.14286	0.21424	0.15409	0.21359	0.15712	0.17242	0.13542	0.1984	0.15479	0.14919	0.12623	0.23328	0.18308	0.1566	0.11757	0.14422	0.20106	0.19593	0.1774	0.16886	0.14179	0.17316	0.14535	0.19207
908.95	0.15303	0.5322	0.13063	0.12373	0.10809	0.13314	0.10455	0.17756	0.28532	0.14401	0.2854	0.27852	0.13623	0.20133	0.1519	0.20168	0.1444	0.1617	0.12744	0.18719	0.14973	0.13345	0.12792	0.22861	0.1766	0.15044	0.10693	0.1363	0.19153	0.18411	0.1737	0.16111	0.13851	0.16485	0.13519	0.18769
909.9	0.15995	0.55529	0.13519	0.12784	0.10122	0.11569	0.11408	0.17938	0.27484	0.14158	0.28477	0.25576	0.12644	0.19492	0.1442	0.18598	0.13684	0.15431	0.12725	0.18221	0.14242	0.12897	0.12753	0.21713	0.17694	0.15512	0.098512	0.12256	0.18606	0.17218	0.17207	0.15704	0.13648	0.16124	0.13751	0.18125
910.85	0.14968	0.54947	0.11495	0.1088	0.094886	0.1302	0.093998	0.16783	0.25997	0.1244	0.25344	0.23467	0.10802	0.18364	0.1287	0.17122	0.12966	0.16432	0.11427	0.16689	0.13338	0.12335	0.11857	0.2049	0.16306	0.1522	0.082438	0.10817	0.18041	0.17351	0.15757	0.14925	0.13199	0.15024	0.12552	0.17062
911.81	0.15549	0.55815	0.11477	0.11344	0.092135	0.1261	0.10539	0.17191	0.25535	0.12322	0.25466	0.22982	0.11443	0.1797	0.1326	0.16718	0.12376	0.16148	0.11512	0.16028	0.126	0.13051	0.10898	0.20382	0.16073	0.14828	0.078547	0.10423	0.17262	0.16899	0.15394	0.14736	0.12274	0.15589	0.12022	0.16702
912.76	0.14347	0.56108	0.13947	0.11678	0.092614	0.1295	0.11096	0.17625	0.24472	0.12085	0.24284	0.21825	0.10565	0.17235	0.14291	0.17217	0.13649	0.16874	0.11284	0.15603	0.12275	0.12645	0.10731	0.19667	0.16509	0.14524	0.08762	0.10506	0.17197	0.16664	0.1538	0.14179	0.12406	0.14949	0.10802	0.15545
913.71	0.13424	0.53731	0.13122	0.12167	0.084881	0.11949	0.10806	0.16972	0.25589	0.11915	0.2399	0.20654	0.096452	0.16832	0.12999	0.1724	0.13898	0.15919	0.11261	0.14741	0.1239	0.11872	0.10388	0.18765	0.16309	0.14082	0.083056	0.10004	0.16372	0.1622	0.14158	0.12741	0.12622	0.14526	0.10838	0.15011
914.67	0.12839	0.50925	0.12314	0.12011	0.086193	0.14553	0.10552	0.17281	0.25157	0.11231	0.22988	0.20023	0.09914	0.15623	0.12293	0.17125	0.13334	0.16096	0.11461	0.14714	0.12273	0.10714	0.092125	0.18465	0.15883	0.12696	0.077656	0.10376	0.15438	0.16155	0.13939	0.12614	0.12749	0.13264	0.096916	0.13892
915.62	0.11937	0.48858	0.13375	0.11061	0.077635	0.13812	0.10985	0.16921	0.24377	0.10816	0.23264	0.18706	0.10011	0.14804	0.1342	0.16699	0.11621	0.14232	0.10956	0.14461	0.10924	0.095358	0.094696	0.17718	0.15832	0.11747	0.083675	0.096911	0.14547	0.15578	0.13477	0.12676	0.11511	0.13097	0.10007	0.13223
916.57	0.11838	0.47854	0.13341	0.11064	0.077279	0.13285	0.085779	0.15535	0.25184	0.091953	0.21812	0.1791	0.084569	0.14508	0.11425	0.15952	0.11492	0.13771	0.095703	0.14201	0.10916	0.07755	0.092377	0.16973	0.15038	0.11622	0.082304	0.089121	0.14375	0.14985	0.12584	0.11844	0.12039	0.1127	0.093312	0.12638
917.52	0.12394	0.46257	0.12402	0.10345	0.075287	0.11407	0.085753	0.14478	0.25359	0.077127	0.20808	0.17302	0.087845	0.14491	0.095162	0.15299	0.10143	0.12487	0.088576	0.1361	0.10313	0.06866	0.082315	0.16242	0.13841	0.11155	0.07312	0.083399	0.14452	0.13879	0.1223	0.11667	0.11089	0.10893	0.099924	0.12156
918.47	0.12927	0.46193	0.1293	0.098314	0.072884	0.12107	0.088883	0.13408	0.24385	0.075427	0.19976	0.16291	0.087905	0.13581	0.096616	0.14533	0.10346	0.12211	0.090852	0.13395	0.094708	0.061404	0.079414	0.15219	0.13449	0.11194	0.077019	0.087468	0.14376	0.13758	0.12645	0.11694	0.099888	0.11116	0.092903	0.11679
919.43	0.1466	0.4501	0.13346	0.084423	0.06952	0.087411	0.086207	0.12474	0.23545	0.080564	0.19275	0.16981	0.082564	0.13442	0.094638	0.14563	0.10271	0.1112	0.088698	0.13303	0.099285	0.063028	0.078235	0.15116	0.13397	0.11313	0.074444	0.082672	0.14774	0.13327	0.12281	0.11076	0.093468	0.12421	0.089262	0.12274
920.38	0.15142	0.43122	0.131	0.093025	0.0752	0.083207	0.087135	0.12924	0.22571	0.079159	0.18501	0.17797	0.080413	0.12835	0.087868	0.14609	0.10955	0.11274	0.087141	0.13066	0.095312	0.065023	0.073856	0.15606	0.12947	0.10955	0.074394	0.089709	0.14935	0.12755	0.12832	0.10026	0.095061	0.12464	0.083508	0.12931
921.31	0.15823	0.42254	0.11962	0.09331	0.071147	0.09502	0.089901	0.13395	0.21578	0.0798	0.19248	0.17176	0.091646	0.13501	0.097513	0.14401	0.10546	0.11335	0.090941	0.11866	0.086577	0.065319	0.078749	0.15264	0.13033	0.10851	0.067192	0.088819	0.1476	0.13471	0.13215	0.099116	0.090336	0.13103	0.093839	0.12586
922.26	0.16305	0.39844	0.10166	0.091079	0.053611	0.10191	0.087524	0.13648	0.20116	0.070641	0.18252	0.16295	0.09069	0.13011	0.092949	0.13759	0.1002	0.11478	0.0921	0.11655	0.080834	0.057383	0.072934	0.14474	0.12227	0.10443	0.057523	0.084433	0.13794	0.13154	0.12643	0.098925	0.085765	0.1271	0.081076	0.12003
923.21	0.17243	0.38875	0.10339	0.095987	0.059005	0.095724	0.0824	0.14007	0.19254	0.064017	0.17121	0.16518	0.089809	0.13452	0.092544	0.14023	0.093116	0.11761	0.088756	0.1193	0.07667	0.063168	0.072208	0.14497	0.11528	0.10321	0.05632	0.082445	0.14613	0.13511	0.12148	0.094988	0.092139	0.12282	0.077734	0.11627
924.16	0.16755	0.38437	0.10363	0.10219	0.04986	0.10438	0.074242	0.13602	0.20284	0.051084	0.17121	0.14569	0.091523	0.13512	0.096533	0.13429	0.095164	0.11523	0.080516	0.11233	0.068462	0.061682	0.07551	0.13421	0.10854	0.10628	0.057592	0.08679	0.14619	0.13898	0.11987	0.084795	0.093346	0.11138	0.085526	0.10684
925.11	0.17305	0.37845	0.11583	0.10445	0.053916	0.11432	0.074721	0.14229	0.22168	0.054968	0.17436	0.13819	0.095286	0.14941	0.097247	0.13706	0.09513	0.11773	0.083616	0.11643	0.077955	0.061247	0.074186	0.12471	0.11252	0.11357	0.060166	0.086732	0.14947	0.1461	0.1122	0.095528	0.095598	0.10966	0.085034	0.10002
926.06	0.16605	0.36517	0.12386	0.10075	0.058321	0.099469	0.085259	0.14115	0.22059	0.075363	0.16167	0.14143	0.082743	0.14888	0.095874	0.143	0.0961	0.11481	0.082515	0.12464	0.073022	0.066812	0.06723	0.13246	0.11516	0.11735	0.067454	0.092102	0.15176	0.13398	0.11116	0.092811	0.093127	0.10875	0.076454	0.10844
927.02	0.15746	0.35559	0.13528	0.10131	0.074867	0.1008	0.085198	0.13856	0.22872	0.089034	0.16382	0.14207	0.081914	0.14813	0.10138	0.14399	0.10777	0.11352	0.084851	0.12145	0.080938	0.074594	0.073157	0.13564	0.11976	0.12052	0.074551	0.090715	0.15664	0.13843	0.11661	0.091782	0.096867	0.1112	0.08322	0.12219
927.97	0.14697	0.33426	0.11393	0.093743	0.069127	0.10539	0.073671	0.13906	0.22411	0.097804	0.16824	0.14303	0.07342	0.15125	0.089045	0.13893	0.1079	0.11905	0.076926	0.10906	0.081059	0.067386	0.066874	0.13409	0.11704	0.11503	0.065057	0.084399	0.15089	0.13435	0.11444	0.0881	0.086048	0.10999	0.083692	0.12285
928.92	0.15482	0.3243	0.11269	0.099554	0.083435	0.10129	0.084401	0.15459	0.22184	0.11203	0.1611	0.16177	0.075253	0.15637	0.077285	0.14565	0.10371	0.11434	0.083578	0.11639	0.087418	0.068513	0.063419	0.14081	0.1224	0.11609	0.064217	0.085355	0.14615	0.13412	0.11577	0.095487	0.083879	0.11321	0.084963	0.13561
929.87	0.15338	0.30137	0.10126	0.09961	0.088142	0.085118	0.091066	0.14564	0.21712	0.11156	0.15473	0.15539	0.074387	0.14721	0.073164	0.1514	0.10146	0.10659	0.081681	0.11089	0.087661	0.061953	0.061856	0.14376	0.1145	0.11269	0.057734	0.084297	0.14731	0.12213	0.11896	0.088618	0.093084	0.11638	0.08063	0.13775
930.82	0.15534	0.29177	0.092673	0.10616	0.090236	0.085051	0.083734	0.14488	0.22074	0.086459	0.15501	0.14694	0.077256	0.14799	0.069602	0.15109	0.1028	0.10134	0.077595	0.11256	0.092519	0.053788	0.063273	0.13327	0.11062	0.10945	0.050466	0.080944	0.14434	0.12631	0.12212	0.088546	0.087841	0.1134	0.07805	0.1262
931.75	0.15028	0.26581	0.095386	0.10644	0.08757	0.087593	0.083142	0.13985	0.21482	0.074821	0.16186	0.14456	0.072292	0.14449	0.064438	0.14999	0.099463	0.10274	0.084624	0.11034	0.087995	0.045054	0.062004	0.13722	0.11412	0.11026	0.052411	0.07994	0.14435	0.11936	0.12763	0.084951	0.085622	0.11382	0.078409	0.12423
932.7	0.14627	0.25658	0.11871	0.11694	0.09816	0.080376	0.074402	0.13681	0.21816	0.07918	0.16316	0.14553	0.071883	0.14191	0.068667	0.14843	0.090372	0.094146	0.079905	0.11757	0.092088	0.045521	0.073389	0.13576	0.1135	0.11686	0.061872	0.078025	0.14222	0.11381	0.13073	0.08687	0.092737	0.11082	0.083301	0.12471
933.65	0.12867	0.24478	0.11657	0.10558	0.091082	0.10228	0.075194	0.13533	0.21811	0.078611	0.17776	0.13393	0.069101	0.13684	0.076975	0.13885	0.091083	0.10709	0.088296	0.11856	0.091169	0.05037	0.078668	0.13334	0.11199	0.11874	0.064028	0.069041	0.14323	0.11409	0.13335	0.087333	0.093089	0.11234	0.083315	0.12148
934.6	0.11697	0.25343	0.12721	0.10033	0.080851	0.10531	0.060885	0.13033	0.21142	0.076015	0.16972	0.11851	0.063651	0.13848	0.079969	0.13181	0.08482	0.10905	0.084772	0.11923	0.080039	0.055235	0.073602	0.12302	0.11298	0.12315	0.072665	0.067887	0.13802	0.11621	0.13726	0.083505	0.081275	0.11023	0.085397	0.11713
935.55	0.10061	0.24416	0.13702	0.099427	0.076375	0.11079	0.062063	0.13598	0.20734	0.078467	0.1696	0.1154	0.069691	0.13955	0.084903	0.12807	0.072399	0.11063	0.089484	0.12272	0.077641	0.05185	0.071115	0.12196	0.11447	0.12415	0.076459	0.067189	0.13042	0.11581	0.13477	0.081433	0.091404	0.11063	0.093164	0.12263
936.5	0.09916	0.23912	0.14242	0.10139	0.076433	0.11126	0.056412	0.1409	0.22095	0.082607	0.17141	0.12657	0.070658	0.13906	0.084753	0.12463	0.064201	0.1092	0.081695	0.12486	0.077132	0.049232	0.075847	0.1174	0.1069	0.11932	0.071828	0.069466	0.1222	0.12166	0.1215	0.082724	0.09496	0.10266	0.093025	0.12236
937.45	0.099723	0.25389	0.1445	0.10179	0.072461	0.10804	0.075072	0.14345	0.22127	0.074251	0.16651	0.12268	0.0748	0.14443	0.088565	0.12641	0.070412	0.10694	0.092679	0.12052	0.078801	0.045065	0.05911	0.11465	0.10734	0.12569	0.068109	0.072396	0.11908	0.12126	0.11337	0.08295	0.095529	0.097315	0.091413	0.1194
938.4	0.10234	0.2617	0.15008	0.11397	0.077886	0.096159	0.067694	0.12938	0.20723	0.072532	0.15899	0.12678	0.074304	0.14403	0.084161	0.13927	0.071589	0.10267	0.08422	0.11581	0.073601	0.03692	0.053469	0.11468	0.10791	0.12243	0.062993	0.077873	0.11685	0.11576	0.10678	0.081481	0.09649	0.10049	0.088791	0.11201
939.32	0.11238	0.2649	0.14867	0.12213	0.090832	0.11601	0.069401	0.1307	0.2154	0.073989	0.17554	0.14597	0.068408	0.14059	0.083254	0.14066	0.080893	0.1125	0.086669	0.12061	0.080807	0.026681	0.054095	0.11831	0.10852	0.11473	0.050572	0.078158	0.12263	0.12126	0.10102	0.079444	0.10306	0.09394	0.0948	0.11411
940.27	0.12623	0.28065	0.15457	0.12672	0.091954	0.12854	0.08064	0.12511	0.21413	0.084109	0.17305	0.15735	0.067946	0.14005	0.081408	0.14785	0.087144	0.11805	0.088679	0.11863	0.084586	0.03645	0.059374	0.12218	0.11048	0.11493	0.044463	0.081763	0.12831	0.12154	0.10666	0.078719	0.098826	0.096726	0.093725	0.11673
941.22	0.12573	0.31142	0.15307	0.14131	0.097419	0.13756	0.087658	0.13305	0.1967	0.093199	0.16129	0.15049	0.07753	0.1465	0.075081	0.15126	0.092913	0.12746	0.093883	0.12208	0.082309	0.049886	0.051664	0.12388	0.11619	0.11707	0.041658	0.081033	0.12957	0.12224	0.11891	0.086021	0.095499	0.10648	0.091442	0.10827
942.17	0.13611	0.3184	0.14806	0.14428	0.11166	0.15582	0.094962	0.14285	0.2039	0.088876	0.1678	0.15323	0.082869	0.14395	0.071806	0.15598	0.099782	0.12404	0.092233	0.12932	0.079293	0.053661	0.058227	0.13017	0.1199	0.10963	0.044995	0.085005	0.14101	0.12121	0.12204	0.083274	0.094192	0.11277	0.090404	0.11401
943.12	0.14739	0.33297	0.16917	0.16845	0.12345	0.17897	0.10679	0.14865	0.22323	0.088268	0.17684	0.16358	0.086671	0.15422	0.073758	0.15052	0.10379	0.13299	0.09419	0.1243	0.085976	0.053948	0.065411	0.14064	0.11687	0.11882	0.049583	0.092331	0.14617	0.12775	0.12822	0.084196	0.093151	0.11475	0.092945	0.11925
944.07	0.14772	0.34971	0.18709	0.18622	0.13586	0.1819	0.10729	0.14701	0.22103	0.090732	0.16917	0.16747	0.096728	0.15146	0.078118	0.15173	0.10271	0.12957	0.093601	0.12672	0.08382	0.064209	0.067553	0.14692	0.11669	0.12029	0.054659	0.09081	0.14203	0.12867	0.12845	0.091727	0.094543	0.11954	0.093339	0.11924
945.02	0.16469	0.35991	0.21232	0.21014	0.16321	0.19858	0.10493	0.1642	0.2312	0.097882	0.19128	0.17869	0.1012	0.1456	0.083969	0.15979	0.11466	0.13861	0.097748	0.13476	0.089892	0.064826	0.077292	0.15512	0.11839	0.12416	0.068762	0.093533	0.14843	0.1376	0.13022	0.10028	0.094827	0.12488	0.10286	0.12289
945.96	0.1794	0.38438	0.23828	0.21612	0.18291	0.20732	0.11735	0.15729	0.24833	0.10049	0.21324	0.18469	0.095021	0.14743	0.099192	0.16126	0.10802	0.13054	0.098709	0.13581	0.099051	0.057022	0.084079	0.15508	0.11447	0.131	0.073217	0.10221	0.14885	0.13436	0.12722	0.086376	0.10802	0.12454	0.10513	0.1251
946.89	0.18244	0.39325	0.26944	0.23001	0.19302	0.21903	0.12763	0.15556	0.26141	0.11927	0.22565	0.19207	0.10123	0.15646	0.10167	0.16116	0.11665	0.14229	0.1052	0.14161	0.1073	0.070789	0.088123	0.15343	0.11443	0.13886	0.077244	0.099127	0.14551	0.14393	0.13684	0.089316	0.11153	0.12446	0.10749	0.11902
947.84	0.19898	0.40296	0.28616	0.22102	0.20356	0.21303	0.13777	0.17425	0.27462	0.13197	0.22241	0.19196	0.10234	0.15427	0.10818	0.15613	0.11968	0.14052	0.11206	0.15466	0.10568	0.0719	0.084386	0.14636	0.1166	0.13357	0.080722	0.092679	0.15112	0.14658	0.14092	0.096131	0.1171	0.1177	0.10402	0.12169
948.79	0.22014	0.40548	0.31616	0.22294	0.21208	0.22477	0.17028	0.19568	0.29442	0.14482	0.23462	0.20731	0.10945	0.16611	0.11284	0.16093	0.13396	0.15452	0.12952	0.15774	0.12294	0.07905	0.10045	0.15315	0.12114	0.14569	0.089883	0.097126	0.15819	0.14754	0.14875	0.099542	0.12103	0.12489	0.10535	0.12582
949.74	0.22502	0.42358	0.32978	0.22251	0.20743	0.23686	0.18779	0.20415	0.30263	0.16355	0.22968	0.21267	0.11195	0.17994	0.11472	0.15423	0.13118	0.16613	0.13505	0.15593	0.12344	0.087214	0.10602	0.15887	0.12518	0.15252	0.091096	0.096611	0.15664	0.1465	0.14589	0.10078	0.12198	0.13082	0.10105	0.12441
950.68	0.23739	0.4084	0.35043	0.22639	0.22296	0.23906	0.20026	0.22557	0.31363	0.18049	0.22627	0.21807	0.11891	0.17836	0.12159	0.16247	0.15779	0.17464	0.14235	0.16562	0.1267	0.10415	0.11765	0.16732	0.13032	0.15926	0.099807	0.093243	0.17003	0.156	0.14735	0.11298	0.113	0.13635	0.10528	0.12852
951.63	0.25022	0.42419	0.36245	0.23224	0.22462	0.24749	0.20737	0.24456	0.32196	0.19084	0.22235	0.22968	0.11803	0.18046	0.13556	0.16365	0.15735	0.19051	0.14629	0.169	0.12835	0.10569	0.12454	0.17057	0.14018	0.165	0.10435	0.10001	0.17746	0.1628	0.14959	0.11862	0.11305	0.14201	0.10968	0.13526
952.58	0.24602	0.43823	0.37631	0.24041	0.23171	0.2659	0.20735	0.2501	0.3256	0.19452	0.23071	0.23739	0.12136	0.19653	0.14654	0.17088	0.16223	0.20068	0.14729	0.17521	0.1354	0.11185	0.13235	0.18208	0.14837	0.17859	0.10842	0.10554	0.18061	0.16498	0.14913	0.11826	0.11071	0.14749	0.11776	0.13222
953.5	0.25554	0.43459	0.36921	0.24622	0.23641	0.27053	0.20004	0.25309	0.33136	0.20094	0.24089	0.23515	0.12846	0.1958	0.1548	0.17631	0.16762	0.20465	0.15071	0.18036	0.13694	0.12029	0.13172	0.17634	0.15171	0.17765	0.1096	0.10965	0.18338	0.1698	0.15442	0.11749	0.11203	0.14803	0.12255	0.13286
954.45	0.24515	0.42115	0.37864	0.24923	0.23083	0.26739	0.18928	0.25409	0.32904	0.19174	0.25335	0.2321	0.13295	0.19729	0.16604	0.18578	0.16867	0.19895	0.14695	0.17893	0.13937	0.11642	0.12459	0.16788	0.14913	0.17737	0.11118	0.11741	0.18304	0.17459	0.15576	0.1159	0.11065	0.14518	0.11983	0.12537
955.4	0.23642	0.43722	0.38117	0.25897	0.21739	0.27577	0.18676	0.26388	0.33972	0.19625	0.2527	0.24209	0.13654	0.21601	0.16615	0.19021	0.16173	0.21081	0.14974	0.18543	0.15006	0.11706	0.12018	0.17058	0.1559	0.18874	0.1179	0.12648	0.18368	0.17973	0.15822	0.11963	0.12191	0.14464	0.1174	0.13032
956.35	0.22172	0.41736	0.38331	0.25193	0.21726	0.26923	0.17583	0.26577	0.34516	0.20156	0.26364	0.23601	0.1374	0.22338	0.16366	0.19579	0.16612	0.20588	0.15198	0.18043	0.15951	0.11979	0.11916	0.17613	0.15874	0.18719	0.1125	0.12266	0.18254	0.17588	0.15711	0.12368	0.12656	0.15242	0.11379	0.13171
957.29	0.22196	0.3862	0.37305	0.23595	0.20115	0.25807	0.17335	0.26934	0.33604	0.20258	0.26474	0.23372	0.138	0.20951	0.16051	0.19354	0.16378	0.19976	0.15404	0.17444	0.15616	0.12634	0.11717	0.17351	0.1581	0.17919	0.11926	0.11809	0.17901	0.1722	0.16043	0.12055	0.12607	0.14962	0.1049	0.13525
958.24	0.20486	0.38426	0.36951	0.2269	0.18835	0.25927	0.17123	0.26973	0.33601	0.20744	0.25617	0.24484	0.1414	0.22248	0.16039	0.19245	0.15509	0.19596	0.15006	0.16888	0.14932	0.12836	0.11542	0.18251	0.15805	0.18329	0.12204	0.11891	0.17487	0.17527	0.16106	0.1166	0.12438	0.14972	0.10204	0.13615
959.17	0.19246	0.37177	0.35315	0.20951	0.17859	0.23807	0.16485	0.26942	0.33397	0.20311	0.23784	0.24643	0.14706	0.21727	0.1605	0.18797	0.14948	0.19537	0.15149	0.17039	0.15166	0.12713	0.11228	0.1867	0.16135	0.1765	0.12223	0.11608	0.17163	0.1748	0.16449	0.11286	0.12786	0.14321	0.1045	0.13994
960.11	0.19243	0.36074	0.34632	0.20139	0.15396	0.22897	0.15777	0.26905	0.32059	0.20301	0.23659	0.24482	0.15062	0.20926	0.17166	0.20152	0.14278	0.18321	0.14359	0.16276	0.14677	0.13144	0.11352	0.18391	0.16317	0.17137	0.1278	0.11609	0.16361	0.1722	0.16389	0.11344	0.11813	0.14218	0.10999	0.13612
961.06	0.18751	0.36786	0.32829	0.18752	0.14905	0.23193	0.16212	0.26215	0.31157	0.18109	0.21816	0.24137	0.15485	0.21298	0.17077	0.20497	0.13867	0.18322	0.13481	0.16356	0.14282	0.12424	0.1088	0.18444	0.1579	0.17285	0.12728	0.11919	0.16534	0.17914	0.16301	0.10987	0.11706	0.13714	0.10719	0.1367
962.01	0.16893	0.35393	0.31228	0.18457	0.1523	0.22409	0.15638	0.25613	0.30971	0.17127	0.21035	0.21733	0.1586	0.21225	0.17053	0.2063	0.14522	0.18821	0.1175	0.16879	0.13977	0.12584	0.10892	0.16993	0.15013	0.16824	0.11656	0.12281	0.16932	0.17969	0.15823	0.11235	0.11961	0.13744	0.10958	0.12863
962.95	0.15583	0.34215	0.29664	0.16219	0.13638	0.20065	0.13234	0.24802	0.27785	0.14631	0.19626	0.19286	0.135	0.20252	0.16521	0.19802	0.14243	0.17939	0.095786	0.16668	0.13111	0.11839	0.10881	0.14999	0.14418	0.16115	0.10759	0.11704	0.16621	0.17717	0.14166	0.11249	0.11362	0.13268	0.10731	0.11906
963.9	0.16131	0.34512	0.277	0.15677	0.13662	0.19738	0.12617	0.22398	0.27943	0.14925	0.19848	0.17965	0.12483	0.20166	0.15939	0.19841	0.1423	0.1688	0.090305	0.15898	0.13225	0.12069	0.11401	0.13668	0.14089	0.15727	0.099453	0.11588	0.1726	0.17263	0.14011	0.11098	0.11427	0.13128	0.1066	0.1209
964.82	0.15292	0.35553	0.2446	0.13967	0.1449	0.18183	0.10492	0.20062	0.2722	0.13723	0.18913	0.18192	0.11764	0.20501	0.13534	0.17612	0.13628	0.15999	0.088074	0.15921	0.12807	0.11399	0.10368	0.13387	0.13262	0.15326	0.080005	0.10202	0.17263	0.16525	0.1366	0.10725	0.11755	0.12916	0.094914	0.12672
965.77	0.15475	0.33669	0.24056	0.13385	0.11943	0.16273	0.079391	0.18215	0.26293	0.12495	0.17891	0.17126	0.10672	0.18578	0.12863	0.17258	0.1286	0.15156	0.087024	0.1533	0.10965	0.11067	0.10679	0.11912	0.12333	0.14481	0.080262	0.09739	0.162	0.15066	0.1328	0.10165	0.11061	0.12472	0.094686	0.11672
966.71	0.14828	0.3535	0.23336	0.12358	0.098569	0.14857	0.066773	0.17252	0.25164	0.12069	0.15882	0.18002	0.096435	0.18073	0.12473	0.17161	0.11158	0.13623	0.088509	0.14221	0.10745	0.098458	0.096752	0.1263	0.11266	0.14674	0.081533	0.08762	0.15362	0.14309	0.12933	0.099337	0.10834	0.11451	0.086701	0.1224
967.66	0.13123	0.35904	0.21984	0.12669	0.097925	0.13415	0.060553	0.16918	0.25167	0.12628	0.15392	0.17824	0.092881	0.1751	0.12304	0.16639	0.096537	0.12286	0.094561	0.13782	0.10165	0.096676	0.084564	0.12858	0.11188	0.14059	0.071239	0.081994	0.15077	0.12836	0.13435	0.097689	0.10327	0.10586	0.077262	0.12606
968.61	0.13393	0.36134	0.21047	0.12901	0.093824	0.12089	0.061205	0.17572	0.24513	0.10489	0.14589	0.17237	0.08095	0.17306	0.11857	0.16134	0.093069	0.11528	0.092912	0.1397	0.097172	0.089109	0.075963	0.13125	0.1062	0.14136	0.070736	0.075625	0.14096	0.11843	0.13077	0.10156	0.10574	0.1039	0.072078	0.12597
969.55	0.13283	0.34761	0.20882	0.13247	0.077816	0.11905	0.063143	0.16946	0.23648	0.087674	0.13202	0.1433	0.073061	0.15618	0.11851	0.16559	0.078207	0.11201	0.092745	0.11922	0.088363	0.076605	0.081805	0.12222	0.098154	0.13186	0.068481	0.078537	0.13141	0.12277	0.12901	0.095236	0.10305	0.09999	0.069191	0.11287
970.47	0.11907	0.36209	0.18625	0.14468	0.097155	0.10564	0.0675	0.16683	0.22333	0.093634	0.13084	0.13819	0.065095	0.15275	0.11233	0.16029	0.073263	0.10209	0.093081	0.12109	0.091476	0.078104	0.076046	0.11733	0.10042	0.12635	0.061146	0.076884	0.13412	0.12315	0.12618	0.09679	0.10516	0.092242	0.067284	0.11195
971.42	0.11291	0.37022	0.16052	0.14591	0.086274	0.10781	0.072353	0.15434	0.21503	0.079408	0.13766	0.13159	0.05796	0.14924	0.10538	0.15519	0.062658	0.10506	0.1012	0.11541	0.086679	0.074477	0.089748	0.10847	0.10829	0.12294	0.049733	0.076066	0.12625	0.12967	0.12384	0.089848	0.10593	0.089437	0.070621	0.10449
972.37	0.11746	0.36322	0.15346	0.14733	0.077208	0.10825	0.092959	0.14239	0.2203	0.067666	0.13266	0.13353	0.059528	0.14245	0.096895	0.15741	0.06675	0.11489	0.11031	0.11073	0.099816	0.069002	0.087933	0.11042	0.10523	0.12504	0.057957	0.076859	0.12524	0.1376	0.12639	0.090353	0.11551	0.10276	0.071713	0.10557
973.31	0.10094	0.3728	0.15674	0.13494	0.090284	0.1116	0.081889	0.14218	0.2138	0.069844	0.12069	0.12285	0.05853	0.13805	0.089635	0.14939	0.064363	0.11972	0.10875	0.10416	0.099822	0.067627	0.085942	0.10393	0.10267	0.12453	0.054769	0.072477	0.13075	0.14107	0.11845	0.091794	0.10932	0.10227	0.064834	0.1011
974.26	0.079536	0.35014	0.13965	0.11611	0.084443	0.10195	0.078929	0.137	0.20255	0.068172	0.12321	0.12956	0.055466	0.12662	0.083363	0.1318	0.075949	0.12187	0.099718	0.10358	0.093986	0.069637	0.081379	0.099632	0.095008	0.11297	0.050151	0.066395	0.13254	0.13126	0.11097	0.088498	0.10652	0.096467	0.070702	0.098803
975.18	0.089428	0.33553	0.13983	0.1078	0.070174	0.11525	0.08221	0.13335	0.21771	0.068958	0.14285	0.13451	0.057786	0.12955	0.094615	0.13138	0.073152	0.129	0.096172	0.10297	0.10777	0.066296	0.09299	0.11251	0.098941	0.11576	0.053525	0.067159	0.13384	0.13214	0.11899	0.094922	0.11136	0.098643	0.083656	0.10579
976.12	0.092163	0.31798	0.14592	0.10232	0.078861	0.10849	0.077899	0.13609	0.21973	0.082612	0.13688	0.13426	0.056428	0.12744	0.093819	0.1234	0.079396	0.12002	0.087295	0.10242	0.113	0.068354	0.077906	0.1029	0.10208	0.11289	0.055893	0.064131	0.13755	0.12161	0.11542	0.1072	0.11211	0.10657	0.080904	0.10882
977.07	0.10077	0.31437	0.14058	0.10285	0.084989	0.11722	0.068576	0.14165	0.21572	0.083338	0.1448	0.13119	0.055764	0.12809	0.090061	0.12281	0.078418	0.11421	0.077285	0.099983	0.10523	0.069203	0.08367	0.0975	0.10005	0.11448	0.048972	0.066319	0.14095	0.11784	0.11385	0.10273	0.11321	0.10033	0.093977	0.11211
978.01	0.10041	0.29037	0.13689	0.10646	0.062038	0.12353	0.075296	0.13997	0.21958	0.086984	0.1564	0.14886	0.060695	0.12158	0.092524	0.11997	0.084481	0.11202	0.081552	0.098904	0.10224	0.077371	0.089848	0.096061	0.10125	0.11073	0.049431	0.063548	0.13822	0.11412	0.12104	0.10491	0.11809	0.10211	0.10165	0.11101
978.96	0.1083	0.29056	0.14523	0.11781	0.077995	0.13393	0.083671	0.14463	0.23234	0.094088	0.16564	0.14211	0.056793	0.12816	0.094691	0.12829	0.087531	0.10681	0.088223	0.11158	0.11246	0.078476	0.092106	0.097877	0.10835	0.11467	0.057611	0.06479	0.14857	0.11921	0.12735	0.11385	0.12342	0.10862	0.11003	0.11638
979.88	0.09352	0.2803	0.13652	0.10101	0.071882	0.12713	0.071648	0.1432	0.22271	0.088135	0.1513	0.15091	0.056583	0.11973	0.086774	0.11838	0.088348	0.096572	0.087099	0.10742	0.10117	0.080254	0.080481	0.093481	0.10024	0.11527	0.053513	0.058257	0.13947	0.11778	0.12004	0.10423	0.11898	0.11158	0.10097	0.11916
980.82	0.099067	0.27707	0.14004	0.10921	0.072286	0.13626	0.071926	0.13772	0.21921	0.088589	0.15198	0.16546	0.063538	0.11567	0.084048	0.1332	0.085733	0.1012	0.089677	0.11084	0.10004	0.087018	0.076646	0.10879	0.099661	0.11997	0.057593	0.06779	0.14333	0.11978	0.12372	0.098074	0.11893	0.11304	0.099883	0.12689
981.77	0.088554	0.27246	0.13479	0.095379	0.079884	0.13462	0.071962	0.13065	0.21257	0.098088	0.14303	0.16839	0.066147	0.11467	0.089584	0.13093	0.085684	0.10312	0.093493	0.11353	0.10151	0.085644	0.069916	0.11246	0.10046	0.11747	0.058445	0.060345	0.14276	0.12668	0.12716	0.097707	0.11306	0.10965	0.08551	0.12724
982.71	0.092748	0.26938	0.12868	0.094257	0.084518	0.13163	0.071309	0.13195	0.19154	0.096201	0.14036	0.16821	0.069848	0.11864	0.089553	0.13623	0.075842	0.10629	0.084019	0.1248	0.093872	0.072895	0.067706	0.12067	0.093971	0.12732	0.056814	0.063038	0.13721	0.13498	0.12589	0.099286	0.10414	0.11756	0.089117	0.12521
983.63	0.092959	0.25389	0.1323	0.094943	0.078143	0.12428	0.060218	0.12759	0.1867	0.081488	0.13424	0.18425	0.060585	0.11776	0.094867	0.14143	0.069995	0.11291	0.078567	0.11632	0.090194	0.067109	0.063819	0.12428	0.097037	0.13092	0.053058	0.067126	0.12826	0.13371	0.12359	0.096521	0.10127	0.11152	0.078846	0.12453
984.58	0.11073	0.25552	0.14617	0.11349	0.089698	0.13224	0.066987	0.13132	0.17751	0.09044	0.14526	0.18171	0.062509	0.11861	0.10961	0.15007	0.083854	0.12653	0.080694	0.12135	0.089547	0.076906	0.071751	0.12362	0.099983	0.13709	0.060502	0.072693	0.13985	0.14378	0.12369	0.10228	0.10177	0.1213	0.081518	0.12697
985.52	0.11175	0.26424	0.14808	0.11678	0.10573	0.14481	0.072119	0.14049	0.19295	0.094952	0.15566	0.17816	0.06896	0.13046	0.12149	0.15518	0.10123	0.13475	0.088235	0.13045	0.095602	0.084478	0.087017	0.12427	0.10371	0.14531	0.068926	0.074815	0.14572	0.16212	0.13127	0.10318	0.10637	0.12978	0.087328	0.12172
986.46	0.11433	0.2618	0.1672	0.14206	0.11233	0.13997	0.077747	0.14857	0.20647	0.10256	0.16659	0.18362	0.076629	0.13336	0.13607	0.15822	0.11885	0.13851	0.092178	0.12912	0.096009	0.093572	0.092601	0.13021	0.11445	0.15066	0.074954	0.092312	0.15413	0.15485	0.13139	0.10926	0.11029	0.13935	0.09537	0.12292
987.41	0.11585	0.26487	0.15891	0.12502	0.10599	0.14483	0.069618	0.13254	0.22078	0.10271	0.17084	0.1729	0.068616	0.1402	0.13429	0.14813	0.12559	0.13557	0.092221	0.11633	0.10923	0.10123	0.094988	0.12057	0.11956	0.15424	0.075783	0.085454	0.16558	0.15331	0.12745	0.098414	0.12151	0.13762	0.093483	0.12393
988.33	0.12132	0.27102	0.15391	0.12129	0.11245	0.16118	0.075054	0.15019	0.23139	0.10818	0.18195	0.166	0.084114	0.14375	0.14203	0.1437	0.13588	0.14235	0.098281	0.12796	0.11587	0.10301	0.099081	0.12113	0.11682	0.15981	0.081956	0.080305	0.17405	0.16027	0.1333	0.10236	0.12722	0.14248	0.10007	0.12589
989.27	0.099748	0.24816	0.13173	0.1064	0.097732	0.15127	0.075506	0.15307	0.2317	0.10768	0.17136	0.16156	0.075028	0.14092	0.13183	0.13524	0.12322	0.13167	0.098429	0.12591	0.11445	0.083553	0.084483	0.1133	0.11665	0.1469	0.075529	0.077688	0.1641	0.14906	0.13807	0.10517	0.1262	0.13369	0.094909	0.1194
990.21	0.097159	0.23123	0.12904	0.10216	0.084367	0.13784	0.067943	0.15946	0.22772	0.10563	0.17091	0.16364	0.066927	0.13386	0.12332	0.13231	0.11561	0.13115	0.096709	0.12041	0.11203	0.08141	0.077141	0.10617	0.12186	0.13902	0.074142	0.072797	0.16284	0.14289	0.12905	0.11114	0.12684	0.13104	0.094881	0.11852
991.16	0.10433	0.23376	0.1126	0.090708	0.061952	0.14212	0.067176	0.15724	0.22298	0.096913	0.17237	0.15753	0.060863	0.13817	0.11359	0.13975	0.10204	0.13976	0.10332	0.13154	0.11308	0.080299	0.078806	0.096109	0.11539	0.14157	0.074328	0.066848	0.15412	0.1496	0.13321	0.11833	0.12912	0.13336	0.094831	0.11301
992.08	0.099064	0.22157	0.11272	0.10579	0.078933	0.14746	0.073861	0.17193	0.22336	0.11189	0.17318	0.16756	0.064142	0.12966	0.11194	0.15585	0.11178	0.14751	0.11187	0.14475	0.11063	0.083966	0.075524	0.10887	0.11973	0.13187	0.074511	0.078265	0.15223	0.15448	0.14235	0.13143	0.12989	0.13607	0.091566	0.11857
993.02	0.0964	0.21509	0.10148	0.10186	0.073492	0.13157	0.070504	0.16315	0.20796	0.1215	0.16726	0.16685	0.064804	0.1351	0.10396	0.15854	0.10753	0.14816	0.11568	0.14047	0.10693	0.090661	0.07661	0.10689	0.12297	0.1289	0.070023	0.083852	0.14841	0.15141	0.14369	0.13051	0.12746	0.14055	0.089364	0.11377
993.96	0.099168	0.2307	0.10885	0.11012	0.081686	0.13423	0.074072	0.15621	0.21036	0.11418	0.16669	0.17126	0.075869	0.14485	0.1092	0.16479	0.10846	0.15184	0.11965	0.14363	0.11196	0.095751	0.083241	0.11438	0.12143	0.13789	0.074189	0.088136	0.14583	0.15312	0.14315	0.12902	0.13041	0.1373	0.091799	0.11879
994.9	0.099723	0.24595	0.097948	0.1126	0.072894	0.14299	0.088308	0.15191	0.20322	0.10934	0.16397	0.16852	0.086226	0.15767	0.11625	0.15922	0.10528	0.15667	0.12248	0.14712	0.1162	0.08685	0.086295	0.11951	0.11457	0.14586	0.07246	0.090307	0.14485	0.15315	0.1529	0.12868	0.13149	0.13989	0.09212	0.12081
995.82	0.083691	0.25545	0.10183	0.11511	0.082304	0.13853	0.086837	0.14624	0.19276	0.10999	0.16407	0.16694	0.091643	0.15033	0.1194	0.15088	0.1042	0.15571	0.10816	0.14126	0.11838	0.080186	0.083908	0.12621	0.11468	0.15006	0.076924	0.082614	0.14605	0.15232	0.1489	0.12572	0.13017	0.1345	0.087813	0.12357
996.77	0.088752	0.27123	0.11	0.11363	0.075487	0.1235	0.086653	0.14812	0.18665	0.090839	0.17517	0.16848	0.094966	0.15737	0.13485	0.15019	0.10307	0.146	0.1148	0.14208	0.11607	0.074515	0.086079	0.12379	0.1164	0.15805	0.082692	0.088434	0.14575	0.14771	0.15216	0.12768	0.12873	0.12591	0.094689	0.12478
997.71	0.092469	0.28655	0.11954	0.12372	0.087305	0.13216	0.1092	0.15417	0.2065	0.10417	0.17736	0.17557	0.10354	0.16172	0.14659	0.16176	0.10824	0.1471	0.12507	0.1536	0.12012	0.078951	0.086553	0.13059	0.12625	0.16289	0.090749	0.099144	0.15409	0.15604	0.16133	0.1365	0.13755	0.13246	0.099931	0.13483
998.65	0.10336	0.29592	0.13357	0.12194	0.09874	0.13963	0.09937	0.1587	0.21612	0.11563	0.18874	0.17392	0.10557	0.1668	0.15841	0.16953	0.12124	0.15578	0.12623	0.15229	0.1233	0.086997	0.099094	0.12923	0.13535	0.16802	0.10099	0.096134	0.16839	0.16391	0.16331	0.14072	0.13807	0.13564	0.1171	0.13221
999.57	0.10174	0.29357	0.1408	0.1042	0.11221	0.14331	0.089901	0.15757	0.22198	0.11681	0.18918	0.18023	0.10217	0.15582	0.16871	0.1752	0.12766	0.15297	0.1253	0.14793	0.12179	0.098693	0.10627	0.13462	0.13865	0.16075	0.10473	0.090289	0.16755	0.164	0.16217	0.14257	0.1392	0.13506	0.12065	0.13955
1000.5	0.12347	0.2872	0.14211	0.095893	0.12065	0.14459	0.092312	0.17535	0.23499	0.12544	0.18748	0.18207	0.10624	0.15533	0.1745	0.17827	0.13932	0.15351	0.13566	0.16073	0.13153	0.10974	0.1227	0.1367	0.14617	0.15118	0.10573	0.098437	0.17517	0.17014	0.17494	0.15539	0.1488	0.13508	0.12875	0.14405
1001.5	0.11319	0.28151	0.12905	0.099678	0.1168	0.15185	0.096405	0.17868	0.25311	0.13832	0.17109	0.17798	0.10737	0.15447	0.16035	0.18342	0.13522	0.16224	0.1367	0.15296	0.13865	0.121	0.13272	0.13832	0.14878	0.15079	0.10291	0.097478	0.17791	0.17565	0.18057	0.1531	0.15561	0.1493	0.12958	0.13863
1002.4	0.10993	0.27444	0.12876	0.10082	0.11316	0.14902	0.080997	0.17822	0.24303	0.13151	0.1687	0.17167	0.10977	0.1553	0.15626	0.17407	0.13632	0.17097	0.13086	0.15839	0.14148	0.12165	0.13486	0.13544	0.14409	0.15635	0.10071	0.090225	0.17804	0.17425	0.18009	0.15008	0.15497	0.14937	0.1282	0.13763
1003.3	0.10643	0.29273	0.11917	0.099188	0.11221	0.14782	0.087456	0.18899	0.24181	0.13756	0.16556	0.18362	0.12464	0.15774	0.14768	0.17019	0.13301	0.17225	0.13169	0.16591	0.13855	0.12582	0.13037	0.14751	0.14635	0.16521	0.10318	0.091416	0.17815	0.18255	0.18789	0.15767	0.1636	0.1585	0.11975	0.14525
1004.3	0.11615	0.31418	0.12514	0.12772	0.13104	0.14942	0.10145	0.20985	0.26122	0.15544	0.17894	0.18373	0.13879	0.16593	0.14959	0.17469	0.13833	0.18764	0.1476	0.17573	0.14597	0.1317	0.14047	0.14954	0.15383	0.17776	0.11403	0.10627	0.19079	0.19281	0.20373	0.16818	0.16961	0.1694	0.13603	0.14889
1005.2	0.10286	0.33716	0.12944	0.13786	0.1244	0.16479	0.09222	0.20509	0.26371	0.15628	0.18419	0.18795	0.14506	0.17037	0.14817	0.17881	0.14132	0.19186	0.14466	0.17006	0.13831	0.13317	0.13709	0.15164	0.15773	0.18842	0.11603	0.10334	0.19074	0.19333	0.19638	0.16403	0.16749	0.18014	0.1422	0.1498
1006.1	0.11441	0.37324	0.15269	0.14769	0.14327	0.17727	0.10855	0.22463	0.25603	0.16607	0.1938	0.2048	0.15017	0.18047	0.16974	0.17833	0.15923	0.20048	0.15264	0.18982	0.14103	0.13801	0.14148	0.15764	0.16266	0.20153	0.12783	0.10482	0.20099	0.20446	0.2014	0.17938	0.17129	0.18448	0.15082	0.16552
1007.1	0.1276	0.41896	0.16728	0.1462	0.16361	0.17869	0.12048	0.23779	0.26794	0.17288	0.21367	0.21638	0.16144	0.18835	0.17786	0.18675	0.17151	0.20355	0.16273	0.19264	0.14306	0.14065	0.15815	0.167	0.16774	0.2159	0.13969	0.11046	0.21419	0.21341	0.2089	0.19085	0.17421	0.18995	0.1606	0.17879
1008	0.14018	0.45248	0.17819	0.15965	0.18068	0.19076	0.13627	0.24522	0.27229	0.1702	0.22453	0.22089	0.15867	0.19431	0.18444	0.19483	0.18502	0.21878	0.17371	0.20174	0.15059	0.15045	0.16991	0.1708	0.18082	0.22312	0.14308	0.12289	0.22675	0.21874	0.21166	0.19494	0.18014	0.19228	0.17345	0.18324
1008.9	0.14842	0.47441	0.17735	0.15099	0.17305	0.18233	0.14606	0.22778	0.26342	0.17031	0.22583	0.22365	0.15674	0.19911	0.18198	0.19417	0.18922	0.2131	0.18143	0.20197	0.1469	0.15119	0.16495	0.17753	0.18442	0.2255	0.13773	0.12026	0.2245	0.21829	0.21578	0.19093	0.18368	0.1906	0.1655	0.18058
1009.9	0.17186	0.50902	0.17123	0.15516	0.19935	0.17927	0.17375	0.25048	0.29165	0.17531	0.23305	0.22845	0.16191	0.21898	0.18287	0.20107	0.19044	0.21415	0.19639	0.21742	0.16738	0.16052	0.17698	0.18889	0.18666	0.23103	0.14278	0.13634	0.2368	0.22442	0.2327	0.20299	0.19535	0.19723	0.17242	0.18774
1010.8	0.18325	0.54046	0.17187	0.15022	0.19584	0.18332	0.16411	0.24248	0.30132	0.17009	0.2331	0.23373	0.17289	0.22274	0.18244	0.20644	0.17857	0.2186	0.19719	0.2228	0.17109	0.16298	0.17624	0.19408	0.18993	0.22643	0.14904	0.13995	0.2382	0.22061	0.23077	0.20583	0.19717	0.19118	0.17	0.19291
1011.7	0.18869	0.57508	0.15467	0.1531	0.18654	0.1954	0.16538	0.24427	0.30437	0.1658	0.2166	0.24007	0.16504	0.22617	0.1811	0.21622	0.17702	0.21667	0.1976	0.21986	0.18063	0.17245	0.17028	0.20413	0.19968	0.22522	0.14196	0.14515	0.23125	0.21664	0.23056	0.21011	0.19782	0.19047	0.1713	0.19457
1012.7	0.19139	0.61058	0.1518	0.15385	0.18454	0.19651	0.16554	0.25197	0.31116	0.16674	0.2095	0.24139	0.16384	0.23099	0.17778	0.21627	0.16869	0.20834	0.19505	0.22234	0.18295	0.17201	0.17103	0.2073	0.19678	0.22945	0.13967	0.14439	0.23072	0.21232	0.23526	0.21522	0.20296	0.1953	0.17132	0.20107
1013.6	0.19891	0.6677	0.16312	0.16539	0.19369	0.2019	0.16532	0.26993	0.32499	0.16856	0.19939	0.24661	0.16628	0.24206	0.18581	0.22781	0.17025	0.21294	0.18611	0.22883	0.19664	0.17286	0.17937	0.20945	0.2001	0.23681	0.14832	0.15576	0.2359	0.21444	0.23261	0.22551	0.2099	0.20219	0.17528	0.20791
1014.5	0.20998	0.70484	0.17105	0.16272	0.19391	0.21737	0.1626	0.26374	0.31887	0.17077	0.19803	0.26196	0.17061	0.23846	0.19435	0.23313	0.16948	0.21498	0.18733	0.21918	0.19781	0.17383	0.17216	0.21472	0.20482	0.24337	0.15087	0.14995	0.23427	0.21662	0.23112	0.22835	0.20708	0.20353	0.17656	0.21658
1015.5	0.21519	0.73294	0.16531	0.16517	0.20769	0.21195	0.16741	0.26462	0.31877	0.18181	0.19239	0.2571	0.16335	0.23483	0.19901	0.23281	0.17991	0.21827	0.18293	0.21268	0.20163	0.1695	0.1736	0.21473	0.20677	0.25066	0.15131	0.14871	0.2302	0.21874	0.24002	0.22545	0.21027	0.21025	0.17973	0.21833
1016.4	0.21336	0.77914	0.18134	0.17976	0.21149	0.2205	0.1728	0.27664	0.31818	0.18928	0.20019	0.25399	0.17298	0.23932	0.20843	0.23098	0.17402	0.22749	0.18401	0.22083	0.19749	0.16744	0.18063	0.21357	0.20126	0.25302	0.16236	0.14909	0.23657	0.22021	0.24209	0.22906	0.21859	0.21291	0.17696	0.21791
1017.3	0.21392	0.82275	0.18723	0.18011	0.20771	0.21673	0.17924	0.28229	0.31434	0.19982	0.1972	0.25889	0.1744	0.24267	0.21678	0.23557	0.17786	0.23025	0.18876	0.22627	0.19655	0.17386	0.17992	0.22127	0.20737	0.25189	0.16891	0.15285	0.23384	0.22478	0.24641	0.22957	0.21171	0.21574	0.17299	0.22043
1018.3	0.20265	0.84349	0.18063	0.17176	0.19971	0.21689	0.17353	0.27297	0.30408	0.19967	0.20013	0.25557	0.17372	0.23583	0.21158	0.22831	0.17789	0.23107	0.18859	0.22687	0.19317	0.17477	0.18298	0.2275	0.20944	0.24475	0.16491	0.14515	0.23063	0.22807	0.23951	0.22802	0.20608	0.21663	0.17428	0.22151
1019.2	0.20587	0.89133	0.19084	0.17804	0.19448	0.21365	0.18014	0.27554	0.30657	0.2109	0.20324	0.24739	0.1743	0.24091	0.21891	0.2271	0.18842	0.24284	0.19977	0.23638	0.19392	0.18112	0.18884	0.22762	0.21403	0.24445	0.17473	0.14765	0.23848	0.23714	0.23675	0.22572	0.21343	0.21816	0.1718	0.2199
1020.1	0.20808	0.91534	0.18335	0.18382	0.18362	0.22834	0.17949	0.27044	0.31002	0.20635	0.21331	0.24675	0.18342	0.23805	0.20724	0.22832	0.18445	0.24339	0.20142	0.23615	0.20209	0.18013	0.19172	0.23216	0.22092	0.24123	0.174	0.15576	0.24485	0.24019	0.23506	0.22654	0.21931	0.21695	0.1735	0.21833
1021.1	0.21056	0.91968	0.18964	0.17222	0.18172	0.21356	0.1743	0.24979	0.30704	0.2078	0.21002	0.24259	0.17335	0.23174	0.20663	0.22012	0.18037	0.23443	0.19861	0.22213	0.20318	0.181	0.19535	0.22167	0.22334	0.2352	0.17162	0.15481	0.24138	0.24208	0.23667	0.21944	0.2153	0.21522	0.17551	0.21042
1022	0.22285	0.93025	0.19225	0.17554	0.18232	0.20767	0.16768	0.24969	0.31949	0.20432	0.21366	0.24298	0.18377	0.22981	0.20359	0.22059	0.18033	0.23818	0.20184	0.2116	0.21661	0.18079	0.19969	0.21483	0.21876	0.22936	0.16833	0.14785	0.24463	0.23904	0.23312	0.22878	0.2287	0.21387	0.17575	0.20909
1022.9	0.23177	0.9256	0.19453	0.17588	0.17224	0.207	0.16154	0.2532	0.31594	0.19197	0.21252	0.24399	0.17316	0.22959	0.20373	0.22703	0.17784	0.24073	0.19985	0.20552	0.22272	0.17425	0.19338	0.20918	0.21116	0.23124	0.16652	0.15045	0.24775	0.23421	0.23772	0.22496	0.23169	0.20321	0.17574	0.20896
1023.9	0.22535	0.89264	0.18467	0.17316	0.16104	0.19837	0.15275	0.25047	0.29195	0.17062	0.19959	0.23435	0.16209	0.21101	0.19572	0.22689	0.17162	0.23357	0.18487	0.19425	0.20865	0.15677	0.1904	0.20237	0.19709	0.22307	0.15227	0.15151	0.2349	0.23112	0.23396	0.21624	0.21995	0.19179	0.17565	0.20756
1024.8	0.22649	0.86874	0.1865	0.16588	0.16584	0.18149	0.15235	0.25662	0.27986	0.16741	0.18673	0.22917	0.15794	0.20634	0.19992	0.22747	0.17062	0.22949	0.18378	0.19168	0.19301	0.16043	0.1907	0.20391	0.18815	0.21803	0.15299	0.15568	0.22831	0.22857	0.22898	0.21426	0.21114	0.19029	0.16902	0.20465
1025.7	0.22559	0.84867	0.17845	0.15808	0.15865	0.18177	0.14082	0.26428	0.27684	0.16441	0.19553	0.23838	0.15537	0.19784	0.19601	0.22123	0.17407	0.23038	0.17832	0.19331	0.19426	0.1615	0.18484	0.21423	0.17881	0.21595	0.15369	0.14553	0.22122	0.22679	0.21377	0.2172	0.20924	0.18526	0.1717	0.20931
1026.7	0.22036	0.79762	0.15372	0.14443	0.14891	0.18403	0.13999	0.2484	0.26028	0.16364	0.19836	0.22424	0.14373	0.17725	0.18677	0.21209	0.17029	0.23099	0.17165	0.18186	0.18032	0.15913	0.18325	0.20659	0.17427	0.20337	0.1443	0.14343	0.21406	0.23014	0.20752	0.20412	0.19257	0.1855	0.17775	0.20202
1027.6	0.22015	0.75882	0.16356	0.1445	0.15875	0.16869	0.14471	0.24465	0.26383	0.16486	0.20886	0.229	0.15027	0.17167	0.18975	0.20761	0.17378	0.21664	0.17356	0.17949	0.17087	0.15597	0.1851	0.20151	0.17262	0.19638	0.1432	0.14297	0.21537	0.22979	0.20655	0.20403	0.19062	0.18537	0.17657	0.20122
1028.5	0.24159	0.74076	0.1605	0.15068	0.16104	0.1585	0.14417	0.23795	0.27287	0.16819	0.21742	0.22875	0.15205	0.18392	0.19523	0.20006	0.17396	0.21555	0.17085	0.17744	0.17868	0.16338	0.18324	0.20062	0.17783	0.20224	0.14733	0.14236	0.22122	0.22446	0.20248	0.20395	0.19851	0.18311	0.17373	0.19413
1029.4	0.24422	0.71806	0.15717	0.14818	0.15805	0.14816	0.14125	0.23515	0.27116	0.1652	0.22641	0.2256	0.14503	0.17726	0.18884	0.19382	0.17111	0.20836	0.16626	0.17777	0.18112	0.16475	0.18436	0.19327	0.17413	0.19839	0.13712	0.13582	0.22015	0.22169	0.19707	0.19501	0.19256	0.18266	0.17628	0.19225
1030.4	0.25752	0.68145	0.15594	0.14734	0.16032	0.14757	0.15057	0.22421	0.25583	0.16195	0.2093	0.20605	0.13743	0.17135	0.18326	0.19828	0.17833	0.19644	0.15772	0.17554	0.16608	0.16121	0.17914	0.18303	0.17432	0.18694	0.13042	0.13659	0.22607	0.22048	0.19852	0.18529	0.18622	0.17914	0.16685	0.18159
1031.3	0.27814	0.66628	0.18058	0.1606	0.15738	0.14582	0.14947	0.24185	0.25096	0.15608	0.20762	0.20334	0.13525	0.17747	0.18643	0.20021	0.1739	0.19394	0.15602	0.18749	0.16521	0.15378	0.17062	0.18298	0.17995	0.19568	0.1317	0.14123	0.22093	0.21865	0.19083	0.18561	0.18702	0.17035	0.15627	0.17882
1032.2	0.28769	0.65921	0.17414	0.14927	0.16194	0.15596	0.14525	0.24363	0.25132	0.15542	0.19326	0.18801	0.12869	0.17429	0.17569	0.19804	0.16348	0.19911	0.14513	0.18115	0.1617	0.15139	0.16085	0.17989	0.17181	0.19341	0.12118	0.13426	0.21466	0.21499	0.17932	0.18192	0.18486	0.16228	0.15038	0.16757
1033.2	0.27135	0.6133	0.18281	0.13431	0.14741	0.15547	0.135	0.22642	0.23859	0.14811	0.18047	0.18713	0.11699	0.1553	0.16508	0.1941	0.14741	0.19071	0.13709	0.17262	0.1521	0.14309	0.15063	0.16858	0.16375	0.17687	0.11298	0.12169	0.20619	0.20479	0.17628	0.16872	0.17854	0.1568	0.14245	0.16768
1034.1	0.27673	0.59731	0.19643	0.13649	0.13967	0.16079	0.13594	0.22164	0.23615	0.13218	0.1748	0.18741	0.11661	0.15369	0.17132	0.19103	0.13742	0.18569	0.13703	0.16678	0.14969	0.13372	0.14259	0.15987	0.15895	0.17445	0.11005	0.10562	0.2019	0.1988	0.1749	0.16854	0.17711	0.14208	0.13903	0.16254
1035	0.28247	0.58289	0.19748	0.13096	0.1309	0.15788	0.12953	0.2225	0.24164	0.12333	0.18044	0.1806	0.11724	0.15282	0.17154	0.192	0.12519	0.18661	0.14565	0.16706	0.15141	0.12551	0.14237	0.14699	0.15727	0.18141	0.10927	0.10258	0.19369	0.19754	0.17296	0.16936	0.17463	0.13949	0.1396	0.15701
1036	0.27925	0.56191	0.19998	0.12296	0.13283	0.14923	0.11795	0.20541	0.24325	0.12404	0.17467	0.16894	0.11924	0.14505	0.17163	0.18831	0.12045	0.17505	0.13685	0.16741	0.14789	0.12422	0.13872	0.14318	0.14309	0.17368	0.1126	0.099293	0.20117	0.19099	0.17601	0.16188	0.17181	0.13422	0.13513	0.152
1036.9	0.27083	0.53159	0.1936	0.13274	0.13345	0.15269	0.09749	0.19379	0.22452	0.11915	0.17	0.169	0.11231	0.139	0.1724	0.17822	0.11595	0.16666	0.12687	0.16938	0.13855	0.11816	0.13559	0.12696	0.14282	0.17019	0.11646	0.098589	0.20159	0.1866	0.16706	0.15255	0.16212	0.12823	0.13481	0.15155
1037.8	0.26678	0.51754	0.19199	0.12901	0.14138	0.16171	0.089203	0.19954	0.22556	0.12632	0.16987	0.16674	0.11252	0.13932	0.16859	0.17835	0.12103	0.16705	0.12831	0.17014	0.13126	0.11803	0.13445	0.12396	0.14297	0.17317	0.11886	0.0981	0.202	0.18899	0.15756	0.15491	0.14988	0.13352	0.13153	0.14545
1038.8	0.25834	0.48613	0.18182	0.11731	0.1333	0.14784	0.074299	0.20145	0.22316	0.12812	0.16417	0.16142	0.10492	0.13796	0.16512	0.17021	0.11662	0.1629	0.11966	0.15975	0.1253	0.11538	0.12752	0.12529	0.1336	0.16853	0.11757	0.09575	0.19846	0.17902	0.1477	0.1536	0.14823	0.13717	0.12315	0.14536
1039.7	0.25151	0.46483	0.18141	0.11759	0.13549	0.13614	0.075704	0.19611	0.2132	0.12992	0.15487	0.15858	0.096502	0.12807	0.16507	0.16007	0.11263	0.15593	0.11447	0.14637	0.12057	0.11752	0.11908	0.12961	0.12745	0.15781	0.1163	0.09147	0.19828	0.1684	0.1492	0.14262	0.14529	0.13675	0.1156	0.14618
1040.6	0.2282	0.43984	0.17036	0.11184	0.12404	0.14346	0.076659	0.18816	0.1996	0.1289	0.14404	0.15732	0.080062	0.12296	0.15776	0.15053	0.10442	0.15642	0.11169	0.13247	0.1208	0.11025	0.11455	0.11504	0.1166	0.15636	0.10903	0.082944	0.18654	0.16361	0.13987	0.13598	0.1387	0.13459	0.10815	0.13366
1041.5	0.22444	0.41764	0.16898	0.10883	0.11252	0.13288	0.081249	0.19875	0.19207	0.13184	0.14124	0.14288	0.079285	0.12368	0.15751	0.14921	0.10531	0.15707	0.11489	0.12597	0.1188	0.11794	0.11116	0.1136	0.11519	0.1581	0.10953	0.080855	0.17509	0.16468	0.1464	0.13479	0.13289	0.13931	0.096332	0.12588
1042.5	0.21373	0.38898	0.16398	0.10773	0.11299	0.12766	0.080646	0.19936	0.19372	0.11981	0.13222	0.13753	0.074207	0.12027	0.16451	0.14079	0.10059	0.14839	0.11071	0.11714	0.11762	0.10719	0.10557	0.10754	0.10719	0.15128	0.11254	0.079322	0.16889	0.16302	0.15005	0.13253	0.13757	0.13334	0.087472	0.11723
1043.4	0.19999	0.37415	0.17488	0.11663	0.116	0.14205	0.098775	0.19413	0.18287	0.11873	0.12009	0.12949	0.074059	0.11888	0.16112	0.14822	0.10509	0.14657	0.12329	0.12115	0.11189	0.10411	0.10199	0.1014	0.11731	0.15785	0.11778	0.085546	0.17136	0.16953	0.15589	0.1253	0.1279	0.13072	0.082231	0.10524
1044.3	0.186	0.35618	0.17241	0.11791	0.11869	0.15212	0.10146	0.20404	0.18889	0.10662	0.12604	0.13776	0.0807	0.1224	0.15485	0.14906	0.10651	0.15147	0.12221	0.13458	0.11929	0.09726	0.10501	0.098731	0.11801	0.15932	0.11032	0.090303	0.17002	0.17305	0.14749	0.14006	0.12562	0.12935	0.085511	0.099154
1045.2	0.1784	0.33663	0.15262	0.12598	0.12898	0.14438	0.090895	0.20147	0.18166	0.092245	0.12181	0.14152	0.071632	0.12295	0.14725	0.15161	0.10773	0.14646	0.11543	0.1331	0.10057	0.092797	0.10627	0.10166	0.11376	0.15799	0.10509	0.085953	0.16835	0.17038	0.14305	0.14295	0.12411	0.12552	0.08454	0.10915
1046.2	0.17416	0.31066	0.14599	0.12741	0.13617	0.15065	0.10185	0.19711	0.20089	0.084049	0.13128	0.14758	0.064517	0.11476	0.14288	0.15329	0.10963	0.14262	0.12194	0.13678	0.1068	0.085714	0.11149	0.10402	0.11006	0.15146	0.10404	0.080764	0.17458	0.17253	0.13989	0.14953	0.12964	0.12146	0.091615	0.10724
1047.1	0.17127	0.30412	0.13768	0.13459	0.13211	0.15232	0.095893	0.19002	0.19449	0.090133	0.1429	0.14574	0.060328	0.1182	0.12749	0.1567	0.10689	0.14806	0.1129	0.14379	0.10091	0.094387	0.11705	0.10887	0.10753	0.15135	0.092185	0.078983	0.17898	0.16815	0.14273	0.14995	0.12516	0.12215	0.097419	0.10662
1048	0.15938	0.28058	0.13378	0.12189	0.12813	0.14362	0.08042	0.19218	0.20044	0.09501	0.14656	0.15428	0.056486	0.11193	0.13129	0.14419	0.099339	0.14387	0.099686	0.13814	0.10681	0.098312	0.11716	0.10583	0.096544	0.14223	0.090279	0.071142	0.17142	0.1642	0.14253	0.14923	0.13049	0.12323	0.10533	0.10989
1049	0.14906	0.27022	0.12815	0.11255	0.11681	0.14082	0.066948	0.18542	0.20159	0.10629	0.13609	0.15796	0.054307	0.11146	0.13142	0.13933	0.095218	0.13947	0.099571	0.12969	0.10151	0.09574	0.11534	0.099203	0.099053	0.14383	0.087981	0.065853	0.1666	0.16571	0.14695	0.1414	0.12834	0.12348	0.10186	0.11826
1049.9	0.15414	0.26161	0.13832	0.10511	0.11765	0.14468	0.077952	0.1906	0.21882	0.11914	0.13722	0.16239	0.064943	0.11522	0.13022	0.14114	0.10353	0.14029	0.10828	0.12802	0.12194	0.096196	0.11025	0.094881	0.10808	0.1385	0.087922	0.06547	0.17358	0.17024	0.15051	0.13875	0.13289	0.11909	0.10157	0.11285
1050.8	0.13555	0.25825	0.14103	0.11063	0.11724	0.13988	0.080076	0.19059	0.21346	0.11683	0.13553	0.16645	0.067773	0.11009	0.13259	0.14632	0.10059	0.14247	0.11243	0.12297	0.12217	0.093713	0.10859	0.095887	0.10649	0.13802	0.085959	0.074488	0.17209	0.15893	0.15604	0.1324	0.13114	0.12091	0.098656	0.11728
1051.7	0.12504	0.25302	0.15521	0.10136	0.10436	0.13161	0.082093	0.19993	0.20886	0.11518	0.1328	0.15597	0.071996	0.10657	0.13999	0.14878	0.095564	0.14204	0.11904	0.11936	0.13142	0.086728	0.10152	0.084164	0.11107	0.14349	0.095181	0.071964	0.16376	0.15917	0.15172	0.13191	0.12855	0.11901	0.094424	0.10904
1052.7	0.1238	0.25121	0.14955	0.11038	0.1115	0.13594	0.094121	0.19814	0.20901	0.11164	0.13341	0.15507	0.073552	0.11167	0.13697	0.16216	0.10305	0.14838	0.12246	0.12401	0.12747	0.085971	0.10307	0.085966	0.11533	0.14979	0.10313	0.078674	0.17326	0.16013	0.14814	0.13446	0.1275	0.11804	0.09157	0.11368
1053.6	0.11224	0.23576	0.1453	0.10883	0.11215	0.12011	0.093632	0.1838	0.19898	0.097751	0.12754	0.152	0.069408	0.10973	0.13147	0.15739	0.1017	0.14197	0.119	0.11619	0.11852	0.086568	0.091218	0.091608	0.10536	0.1458	0.10109	0.071094	0.17263	0.15295	0.14348	0.12571	0.12241	0.11437	0.084355	0.10719
1054.5	0.10617	0.23062	0.15763	0.1021	0.11192	0.11653	0.087899	0.17576	0.19492	0.081248	0.12406	0.15456	0.068517	0.10346	0.1465	0.16	0.10126	0.13711	0.118	0.11101	0.11064	0.090701	0.08672	0.10196	0.10348	0.14956	0.11426	0.07331	0.16833	0.14451	0.14376	0.1131	0.12314	0.12493	0.07972	0.11131
1055.4	0.11139	0.22472	0.15467	0.090556	0.098345	0.11472	0.07866	0.17073	0.17775	0.087001	0.11167	0.13965	0.066615	0.10971	0.13966	0.15353	0.096038	0.13078	0.10811	0.10754	0.10777	0.10007	0.077296	0.10429	0.10358	0.14961	0.11327	0.061268	0.15959	0.1438	0.13103	0.11256	0.12361	0.12359	0.078884	0.10706
1056.4	0.1112	0.22825	0.15169	0.097107	0.10433	0.11242	0.0822	0.18033	0.17531	0.084648	0.096928	0.14777	0.070777	0.1172	0.13409	0.15507	0.10043	0.12228	0.11138	0.1055	0.10436	0.10546	0.079637	0.10998	0.10146	0.15513	0.10957	0.062052	0.16011	0.14245	0.13101	0.12095	0.12508	0.12456	0.075313	0.11856
1057.3	0.10588	0.22064	0.15028	0.08802	0.094664	0.099445	0.073881	0.17013	0.16385	0.093755	0.1006	0.13717	0.065846	0.10599	0.12583	0.14701	0.092997	0.12078	0.10665	0.099565	0.10324	0.11003	0.07591	0.10722	0.0972	0.14697	0.097488	0.058818	0.1499	0.14186	0.12723	0.1169	0.12388	0.1229	0.069782	0.10408
1058.2	0.11083	0.23182	0.15565	0.10032	0.096352	0.11733	0.073887	0.18279	0.17143	0.11627	0.11151	0.13355	0.070835	0.10709	0.12239	0.15641	0.09533	0.12716	0.1121	0.11213	0.11449	0.11834	0.084918	0.10874	0.10951	0.14841	0.10184	0.072806	0.1502	0.14593	0.12713	0.118	0.13719	0.12519	0.076508	0.11034
1059.2	0.11807	0.21723	0.13224	0.10156	0.095075	0.113	0.074393	0.19093	0.16975	0.13186	0.11443	0.12967	0.070376	0.10499	0.102	0.14675	0.087968	0.12673	0.11235	0.11401	0.12165	0.12259	0.097648	0.098607	0.11508	0.14409	0.086144	0.065357	0.1502	0.14514	0.12686	0.12687	0.13892	0.12358	0.084728	0.10496
1060.1	0.11574	0.21973	0.1341	0.096378	0.10505	0.11573	0.073607	0.18365	0.17991	0.1285	0.12138	0.13863	0.072363	0.097841	0.10754	0.14198	0.099818	0.13058	0.11714	0.11544	0.11996	0.11895	0.10678	0.10025	0.11633	0.14	0.088573	0.06049	0.15847	0.15272	0.13521	0.12543	0.13869	0.12539	0.084157	0.11248
1061	0.1143	0.21468	0.12137	0.091767	0.11507	0.11311	0.06979	0.1653	0.18229	0.12162	0.12925	0.13443	0.06791	0.087572	0.10689	0.1322	0.10304	0.1321	0.11449	0.11718	0.11829	0.11367	0.11154	0.094371	0.11883	0.13664	0.083737	0.056647	0.1646	0.14809	0.13101	0.11325	0.13664	0.11961	0.087535	0.11165
1061.9	0.12366	0.22741	0.11879	0.099245	0.12136	0.12364	0.064812	0.16605	0.19407	0.12187	0.12678	0.13985	0.069178	0.10112	0.1122	0.13803	0.11279	0.1359	0.11525	0.12557	0.12427	0.11316	0.1262	0.094397	0.12912	0.14595	0.086385	0.055471	0.17012	0.14616	0.13268	0.12004	0.14233	0.1172	0.094958	0.11938
1062.8	0.12349	0.20693	0.12496	0.10116	0.12814	0.11781	0.066474	0.16	0.19974	0.11237	0.12607	0.1285	0.061929	0.092243	0.12032	0.13789	0.11117	0.13896	0.10823	0.11934	0.11923	0.10972	0.12619	0.086522	0.12074	0.14445	0.090219	0.049191	0.17272	0.14521	0.13665	0.12189	0.14308	0.11455	0.092474	0.10794
1063.8	0.11297	0.20559	0.1382	0.094498	0.12413	0.12114	0.076329	0.15358	0.18362	0.10984	0.13937	0.12497	0.054722	0.086697	0.13005	0.1355	0.11761	0.14731	0.11638	0.12094	0.10912	0.10368	0.11906	0.0951	0.11639	0.14515	0.095291	0.054173	0.17697	0.14846	0.14715	0.13	0.13797	0.10868	0.093212	0.11097
1064.7	0.12674	0.2067	0.13252	0.092059	0.12254	0.12019	0.076382	0.16346	0.18349	0.11757	0.13916	0.12372	0.057392	0.096741	0.12634	0.14024	0.11203	0.14302	0.11414	0.13206	0.12314	0.10856	0.12007	0.095631	0.12139	0.15118	0.089736	0.059536	0.17275	0.1469	0.14532	0.13446	0.14471	0.10954	0.097291	0.10799
1065.6	0.12639	0.20242	0.13753	0.092002	0.12249	0.12388	0.076697	0.16392	0.18927	0.13637	0.14488	0.13182	0.057309	0.095744	0.12994	0.14316	0.11457	0.14249	0.11594	0.13291	0.12919	0.11762	0.12152	0.10346	0.12017	0.14737	0.089117	0.06032	0.17234	0.14925	0.14784	0.14148	0.1487	0.11939	0.10011	0.10716
1066.5	0.12566	0.19194	0.13009	0.08951	0.12836	0.12493	0.090871	0.17921	0.18014	0.12994	0.14319	0.12243	0.05729	0.088937	0.12186	0.1349	0.11204	0.13447	0.12077	0.13078	0.12586	0.11671	0.10737	0.097748	0.11473	0.14073	0.086629	0.061038	0.17012	0.1512	0.15088	0.13731	0.14344	0.1203	0.097736	0.10802
1067.5	0.12315	0.20304	0.10956	0.087484	0.1244	0.13294	0.091237	0.1855	0.17546	0.12797	0.13425	0.11934	0.05807	0.093884	0.11985	0.13528	0.11526	0.13675	0.12402	0.12482	0.13301	0.12144	0.10995	0.097791	0.11869	0.14328	0.082052	0.057937	0.17198	0.15438	0.15275	0.1393	0.13989	0.12343	0.10243	0.11132
1068.4	0.12385	0.21216	0.11057	0.097185	0.12967	0.14205	0.085069	0.19789	0.19687	0.13233	0.12624	0.10867	0.064732	0.10452	0.12468	0.14326	0.11754	0.14288	0.11846	0.12384	0.14195	0.13052	0.11786	0.091163	0.12338	0.14981	0.085146	0.058343	0.16997	0.16045	0.14404	0.13808	0.14339	0.13646	0.10319	0.10678
1069.3	0.10784	0.20568	0.10893	0.10124	0.12686	0.15036	0.089861	0.19744	0.20024	0.12669	0.12256	0.10481	0.069637	0.095063	0.12179	0.14401	0.11958	0.14031	0.11639	0.11331	0.12934	0.12502	0.11698	0.084404	0.11987	0.14804	0.083451	0.05516	0.17606	0.15537	0.14538	0.13749	0.14036	0.13871	0.10003	0.10336
1070.2	0.1147	0.19783	0.10185	0.10429	0.12522	0.15758	0.098921	0.19991	0.20116	0.12384	0.11023	0.11135	0.072951	0.10028	0.11368	0.14552	0.12559	0.14486	0.11587	0.11035	0.12975	0.12495	0.12067	0.09382	0.11857	0.1494	0.083401	0.064013	0.17559	0.15244	0.14842	0.13481	0.13914	0.14144	0.10545	0.10777
1071.2	0.11678	0.19669	0.10639	0.09874	0.11269	0.14495	0.09333	0.18555	0.20583	0.13117	0.099973	0.11717	0.074711	0.095641	0.11762	0.14298	0.12243	0.15122	0.11552	0.10182	0.13755	0.1204	0.11713	0.099546	0.12362	0.15103	0.084267	0.061967	0.17679	0.14812	0.14743	0.13124	0.13835	0.14196	0.1	0.10672
1072.1	0.11949	0.18661	0.11421	0.10267	0.10754	0.151	0.088056	0.18247	0.20351	0.13095	0.10088	0.12335	0.078126	0.090053	0.11114	0.13971	0.11436	0.15118	0.10777	0.10735	0.13324	0.11097	0.12064	0.10097	0.12095	0.1465	0.082924	0.066936	0.17496	0.14969	0.13778	0.13377	0.13618	0.14233	0.10172	0.10901
1073	0.12848	0.21022	0.13656	0.10972	0.11252	0.15335	0.098273	0.17912	0.19827	0.14976	0.10867	0.14098	0.082086	0.10059	0.1217	0.14569	0.12006	0.14937	0.11475	0.11961	0.12907	0.11203	0.12455	0.10841	0.1242	0.1536	0.091951	0.07365	0.18003	0.14968	0.14322	0.1339	0.14066	0.14198	0.1047	0.11839
1073.9	0.13591	0.20986	0.13856	0.11122	0.10465	0.14009	0.092602	0.16612	0.17955	0.15219	0.10898	0.14664	0.069468	0.097678	0.12413	0.13517	0.11465	0.15193	0.11706	0.122	0.1223	0.11122	0.12715	0.10769	0.11933	0.15386	0.097106	0.078471	0.17417	0.1501	0.14101	0.13226	0.13734	0.14224	0.10184	0.11847
1074.9	0.12647	0.20417	0.14711	0.10828	0.10789	0.13559	0.083084	0.17252	0.1709	0.15405	0.10836	0.14065	0.060648	0.088024	0.12507	0.13143	0.10113	0.1469	0.11522	0.12304	0.11581	0.11339	0.11946	0.10695	0.1209	0.14958	0.09749	0.07455	0.17546	0.15567	0.13484	0.13227	0.13759	0.14113	0.093295	0.11877
1075.8	0.13572	0.19842	0.1553	0.11283	0.11887	0.14858	0.08176	0.17291	0.17375	0.14836	0.11272	0.13091	0.060768	0.086563	0.12362	0.13103	0.099981	0.14324	0.11574	0.12462	0.11453	0.11538	0.13187	0.10202	0.11612	0.14626	0.097823	0.074485	0.17844	0.15795	0.13622	0.14153	0.14916	0.14443	0.097039	0.12079
1076.7	0.12824	0.205	0.16444	0.10277	0.12023	0.13666	0.086285	0.17448	0.17535	0.14596	0.11622	0.13399	0.058897	0.092516	0.13024	0.13	0.1099	0.14107	0.12806	0.12414	0.11163	0.11874	0.12891	0.10009	0.11303	0.1539	0.10342	0.066779	0.17612	0.14834	0.14323	0.13501	0.14798	0.13924	0.094888	0.12012
1077.6	0.11215	0.17794	0.15108	0.084122	0.10528	0.12168	0.082747	0.16846	0.17233	0.11562	0.1061	0.11887	0.050033	0.078602	0.11182	0.11876	0.10401	0.1306	0.11919	0.11498	0.11292	0.108	0.12726	0.093617	0.10647	0.14427	0.095222	0.057723	0.16985	0.1425	0.13751	0.13013	0.13775	0.1261	0.084162	0.10258
1078.6	0.10334	0.18431	0.15948	0.081471	0.1146	0.1244	0.08129	0.18323	0.1822	0.11727	0.093779	0.12094	0.059745	0.086376	0.11247	0.12334	0.10217	0.1316	0.11086	0.11928	0.1196	0.10935	0.1295	0.09562	0.10833	0.14647	0.093393	0.056456	0.17426	0.14357	0.13981	0.13713	0.14097	0.11796	0.086599	0.10135
1079.5	0.10394	0.2038	0.16659	0.079156	0.11551	0.12233	0.079886	0.17992	0.18829	0.1055	0.096791	0.11616	0.061012	0.090122	0.11492	0.11743	0.10455	0.13107	0.11029	0.12563	0.1268	0.10235	0.12703	0.087282	0.10741	0.14704	0.10061	0.047912	0.17442	0.14395	0.15058	0.14147	0.14574	0.11094	0.086929	0.094295
1080.4	0.090298	0.20746	0.17211	0.080518	0.11787	0.11558	0.080906	0.17983	0.19095	0.10298	0.095739	0.12345	0.055199	0.089415	0.11769	0.12098	0.11031	0.1305	0.10514	0.11647	0.11852	0.098105	0.11311	0.083081	0.10913	0.14543	0.097845	0.053067	0.1718	0.14746	0.14926	0.12829	0.141	0.10294	0.083851	0.088258
1081.3	0.10391	0.21321	0.16996	0.088429	0.12842	0.11421	0.074943	0.18093	0.17849	0.10711	0.098547	0.12417	0.056255	0.09382	0.11619	0.1243	0.10773	0.13099	0.095942	0.11424	0.12131	0.095718	0.11875	0.080484	0.11158	0.14406	0.10144	0.057697	0.17396	0.14921	0.14734	0.12606	0.14197	0.10845	0.078616	0.085186
1082.2	0.1009	0.21957	0.15557	0.089299	0.13428	0.11686	0.062129	0.17238	0.16311	0.10579	0.087321	0.12572	0.058446	0.09211	0.12194	0.12974	0.10499	0.13072	0.090792	0.10581	0.11254	0.099693	0.10858	0.072897	0.10888	0.1425	0.098389	0.056123	0.16971	0.14221	0.14569	0.12384	0.13922	0.11044	0.080507	0.087968
1083.2	0.10482	0.20998	0.14597	0.080563	0.13149	0.12241	0.0666	0.16377	0.15676	0.094581	0.10259	0.11223	0.048683	0.085867	0.11884	0.12405	0.10582	0.1298	0.092149	0.097726	0.10161	0.096586	0.10606	0.070115	0.11121	0.14479	0.10102	0.052225	0.16823	0.14636	0.14688	0.11279	0.12974	0.10619	0.081457	0.084811
1084.1	0.095935	0.19906	0.13234	0.083012	0.11861	0.11744	0.065617	0.15723	0.14069	0.084031	0.10323	0.10995	0.045719	0.08503	0.11453	0.12381	0.099864	0.12595	0.086884	0.090635	0.086862	0.091144	0.11086	0.065269	0.10703	0.14631	0.093851	0.054127	0.1582	0.14105	0.13399	0.10456	0.12055	0.099632	0.082244	0.082459
1085	0.089225	0.20473	0.12022	0.08427	0.10808	0.12621	0.058073	0.15292	0.13202	0.085379	0.11101	0.11325	0.044083	0.088043	0.10943	0.12998	0.092593	0.12411	0.086056	0.10157	0.090286	0.089258	0.1209	0.065658	0.10231	0.14573	0.088805	0.044568	0.16163	0.13247	0.13225	0.10848	0.11103	0.10359	0.081973	0.08766
1085.9	0.075472	0.19941	0.10574	0.080376	0.10664	0.12927	0.06236	0.14586	0.13334	0.08752	0.10463	0.12005	0.044734	0.081724	0.10967	0.12853	0.090178	0.11906	0.079281	0.1007	0.084372	0.087295	0.10743	0.07229	0.10497	0.13994	0.081108	0.047045	0.16417	0.13511	0.12998	0.10896	0.11335	0.099359	0.083397	0.091139
1086.8	0.086527	0.18739	0.11017	0.079719	0.10077	0.13208	0.064143	0.15329	0.13825	0.089967	0.11012	0.12423	0.050731	0.077343	0.10778	0.12652	0.086181	0.1184	0.080972	0.10669	0.087078	0.079155	0.10836	0.073594	0.10818	0.1359	0.081067	0.046725	0.16747	0.13819	0.13155	0.1063	0.11145	0.099221	0.082154	0.098288
1087.8	0.078976	0.19081	0.10357	0.080796	0.099517	0.12693	0.053938	0.15517	0.14856	0.095335	0.095198	0.12443	0.047738	0.073697	0.10593	0.12985	0.086087	0.11675	0.075606	0.10635	0.094808	0.075606	0.10296	0.074359	0.10397	0.13258	0.071042	0.046686	0.16053	0.1332	0.1246	0.10681	0.11433	0.10214	0.071317	0.095125
1088.7	0.089691	0.19713	0.1072	0.074158	0.095273	0.13785	0.05011	0.15349	0.15605	0.11191	0.089525	0.12324	0.048594	0.07168	0.11466	0.12922	0.087325	0.11942	0.082225	0.098838	0.10333	0.076424	0.093896	0.076262	0.10525	0.13165	0.072034	0.045364	0.15907	0.13574	0.12687	0.1035	0.11658	0.10268	0.064954	0.092715
1089.6	0.089138	0.18544	0.10084	0.057968	0.092386	0.12516	0.043172	0.15663	0.1515	0.10153	0.079995	0.11249	0.043395	0.070592	0.11697	0.11154	0.085134	0.11893	0.082389	0.094427	0.095053	0.080139	0.082278	0.074812	0.1001	0.13794	0.07608	0.042989	0.14996	0.13709	0.1245	0.092448	0.11527	0.096069	0.061487	0.080386
1090.5	0.092305	0.19348	0.1011	0.062929	0.091697	0.13114	0.052149	0.17062	0.144	0.10176	0.087119	0.11269	0.041174	0.079578	0.11221	0.10499	0.085438	0.12289	0.092978	0.1017	0.098393	0.081294	0.087636	0.068317	0.10117	0.14722	0.070315	0.039909	0.14449	0.13228	0.12696	0.098158	0.10918	0.091019	0.061362	0.076978
1091.5	0.079348	0.17637	0.082061	0.064965	0.089511	0.13438	0.049744	0.17729	0.14806	0.09971	0.089402	0.10245	0.033579	0.076924	0.11017	0.099413	0.083931	0.12762	0.089509	0.10009	0.097227	0.076534	0.08687	0.067337	0.091842	0.14515	0.06234	0.043695	0.13443	0.13084	0.12161	0.10516	0.10966	0.089967	0.063175	0.067598
1092.4	0.085952	0.1698	0.084837	0.064775	0.082513	0.13402	0.058458	0.17411	0.13846	0.1024	0.096788	0.10573	0.042194	0.084498	0.11168	0.10528	0.077721	0.12741	0.093228	0.1025	0.093045	0.079774	0.083384	0.06418	0.092231	0.14539	0.063481	0.04294	0.13021	0.12679	0.1249	0.099316	0.10575	0.092153	0.070453	0.065482
1093.3	0.088504	0.15585	0.085448	0.051071	0.090486	0.13007	0.056581	0.18335	0.13582	0.093425	0.097728	0.10859	0.045094	0.083918	0.10804	0.11037	0.080573	0.12724	0.08157	0.11108	0.085575	0.086683	0.087994	0.056532	0.087934	0.13818	0.061411	0.036388	0.13059	0.122	0.12356	0.10136	0.098318	0.096992	0.072808	0.063265
1094.2	0.09192	0.15577	0.091204	0.050881	0.092206	0.13001	0.05415	0.18493	0.14012	0.10065	0.097764	0.11422	0.046107	0.078018	0.10661	0.11121	0.081141	0.12898	0.077422	0.11042	0.083498	0.091653	0.093649	0.054609	0.087704	0.13215	0.055659	0.038763	0.1317	0.11993	0.11484	0.10756	0.10243	0.10278	0.068583	0.06559
1095.1	0.094399	0.1441	0.090688	0.038809	0.08436	0.13134	0.050297	0.17906	0.13668	0.10136	0.092597	0.11165	0.03752	0.058659	0.10713	0.11206	0.079954	0.13211	0.076771	0.10217	0.071328	0.097956	0.093485	0.056374	0.085913	0.12102	0.06036	0.034651	0.13181	0.12091	0.11133	0.10462	0.099811	0.10667	0.060965	0.062141
1096	0.098617	0.14493	0.0983	0.035539	0.089554	0.1333	0.0446	0.18325	0.14454	0.10543	0.084402	0.11423	0.033444	0.050786	0.10565	0.11263	0.080292	0.1284	0.079696	0.10449	0.075532	0.10578	0.092332	0.052256	0.085434	0.12003	0.060853	0.031448	0.14014	0.12509	0.11475	0.10562	0.10368	0.10718	0.050108	0.062039
1097	0.09501	0.13264	0.10911	0.037396	0.099012	0.13198	0.030604	0.18831	0.13514	0.10355	0.080974	0.12999	0.023581	0.039388	0.10771	0.10795	0.092473	0.13308	0.077914	0.10383	0.078148	0.10595	0.095339	0.056616	0.088217	0.10967	0.068421	0.032739	0.14938	0.13172	0.11416	0.11112	0.10584	0.1074	0.046553	0.066687
1097.9	0.077947	0.14061	0.11097	0.051059	0.10491	0.13129	0.045091	0.19478	0.13638	0.11203	0.086353	0.13407	0.020814	0.036339	0.10973	0.11233	0.092161	0.13741	0.094781	0.10654	0.077749	0.10346	0.09673	0.055725	0.08874	0.11657	0.072816	0.041048	0.15699	0.13899	0.1273	0.11236	0.1083	0.11209	0.048102	0.063355
1098.8	0.077868	0.14234	0.10212	0.064542	0.098792	0.14174	0.047142	0.19489	0.13645	0.11887	0.086814	0.13959	0.027842	0.047501	0.10754	0.12394	0.08943	0.13861	0.094955	0.11325	0.086318	0.10173	0.094886	0.058393	0.097081	0.11745	0.076342	0.040103	0.15579	0.14048	0.13698	0.11816	0.11377	0.11497	0.051704	0.06733
1099.7	0.090064	0.13697	0.10521	0.063967	0.10227	0.1281	0.050405	0.19623	0.14647	0.1187	0.081476	0.14695	0.035329	0.059769	0.11364	0.12374	0.093801	0.13744	0.097498	0.12268	0.10252	0.10457	0.089544	0.0622	0.097159	0.12353	0.078186	0.039605	0.15601	0.14329	0.14065	0.11667	0.11964	0.11374	0.052279	0.073206
1100.6	0.10294	0.14699	0.12814	0.083741	0.10585	0.11737	0.052826	0.19914	0.14435	0.12145	0.094009	0.15038	0.045482	0.075174	0.12489	0.1245	0.093105	0.1466	0.098687	0.12681	0.10825	0.1102	0.10112	0.069884	0.10674	0.13105	0.091828	0.045957	0.1579	0.14463	0.14387	0.12083	0.12141	0.11663	0.063467	0.08159
1101.6	0.11139	0.15873	0.12334	0.093393	0.11065	0.11916	0.067657	0.20414	0.1635	0.13711	0.1066	0.14125	0.053573	0.088994	0.13491	0.13037	0.087553	0.14448	0.10573	0.13015	0.1178	0.12041	0.10874	0.070751	0.11024	0.13987	0.094299	0.05427	0.15608	0.14256	0.1492	0.12646	0.12754	0.1234	0.065308	0.081925
1102.5	0.13711	0.15655	0.11807	0.10165	0.10692	0.12611	0.065784	0.20538	0.18086	0.13852	0.12048	0.14414	0.062515	0.094547	0.13439	0.13747	0.091637	0.14417	0.10385	0.13783	0.13802	0.13015	0.12548	0.080099	0.12154	0.13883	0.094783	0.057497	0.15557	0.14115	0.14032	0.13352	0.14269	0.12228	0.073484	0.091849
1103.4	0.1518	0.15822	0.13722	0.11156	0.12405	0.1361	0.075453	0.2096	0.19117	0.13661	0.13434	0.1482	0.071784	0.091737	0.14655	0.14044	0.099681	0.16342	0.12187	0.1396	0.14107	0.13235	0.14515	0.08917	0.12675	0.14616	0.10133	0.064743	0.1609	0.15319	0.14421	0.13804	0.14545	0.12788	0.08913	0.10005
1104.3	0.14614	0.18478	0.15108	0.13136	0.13322	0.17051	0.073476	0.21782	0.21257	0.14123	0.14321	0.16305	0.078783	0.09538	0.15457	0.15511	0.10681	0.1795	0.13008	0.14097	0.14674	0.14068	0.15364	0.10212	0.13379	0.1533	0.10791	0.073838	0.16715	0.15975	0.15308	0.15152	0.15785	0.14153	0.096667	0.11167
1105.2	0.15073	0.19257	0.15131	0.12924	0.14929	0.19064	0.08333	0.22967	0.21146	0.14397	0.16422	0.18467	0.083697	0.098247	0.15649	0.16191	0.12383	0.17907	0.14513	0.15828	0.15507	0.1496	0.15821	0.11418	0.14036	0.16243	0.10993	0.076231	0.17524	0.16976	0.16168	0.15827	0.16734	0.14218	0.10328	0.11462
1106.1	0.16728	0.21411	0.16804	0.14024	0.16506	0.20517	0.090919	0.23949	0.22346	0.14169	0.17936	0.20094	0.097567	0.10549	0.16129	0.16689	0.14377	0.19917	0.16017	0.17333	0.16506	0.15512	0.17092	0.12453	0.15141	0.18123	0.12152	0.079483	0.19192	0.19156	0.16693	0.16794	0.17366	0.1454	0.1171	0.12845
1107.1	0.1793	0.23495	0.19783	0.16038	0.1895	0.22664	0.10589	0.24984	0.23333	0.16598	0.18875	0.21918	0.11006	0.1224	0.18529	0.17303	0.1576	0.219	0.18094	0.18445	0.17187	0.16752	0.17523	0.1361	0.16213	0.19528	0.13967	0.097357	0.20279	0.21109	0.18438	0.17762	0.18484	0.16032	0.12447	0.14008
1108	0.17843	0.25374	0.19734	0.16323	0.19276	0.23741	0.12591	0.2644	0.23476	0.18321	0.17833	0.23171	0.11949	0.13665	0.19109	0.18574	0.16831	0.21393	0.18416	0.20462	0.18501	0.17936	0.17915	0.14627	0.17548	0.21002	0.1522	0.10638	0.21747	0.22565	0.19894	0.19496	0.1932	0.16745	0.12617	0.14719
1108.9	0.19368	0.2694	0.22089	0.17007	0.19325	0.2446	0.14241	0.28357	0.24867	0.20777	0.19757	0.23292	0.13353	0.16064	0.21269	0.19359	0.18203	0.22141	0.1985	0.21953	0.20354	0.19639	0.20826	0.152	0.18986	0.2264	0.16258	0.11637	0.22904	0.24589	0.21267	0.20535	0.19947	0.17817	0.14497	0.15826
1109.8	0.21288	0.30218	0.23178	0.18744	0.2004	0.26221	0.17364	0.2893	0.27728	0.24887	0.21181	0.2538	0.1542	0.18997	0.22657	0.21732	0.19023	0.24151	0.2131	0.22829	0.21526	0.21465	0.22534	0.16484	0.21113	0.24679	0.18013	0.13438	0.23957	0.2577	0.23041	0.2194	0.21327	0.20332	0.16118	0.18361
1110.7	0.21308	0.30809	0.25028	0.20256	0.20923	0.28047	0.18223	0.31471	0.29205	0.27433	0.22577	0.27589	0.16929	0.20257	0.24197	0.23775	0.20103	0.24724	0.22574	0.24413	0.22432	0.23149	0.22947	0.17716	0.22493	0.25511	0.19231	0.15063	0.25191	0.26171	0.24774	0.2335	0.22439	0.22133	0.17416	0.19818
1111.6	0.22634	0.33233	0.24915	0.21367	0.22537	0.3003	0.18516	0.33336	0.30617	0.27412	0.236	0.29741	0.18911	0.21405	0.24944	0.25604	0.22467	0.26508	0.22804	0.25134	0.2396	0.23796	0.24112	0.19298	0.24314	0.27987	0.19944	0.16121	0.26817	0.27896	0.25237	0.25133	0.23173	0.23917	0.18972	0.21697
1112.6	0.26215	0.36847	0.2809	0.24643	0.26414	0.3085	0.20915	0.36465	0.33725	0.30094	0.28464	0.32847	0.2155	0.24432	0.28408	0.28255	0.25275	0.29421	0.25355	0.27278	0.25522	0.26399	0.26776	0.2114	0.26438	0.29922	0.229	0.19139	0.28424	0.29631	0.28006	0.27214	0.25296	0.26313	0.2198	0.2342
1113.5	0.28221	0.37578	0.27794	0.26448	0.30837	0.31821	0.22354	0.38167	0.358	0.31383	0.30141	0.35019	0.23407	0.25369	0.29687	0.30882	0.27684	0.3158	0.26337	0.29593	0.27607	0.27367	0.27356	0.22617	0.28799	0.31083	0.24849	0.21881	0.30798	0.31399	0.29865	0.294	0.27963	0.28405	0.23966	0.24911
1114.4	0.29778	0.387	0.31187	0.2862	0.33502	0.34368	0.23543	0.40009	0.38412	0.31712	0.31921	0.36844	0.25031	0.26336	0.3277	0.33224	0.30357	0.33295	0.27789	0.32114	0.29903	0.29232	0.29428	0.24942	0.30903	0.32778	0.27312	0.24133	0.33772	0.33851	0.3179	0.31816	0.3062	0.30391	0.26668	0.2705
1115.3	0.34134	0.42439	0.32771	0.30467	0.36113	0.38228	0.27552	0.41094	0.40297	0.33604	0.35522	0.40593	0.28265	0.29563	0.35045	0.35461	0.32591	0.3612	0.30155	0.3461	0.33077	0.31942	0.33559	0.28022	0.33825	0.35658	0.30206	0.26894	0.36497	0.36708	0.35222	0.34705	0.33674	0.32898	0.30075	0.29935
1116.2	0.36706	0.43695	0.36006	0.32238	0.3844	0.40587	0.3078	0.43805	0.42842	0.36762	0.38826	0.42722	0.2998	0.32217	0.38015	0.37542	0.34922	0.39313	0.32621	0.38341	0.35752	0.35666	0.35931	0.30502	0.36067	0.37737	0.32843	0.29229	0.39915	0.39122	0.38761	0.38174	0.36659	0.35287	0.32708	0.3248
1117.1	0.40926	0.46259	0.39916	0.34966	0.40947	0.44576	0.33411	0.4635	0.46696	0.39761	0.41102	0.46321	0.32007	0.33807	0.40892	0.40077	0.38636	0.4277	0.34717	0.41461	0.40342	0.38511	0.38765	0.33754	0.38799	0.40784	0.35474	0.31487	0.43376	0.41989	0.40397	0.41132	0.40347	0.38345	0.35099	0.36261
1118	0.44482	0.4975	0.4398	0.38032	0.42416	0.46654	0.35744	0.48593	0.47673	0.4217	0.43717	0.48688	0.35424	0.36065	0.43168	0.42093	0.41328	0.45353	0.37823	0.44192	0.42182	0.41403	0.42732	0.36453	0.41473	0.43712	0.38149	0.33329	0.46197	0.44505	0.43258	0.44189	0.42205	0.41295	0.3829	0.39203
1119	0.48742	0.53293	0.47343	0.40604	0.44243	0.4906	0.40876	0.50989	0.50818	0.45881	0.46817	0.52828	0.39103	0.38953	0.46706	0.45048	0.44089	0.50185	0.4115	0.46001	0.45525	0.44508	0.46455	0.39815	0.44829	0.46442	0.40966	0.36386	0.49271	0.47878	0.471	0.46604	0.45104	0.44541	0.41369	0.42631
1119.9	0.5118	0.57185	0.50891	0.43932	0.46122	0.5162	0.44321	0.5358	0.55288	0.49226	0.49156	0.56177	0.41705	0.41207	0.50328	0.48427	0.47087	0.54305	0.44589	0.48851	0.48697	0.46816	0.4923	0.43474	0.47677	0.49308	0.43637	0.39292	0.52391	0.5155	0.49597	0.50096	0.48474	0.47333	0.44088	0.4618
1120.8	0.54062	0.59938	0.52959	0.4624	0.47275	0.53166	0.4798	0.54278	0.58312	0.51212	0.51873	0.58684	0.45035	0.43792	0.52197	0.51686	0.49263	0.56088	0.47682	0.50812	0.51609	0.48917	0.52454	0.46293	0.5036	0.51892	0.45974	0.41869	0.54381	0.53616	0.52764	0.52121	0.5132	0.50217	0.47384	0.48907
1121.7	0.57564	0.64349	0.55264	0.48473	0.5012	0.5739	0.51217	0.5698	0.62367	0.53684	0.55246	0.61826	0.4859	0.46993	0.55052	0.5478	0.51853	0.59938	0.51509	0.54004	0.53928	0.51696	0.5554	0.49627	0.53666	0.54815	0.48942	0.45222	0.57777	0.57359	0.56675	0.55849	0.54275	0.53226	0.51295	0.52292
1122.6	0.60837	0.67661	0.58421	0.50843	0.51616	0.60937	0.54797	0.58908	0.66284	0.56762	0.59479	0.66535	0.5087	0.50529	0.57772	0.58765	0.53754	0.64386	0.5432	0.5681	0.56664	0.54825	0.58345	0.53289	0.56327	0.58051	0.52261	0.4905	0.59872	0.61015	0.5975	0.5938	0.57231	0.55812	0.54394	0.55236
1123.5	0.63183	0.7139	0.59053	0.52108	0.55154	0.62934	0.56024	0.61455	0.68391	0.58983	0.61892	0.68142	0.52644	0.53055	0.58923	0.60863	0.56783	0.66089	0.57747	0.59675	0.5931	0.57137	0.60071	0.54995	0.57683	0.60042	0.54379	0.50825	0.62181	0.63074	0.61892	0.62424	0.60135	0.58102	0.56912	0.57361
1124.5	0.64967	0.72092	0.61588	0.53915	0.56931	0.6462	0.58027	0.64169	0.69694	0.61607	0.6331	0.69053	0.55107	0.54336	0.60277	0.62921	0.59158	0.68633	0.59571	0.62145	0.60761	0.60393	0.62159	0.56999	0.60241	0.6162	0.56072	0.53438	0.64307	0.65685	0.64692	0.64998	0.62876	0.61848	0.59358	0.60158
1125.4	0.68625	0.75662	0.64109	0.56034	0.59627	0.67741	0.58933	0.67564	0.72422	0.64882	0.65423	0.72643	0.57075	0.56274	0.63276	0.65849	0.62072	0.71697	0.61658	0.64801	0.63074	0.62321	0.64994	0.59558	0.62741	0.63896	0.58929	0.56333	0.66615	0.68648	0.66036	0.68005	0.66001	0.64363	0.61505	0.6236
1126.3	0.68643	0.75076	0.65754	0.56647	0.60257	0.68566	0.59386	0.68231	0.73237	0.66485	0.66899	0.73561	0.58042	0.57711	0.65632	0.66685	0.63206	0.72421	0.63252	0.65544	0.64511	0.6416	0.66136	0.61214	0.64469	0.64748	0.60444	0.57513	0.68336	0.70455	0.67694	0.69701	0.6751	0.66951	0.61783	0.63063
1127.2	0.69721	0.75909	0.67867	0.57392	0.62279	0.68758	0.61259	0.70091	0.74548	0.67798	0.68472	0.75585	0.59329	0.58374	0.6872	0.67355	0.64857	0.72851	0.65916	0.66876	0.6671	0.6524	0.66996	0.62905	0.66327	0.65068	0.61919	0.58513	0.70841	0.71571	0.69827	0.71495	0.69919	0.69275	0.63388	0.65215
1128.1	0.70549	0.7642	0.69081	0.5872	0.62037	0.7071	0.6152	0.71044	0.75805	0.68203	0.70459	0.78209	0.60242	0.58951	0.71578	0.68063	0.65075	0.74745	0.65951	0.68589	0.675	0.66934	0.68265	0.64581	0.68009	0.66731	0.63711	0.59819	0.71689	0.73858	0.70802	0.72799	0.7131	0.69851	0.64862	0.66181
1129	0.74306	0.78907	0.69587	0.59911	0.64316	0.71442	0.62764	0.72355	0.77045	0.68369	0.73208	0.80313	0.60614	0.60654	0.74243	0.69333	0.65936	0.76031	0.673	0.69372	0.68858	0.66767	0.69646	0.65147	0.69222	0.68911	0.65929	0.61004	0.72849	0.74823	0.72092	0.7387	0.72108	0.70514	0.66442	0.66171
1129.9	0.72036	0.78475	0.6863	0.60242	0.64429	0.70529	0.64632	0.7104	0.75725	0.67064	0.72953	0.80382	0.61196	0.60014	0.7512	0.68111	0.65318	0.76119	0.67665	0.69773	0.68533	0.67243	0.69525	0.65643	0.70073	0.68251	0.66401	0.61404	0.73224	0.75251	0.7362	0.74389	0.72141	0.71086	0.67437	0.67262
1130.9	0.72447	0.79521	0.68793	0.60094	0.63195	0.69292	0.65049	0.71477	0.73355	0.66807	0.7377	0.80024	0.60931	0.59981	0.7583	0.6838	0.64907	0.76695	0.67238	0.70597	0.67926	0.66286	0.69687	0.65924	0.69705	0.68553	0.67108	0.61977	0.728	0.75149	0.74025	0.74539	0.72069	0.70844	0.68966	0.67984
1131.8	0.73152	0.80619	0.66818	0.59833	0.63971	0.7081	0.65956	0.71794	0.74591	0.66507	0.73661	0.79607	0.61147	0.60821	0.74991	0.68316	0.65563	0.77199	0.6685	0.70757	0.67821	0.6684	0.70452	0.66135	0.69505	0.69132	0.67788	0.62553	0.72739	0.75602	0.73854	0.7502	0.72482	0.71329	0.69256	0.68112
1132.7	0.72092	0.80667	0.6706	0.59637	0.63992	0.70167	0.65483	0.7074	0.72801	0.64998	0.72154	0.78909	0.61088	0.6066	0.74541	0.68625	0.65728	0.77269	0.66154	0.69845	0.66962	0.65877	0.69924	0.66181	0.69101	0.68916	0.67279	0.62362	0.72487	0.75058	0.73401	0.74515	0.71436	0.71463	0.68262	0.69077
1133.6	0.68925	0.78513	0.66785	0.57462	0.63298	0.67915	0.637	0.68572	0.72071	0.64039	0.69907	0.75572	0.60336	0.59445	0.73733	0.67136	0.65191	0.76044	0.65727	0.69424	0.66853	0.65929	0.6869	0.6492	0.67618	0.67267	0.66187	0.60956	0.71546	0.73349	0.72108	0.73434	0.71304	0.707	0.66716	0.68229
1134.5	0.70267	0.78835	0.67607	0.57336	0.62316	0.685	0.6261	0.6882	0.72448	0.64233	0.6962	0.74562	0.59231	0.5936	0.74045	0.67822	0.65224	0.75864	0.65823	0.69482	0.66916	0.65774	0.68611	0.64033	0.66886	0.67208	0.66336	0.60341	0.70942	0.73406	0.71473	0.73194	0.70644	0.69646	0.66193	0.67554
1135.4	0.69494	0.78186	0.65428	0.56037	0.62649	0.67867	0.61355	0.68178	0.72549	0.63873	0.68531	0.74202	0.59355	0.58351	0.71963	0.673	0.64761	0.74774	0.65377	0.6777	0.66627	0.66426	0.68598	0.62834	0.66162	0.66544	0.64497	0.5885	0.70505	0.72826	0.70757	0.7268	0.69615	0.6928	0.64971	0.67243
1136.3	0.66883	0.74676	0.6466	0.54029	0.59935	0.64322	0.58872	0.6565	0.68618	0.61503	0.65668	0.71339	0.56931	0.55256	0.70211	0.65614	0.63133	0.72889	0.62944	0.65088	0.64852	0.64614	0.66818	0.60817	0.63955	0.64752	0.62352	0.56759	0.68907	0.71109	0.6896	0.70088	0.67096	0.66883	0.62787	0.64647
1137.2	0.66437	0.73589	0.62221	0.53095	0.58236	0.61732	0.57374	0.64578	0.68473	0.60536	0.63588	0.68473	0.55415	0.53697	0.68118	0.6446	0.61483	0.70223	0.62447	0.63946	0.64279	0.63624	0.65915	0.59553	0.62807	0.63231	0.60233	0.5606	0.67708	0.69528	0.68083	0.69314	0.65768	0.66173	0.61428	0.62017
1138.1	0.6318	0.70383	0.58487	0.50637	0.54231	0.5984	0.54609	0.62682	0.64706	0.56724	0.60521	0.66434	0.52901	0.51277	0.65669	0.62487	0.58713	0.67756	0.5955	0.61976	0.60603	0.61479	0.63357	0.57413	0.60453	0.60327	0.57438	0.53428	0.65336	0.67851	0.65689	0.67269	0.62711	0.63407	0.58538	0.6019
1139.1	0.60278	0.66453	0.56336	0.47249	0.53325	0.5644	0.51869	0.61096	0.62436	0.54203	0.58084	0.64295	0.50324	0.49269	0.6167	0.59593	0.56724	0.65591	0.57177	0.59037	0.59077	0.5869	0.60566	0.5535	0.58574	0.57912	0.54877	0.51341	0.63754	0.64993	0.63402	0.65274	0.60502	0.61094	0.55818	0.57602
1140	0.56763	0.63518	0.54937	0.45244	0.50657	0.54553	0.49178	0.57152	0.6067	0.49929	0.54855	0.61331	0.47247	0.47088	0.58653	0.56614	0.53929	0.6268	0.54342	0.56446	0.56859	0.54737	0.57755	0.53234	0.55684	0.55504	0.52249	0.49245	0.60588	0.61995	0.60386	0.61488	0.58367	0.57548	0.5326	0.54836
1140.9	0.5498	0.61398	0.52906	0.43641	0.49063	0.53779	0.45644	0.548	0.58106	0.4802	0.5352	0.59166	0.46077	0.45681	0.57317	0.54576	0.5123	0.59873	0.52391	0.55174	0.54466	0.51955	0.55022	0.51042	0.54034	0.53314	0.50145	0.47454	0.57986	0.59247	0.58299	0.58806	0.56685	0.55549	0.50976	0.53749
1141.8	0.50764	0.55903	0.50299	0.40297	0.46398	0.51458	0.42648	0.52149	0.53565	0.44716	0.5062	0.55389	0.42152	0.42804	0.55105	0.50866	0.48276	0.56508	0.48293	0.52042	0.5061	0.48525	0.51521	0.46952	0.50792	0.49648	0.47421	0.43626	0.54846	0.562	0.55399	0.56021	0.53751	0.52448	0.48447	0.50688
1142.7	0.49708	0.55343	0.51143	0.40113	0.44591	0.4914	0.40838	0.50217	0.52531	0.43525	0.49482	0.53809	0.40269	0.41346	0.53341	0.49543	0.4677	0.54851	0.46218	0.48918	0.49614	0.46186	0.49844	0.45107	0.4861	0.48654	0.45971	0.424	0.5294	0.54	0.53276	0.53182	0.52074	0.50748	0.4814	0.48128
1143.6	0.46175	0.53505	0.48876	0.38184	0.41255	0.47185	0.37479	0.47678	0.48553	0.41203	0.47027	0.50238	0.37745	0.39148	0.51603	0.47187	0.43517	0.5113	0.43272	0.45607	0.4591	0.43552	0.47428	0.42024	0.45656	0.46806	0.43033	0.39801	0.50418	0.50833	0.50463	0.49719	0.49056	0.48416	0.46115	0.45814
1144.5	0.44469	0.51576	0.46833	0.37101	0.39777	0.44752	0.36009	0.47281	0.46418	0.40592	0.45617	0.48591	0.35869	0.36781	0.49958	0.46373	0.41976	0.49268	0.41346	0.44568	0.43845	0.41808	0.44564	0.39983	0.43761	0.4462	0.41296	0.38219	0.48674	0.49041	0.48473	0.48323	0.47175	0.46668	0.44228	0.43268
1145.5	0.41582	0.49934	0.45365	0.346	0.37834	0.426	0.35976	0.44332	0.45865	0.37995	0.42217	0.45388	0.3325	0.34342	0.47076	0.43791	0.40061	0.46583	0.38817	0.4112	0.41813	0.39283	0.41635	0.37165	0.41082	0.42988	0.39075	0.3538	0.46575	0.46992	0.45671	0.45784	0.44261	0.43843	0.41471	0.39917
1146.4	0.39078	0.48987	0.43484	0.32433	0.35687	0.40725	0.34717	0.41343	0.44302	0.37619	0.39685	0.42529	0.31765	0.33226	0.43736	0.42047	0.37109	0.44546	0.37239	0.38056	0.40098	0.37307	0.39209	0.34791	0.3854	0.41712	0.36724	0.33717	0.44572	0.44797	0.43088	0.4268	0.42414	0.41642	0.38558	0.37152
1147.3	0.35627	0.44178	0.39182	0.29611	0.34187	0.39346	0.31899	0.39183	0.4021	0.34315	0.35835	0.39132	0.28767	0.3038	0.40591	0.39151	0.33772	0.40693	0.3435	0.35372	0.36575	0.33915	0.35531	0.30893	0.35673	0.39179	0.34206	0.30609	0.4135	0.41152	0.40275	0.40049	0.38829	0.38442	0.34429	0.34014
1148.2	0.3371	0.41626	0.37158	0.27333	0.31524	0.36589	0.31355	0.37836	0.3848	0.32321	0.32666	0.36594	0.26491	0.28486	0.38648	0.36628	0.31649	0.37917	0.31927	0.33784	0.34273	0.31795	0.32591	0.29171	0.32743	0.36858	0.31946	0.27996	0.38148	0.39027	0.37166	0.38272	0.37222	0.3619	0.30774	0.30617
1149.1	0.30498	0.3854	0.34447	0.24017	0.28359	0.33036	0.28595	0.3513	0.33892	0.2814	0.29734	0.32753	0.2361	0.26489	0.35992	0.32761	0.28125	0.33062	0.29155	0.29722	0.31031	0.28945	0.30298	0.25494	0.29218	0.33996	0.28836	0.24343	0.34994	0.34762	0.33921	0.35449	0.3351	0.33045	0.27919	0.27223
1150	0.27929	0.35677	0.32248	0.21856	0.26274	0.31091	0.25155	0.34317	0.28921	0.26582	0.27568	0.29613	0.2099	0.24623	0.33962	0.30257	0.2576	0.30548	0.26207	0.27576	0.28088	0.27278	0.28797	0.21913	0.2642	0.31957	0.25941	0.21903	0.33149	0.32004	0.3099	0.32948	0.30842	0.30502	0.25749	0.24436
1150.9	0.26776	0.34199	0.31554	0.2122	0.24529	0.2927	0.23171	0.34215	0.26738	0.23095	0.24647	0.28119	0.19476	0.22768	0.32614	0.28776	0.24404	0.27737	0.24063	0.26558	0.26066	0.24335	0.26132	0.19752	0.24391	0.2995	0.2482	0.19568	0.31006	0.28979	0.28823	0.31176	0.28071	0.27624	0.23361	0.22383
1151.8	0.24965	0.3497	0.29941	0.18805	0.22917	0.27775	0.22177	0.33074	0.25968	0.22265	0.23425	0.26829	0.1793	0.21976	0.30825	0.26938	0.23132	0.25629	0.22674	0.25268	0.24319	0.22967	0.25522	0.18633	0.22846	0.28009	0.22763	0.18474	0.30022	0.2832	0.2685	0.29398	0.26476	0.25695	0.2212	0.20139
1152.7	0.24251	0.33924	0.29086	0.18079	0.22352	0.27041	0.19966	0.30837	0.24837	0.21099	0.21763	0.2581	0.16533	0.20309	0.29731	0.25663	0.22041	0.23919	0.21375	0.23711	0.23196	0.21879	0.23686	0.16723	0.21534	0.26414	0.22009	0.17062	0.28877	0.27202	0.25686	0.26868	0.24455	0.2373	0.20672	0.19585
1153.6	0.22379	0.31726	0.28186	0.16213	0.20006	0.26748	0.19099	0.28696	0.24088	0.20738	0.19547	0.24169	0.14596	0.18433	0.28791	0.24006	0.20093	0.24498	0.19315	0.22445	0.21114	0.20309	0.20521	0.14719	0.2049	0.2458	0.20506	0.1556	0.27369	0.26223	0.24212	0.24368	0.22671	0.22154	0.17507	0.18102
1154.5	0.21843	0.29924	0.27008	0.16443	0.18326	0.25267	0.17892	0.28099	0.23942	0.19257	0.18287	0.23802	0.1301	0.16134	0.27088	0.23177	0.18688	0.23131	0.18677	0.2175	0.19432	0.18547	0.18277	0.14779	0.19065	0.22099	0.19704	0.14558	0.25571	0.24865	0.22932	0.22489	0.21281	0.20989	0.16044	0.17338
1155.4	0.19213	0.27688	0.25742	0.14378	0.18165	0.23737	0.15331	0.26292	0.2272	0.1796	0.1766	0.22417	0.11613	0.13955	0.25586	0.20771	0.17738	0.21608	0.1693	0.20109	0.1784	0.17486	0.17618	0.13277	0.17271	0.20545	0.1811	0.13416	0.24167	0.23434	0.21027	0.20739	0.19997	0.20052	0.14777	0.1606
1156.4	0.18304	0.26346	0.25587	0.14611	0.17814	0.23771	0.14359	0.24519	0.23393	0.16276	0.16202	0.21025	0.10242	0.12365	0.24659	0.19022	0.16626	0.21367	0.15801	0.18513	0.17053	0.15999	0.15008	0.11751	0.15962	0.19023	0.1667	0.11528	0.23213	0.21988	0.19838	0.19474	0.19002	0.18566	0.12636	0.15309
1157.3	0.16019	0.25507	0.24129	0.13214	0.17047	0.20748	0.13474	0.22728	0.20768	0.14554	0.16108	0.19079	0.086432	0.11171	0.2193	0.16957	0.14814	0.1971	0.1465	0.16251	0.15395	0.14464	0.14037	0.106	0.14181	0.17108	0.14498	0.097568	0.22021	0.19873	0.18704	0.18255	0.17393	0.17569	0.11824	0.13077
1158.2	0.14942	0.25057	0.23106	0.13421	0.17975	0.19769	0.11259	0.22394	0.19797	0.13665	0.14262	0.17718	0.081663	0.095971	0.19385	0.16746	0.14695	0.18108	0.13404	0.15472	0.14504	0.13636	0.1387	0.097494	0.13047	0.15866	0.12648	0.086926	0.21722	0.18957	0.17085	0.17772	0.17006	0.16182	0.11148	0.12314
1159.1	0.13463	0.255	0.22514	0.12199	0.17607	0.18329	0.11666	0.21103	0.19791	0.12427	0.11821	0.17727	0.078937	0.091841	0.19012	0.15366	0.13039	0.17005	0.13448	0.14672	0.13989	0.12543	0.1263	0.082382	0.12228	0.15455	0.11361	0.082101	0.20848	0.18401	0.16704	0.17389	0.17079	0.15159	0.095921	0.11445
1160	0.13339	0.25889	0.2212	0.12372	0.16093	0.18666	0.11309	0.21254	0.18043	0.12184	0.11755	0.18089	0.069081	0.08506	0.17926	0.15187	0.11636	0.16872	0.12494	0.1468	0.12975	0.12227	0.12334	0.078398	0.11561	0.145	0.096799	0.078167	0.20558	0.18266	0.16081	0.1738	0.16503	0.14258	0.089119	0.10834
1160.9	0.12842	0.25142	0.21262	0.11143	0.14768	0.15997	0.10396	0.21247	0.15301	0.12746	0.12104	0.16943	0.063549	0.071255	0.16567	0.14007	0.10691	0.15461	0.11671	0.13925	0.11439	0.11984	0.1276	0.073692	0.10472	0.13731	0.086357	0.070992	0.18778	0.16699	0.15247	0.16558	0.15695	0.13852	0.082566	0.099538
1161.8	0.12308	0.24918	0.19724	0.11317	0.13599	0.17438	0.10619	0.209	0.16626	0.118	0.10961	0.16433	0.062761	0.055807	0.15377	0.13894	0.097398	0.15729	0.11451	0.13067	0.11113	0.10757	0.12225	0.063141	0.10024	0.12812	0.078919	0.071839	0.17936	0.16237	0.14365	0.15194	0.15598	0.12678	0.072214	0.10313
1162.7	0.13089	0.25236	0.18871	0.10934	0.13127	0.16993	0.10403	0.20837	0.16519	0.11388	0.11326	0.16238	0.061315	0.062554	0.1518	0.13315	0.095544	0.15001	0.11633	0.12833	0.10644	0.10429	0.11883	0.056266	0.098136	0.12636	0.079376	0.070796	0.17508	0.15637	0.1399	0.14803	0.15232	0.12746	0.067163	0.098157
1163.6	0.13543	0.26581	0.18891	0.11546	0.1261	0.17357	0.08405	0.20539	0.15026	0.1163	0.13127	0.15394	0.053727	0.066498	0.1464	0.13694	0.093558	0.14613	0.10241	0.1228	0.098311	0.1046	0.11968	0.053385	0.094173	0.12268	0.078203	0.059944	0.16626	0.14563	0.12893	0.14522	0.14399	0.11793	0.068351	0.090217
1164.5	0.14787	0.27151	0.19034	0.1238	0.1301	0.15678	0.094877	0.19304	0.16592	0.12633	0.14316	0.15443	0.056126	0.062933	0.14956	0.13395	0.096962	0.13928	0.11012	0.10802	0.099289	0.10616	0.11508	0.055447	0.098373	0.11896	0.086962	0.055862	0.15677	0.13598	0.12825	0.13177	0.1403	0.11566	0.074627	0.089493
1165.4	0.1498	0.2745	0.18104	0.12415	0.12936	0.15834	0.091583	0.19047	0.16453	0.11587	0.13209	0.16227	0.054317	0.059992	0.14577	0.13704	0.10018	0.13167	0.1099	0.098864	0.098237	0.091652	0.10627	0.057049	0.10006	0.10769	0.088218	0.055833	0.16402	0.13482	0.12461	0.12384	0.13597	0.10668	0.072398	0.088526
1166.4	0.15446	0.29051	0.18302	0.12235	0.12885	0.15619	0.099279	0.19533	0.15073	0.12652	0.13721	0.1709	0.056961	0.065267	0.15516	0.1369	0.11033	0.13945	0.11585	0.10469	0.094347	0.094988	0.10212	0.065925	0.1	0.11839	0.085351	0.052797	0.16015	0.13867	0.12871	0.1293	0.12835	0.11344	0.074452	0.085434
1167.3	0.14995	0.29083	0.1879	0.12091	0.12463	0.15075	0.10537	0.18781	0.13958	0.12691	0.13591	0.16898	0.043494	0.04913	0.16213	0.13321	0.10892	0.13735	0.11311	0.098362	0.091771	0.090887	0.094773	0.05714	0.087944	0.11192	0.088441	0.048346	0.1523	0.13907	0.12401	0.12074	0.12093	0.10642	0.076375	0.076802
1168.2	0.14015	0.28487	0.1639	0.1068	0.12249	0.14893	0.1126	0.1822	0.14716	0.12033	0.12322	0.16487	0.044022	0.043975	0.15695	0.11805	0.11364	0.13645	0.11354	0.10022	0.089659	0.081383	0.088472	0.054603	0.085486	0.11247	0.0788	0.0425	0.15736	0.1357	0.12531	0.11764	0.10951	0.10211	0.072047	0.07309
1169.1	0.13028	0.29446	0.15594	0.089908	0.12799	0.15119	0.10467	0.17718	0.14793	0.11133	0.11695	0.15126	0.038947	0.045159	0.14974	0.11088	0.11238	0.13453	0.10683	0.10056	0.089194	0.073406	0.082325	0.053136	0.08408	0.10823	0.068754	0.033579	0.1585	0.12772	0.12476	0.1121	0.11156	0.097487	0.059135	0.069827
1170	0.13015	0.30768	0.15863	0.095288	0.12061	0.15581	0.11797	0.17654	0.15672	0.11562	0.12312	0.15472	0.032531	0.044815	0.15525	0.11629	0.10734	0.13614	0.10839	0.1087	0.090699	0.080827	0.074466	0.054113	0.085921	0.11367	0.072695	0.027459	0.1446	0.12091	0.12262	0.11767	0.11699	0.10461	0.054205	0.066335
1170.9	0.12355	0.29719	0.16342	0.092722	0.1185	0.14905	0.1042	0.18122	0.15952	0.10844	0.11345	0.14281	0.025434	0.035046	0.15828	0.11458	0.093042	0.12222	0.09787	0.1147	0.082232	0.075598	0.07579	0.040003	0.08492	0.10675	0.078198	0.020652	0.14155	0.11369	0.11987	0.12198	0.11508	0.09785	0.048174	0.056208
1171.8	0.11522	0.29131	0.14571	0.10103	0.1136	0.15235	0.094993	0.17695	0.16835	0.094704	0.11883	0.14135	0.026801	0.0406	0.15114	0.11669	0.081926	0.11851	0.091928	0.11087	0.079024	0.065079	0.07609	0.046099	0.094994	0.11501	0.074587	0.024798	0.13781	0.11044	0.11533	0.1248	0.11551	0.09298	0.042494	0.057708
1172.7	0.11416	0.29593	0.15604	0.096786	0.11173	0.1435	0.10062	0.17997	0.17426	0.10117	0.11665	0.13363	0.024742	0.037094	0.15576	0.1259	0.077895	0.11975	0.083973	0.10453	0.083974	0.06836	0.074069	0.041355	0.094743	0.10797	0.075966	0.026066	0.13282	0.11014	0.10975	0.12408	0.12274	0.096874	0.038016	0.050981
1173.6	0.11693	0.29005	0.14797	0.097048	0.090166	0.14028	0.10043	0.1799	0.16167	0.088716	0.088341	0.13245	0.021269	0.033361	0.15363	0.13098	0.070342	0.12605	0.08014	0.095334	0.076341	0.067066	0.067031	0.034249	0.088398	0.11006	0.07171	0.029378	0.12855	0.12188	0.10407	0.12754	0.11737	0.099889	0.034051	0.045699
1174.5	0.11016	0.26568	0.1414	0.079552	0.08398	0.14318	0.085967	0.17099	0.15569	0.082618	0.072859	0.11939	0.023427	0.032401	0.15247	0.12225	0.062715	0.12735	0.072131	0.080246	0.07677	0.062346	0.063701	0.021746	0.077475	0.099369	0.063551	0.026668	0.12792	0.12684	0.10062	0.11865	0.11227	0.09167	0.032887	0.03911
1175.4	0.10116	0.26445	0.13276	0.074433	0.075838	0.13793	0.080855	0.15452	0.14477	0.078676	0.071003	0.12747	0.028688	0.041882	0.1472	0.12123	0.064953	0.12925	0.063654	0.068065	0.072483	0.060338	0.057159	0.020858	0.075607	0.097244	0.056563	0.023435	0.13	0.12916	0.092407	0.11176	0.10981	0.089742	0.028451	0.041999
1176.3	0.10252	0.25953	0.14078	0.062611	0.068483	0.13822	0.0812	0.1577	0.13062	0.082298	0.059984	0.12914	0.030872	0.043371	0.1496	0.1232	0.067174	0.13099	0.061801	0.063142	0.073727	0.063978	0.053963	0.015633	0.073898	0.091822	0.05915	0.022774	0.13133	0.13476	0.093427	0.10686	0.1077	0.093458	0.028148	0.044268
1177.2	0.097105	0.24332	0.13389	0.072227	0.062432	0.14573	0.067109	0.16276	0.11633	0.067585	0.063886	0.13864	0.026814	0.045619	0.14373	0.12477	0.069358	0.13085	0.065069	0.063715	0.069848	0.054722	0.054874	0.013732	0.075893	0.097212	0.056051	0.028916	0.12853	0.13075	0.095151	0.10971	0.10215	0.09286	0.030415	0.051426
1178.1	0.086296	0.23926	0.12477	0.083296	0.060321	0.1531	0.064771	0.16958	0.10963	0.078669	0.06787	0.13951	0.033738	0.042877	0.14816	0.12972	0.070781	0.13273	0.07005	0.060397	0.072969	0.048875	0.052231	0.007942	0.083696	0.098554	0.061423	0.031703	0.12815	0.13109	0.098483	0.10791	0.09951	0.088131	0.032323	0.050244
1179	0.078658	0.25057	0.11511	0.097317	0.064976	0.15389	0.05814	0.17487	0.098509	0.077522	0.074525	0.14754	0.031051	0.045002	0.14402	0.13717	0.073236	0.1323	0.064629	0.072225	0.072594	0.04958	0.055731	0.011327	0.09612	0.1065	0.060263	0.036948	0.12784	0.13068	0.098505	0.11347	0.095102	0.092168	0.036013	0.055248
1179.9	0.094525	0.25878	0.12229	0.11489	0.085201	0.16829	0.06279	0.18466	0.10967	0.086068	0.083619	0.15403	0.034742	0.048968	0.14455	0.14372	0.085651	0.141	0.074035	0.07415	0.074132	0.058061	0.06729	0.012668	0.10368	0.11119	0.060714	0.045193	0.13264	0.13546	0.10895	0.11841	0.094025	0.098577	0.050055	0.061401
1180.8	0.098839	0.2669	0.12243	0.11985	0.095644	0.16613	0.066915	0.18095	0.11061	0.090896	0.091242	0.16511	0.035225	0.048235	0.14836	0.13356	0.089783	0.14382	0.079021	0.07246	0.075769	0.066635	0.073585	0.016772	0.10983	0.11283	0.053832	0.042541	0.13817	0.13113	0.11212	0.1257	0.098448	0.10756	0.057649	0.065065
1181.8	0.098077	0.26301	0.11893	0.11558	0.10258	0.15301	0.083926	0.17358	0.11889	0.094134	0.10353	0.16666	0.045718	0.041447	0.14831	0.13538	0.090223	0.13649	0.082863	0.076862	0.081815	0.072821	0.07836	0.022579	0.11489	0.10701	0.054541	0.041343	0.14695	0.12953	0.11921	0.13149	0.10826	0.11236	0.06385	0.067523
1182.6	0.099733	0.25408	0.12561	0.099212	0.11156	0.14222	0.084051	0.16996	0.12805	0.088833	0.12701	0.17372	0.042467	0.045507	0.14781	0.12934	0.091997	0.12932	0.084712	0.091447	0.094068	0.077162	0.087642	0.031616	0.11128	0.10728	0.051381	0.037563	0.15032	0.12175	0.12302	0.14361	0.11602	0.11397	0.068853	0.069296
1183.5	0.099605	0.24509	0.12373	0.10033	0.12061	0.13159	0.09124	0.15753	0.13924	0.10361	0.12742	0.18184	0.046662	0.047305	0.14754	0.12927	0.10059	0.13162	0.095743	0.08585	0.098028	0.086642	0.087971	0.028564	0.10807	0.11334	0.044858	0.043007	0.15689	0.13038	0.13098	0.14264	0.1214	0.12251	0.074581	0.076988
1184.4	0.096524	0.23417	0.11204	0.10411	0.1119	0.1278	0.095928	0.14872	0.14385	0.098209	0.13501	0.18263	0.048435	0.044578	0.155	0.14072	0.09635	0.13418	0.095394	0.091921	0.1064	0.081967	0.078454	0.035414	0.1073	0.11542	0.051019	0.051962	0.15526	0.13146	0.13426	0.14534	0.13656	0.12147	0.06998	0.079621
1185.4	0.096994	0.2386	0.11642	0.10706	0.1165	0.1271	0.10202	0.15474	0.14468	0.09796	0.14721	0.18644	0.048815	0.045729	0.15929	0.15317	0.09811	0.13482	0.097078	0.099673	0.10679	0.077781	0.082207	0.039792	0.10154	0.11925	0.066126	0.056772	0.16225	0.12964	0.14637	0.15198	0.13796	0.11631	0.074894	0.082372
1186.3	0.10125	0.25007	0.12081	0.10999	0.11525	0.14982	0.084023	0.15983	0.13836	0.099816	0.15709	0.19934	0.04612	0.056584	0.16543	0.15776	0.096347	0.15197	0.0985	0.10079	0.10192	0.083611	0.08539	0.045144	0.097307	0.13243	0.075207	0.063791	0.15877	0.14239	0.14679	0.15799	0.13694	0.11508	0.072239	0.089584
1187.2	0.09961	0.26331	0.12265	0.12039	0.11937	0.15803	0.083608	0.15835	0.14105	0.10765	0.15979	0.20975	0.052954	0.051643	0.18163	0.16764	0.107	0.15599	0.099679	0.10091	0.098054	0.096652	0.083594	0.050278	0.10322	0.13434	0.091791	0.075555	0.1699	0.15085	0.14549	0.16093	0.14137	0.12759	0.08165	0.10087
1188.1	0.11026	0.29341	0.14537	0.12865	0.12334	0.17236	0.092786	0.18494	0.14324	0.10219	0.18361	0.21237	0.063639	0.069887	0.19107	0.17515	0.11033	0.1678	0.10169	0.11535	0.10738	0.098813	0.10128	0.060526	0.11526	0.14487	0.10851	0.077906	0.18111	0.15766	0.15179	0.17991	0.1495	0.13217	0.099952	0.10517
1189	0.12593	0.31061	0.15312	0.11865	0.12541	0.16652	0.082021	0.18782	0.13273	0.1081	0.18524	0.21787	0.065585	0.06788	0.18968	0.16568	0.11585	0.16361	0.10385	0.11695	0.11289	0.11233	0.11143	0.065021	0.12001	0.15088	0.11349	0.081314	0.19217	0.1569	0.15964	0.18446	0.14422	0.1407	0.10456	0.11211
1189.9	0.12958	0.33906	0.15765	0.12959	0.12811	0.18285	0.088227	0.18976	0.15406	0.12386	0.19666	0.23415	0.083167	0.080012	0.19329	0.17203	0.13437	0.17239	0.1122	0.12485	0.12344	0.12413	0.12268	0.077944	0.13353	0.15931	0.12105	0.093847	0.20101	0.17739	0.16898	0.18599	0.15351	0.15644	0.11622	0.12582
1190.8	0.13452	0.36096	0.16701	0.14209	0.13526	0.17906	0.088955	0.18479	0.15609	0.14248	0.20294	0.23727	0.087725	0.086711	0.19956	0.17849	0.14298	0.16847	0.11608	0.12469	0.13468	0.13437	0.13157	0.084931	0.14783	0.1639	0.12847	0.10145	0.21637	0.18326	0.17192	0.18355	0.16259	0.17271	0.12996	0.13225
1191.7	0.15046	0.38913	0.18142	0.14565	0.13516	0.18561	0.096985	0.20678	0.16413	0.14096	0.21882	0.25608	0.091944	0.10623	0.19842	0.17451	0.15202	0.17506	0.12583	0.14005	0.1441	0.13687	0.1478	0.089537	0.15893	0.17584	0.12976	0.098179	0.22114	0.19439	0.18326	0.19502	0.17136	0.18	0.13475	0.13994
1192.6	0.15152	0.40977	0.17737	0.14487	0.13213	0.1828	0.10025	0.203	0.17545	0.14982	0.22974	0.27727	0.092113	0.10541	0.20382	0.17849	0.15825	0.17875	0.13575	0.14575	0.14773	0.14615	0.15344	0.10145	0.16419	0.18403	0.13354	0.10483	0.22853	0.19719	0.19408	0.19678	0.17544	0.18986	0.1344	0.15522
1193.5	0.14324	0.42256	0.20067	0.14857	0.14608	0.19967	0.11856	0.21851	0.192	0.1558	0.24535	0.28193	0.10373	0.11861	0.22068	0.18514	0.16581	0.19148	0.14955	0.15744	0.15598	0.14334	0.16082	0.10658	0.16692	0.19136	0.1513	0.11573	0.23986	0.21263	0.20292	0.20371	0.194	0.19621	0.15095	0.16107
1194.4	0.15756	0.42898	0.19791	0.15222	0.14595	0.19975	0.1227	0.23358	0.1962	0.15882	0.25724	0.27845	0.10669	0.11864	0.2305	0.19184	0.15771	0.19808	0.16254	0.16781	0.16848	0.15624	0.16432	0.10416	0.17406	0.19961	0.15171	0.11574	0.24004	0.21497	0.21003	0.21924	0.20412	0.20055	0.1606	0.16324
1195.3	0.17594	0.44253	0.21689	0.15948	0.15568	0.20813	0.13806	0.24435	0.23092	0.15757	0.25416	0.29042	0.11626	0.12987	0.23611	0.1963	0.16946	0.21636	0.17274	0.18338	0.18561	0.1662	0.16205	0.11643	0.18254	0.20883	0.16595	0.12199	0.24863	0.22363	0.22486	0.23268	0.21534	0.2082	0.16091	0.17611
1196.2	0.19003	0.46446	0.21465	0.17615	0.16488	0.22747	0.152	0.24444	0.23837	0.16748	0.25906	0.29648	0.1316	0.14096	0.24231	0.21304	0.17198	0.23789	0.18822	0.19136	0.19317	0.17522	0.16936	0.13628	0.19055	0.21817	0.17662	0.14206	0.25901	0.23554	0.24447	0.24289	0.21995	0.21543	0.17279	0.1963
1197.1	0.19811	0.46868	0.2267	0.17455	0.17608	0.23374	0.15059	0.24816	0.24088	0.16496	0.25503	0.28647	0.14005	0.14686	0.24457	0.21038	0.18068	0.24266	0.19348	0.196	0.19717	0.17972	0.17353	0.13867	0.19664	0.22279	0.18987	0.14721	0.26703	0.24788	0.24781	0.24911	0.22999	0.21553	0.17925	0.19885
1198	0.21478	0.48782	0.22291	0.18588	0.19052	0.24009	0.15405	0.25821	0.25366	0.17985	0.25953	0.29933	0.14427	0.15677	0.25861	0.22337	0.19373	0.25044	0.20336	0.19185	0.20864	0.1924	0.1849	0.1556	0.21967	0.2307	0.19737	0.15457	0.28067	0.25916	0.25374	0.26044	0.23782	0.22682	0.18956	0.21729
1198.9	0.21513	0.48775	0.23562	0.17931	0.19751	0.24161	0.14608	0.25415	0.2569	0.17583	0.25647	0.30358	0.15006	0.17116	0.26327	0.22636	0.20529	0.24843	0.19717	0.19518	0.20626	0.19073	0.19063	0.16857	0.21934	0.23929	0.20518	0.16152	0.28821	0.2634	0.25209	0.26295	0.23807	0.22056	0.19391	0.23192
1199.8	0.22528	0.49776	0.23338	0.18725	0.20804	0.24937	0.1549	0.25997	0.25711	0.19688	0.2668	0.30143	0.15531	0.17751	0.27832	0.23542	0.22199	0.25134	0.20428	0.19412	0.2112	0.20218	0.20704	0.16583	0.22495	0.24787	0.20881	0.17076	0.29439	0.27426	0.25791	0.26867	0.24832	0.22936	0.21443	0.23602
1200.7	0.20817	0.47135	0.23785	0.17681	0.20992	0.23608	0.1452	0.25322	0.26388	0.20882	0.25034	0.28603	0.15216	0.17161	0.28754	0.24046	0.22596	0.24331	0.19488	0.19085	0.20901	0.20196	0.20511	0.15625	0.21953	0.24899	0.21541	0.17162	0.29278	0.27071	0.24745	0.257	0.24967	0.2297	0.21636	0.22621
1201.6	0.22677	0.45635	0.23739	0.18599	0.21088	0.2318	0.1522	0.25868	0.27748	0.22468	0.24986	0.2865	0.16092	0.17192	0.30114	0.26142	0.22787	0.24514	0.20127	0.19733	0.2215	0.2051	0.21672	0.16305	0.2145	0.25029	0.22303	0.17862	0.29192	0.27281	0.25756	0.26897	0.25739	0.23797	0.22046	0.23509
1202.5	0.22057	0.4548	0.23984	0.18353	0.20201	0.20485	0.14772	0.26796	0.28268	0.2199	0.23513	0.27787	0.16032	0.17973	0.29821	0.26308	0.22821	0.24044	0.19888	0.21365	0.2249	0.20362	0.21227	0.16293	0.20311	0.2557	0.21743	0.17674	0.28764	0.26549	0.25485	0.27202	0.25817	0.23786	0.21576	0.22992
1203.4	0.22179	0.45874	0.23407	0.19598	0.21753	0.20299	0.16111	0.28767	0.28593	0.23362	0.22806	0.27496	0.16544	0.18218	0.30113	0.26626	0.23709	0.25469	0.21331	0.22771	0.24059	0.21487	0.21789	0.16413	0.20824	0.26008	0.22235	0.18154	0.2955	0.27359	0.26215	0.28131	0.26447	0.25204	0.21453	0.22518
1204.3	0.20818	0.44154	0.22808	0.17809	0.21942	0.1881	0.15653	0.29352	0.27457	0.22435	0.21578	0.26714	0.16622	0.17606	0.30019	0.25728	0.2306	0.25119	0.2117	0.23202	0.23871	0.20916	0.22283	0.16935	0.20737	0.25342	0.22137	0.17372	0.29744	0.26591	0.25829	0.27551	0.26185	0.24447	0.20842	0.2211
1205.2	0.21263	0.43501	0.2273	0.18787	0.22171	0.19279	0.1582	0.29581	0.26868	0.22132	0.22226	0.26224	0.16841	0.17947	0.29274	0.26022	0.22897	0.25494	0.21447	0.23034	0.23996	0.21621	0.23146	0.17081	0.21515	0.25387	0.21793	0.17823	0.29939	0.27159	0.26376	0.28213	0.26421	0.25097	0.21045	0.22699
1206.1	0.20494	0.42282	0.22309	0.18917	0.22319	0.196	0.15741	0.2968	0.26334	0.21608	0.21928	0.26057	0.17003	0.17835	0.28753	0.25555	0.23743	0.25924	0.21511	0.22838	0.22738	0.2175	0.22659	0.17274	0.22573	0.25301	0.21415	0.17545	0.29827	0.27431	0.25663	0.28661	0.26337	0.25331	0.20755	0.22994
1207	0.19814	0.38617	0.20627	0.18252	0.21676	0.22009	0.16504	0.28421	0.25505	0.21192	0.21704	0.25557	0.16924	0.16524	0.27325	0.25159	0.23293	0.257	0.22034	0.2244	0.21975	0.21837	0.22596	0.1706	0.22574	0.24523	0.21197	0.16787	0.29304	0.28085	0.25844	0.28577	0.25896	0.25121	0.20601	0.22528
1207.9	0.20095	0.36426	0.21717	0.17715	0.2018	0.22094	0.16988	0.26938	0.25131	0.21305	0.21496	0.24983	0.16603	0.16368	0.27293	0.252	0.23263	0.25594	0.22235	0.21751	0.20728	0.21426	0.21937	0.17379	0.23301	0.24432	0.21255	0.16481	0.28355	0.27744	0.26341	0.27617	0.25806	0.2526	0.20985	0.22507
1208.8	0.19818	0.34285	0.22017	0.18692	0.18915	0.22743	0.16318	0.2656	0.25517	0.20179	0.20739	0.24527	0.16484	0.16311	0.26749	0.25922	0.22054	0.25927	0.22347	0.21496	0.20182	0.20454	0.20314	0.16742	0.22741	0.24474	0.21689	0.1685	0.27302	0.27782	0.26205	0.28159	0.25512	0.24972	0.20164	0.22193
1209.7	0.20334	0.3145	0.20915	0.17365	0.18647	0.219	0.16702	0.27313	0.25258	0.19935	0.18142	0.23537	0.15525	0.1527	0.25947	0.25284	0.22048	0.24888	0.2212	0.21919	0.19815	0.19876	0.18908	0.15998	0.22144	0.23487	0.21322	0.16182	0.27235	0.27033	0.25761	0.28228	0.25422	0.24259	0.18865	0.21327
1210.6	0.20637	0.31968	0.19567	0.17074	0.18744	0.22089	0.16375	0.26962	0.24602	0.19673	0.17624	0.23031	0.15721	0.15852	0.25934	0.24869	0.21326	0.24045	0.21141	0.22436	0.20261	0.19483	0.1861	0.15921	0.21948	0.23571	0.21396	0.16445	0.27658	0.26219	0.25476	0.27728	0.25046	0.24123	0.18937	0.20326
1211.5	0.20979	0.30348	0.19672	0.16814	0.1905	0.20802	0.15036	0.26515	0.24961	0.20296	0.17741	0.22114	0.15412	0.16065	0.25942	0.24598	0.21131	0.24167	0.19702	0.21654	0.20488	0.19702	0.18864	0.15613	0.21839	0.23754	0.20903	0.16448	0.27851	0.25302	0.24883	0.27456	0.25645	0.24254	0.18647	0.19974
1212.4	0.1933	0.2816	0.1802	0.14823	0.18508	0.20847	0.13927	0.25764	0.2444	0.1998	0.16673	0.20918	0.14427	0.14615	0.24322	0.24003	0.19172	0.22826	0.17704	0.20639	0.20358	0.18958	0.18751	0.14313	0.20865	0.22622	0.20152	0.15465	0.2746	0.24641	0.24068	0.2693	0.25081	0.23785	0.17341	0.18651
1213.3	0.18502	0.27167	0.16409	0.13748	0.17319	0.2026	0.12969	0.25096	0.23664	0.18642	0.16105	0.18921	0.14071	0.14223	0.22877	0.23732	0.1874	0.22032	0.16574	0.19895	0.20131	0.18273	0.19081	0.13731	0.20608	0.2195	0.18714	0.14991	0.27347	0.25123	0.23582	0.26374	0.24564	0.23492	0.1692	0.17942
1214.2	0.18526	0.2818	0.17629	0.13453	0.17576	0.20331	0.12996	0.24639	0.23111	0.17916	0.17052	0.1894	0.14222	0.15119	0.22977	0.23044	0.18389	0.22618	0.16911	0.19511	0.20162	0.1786	0.19478	0.14295	0.20402	0.23228	0.18777	0.14346	0.27149	0.2522	0.23673	0.26564	0.24978	0.2363	0.16763	0.18103
1215.1	0.17068	0.25837	0.18945	0.12663	0.15953	0.1955	0.13503	0.24335	0.22152	0.16819	0.16532	0.17928	0.13069	0.13839	0.2259	0.22355	0.17614	0.23117	0.16593	0.18207	0.19501	0.17192	0.18873	0.13595	0.19642	0.22566	0.18509	0.14022	0.26496	0.25047	0.23725	0.25454	0.24605	0.22647	0.16027	0.17742
1216	0.16134	0.24611	0.18656	0.12309	0.14718	0.18626	0.12764	0.23252	0.21884	0.15301	0.15755	0.17353	0.12126	0.1298	0.21677	0.21345	0.16294	0.22548	0.16562	0.18588	0.18517	0.15736	0.18109	0.13014	0.19041	0.217	0.18273	0.13406	0.25116	0.24266	0.23404	0.24751	0.23624	0.21741	0.14833	0.17232
1216.9	0.16925	0.25926	0.18445	0.13159	0.13654	0.16988	0.12394	0.23053	0.22017	0.13752	0.15453	0.16339	0.12345	0.13087	0.22014	0.21231	0.16026	0.22326	0.16926	0.18008	0.17661	0.15791	0.17331	0.13059	0.18737	0.20949	0.1789	0.13869	0.2453	0.23727	0.22983	0.24599	0.23745	0.21554	0.14433	0.16919
1217.8	0.17292	0.25718	0.18937	0.13178	0.13681	0.17821	0.136	0.23213	0.21822	0.15594	0.16136	0.17752	0.12699	0.12882	0.22268	0.20332	0.16437	0.22163	0.16872	0.18859	0.17451	0.16246	0.1702	0.13596	0.19146	0.2112	0.18359	0.13334	0.24631	0.22973	0.23203	0.25292	0.24048	0.21885	0.14676	0.17072
1218.7	0.16617	0.25547	0.17611	0.12889	0.12797	0.17858	0.12574	0.2244	0.22269	0.1692	0.16534	0.17935	0.12801	0.12068	0.21668	0.20106	0.16048	0.21811	0.15874	0.18194	0.16924	0.16181	0.16908	0.13778	0.19154	0.19959	0.18066	0.13024	0.24304	0.22546	0.22534	0.24828	0.22973	0.21492	0.14393	0.16798
1219.6	0.16929	0.26039	0.16537	0.12504	0.13	0.18342	0.10722	0.2099	0.23069	0.16944	0.15386	0.17994	0.12604	0.12385	0.20488	0.19625	0.15917	0.21844	0.1501	0.17417	0.16907	0.15998	0.16175	0.13741	0.19003	0.20103	0.16699	0.12415	0.23753	0.22477	0.21849	0.24266	0.22981	0.21551	0.13506	0.16232
1220.5	0.17573	0.27418	0.1589	0.12068	0.12502	0.18956	0.11655	0.22337	0.222	0.17045	0.14374	0.17901	0.13189	0.13054	0.19962	0.19704	0.16075	0.21381	0.15072	0.16609	0.16305	0.15524	0.16054	0.12662	0.18531	0.19992	0.1642	0.12094	0.23865	0.22631	0.21704	0.24421	0.22212	0.21427	0.13816	0.15791
1221.4	0.1664	0.26674	0.14264	0.11417	0.12009	0.1885	0.10836	0.2251	0.22226	0.17574	0.14136	0.17439	0.12695	0.1318	0.1871	0.19022	0.15675	0.20642	0.13798	0.16384	0.16525	0.14205	0.15266	0.12315	0.18123	0.20538	0.15804	0.11612	0.23699	0.22247	0.20178	0.23952	0.22367	0.20818	0.13096	0.15445
1222.3	0.16071	0.25749	0.12965	0.10884	0.11748	0.17153	0.1032	0.21737	0.21406	0.16449	0.13083	0.16057	0.1233	0.13139	0.17507	0.18882	0.14552	0.19008	0.1291	0.15295	0.15164	0.13189	0.14668	0.11594	0.17176	0.19541	0.15155	0.11534	0.22397	0.21655	0.19481	0.23376	0.21449	0.19951	0.12237	0.14515
1223.2	0.15591	0.24439	0.12861	0.10557	0.10962	0.15942	0.099809	0.22333	0.20913	0.14857	0.12566	0.14673	0.112	0.13094	0.17406	0.18546	0.13843	0.18527	0.12591	0.15188	0.1446	0.1199	0.14369	0.10667	0.16401	0.19356	0.14177	0.11588	0.21896	0.20848	0.19449	0.23256	0.21074	0.19007	0.11809	0.13256
1224.1	0.15373	0.24114	0.12869	0.11225	0.11021	0.14206	0.10491	0.23262	0.19833	0.14876	0.13376	0.14294	0.1102	0.12704	0.17374	0.19159	0.13945	0.17627	0.12755	0.15899	0.13965	0.1202	0.14578	0.10726	0.15919	0.18591	0.14126	0.1188	0.21663	0.19832	0.1916	0.23672	0.2064	0.18391	0.11928	0.12669
1225	0.15724	0.24172	0.1354	0.12511	0.12599	0.14235	0.089296	0.22231	0.19166	0.14498	0.14715	0.14626	0.10766	0.12289	0.17765	0.18848	0.14273	0.17626	0.11516	0.16501	0.13625	0.1285	0.14709	0.11391	0.16057	0.18288	0.14206	0.12178	0.21863	0.19718	0.18335	0.22969	0.2074	0.17469	0.11289	0.12442
1225.9	0.14874	0.23715	0.14985	0.12375	0.13466	0.13528	0.085441	0.21961	0.18153	0.12922	0.13754	0.15803	0.10637	0.11831	0.18483	0.1849	0.14427	0.17073	0.11267	0.1661	0.13465	0.11776	0.14644	0.11698	0.15754	0.17763	0.14741	0.1209	0.21481	0.19515	0.18783	0.2288	0.19602	0.16186	0.10678	0.11916
1226.8	0.15545	0.2324	0.1682	0.12261	0.14139	0.14314	0.095394	0.22078	0.18993	0.12534	0.15236	0.16133	0.10524	0.11303	0.19526	0.18821	0.14379	0.17994	0.11421	0.16156	0.13551	0.11592	0.15156	0.1144	0.15655	0.18028	0.14957	0.11886	0.22063	0.19016	0.19498	0.2169	0.19249	0.1583	0.10887	0.12
1227.7	0.15984	0.22252	0.16661	0.12378	0.14481	0.14461	0.1048	0.20743	0.19544	0.12433	0.15833	0.1798	0.10878	0.11382	0.19473	0.18983	0.14289	0.17602	0.11554	0.15153	0.13711	0.116	0.144	0.11858	0.15792	0.17416	0.151	0.114	0.21757	0.19691	0.19232	0.20863	0.18892	0.15635	0.11061	0.12317
1228.6	0.15213	0.20626	0.15733	0.10963	0.13824	0.14578	0.12598	0.19615	0.19965	0.11385	0.14402	0.18101	0.10262	0.10821	0.19137	0.17416	0.13204	0.16761	0.12369	0.13962	0.13578	0.10792	0.13524	0.10836	0.15674	0.1701	0.15105	0.1022	0.21977	0.19307	0.19573	0.19847	0.17697	0.15151	0.10514	0.12335
1229.4	0.14297	0.19907	0.16424	0.10281	0.12411	0.14664	0.1507	0.19797	0.2098	0.10802	0.13868	0.18685	0.10469	0.10895	0.19415	0.17944	0.12675	0.16792	0.12242	0.13163	0.14082	0.10381	0.13002	0.10381	0.1558	0.16301	0.14748	0.095473	0.21855	0.191	0.20288	0.19921	0.17211	0.15184	0.1052	0.11901
1230.3	0.14724	0.18693	0.15203	0.10994	0.11753	0.15961	0.1693	0.19063	0.21167	0.11699	0.14321	0.19135	0.10827	0.1054	0.18978	0.18395	0.13332	0.17282	0.12402	0.12325	0.12804	0.11404	0.12786	0.097084	0.15702	0.15956	0.13868	0.093427	0.22784	0.19177	0.20339	0.19432	0.16984	0.15917	0.10717	0.1185
1231.2	0.14723	0.19479	0.13569	0.10766	0.10941	0.15774	0.1702	0.19062	0.20316	0.12129	0.13956	0.19913	0.10673	0.10811	0.18373	0.1787	0.13977	0.16801	0.12277	0.12849	0.12937	0.11972	0.11856	0.097579	0.1587	0.1594	0.12893	0.090577	0.22607	0.18882	0.19384	0.19283	0.16925	0.16423	0.10552	0.11736
1232.1	0.1376	0.20247	0.1432	0.11184	0.10808	0.16074	0.16505	0.19264	0.19382	0.11708	0.13089	0.19244	0.11207	0.10528	0.17703	0.17737	0.14107	0.15738	0.1123	0.13332	0.12317	0.11972	0.11469	0.088204	0.15785	0.15815	0.12327	0.089049	0.22729	0.18165	0.18504	0.19226	0.16627	0.1603	0.10668	0.11017
1233	0.13919	0.19931	0.15553	0.12688	0.11305	0.1571	0.15147	0.19248	0.19212	0.1352	0.14669	0.18514	0.11766	0.1031	0.18328	0.18282	0.14536	0.15637	0.10588	0.13597	0.12052	0.1219	0.11711	0.084258	0.15784	0.15862	0.12586	0.094093	0.2237	0.18207	0.17875	0.19246	0.16869	0.16352	0.10381	0.1016
1233.9	0.13446	0.20253	0.14111	0.1311	0.1108	0.15591	0.14442	0.18811	0.18691	0.13545	0.14422	0.17608	0.11419	0.10412	0.17617	0.18422	0.14107	0.15054	0.11005	0.12988	0.11548	0.11642	0.108	0.077654	0.15982	0.16608	0.11883	0.098928	0.22147	0.18321	0.16791	0.18714	0.16699	0.16074	0.097479	0.098159
1234.8	0.14445	0.21068	0.15489	0.13578	0.11646	0.17412	0.14425	0.19584	0.19361	0.12181	0.15683	0.18098	0.10976	0.1133	0.17626	0.18446	0.13471	0.16146	0.11265	0.13306	0.12831	0.10648	0.1054	0.077299	0.16127	0.16566	0.12284	0.10291	0.21692	0.18588	0.16538	0.18642	0.16321	0.14531	0.096119	0.10414
1235.7	0.13645	0.21097	0.16071	0.14834	0.12013	0.16267	0.14454	0.20009	0.19876	0.11552	0.15913	0.18374	0.10886	0.11288	0.17613	0.18403	0.12991	0.1606	0.11736	0.12873	0.12557	0.10412	0.10939	0.07382	0.15712	0.1638	0.11987	0.10202	0.21322	0.18609	0.16974	0.18305	0.1599	0.13622	0.093151	0.10279
1236.6	0.13676	0.21456	0.15306	0.14464	0.11432	0.15058	0.14899	0.20663	0.1843	0.12022	0.16664	0.1875	0.10724	0.11248	0.17617	0.176	0.12589	0.15877	0.11874	0.12596	0.12129	0.10548	0.10913	0.07508	0.15055	0.16712	0.11924	0.10018	0.20945	0.18778	0.16863	0.17863	0.1558	0.13192	0.085595	0.10839
1237.5	0.12093	0.21535	0.14973	0.13168	0.10955	0.14559	0.13753	0.21439	0.17613	0.10019	0.1647	0.20765	0.10569	0.11681	0.16546	0.1751	0.11917	0.15132	0.10979	0.12453	0.11423	0.099139	0.10108	0.076888	0.14749	0.1611	0.11095	0.095747	0.20605	0.18798	0.15834	0.17144	0.15483	0.11627	0.088493	0.11628
1238.4	0.12025	0.21174	0.15733	0.13246	0.11537	0.14196	0.1374	0.20863	0.16692	0.10958	0.18217	0.20944	0.10718	0.1136	0.17195	0.16825	0.12331	0.15541	0.10385	0.12163	0.1053	0.10225	0.11401	0.076913	0.14352	0.16049	0.1163	0.091248	0.20459	0.18167	0.1596	0.15845	0.15343	0.11666	0.10232	0.11563
1239.3	0.11776	0.20935	0.15669	0.12978	0.12578	0.12433	0.13414	0.21185	0.17047	0.12419	0.17599	0.21626	0.10586	0.10617	0.17473	0.16646	0.12343	0.14227	0.098972	0.12246	0.10427	0.11119	0.11539	0.076292	0.1463	0.15959	0.11773	0.089487	0.2044	0.17446	0.16046	0.1591	0.15839	0.12592	0.1008	0.11695
1240.2	0.1202	0.21923	0.14671	0.11607	0.12218	0.13071	0.13954	0.21154	0.16585	0.12846	0.17868	0.22249	0.10697	0.10776	0.1702	0.15719	0.12372	0.14313	0.097934	0.12206	0.10561	0.11139	0.11349	0.075063	0.1462	0.15712	0.11355	0.082608	0.20235	0.17415	0.1552	0.15527	0.15533	0.12781	0.097673	0.10847
1241.1	0.12339	0.2207	0.14731	0.11384	0.12749	0.13748	0.14198	0.21701	0.17688	0.12302	0.18655	0.22216	0.10915	0.10873	0.17464	0.1657	0.13141	0.15535	0.10616	0.13113	0.11199	0.10965	0.11919	0.079635	0.15218	0.15344	0.11168	0.087637	0.20824	0.17211	0.15625	0.15826	0.15819	0.1309	0.098909	0.1033
1242	0.14042	0.22527	0.155	0.11202	0.12188	0.15379	0.14447	0.22088	0.17261	0.13013	0.18818	0.20323	0.10976	0.10999	0.17477	0.16099	0.13125	0.1709	0.10934	0.12673	0.11202	0.11194	0.12059	0.08263	0.15283	0.15884	0.10834	0.087171	0.21297	0.17792	0.15708	0.16122	0.14968	0.1383	0.09931	0.09919
1242.9	0.13129	0.22923	0.15017	0.10409	0.1051	0.15297	0.13937	0.2412	0.17744	0.12401	0.18288	0.20854	0.1156	0.1042	0.16583	0.16055	0.12451	0.1619	0.1072	0.13514	0.12152	0.11008	0.11073	0.091837	0.15341	0.15393	0.10668	0.087845	0.20569	0.17401	0.15502	0.17055	0.14945	0.13721	0.08568	0.096861
1243.8	0.11507	0.22468	0.14795	0.10455	0.08962	0.15632	0.13378	0.22707	0.16369	0.12543	0.18141	0.20024	0.12032	0.099472	0.16213	0.15804	0.11687	0.16778	0.11665	0.12644	0.11461	0.11234	0.10995	0.096075	0.14678	0.15293	0.10764	0.079861	0.20313	0.17869	0.15599	0.15885	0.14542	0.13751	0.08757	0.093192
1244.6	0.10292	0.19825	0.15548	0.10963	0.099662	0.1498	0.11046	0.21874	0.16734	0.13454	0.17368	0.19816	0.11749	0.086496	0.1606	0.16455	0.1154	0.16746	0.10949	0.11872	0.10841	0.10792	0.10477	0.097263	0.14229	0.14349	0.1088	0.088561	0.21111	0.17534	0.14772	0.1562	0.14477	0.13708	0.08754	0.097331
1245.6	0.09551	0.19532	0.16246	0.11794	0.10628	0.14994	0.11027	0.2171	0.16719	0.12783	0.16906	0.20268	0.11171	0.081852	0.16393	0.15269	0.10706	0.16717	0.10907	0.10744	0.10582	0.10214	0.094834	0.094638	0.1388	0.1378	0.11284	0.087056	0.20578	0.17338	0.14719	0.14901	0.1443	0.14449	0.086938	0.095574
1246.4	0.096929	0.18857	0.14721	0.12164	0.11771	0.13359	0.11072	0.21682	0.17244	0.13356	0.16766	0.21505	0.10775	0.075527	0.1646	0.15439	0.10381	0.14979	0.10911	0.10659	0.11289	0.10371	0.095909	0.10066	0.13565	0.13267	0.11829	0.090115	0.1996	0.16235	0.14882	0.14316	0.15451	0.14444	0.083033	0.09774
1247.3	0.10717	0.16995	0.154	0.11427	0.1287	0.1328	0.11259	0.18761	0.16588	0.1364	0.15499	0.21314	0.098525	0.069227	0.16528	0.15408	0.1075	0.15016	0.11307	0.089696	0.10864	0.10805	0.092519	0.094996	0.1292	0.12181	0.1229	0.089012	0.20614	0.16189	0.15178	0.13078	0.15498	0.14617	0.088429	0.098714
1248.2	0.11863	0.17225	0.15564	0.11738	0.13429	0.13748	0.12218	0.18867	0.17176	0.12849	0.15976	0.20673	0.099765	0.074183	0.16502	0.15145	0.11806	0.14909	0.10694	0.087711	0.103	0.10149	0.092895	0.090655	0.12821	0.1163	0.11795	0.09384	0.2056	0.15365	0.15446	0.13572	0.15359	0.14352	0.094291	0.094793
1249.1	0.12865	0.17394	0.16315	0.11628	0.12132	0.13866	0.12419	0.18716	0.16649	0.11666	0.16262	0.19348	0.10444	0.078872	0.17378	0.14727	0.11799	0.14439	0.10668	0.085234	0.10532	0.10165	0.094623	0.090702	0.133	0.11813	0.1253	0.09072	0.19471	0.15327	0.15667	0.1346	0.15582	0.14372	0.09861	0.09604
1250	0.1313	0.16597	0.15606	0.11147	0.11689	0.14036	0.1158	0.1742	0.16987	0.11649	0.15496	0.1815	0.10311	0.076769	0.16314	0.14909	0.12629	0.14392	0.10238	0.077049	0.10995	0.10483	0.096524	0.088126	0.13215	0.12346	0.12105	0.089941	0.19138	0.15048	0.15838	0.13051	0.15812	0.13969	0.10004	0.099735
1250.9	0.12706	0.18453	0.16067	0.1112	0.099004	0.14273	0.13004	0.1732	0.18129	0.11505	0.1564	0.1752	0.11116	0.081507	0.16333	0.14822	0.12831	0.14139	0.10691	0.074087	0.11077	0.11064	0.10367	0.07857	0.13867	0.12283	0.12158	0.090236	0.18426	0.14631	0.1635	0.12769	0.15672	0.14621	0.1042	0.098763
1251.8	0.13615	0.19906	0.15288	0.12204	0.10818	0.14651	0.14036	0.18977	0.19283	0.10815	0.16655	0.17144	0.11681	0.08898	0.16219	0.15255	0.12768	0.14304	0.10628	0.081821	0.11786	0.11009	0.10876	0.077554	0.15074	0.12889	0.1146	0.099821	0.18191	0.14837	0.16338	0.13359	0.15865	0.14628	0.099662	0.1067
1252.7	0.13494	0.19962	0.14642	0.11429	0.10177	0.12384	0.13073	0.19508	0.18648	0.10522	0.16134	0.16993	0.11373	0.083815	0.14947	0.15011	0.11974	0.13126	0.10712	0.0827	0.12205	0.10729	0.10513	0.077047	0.15061	0.13074	0.10931	0.10277	0.17741	0.14624	0.15143	0.12528	0.15932	0.13989	0.097876	0.11188
1253.6	0.1399	0.21784	0.13042	0.11178	0.10196	0.12079	0.13515	0.19568	0.18322	0.10344	0.13938	0.16364	0.11144	0.080319	0.14202	0.14884	0.12109	0.13112	0.10755	0.080184	0.12139	0.1059	0.099381	0.080739	0.14613	0.12402	0.10038	0.10412	0.17981	0.14433	0.14531	0.1248	0.15574	0.12943	0.091949	0.11175
1254.5	0.14882	0.24292	0.12882	0.12001	0.093776	0.11681	0.13994	0.20437	0.19117	0.1138	0.13268	0.16302	0.11764	0.081959	0.14383	0.15353	0.11135	0.12107	0.11183	0.086922	0.12536	0.11191	0.095801	0.086282	0.14911	0.12247	0.10369	0.10867	0.17756	0.13486	0.14386	0.12574	0.1571	0.13148	0.09111	0.11234
1255.4	0.14657	0.23708	0.13987	0.12671	0.10359	0.11986	0.13675	0.20273	0.18799	0.1108	0.12318	0.16092	0.11775	0.078028	0.14782	0.15629	0.1165	0.12869	0.11313	0.094849	0.12261	0.11075	0.091785	0.086577	0.14418	0.12554	0.10636	0.11004	0.18864	0.13905	0.14244	0.12591	0.15787	0.12861	0.093846	0.11388
1256.3	0.15068	0.25199	0.14979	0.1214	0.091278	0.11805	0.12933	0.20366	0.17814	0.10962	0.11465	0.15999	0.11171	0.07509	0.14518	0.14574	0.12434	0.12976	0.11912	0.10088	0.11784	0.10867	0.092562	0.091164	0.14039	0.12813	0.11131	0.10517	0.19097	0.13781	0.13858	0.12538	0.14995	0.13057	0.094727	0.11002
1257.2	0.14005	0.25301	0.15655	0.11141	0.084243	0.11031	0.11761	0.18947	0.16554	0.10508	0.10384	0.14762	0.10966	0.067102	0.13854	0.13303	0.11911	0.12553	0.10671	0.09672	0.11178	0.10779	0.096706	0.084894	0.13212	0.12646	0.10954	0.096254	0.18675	0.13024	0.13635	0.12577	0.14678	0.13509	0.089557	0.10227
1258	0.13471	0.26145	0.16861	0.11183	0.091936	0.11955	0.12636	0.1906	0.1672	0.11465	0.11889	0.1423	0.11259	0.072713	0.13635	0.13686	0.11612	0.12696	0.11363	0.10974	0.11765	0.11511	0.10661	0.080735	0.13628	0.14365	0.11114	0.097088	0.18732	0.13649	0.14511	0.1282	0.14963	0.14525	0.093819	0.10104
1258.9	0.13932	0.25093	0.18221	0.10897	0.089305	0.12531	0.11161	0.18443	0.15666	0.10714	0.12385	0.13367	0.11585	0.069789	0.1368	0.13796	0.11722	0.12426	0.11073	0.11361	0.11308	0.11309	0.11065	0.075873	0.1369	0.14558	0.11599	0.098139	0.1891	0.14541	0.13996	0.1246	0.14084	0.14039	0.095141	0.096903
1259.8	0.14351	0.26169	0.18191	0.1054	0.089746	0.12701	0.11038	0.18221	0.15393	0.097167	0.13261	0.12317	0.11456	0.064778	0.12651	0.13371	0.10581	0.11955	0.11005	0.10914	0.11402	0.10889	0.10957	0.0677	0.14118	0.1403	0.1118	0.10221	0.18432	0.14623	0.13595	0.1249	0.13565	0.13733	0.095908	0.091328
1260.7	0.12931	0.26097	0.1836	0.10388	0.091438	0.13356	0.11287	0.17164	0.15561	0.1061	0.12464	0.11584	0.11359	0.068061	0.12833	0.12449	0.09357	0.123	0.1077	0.10569	0.11468	0.10991	0.099545	0.059963	0.13735	0.13657	0.10332	0.1	0.17659	0.14615	0.1333	0.12487	0.13739	0.13389	0.098225	0.089658
1261.6	0.1374	0.26418	0.1805	0.1083	0.10069	0.14792	0.11763	0.17602	0.16475	0.12221	0.12946	0.12206	0.1044	0.073962	0.14085	0.12963	0.097669	0.12906	0.11826	0.10856	0.11702	0.12025	0.096915	0.069637	0.14113	0.13392	0.10479	0.101	0.17865	0.15543	0.13585	0.12476	0.13422	0.13618	0.096828	0.087404
1262.5	0.14552	0.26954	0.18187	0.10857	0.1039	0.14882	0.10943	0.17505	0.16625	0.12094	0.12575	0.12853	0.09742	0.074659	0.14536	0.12525	0.094781	0.12945	0.12521	0.10683	0.11368	0.12846	0.10009	0.066739	0.14458	0.12655	0.10995	0.10307	0.18181	0.14912	0.13419	0.12118	0.13266	0.1395	0.099878	0.086139
1263.4	0.12874	0.27325	0.16194	0.097279	0.10565	0.1398	0.11536	0.16148	0.15797	0.11269	0.11657	0.12669	0.085253	0.068177	0.13416	0.11227	0.07906	0.13202	0.12146	0.09556	0.10243	0.11734	0.097726	0.069586	0.13968	0.11999	0.096303	0.09161	0.1758	0.14539	0.1312	0.1161	0.12563	0.13333	0.089175	0.087058
1264.3	0.1113	0.25491	0.14771	0.08816	0.093898	0.13294	0.098832	0.15324	0.15073	0.11747	0.09725	0.11943	0.076428	0.057615	0.13498	0.10821	0.079966	0.12813	0.10873	0.094096	0.099228	0.10938	0.095521	0.068898	0.13376	0.11401	0.089163	0.08738	0.168	0.13616	0.12426	0.11155	0.12044	0.12672	0.078033	0.077984
1265.2	0.10417	0.26101	0.13657	0.084711	0.088558	0.12313	0.086104	0.14894	0.14804	0.11279	0.098126	0.11271	0.078541	0.049942	0.1305	0.11478	0.07461	0.11968	0.10295	0.088841	0.093806	0.10964	0.10425	0.069724	0.1316	0.11226	0.088696	0.083878	0.16633	0.13444	0.12341	0.10945	0.11654	0.13091	0.075945	0.075324
1266.1	0.10618	0.28368	0.13012	0.082714	0.091017	0.12558	0.09082	0.15235	0.16285	0.10778	0.094164	0.11276	0.091295	0.060921	0.13277	0.11558	0.07634	0.1215	0.099187	0.086733	0.10406	0.11106	0.10933	0.064072	0.1297	0.12031	0.087485	0.083606	0.16897	0.12814	0.12394	0.11331	0.11951	0.13704	0.073746	0.078522
1266.9	0.10924	0.29426	0.12753	0.087012	0.089294	0.11746	0.088901	0.16422	0.17844	0.10015	0.09821	0.12377	0.093037	0.061719	0.12376	0.11365	0.077995	0.11895	0.087767	0.086071	0.10334	0.10059	0.10271	0.073502	0.1215	0.12084	0.082472	0.086681	0.16172	0.13189	0.12427	0.12064	0.11988	0.12348	0.069232	0.079659
1267.8	0.12135	0.29809	0.1355	0.084839	0.087409	0.11072	0.08738	0.178	0.17867	0.11158	0.10223	0.12194	0.09033	0.063839	0.11634	0.11237	0.087062	0.11515	0.087263	0.096364	0.10918	0.11211	0.10756	0.066317	0.11915	0.11943	0.083673	0.092723	0.16524	0.13025	0.12895	0.13017	0.12829	0.12681	0.071451	0.07831
1268.7	0.12797	0.31886	0.13921	0.085284	0.10088	0.11914	0.085518	0.17913	0.18382	0.10873	0.10308	0.14071	0.087089	0.078821	0.11746	0.11279	0.088988	0.12494	0.091505	0.09142	0.10686	0.11644	0.11066	0.082374	0.11653	0.12342	0.094112	0.087424	0.17264	0.13747	0.1294	0.13286	0.13419	0.12879	0.072639	0.090113
1269.6	0.14002	0.30718	0.15149	0.086066	0.1016	0.11738	0.079575	0.191	0.18578	0.10216	0.10586	0.14615	0.081947	0.07764	0.11864	0.11206	0.089984	0.12576	0.086246	0.090769	0.1075	0.11033	0.10776	0.082673	0.11541	0.12292	0.099426	0.093456	0.17216	0.1334	0.12048	0.13293	0.13489	0.1223	0.077039	0.086577
1270.5	0.13709	0.31328	0.15983	0.088275	0.10051	0.11832	0.083857	0.19726	0.17483	0.10026	0.11034	0.14926	0.077695	0.071912	0.11419	0.1103	0.083136	0.1259	0.087256	0.093424	0.09616	0.10557	0.11191	0.086797	0.11568	0.121	0.10272	0.099985	0.16835	0.13259	0.11597	0.13398	0.13113	0.11261	0.077247	0.088374
1271.4	0.12404	0.29815	0.16245	0.080827	0.089855	0.12114	0.085347	0.18637	0.15731	0.096998	0.1102	0.13292	0.068753	0.059393	0.10987	0.10514	0.07492	0.11967	0.083452	0.08274	0.092437	0.10528	0.11001	0.075589	0.1144	0.11074	0.10536	0.096424	0.16894	0.13164	0.10701	0.12196	0.12385	0.11466	0.077246	0.082095
1272.3	0.11904	0.30158	0.17112	0.086352	0.098492	0.12849	0.085389	0.18293	0.17768	0.10251	0.10614	0.1434	0.073378	0.055476	0.12396	0.1152	0.073751	0.11845	0.086707	0.076684	0.093027	0.098433	0.1057	0.079816	0.11726	0.11104	0.10937	0.09881	0.16993	0.13004	0.10315	0.11625	0.12259	0.11583	0.076804	0.079149
1273.2	0.13114	0.30222	0.18212	0.094209	0.099223	0.1343	0.094867	0.18509	0.18242	0.11079	0.11448	0.13812	0.076561	0.048735	0.12656	0.11826	0.074756	0.12058	0.084752	0.080161	0.09971	0.1052	0.10679	0.075198	0.11319	0.1065	0.10719	0.10589	0.17148	0.12715	0.10563	0.11997	0.1219	0.12195	0.079559	0.077847
1274.1	0.1248	0.31699	0.16952	0.091867	0.10373	0.13092	0.089144	0.1768	0.17646	0.10733	0.11722	0.1237	0.072506	0.056096	0.11435	0.12014	0.081267	0.1177	0.079376	0.076821	0.093887	0.10778	0.11014	0.079828	0.11299	0.10485	0.093604	0.099409	0.16834	0.12193	0.10656	0.11737	0.11967	0.11582	0.070454	0.073287
1274.9	0.12902	0.30531	0.17847	0.088597	0.10053	0.13676	0.085032	0.17291	0.17132	0.11233	0.12387	0.12143	0.072914	0.045532	0.11122	0.12825	0.084181	0.11996	0.079195	0.082282	0.09317	0.11035	0.10276	0.078503	0.11761	0.10259	0.088964	0.096949	0.16852	0.12479	0.11195	0.11451	0.11973	0.12222	0.072378	0.072258
1275.8	0.13171	0.3119	0.17439	0.088824	0.10566	0.13442	0.090724	0.16269	0.17648	0.10772	0.12429	0.13218	0.078662	0.053658	0.114	0.12927	0.087897	0.1223	0.075479	0.083694	0.093074	0.10785	0.10593	0.086482	0.11359	0.10609	0.082528	0.09161	0.16632	0.11184	0.11704	0.112	0.12094	0.12224	0.068794	0.071955
1276.7	0.13317	0.3121	0.17144	0.080923	0.099554	0.14596	0.08414	0.16168	0.16261	0.096086	0.13773	0.12307	0.075154	0.059348	0.10942	0.11196	0.089539	0.13001	0.067796	0.080306	0.095977	0.1129	0.106	0.083304	0.10875	0.1089	0.083239	0.086455	0.16172	0.11732	0.11401	0.1144	0.11681	0.11929	0.072817	0.075935
1277.6	0.12647	0.31695	0.17461	0.088377	0.10728	0.14017	0.080772	0.16607	0.15562	0.090273	0.13306	0.11835	0.069877	0.062274	0.1089	0.1139	0.085261	0.11807	0.075395	0.079967	0.089062	0.1098	0.092792	0.08153	0.11691	0.11717	0.07757	0.091397	0.16024	0.11645	0.11544	0.10823	0.12085	0.11695	0.065752	0.068527
1278.5	0.12852	0.31625	0.18464	0.089541	0.1116	0.1443	0.098327	0.17115	0.16201	0.089179	0.13218	0.13092	0.080956	0.06017	0.11957	0.11272	0.085746	0.12134	0.084107	0.084118	0.098408	0.10414	0.081599	0.077134	0.11379	0.11935	0.088964	0.091023	0.1628	0.12511	0.12213	0.11278	0.12395	0.118	0.063809	0.074714
1279.4	0.13868	0.32912	0.19732	0.10492	0.12294	0.14236	0.10561	0.17389	0.17708	0.085983	0.1241	0.12852	0.083532	0.071644	0.12552	0.11245	0.094479	0.12164	0.090752	0.083312	0.10631	0.10315	0.087935	0.077698	0.10804	0.12614	0.095471	0.091294	0.16598	0.12795	0.12389	0.11467	0.12474	0.11703	0.061575	0.075841
1280.3	0.13699	0.32064	0.20062	0.10834	0.12287	0.13798	0.10356	0.17544	0.16134	0.086968	0.11783	0.12497	0.078232	0.065114	0.12353	0.1156	0.098453	0.12769	0.092902	0.075571	0.10069	0.094782	0.07745	0.073143	0.10562	0.12936	0.096497	0.09063	0.16698	0.13443	0.12048	0.11313	0.11679	0.11031	0.058768	0.074842
1281.2	0.12934	0.32394	0.20638	0.11349	0.13752	0.13568	0.12428	0.17321	0.16423	0.095647	0.12203	0.13008	0.077728	0.06887	0.123	0.1283	0.10837	0.12357	0.095695	0.07155	0.096244	0.09329	0.082632	0.069432	0.11058	0.13334	0.087001	0.093624	0.17091	0.12809	0.12659	0.10822	0.11609	0.10839	0.054961	0.069585
1282	0.13614	0.31863	0.21164	0.10154	0.13321	0.13621	0.12498	0.16942	0.1668	0.097738	0.13551	0.13544	0.078141	0.071489	0.12028	0.1201	0.11271	0.13532	0.094257	0.065656	0.093711	0.098729	0.092721	0.060043	0.10402	0.13234	0.092224	0.082773	0.16932	0.1263	0.12777	0.11297	0.1078	0.10363	0.059765	0.066793
1282.9	0.13641	0.29933	0.2219	0.10646	0.12657	0.12886	0.11409	0.16378	0.16597	0.096317	0.12884	0.1358	0.065965	0.063481	0.12236	0.11725	0.10999	0.13323	0.095738	0.063777	0.085574	0.10103	0.089923	0.058505	0.09713	0.13144	0.095616	0.087519	0.17223	0.12236	0.12302	0.10701	0.10446	0.10074	0.053663	0.069431
1283.8	0.13639	0.28885	0.21704	0.10381	0.1305	0.12487	0.10871	0.15995	0.15907	0.089385	0.13512	0.13753	0.056951	0.063804	0.12052	0.12004	0.10658	0.12851	0.092781	0.059036	0.074462	0.10003	0.085988	0.05293	0.095344	0.1218	0.095749	0.088596	0.17408	0.11543	0.11222	0.10523	0.093969	0.095451	0.051679	0.058764
1284.7	0.14581	0.2878	0.22634	0.11019	0.13899	0.139	0.098215	0.153	0.17843	0.092533	0.13664	0.12717	0.06523	0.060531	0.11638	0.1243	0.10295	0.12417	0.095866	0.058628	0.075899	0.10691	0.090154	0.047305	0.10191	0.11265	0.097107	0.095834	0.17533	0.1201	0.1104	0.10472	0.097727	0.097596	0.051362	0.060511
1285.6	0.15627	0.27612	0.22866	0.11559	0.12982	0.1351	0.090624	0.15015	0.17642	0.096195	0.12216	0.1311	0.064013	0.06247	0.11827	0.13019	0.095228	0.12236	0.095474	0.059885	0.067054	0.10974	0.086472	0.047797	0.097993	0.10764	0.10008	0.10105	0.16757	0.12629	0.10222	0.103	0.095638	0.096424	0.049847	0.059607
1286.5	0.16892	0.28454	0.2441	0.11917	0.13865	0.1264	0.093232	0.1518	0.17715	0.10119	0.12721	0.14196	0.070344	0.067047	0.12238	0.13739	0.096399	0.11373	0.09418	0.062311	0.076209	0.10715	0.088381	0.056736	0.10248	0.10333	0.10338	0.10372	0.16894	0.1224	0.10303	0.1028	0.098668	0.10052	0.042395	0.065971
1287.4	0.18539	0.29369	0.25483	0.13076	0.14307	0.13148	0.10396	0.15215	0.17688	0.11627	0.14159	0.14391	0.075254	0.073022	0.12121	0.14653	0.09763	0.11576	0.094264	0.062863	0.082177	0.11055	0.10103	0.056922	0.10814	0.10055	0.095862	0.10225	0.16553	0.12021	0.10607	0.10201	0.094129	0.10416	0.048606	0.056356
1288.3	0.17434	0.29318	0.2496	0.12304	0.12399	0.11983	0.093049	0.14495	0.17031	0.11373	0.14343	0.14446	0.071806	0.066783	0.11832	0.13692	0.089245	0.11231	0.089344	0.059802	0.079506	0.10554	0.089089	0.053123	0.10655	0.1005	0.089403	0.099954	0.15681	0.11675	0.10542	0.099459	0.099684	0.10064	0.046033	0.058565
1289.1	0.19045	0.29464	0.24889	0.11767	0.12319	0.10855	0.092025	0.15348	0.16911	0.11578	0.14654	0.14533	0.068085	0.072165	0.12429	0.1331	0.085395	0.11187	0.086591	0.06722	0.088803	0.10719	0.085303	0.05356	0.10218	0.10421	0.091689	0.095039	0.14725	0.11155	0.10384	0.096229	0.10044	0.10092	0.042954	0.05196
1290	0.21563	0.30242	0.25732	0.12078	0.12265	0.10798	0.083888	0.16059	0.17676	0.10921	0.1574	0.14084	0.068746	0.06301	0.12732	0.13213	0.084099	0.11988	0.085534	0.072567	0.098316	0.10657	0.087584	0.051634	0.10494	0.10082	0.1027	0.094769	0.15274	0.10544	0.10554	0.10001	0.11023	0.099444	0.043072	0.050655
1290.9	0.20704	0.28729	0.23208	0.11782	0.10841	0.10457	0.067875	0.15236	0.16974	0.10806	0.15045	0.12988	0.058669	0.055447	0.11528	0.12204	0.083015	0.10625	0.07829	0.071098	0.086548	0.098159	0.072891	0.048578	0.10045	0.096302	0.087235	0.086698	0.14367	0.099137	0.094365	0.09456	0.0984	0.096161	0.039606	0.042207
1291.8	0.22502	0.30709	0.22084	0.11456	0.12091	0.11188	0.07007	0.15925	0.17419	0.11727	0.15735	0.1377	0.069347	0.058363	0.11522	0.12357	0.084485	0.11112	0.077182	0.072618	0.093205	0.10837	0.071793	0.054508	0.10311	0.1013	0.091479	0.091933	0.14594	0.10148	0.098021	0.093233	0.10711	0.10473	0.040586	0.045517
1292.7	0.24236	0.30834	0.20467	0.11391	0.11754	0.12239	0.072741	0.15783	0.16738	0.11179	0.14944	0.12739	0.06629	0.054526	0.10632	0.12102	0.075502	0.1183	0.07745	0.070445	0.097525	0.11043	0.06952	0.055374	0.097484	0.096322	0.086388	0.088626	0.13704	0.10116	0.10014	0.08786	0.10257	0.10014	0.035285	0.035112
1293.6	0.24205	0.31686	0.21048	0.10928	0.10213	0.11556	0.080921	0.16686	0.16404	0.11205	0.15016	0.13769	0.065594	0.05743	0.11284	0.1239	0.081033	0.11926	0.080055	0.067287	0.089611	0.11275	0.072153	0.061053	0.096833	0.099894	0.090602	0.089125	0.14242	0.097565	0.10501	0.098293	0.10269	0.10176	0.035797	0.037793
1294.4	0.23536	0.33645	0.19377	0.10705	0.097437	0.10713	0.077431	0.16591	0.16548	0.10324	0.13682	0.13377	0.062759	0.058674	0.10803	0.11844	0.080357	0.1155	0.077807	0.060437	0.088426	0.10748	0.063136	0.061128	0.094486	0.095455	0.081017	0.083831	0.13692	0.09377	0.10322	0.095283	0.095447	0.10265	0.031079	0.030872
1295.3	0.24427	0.34417	0.1925	0.11394	0.10223	0.1141	0.080081	0.15647	0.15747	0.099047	0.13356	0.12113	0.068081	0.049485	0.10757	0.12907	0.072999	0.12573	0.070538	0.05618	0.081001	0.11312	0.071972	0.055115	0.088035	0.093202	0.086185	0.089028	0.13648	0.10121	0.1019	0.085201	0.09079	0.098482	0.032273	0.027776
1296.2	0.22607	0.34136	0.18816	0.10137	0.093265	0.1097	0.061787	0.14941	0.15334	0.080877	0.12066	0.11414	0.054671	0.046051	0.10737	0.12166	0.062387	0.12173	0.072115	0.050483	0.064434	0.10653	0.07431	0.050094	0.086318	0.091235	0.085975	0.082752	0.13079	0.10183	0.095649	0.087202	0.084255	0.088922	0.032862	0.023095
1297.1	0.23297	0.33833	0.19626	0.098216	0.099144	0.1054	0.054641	0.15069	0.16915	0.086712	0.11867	0.125	0.057479	0.048101	0.11473	0.12683	0.067031	0.11752	0.068012	0.048112	0.066253	0.10712	0.083988	0.050875	0.089598	0.091402	0.093218	0.087329	0.13568	0.10508	0.091877	0.083274	0.088897	0.090085	0.039972	0.028271
1298	0.22137	0.34963	0.20001	0.10923	0.11255	0.12596	0.046154	0.13932	0.16547	0.083548	0.11628	0.12488	0.047342	0.049942	0.12076	0.12625	0.065907	0.11959	0.064364	0.047424	0.063319	0.10675	0.088898	0.04896	0.09535	0.092805	0.094453	0.089308	0.13624	0.10805	0.088426	0.082767	0.086352	0.087914	0.044189	0.027304
1298.9	0.20865	0.34462	0.2014	0.10652	0.11482	0.13073	0.048892	0.1391	0.15676	0.084129	0.12558	0.12252	0.039357	0.049367	0.12619	0.12736	0.067165	0.12273	0.065629	0.053698	0.057933	0.1112	0.10098	0.048223	0.087976	0.097293	0.10195	0.086186	0.13568	0.11407	0.087755	0.084603	0.08075	0.088583	0.052722	0.028933
1299.8	0.20757	0.35916	0.1948	0.093541	0.10421	0.13302	0.057244	0.15124	0.16382	0.064172	0.12184	0.13498	0.034098	0.060684	0.13168	0.12517	0.067588	0.12856	0.07608	0.060648	0.065405	0.10189	0.10177	0.050547	0.088704	0.10427	0.10654	0.086161	0.13232	0.1174	0.089229	0.091038	0.090532	0.081687	0.057737	0.030303
1300.6	0.19935	0.35024	0.17391	0.10179	0.094767	0.13655	0.06162	0.14793	0.16495	0.05214	0.1115	0.14061	0.035092	0.06031	0.12351	0.12177	0.062738	0.12584	0.070708	0.05586	0.071835	0.096984	0.097331	0.052223	0.087105	0.10435	0.10371	0.08828	0.12434	0.11918	0.088932	0.088522	0.091726	0.076187	0.051977	0.031925
1301.5	0.19491	0.35663	0.17564	0.10421	0.1012	0.13876	0.071923	0.15122	0.15676	0.059443	0.12662	0.14021	0.035289	0.063889	0.12674	0.11921	0.06663	0.12623	0.0771	0.064142	0.067287	0.096773	0.10455	0.056268	0.091938	0.10799	0.10123	0.08686	0.12658	0.12169	0.096669	0.088249	0.092078	0.080049	0.057048	0.038501
1302.4	0.1965	0.34984	0.15569	0.092007	0.092246	0.1238	0.065681	0.15005	0.15428	0.064645	0.11975	0.13713	0.038691	0.05839	0.1136	0.11172	0.062889	0.11604	0.076663	0.064658	0.065467	0.092667	0.097346	0.057728	0.088257	0.10633	0.092363	0.080338	0.12179	0.11856	0.090054	0.081179	0.093883	0.087531	0.04914	0.037311
1303.3	0.19538	0.35764	0.15717	0.094381	0.096559	0.11614	0.066949	0.15059	0.16528	0.063489	0.13189	0.13527	0.049639	0.064647	0.11034	0.11155	0.061396	0.115	0.083567	0.062233	0.0732	0.088884	0.098964	0.060067	0.091428	0.10754	0.087195	0.081936	0.12197	0.11278	0.091222	0.07934	0.10229	0.086004	0.051668	0.036733
1304.2	0.19656	0.36127	0.17038	0.10307	0.10661	0.1119	0.069168	0.15213	0.16962	0.085362	0.14297	0.13798	0.056022	0.069592	0.11745	0.10951	0.066114	0.11509	0.081085	0.061077	0.070032	0.098809	0.10807	0.05956	0.097246	0.10803	0.085645	0.087884	0.12909	0.11044	0.095672	0.082356	0.097485	0.10104	0.053855	0.039634
1305.1	0.19034	0.37792	0.17373	0.096051	0.098912	0.11001	0.079319	0.15081	0.1679	0.10265	0.15291	0.13312	0.052567	0.064743	0.11747	0.10929	0.06792	0.1108	0.083422	0.063463	0.06302	0.1001	0.10238	0.054716	0.094938	0.11059	0.080532	0.082933	0.13456	0.10698	0.097381	0.077755	0.093257	0.10987	0.057542	0.036344
1305.9	0.18652	0.38805	0.17542	0.11621	0.1035	0.11917	0.093424	0.14653	0.17702	0.10142	0.14605	0.12773	0.057459	0.073742	0.11854	0.11896	0.074337	0.10871	0.093382	0.064765	0.06755	0.10088	0.10003	0.057963	0.09669	0.11066	0.080837	0.08877	0.14022	0.10724	0.10252	0.08375	0.090657	0.11162	0.05549	0.036894
1306.8	0.18369	0.38667	0.1805	0.12799	0.10863	0.12789	0.10416	0.16445	0.17493	0.094189	0.16294	0.13277	0.060014	0.077652	0.12212	0.12725	0.07371	0.11645	0.094539	0.069253	0.064738	0.10544	0.11113	0.059519	0.099859	0.1066	0.087068	0.095285	0.14395	0.1074	0.10435	0.089508	0.092683	0.11148	0.060057	0.042514
1307.7	0.18311	0.3927	0.18238	0.13964	0.10741	0.13613	0.11439	0.16231	0.17543	0.10158	0.14712	0.14841	0.065585	0.088962	0.12439	0.13648	0.081483	0.11329	0.090166	0.074872	0.06156	0.10954	0.1023	0.06285	0.10664	0.1124	0.083251	0.10188	0.14851	0.11308	0.10411	0.085223	0.092974	0.12196	0.053882	0.051089
1308.6	0.17838	0.39117	0.17476	0.14691	0.10717	0.15553	0.12144	0.16227	0.1959	0.10487	0.14881	0.14839	0.069292	0.099075	0.12109	0.14293	0.085088	0.12134	0.097444	0.078834	0.065789	0.11261	0.099203	0.075017	0.10777	0.11834	0.082204	0.10257	0.15163	0.12162	0.1093	0.087109	0.10192	0.12149	0.059987	0.061948
1309.5	0.19431	0.3993	0.19482	0.1545	0.11894	0.1617	0.13097	0.16204	0.20058	0.10318	0.15622	0.15525	0.073763	0.11173	0.13765	0.15176	0.09635	0.13069	0.10207	0.085033	0.07	0.11862	0.10934	0.088699	0.10963	0.12072	0.091106	0.11219	0.16003	0.12519	0.11204	0.097165	0.10783	0.12469	0.063972	0.076515
1310.3	0.18512	0.38391	0.18902	0.13382	0.10603	0.16137	0.11739	0.1566	0.20441	0.10978	0.15339	0.16175	0.069181	0.10152	0.13389	0.14013	0.090227	0.13586	0.087845	0.083191	0.066869	0.118	0.10586	0.087029	0.10629	0.12159	0.094748	0.10185	0.15791	0.12866	0.10313	0.10172	0.11342	0.12977	0.06128	0.075694
1311.2	0.18552	0.39113	0.19164	0.13398	0.12259	0.1674	0.12723	0.15169	0.22	0.11751	0.15304	0.17161	0.082647	0.11964	0.14536	0.14053	0.097227	0.14228	0.089785	0.088567	0.081504	0.11736	0.10365	0.09496	0.10793	0.13666	0.098868	0.10123	0.1693	0.1441	0.11185	0.10688	0.1198	0.13343	0.06881	0.084632
1312.1	0.19265	0.39347	0.18765	0.13776	0.12482	0.1856	0.14596	0.16333	0.21235	0.11873	0.17113	0.17171	0.083581	0.12227	0.15786	0.14355	0.094289	0.15475	0.092331	0.096556	0.0812	0.12146	0.11345	0.0952	0.11194	0.14108	0.1089	0.10309	0.17157	0.15046	0.12772	0.11643	0.12517	0.13179	0.07794	0.085984
1313	0.18894	0.4008	0.19433	0.15056	0.14331	0.18109	0.15794	0.16437	0.2007	0.12244	0.17949	0.17888	0.088895	0.1238	0.16385	0.15883	0.097218	0.15436	0.091567	0.10245	0.079138	0.12399	0.11135	0.097847	0.11578	0.14672	0.11468	0.1082	0.17831	0.14892	0.12735	0.12179	0.12814	0.13848	0.074798	0.078635
1313.9	0.1908	0.39228	0.18867	0.16136	0.14968	0.18496	0.15951	0.17421	0.21105	0.13115	0.18357	0.17852	0.097087	0.13423	0.16019	0.16924	0.10051	0.16085	0.088171	0.10215	0.089142	0.1238	0.11249	0.097852	0.12767	0.14685	0.11494	0.11312	0.18408	0.15401	0.13116	0.12041	0.13755	0.14368	0.074704	0.078226
1314.8	0.19132	0.41384	0.19651	0.17382	0.16553	0.1865	0.17363	0.19052	0.21773	0.1227	0.19721	0.19053	0.10541	0.15234	0.16612	0.17702	0.10931	0.16991	0.098909	0.10641	0.097814	0.13436	0.11589	0.10511	0.13548	0.15668	0.11363	0.12049	0.19104	0.15385	0.13533	0.12085	0.15065	0.15372	0.080191	0.087967
1315.6	0.19565	0.41759	0.20457	0.17479	0.15962	0.18832	0.18728	0.19676	0.22572	0.12775	0.20656	0.19425	0.1037	0.15146	0.16336	0.18071	0.11542	0.17076	0.10724	0.107	0.10052	0.1407	0.12051	0.11021	0.13974	0.15292	0.12019	0.13118	0.19033	0.15129	0.1412	0.12606	0.15834	0.15788	0.077273	0.085894
1316.5	0.18402	0.4087	0.22361	0.1624	0.17249	0.18795	0.18308	0.19345	0.23354	0.13925	0.20943	0.20094	0.10764	0.15392	0.16014	0.17265	0.12251	0.16667	0.10669	0.10572	0.10697	0.13918	0.12209	0.12137	0.14179	0.15852	0.12303	0.13559	0.1923	0.15424	0.13676	0.13332	0.16236	0.16033	0.08308	0.091038
1317.4	0.18885	0.40594	0.22598	0.16355	0.16773	0.19844	0.1844	0.2044	0.23603	0.15241	0.20935	0.20601	0.11142	0.1544	0.16102	0.16017	0.1221	0.17844	0.10472	0.10598	0.1065	0.14301	0.13406	0.12568	0.14863	0.15493	0.12157	0.1427	0.19276	0.16677	0.142	0.13295	0.15995	0.16253	0.09154	0.10433
1318.3	0.17997	0.40426	0.2326	0.17692	0.16967	0.20097	0.19534	0.21587	0.237	0.15107	0.21119	0.21018	0.11263	0.16191	0.1655	0.15602	0.11906	0.17594	0.10905	0.11386	0.10975	0.14128	0.13735	0.13129	0.15278	0.16255	0.12621	0.14234	0.1984	0.17004	0.15077	0.14155	0.15917	0.15725	0.10155	0.10173
1319.2	0.18425	0.38771	0.24483	0.18742	0.18521	0.21857	0.21067	0.21549	0.24068	0.1583	0.2235	0.21466	0.12363	0.1637	0.17563	0.16305	0.12564	0.1822	0.11163	0.11511	0.11813	0.13898	0.14339	0.14105	0.15765	0.15784	0.13476	0.15308	0.2018	0.17716	0.16107	0.14537	0.15147	0.15221	0.11188	0.10663
1320	0.17302	0.38946	0.24034	0.20291	0.19205	0.23207	0.20683	0.21886	0.23033	0.16651	0.21516	0.21353	0.12002	0.16735	0.17387	0.16473	0.12365	0.19504	0.10814	0.12242	0.11744	0.14003	0.13542	0.13912	0.15804	0.15772	0.12115	0.15005	0.20632	0.17599	0.15953	0.13759	0.14936	0.15054	0.12143	0.10797
1320.9	0.18743	0.39716	0.23965	0.22333	0.20194	0.244	0.21226	0.23091	0.23981	0.17835	0.22247	0.21677	0.12582	0.16678	0.17832	0.17648	0.12675	0.20035	0.12426	0.13806	0.12512	0.14262	0.13742	0.14641	0.16402	0.15498	0.12296	0.15376	0.21733	0.17592	0.16757	0.14171	0.15192	0.15729	0.12266	0.11241
1321.8	0.18465	0.39174	0.24474	0.2204	0.20305	0.23661	0.21387	0.23702	0.24423	0.15987	0.20557	0.20831	0.12658	0.17014	0.18192	0.18185	0.12941	0.19688	0.12965	0.13946	0.13778	0.13707	0.13029	0.14637	0.16197	0.15803	0.13006	0.14625	0.21451	0.17599	0.16607	0.14267	0.15603	0.15394	0.11929	0.1082
1322.7	0.20267	0.41425	0.26432	0.21327	0.22652	0.25307	0.22502	0.24618	0.25795	0.16682	0.21182	0.213	0.14214	0.17334	0.19251	0.19092	0.14566	0.21044	0.13885	0.14538	0.14883	0.14003	0.1336	0.14995	0.16474	0.16044	0.13341	0.15032	0.20933	0.18037	0.16511	0.14693	0.16352	0.16275	0.12232	0.1203
1323.6	0.2085	0.42796	0.2589	0.22406	0.22354	0.25084	0.22529	0.26243	0.25621	0.17557	0.2043	0.21475	0.14337	0.17614	0.19078	0.19733	0.15059	0.20857	0.13887	0.16009	0.14859	0.146	0.13213	0.15225	0.16972	0.16927	0.1295	0.15096	0.21343	0.17879	0.16075	0.15103	0.1696	0.16484	0.11949	0.12011
1324.4	0.22886	0.44406	0.28719	0.22827	0.2246	0.2524	0.2356	0.26548	0.27271	0.18602	0.20915	0.22479	0.15755	0.18714	0.20639	0.20226	0.15541	0.21198	0.15218	0.15886	0.15835	0.15492	0.14259	0.15858	0.17807	0.17607	0.14623	0.15549	0.21212	0.18652	0.16855	0.15791	0.16949	0.17309	0.11604	0.12175
1325.3	0.23317	0.46009	0.30102	0.2308	0.23971	0.25166	0.24175	0.27315	0.27924	0.18149	0.20479	0.23518	0.16728	0.19966	0.21173	0.2058	0.15751	0.21819	0.14906	0.15178	0.16394	0.16592	0.14706	0.1673	0.18343	0.18142	0.14788	0.16118	0.2114	0.19797	0.16609	0.15948	0.16914	0.18045	0.11538	0.13369
1326.2	0.25237	0.50431	0.32253	0.24232	0.25662	0.26574	0.2593	0.28482	0.29296	0.20432	0.23161	0.23659	0.17389	0.21487	0.22865	0.21731	0.17306	0.22283	0.16293	0.17337	0.17906	0.17895	0.15711	0.17216	0.2001	0.19309	0.15548	0.17439	0.22472	0.20399	0.18192	0.17362	0.18493	0.1846	0.12368	0.1429
1327.1	0.24355	0.52051	0.31926	0.24431	0.25719	0.26157	0.2566	0.27849	0.29285	0.20902	0.23879	0.22481	0.17319	0.21616	0.23078	0.21851	0.16916	0.22149	0.16836	0.1773	0.17307	0.18083	0.15884	0.16564	0.20285	0.19528	0.15808	0.1743	0.23376	0.20389	0.18204	0.16686	0.18642	0.18266	0.12345	0.13627
1328	0.2381	0.5542	0.32557	0.24345	0.26948	0.25808	0.24976	0.2703	0.29626	0.20765	0.23267	0.22473	0.1738	0.22337	0.23632	0.22036	0.17138	0.22441	0.17064	0.17607	0.17412	0.17637	0.16448	0.16766	0.20159	0.19675	0.16237	0.17553	0.23452	0.20907	0.18423	0.16673	0.18974	0.1875	0.12851	0.13708
1328.8	0.23937	0.58275	0.31195	0.23291	0.27751	0.24797	0.2396	0.26779	0.29646	0.20092	0.23381	0.21874	0.17408	0.2223	0.23208	0.21869	0.17499	0.21877	0.16699	0.17829	0.17638	0.1708	0.16462	0.16421	0.20078	0.19566	0.15457	0.17225	0.24105	0.20067	0.18322	0.16661	0.19182	0.18389	0.1316	0.14241
1329.7	0.23821	0.59068	0.30253	0.22261	0.25573	0.23557	0.23087	0.25226	0.28322	0.19158	0.22103	0.20611	0.165	0.22594	0.22478	0.21868	0.17409	0.21627	0.16585	0.17647	0.16968	0.15757	0.15522	0.15	0.19107	0.18939	0.14902	0.16212	0.23982	0.18969	0.18211	0.16052	0.18484	0.16441	0.12404	0.12656
1330.6	0.23687	0.5943	0.29431	0.21818	0.23832	0.22318	0.21913	0.24358	0.2737	0.17995	0.21668	0.21056	0.1631	0.21735	0.22204	0.20948	0.16626	0.21102	0.16258	0.1713	0.16262	0.15067	0.14306	0.14784	0.18216	0.17933	0.14618	0.15746	0.23039	0.18417	0.17367	0.15222	0.17661	0.16685	0.11805	0.1264
1331.5	0.2343	0.59934	0.29138	0.21233	0.22415	0.20905	0.20749	0.24528	0.26572	0.16779	0.21447	0.22197	0.16032	0.20862	0.22247	0.1986	0.16022	0.20747	0.15646	0.17854	0.16743	0.15778	0.14218	0.14631	0.17534	0.17483	0.14423	0.15782	0.2323	0.18562	0.17106	0.15933	0.17482	0.16271	0.12273	0.139
1332.4	0.24502	0.62763	0.29773	0.19905	0.20912	0.20639	0.20564	0.25147	0.26612	0.16255	0.22345	0.2167	0.16199	0.20954	0.22552	0.1986	0.15452	0.20662	0.15545	0.17775	0.16886	0.14437	0.14115	0.14217	0.18052	0.17379	0.14465	0.15807	0.23233	0.18457	0.17207	0.15849	0.17263	0.15311	0.12037	0.14342
1333.2	0.23571	0.65635	0.29653	0.20576	0.21196	0.20505	0.20244	0.25198	0.25896	0.15163	0.23526	0.20648	0.15147	0.20829	0.22698	0.20293	0.15146	0.20693	0.15338	0.17786	0.16573	0.13676	0.14866	0.14378	0.17543	0.17798	0.15116	0.16617	0.22589	0.19124	0.16796	0.16295	0.17346	0.14637	0.12079	0.14296
1334.1	0.23428	0.69265	0.30456	0.21542	0.22277	0.20849	0.20006	0.26093	0.26687	0.16124	0.24795	0.20001	0.16062	0.20495	0.24513	0.19708	0.15702	0.2046	0.15143	0.18888	0.17014	0.1432	0.15701	0.14884	0.1763	0.18578	0.16391	0.17311	0.23456	0.19723	0.16931	0.17881	0.1884	0.16588	0.13493	0.14784
1335	0.24139	0.72862	0.32094	0.20908	0.2352	0.22571	0.20853	0.2731	0.28557	0.15975	0.24989	0.20439	0.16789	0.21013	0.25219	0.19975	0.16449	0.21934	0.15677	0.1914	0.17862	0.15138	0.16802	0.158	0.17979	0.19133	0.17114	0.17382	0.24677	0.20493	0.17714	0.19297	0.19505	0.17082	0.14892	0.14814
1335.9	0.24523	0.76551	0.31566	0.2214	0.24175	0.22958	0.20512	0.27365	0.28753	0.1606	0.24676	0.20658	0.16575	0.21751	0.24979	0.20897	0.17097	0.22473	0.15061	0.19094	0.17948	0.14592	0.17255	0.16875	0.18671	0.19627	0.17242	0.17415	0.24865	0.20879	0.17241	0.18951	0.19901	0.17702	0.15285	0.14819
1336.7	0.25062	0.78488	0.30697	0.23603	0.24052	0.22089	0.20435	0.26772	0.29393	0.16442	0.24448	0.20391	0.16538	0.21632	0.24944	0.20885	0.17411	0.22115	0.14868	0.19334	0.18335	0.16346	0.176	0.1677	0.18227	0.1996	0.17896	0.18433	0.25156	0.20878	0.17353	0.19177	0.20633	0.18905	0.15445	0.14516
1337.6	0.25827	0.80273	0.30433	0.24062	0.23862	0.22594	0.21375	0.26999	0.30687	0.17904	0.24194	0.20974	0.18284	0.22023	0.25018	0.21334	0.18486	0.22467	0.1512	0.20913	0.18617	0.17481	0.17717	0.174	0.19155	0.19615	0.17482	0.1859	0.26059	0.22215	0.18036	0.19664	0.21167	0.20358	0.16725	0.14901
1338.5	0.25822	0.80704	0.29345	0.23397	0.22873	0.22783	0.21179	0.26871	0.31636	0.16835	0.23702	0.21121	0.17282	0.21292	0.23952	0.21813	0.18392	0.2206	0.15098	0.20521	0.18781	0.1784	0.18458	0.17995	0.19907	0.19004	0.17042	0.18165	0.25627	0.2196	0.18015	0.18856	0.20599	0.19726	0.16717	0.15295
1339.4	0.24309	0.80496	0.27389	0.24783	0.21846	0.21959	0.2107	0.24734	0.29952	0.16694	0.24058	0.2147	0.17069	0.20655	0.22951	0.22203	0.17919	0.21218	0.15231	0.20081	0.18322	0.17459	0.19231	0.17459	0.19827	0.18425	0.16835	0.18229	0.25285	0.21399	0.18293	0.18281	0.20483	0.19479	0.16459	0.15958
1340.3	0.23852	0.81789	0.276	0.2438	0.22699	0.21993	0.21612	0.25458	0.30728	0.17923	0.23879	0.21258	0.17445	0.20658	0.23178	0.22684	0.18754	0.20944	0.16028	0.21092	0.18349	0.17896	0.19766	0.17785	0.19846	0.1798	0.17794	0.18637	0.25495	0.21239	0.19594	0.19465	0.20743	0.20085	0.16725	0.16166
1341.1	0.2401	0.83	0.28486	0.24479	0.2396	0.23269	0.22165	0.25797	0.31297	0.18853	0.23556	0.2203	0.16995	0.20748	0.24099	0.22977	0.19942	0.21457	0.1733	0.21315	0.18632	0.18838	0.2026	0.19111	0.20495	0.17752	0.18807	0.17825	0.26285	0.21304	0.20291	0.2025	0.21222	0.20854	0.16949	0.17287
1342	0.2431	0.81838	0.28215	0.24438	0.22806	0.23945	0.21803	0.25004	0.308	0.17738	0.23261	0.20816	0.16319	0.20067	0.24091	0.22247	0.194	0.21292	0.17848	0.20819	0.19001	0.18101	0.2031	0.18902	0.20319	0.1756	0.19595	0.17336	0.25804	0.21056	0.20141	0.19832	0.21374	0.20583	0.16599	0.17507
1342.9	0.25444	0.84393	0.29037	0.25622	0.23834	0.24005	0.22129	0.24928	0.314	0.18926	0.23904	0.21157	0.17109	0.20984	0.24956	0.22892	0.19777	0.22672	0.19131	0.21772	0.19798	0.17699	0.20821	0.18939	0.21004	0.18477	0.20364	0.1812	0.26181	0.22184	0.21432	0.20735	0.22437	0.21429	0.17182	0.17518
1343.8	0.25499	0.85165	0.27881	0.25304	0.2296	0.22656	0.207	0.24968	0.31303	0.19753	0.22803	0.20661	0.1639	0.22062	0.24777	0.22942	0.19906	0.22152	0.18426	0.21964	0.19658	0.17907	0.19919	0.19275	0.21911	0.19591	0.19899	0.18961	0.26551	0.22423	0.20997	0.20742	0.21874	0.21758	0.16872	0.17507
1344.6	0.2576	0.84231	0.2843	0.25937	0.22262	0.22877	0.20523	0.23866	0.31536	0.191	0.2284	0.19677	0.16121	0.21895	0.24972	0.23098	0.18932	0.2242	0.18907	0.21153	0.19829	0.17566	0.19833	0.19847	0.22485	0.20258	0.19302	0.20144	0.26019	0.22428	0.2114	0.20641	0.21846	0.21587	0.167	0.17505
1345.5	0.25746	0.82848	0.28055	0.27076	0.21592	0.22763	0.21104	0.23922	0.31104	0.19827	0.22806	0.18717	0.17281	0.22361	0.24181	0.23508	0.18585	0.22711	0.19244	0.21476	0.20312	0.17975	0.19686	0.18768	0.22914	0.20363	0.18583	0.20834	0.25584	0.22572	0.2103	0.20795	0.21693	0.21761	0.17109	0.16765
1346.4	0.25643	0.83363	0.29636	0.27321	0.23259	0.22431	0.21844	0.25363	0.31703	0.21065	0.22206	0.2049	0.18051	0.22793	0.24973	0.25006	0.19477	0.233	0.19514	0.21685	0.20694	0.18702	0.19807	0.19661	0.235	0.21196	0.19357	0.2158	0.261	0.2225	0.21521	0.21705	0.22215	0.22166	0.16879	0.17292
1347.3	0.2547	0.80714	0.28646	0.27674	0.22565	0.23031	0.20908	0.2536	0.30936	0.21346	0.21486	0.21881	0.17888	0.22799	0.24503	0.2553	0.19924	0.23752	0.1872	0.21667	0.20127	0.18887	0.19538	0.20287	0.23899	0.21363	0.18901	0.22215	0.25747	0.21898	0.20707	0.22001	0.22042	0.21687	0.16721	0.18036
1348.1	0.25317	0.78444	0.29173	0.28058	0.23129	0.2404	0.20328	0.26387	0.3226	0.21119	0.22225	0.20784	0.17763	0.21887	0.25189	0.2617	0.20291	0.23534	0.18736	0.21479	0.20471	0.19038	0.207	0.20769	0.23746	0.21249	0.192	0.22202	0.25134	0.2211	0.20243	0.22098	0.23177	0.21917	0.17597	0.18152
1349	0.26179	0.76667	0.28488	0.29333	0.23446	0.25271	0.20686	0.26998	0.32684	0.22519	0.2315	0.21806	0.18325	0.22527	0.25043	0.26603	0.21579	0.24563	0.19035	0.21834	0.20608	0.19875	0.21172	0.21279	0.24332	0.21995	0.19722	0.22213	0.26194	0.22678	0.20175	0.22545	0.23736	0.22643	0.1851	0.184
1349.9	0.25208	0.74672	0.28107	0.28008	0.24913	0.26184	0.19594	0.27037	0.32521	0.22106	0.24412	0.22857	0.18576	0.22243	0.24957	0.26609	0.22036	0.24682	0.18921	0.21413	0.20802	0.19598	0.21606	0.2207	0.2503	0.22304	0.1961	0.22695	0.26946	0.23729	0.20534	0.23014	0.24286	0.22627	0.19472	0.1897
1350.8	0.24343	0.70867	0.26691	0.28483	0.24657	0.26241	0.17562	0.26416	0.32879	0.21623	0.24395	0.22959	0.18085	0.2162	0.24642	0.26401	0.22208	0.25665	0.18747	0.21644	0.21301	0.19788	0.22176	0.22066	0.25237	0.22398	0.19137	0.2358	0.27595	0.24122	0.20698	0.23285	0.24617	0.22716	0.19407	0.18709
1351.6	0.24617	0.6838	0.27909	0.28078	0.25461	0.2661	0.18605	0.2612	0.33052	0.21946	0.26102	0.2218	0.18513	0.21508	0.25235	0.26529	0.22382	0.25483	0.19913	0.21016	0.2239	0.2088	0.22967	0.21631	0.25574	0.22548	0.20552	0.23584	0.28437	0.24757	0.21258	0.22884	0.2506	0.23501	0.19887	0.18561
1352.5	0.25475	0.67876	0.28478	0.28089	0.26993	0.26844	0.18884	0.26866	0.3356	0.23144	0.26124	0.22978	0.20152	0.22429	0.253	0.26575	0.22846	0.27478	0.20759	0.22325	0.23157	0.21428	0.22415	0.21449	0.26231	0.2367	0.21242	0.23714	0.29107	0.25199	0.22119	0.23822	0.25843	0.2379	0.20037	0.18602
1353.4	0.24802	0.64182	0.28087	0.26933	0.27786	0.24919	0.18278	0.25967	0.32966	0.23241	0.26088	0.23655	0.19983	0.21727	0.25353	0.27011	0.23774	0.26745	0.20963	0.22431	0.23657	0.21423	0.22212	0.20871	0.26242	0.2288	0.21989	0.23101	0.28735	0.24893	0.22277	0.23663	0.25617	0.24138	0.1946	0.18803
1354.3	0.25138	0.61187	0.2832	0.27002	0.26797	0.244	0.17927	0.26404	0.34158	0.23057	0.25871	0.24228	0.20161	0.21508	0.26044	0.27444	0.2349	0.28074	0.21219	0.24175	0.23942	0.21399	0.23311	0.2129	0.26162	0.23238	0.22725	0.22287	0.28337	0.25007	0.22371	0.23902	0.25462	0.24047	0.19508	0.19432
1355.1	0.26459	0.59861	0.27743	0.26866	0.26846	0.23853	0.18912	0.26568	0.33731	0.23365	0.26367	0.24279	0.20419	0.22619	0.25868	0.2813	0.23839	0.27251	0.21488	0.24603	0.23396	0.22622	0.23688	0.21501	0.26813	0.23816	0.22518	0.22595	0.2812	0.24958	0.22443	0.2431	0.25043	0.24756	0.20289	0.19828
1356	0.26987	0.58184	0.26498	0.28101	0.26941	0.23425	0.20294	0.26994	0.34676	0.24103	0.26533	0.2464	0.20527	0.23588	0.25957	0.28732	0.2421	0.27467	0.22681	0.25765	0.23533	0.23738	0.23748	0.22019	0.26801	0.24689	0.22109	0.23388	0.28358	0.24947	0.23664	0.24774	0.2561	0.25438	0.20532	0.20478
1356.9	0.26768	0.5481	0.26584	0.27305	0.26091	0.23536	0.20259	0.24873	0.3416	0.22724	0.26846	0.24875	0.203	0.22999	0.25562	0.28533	0.23739	0.26845	0.22523	0.24719	0.23421	0.23742	0.24344	0.22567	0.26618	0.24505	0.221	0.22856	0.28421	0.24803	0.23675	0.24131	0.24912	0.25387	0.20424	0.20163
1357.8	0.28083	0.53838	0.27716	0.27169	0.25725	0.25236	0.21513	0.26126	0.35615	0.22425	0.26577	0.252	0.20608	0.24377	0.26367	0.28427	0.23825	0.27635	0.23925	0.24914	0.24177	0.24604	0.25435	0.22221	0.26792	0.25131	0.21934	0.23839	0.28587	0.25573	0.24413	0.24323	0.25216	0.25297	0.20432	0.20102
1358.6	0.27798	0.5248	0.27669	0.26955	0.24948	0.2469	0.21786	0.25072	0.34644	0.22553	0.26321	0.25061	0.2041	0.25208	0.2614	0.28377	0.23891	0.26924	0.23809	0.2432	0.23659	0.24482	0.25071	0.22257	0.26443	0.24994	0.21944	0.24303	0.28549	0.2515	0.24503	0.23329	0.24972	0.24994	0.20078	0.19427
1359.5	0.28805	0.49717	0.28522	0.27401	0.24807	0.26264	0.22681	0.25066	0.35796	0.22833	0.27658	0.2574	0.2124	0.25252	0.26883	0.28635	0.24259	0.27644	0.24523	0.24895	0.24808	0.24227	0.25563	0.23023	0.27017	0.24731	0.22599	0.24701	0.28575	0.25614	0.25256	0.23336	0.25712	0.25072	0.20859	0.19861
1360.4	0.2846	0.46537	0.29173	0.2646	0.24069	0.26022	0.20667	0.24865	0.36896	0.22216	0.27808	0.25937	0.21239	0.24178	0.26958	0.27978	0.2398	0.27427	0.23554	0.24352	0.25303	0.23341	0.2605	0.23507	0.26977	0.23372	0.22847	0.2402	0.28528	0.25401	0.24011	0.23086	0.25754	0.24677	0.20888	0.19802
1361.3	0.29423	0.4448	0.28907	0.27041	0.24326	0.2695	0.21491	0.26822	0.37752	0.23702	0.28619	0.27087	0.22147	0.24912	0.27801	0.28464	0.25979	0.28279	0.2513	0.25414	0.26097	0.24216	0.26879	0.23709	0.27298	0.22753	0.23444	0.24627	0.28974	0.25618	0.24628	0.23473	0.26265	0.25643	0.21138	0.20503
1362.1	0.29859	0.44918	0.2837	0.2777	0.23873	0.28654	0.22144	0.27075	0.38482	0.23786	0.28892	0.2753	0.22919	0.25016	0.27353	0.28003	0.26043	0.28747	0.24778	0.25515	0.26158	0.24532	0.268	0.25003	0.27696	0.22909	0.23007	0.24152	0.29162	0.26442	0.24784	0.23832	0.27088	0.2561	0.21327	0.20706
1363	0.30606	0.44145	0.27954	0.27885	0.25165	0.29121	0.23411	0.2855	0.4	0.24195	0.29521	0.27363	0.24021	0.24926	0.27195	0.28117	0.27283	0.29053	0.25918	0.2526	0.27276	0.2488	0.26423	0.25411	0.2836	0.24055	0.22993	0.24694	0.30069	0.26678	0.25448	0.25232	0.27413	0.2617	0.21273	0.21047
1363.9	0.29981	0.44877	0.28179	0.27226	0.24767	0.28833	0.23305	0.28699	0.40932	0.2465	0.29421	0.26891	0.24126	0.25185	0.27297	0.28241	0.27642	0.29016	0.25588	0.24769	0.26499	0.24566	0.25843	0.25077	0.27691	0.24978	0.23419	0.24233	0.30652	0.26993	0.25315	0.24952	0.27218	0.25881	0.20912	0.20907
1364.8	0.29412	0.44337	0.27963	0.27351	0.24438	0.28584	0.24228	0.28718	0.38697	0.23561	0.28517	0.26798	0.24946	0.25213	0.26445	0.28568	0.27517	0.29028	0.24912	0.24217	0.25114	0.23711	0.25443	0.24839	0.27592	0.25685	0.22766	0.24658	0.30131	0.2711	0.25703	0.24294	0.26229	0.24957	0.20757	0.20239
1365.6	0.29299	0.45913	0.28596	0.27932	0.2548	0.29046	0.24543	0.28419	0.39605	0.23355	0.2884	0.27807	0.2511	0.25916	0.26605	0.29045	0.27048	0.29301	0.24329	0.23758	0.2524	0.23345	0.25859	0.25489	0.27446	0.2634	0.22995	0.25875	0.30512	0.28291	0.25647	0.24316	0.26237	0.24356	0.21143	0.20744
1366.5	0.28041	0.44759	0.27619	0.26814	0.25436	0.26751	0.23633	0.27372	0.38138	0.2269	0.28659	0.27459	0.24263	0.2587	0.26058	0.29577	0.26351	0.28931	0.24348	0.23546	0.246	0.22378	0.25229	0.25542	0.26983	0.26543	0.22464	0.2616	0.29919	0.27481	0.25289	0.23825	0.25255	0.2393	0.21003	0.20742
1367.4	0.27654	0.43463	0.26958	0.26717	0.2515	0.28007	0.23313	0.26813	0.37732	0.21997	0.28524	0.28013	0.23186	0.26194	0.26485	0.29352	0.25837	0.29076	0.24101	0.23837	0.23997	0.22398	0.25309	0.25426	0.2641	0.25856	0.22596	0.25636	0.289	0.27915	0.25273	0.23111	0.24997	0.23031	0.20926	0.20541
1368.2	0.26636	0.41236	0.26149	0.25581	0.24399	0.27497	0.23604	0.2619	0.35585	0.21706	0.27526	0.2742	0.22357	0.25172	0.25756	0.28109	0.24959	0.28656	0.23906	0.22645	0.23301	0.21754	0.24405	0.25303	0.25798	0.24512	0.22253	0.24148	0.28694	0.27499	0.24909	0.22747	0.24185	0.22442	0.20383	0.19842
1369.1	0.26428	0.41359	0.26816	0.25869	0.24217	0.28073	0.24731	0.26387	0.36248	0.21821	0.28958	0.28183	0.21887	0.25438	0.26261	0.27863	0.24518	0.28574	0.24496	0.22567	0.23435	0.22189	0.24419	0.26037	0.26051	0.24242	0.23064	0.24306	0.28922	0.27708	0.24875	0.2309	0.24232	0.22887	0.20101	0.20644
1370	0.25998	0.40167	0.25914	0.24876	0.22695	0.27485	0.25713	0.26561	0.35581	0.22411	0.27373	0.2727	0.2139	0.2503	0.25252	0.27329	0.23681	0.28088	0.24323	0.2259	0.22896	0.21814	0.23625	0.25962	0.25788	0.23959	0.22079	0.23675	0.28806	0.26596	0.25016	0.23307	0.24043	0.22676	0.19785	0.19997
1370.9	0.25095	0.39964	0.24983	0.25423	0.22053	0.28132	0.25292	0.26678	0.36022	0.22623	0.27658	0.26768	0.21285	0.24492	0.24845	0.26739	0.23156	0.27478	0.23404	0.22115	0.23295	0.22048	0.23358	0.25159	0.24927	0.23791	0.21712	0.23479	0.28955	0.26498	0.24896	0.22888	0.24022	0.22546	0.19597	0.19545
1371.7	0.23945	0.40462	0.24413	0.25968	0.21583	0.27115	0.25041	0.26613	0.35346	0.2312	0.27401	0.2656	0.21092	0.23171	0.24141	0.26558	0.22675	0.26651	0.23057	0.21638	0.23002	0.22491	0.23056	0.24978	0.24373	0.23497	0.20644	0.23998	0.29125	0.2609	0.24029	0.23366	0.23909	0.23396	0.1913	0.19173
1372.6	0.24426	0.41879	0.24464	0.27483	0.21472	0.26977	0.24723	0.26823	0.37212	0.23446	0.27763	0.27947	0.21613	0.24108	0.24374	0.27085	0.22426	0.2645	0.22842	0.22025	0.23357	0.22639	0.23683	0.25145	0.24234	0.2434	0.20174	0.25587	0.2896	0.26055	0.23589	0.23283	0.24433	0.23472	0.19411	0.20133
1373.5	0.24309	0.43441	0.23575	0.26371	0.21771	0.27599	0.23715	0.27348	0.36892	0.23487	0.26884	0.27811	0.21937	0.24705	0.24435	0.27295	0.22827	0.2697	0.2267	0.22614	0.23695	0.21835	0.23228	0.24718	0.24068	0.24973	0.19994	0.25595	0.29054	0.26156	0.23205	0.2341	0.24473	0.23438	0.19644	0.20037
1374.3	0.2349	0.43743	0.23044	0.25677	0.22413	0.27696	0.22517	0.26669	0.36002	0.22515	0.26787	0.27444	0.20912	0.24468	0.24274	0.26558	0.22297	0.25943	0.22118	0.22281	0.22755	0.2104	0.22141	0.24124	0.23657	0.25181	0.19698	0.248	0.2816	0.25972	0.22725	0.2291	0.23611	0.22417	0.19371	0.19244
1375.2	0.23869	0.42786	0.23104	0.25365	0.22408	0.26856	0.21996	0.26588	0.34775	0.22476	0.26079	0.27706	0.20369	0.24093	0.24164	0.25844	0.21923	0.26321	0.21447	0.2206	0.21529	0.20234	0.21869	0.24132	0.23903	0.24828	0.19734	0.24832	0.27704	0.25161	0.21772	0.23268	0.23159	0.21967	0.19227	0.18951
1376.1	0.24765	0.42922	0.24504	0.24578	0.22232	0.27442	0.22065	0.26043	0.35353	0.21748	0.26834	0.26737	0.20695	0.2487	0.2446	0.25935	0.21029	0.26552	0.20352	0.21187	0.21511	0.19534	0.21997	0.23616	0.24356	0.2451	0.19998	0.24389	0.27203	0.24652	0.21838	0.22431	0.23496	0.21303	0.19553	0.18793
1377	0.23639	0.43392	0.23927	0.24343	0.2186	0.26702	0.2267	0.25687	0.34268	0.20561	0.27208	0.26132	0.20345	0.24702	0.24296	0.26331	0.20293	0.27042	0.20354	0.21209	0.21494	0.19306	0.21342	0.23512	0.24609	0.23803	0.19842	0.23869	0.26554	0.24336	0.21927	0.22522	0.22845	0.2128	0.18962	0.17957
1377.8	0.22822	0.42041	0.2285	0.23424	0.20856	0.2552	0.21943	0.24939	0.34518	0.19479	0.26956	0.25534	0.19168	0.23367	0.23572	0.25433	0.19476	0.25772	0.18832	0.20537	0.2109	0.19034	0.20674	0.23282	0.24017	0.22359	0.18189	0.23063	0.25497	0.23744	0.21496	0.22037	0.22241	0.20222	0.18418	0.17716
1378.7	0.22329	0.41365	0.225	0.23461	0.20001	0.24004	0.22299	0.23817	0.35671	0.19313	0.28251	0.26304	0.19268	0.2221	0.23628	0.24905	0.19344	0.25601	0.18497	0.19676	0.20818	0.19246	0.21285	0.23619	0.24036	0.21468	0.17979	0.23217	0.25504	0.23385	0.2147	0.21989	0.22687	0.20495	0.18306	0.18228
1379.6	0.22714	0.42441	0.22745	0.23003	0.19507	0.25415	0.23522	0.23799	0.36654	0.19788	0.29073	0.26014	0.20265	0.22421	0.23795	0.26092	0.19475	0.25453	0.18791	0.19998	0.21048	0.20183	0.2172	0.23732	0.23995	0.21147	0.18436	0.23519	0.2558	0.24068	0.22035	0.22092	0.22767	0.21083	0.18955	0.18396
1380.4	0.21743	0.41977	0.20467	0.22439	0.17889	0.24552	0.22692	0.23203	0.36391	0.19571	0.28835	0.25052	0.19817	0.21758	0.22714	0.26027	0.18875	0.24098	0.18306	0.1965	0.20065	0.19445	0.21026	0.22932	0.23229	0.20907	0.17455	0.22839	0.25312	0.23773	0.21139	0.22214	0.22315	0.20617	0.18519	0.18006
1381.3	0.22515	0.4134	0.20926	0.21367	0.1845	0.25628	0.22216	0.23624	0.36355	0.20012	0.28968	0.25088	0.19891	0.21708	0.22479	0.25196	0.18365	0.23241	0.17894	0.19013	0.19729	0.1983	0.21355	0.22684	0.23318	0.20612	0.17475	0.22651	0.25281	0.22922	0.21153	0.22044	0.22024	0.20952	0.18936	0.17783
1382.2	0.21684	0.42221	0.20492	0.21471	0.18949	0.26086	0.21997	0.21938	0.35748	0.21129	0.29017	0.24504	0.1938	0.21454	0.22563	0.2496	0.1842	0.22953	0.1778	0.18669	0.18802	0.20768	0.20644	0.21746	0.22727	0.208	0.17766	0.2182	0.25744	0.22559	0.21164	0.21257	0.21922	0.21474	0.18832	0.16756
1383	0.2097	0.41793	0.19794	0.21093	0.1897	0.26587	0.21049	0.22318	0.3389	0.20835	0.283	0.23566	0.1857	0.21509	0.22322	0.24769	0.17855	0.22828	0.17088	0.18635	0.1862	0.20021	0.19485	0.21	0.21659	0.20413	0.17569	0.20937	0.25376	0.22409	0.20042	0.20019	0.21222	0.21001	0.17837	0.16152
1383.9	0.19903	0.38681	0.18797	0.20642	0.17518	0.25677	0.20353	0.21764	0.32956	0.19566	0.28469	0.22895	0.18011	0.20484	0.226	0.23808	0.16943	0.21896	0.16747	0.17558	0.18061	0.18437	0.18634	0.20335	0.21191	0.19454	0.17315	0.2028	0.24555	0.21795	0.19031	0.19085	0.20826	0.20213	0.16673	0.15234
1384.8	0.19371	0.38081	0.18882	0.20622	0.17897	0.24905	0.20166	0.21241	0.32375	0.18834	0.27415	0.2392	0.17211	0.19429	0.22313	0.23147	0.17229	0.22395	0.16081	0.16466	0.17482	0.17632	0.17779	0.20306	0.20359	0.18553	0.17579	0.19888	0.24086	0.22195	0.19163	0.18335	0.20079	0.19722	0.15975	0.15155
1385.7	0.18778	0.37806	0.18009	0.21628	0.18109	0.2392	0.19752	0.2093	0.32235	0.18163	0.27544	0.23365	0.16553	0.18296	0.21287	0.23162	0.17244	0.21927	0.15687	0.16771	0.17309	0.17146	0.171	0.195	0.2041	0.18486	0.17181	0.19475	0.23751	0.22782	0.19101	0.17862	0.20105	0.19403	0.16201	0.14844
1386.5	0.18237	0.36397	0.1698	0.21118	0.16488	0.21956	0.19601	0.21364	0.32526	0.17549	0.2766	0.22817	0.16639	0.18019	0.19869	0.22484	0.15681	0.21331	0.15105	0.15494	0.17605	0.16371	0.17342	0.18467	0.19181	0.17632	0.16441	0.19734	0.22443	0.21819	0.18152	0.17755	0.20119	0.18898	0.15589	0.14382
1387.4	0.18222	0.37019	0.17071	0.21045	0.1573	0.2148	0.19018	0.21301	0.32632	0.16999	0.27092	0.22628	0.16926	0.18087	0.19149	0.22598	0.1496	0.21465	0.14553	0.14714	0.17282	0.16256	0.17406	0.17665	0.19084	0.17449	0.16166	0.20091	0.21968	0.21904	0.17565	0.17678	0.20332	0.19064	0.15965	0.14295
1388.3	0.16856	0.37958	0.16639	0.19893	0.15922	0.19972	0.18348	0.21124	0.32453	0.16431	0.25649	0.22773	0.16273	0.17656	0.17698	0.22157	0.14667	0.2061	0.13506	0.15034	0.16833	0.15771	0.16362	0.1687	0.18102	0.17344	0.15575	0.18938	0.21912	0.21312	0.17191	0.17304	0.19796	0.18315	0.1604	0.14313
1389.1	0.17139	0.37603	0.17131	0.1897	0.15582	0.19156	0.18466	0.21368	0.32203	0.16573	0.25589	0.22244	0.17	0.17482	0.17506	0.21501	0.14287	0.20254	0.13145	0.15983	0.17177	0.15449	0.15669	0.16902	0.18117	0.17237	0.15242	0.18928	0.21685	0.20782	0.16522	0.16483	0.19698	0.1864	0.15662	0.14371
1390	0.15816	0.37599	0.15952	0.17512	0.1359	0.1829	0.18876	0.19964	0.30452	0.17316	0.24495	0.21177	0.16378	0.17158	0.17051	0.20598	0.13406	0.19893	0.12747	0.147	0.1623	0.14552	0.14701	0.16705	0.16642	0.16235	0.13891	0.18141	0.20109	0.20051	0.15763	0.1528	0.18903	0.18058	0.14898	0.14056
1390.9	0.16434	0.39406	0.16498	0.18019	0.13762	0.19071	0.19111	0.20056	0.29568	0.18017	0.2396	0.21048	0.16167	0.17415	0.17015	0.21465	0.13822	0.2059	0.12884	0.14722	0.15322	0.14077	0.14373	0.17464	0.16921	0.16633	0.13779	0.18174	0.20339	0.20969	0.1589	0.14804	0.18362	0.18446	0.15	0.14196
1391.7	0.152	0.37937	0.15736	0.17829	0.13262	0.18053	0.18712	0.1979	0.2985	0.17868	0.23453	0.19942	0.149	0.16571	0.16361	0.20964	0.14044	0.1948	0.12389	0.1441	0.15392	0.13494	0.12896	0.17276	0.16736	0.15584	0.12636	0.17691	0.20082	0.19684	0.1522	0.14347	0.17361	0.18134	0.13944	0.13397
1392.6	0.15039	0.407	0.15897	0.18571	0.13721	0.17856	0.18811	0.19528	0.30041	0.18346	0.23107	0.20079	0.14156	0.17018	0.15876	0.20863	0.13986	0.19674	0.12438	0.13677	0.14337	0.13768	0.12897	0.17314	0.1717	0.15429	0.122	0.16945	0.20281	0.19548	0.15594	0.13313	0.17417	0.18096	0.1322	0.13255
1393.5	0.1462	0.4339	0.16348	0.18197	0.13031	0.16881	0.18588	0.18991	0.30785	0.1813	0.22965	0.20033	0.13697	0.18071	0.15996	0.20668	0.13446	0.1899	0.12728	0.1216	0.13959	0.13636	0.1319	0.17247	0.16887	0.14913	0.12309	0.1641	0.19872	0.18776	0.15673	0.12506	0.1737	0.17484	0.12914	0.12825
1394.3	0.14304	0.45497	0.17336	0.17823	0.14257	0.17261	0.17638	0.1911	0.32334	0.16798	0.23274	0.20879	0.13692	0.18254	0.16157	0.2037	0.13916	0.18606	0.1264	0.13053	0.13326	0.13034	0.13729	0.16789	0.16974	0.15608	0.13006	0.16748	0.20687	0.1876	0.1534	0.12767	0.17638	0.17262	0.12565	0.13043
1395.2	0.1356	0.45738	0.17713	0.17382	0.14312	0.17048	0.16838	0.18449	0.32816	0.1619	0.22675	0.20933	0.13067	0.1913	0.16673	0.19305	0.13822	0.18199	0.13054	0.12222	0.13843	0.1284	0.13356	0.16384	0.17217	0.15391	0.13181	0.16072	0.20687	0.17615	0.1491	0.11811	0.17875	0.16744	0.12069	0.12972
1396.1	0.13981	0.47655	0.17954	0.17533	0.14011	0.16613	0.16419	0.18062	0.31641	0.16033	0.22634	0.20685	0.13967	0.19366	0.16498	0.19153	0.13193	0.17368	0.12509	0.11828	0.13378	0.12574	0.1343	0.15761	0.16868	0.15655	0.13279	0.15403	0.2	0.17335	0.15007	0.11755	0.17501	0.15913	0.12321	0.12914
1396.9	0.15014	0.46486	0.18507	0.17514	0.1368	0.16842	0.15763	0.17953	0.31982	0.15994	0.2269	0.20508	0.14018	0.18931	0.16604	0.18495	0.12514	0.16722	0.12246	0.11094	0.141	0.12196	0.13395	0.16027	0.16065	0.14911	0.129	0.15801	0.19466	0.17389	0.14737	0.11807	0.17468	0.15914	0.12454	0.12819
1397.8	0.14187	0.47069	0.1773	0.18496	0.1308	0.17527	0.1388	0.17298	0.30619	0.15465	0.22687	0.19965	0.13018	0.18365	0.15949	0.17748	0.11438	0.15684	0.10974	0.11868	0.13653	0.12061	0.12947	0.15602	0.15939	0.14828	0.12452	0.15627	0.19038	0.16713	0.14339	0.11676	0.17085	0.16055	0.12953	0.1255
1398.7	0.14611	0.46892	0.17388	0.181	0.12467	0.17393	0.12973	0.16744	0.29416	0.15513	0.21736	0.18454	0.12243	0.18305	0.15234	0.16475	0.11437	0.15802	0.097985	0.10862	0.14312	0.12163	0.11793	0.15232	0.15156	0.13966	0.11739	0.14881	0.184	0.16795	0.13659	0.11417	0.16529	0.15316	0.12422	0.11682
1399.5	0.15301	0.45988	0.1631	0.1734	0.12547	0.16805	0.13556	0.17002	0.29168	0.14777	0.21274	0.17767	0.12398	0.16981	0.1421	0.15881	0.1137	0.15154	0.091029	0.11674	0.13223	0.11387	0.11065	0.14385	0.15231	0.13324	0.1068	0.14554	0.1802	0.16677	0.13188	0.11756	0.15856	0.14973	0.11947	0.11051
1400.4	0.15392	0.47833	0.1644	0.1717	0.12499	0.16666	0.14604	0.17	0.29575	0.14833	0.21773	0.18393	0.11909	0.17599	0.14296	0.15339	0.10957	0.15462	0.10283	0.11951	0.12755	0.1075	0.109	0.14456	0.1546	0.12954	0.10073	0.14618	0.18298	0.17004	0.1298	0.11316	0.16094	0.1492	0.11778	0.11089
1401.3	0.14403	0.48908	0.1678	0.15399	0.12065	0.14751	0.13149	0.15267	0.27473	0.12712	0.20893	0.1736	0.12099	0.17819	0.14067	0.14223	0.10301	0.14841	0.10166	0.11149	0.11856	0.097392	0.10446	0.14328	0.1501	0.12915	0.097152	0.13442	0.1763	0.16166	0.11726	0.10157	0.15186	0.14288	0.10742	0.10705
1402.1	0.15448	0.47331	0.16045	0.14752	0.123	0.15111	0.13275	0.15794	0.27129	0.12819	0.2012	0.17314	0.12386	0.18012	0.13578	0.14643	0.11257	0.15488	0.11149	0.10705	0.11583	0.086797	0.10584	0.13654	0.1485	0.12647	0.084614	0.13491	0.1843	0.1689	0.11418	0.10436	0.14812	0.14011	0.10185	0.10088
1403	0.15214	0.46181	0.16892	0.14949	0.11576	0.14107	0.13142	0.16798	0.26935	0.12785	0.20387	0.17808	0.13049	0.17414	0.1365	0.15	0.10065	0.15292	0.11082	0.11051	0.11152	0.086182	0.10935	0.13872	0.14713	0.11931	0.082314	0.13657	0.18629	0.16768	0.11407	0.097251	0.14777	0.14149	0.10363	0.10427
1403.9	0.1392	0.47452	0.17376	0.14828	0.10225	0.12792	0.12011	0.17054	0.2638	0.13288	0.20006	0.1694	0.12652	0.17342	0.13823	0.14727	0.089752	0.14617	0.1081	0.10736	0.10466	0.093457	0.10906	0.1404	0.13263	0.11277	0.079795	0.13455	0.18134	0.16346	0.11472	0.090996	0.1442	0.13746	0.10393	0.10198
1404.7	0.14517	0.45852	0.17892	0.13432	0.1087	0.12775	0.10329	0.16637	0.25119	0.12229	0.19351	0.15649	0.12772	0.1695	0.13845	0.13984	0.09476	0.14961	0.10069	0.10843	0.093973	0.090964	0.10989	0.13753	0.12654	0.10782	0.084017	0.12806	0.18187	0.15903	0.1143	0.087379	0.13859	0.13726	0.097802	0.098885
1405.6	0.1383	0.45295	0.17432	0.1477	0.11176	0.14167	0.11344	0.17478	0.26711	0.13606	0.20042	0.15332	0.1236	0.16675	0.13358	0.15061	0.095958	0.15014	0.096564	0.11342	0.09129	0.092804	0.10692	0.12779	0.12483	0.10562	0.077936	0.13673	0.18345	0.16058	0.11521	0.090568	0.13575	0.13591	0.10023	0.093938
1406.5	0.13	0.43541	0.16864	0.13574	0.10083	0.12065	0.11822	0.16726	0.25576	0.12464	0.20187	0.13562	0.11312	0.15679	0.13096	0.1366	0.08516	0.1375	0.086715	0.1062	0.076544	0.095737	0.10232	0.12473	0.1139	0.09522	0.079003	0.12524	0.17061	0.15159	0.10752	0.080042	0.12209	0.12457	0.097618	0.091008
1407.3	0.12218	0.42574	0.1564	0.12885	0.091553	0.11891	0.11286	0.16109	0.24717	0.11808	0.19627	0.1226	0.10146	0.15508	0.13019	0.13137	0.075524	0.12509	0.087968	0.095756	0.066188	0.087641	0.10167	0.12038	0.10772	0.091591	0.074554	0.11599	0.161	0.14134	0.10309	0.073144	0.11014	0.11495	0.091354	0.081537
1408.2	0.12132	0.4127	0.15615	0.12196	0.10972	0.12205	0.098979	0.14668	0.24133	0.10185	0.18429	0.12566	0.097477	0.15146	0.12734	0.12735	0.076076	0.12269	0.08145	0.088693	0.06747	0.075839	0.093781	0.12016	0.10222	0.083748	0.073299	0.10477	0.16461	0.14258	0.098448	0.065244	0.10962	0.1073	0.084663	0.085378
1409.1	0.097961	0.38198	0.13567	0.11294	0.091538	0.11377	0.090446	0.12991	0.24804	0.09841	0.1647	0.11176	0.08107	0.13009	0.11372	0.12367	0.061527	0.1024	0.067181	0.070819	0.068308	0.067597	0.081446	0.10874	0.087243	0.069711	0.059754	0.098448	0.15319	0.13493	0.089088	0.049028	0.1034	0.097717	0.07766	0.072071
1409.9	0.10144	0.37611	0.13699	0.1019	0.080989	0.1038	0.080964	0.12076	0.23468	0.093616	0.16233	0.10525	0.069057	0.1317	0.11471	0.11751	0.059471	0.091969	0.065123	0.06621	0.065455	0.057513	0.085081	0.1047	0.091048	0.067789	0.063798	0.089771	0.15556	0.13061	0.088497	0.035484	0.10592	0.092239	0.07658	0.070339
1410.8	0.10416	0.37843	0.1472	0.10738	0.0937	0.10733	0.080069	0.13133	0.24643	0.1	0.1497	0.10427	0.070876	0.13749	0.11765	0.12288	0.059244	0.097581	0.069201	0.074925	0.069157	0.058463	0.082236	0.10324	0.09467	0.075298	0.060543	0.093244	0.16109	0.12526	0.091437	0.032863	0.11345	0.096487	0.076306	0.070229
1411.7	0.093485	0.36209	0.12657	0.095663	0.093424	0.10044	0.071609	0.11538	0.24869	0.093875	0.13784	0.096475	0.065018	0.12301	0.10304	0.12201	0.054103	0.095455	0.065903	0.066088	0.062536	0.055028	0.076065	0.09752	0.087147	0.067533	0.052333	0.091052	0.15537	0.11239	0.084724	0.020201	0.11861	0.091891	0.06945	0.067759
1412.5	0.099327	0.34703	0.1171	0.095493	0.083475	0.095537	0.079326	0.11743	0.24713	0.09521	0.13758	0.095342	0.064156	0.12835	0.096466	0.12014	0.050468	0.091219	0.068702	0.064033	0.054196	0.055098	0.069002	0.094365	0.088529	0.071333	0.046383	0.095789	0.15061	0.10373	0.080423	0.017677	0.1139	0.089304	0.061903	0.059355
1413.4	0.1136	0.35926	0.12674	0.10107	0.086842	0.10003	0.089306	0.13287	0.25309	0.09275	0.13911	0.10085	0.071796	0.14564	0.10095	0.11877	0.046832	0.10037	0.073966	0.07451	0.051172	0.065939	0.074183	0.099443	0.096561	0.078084	0.047868	0.095125	0.14923	0.10349	0.08417	0.023086	0.11557	0.096461	0.063225	0.065573
1414.2	0.11669	0.3314	0.12716	0.10336	0.094013	0.095978	0.083844	0.14468	0.25121	0.10009	0.12722	0.10604	0.078121	0.14154	0.10422	0.11355	0.045292	0.10304	0.076201	0.065598	0.048227	0.069948	0.067048	0.097959	0.089388	0.074025	0.041683	0.095578	0.14648	0.094147	0.085057	0.028912	0.11132	0.092285	0.058491	0.065529
1415.1	0.09943	0.31237	0.12332	0.087622	0.078904	0.096483	0.072109	0.13812	0.23897	0.087651	0.1227	0.10718	0.069421	0.13466	0.096683	0.10149	0.03661	0.094383	0.0701	0.054472	0.045881	0.058691	0.059058	0.092988	0.085225	0.062905	0.037858	0.085558	0.14309	0.095507	0.078367	0.02608	0.10598	0.085852	0.053099	0.060616
1416	0.10361	0.3135	0.13992	0.088247	0.081673	0.097521	0.06838	0.14515	0.24139	0.09696	0.13002	0.11398	0.072707	0.14719	0.10407	0.099547	0.044839	0.092507	0.063886	0.057914	0.046068	0.066035	0.0589	0.092091	0.088709	0.068496	0.042131	0.078202	0.1503	0.10479	0.080945	0.037383	0.104	0.089096	0.055554	0.061094
1416.9	0.087334	0.29399	0.13919	0.083434	0.069907	0.088304	0.070895	0.14255	0.23257	0.097271	0.13769	0.10375	0.07102	0.13014	0.099528	0.092567	0.041452	0.084338	0.065049	0.055053	0.048093	0.061504	0.060152	0.083853	0.082943	0.062379	0.041093	0.065823	0.14752	0.10434	0.079962	0.036237	0.09915	0.086019	0.05931	0.059378
1417.7	0.079111	0.26269	0.1334	0.085921	0.06143	0.082939	0.067374	0.13604	0.2258	0.099018	0.145	0.097084	0.065149	0.11442	0.097812	0.088328	0.04294	0.074992	0.063503	0.047627	0.049674	0.052946	0.059713	0.077718	0.080962	0.053915	0.03734	0.059815	0.14645	0.098385	0.069963	0.035849	0.094174	0.078313	0.052468	0.046563
1418.6	0.074032	0.25753	0.12127	0.080847	0.060916	0.088483	0.068751	0.13488	0.23075	0.083635	0.14566	0.093338	0.062603	0.10753	0.088179	0.084891	0.041057	0.072716	0.054167	0.054276	0.045225	0.050923	0.054581	0.080393	0.077482	0.044387	0.033893	0.055748	0.14575	0.099822	0.059145	0.040199	0.090841	0.076865	0.049872	0.039863
1419.4	0.070207	0.2516	0.11447	0.084002	0.068226	0.090147	0.070941	0.13374	0.22606	0.085329	0.14236	0.094421	0.066937	0.099217	0.084773	0.088034	0.040564	0.067231	0.049835	0.052246	0.035962	0.048542	0.04979	0.079653	0.070378	0.045307	0.029684	0.057572	0.13737	0.09583	0.057379	0.037907	0.088958	0.071783	0.046253	0.035078
1420.3	0.075837	0.25524	0.11772	0.093422	0.072142	0.095048	0.083907	0.14859	0.22128	0.076305	0.13045	0.093336	0.061986	0.093577	0.080046	0.083385	0.043024	0.06835	0.053483	0.051306	0.040561	0.04225	0.041429	0.07744	0.069256	0.041532	0.028651	0.060746	0.13769	0.094744	0.04924	0.035964	0.089658	0.067733	0.036826	0.030721
1421.2	0.08352	0.25577	0.12278	0.096626	0.075596	0.11179	0.085199	0.14996	0.22323	0.064513	0.12073	0.098141	0.061542	0.10614	0.080497	0.081439	0.042113	0.075787	0.053405	0.05268	0.038143	0.034962	0.041433	0.080311	0.075086	0.040925	0.029333	0.066799	0.13911	0.092653	0.048497	0.039529	0.087602	0.065044	0.032912	0.035265
1422	0.086806	0.27134	0.12784	0.095635	0.08416	0.11683	0.082746	0.1498	0.22616	0.060388	0.11782	0.11251	0.070276	0.11503	0.075891	0.081972	0.044211	0.082189	0.055454	0.052394	0.03621	0.034341	0.034557	0.087185	0.073114	0.050582	0.034346	0.065655	0.14886	0.095838	0.058263	0.042604	0.096544	0.062838	0.036204	0.045218
1422.9	0.076356	0.27213	0.12901	0.086331	0.079328	0.11479	0.080081	0.14666	0.22099	0.062238	0.11722	0.1039	0.067928	0.11661	0.073096	0.079597	0.039111	0.082865	0.053118	0.04942	0.037176	0.034437	0.032416	0.084385	0.070255	0.057193	0.034997	0.063751	0.14585	0.097626	0.058861	0.0402	0.093054	0.062012	0.034872	0.040352
1423.8	0.07892	0.27422	0.12652	0.097867	0.083654	0.11473	0.087267	0.15174	0.2332	0.065216	0.12694	0.11214	0.068193	0.11934	0.069739	0.08524	0.041	0.090651	0.059608	0.052456	0.050844	0.034234	0.042138	0.097458	0.076041	0.063973	0.037958	0.068761	0.15519	0.099159	0.065633	0.045473	0.094139	0.063825	0.035415	0.050763
1424.6	0.070136	0.25315	0.11294	0.095912	0.075019	0.10718	0.071027	0.1388	0.23537	0.054578	0.13534	0.10519	0.064085	0.11558	0.065411	0.098135	0.034376	0.085723	0.057084	0.045827	0.052083	0.026955	0.040722	0.098824	0.075717	0.062842	0.034214	0.074822	0.15758	0.09752	0.071587	0.04402	0.089518	0.056578	0.041124	0.045715
1425.5	0.061752	0.25057	0.1093	0.10206	0.070922	0.094415	0.069434	0.15177	0.2456	0.05471	0.13904	0.10407	0.066032	0.10935	0.06484	0.097008	0.034645	0.088292	0.045829	0.042658	0.050306	0.033797	0.041664	0.096852	0.069804	0.064662	0.033918	0.083565	0.15516	0.097999	0.06568	0.040608	0.085678	0.056137	0.044184	0.031913
1426.3	0.055043	0.23269	0.10739	0.10258	0.067778	0.084514	0.070315	0.15283	0.24733	0.061894	0.12589	0.10094	0.060236	0.11145	0.060827	0.099387	0.036724	0.081762	0.033991	0.044787	0.052995	0.036311	0.044965	0.09538	0.068071	0.066334	0.030703	0.091532	0.15049	0.093733	0.058753	0.035544	0.07787	0.052792	0.044099	0.030192
1427.2	0.063243	0.22361	0.11366	0.12263	0.067675	0.086055	0.072668	0.15918	0.2474	0.0541	0.13085	0.11326	0.064503	0.11094	0.064577	0.10249	0.04103	0.080757	0.036565	0.049287	0.05292	0.031691	0.045889	0.09759	0.078566	0.065925	0.034432	0.095857	0.15213	0.091552	0.065395	0.045179	0.079817	0.048884	0.045246	0.036303
1428.1	0.064977	0.2293	0.12108	0.11738	0.064586	0.087739	0.069434	0.16424	0.24482	0.063745	0.13281	0.11034	0.065364	0.11164	0.06798	0.093532	0.038291	0.08148	0.041079	0.053295	0.044186	0.042417	0.0448	0.090762	0.079846	0.067318	0.033528	0.095373	0.1512	0.096287	0.067321	0.04978	0.075739	0.048712	0.048435	0.031679
1428.9	0.059629	0.23141	0.13571	0.12201	0.056361	0.087204	0.082296	0.16265	0.24135	0.071596	0.12767	0.11152	0.070116	0.11563	0.069886	0.085728	0.035285	0.076437	0.038743	0.052599	0.035819	0.050228	0.043447	0.090248	0.077733	0.072629	0.037345	0.092697	0.14489	0.091481	0.068261	0.048185	0.071806	0.049123	0.044975	0.035889
1429.8	0.056617	0.21746	0.13758	0.12149	0.06001	0.091223	0.075129	0.14939	0.2296	0.086932	0.11888	0.11107	0.065853	0.11155	0.06798	0.087637	0.033268	0.066965	0.043745	0.057594	0.035359	0.057511	0.036371	0.091068	0.0781	0.069827	0.03758	0.085671	0.14521	0.092599	0.076394	0.050832	0.075905	0.052968	0.0373	0.045457
1430.7	0.056587	0.21776	0.13113	0.12729	0.065236	0.10573	0.075548	0.15342	0.22285	0.080702	0.12717	0.098632	0.065234	0.1013	0.070862	0.093816	0.031879	0.070249	0.05266	0.059526	0.028635	0.052635	0.033668	0.087338	0.08224	0.066061	0.038936	0.095008	0.14704	0.099062	0.082153	0.051178	0.076195	0.056965	0.038838	0.042664
1431.5	0.052346	0.21125	0.12936	0.11377	0.060898	0.095417	0.078653	0.16253	0.22577	0.09068	0.11611	0.090201	0.06325	0.098527	0.068805	0.088603	0.033405	0.068195	0.051547	0.066639	0.030825	0.055048	0.034543	0.083793	0.074865	0.067063	0.037934	0.094943	0.14544	0.098819	0.081088	0.041399	0.072039	0.069377	0.033269	0.041348
1432.4	0.05774	0.19837	0.13079	0.1155	0.053382	0.098178	0.074194	0.15671	0.23682	0.075246	0.12645	0.08859	0.064198	0.10098	0.075348	0.097262	0.038702	0.067563	0.041928	0.068337	0.039414	0.045961	0.038383	0.088238	0.07176	0.066318	0.041976	0.10235	0.14543	0.095932	0.077982	0.03899	0.07284	0.06966	0.030924	0.043456
1433.2	0.056693	0.17945	0.11104	0.10257	0.050457	0.095232	0.073525	0.16278	0.23447	0.070015	0.13185	0.09328	0.070365	0.092967	0.074033	0.092196	0.036741	0.070323	0.043298	0.075982	0.040733	0.041448	0.040988	0.084552	0.076382	0.062158	0.033218	0.1006	0.14508	0.097774	0.078708	0.04224	0.07753	0.07215	0.029564	0.042431
1434.1	0.057814	0.17811	0.10413	0.094899	0.044653	0.09333	0.064923	0.15995	0.23192	0.051657	0.14085	0.095413	0.068812	0.08571	0.070754	0.097721	0.04	0.067743	0.039662	0.071375	0.039793	0.0273	0.048613	0.08461	0.07865	0.058985	0.034205	0.10252	0.14101	0.098031	0.075069	0.038663	0.072227	0.070377	0.03189	0.036833
1434.9	0.046822	0.17093	0.11476	0.088751	0.037464	0.082828	0.061036	0.15163	0.23018	0.055968	0.13794	0.10419	0.074651	0.088828	0.075766	0.09204	0.03505	0.067581	0.035444	0.069772	0.045212	0.034127	0.045785	0.084795	0.074808	0.06341	0.040134	0.092402	0.13846	0.096992	0.07041	0.037177	0.070176	0.066929	0.026892	0.042578
1435.8	0.050722	0.18554	0.10944	0.09526	0.032884	0.079411	0.059596	0.13947	0.22934	0.057508	0.14717	0.10175	0.078774	0.093065	0.077122	0.096221	0.027452	0.067359	0.034574	0.065324	0.046225	0.037039	0.041608	0.087044	0.07563	0.06822	0.038798	0.093626	0.13753	0.095989	0.067893	0.036739	0.068953	0.06086	0.031175	0.037272
1436.7	0.06501	0.18529	0.11077	0.095682	0.029282	0.076724	0.058362	0.13463	0.21178	0.074869	0.13474	0.10312	0.080482	0.095555	0.069392	0.09518	0.024348	0.063196	0.030278	0.055319	0.040702	0.041966	0.035984	0.087106	0.0758	0.06995	0.038956	0.090976	0.13267	0.093894	0.061411	0.029453	0.072943	0.061048	0.027374	0.036111
1437.5	0.067086	0.1874	0.11706	0.10573	0.039131	0.077442	0.063213	0.1317	0.21149	0.078743	0.12866	0.093757	0.079163	0.099824	0.067813	0.09977	0.026577	0.060681	0.034658	0.051127	0.045002	0.043206	0.030459	0.086588	0.074351	0.06605	0.039217	0.091981	0.12926	0.090709	0.064149	0.024977	0.064229	0.055413	0.025632	0.033049
1438.4	0.082328	0.19394	0.13841	0.11734	0.043329	0.078555	0.071514	0.13677	0.2154	0.096387	0.13319	0.088574	0.087972	0.10982	0.076838	0.098766	0.024463	0.070333	0.03915	0.058302	0.050326	0.055499	0.026266	0.087315	0.08009	0.074832	0.048731	0.093641	0.13112	0.094336	0.06749	0.028707	0.068952	0.05977	0.025204	0.034117
1439.3	0.094925	0.21175	0.14245	0.11462	0.047553	0.081299	0.08305	0.14802	0.21526	0.089513	0.14178	0.088735	0.084441	0.10938	0.079892	0.096679	0.035793	0.068468	0.048684	0.057964	0.048651	0.0497	0.031519	0.092824	0.078431	0.072718	0.045989	0.096154	0.13179	0.09682	0.069627	0.032698	0.068861	0.061704	0.030648	0.029395
1440.1	0.10238	0.20533	0.15684	0.1172	0.064494	0.10094	0.092186	0.15115	0.21108	0.088973	0.14247	0.086209	0.085852	0.11216	0.086896	0.10242	0.047085	0.081045	0.055752	0.055648	0.048968	0.051566	0.036298	0.090334	0.079355	0.067641	0.051192	0.099241	0.13718	0.10103	0.078104	0.029006	0.069854	0.063755	0.029015	0.03436
1441	0.094695	0.21146	0.16467	0.12543	0.076709	0.098456	0.099899	0.15147	0.21516	0.071459	0.13649	0.072599	0.083132	0.11068	0.092833	0.10925	0.053636	0.079468	0.061146	0.067686	0.050659	0.045678	0.035813	0.083109	0.079284	0.067731	0.055039	0.10073	0.13622	0.1029	0.078235	0.03354	0.068074	0.059303	0.030229	0.027293
1441.8	0.11833	0.22643	0.17244	0.12983	0.084223	0.10646	0.086793	0.15484	0.22747	0.070715	0.15126	0.084258	0.091259	0.11639	0.10029	0.11779	0.062223	0.097247	0.056943	0.076126	0.053316	0.042315	0.049512	0.088701	0.083088	0.076586	0.061993	0.10628	0.14391	0.11687	0.070838	0.040181	0.074344	0.067448	0.038945	0.033142
1442.7	0.12448	0.23853	0.16222	0.12112	0.087035	0.11272	0.087963	0.1606	0.2394	0.075893	0.15328	0.085914	0.095548	0.12261	0.10469	0.12146	0.065991	0.09701	0.053623	0.073455	0.054948	0.039629	0.059653	0.085676	0.080502	0.075645	0.057964	0.10663	0.14608	0.12046	0.07276	0.044143	0.078572	0.065155	0.043512	0.031906
1443.6	0.13531	0.23118	0.162	0.12981	0.1011	0.1159	0.084231	0.15662	0.23788	0.075687	0.15673	0.092842	0.091828	0.12309	0.10394	0.12871	0.065075	0.10327	0.054801	0.075768	0.05343	0.044383	0.066757	0.084121	0.084874	0.072358	0.059199	0.10577	0.14686	0.12057	0.074499	0.047293	0.077813	0.067925	0.045199	0.036474
1444.4	0.13772	0.25113	0.15406	0.1299	0.098641	0.10626	0.077229	0.16011	0.23954	0.076762	0.15405	0.095015	0.094975	0.11926	0.097799	0.12986	0.062292	0.096114	0.04847	0.07976	0.057268	0.044998	0.07061	0.083605	0.090343	0.074354	0.058787	0.1024	0.14397	0.1169	0.068559	0.052157	0.081627	0.068373	0.048185	0.036958
1445.3	0.14144	0.25962	0.16066	0.12763	0.098872	0.10797	0.084055	0.15883	0.24496	0.082169	0.16054	0.11031	0.09894	0.11346	0.10559	0.13239	0.062535	0.10447	0.054086	0.073472	0.061162	0.0535	0.072447	0.088635	0.095858	0.070754	0.058818	0.101	0.14589	0.11441	0.075167	0.056597	0.081504	0.076023	0.050493	0.045356
1446.1	0.13829	0.27486	0.15852	0.11892	0.1062	0.098747	0.087137	0.15462	0.22904	0.083267	0.14949	0.10625	0.094965	0.11728	0.10698	0.13028	0.062893	0.094162	0.060135	0.073726	0.052955	0.057993	0.066167	0.091629	0.090281	0.074268	0.057508	0.10026	0.14107	0.1005	0.081407	0.052603	0.081285	0.076406	0.048241	0.04631
1447	0.14138	0.28641	0.16079	0.12995	0.11654	0.10024	0.098333	0.16224	0.22734	0.086367	0.14606	0.11261	0.098804	0.11775	0.1081	0.13325	0.064698	0.097788	0.070004	0.080683	0.05859	0.0617	0.065764	0.098497	0.091323	0.074153	0.057999	0.10657	0.14391	0.093433	0.076656	0.056288	0.084589	0.083977	0.051485	0.05256
1447.8	0.15355	0.28958	0.15389	0.13083	0.11642	0.11193	0.11466	0.17161	0.23515	0.099901	0.1515	0.10935	0.10518	0.12176	0.10465	0.13321	0.064026	0.10198	0.072815	0.096394	0.059005	0.06309	0.067128	0.1043	0.098581	0.076421	0.058405	0.10576	0.13927	0.089238	0.087799	0.060967	0.083031	0.082785	0.052884	0.053036
1448.7	0.15973	0.28765	0.15362	0.12993	0.11559	0.11382	0.13036	0.16443	0.23687	0.111	0.16167	0.1329	0.10261	0.12768	0.11827	0.13001	0.066571	0.10356	0.091638	0.09724	0.053543	0.068248	0.067408	0.11387	0.099	0.085421	0.058167	0.10867	0.13187	0.090695	0.096032	0.063226	0.081886	0.083668	0.056058	0.059542
1449.6	0.17037	0.29873	0.14144	0.13352	0.12761	0.12263	0.13575	0.17154	0.25242	0.12512	0.16923	0.1385	0.1044	0.14752	0.11758	0.12801	0.074221	0.10099	0.09586	0.10756	0.061749	0.073559	0.074611	0.12345	0.10352	0.093241	0.061155	0.10704	0.13466	0.095842	0.10007	0.063511	0.089303	0.084604	0.05831	0.062442
1450.4	0.17461	0.28988	0.15226	0.13616	0.12108	0.14326	0.14917	0.18254	0.26813	0.13599	0.17235	0.14307	0.10557	0.14487	0.1241	0.1226	0.075052	0.11297	0.10177	0.11344	0.068621	0.080433	0.077611	0.12416	0.11188	0.0868	0.06966	0.10084	0.13515	0.10493	0.097994	0.068942	0.095379	0.08924	0.058486	0.066732
1451.3	0.18554	0.30088	0.15919	0.14671	0.12884	0.15243	0.15695	0.18789	0.28494	0.13621	0.1858	0.15621	0.10549	0.14801	0.13252	0.13083	0.081804	0.11899	0.10441	0.12014	0.071027	0.081095	0.084395	0.13488	0.12139	0.10009	0.071936	0.10305	0.14082	0.11158	0.10899	0.075335	0.095222	0.09089	0.071561	0.074577
1452.1	0.18728	0.3054	0.16732	0.14841	0.11853	0.14696	0.1505	0.18427	0.28364	0.13238	0.18902	0.1514	0.10835	0.14865	0.149	0.13585	0.077797	0.11921	0.10225	0.10612	0.078421	0.079163	0.082341	0.1319	0.11789	0.11064	0.079119	0.1035	0.13633	0.11258	0.099907	0.07092	0.09878	0.097056	0.074351	0.073243
1453	0.19835	0.30687	0.15974	0.14537	0.12316	0.15338	0.14441	0.18532	0.28526	0.12402	0.19052	0.1411	0.11512	0.1531	0.14585	0.13625	0.079503	0.12609	0.090478	0.11011	0.086357	0.080112	0.083976	0.13362	0.11865	0.11074	0.081821	0.10315	0.14482	0.1156	0.097586	0.081308	0.1031	0.10228	0.076054	0.075398
1453.9	0.19455	0.29859	0.14951	0.14729	0.12785	0.15221	0.14844	0.1841	0.27214	0.11826	0.20328	0.13982	0.12068	0.15301	0.14646	0.13957	0.07915	0.12931	0.090348	0.10811	0.082442	0.078934	0.079812	0.13616	0.12022	0.11227	0.081264	0.10892	0.14906	0.1216	0.10361	0.092416	0.096856	0.1028	0.08343	0.080401
1454.7	0.18207	0.30762	0.13282	0.1487	0.1373	0.15057	0.1315	0.17901	0.26237	0.11918	0.20693	0.14296	0.12071	0.15662	0.14666	0.1401	0.084225	0.12498	0.082203	0.10364	0.075396	0.079077	0.083595	0.13676	0.11882	0.11515	0.074155	0.11428	0.15105	0.12408	0.10302	0.094648	0.09026	0.10698	0.087894	0.080339
1455.6	0.17647	0.29949	0.12721	0.13537	0.13394	0.14617	0.12896	0.16572	0.25126	0.11389	0.19835	0.14212	0.12128	0.15904	0.14695	0.14129	0.080901	0.12312	0.083597	0.099898	0.073047	0.081349	0.076031	0.13588	0.11631	0.11401	0.075874	0.11093	0.14522	0.12769	0.09944	0.092733	0.086102	0.10698	0.08245	0.085046
1456.4	0.1771	0.30088	0.12538	0.13734	0.13828	0.14697	0.1294	0.16686	0.25815	0.11705	0.19344	0.15166	0.12508	0.16701	0.14585	0.14222	0.08344	0.12858	0.082411	0.10545	0.069325	0.088232	0.074871	0.14128	0.12687	0.11008	0.069411	0.11434	0.15022	0.1349	0.10219	0.10065	0.094598	0.10672	0.07975	0.09601
1457.3	0.16945	0.28497	0.12339	0.13661	0.14264	0.15092	0.13947	0.17776	0.26074	0.11953	0.19738	0.16363	0.12374	0.15794	0.14794	0.15286	0.088855	0.13093	0.085007	0.10858	0.067613	0.088772	0.071849	0.14348	0.13287	0.10606	0.067938	0.11801	0.14879	0.14154	0.10788	0.10255	0.097021	0.10627	0.083006	0.099497
1458.1	0.16414	0.2827	0.13002	0.13247	0.12978	0.14793	0.13021	0.17935	0.26144	0.1208	0.18205	0.16335	0.1171	0.15357	0.14935	0.15014	0.081148	0.13416	0.082259	0.10814	0.066752	0.093796	0.071604	0.13498	0.12671	0.10343	0.072748	0.11654	0.14006	0.135	0.10079	0.095388	0.10437	0.11226	0.082986	0.093574
1459	0.18532	0.2801	0.12998	0.14139	0.12756	0.1467	0.15554	0.1765	0.27842	0.12219	0.17857	0.16495	0.12527	0.16362	0.15097	0.15738	0.080905	0.13561	0.088879	0.10953	0.08383	0.099667	0.073506	0.13772	0.13019	0.11063	0.075453	0.1196	0.14142	0.13474	0.11509	0.10161	0.11503	0.11759	0.081449	0.099254
1459.9	0.17244	0.2603	0.11797	0.1419	0.11774	0.14768	0.15382	0.17742	0.27387	0.11802	0.18659	0.16198	0.1237	0.15969	0.14001	0.15121	0.077519	0.13398	0.088988	0.10541	0.076414	0.096276	0.080616	0.13435	0.1288	0.10122	0.069382	0.11351	0.13803	0.13889	0.12091	0.096745	0.11467	0.11375	0.082609	0.095308
1460.7	0.15407	0.25481	0.10785	0.13032	0.11145	0.13971	0.14658	0.17081	0.27179	0.10685	0.18233	0.16115	0.12169	0.15631	0.12543	0.14853	0.076514	0.12833	0.081759	0.10185	0.080637	0.094527	0.079764	0.13094	0.11941	0.1008	0.068727	0.11299	0.13883	0.14052	0.12131	0.093138	0.11058	0.10946	0.085842	0.093461
1461.6	0.14263	0.25539	0.11943	0.14301	0.10364	0.14066	0.13788	0.16048	0.28044	0.10763	0.17045	0.1465	0.12103	0.16001	0.12122	0.14311	0.06787	0.1213	0.085253	0.096517	0.08337	0.09609	0.083872	0.12203	0.11542	0.1008	0.072282	0.10865	0.14122	0.14149	0.1191	0.090831	0.10942	0.11123	0.081847	0.093167
1462.4	0.14363	0.24888	0.11777	0.13805	0.10178	0.14849	0.14875	0.1515	0.28797	0.11013	0.17157	0.1506	0.12212	0.15322	0.12131	0.13887	0.070156	0.12331	0.089649	0.093105	0.083126	0.091761	0.081459	0.12599	0.121	0.10269	0.069063	0.10797	0.14641	0.14742	0.12741	0.08976	0.10954	0.1045	0.078542	0.09887
1463.3	0.12557	0.24423	0.12487	0.13135	0.098694	0.13899	0.14268	0.14803	0.26924	0.098468	0.18223	0.15861	0.12	0.14694	0.11712	0.13962	0.068253	0.12121	0.085804	0.08997	0.072947	0.084386	0.081596	0.12941	0.12071	0.10487	0.07026	0.10964	0.14702	0.14614	0.12086	0.088167	0.10466	0.1003	0.090687	0.099589
1464.1	0.11556	0.24215	0.11831	0.12278	0.097131	0.12397	0.14072	0.13915	0.24703	0.094627	0.18026	0.1523	0.11523	0.14761	0.11159	0.13558	0.062272	0.12031	0.082822	0.086537	0.07278	0.081152	0.079393	0.13088	0.1182	0.10319	0.068247	0.11169	0.1515	0.14092	0.11624	0.094521	0.10429	0.10125	0.090438	0.099337
1465	0.11167	0.24058	0.12193	0.11675	0.098611	0.13189	0.15182	0.14391	0.24495	0.10007	0.17665	0.15288	0.11294	0.148	0.11768	0.13131	0.063661	0.12167	0.086631	0.08585	0.07066	0.078239	0.073331	0.13228	0.11613	0.10312	0.070598	0.11255	0.15618	0.13606	0.11976	0.10138	0.10542	0.11004	0.09236	0.10075
1465.8	0.10835	0.23862	0.11143	0.10517	0.10561	0.12517	0.15789	0.14281	0.23803	0.098096	0.18427	0.16194	0.11237	0.14903	0.10886	0.12482	0.06901	0.12382	0.083083	0.082652	0.074725	0.071957	0.072192	0.13728	0.11513	0.10543	0.065463	0.11614	0.15366	0.13119	0.11992	0.10197	0.11029	0.11112	0.10076	0.10222
1466.7	0.10011	0.245	0.11182	0.11063	0.10556	0.11459	0.14962	0.14956	0.23645	0.091278	0.1902	0.1526	0.1181	0.15056	0.10322	0.12528	0.070663	0.12115	0.074189	0.088723	0.080685	0.066636	0.077992	0.13665	0.11484	0.10217	0.063519	0.11953	0.14713	0.13268	0.11558	0.11092	0.11123	0.11189	0.10678	0.10234
1467.5	0.086015	0.23409	0.11287	0.10366	0.097832	0.11611	0.15454	0.15762	0.24682	0.091305	0.18406	0.13664	0.11378	0.14578	0.10028	0.12696	0.065783	0.12224	0.075192	0.093034	0.08618	0.064272	0.074364	0.12779	0.11253	0.09842	0.065208	0.11838	0.14594	0.13084	0.11777	0.11425	0.11146	0.1102	0.10241	0.10219
1468.4	0.084162	0.24095	0.12079	0.11516	0.098142	0.12614	0.16197	0.16495	0.2728	0.0991	0.17733	0.14285	0.12012	0.14643	0.10417	0.12861	0.072158	0.12299	0.070831	0.096988	0.097571	0.06959	0.073434	0.13063	0.11758	0.10208	0.071752	0.11796	0.14308	0.12538	0.11771	0.11856	0.11767	0.11238	0.10275	0.10307
1469.3	0.082004	0.24109	0.11447	0.12048	0.092257	0.1188	0.15843	0.15429	0.26173	0.10048	0.18713	0.13578	0.11906	0.14773	0.09532	0.12712	0.066762	0.12174	0.080938	0.098807	0.093323	0.073686	0.07952	0.12817	0.12317	0.10156	0.072355	0.11624	0.13824	0.12269	0.12199	0.11591	0.11752	0.11216	0.10465	0.10282
1470.1	0.090495	0.25822	0.1181	0.12365	0.086861	0.12327	0.15102	0.16565	0.26883	0.10228	0.18745	0.13669	0.12295	0.15059	0.10209	0.13395	0.067421	0.12761	0.085363	0.10663	0.091492	0.080062	0.079125	0.13119	0.12499	0.10564	0.074708	0.12129	0.1444	0.12658	0.12422	0.12025	0.12104	0.11436	0.10661	0.10427
1471	0.08541	0.24193	0.11208	0.12518	0.082986	0.11913	0.14447	0.16855	0.26031	0.10684	0.17386	0.13881	0.1222	0.14736	0.097833	0.13532	0.066004	0.12858	0.090407	0.10145	0.084555	0.088093	0.079355	0.12631	0.12175	0.10207	0.073291	0.11905	0.15347	0.11679	0.12633	0.12062	0.11548	0.12051	0.10828	0.10461
1471.8	0.09439	0.23811	0.10467	0.13256	0.094299	0.11775	0.13913	0.17398	0.25642	0.11117	0.16545	0.14889	0.12164	0.14698	0.095501	0.1258	0.072088	0.1292	0.091987	0.10285	0.082316	0.09285	0.079395	0.13407	0.12503	0.099622	0.07364	0.11369	0.16132	0.12122	0.1324	0.12471	0.11404	0.11647	0.10428	0.1131
1472.7	0.084942	0.21558	0.082834	0.12368	0.079446	0.11177	0.1374	0.17319	0.24258	0.097421	0.16159	0.13767	0.11505	0.13598	0.08642	0.12144	0.063451	0.12995	0.09257	0.10364	0.074375	0.086409	0.078315	0.12814	0.11828	0.09429	0.060035	0.11314	0.15648	0.12165	0.13866	0.11838	0.11044	0.10978	0.10112	0.11325
1473.5	0.09871	0.2276	0.08651	0.14014	0.10013	0.12554	0.13935	0.18901	0.25498	0.10598	0.16326	0.15015	0.12192	0.13319	0.091871	0.12937	0.069533	0.1406	0.091645	0.11083	0.084101	0.091732	0.092042	0.13827	0.12131	0.1011	0.062251	0.12178	0.16513	0.13401	0.13865	0.12817	0.11814	0.1147	0.1092	0.12081
1474.4	0.091558	0.21361	0.076552	0.14176	0.10077	0.12278	0.13345	0.17868	0.23878	0.10987	0.16359	0.1365	0.11957	0.12822	0.08744	0.11943	0.064036	0.13861	0.0821	0.11072	0.074863	0.091182	0.090903	0.14064	0.11883	0.09872	0.059154	0.11432	0.15867	0.13487	0.13507	0.1291	0.10631	0.11121	0.10442	0.12269
1475.2	0.084926	0.22258	0.073083	0.13691	0.10491	0.12678	0.13847	0.16789	0.23295	0.10104	0.16409	0.13228	0.11366	0.1301	0.085772	0.11574	0.060137	0.13569	0.084033	0.11243	0.06978	0.09165	0.086189	0.14263	0.11874	0.10457	0.061014	0.11056	0.15091	0.13889	0.13903	0.12358	0.11056	0.10547	0.10041	0.12572
1476.1	0.079357	0.2378	0.082562	0.14155	0.10469	0.12664	0.12914	0.15748	0.23625	0.10595	0.17196	0.12729	0.11156	0.13259	0.090291	0.116	0.061093	0.13406	0.078437	0.10683	0.067249	0.089595	0.089365	0.1421	0.11837	0.10878	0.063349	0.11655	0.1537	0.13997	0.13621	0.11422	0.11924	0.11169	0.10454	0.11628
1476.9	0.10275	0.26421	0.10135	0.14894	0.1325	0.13529	0.12871	0.16582	0.24494	0.13166	0.18444	0.14081	0.12092	0.14444	0.099091	0.12681	0.074635	0.13746	0.083811	0.10967	0.072836	0.10705	0.09697	0.14924	0.1233	0.11721	0.076972	0.11843	0.16971	0.14803	0.13954	0.12061	0.12385	0.12016	0.11176	0.12589
1477.8	0.091767	0.25509	0.10445	0.13711	0.12422	0.13189	0.13346	0.17083	0.25238	0.12841	0.17995	0.13436	0.12421	0.13974	0.098008	0.12686	0.080883	0.12606	0.080658	0.11262	0.072449	0.10767	0.090507	0.14486	0.1218	0.12158	0.078323	0.11764	0.17287	0.14602	0.14475	0.12267	0.126	0.12235	0.10466	0.12176
1478.7	0.090895	0.26769	0.12291	0.13336	0.12395	0.13746	0.14762	0.18286	0.26614	0.12771	0.18313	0.14094	0.12882	0.14502	0.10872	0.13412	0.087606	0.12499	0.089115	0.11452	0.082655	0.11279	0.10212	0.14129	0.12995	0.12538	0.086056	0.12462	0.18239	0.15023	0.15802	0.11973	0.1341	0.13058	0.11033	0.12695
1479.5	0.095519	0.26714	0.11656	0.13059	0.11401	0.14022	0.15679	0.1895	0.269	0.13662	0.19119	0.14322	0.12753	0.14386	0.10851	0.13016	0.086406	0.12738	0.08677	0.11634	0.087487	0.11038	0.10383	0.13854	0.13309	0.1258	0.080107	0.13107	0.18739	0.15214	0.15433	0.12826	0.13513	0.13384	0.10841	0.11795
1480.4	0.11772	0.28244	0.11818	0.13822	0.12119	0.1459	0.18285	0.20142	0.28269	0.15075	0.19205	0.15498	0.14201	0.14745	0.10998	0.13863	0.090346	0.13665	0.096955	0.12825	0.096977	0.13026	0.10511	0.14346	0.14476	0.13181	0.088518	0.13919	0.1898	0.16017	0.15785	0.13987	0.13714	0.14927	0.10793	0.1284
1481.2	0.10992	0.29358	0.1267	0.14544	0.12013	0.15262	0.18696	0.20411	0.29136	0.14632	0.18827	0.15173	0.14145	0.14906	0.11343	0.13999	0.096798	0.135	0.10115	0.1302	0.094944	0.12333	0.097559	0.14304	0.15423	0.13688	0.093568	0.15421	0.1904	0.16388	0.15939	0.1376	0.13929	0.15543	0.10638	0.12695
1482.1	0.12041	0.30139	0.12479	0.15245	0.13261	0.15369	0.17937	0.19532	0.28774	0.15123	0.18419	0.16258	0.14237	0.15624	0.11511	0.13775	0.097117	0.13911	0.10387	0.11852	0.093646	0.11997	0.099497	0.1513	0.15166	0.13258	0.093933	0.15362	0.19418	0.1675	0.15986	0.13464	0.13383	0.14829	0.1086	0.13034
1482.9	0.127	0.30003	0.11129	0.16196	0.13207	0.15381	0.17154	0.18896	0.27156	0.14833	0.18247	0.16441	0.13702	0.15275	0.10808	0.14404	0.098596	0.14182	0.10001	0.11561	0.093274	0.12029	0.091948	0.1511	0.14776	0.13335	0.087966	0.15758	0.19041	0.16643	0.1483	0.13278	0.13217	0.14449	0.10615	0.12925
1483.8	0.13789	0.31256	0.13489	0.17644	0.14729	0.16334	0.17226	0.19758	0.27673	0.15164	0.18114	0.1766	0.15063	0.15488	0.12031	0.16192	0.10998	0.15915	0.099726	0.12132	0.097387	0.12893	0.099036	0.15547	0.15606	0.14088	0.1011	0.16355	0.19655	0.17817	0.15281	0.13351	0.13572	0.15118	0.11266	0.14291
1484.6	0.11997	0.29482	0.11149	0.16096	0.1349	0.15502	0.15322	0.17963	0.26561	0.13136	0.17586	0.16823	0.14144	0.14698	0.11236	0.15999	0.10239	0.14602	0.090032	0.11289	0.093999	0.11687	0.095535	0.14938	0.14478	0.13145	0.085927	0.1578	0.1909	0.16874	0.14635	0.12194	0.13252	0.13986	0.10828	0.13722
1485.5	0.12137	0.30424	0.11475	0.16205	0.13693	0.15103	0.14928	0.17556	0.27014	0.12633	0.17734	0.17362	0.14339	0.1525	0.11509	0.16132	0.10101	0.15083	0.089144	0.11263	0.098168	0.12532	0.10374	0.1507	0.13988	0.13565	0.084831	0.15467	0.19116	0.17098	0.14555	0.12366	0.13867	0.13867	0.10901	0.13624
1486.3	0.11644	0.31342	0.11726	0.15861	0.13074	0.14707	0.16222	0.16713	0.26287	0.11315	0.18513	0.16554	0.14083	0.14954	0.11565	0.16256	0.10214	0.15131	0.091566	0.11732	0.099824	0.1245	0.10433	0.14436	0.14669	0.13491	0.089812	0.1573	0.18734	0.16889	0.14477	0.11678	0.14083	0.13984	0.10577	0.13148
1487.2	0.109	0.32566	0.11874	0.16451	0.13527	0.14685	0.16322	0.16203	0.27303	0.11471	0.18333	0.17067	0.15086	0.15644	0.1142	0.16662	0.098984	0.15499	0.093553	0.12131	0.095467	0.12659	0.10729	0.14912	0.14853	0.13472	0.08846	0.15822	0.18625	0.16677	0.1487	0.12168	0.14074	0.13942	0.10746	0.12721
1488	0.10622	0.32456	0.1163	0.15624	0.13095	0.14404	0.14776	0.16575	0.26636	0.1098	0.18197	0.1643	0.1532	0.15996	0.11347	0.15842	0.10419	0.14481	0.091399	0.12019	0.08991	0.12376	0.10487	0.14977	0.1426	0.12764	0.08536	0.15679	0.18829	0.16102	0.14209	0.12072	0.13623	0.13541	0.10417	0.11951
1488.9	0.11671	0.35907	0.12854	0.17034	0.13355	0.15452	0.15381	0.1813	0.26471	0.11164	0.18795	0.17397	0.15735	0.17252	0.12103	0.16576	0.11044	0.16182	0.10114	0.12695	0.092994	0.12577	0.11137	0.15659	0.14719	0.14142	0.091443	0.1593	0.19138	0.1654	0.15133	0.13077	0.13335	0.1361	0.10999	0.12616
1489.8	0.12441	0.37179	0.12536	0.16173	0.13336	0.15174	0.15839	0.18024	0.24597	0.11232	0.18231	0.16984	0.15821	0.17185	0.1225	0.1575	0.10987	0.16253	0.10803	0.12622	0.094898	0.11913	0.10818	0.15298	0.14129	0.14324	0.091193	0.1593	0.19103	0.15959	0.15026	0.13861	0.13093	0.13438	0.10423	0.11995
1490.6	0.12459	0.37908	0.12716	0.1715	0.13376	0.15478	0.15432	0.19381	0.24226	0.11452	0.18099	0.17408	0.15753	0.17308	0.12265	0.16295	0.11219	0.16815	0.10771	0.13334	0.098619	0.12706	0.1116	0.15586	0.13911	0.1412	0.082574	0.15856	0.18781	0.16089	0.14721	0.13813	0.13025	0.14002	0.10269	0.12119
1491.5	0.12748	0.39028	0.14029	0.16001	0.1287	0.15284	0.15965	0.19381	0.2391	0.11991	0.1767	0.1724	0.14787	0.17015	0.12744	0.15448	0.11649	0.16399	0.10809	0.13193	0.10234	0.12191	0.11418	0.15606	0.1348	0.14109	0.08268	0.15104	0.18708	0.16251	0.14411	0.13233	0.1353	0.14393	0.10059	0.12489
1492.3	0.12231	0.39052	0.1335	0.16193	0.12176	0.14407	0.16477	0.1829	0.23824	0.11528	0.17063	0.16284	0.14054	0.16642	0.12323	0.15333	0.10587	0.15702	0.10569	0.12345	0.1055	0.11627	0.11192	0.15383	0.13089	0.13812	0.074756	0.14637	0.18241	0.16005	0.14557	0.12683	0.13623	0.14135	0.099326	0.1245
1493.2	0.11372	0.37356	0.1376	0.14251	0.11779	0.13761	0.16491	0.17242	0.22887	0.11611	0.16468	0.14526	0.13568	0.16372	0.12287	0.14754	0.096264	0.1439	0.10386	0.11639	0.10307	0.11266	0.10539	0.14191	0.12776	0.12579	0.074861	0.13875	0.17499	0.15311	0.14152	0.11804	0.13517	0.13707	0.097565	0.11033
1494	0.12259	0.36504	0.15434	0.14825	0.11346	0.14618	0.15592	0.17121	0.23574	0.11994	0.17318	0.14559	0.13485	0.15846	0.13355	0.15362	0.098601	0.1521	0.10023	0.11978	0.10357	0.11869	0.11156	0.13842	0.1311	0.12002	0.07814	0.13502	0.17276	0.15701	0.13987	0.10854	0.13391	0.13474	0.10778	0.11325
1494.8	0.13323	0.36825	0.15972	0.15011	0.10834	0.13584	0.14462	0.16811	0.2343	0.12807	0.18351	0.13938	0.13734	0.16753	0.14062	0.15449	0.096956	0.14886	0.09522	0.11837	0.099403	0.11715	0.11204	0.13477	0.13075	0.121	0.08371	0.1327	0.17513	0.15377	0.135	0.10456	0.13134	0.13162	0.11472	0.1126
1495.7	0.12704	0.36197	0.15492	0.15116	0.10787	0.13817	0.13537	0.17048	0.23201	0.12505	0.18964	0.13544	0.13722	0.16496	0.14367	0.15328	0.091901	0.14616	0.091112	0.11808	0.094941	0.1175	0.10868	0.13406	0.13442	0.12038	0.082286	0.13331	0.17284	0.15584	0.13595	0.10488	0.12335	0.12984	0.1157	0.11036
1496.5	0.12029	0.36827	0.15912	0.15014	0.1206	0.14981	0.12982	0.16474	0.22749	0.12925	0.19187	0.14753	0.1354	0.16153	0.14689	0.15821	0.097051	0.15129	0.094642	0.11672	0.092932	0.12409	0.10884	0.14249	0.13784	0.12511	0.087803	0.13162	0.17154	0.1575	0.12788	0.10035	0.11898	0.12908	0.11528	0.11616
1497.4	0.12654	0.38106	0.16913	0.17008	0.12846	0.16183	0.12412	0.17469	0.24253	0.13495	0.19398	0.16074	0.13595	0.15885	0.15083	0.15644	0.10393	0.15782	0.10069	0.12639	0.097573	0.12312	0.11185	0.1561	0.14497	0.13007	0.089874	0.13577	0.17178	0.16085	0.12758	0.10485	0.122	0.13211	0.11724	0.12389
1498.2	0.11325	0.37763	0.14302	0.16874	0.12954	0.16197	0.12843	0.17412	0.24123	0.13112	0.1924	0.16452	0.13273	0.16174	0.1364	0.15509	0.096626	0.14854	0.096392	0.12552	0.097188	0.11949	0.10873	0.16272	0.14923	0.12933	0.081521	0.13856	0.16808	0.15578	0.12484	0.10862	0.11243	0.1323	0.11119	0.12728
1499.1	0.10796	0.3935	0.14505	0.16043	0.13414	0.18643	0.13816	0.17011	0.24253	0.13104	0.18953	0.16933	0.12703	0.16273	0.13633	0.15404	0.10303	0.15186	0.099823	0.1238	0.10544	0.1187	0.10486	0.16495	0.14768	0.13287	0.083149	0.13717	0.16784	0.16258	0.12631	0.11294	0.11436	0.13118	0.11064	0.12705
1500	0.11595	0.40823	0.14389	0.15846	0.12977	0.18072	0.14844	0.17743	0.24442	0.12778	0.17559	0.17664	0.12881	0.16671	0.13506	0.15279	0.104	0.15532	0.10995	0.12621	0.1141	0.11859	0.10551	0.16851	0.14683	0.13558	0.089665	0.13355	0.1688	0.15703	0.12779	0.11665	0.11814	0.12601	0.11023	0.12956
1500.8	0.12915	0.43527	0.15942	0.1555	0.13818	0.17627	0.16183	0.18324	0.25204	0.13669	0.18474	0.18358	0.1343	0.17781	0.14244	0.1542	0.11374	0.1596	0.11844	0.13725	0.12144	0.11792	0.1118	0.17097	0.14781	0.13825	0.095672	0.13301	0.17395	0.16011	0.1422	0.11937	0.12228	0.1288	0.11618	0.13184
1501.7	0.12529	0.4354	0.15039	0.1432	0.13302	0.16277	0.15505	0.17297	0.24024	0.1363	0.19001	0.17898	0.13201	0.1741	0.13607	0.15381	0.11844	0.15093	0.11366	0.1326	0.11703	0.11907	0.11714	0.1691	0.14174	0.13793	0.087723	0.12825	0.17203	0.15896	0.13746	0.1169	0.11855	0.12533	0.1181	0.13195
1502.5	0.13975	0.46407	0.16993	0.14158	0.1264	0.16943	0.15373	0.18278	0.25372	0.13374	0.18483	0.17806	0.13065	0.17996	0.14359	0.15878	0.12449	0.16037	0.11616	0.13682	0.12325	0.12053	0.11472	0.17278	0.14073	0.14335	0.094101	0.12584	0.17246	0.16647	0.13936	0.11698	0.12885	0.12834	0.12012	0.133
1503.4	0.13501	0.45593	0.15417	0.13931	0.10284	0.15278	0.13876	0.17214	0.24918	0.1297	0.17411	0.17254	0.12979	0.16504	0.14303	0.15276	0.11259	0.15014	0.11334	0.1303	0.1089	0.11872	0.11441	0.16792	0.13449	0.14014	0.088425	0.12581	0.16132	0.15394	0.13551	0.11743	0.12203	0.12367	0.11805	0.13237
1504.2	0.14663	0.46156	0.16227	0.15022	0.11562	0.16711	0.13788	0.16095	0.2529	0.12773	0.19249	0.16485	0.13522	0.17087	0.14815	0.16088	0.12071	0.15335	0.11719	0.12623	0.10656	0.12164	0.11646	0.16278	0.13442	0.14487	0.095683	0.13293	0.1631	0.15706	0.1397	0.11335	0.1251	0.12922	0.11785	0.1306
1505.1	0.13605	0.45791	0.15222	0.14898	0.090649	0.16567	0.1214	0.16496	0.25309	0.11912	0.19083	0.15005	0.12388	0.15967	0.14155	0.15811	0.10438	0.14333	0.11178	0.11681	0.10452	0.1227	0.11691	0.15383	0.1288	0.13921	0.098137	0.13216	0.15338	0.14574	0.13131	0.10993	0.12221	0.12308	0.1092	0.12538
1505.9	0.14523	0.49196	0.16388	0.15933	0.096193	0.1647	0.13055	0.17234	0.26278	0.11187	0.1869	0.15698	0.12802	0.16253	0.15542	0.16826	0.10363	0.1489	0.11904	0.12103	0.11176	0.12259	0.11713	0.15438	0.13074	0.14239	0.11261	0.13678	0.15651	0.14708	0.13877	0.11098	0.12379	0.12472	0.10692	0.12911
1506.7	0.13309	0.50073	0.1507	0.15866	0.094264	0.15331	0.1285	0.16949	0.25945	0.11431	0.18401	0.15623	0.12264	0.1617	0.15068	0.16683	0.10574	0.13677	0.11904	0.12107	0.1057	0.11924	0.11422	0.15024	0.13037	0.14416	0.11134	0.13693	0.15256	0.1391	0.14122	0.10722	0.12061	0.12101	0.10505	0.12527
1507.6	0.14947	0.53419	0.16203	0.16792	0.11714	0.15422	0.13731	0.18685	0.272	0.11762	0.18403	0.16827	0.12775	0.17543	0.15285	0.17116	0.1157	0.14612	0.12144	0.13551	0.12417	0.12067	0.11117	0.1541	0.13904	0.1502	0.11517	0.14431	0.15888	0.14773	0.14294	0.11429	0.12515	0.12318	0.10085	0.12847
1508.4	0.14489	0.54014	0.16446	0.16341	0.11323	0.146	0.12722	0.18758	0.26433	0.11159	0.17181	0.17199	0.1174	0.16392	0.15287	0.17106	0.11203	0.13974	0.10968	0.13582	0.12783	0.11817	0.10587	0.15112	0.14107	0.1437	0.11186	0.15042	0.15527	0.14826	0.13518	0.1123	0.12138	0.11134	0.097575	0.12335
1509.3	0.17096	0.5663	0.1605	0.16852	0.133	0.15344	0.14181	0.20027	0.27121	0.10981	0.17501	0.17906	0.1234	0.17428	0.15371	0.17949	0.12011	0.14619	0.12083	0.14658	0.13376	0.11945	0.10202	0.15792	0.14885	0.15086	0.10919	0.15689	0.16386	0.15863	0.13983	0.12338	0.1292	0.11586	0.10691	0.13061
1510.1	0.17773	0.56695	0.17418	0.17927	0.13911	0.16624	0.15134	0.20602	0.2666	0.12337	0.18999	0.18153	0.12242	0.17395	0.16202	0.17836	0.12318	0.1492	0.12308	0.15163	0.13651	0.13246	0.10757	0.15794	0.15435	0.15499	0.11303	0.16579	0.16982	0.16526	0.13868	0.13037	0.13121	0.12425	0.10792	0.13216
1511	0.17077	0.56616	0.17824	0.18277	0.14361	0.16083	0.15318	0.20489	0.25888	0.12021	0.19109	0.17353	0.12496	0.16657	0.16409	0.17173	0.11855	0.15002	0.12352	0.14438	0.1415	0.13375	0.1113	0.15591	0.15933	0.15005	0.11871	0.16456	0.17145	0.16227	0.13615	0.12878	0.1279	0.12149	0.10465	0.13207
1511.8	0.16582	0.55466	0.17502	0.18104	0.13836	0.15865	0.14173	0.19895	0.2493	0.11724	0.18837	0.1663	0.11303	0.16077	0.16195	0.17643	0.11518	0.14606	0.12622	0.14017	0.13412	0.13784	0.11471	0.15555	0.15949	0.1478	0.11666	0.16033	0.1714	0.15929	0.1354	0.12231	0.12435	0.11795	0.11096	0.13575
1512.7	0.16252	0.5626	0.16974	0.18187	0.12925	0.16046	0.1482	0.19681	0.26205	0.12297	0.19114	0.17351	0.11729	0.16698	0.1566	0.18037	0.11472	0.15088	0.12817	0.14706	0.14019	0.14058	0.12214	0.16784	0.15344	0.15008	0.12106	0.1551	0.17333	0.16112	0.14217	0.12434	0.1283	0.12708	0.11129	0.14055
1513.5	0.16092	0.56437	0.17831	0.19856	0.13045	0.15183	0.1442	0.1892	0.26695	0.13354	0.19121	0.1815	0.12799	0.17331	0.15935	0.18231	0.11387	0.15903	0.12378	0.14581	0.14721	0.14218	0.12579	0.16568	0.15659	0.15678	0.12649	0.15987	0.17188	0.15798	0.14799	0.12728	0.1273	0.13579	0.1123	0.13412
1514.4	0.14908	0.55869	0.16682	0.18828	0.11748	0.14791	0.12661	0.18713	0.26758	0.12388	0.17473	0.1762	0.13032	0.17841	0.15026	0.18104	0.10347	0.15889	0.11523	0.1412	0.14417	0.12769	0.11843	0.16707	0.1481	0.15743	0.12227	0.15571	0.16612	0.15632	0.14559	0.12236	0.12518	0.12434	0.10995	0.12942
1515.2	0.16417	0.54603	0.17289	0.18024	0.11382	0.15429	0.13117	0.189	0.27124	0.12547	0.17275	0.18273	0.12892	0.17975	0.14909	0.18139	0.10168	0.15939	0.11864	0.15107	0.14175	0.13286	0.11819	0.17447	0.14242	0.15876	0.11979	0.15446	0.16477	0.16042	0.14739	0.12586	0.12915	0.12707	0.11212	0.12576
1516.1	0.15325	0.54242	0.17913	0.17479	0.11728	0.15239	0.13789	0.19034	0.27231	0.12937	0.18244	0.18722	0.1369	0.17852	0.14677	0.17959	0.096227	0.15624	0.1188	0.15093	0.13419	0.13051	0.11627	0.179	0.14267	0.16397	0.12097	0.14646	0.16843	0.15666	0.15541	0.12328	0.12871	0.13238	0.11019	0.12055
1516.9	0.15369	0.52635	0.18145	0.17172	0.12376	0.14148	0.1332	0.19267	0.26595	0.13768	0.17799	0.17251	0.13717	0.17629	0.15101	0.17363	0.092691	0.14983	0.12755	0.14811	0.12709	0.13157	0.11213	0.16903	0.14711	0.16673	0.12338	0.1459	0.16607	0.15222	0.15134	0.12402	0.12523	0.13696	0.11113	0.11602
1517.8	0.15226	0.51344	0.18197	0.15624	0.12523	0.15765	0.13622	0.1973	0.26615	0.13973	0.17027	0.1634	0.13327	0.17737	0.15182	0.16759	0.097646	0.14714	0.13109	0.16097	0.12629	0.13143	0.11663	0.16756	0.14435	0.16803	0.12797	0.1437	0.16808	0.15832	0.15225	0.12586	0.12528	0.13477	0.10472	0.12013
1518.6	0.14821	0.49801	0.17287	0.14102	0.13499	0.15481	0.14504	0.19977	0.2727	0.141	0.16544	0.16617	0.12827	0.17493	0.1496	0.16127	0.098125	0.1426	0.13453	0.15894	0.12586	0.13505	0.11594	0.16488	0.14394	0.16287	0.12864	0.13985	0.16831	0.15169	0.15491	0.13079	0.13231	0.13688	0.10048	0.11965
1519.5	0.1443	0.48975	0.16839	0.15331	0.14372	0.15368	0.13386	0.20153	0.26263	0.14048	0.16403	0.16326	0.13098	0.17393	0.15086	0.1647	0.10035	0.14489	0.12679	0.15705	0.12369	0.12512	0.10995	0.15456	0.1426	0.16321	0.12912	0.14239	0.17131	0.15148	0.15224	0.13458	0.12756	0.13825	0.10228	0.11834
1520.3	0.15605	0.47633	0.16871	0.15214	0.14285	0.16447	0.13095	0.20595	0.26203	0.13806	0.15739	0.15974	0.1384	0.17917	0.1527	0.16719	0.10405	0.15619	0.13079	0.15226	0.12884	0.12679	0.11458	0.15004	0.14056	0.1615	0.13316	0.14937	0.16887	0.16183	0.15223	0.13868	0.13418	0.13964	0.10379	0.11665
1521.1	0.15862	0.45863	0.1691	0.15454	0.15375	0.17068	0.1331	0.21628	0.2641	0.13937	0.16045	0.16951	0.13995	0.1866	0.15547	0.16657	0.11256	0.16448	0.13098	0.15861	0.13195	0.12659	0.12272	0.15649	0.14472	0.1566	0.13225	0.1499	0.17638	0.16795	0.16053	0.14601	0.14046	0.13656	0.10596	0.12396
1522	0.15817	0.44027	0.17357	0.15564	0.14934	0.16525	0.12604	0.20806	0.26048	0.13523	0.17047	0.1717	0.13967	0.18609	0.15725	0.1679	0.10615	0.17055	0.12882	0.14758	0.12451	0.12586	0.12	0.16474	0.14416	0.1572	0.13225	0.14976	0.1728	0.1676	0.15848	0.13892	0.14093	0.13194	0.1082	0.12417
1522.8	0.17548	0.42585	0.18731	0.17973	0.15024	0.17016	0.12821	0.20868	0.26498	0.14411	0.18344	0.17564	0.15083	0.19295	0.15425	0.176	0.11536	0.1776	0.13325	0.15549	0.1285	0.13215	0.12753	0.16605	0.15361	0.15857	0.13724	0.15691	0.17631	0.17276	0.16278	0.13727	0.14013	0.13657	0.11519	0.1268
1523.7	0.17225	0.40989	0.18951	0.16954	0.15216	0.17549	0.13401	0.20299	0.27212	0.14424	0.18654	0.17881	0.15108	0.19483	0.1547	0.17404	0.12025	0.17956	0.13961	0.15064	0.12655	0.13936	0.13456	0.17072	0.15449	0.1579	0.13871	0.15617	0.17343	0.17808	0.16453	0.13724	0.14114	0.13481	0.11533	0.13041
1524.5	0.15723	0.3979	0.18334	0.17014	0.14846	0.17362	0.13404	0.19636	0.26902	0.14613	0.18666	0.17624	0.14369	0.1918	0.15515	0.16662	0.12033	0.16952	0.13179	0.15388	0.12248	0.13657	0.13008	0.17161	0.15082	0.15092	0.13552	0.15702	0.17969	0.16888	0.16262	0.1383	0.13369	0.13426	0.11077	0.13046
1525.4	0.15535	0.3982	0.17252	0.16866	0.14005	0.17743	0.13981	0.19605	0.26847	0.14692	0.19594	0.16746	0.14053	0.18697	0.15064	0.17373	0.11198	0.16744	0.12995	0.15088	0.11686	0.13872	0.12721	0.17175	0.14431	0.1549	0.12935	0.16067	0.17874	0.16594	0.15842	0.13484	0.13031	0.13384	0.10834	0.12281
1526.2	0.15689	0.3879	0.16997	0.17115	0.14189	0.17547	0.14178	0.20636	0.27027	0.15669	0.19936	0.1795	0.13674	0.18174	0.14997	0.16962	0.11889	0.16384	0.12605	0.16305	0.11351	0.14058	0.13182	0.17424	0.14164	0.14762	0.12907	0.16017	0.18144	0.16923	0.15516	0.13782	0.12849	0.1364	0.10959	0.12033
1527.1	0.14483	0.37322	0.16166	0.16423	0.13549	0.17759	0.13534	0.20672	0.2572	0.15799	0.19571	0.17994	0.1295	0.17759	0.15104	0.16135	0.11433	0.16541	0.11916	0.16313	0.10789	0.13783	0.128	0.17375	0.13054	0.15035	0.12344	0.15558	0.17877	0.17371	0.15216	0.14164	0.12439	0.13457	0.11129	0.11819
1527.9	0.15097	0.37771	0.16761	0.16624	0.13183	0.17962	0.13557	0.21123	0.25609	0.16933	0.19648	0.18888	0.13301	0.1763	0.15203	0.16399	0.11263	0.166	0.11787	0.17202	0.11185	0.13972	0.13134	0.17446	0.13188	0.1558	0.12012	0.15848	0.18176	0.17004	0.15573	0.14428	0.13282	0.13724	0.1102	0.1157
1528.8	0.15906	0.37264	0.17748	0.16964	0.13605	0.17527	0.13248	0.21878	0.26443	0.17401	0.20575	0.19037	0.13988	0.18047	0.1524	0.16734	0.11112	0.16909	0.12212	0.17505	0.1148	0.13663	0.13634	0.17202	0.13638	0.16644	0.12279	0.15913	0.17798	0.17426	0.15418	0.14664	0.14456	0.13693	0.11327	0.11365
1529.6	0.16149	0.36847	0.19057	0.17198	0.12693	0.17164	0.13207	0.22617	0.25541	0.16248	0.2041	0.20335	0.13846	0.18178	0.15846	0.16928	0.10741	0.16905	0.1247	0.18022	0.11542	0.13171	0.136	0.17201	0.13161	0.16688	0.1289	0.15384	0.17266	0.17406	0.15309	0.15042	0.14281	0.13161	0.1141	0.11857
1530.5	0.15548	0.35742	0.19126	0.17108	0.12539	0.17027	0.1422	0.22572	0.24973	0.16254	0.20013	0.20073	0.1416	0.18094	0.16038	0.17457	0.10329	0.16525	0.1271	0.17028	0.12218	0.12927	0.13233	0.1721	0.13045	0.16722	0.12282	0.14641	0.16909	0.16968	0.14856	0.15594	0.14661	0.13055	0.11419	0.11915
1531.3	0.1637	0.36176	0.19484	0.1751	0.13582	0.17741	0.15059	0.21714	0.24998	0.17069	0.20091	0.21141	0.14735	0.18323	0.15931	0.18172	0.10585	0.16425	0.1323	0.16302	0.12409	0.13419	0.13539	0.18439	0.13093	0.16976	0.11914	0.14737	0.16625	0.16799	0.14753	0.15462	0.1535	0.13864	0.11089	0.1281
1532.1	0.17305	0.35708	0.19333	0.18445	0.14678	0.18128	0.15955	0.21873	0.25304	0.17387	0.21363	0.2257	0.15379	0.18734	0.15947	0.18908	0.10934	0.1747	0.13132	0.15948	0.13303	0.13743	0.13732	0.19565	0.13236	0.17277	0.11993	0.14546	0.16864	0.17413	0.14795	0.15568	0.15376	0.15064	0.11312	0.13933
1533	0.18023	0.35978	0.19453	0.17536	0.15457	0.18898	0.17539	0.21546	0.25988	0.17184	0.22246	0.22578	0.15607	0.18051	0.16575	0.19508	0.12196	0.1809	0.14043	0.15815	0.14155	0.14071	0.14039	0.19544	0.12866	0.17006	0.12359	0.15002	0.17278	0.18106	0.15675	0.15651	0.15654	0.15214	0.11542	0.139
1533.8	0.17743	0.35558	0.18403	0.1812	0.1599	0.20412	0.17598	0.218	0.27168	0.18491	0.21606	0.21753	0.16671	0.18383	0.15544	0.19208	0.12836	0.18254	0.13403	0.15564	0.1461	0.14416	0.13979	0.1966	0.13615	0.17298	0.11737	0.15526	0.17521	0.18192	0.15286	0.16187	0.1578	0.15785	0.11117	0.13659
1534.7	0.18282	0.36928	0.19896	0.18438	0.16986	0.21543	0.17445	0.22344	0.28413	0.18462	0.22837	0.22158	0.17152	0.1939	0.15689	0.19862	0.13593	0.19135	0.13619	0.16227	0.15766	0.15379	0.15208	0.19739	0.14303	0.17955	0.12539	0.16927	0.18305	0.18815	0.16561	0.16549	0.16397	0.16587	0.11907	0.14337
1535.5	0.18613	0.36384	0.19941	0.17375	0.16575	0.20772	0.17906	0.23299	0.29093	0.17714	0.22984	0.21242	0.16865	0.19009	0.15991	0.19588	0.14219	0.19891	0.14019	0.17036	0.15871	0.1526	0.15051	0.19042	0.15042	0.17268	0.12927	0.16749	0.19117	0.19066	0.16929	0.1691	0.15676	0.16293	0.12064	0.13292
1536.4	0.18552	0.35525	0.20875	0.16043	0.15963	0.20435	0.17663	0.23985	0.3095	0.17697	0.23161	0.20274	0.16385	0.18779	0.16176	0.19063	0.14238	0.19275	0.14152	0.17788	0.15677	0.14897	0.15752	0.1923	0.14946	0.16836	0.13552	0.16721	0.19285	0.19053	0.16574	0.17263	0.16143	0.15518	0.12965	0.13009
1537.2	0.18042	0.34346	0.20007	0.15893	0.16114	0.2038	0.18148	0.23985	0.31086	0.1819	0.22351	0.20645	0.15934	0.19666	0.15119	0.18802	0.13202	0.1937	0.14483	0.18537	0.15847	0.14907	0.15805	0.20131	0.15266	0.16633	0.13068	0.16483	0.19552	0.19202	0.16463	0.17811	0.16082	0.1587	0.12606	0.13395
1538	0.18341	0.33617	0.20743	0.15226	0.16414	0.18905	0.17594	0.22447	0.30996	0.18288	0.23931	0.20872	0.15317	0.19639	0.15456	0.1897	0.13356	0.19049	0.14968	0.18325	0.15894	0.15475	0.16026	0.2011	0.15002	0.16442	0.13757	0.15996	0.19465	0.19325	0.16563	0.17624	0.16309	0.15966	0.13222	0.13723
1538.9	0.1859	0.33513	0.19461	0.15889	0.16173	0.19144	0.19166	0.22212	0.31292	0.18783	0.23485	0.20963	0.1558	0.19712	0.15671	0.18866	0.13778	0.19011	0.15672	0.18241	0.15671	0.14499	0.15501	0.19299	0.15217	0.1653	0.1322	0.15912	0.19966	0.19764	0.16875	0.17521	0.16331	0.16137	0.1302	0.13258
1539.7	0.18355	0.3307	0.19961	0.16038	0.16288	0.19521	0.19391	0.22044	0.31539	0.1878	0.24212	0.21454	0.16184	0.19544	0.16142	0.19091	0.13564	0.18281	0.16176	0.18387	0.16044	0.14691	0.16492	0.19523	0.1509	0.16793	0.135	0.16357	0.20099	0.19765	0.16884	0.18215	0.17417	0.16036	0.13448	0.13802
1540.6	0.16826	0.33301	0.18659	0.16729	0.1593	0.19886	0.19121	0.21261	0.29874	0.18079	0.23911	0.19804	0.16183	0.19544	0.15351	0.18979	0.13132	0.18588	0.15894	0.18338	0.16121	0.1472	0.15712	0.18417	0.14894	0.16602	0.12857	0.16232	0.20032	0.19623	0.17365	0.18459	0.16841	0.16338	0.12671	0.13324
1541.4	0.17694	0.33088	0.18564	0.18279	0.153	0.20816	0.19389	0.21848	0.29663	0.18596	0.23956	0.21237	0.16449	0.18592	0.15681	0.19047	0.14405	0.18693	0.15224	0.18152	0.16125	0.15332	0.16307	0.18528	0.14904	0.16625	0.13107	0.16241	0.20101	0.19277	0.17276	0.18509	0.17065	0.16598	0.13086	0.13703
1542.3	0.18034	0.33308	0.18783	0.18035	0.15847	0.2212	0.20067	0.23768	0.30227	0.18156	0.23579	0.22453	0.17201	0.18402	0.16633	0.1909	0.14883	0.19973	0.15214	0.19354	0.16617	0.15496	0.1684	0.18621	0.15309	0.16486	0.12933	0.16221	0.20369	0.19722	0.17848	0.19629	0.17229	0.1658	0.13314	0.1351
1543.1	0.19829	0.33397	0.19473	0.19266	0.16243	0.21722	0.19902	0.24331	0.29381	0.18139	0.23862	0.2358	0.17374	0.18452	0.16898	0.2	0.15419	0.2049	0.1574	0.20266	0.16354	0.1645	0.17078	0.20235	0.15588	0.16413	0.13644	0.16942	0.20733	0.19611	0.17526	0.20569	0.17337	0.16329	0.13	0.14425
1543.9	0.19798	0.34559	0.193	0.20325	0.1617	0.2223	0.18833	0.25052	0.29683	0.17011	0.24093	0.22872	0.17556	0.19091	0.16102	0.2061	0.15243	0.2089	0.14764	0.2034	0.16514	0.1608	0.16241	0.19686	0.1549	0.16188	0.13286	0.16985	0.20826	0.1958	0.17667	0.20297	0.17052	0.16504	0.13137	0.14085
1544.8	0.20976	0.35279	0.20649	0.20202	0.17389	0.22593	0.18879	0.25529	0.29414	0.17555	0.23803	0.24322	0.17813	0.19448	0.17235	0.20843	0.16003	0.20525	0.14998	0.20545	0.16101	0.16373	0.16401	0.1965	0.15638	0.16163	0.13795	0.17264	0.21598	0.19898	0.17846	0.1971	0.17219	0.16858	0.13183	0.14524
1545.6	0.20557	0.37089	0.22244	0.20233	0.17622	0.21785	0.18966	0.25349	0.29928	0.1686	0.24179	0.23911	0.17849	0.20655	0.18376	0.21476	0.15404	0.20471	0.15074	0.20225	0.16086	0.16434	0.1643	0.19576	0.15728	0.16436	0.14389	0.17509	0.21148	0.19998	0.17642	0.19611	0.17324	0.16575	0.13379	0.1488
1546.5	0.20811	0.3775	0.23595	0.20471	0.17461	0.21824	0.19921	0.2422	0.2984	0.17329	0.24026	0.23687	0.18004	0.20677	0.18187	0.21549	0.1532	0.20288	0.15289	0.19424	0.16203	0.16606	0.16585	0.19674	0.15836	0.16704	0.14873	0.17862	0.21688	0.20085	0.17921	0.19164	0.18144	0.17344	0.1347	0.1579
1547.3	0.18703	0.37236	0.22297	0.18045	0.16973	0.22513	0.19189	0.23167	0.2999	0.17335	0.23458	0.22195	0.17437	0.19942	0.17216	0.20216	0.14435	0.19792	0.14929	0.18741	0.15805	0.16326	0.16293	0.17972	0.15096	0.16273	0.14285	0.17005	0.21085	0.19754	0.18183	0.17906	0.1767	0.17458	0.1366	0.14444
1548.1	0.19139	0.37194	0.22475	0.16462	0.16789	0.22937	0.19558	0.22886	0.29171	0.18498	0.22537	0.23186	0.1735	0.19876	0.17895	0.19957	0.14373	0.19968	0.15168	0.18936	0.15541	0.16348	0.16246	0.18219	0.15457	0.16774	0.14238	0.17072	0.20985	0.20176	0.17622	0.17739	0.17872	0.17109	0.13042	0.14682
1549	0.19128	0.37723	0.21602	0.17186	0.16339	0.22192	0.20422	0.23223	0.2936	0.18038	0.23313	0.23515	0.1761	0.19973	0.17312	0.2052	0.13934	0.20122	0.15572	0.19357	0.15151	0.15574	0.16579	0.18334	0.15353	0.17375	0.1437	0.1761	0.20186	0.20204	0.17551	0.18084	0.175	0.16207	0.13394	0.14647
1549.8	0.19657	0.38179	0.21915	0.17669	0.16321	0.23278	0.1965	0.24916	0.2949	0.17938	0.23521	0.23654	0.18624	0.1964	0.17087	0.20686	0.14102	0.20848	0.15739	0.19909	0.16112	0.15329	0.16267	0.18619	0.16051	0.17414	0.14458	0.17862	0.20409	0.20841	0.1819	0.19047	0.17637	0.17041	0.13353	0.14714
1550.7	0.20376	0.39196	0.2164	0.17626	0.16968	0.23592	0.19366	0.253	0.28098	0.171	0.2349	0.23318	0.18586	0.19697	0.16609	0.20454	0.14765	0.21462	0.1616	0.20237	0.15681	0.14588	0.15504	0.18868	0.1589	0.17364	0.14308	0.18224	0.20857	0.21409	0.18159	0.18936	0.17399	0.16583	0.12971	0.14249
1551.5	0.20231	0.3972	0.22769	0.18647	0.16139	0.22893	0.19566	0.25278	0.27957	0.16751	0.23633	0.24524	0.1924	0.19442	0.17041	0.21043	0.14708	0.21355	0.15572	0.19849	0.15124	0.14584	0.15134	0.19829	0.16406	0.17587	0.14766	0.18637	0.20801	0.21695	0.18026	0.19283	0.17599	0.16684	0.12831	0.15033
1552.4	0.20206	0.40928	0.23503	0.19766	0.1618	0.23108	0.19789	0.24933	0.27853	0.16333	0.23618	0.23345	0.1889	0.19419	0.17095	0.20883	0.14898	0.2144	0.15828	0.18936	0.14737	0.14754	0.15713	0.19461	0.16447	0.17501	0.15012	0.18792	0.20745	0.21435	0.18292	0.1922	0.17182	0.16922	0.12681	0.15107
1553.2	0.20597	0.41011	0.24275	0.19772	0.16073	0.23448	0.19971	0.2333	0.27524	0.15586	0.22183	0.234	0.19075	0.18902	0.18158	0.20527	0.15185	0.21484	0.15923	0.1786	0.15135	0.15049	0.15259	0.19192	0.16691	0.1734	0.15121	0.18469	0.216	0.2143	0.18565	0.19545	0.17492	0.17138	0.11687	0.15186
1554.1	0.20229	0.39974	0.23467	0.19256	0.16358	0.22703	0.20147	0.21925	0.26428	0.15651	0.22892	0.22722	0.18677	0.18127	0.17583	0.19954	0.15242	0.21201	0.1526	0.17943	0.14344	0.14878	0.1559	0.18784	0.16528	0.17265	0.1465	0.18687	0.2214	0.21091	0.18115	0.19283	0.17252	0.16627	0.12581	0.14537
1554.9	0.2002	0.41187	0.24333	0.19686	0.17254	0.23277	0.20416	0.22768	0.28039	0.17045	0.2329	0.24016	0.18903	0.18426	0.18335	0.20155	0.15508	0.206	0.15332	0.18	0.14592	0.15597	0.16197	0.19175	0.16824	0.17781	0.14766	0.18757	0.22139	0.20989	0.1877	0.19921	0.17048	0.17133	0.12875	0.14672
1555.7	0.20299	0.42237	0.24523	0.18632	0.17741	0.22663	0.19509	0.22613	0.27738	0.16625	0.228	0.23117	0.17854	0.18531	0.18742	0.19548	0.15592	0.20879	0.15486	0.17499	0.1526	0.15605	0.16997	0.18403	0.16037	0.17438	0.1482	0.18467	0.22268	0.20814	0.18418	0.20342	0.17549	0.16964	0.12794	0.14482
1556.6	0.20509	0.41965	0.24165	0.18175	0.17675	0.22502	0.20322	0.22935	0.28113	0.16889	0.23042	0.24091	0.1816	0.17938	0.19421	0.1981	0.15926	0.2118	0.15561	0.17729	0.1548	0.15674	0.17175	0.19038	0.15927	0.17062	0.15256	0.18319	0.22422	0.20513	0.19176	0.20891	0.17561	0.17056	0.13351	0.15012
1557.4	0.20487	0.43268	0.24559	0.18433	0.18219	0.23026	0.19684	0.2457	0.28108	0.18094	0.23922	0.23687	0.1829	0.1827	0.194	0.20194	0.16136	0.21874	0.16716	0.18025	0.15411	0.16085	0.17782	0.19713	0.16397	0.17573	0.15097	0.18971	0.22689	0.2085	0.1943	0.21292	0.18283	0.17681	0.14264	0.15078
1558.3	0.19837	0.44564	0.25128	0.18074	0.17383	0.22127	0.1888	0.24407	0.27297	0.17507	0.22359	0.23636	0.17853	0.18327	0.20096	0.20022	0.15712	0.21266	0.17178	0.17685	0.14544	0.15801	0.17157	0.19367	0.15976	0.17505	0.15733	0.17881	0.22161	0.20776	0.19402	0.21187	0.17271	0.16815	0.12958	0.14869
1559.1	0.1973	0.4418	0.23731	0.19069	0.16486	0.21611	0.19048	0.24096	0.26547	0.16467	0.22714	0.23079	0.17912	0.17619	0.19638	0.20154	0.15302	0.21391	0.16894	0.17835	0.14616	0.1543	0.17152	0.18544	0.15923	0.17271	0.15609	0.1789	0.2254	0.20037	0.19265	0.21231	0.17329	0.15914	0.13093	0.146
1559.9	0.19662	0.45221	0.22974	0.18376	0.1697	0.21776	0.18895	0.24128	0.25893	0.15551	0.22466	0.2285	0.18575	0.18453	0.19265	0.20245	0.15641	0.20841	0.16108	0.18504	0.14251	0.15234	0.16846	0.18721	0.16257	0.17755	0.14855	0.1769	0.22618	0.2002	0.19725	0.21519	0.16452	0.15947	0.12615	0.14261
1560.8	0.1945	0.46522	0.23174	0.17947	0.18144	0.22105	0.17956	0.23234	0.25314	0.15862	0.22459	0.22772	0.18286	0.1919	0.18901	0.19835	0.15845	0.2049	0.15843	0.18602	0.14951	0.15459	0.16688	0.18793	0.16424	0.18789	0.14551	0.17395	0.23661	0.21066	0.19989	0.21911	0.16924	0.16036	0.12381	0.13592
1561.6	0.19521	0.45337	0.21375	0.17357	0.16855	0.21359	0.16807	0.22368	0.2393	0.15234	0.21597	0.22397	0.17904	0.19158	0.1775	0.19664	0.15789	0.19525	0.14769	0.18473	0.14708	0.15747	0.15864	0.18958	0.16094	0.18253	0.14144	0.16783	0.23107	0.20854	0.19499	0.21638	0.1586	0.15194	0.11776	0.13259
1562.4	0.19425	0.45571	0.20408	0.17774	0.1721	0.21482	0.16282	0.22088	0.23989	0.15388	0.21634	0.22104	0.17741	0.19774	0.17102	0.19817	0.16056	0.19309	0.14508	0.18625	0.15533	0.15593	0.1568	0.18959	0.16248	0.18816	0.12946	0.17207	0.22923	0.20545	0.19715	0.21163	0.16372	0.15663	0.1212	0.13732
1563.3	0.18595	0.45527	0.21108	0.16955	0.16782	0.21592	0.14737	0.21291	0.23739	0.15211	0.21237	0.21824	0.17644	0.20264	0.18358	0.20358	0.15956	0.19532	0.14496	0.18203	0.15684	0.15384	0.15806	0.1841	0.16385	0.18753	0.13155	0.16556	0.22251	0.21766	0.1915	0.20747	0.16399	0.15984	0.1228	0.13582
1564.1	0.1878	0.44133	0.22346	0.18301	0.16498	0.21565	0.14415	0.21544	0.23669	0.15839	0.21367	0.2152	0.17615	0.191	0.18548	0.20825	0.15491	0.19543	0.14727	0.17943	0.15782	0.15465	0.15149	0.18236	0.16387	0.18725	0.13341	0.16797	0.2181	0.21742	0.18533	0.20753	0.16478	0.15789	0.12741	0.13991
1565	0.18772	0.42855	0.22229	0.19735	0.15874	0.20472	0.13859	0.21479	0.24038	0.15538	0.21348	0.2097	0.17525	0.18828	0.18543	0.2157	0.15463	0.18986	0.14584	0.17479	0.15281	0.14995	0.14934	0.17101	0.1602	0.18757	0.13103	0.17052	0.21022	0.20866	0.17666	0.20352	0.16015	0.154	0.12492	0.13728
1565.8	0.18981	0.42783	0.2334	0.18657	0.15666	0.20387	0.12844	0.21315	0.24351	0.15098	0.21335	0.2003	0.17001	0.1874	0.18652	0.21112	0.15716	0.18925	0.13971	0.17779	0.15369	0.14527	0.15368	0.15937	0.15672	0.18621	0.13074	0.16599	0.21068	0.20765	0.17069	0.20287	0.1615	0.15601	0.1264	0.13316
1566.6	0.20919	0.43087	0.23725	0.19191	0.16058	0.21944	0.13194	0.21758	0.24772	0.15304	0.21661	0.20528	0.17424	0.19212	0.19957	0.21676	0.15581	0.19898	0.14296	0.17348	0.15338	0.1619	0.159	0.16052	0.15333	0.19093	0.14421	0.16883	0.21043	0.2114	0.16551	0.20991	0.16633	0.15764	0.12404	0.13013
1567.5	0.21677	0.42623	0.23609	0.1862	0.16234	0.19941	0.13639	0.20955	0.24148	0.15296	0.21165	0.20122	0.17106	0.18435	0.19428	0.20986	0.14752	0.18684	0.14058	0.1693	0.14237	0.16152	0.15809	0.16009	0.15258	0.19131	0.14183	0.17148	0.20617	0.19626	0.16947	0.21142	0.16345	0.15881	0.12065	0.1316
1568.3	0.21951	0.41409	0.21674	0.19149	0.15775	0.20167	0.13372	0.20285	0.25101	0.14465	0.20388	0.20423	0.16334	0.17939	0.19143	0.2064	0.14002	0.18289	0.14214	0.16456	0.1417	0.15999	0.16072	0.15629	0.15377	0.18943	0.13845	0.16506	0.20297	0.19687	0.16917	0.20613	0.16663	0.1578	0.11465	0.12659
1569.2	0.21315	0.39392	0.20614	0.17211	0.14845	0.20002	0.12982	0.19481	0.23483	0.13737	0.19921	0.1909	0.16047	0.17044	0.18498	0.19832	0.12979	0.18931	0.13774	0.16462	0.13572	0.15921	0.15612	0.15514	0.14637	0.18104	0.13685	0.15983	0.19642	0.19341	0.1618	0.20345	0.16288	0.15662	0.11424	0.1231
1570	0.21059	0.38517	0.20384	0.18019	0.15195	0.1971	0.14581	0.19825	0.24487	0.13654	0.20564	0.19809	0.16193	0.17251	0.1923	0.20107	0.12719	0.19329	0.14237	0.16092	0.14081	0.16619	0.15844	0.15911	0.1495	0.18505	0.14106	0.16631	0.19094	0.18737	0.16764	0.20136	0.1626	0.15764	0.11185	0.1277
1570.8	0.19651	0.35687	0.20054	0.16541	0.14946	0.18068	0.14855	0.18987	0.23799	0.13181	0.19898	0.19466	0.15357	0.16134	0.17926	0.18857	0.12316	0.18721	0.14055	0.16101	0.14192	0.15909	0.15275	0.15299	0.15016	0.17374	0.12565	0.16105	0.18923	0.18219	0.1721	0.19084	0.15442	0.15546	0.10326	0.12795
1571.7	0.186	0.34119	0.19428	0.16119	0.14311	0.18919	0.14036	0.19706	0.23159	0.12969	0.18783	0.18902	0.14796	0.15882	0.17366	0.17714	0.13147	0.19427	0.1406	0.15781	0.14819	0.15947	0.1411	0.15451	0.14794	0.17046	0.12181	0.15649	0.19281	0.18728	0.16551	0.1856	0.154	0.14892	0.097179	0.12614
1572.5	0.18702	0.34296	0.20041	0.14778	0.14937	0.19455	0.13854	0.20714	0.22039	0.13905	0.19828	0.18098	0.15775	0.17014	0.1789	0.17186	0.14176	0.20169	0.13636	0.16236	0.14732	0.15924	0.14379	0.15727	0.14665	0.17267	0.12108	0.15415	0.19975	0.1908	0.16515	0.18936	0.14913	0.14567	0.10342	0.12937
1573.3	0.18619	0.33664	0.20328	0.15749	0.1456	0.18964	0.13356	0.21832	0.2182	0.13728	0.19806	0.18843	0.15315	0.17124	0.18134	0.17242	0.14264	0.19661	0.13476	0.1639	0.15075	0.15535	0.14557	0.15733	0.15101	0.16841	0.12265	0.1489	0.19721	0.19679	0.1667	0.18966	0.14652	0.13844	0.10066	0.13013
1574.2	0.18781	0.33837	0.20926	0.15945	0.15865	0.19411	0.12925	0.21411	0.21488	0.14572	0.20276	0.18989	0.15813	0.17052	0.18434	0.17467	0.14464	0.20004	0.12666	0.16154	0.15127	0.15	0.14451	0.15531	0.15336	0.17217	0.12224	0.14284	0.20278	0.20447	0.16316	0.19137	0.1526	0.1394	0.10375	0.1298
1575	0.18636	0.34476	0.20689	0.15082	0.15332	0.19332	0.11948	0.21492	0.21302	0.14673	0.20063	0.17925	0.15842	0.17626	0.18928	0.17134	0.14929	0.19845	0.11749	0.15443	0.14176	0.14722	0.14659	0.15332	0.14997	0.17764	0.12328	0.13458	0.20028	0.20988	0.15949	0.1964	0.15551	0.13879	0.10488	0.1272
1575.8	0.1848	0.33856	0.20421	0.15084	0.14878	0.19056	0.12288	0.2065	0.20886	0.14644	0.2081	0.18	0.16158	0.17994	0.19158	0.1748	0.14039	0.18893	0.1132	0.15566	0.13629	0.14573	0.14907	0.15191	0.14871	0.17351	0.12183	0.13132	0.19285	0.20676	0.16318	0.19558	0.15306	0.14141	0.10339	0.12929
1576.7	0.17674	0.33347	0.19008	0.14075	0.14241	0.18085	0.12165	0.19423	0.20726	0.14334	0.19609	0.18093	0.15651	0.17188	0.18077	0.17098	0.13289	0.18434	0.11163	0.15236	0.13497	0.14914	0.1497	0.14402	0.1433	0.17744	0.11727	0.12978	0.19103	0.20198	0.15799	0.19049	0.15125	0.1413	0.094957	0.12543
1577.5	0.18681	0.3469	0.17525	0.13885	0.15082	0.1765	0.12901	0.18966	0.21606	0.15155	0.18694	0.18642	0.16838	0.17723	0.17988	0.16913	0.13374	0.17957	0.11355	0.14686	0.13232	0.15201	0.1433	0.14631	0.14204	0.18707	0.11475	0.13427	0.18886	0.19466	0.16026	0.18537	0.15559	0.149	0.092369	0.12636
1578.4	0.17592	0.32575	0.14786	0.12921	0.12828	0.16583	0.11683	0.18464	0.20524	0.14212	0.1747	0.18026	0.1552	0.16661	0.16695	0.15798	0.11899	0.16332	0.11195	0.14851	0.12578	0.14493	0.13615	0.14216	0.12822	0.17587	0.10231	0.12627	0.17955	0.18741	0.1625	0.17858	0.14007	0.14156	0.08988	0.1194
1579.2	0.18488	0.32714	0.15446	0.14503	0.13691	0.17432	0.12409	0.18827	0.20954	0.14611	0.18054	0.19316	0.16093	0.15862	0.17204	0.16647	0.1197	0.16924	0.11935	0.15788	0.1331	0.14837	0.1378	0.14953	0.12985	0.17301	0.11222	0.1371	0.18468	0.18805	0.16536	0.17658	0.13805	0.13998	0.095258	0.12233
1580	0.18381	0.32106	0.14867	0.13857	0.14501	0.17456	0.11857	0.19161	0.21015	0.1339	0.16794	0.19082	0.15573	0.15539	0.166	0.16199	0.12253	0.17844	0.11677	0.15656	0.13239	0.14396	0.13398	0.14841	0.12925	0.173	0.11072	0.13754	0.19167	0.18658	0.15376	0.17576	0.13141	0.13688	0.091554	0.12058
1580.9	0.18205	0.32117	0.15684	0.14539	0.14088	0.177	0.11914	0.1897	0.19662	0.12714	0.17239	0.19451	0.15242	0.15438	0.1655	0.1639	0.12611	0.17826	0.11976	0.15713	0.13076	0.13574	0.13203	0.15334	0.12923	0.16697	0.11167	0.13391	0.18296	0.18047	0.1594	0.16981	0.12616	0.13391	0.096047	0.11882
1581.7	0.17199	0.3342	0.17432	0.15215	0.14468	0.18344	0.1244	0.19507	0.19344	0.12407	0.17906	0.19957	0.14952	0.15872	0.17181	0.16968	0.13221	0.18047	0.12008	0.16556	0.13384	0.1401	0.13893	0.15552	0.13148	0.16546	0.11729	0.13782	0.19539	0.18627	0.16166	0.17536	0.12424	0.13648	0.1008	0.1208
1582.5	0.17154	0.35251	0.17911	0.15207	0.15669	0.18856	0.12956	0.19193	0.18989	0.12898	0.17925	0.1967	0.15118	0.15834	0.17125	0.17305	0.13977	0.19289	0.12248	0.1558	0.12962	0.13874	0.14326	0.15404	0.13544	0.16805	0.11853	0.14307	0.20333	0.18921	0.15474	0.17552	0.12594	0.13674	0.097828	0.1193
1583.4	0.16262	0.3441	0.16924	0.14384	0.14562	0.1819	0.12311	0.18276	0.17834	0.1271	0.16375	0.19095	0.14921	0.15228	0.15861	0.16664	0.12793	0.18177	0.12119	0.1504	0.12265	0.13043	0.13635	0.14285	0.13063	0.16091	0.11297	0.13382	0.20002	0.18466	0.15298	0.17501	0.12138	0.13337	0.090149	0.10975
1584.2	0.17453	0.3765	0.17191	0.15192	0.15151	0.18664	0.1303	0.18573	0.1849	0.15179	0.18539	0.20429	0.15998	0.15687	0.16607	0.17914	0.13054	0.17879	0.12513	0.15382	0.12809	0.14237	0.14777	0.14841	0.13302	0.17152	0.11518	0.13841	0.19974	0.19019	0.1588	0.18245	0.13121	0.14428	0.097099	0.11207
1585	0.18274	0.36864	0.17265	0.14653	0.15655	0.18163	0.12124	0.18841	0.19391	0.15268	0.17534	0.19295	0.15811	0.15026	0.17178	0.17682	0.11998	0.17698	0.11878	0.14792	0.13026	0.14258	0.14256	0.1386	0.13167	0.16548	0.11849	0.14053	0.20727	0.18646	0.14819	0.18781	0.1342	0.14485	0.089752	0.10824
1585.9	0.18175	0.37057	0.1638	0.13734	0.15501	0.18535	0.11477	0.18252	0.19461	0.14872	0.17367	0.18732	0.15209	0.1448	0.16454	0.17148	0.11367	0.1762	0.11606	0.13703	0.1258	0.13903	0.1399	0.13514	0.1294	0.16409	0.11255	0.13981	0.20445	0.18138	0.14901	0.18024	0.13244	0.14295	0.086916	0.10722
1586.7	0.18414	0.37739	0.18232	0.13894	0.15439	0.18855	0.1148	0.17976	0.1886	0.14434	0.17675	0.19602	0.1574	0.1467	0.17529	0.16822	0.11124	0.16804	0.11112	0.13802	0.12499	0.14196	0.13634	0.13663	0.12978	0.16245	0.11899	0.13666	0.19782	0.17651	0.15161	0.17762	0.13345	0.14261	0.086929	0.10808
1587.6	0.19316	0.40068	0.18989	0.13767	0.16357	0.19957	0.12006	0.18712	0.19764	0.14429	0.18431	0.20037	0.15479	0.15189	0.18351	0.17538	0.12436	0.17071	0.10632	0.13926	0.12773	0.14392	0.13968	0.13964	0.1321	0.17138	0.12161	0.14156	0.20233	0.17629	0.14163	0.1777	0.13771	0.14856	0.095633	0.1148
1588.4	0.18526	0.39201	0.18447	0.13533	0.15118	0.18924	0.11636	0.1795	0.20009	0.13893	0.17726	0.18899	0.14047	0.14836	0.16801	0.1717	0.11739	0.16597	0.1004	0.13405	0.12387	0.13548	0.1378	0.12665	0.12199	0.16164	0.11753	0.13698	0.19518	0.16754	0.13575	0.16511	0.1339	0.14194	0.093247	0.10301
1589.2	0.19458	0.42218	0.19073	0.15314	0.16259	0.19844	0.13572	0.18317	0.19193	0.14087	0.19375	0.20241	0.14582	0.15501	0.16499	0.18244	0.12492	0.16773	0.10285	0.14165	0.12234	0.14182	0.13961	0.13155	0.12095	0.17032	0.11646	0.14241	0.20084	0.17313	0.14434	0.16521	0.13464	0.14594	0.097842	0.10622
1590.1	0.20354	0.42156	0.19668	0.14969	0.15983	0.20027	0.14443	0.18823	0.18613	0.14279	0.19906	0.19856	0.14829	0.15249	0.15952	0.17721	0.12443	0.16538	0.10315	0.14764	0.12116	0.14257	0.14318	0.12745	0.1165	0.16759	0.11782	0.13588	0.19537	0.17485	0.13756	0.1669	0.13479	0.14345	0.10084	0.1043
1590.9	0.21598	0.43757	0.20453	0.15951	0.16362	0.20454	0.14599	0.20884	0.20027	0.14934	0.19756	0.19998	0.14966	0.15587	0.16056	0.1822	0.127	0.17699	0.1051	0.1609	0.13025	0.14476	0.14375	0.13023	0.12342	0.17252	0.1225	0.13846	0.20241	0.18385	0.13776	0.17684	0.14182	0.14296	0.097626	0.11089
1591.7	0.21782	0.43933	0.20885	0.16497	0.16342	0.19751	0.13682	0.20133	0.19558	0.15408	0.19718	0.19902	0.14903	0.15689	0.15967	0.17881	0.1204	0.17209	0.10551	0.16249	0.13347	0.15117	0.14075	0.1326	0.12213	0.16875	0.1226	0.1367	0.19829	0.18086	0.14186	0.17907	0.14051	0.14231	0.092734	0.10999
1592.6	0.22753	0.44775	0.20706	0.16734	0.15997	0.1985	0.124	0.20873	0.19772	0.14816	0.19211	0.20022	0.15345	0.15478	0.16474	0.17712	0.11876	0.17127	0.10491	0.1676	0.13331	0.14777	0.1383	0.13776	0.12614	0.17395	0.12383	0.13684	0.19685	0.17677	0.14071	0.18793	0.13633	0.13484	0.092764	0.11497
1593.4	0.21737	0.43643	0.20287	0.16191	0.14337	0.18662	0.11652	0.20521	0.18506	0.14985	0.18831	0.19504	0.15061	0.15791	0.16384	0.16925	0.10952	0.16196	0.1084	0.15772	0.12589	0.14007	0.13802	0.13309	0.12692	0.16648	0.12477	0.13203	0.18576	0.17485	0.14136	0.18161	0.13261	0.1337	0.091465	0.11296
1594.2	0.21975	0.43581	0.20539	0.17526	0.14693	0.19162	0.1149	0.21095	0.18683	0.15538	0.18752	0.19296	0.15123	0.16089	0.17606	0.17797	0.10955	0.17073	0.11636	0.15937	0.13232	0.1415	0.13898	0.13318	0.13605	0.17038	0.13028	0.13652	0.18935	0.18309	0.14941	0.18517	0.13052	0.13522	0.088951	0.113
1595.1	0.21151	0.43538	0.18369	0.17253	0.14293	0.18765	0.10457	0.20802	0.1778	0.16106	0.1837	0.18908	0.14551	0.15412	0.16768	0.18099	0.10343	0.16449	0.11253	0.15399	0.12676	0.1451	0.13724	0.12444	0.13242	0.17145	0.12206	0.13796	0.18171	0.17966	0.14305	0.18178	0.12389	0.14115	0.089781	0.1051
1595.9	0.20883	0.44151	0.18736	0.17803	0.14412	0.18246	0.11568	0.22295	0.17778	0.15902	0.18881	0.19704	0.14276	0.15647	0.1674	0.18574	0.10619	0.16439	0.11217	0.15508	0.1249	0.14143	0.14624	0.1261	0.13245	0.17561	0.11811	0.13985	0.18205	0.17651	0.14662	0.18261	0.12453	0.14025	0.089956	0.10881
1596.7	0.20639	0.43841	0.20108	0.18938	0.15231	0.18747	0.12509	0.22425	0.16517	0.15656	0.18927	0.20023	0.14399	0.1603	0.16696	0.18873	0.11471	0.16941	0.11857	0.15313	0.12762	0.14781	0.14335	0.12424	0.13809	0.17247	0.12005	0.14011	0.18751	0.18178	0.15095	0.17936	0.12504	0.14822	0.085198	0.10861
1597.6	0.21498	0.4421	0.21513	0.19578	0.16637	0.20194	0.11869	0.23141	0.19151	0.15753	0.18551	0.20389	0.14481	0.1548	0.17504	0.1917	0.12801	0.18605	0.11773	0.1618	0.14	0.1599	0.14211	0.13167	0.14166	0.17904	0.12169	0.14604	0.18937	0.18852	0.14942	0.18905	0.13001	0.15136	0.089939	0.11067
1598.4	0.21048	0.42661	0.21158	0.18205	0.16988	0.19924	0.10389	0.22857	0.19556	0.1516	0.17901	0.20891	0.13957	0.14663	0.16787	0.18202	0.1304	0.18184	0.10591	0.15944	0.13208	0.15864	0.13705	0.1317	0.13498	0.17821	0.10919	0.13834	0.19045	0.17937	0.14038	0.18431	0.12479	0.14679	0.091128	0.10672
1599.2	0.21329	0.41353	0.21935	0.17957	0.17657	0.20985	0.1189	0.2192	0.19712	0.1509	0.18127	0.20675	0.13725	0.14648	0.17051	0.18064	0.1353	0.18553	0.11423	0.15919	0.13754	0.16075	0.13679	0.14063	0.13402	0.17186	0.11093	0.1332	0.19664	0.18112	0.14616	0.18208	0.12597	0.14611	0.09525	0.10821
1600.1	0.21964	0.40655	0.21307	0.17515	0.19089	0.22652	0.12722	0.22388	0.20537	0.16178	0.18757	0.20093	0.14181	0.14326	0.16851	0.17758	0.13879	0.19462	0.12219	0.15992	0.13865	0.16731	0.14187	0.13892	0.14518	0.17137	0.11193	0.13217	0.19688	0.1892	0.14802	0.18258	0.12564	0.15143	0.10129	0.10182
1600.9	0.23049	0.40904	0.22652	0.17286	0.20219	0.23281	0.1348	0.2292	0.2208	0.16999	0.18711	0.20393	0.14151	0.15282	0.17635	0.17941	0.13968	0.19244	0.11693	0.1648	0.14135	0.1688	0.14683	0.14552	0.14692	0.17911	0.1188	0.13199	0.19703	0.1903	0.15051	0.18767	0.13101	0.15295	0.11241	0.10332
1601.7	0.2243	0.40826	0.21504	0.1686	0.19547	0.22319	0.13786	0.23274	0.21343	0.16512	0.18831	0.1996	0.13987	0.15639	0.17397	0.18261	0.12738	0.1805	0.12207	0.16564	0.13499	0.15814	0.14729	0.14397	0.14571	0.1781	0.11539	0.12687	0.19366	0.18778	0.14567	0.19115	0.12572	0.14401	0.10764	0.10166
1602.6	0.22811	0.41554	0.22551	0.17218	0.18638	0.21898	0.15033	0.23514	0.21048	0.17678	0.19858	0.20496	0.14066	0.15998	0.18125	0.18446	0.12609	0.17886	0.13035	0.17233	0.14246	0.1615	0.15051	0.14494	0.15046	0.17702	0.12322	0.13093	0.18712	0.18805	0.14899	0.19549	0.13176	0.14917	0.10601	0.10557
1603.4	0.23749	0.4178	0.23067	0.17501	0.19267	0.21746	0.14489	0.24832	0.21734	0.16951	0.2006	0.21562	0.14444	0.1697	0.18495	0.18755	0.12585	0.17714	0.13083	0.17769	0.14326	0.15576	0.15936	0.14964	0.15334	0.18021	0.128	0.13987	0.18502	0.18679	0.14595	0.19773	0.13477	0.14989	0.10768	0.10883
1604.2	0.23087	0.39795	0.23047	0.17605	0.17914	0.20557	0.12423	0.23702	0.20727	0.15747	0.19839	0.21172	0.14327	0.17375	0.18232	0.18813	0.11783	0.17147	0.12014	0.17664	0.136	0.1499	0.1459	0.14404	0.1478	0.17509	0.13218	0.13862	0.18101	0.17957	0.13833	0.19527	0.13376	0.14328	0.099604	0.10541
1605.1	0.2114	0.38299	0.21564	0.17396	0.1752	0.2105	0.12291	0.23456	0.20294	0.1536	0.20314	0.20319	0.14155	0.16201	0.17668	0.18543	0.11977	0.18172	0.12289	0.17683	0.13641	0.15249	0.15045	0.13707	0.14445	0.17062	0.12118	0.14106	0.18405	0.18488	0.13263	0.19192	0.13382	0.13741	0.094379	0.10069
1605.9	0.21134	0.36422	0.21198	0.17224	0.17751	0.2147	0.123	0.22364	0.20176	0.16204	0.20319	0.20603	0.13961	0.1603	0.17304	0.17907	0.12789	0.18697	0.1177	0.17597	0.13633	0.15469	0.15536	0.13569	0.14638	0.17052	0.12015	0.14118	0.18717	0.18368	0.13458	0.18739	0.13469	0.14298	0.097287	0.097534
1606.7	0.20726	0.36356	0.21301	0.18211	0.18155	0.21911	0.11979	0.22576	0.20472	0.15262	0.20251	0.19979	0.14297	0.16508	0.1708	0.19384	0.12714	0.19542	0.11476	0.17205	0.13375	0.14868	0.15449	0.13887	0.14664	0.17475	0.12272	0.14851	0.18568	0.18935	0.13336	0.18611	0.13491	0.13758	0.097583	0.093382
1607.6	0.19989	0.35826	0.20927	0.18836	0.17445	0.22174	0.1168	0.2113	0.21492	0.15349	0.19851	0.19112	0.14487	0.16247	0.1674	0.18837	0.12506	0.1964	0.11536	0.16284	0.13298	0.14899	0.15299	0.13797	0.14478	0.1731	0.11987	0.13906	0.18259	0.18959	0.1357	0.1869	0.13536	0.1366	0.091336	0.092938
1608.4	0.20222	0.36135	0.21614	0.18932	0.18022	0.23167	0.1309	0.2121	0.21712	0.15611	0.20151	0.19953	0.14888	0.16221	0.17748	0.19523	0.13076	0.20193	0.11687	0.16473	0.14599	0.14588	0.16194	0.14763	0.14586	0.17881	0.1152	0.14765	0.1897	0.19469	0.14377	0.19165	0.13937	0.13949	0.094062	0.099236
1609.2	0.21061	0.35623	0.21692	0.17582	0.17575	0.22729	0.12265	0.20753	0.21704	0.14737	0.20304	0.20183	0.15307	0.16038	0.18284	0.1924	0.1289	0.19276	0.11587	0.15776	0.141	0.13828	0.15706	0.14852	0.14054	0.17739	0.1199	0.1444	0.1843	0.19032	0.15372	0.18812	0.13699	0.14217	0.093141	0.10052
1610.1	0.2206	0.36784	0.22876	0.1793	0.1816	0.22096	0.1297	0.21441	0.22905	0.14502	0.20369	0.20542	0.15981	0.15802	0.18993	0.2033	0.12952	0.1905	0.12098	0.15906	0.14994	0.14017	0.15162	0.15286	0.13727	0.17385	0.1262	0.14785	0.18228	0.18896	0.15765	0.18824	0.14441	0.14482	0.09257	0.10976
1610.9	0.21447	0.36687	0.21991	0.17866	0.18165	0.21549	0.1241	0.20849	0.22475	0.14109	0.19831	0.20409	0.16118	0.15438	0.19234	0.19128	0.12874	0.17953	0.1165	0.15748	0.1551	0.14438	0.15079	0.15581	0.13834	0.16645	0.12502	0.14299	0.18183	0.17916	0.15212	0.19046	0.14506	0.15277	0.084552	0.11876
1611.7	0.21181	0.36678	0.22825	0.16772	0.17956	0.20658	0.13121	0.20502	0.22044	0.14121	0.2089	0.2008	0.161	0.14991	0.19938	0.19188	0.12941	0.17379	0.11573	0.15945	0.15705	0.14432	0.14673	0.14645	0.13303	0.16707	0.12915	0.14855	0.18348	0.17828	0.15473	0.1931	0.1488	0.15447	0.090295	0.11234
1612.5	0.21215	0.37798	0.22915	0.17804	0.1802	0.20023	0.12084	0.21295	0.21655	0.14125	0.20395	0.1952	0.16307	0.15311	0.20435	0.1883	0.13524	0.17517	0.11742	0.15532	0.14884	0.15011	0.14096	0.13916	0.13278	0.16845	0.13649	0.14277	0.18466	0.17938	0.15226	0.19131	0.14664	0.15295	0.092343	0.11167
1613.4	0.21013	0.38233	0.23172	0.18418	0.18138	0.19535	0.12991	0.20787	0.21694	0.14802	0.19672	0.19746	0.16259	0.15786	0.21147	0.18787	0.13545	0.17093	0.11823	0.1527	0.15473	0.15135	0.13836	0.13988	0.1395	0.17064	0.13517	0.14495	0.1848	0.17985	0.15202	0.19534	0.14711	0.15762	0.091468	0.10747
1614.2	0.19696	0.37185	0.22111	0.18016	0.17982	0.20522	0.1264	0.20209	0.21522	0.15205	0.20523	0.19244	0.15527	0.16368	0.20864	0.18105	0.13802	0.16799	0.11681	0.15378	0.14971	0.15678	0.14415	0.13295	0.14133	0.17249	0.13214	0.14199	0.19193	0.18141	0.15423	0.19479	0.14311	0.15795	0.093513	0.10203
1615	0.20406	0.36502	0.23635	0.1861	0.18181	0.2161	0.13588	0.21439	0.22777	0.15961	0.21099	0.19557	0.15911	0.16267	0.21786	0.18895	0.14765	0.17868	0.12232	0.16456	0.14673	0.16131	0.14536	0.13003	0.14102	0.17095	0.13589	0.14389	0.19715	0.19537	0.1626	0.20457	0.15093	0.15741	0.1032	0.095941
1615.9	0.20611	0.35204	0.23311	0.18298	0.17893	0.21097	0.13716	0.22359	0.22036	0.15996	0.20661	0.20018	0.15304	0.16235	0.21278	0.18632	0.15464	0.18004	0.12055	0.15993	0.14157	0.16064	0.14567	0.13622	0.14682	0.17	0.13242	0.13987	0.19706	0.18885	0.16123	0.19845	0.14691	0.15469	0.10101	0.10589
1616.7	0.20105	0.3356	0.22203	0.16902	0.18124	0.20986	0.13978	0.2104	0.22942	0.16192	0.21049	0.19399	0.14965	0.15989	0.20524	0.18006	0.14489	0.18105	0.1219	0.16353	0.14325	0.15654	0.14577	0.13714	0.14575	0.16869	0.1178	0.13932	0.19135	0.18622	0.16222	0.19398	0.14893	0.16214	0.10177	0.10645
1617.5	0.19918	0.32684	0.22344	0.17204	0.17958	0.20654	0.12861	0.20832	0.21541	0.15603	0.2127	0.18884	0.15268	0.16023	0.20309	0.18362	0.13864	0.18169	0.12421	0.16645	0.13047	0.15627	0.14947	0.13555	0.1394	0.16479	0.12121	0.1383	0.18901	0.18328	0.15728	0.19283	0.14549	0.15879	0.10436	0.10963
1618.4	0.20776	0.33347	0.23005	0.17848	0.17234	0.20757	0.12779	0.21727	0.21018	0.15408	0.21018	0.19517	0.1553	0.16217	0.20939	0.18525	0.13715	0.18933	0.12291	0.16705	0.1306	0.15155	0.14941	0.13984	0.14183	0.16665	0.12563	0.14094	0.1861	0.18051	0.1534	0.1977	0.15182	0.1599	0.10821	0.11463
1619.2	0.19802	0.32912	0.20536	0.16278	0.1689	0.19307	0.11827	0.20608	0.19968	0.14518	0.20492	0.19406	0.14369	0.16223	0.1949	0.18222	0.1268	0.17894	0.11717	0.15488	0.1285	0.1404	0.13715	0.1317	0.13236	0.16989	0.11565	0.13527	0.18448	0.16899	0.15009	0.18938	0.14563	0.15625	0.10029	0.11532
1620	0.19685	0.34581	0.21008	0.17179	0.17872	0.19959	0.12064	0.20726	0.20248	0.14912	0.20238	0.19033	0.14625	0.17285	0.20511	0.18998	0.12717	0.18151	0.12641	0.16346	0.13087	0.14762	0.13402	0.12671	0.13282	0.17745	0.12349	0.14037	0.18742	0.17364	0.15022	0.19753	0.15119	0.16201	0.10439	0.10969
1620.8	0.20069	0.34849	0.20803	0.17	0.16736	0.20043	0.13047	0.21172	0.19383	0.14524	0.20219	0.1934	0.14671	0.16827	0.20896	0.19295	0.12851	0.17845	0.12902	0.15577	0.12486	0.14908	0.13477	0.12571	0.12981	0.17158	0.13239	0.13638	0.18523	0.17476	0.1489	0.19733	0.14576	0.15365	0.10562	0.10632
1621.7	0.20222	0.34905	0.20539	0.17323	0.16339	0.20558	0.13836	0.21261	0.19714	0.15735	0.20355	0.19217	0.14216	0.16447	0.20246	0.19748	0.13285	0.17922	0.12572	0.15711	0.1317	0.14751	0.12564	0.12488	0.13252	0.17312	0.12794	0.1426	0.18983	0.18081	0.15001	0.19749	0.14951	0.15357	0.10464	0.11279
1622.5	0.197	0.33839	0.2051	0.15977	0.16393	0.19858	0.13988	0.20934	0.19084	0.16161	0.20115	0.18277	0.14119	0.15788	0.20143	0.19595	0.13063	0.17121	0.11825	0.15348	0.12677	0.14808	0.12247	0.12423	0.13497	0.16525	0.12673	0.14281	0.19066	0.18307	0.15277	0.19479	0.14722	0.15953	0.10266	0.11096
1623.3	0.20447	0.35433	0.21035	0.1629	0.15376	0.20593	0.13763	0.20809	0.18974	0.16196	0.19965	0.17965	0.14153	0.16156	0.20171	0.19444	0.129	0.17651	0.11682	0.15485	0.12623	0.15227	0.1269	0.12802	0.13741	0.16286	0.13065	0.14238	0.18804	0.18926	0.15136	0.19571	0.1511	0.15997	0.10653	0.11124
1624.1	0.20391	0.35312	0.20289	0.1591	0.14886	0.20833	0.1334	0.20971	0.18526	0.15813	0.20467	0.18437	0.13975	0.15941	0.19733	0.187	0.12287	0.17763	0.10655	0.14982	0.12675	0.15037	0.13115	0.12585	0.14027	0.15637	0.1244	0.14322	0.19314	0.19338	0.1584	0.19443	0.14678	0.16136	0.10475	0.11397
1625	0.19622	0.35331	0.20724	0.15981	0.14607	0.19621	0.11756	0.20543	0.18826	0.15065	0.19369	0.18261	0.12975	0.16227	0.1924	0.18392	0.11738	0.17202	0.10105	0.15282	0.12867	0.15003	0.12441	0.12907	0.13954	0.15991	0.12497	0.14619	0.19716	0.19167	0.15663	0.19913	0.15062	0.16222	0.098809	0.11751
1625.8	0.18819	0.36017	0.20485	0.15052	0.13202	0.18987	0.11151	0.20537	0.1825	0.14715	0.19351	0.18064	0.12877	0.16665	0.19552	0.17523	0.11352	0.17647	0.1015	0.15154	0.12548	0.15815	0.13072	0.13197	0.13626	0.16225	0.1278	0.14167	0.19258	0.18443	0.15656	0.19704	0.15089	0.16589	0.10032	0.11322
1626.6	0.17856	0.35752	0.19365	0.15307	0.13542	0.18271	0.11111	0.2041	0.18464	0.14371	0.1942	0.18571	0.12459	0.16345	0.18937	0.17375	0.11645	0.17718	0.10617	0.15062	0.1289	0.15794	0.1311	0.13512	0.12884	0.16455	0.1211	0.14236	0.1977	0.17806	0.15421	0.19345	0.15112	0.16132	0.098762	0.11727
1627.5	0.18571	0.34133	0.20536	0.14875	0.14767	0.17138	0.11703	0.20426	0.18761	0.15063	0.20032	0.19068	0.13028	0.16316	0.19706	0.17376	0.12532	0.17894	0.11122	0.15435	0.13112	0.161	0.14086	0.1398	0.13323	0.16942	0.12657	0.14833	0.20187	0.1753	0.15412	0.19634	0.15323	0.16485	0.10213	0.12052
1628.3	0.18083	0.32453	0.19751	0.14597	0.13377	0.16481	0.11797	0.19323	0.1847	0.14182	0.19688	0.1804	0.13036	0.15554	0.19017	0.17469	0.12385	0.17268	0.11993	0.15207	0.12565	0.14978	0.14151	0.13927	0.13021	0.17213	0.12365	0.14573	0.18958	0.16912	0.14985	0.19129	0.15276	0.15946	0.1038	0.11812
1629.1	0.1839	0.311	0.1911	0.14381	0.12631	0.17193	0.11678	0.1961	0.17165	0.14527	0.20058	0.17577	0.12837	0.1515	0.18421	0.17811	0.12833	0.1767	0.1195	0.15244	0.12274	0.14039	0.14843	0.13277	0.12837	0.16683	0.11933	0.14756	0.18698	0.16613	0.14756	0.19116	0.14912	0.16075	0.10688	0.11916
1630	0.19214	0.30062	0.19189	0.1554	0.13795	0.17445	0.11655	0.20659	0.1835	0.14374	0.19755	0.18209	0.12451	0.14884	0.18347	0.18444	0.12925	0.17436	0.12013	0.15509	0.12804	0.13055	0.14793	0.1313	0.1338	0.16611	0.12151	0.14727	0.1887	0.16555	0.14571	0.19658	0.15195	0.15766	0.10577	0.12167
1630.8	0.19253	0.29898	0.20134	0.15845	0.1216	0.17382	0.10758	0.20656	0.18245	0.13214	0.19412	0.18469	0.12498	0.15002	0.18352	0.17827	0.11779	0.17177	0.12232	0.16035	0.12821	0.1248	0.14294	0.13172	0.13766	0.17201	0.12651	0.14288	0.17568	0.16878	0.14349	0.19894	0.14626	0.14897	0.10556	0.11543
1631.6	0.18869	0.30532	0.19187	0.16083	0.11304	0.18171	0.10566	0.2001	0.17421	0.13688	0.1931	0.17785	0.11995	0.1478	0.17763	0.17433	0.11055	0.17098	0.11721	0.15702	0.11942	0.12152	0.14361	0.12098	0.13357	0.17472	0.12242	0.13905	0.17059	0.16968	0.14306	0.19224	0.13986	0.14612	0.10854	0.11124
1632.4	0.18816	0.29466	0.18996	0.15889	0.12284	0.1801	0.10765	0.20375	0.1703	0.14126	0.18661	0.18109	0.11815	0.14421	0.17477	0.17846	0.11543	0.17022	0.11432	0.15738	0.11915	0.11986	0.13597	0.12208	0.12917	0.17015	0.12038	0.14005	0.17357	0.1701	0.1426	0.18974	0.13875	0.14478	0.10252	0.10617
1633.3	0.1974	0.31433	0.19818	0.16943	0.13843	0.18418	0.1193	0.21605	0.18674	0.14129	0.18849	0.18894	0.12657	0.15126	0.17775	0.18057	0.1197	0.1681	0.11417	0.16261	0.12527	0.13035	0.13284	0.12318	0.13396	0.18121	0.12556	0.14035	0.17628	0.17466	0.15286	0.19125	0.1453	0.14544	0.10134	0.10428
1634.1	0.20136	0.32183	0.19547	0.164	0.1332	0.18581	0.12358	0.20762	0.18017	0.14245	0.19258	0.18152	0.12297	0.1537	0.18123	0.17649	0.11718	0.16806	0.1146	0.16152	0.1217	0.13318	0.13275	0.12437	0.1317	0.17988	0.12158	0.13799	0.17365	0.17722	0.15668	0.18609	0.13581	0.14841	0.10371	0.099851
1634.9	0.19433	0.30827	0.18379	0.15717	0.13595	0.18214	0.11859	0.19898	0.17628	0.14652	0.18918	0.16715	0.12288	0.14625	0.17999	0.17784	0.12408	0.17222	0.11104	0.15513	0.11838	0.13232	0.12905	0.11348	0.11829	0.17336	0.1157	0.13788	0.17432	0.17631	0.15277	0.18436	0.13514	0.14912	0.095139	0.097164
1635.7	0.19252	0.30298	0.18371	0.15162	0.14495	0.17554	0.11865	0.20563	0.17663	0.13626	0.1877	0.16747	0.12009	0.14507	0.17474	0.17628	0.1304	0.164	0.11671	0.16066	0.11937	0.13372	0.12133	0.11926	0.11936	0.1682	0.10996	0.13751	0.17788	0.1679	0.15582	0.18915	0.13572	0.1515	0.090928	0.094963
1636.6	0.19693	0.31548	0.19612	0.16002	0.14357	0.17943	0.11602	0.20562	0.18446	0.13568	0.19952	0.17764	0.12162	0.1524	0.16981	0.17665	0.13021	0.16622	0.10945	0.1593	0.11924	0.14073	0.12877	0.12359	0.12069	0.16978	0.11121	0.13878	0.18262	0.17329	0.15314	0.18883	0.13602	0.1453	0.093115	0.10033
1637.4	0.18524	0.30254	0.19539	0.15163	0.13427	0.16876	0.10867	0.18832	0.17656	0.12884	0.19438	0.15803	0.11552	0.14203	0.17207	0.16912	0.12353	0.16441	0.10916	0.15714	0.1138	0.1307	0.12518	0.12063	0.11818	0.15985	0.10557	0.13587	0.1747	0.166	0.14059	0.18404	0.13051	0.13961	0.090293	0.094362
1638.2	0.17876	0.29745	0.19587	0.15023	0.1439	0.16406	0.10645	0.19356	0.17998	0.12013	0.18862	0.15617	0.11346	0.1337	0.16653	0.16905	0.12773	0.16448	0.10895	0.1516	0.11207	0.1208	0.11902	0.11362	0.1156	0.15524	0.10222	0.13461	0.17801	0.16276	0.13464	0.18204	0.13516	0.12914	0.082629	0.088929
1639.1	0.2019	0.3179	0.21449	0.15095	0.15394	0.1722	0.12957	0.20337	0.19045	0.12615	0.192	0.16568	0.11875	0.14577	0.16981	0.17461	0.13347	0.16601	0.11705	0.155	0.10951	0.12944	0.12374	0.12144	0.12427	0.16075	0.10868	0.13414	0.18003	0.16417	0.14209	0.18432	0.13912	0.13692	0.085886	0.088343
1639.9	0.21296	0.32213	0.21998	0.16336	0.15362	0.17232	0.13372	0.20344	0.19389	0.1313	0.19229	0.16988	0.12669	0.15004	0.17601	0.17982	0.13232	0.17586	0.11931	0.14747	0.10388	0.12358	0.12248	0.12239	0.1286	0.15894	0.11395	0.13205	0.17857	0.16821	0.14285	0.17569	0.13514	0.12936	0.084877	0.092849
1640.7	0.21143	0.3277	0.2139	0.16774	0.14977	0.17194	0.14532	0.20263	0.19478	0.13531	0.18469	0.15868	0.13514	0.15046	0.18167	0.17793	0.13251	0.17662	0.12754	0.1457	0.099194	0.12329	0.11427	0.11607	0.12799	0.15497	0.11121	0.12675	0.16898	0.16163	0.1474	0.17696	0.13369	0.13102	0.084128	0.093005
1641.5	0.21177	0.32312	0.21219	0.16337	0.14384	0.1801	0.15369	0.20873	0.20102	0.13944	0.18842	0.18236	0.13895	0.1556	0.17556	0.17702	0.13088	0.17461	0.131	0.13963	0.10189	0.12356	0.11825	0.11936	0.12397	0.15304	0.10888	0.11919	0.17138	0.16356	0.15241	0.16963	0.1346	0.12406	0.087126	0.099157
1642.4	0.21924	0.31779	0.21151	0.16396	0.14487	0.18212	0.15497	0.2065	0.20615	0.14606	0.19841	0.18908	0.14402	0.16001	0.17465	0.17604	0.13002	0.17274	0.13081	0.14031	0.10496	0.12837	0.12425	0.12498	0.12819	0.15679	0.10914	0.12088	0.16428	0.16544	0.15223	0.17231	0.13661	0.12525	0.095255	0.10448
1643.2	0.20892	0.31388	0.211	0.1755	0.14222	0.18716	0.15225	0.20034	0.20824	0.13762	0.21185	0.19221	0.14168	0.161	0.17474	0.17203	0.12697	0.17448	0.13029	0.14026	0.11349	0.11383	0.12574	0.12449	0.1295	0.15225	0.10459	0.12106	0.16533	0.16582	0.1521	0.16946	0.13507	0.12052	0.096371	0.10853
1644	0.19559	0.30887	0.20175	0.16074	0.13484	0.18834	0.14965	0.19879	0.2097	0.12958	0.20721	0.18688	0.13656	0.15892	0.16084	0.16325	0.11328	0.16733	0.12778	0.14157	0.1228	0.11173	0.11954	0.12267	0.12476	0.14837	0.096988	0.11892	0.16043	0.16668	0.14693	0.16905	0.13691	0.12219	0.092168	0.10091
1644.8	0.1933	0.30874	0.20688	0.15825	0.14463	0.18532	0.14419	0.20421	0.21509	0.12511	0.21594	0.19176	0.13471	0.15702	0.15842	0.1607	0.11134	0.16771	0.1252	0.15306	0.1282	0.11054	0.11953	0.1302	0.12495	0.14796	0.10043	0.12222	0.16555	0.16653	0.14036	0.17006	0.13615	0.1236	0.089477	0.10159
1645.6	0.19396	0.32243	0.20551	0.16665	0.15607	0.17746	0.14647	0.21387	0.22078	0.13111	0.21754	0.17709	0.13095	0.16061	0.16305	0.16477	0.12075	0.17059	0.12428	0.15426	0.12381	0.11375	0.11721	0.12356	0.13073	0.15134	0.10188	0.13186	0.16997	0.1677	0.14338	0.17609	0.13211	0.13361	0.089251	0.096848
1646.5	0.20028	0.34653	0.20586	0.17753	0.16156	0.19268	0.14868	0.21901	0.22398	0.13067	0.22065	0.18243	0.14027	0.16497	0.16229	0.16783	0.12084	0.17552	0.12622	0.15832	0.12447	0.11768	0.11752	0.13052	0.13443	0.15635	0.10211	0.13807	0.17368	0.17275	0.14258	0.17423	0.13144	0.13978	0.091804	0.096613
1647.3	0.20697	0.35864	0.20309	0.17519	0.16663	0.18957	0.14166	0.21915	0.22192	0.13887	0.2092	0.17476	0.14277	0.16085	0.16117	0.16528	0.12056	0.1666	0.12118	0.154	0.11823	0.12578	0.11481	0.12692	0.13572	0.15622	0.10575	0.13439	0.17497	0.17084	0.13767	0.16895	0.12844	0.13844	0.091689	0.095441
1648.1	0.21432	0.37801	0.21786	0.19504	0.17426	0.19791	0.15574	0.22916	0.23147	0.14843	0.22327	0.18127	0.14652	0.1653	0.17873	0.17246	0.13321	0.1748	0.12677	0.1525	0.12344	0.12959	0.12028	0.12658	0.13742	0.16626	0.11059	0.1431	0.18415	0.17239	0.14405	0.17411	0.12922	0.14295	0.097101	0.097708
1649	0.21058	0.37271	0.21487	0.1945	0.1691	0.19452	0.14857	0.22612	0.22924	0.14961	0.2154	0.17561	0.1413	0.16043	0.18017	0.17334	0.12976	0.17086	0.12227	0.1405	0.12195	0.12594	0.12244	0.12299	0.13454	0.16593	0.11129	0.13844	0.18309	0.16588	0.14161	0.16984	0.12625	0.14379	0.10042	0.094562
1649.8	0.20385	0.38033	0.21069	0.19802	0.16582	0.20366	0.14628	0.22663	0.22638	0.14408	0.21225	0.18557	0.14442	0.15984	0.17892	0.17389	0.12754	0.17303	0.12444	0.14279	0.12455	0.12591	0.12122	0.13367	0.13209	0.16377	0.11262	0.13596	0.18299	0.16868	0.14269	0.16823	0.12776	0.1392	0.1005	0.096021
1650.6	0.19339	0.37193	0.21314	0.18881	0.16	0.19757	0.1584	0.23275	0.23553	0.14836	0.20726	0.18404	0.14011	0.15652	0.18044	0.17235	0.12449	0.16705	0.12843	0.14671	0.12457	0.12574	0.121	0.12629	0.12661	0.15889	0.11865	0.13289	0.18397	0.16873	0.15131	0.16947	0.12698	0.13806	0.093318	0.10085
1651.4	0.18364	0.35398	0.20294	0.19139	0.15723	0.19099	0.16416	0.23498	0.23802	0.13791	0.20855	0.18537	0.13892	0.15615	0.17374	0.17976	0.1233	0.17564	0.13003	0.14409	0.12814	0.12125	0.11654	0.12958	0.12539	0.1592	0.11047	0.13863	0.18225	0.16456	0.14961	0.16486	0.12891	0.1317	0.096553	0.10121
1652.3	0.18112	0.34633	0.198	0.19004	0.15975	0.18693	0.16146	0.23543	0.24084	0.13908	0.21417	0.18886	0.14082	0.15046	0.16379	0.1765	0.12191	0.16625	0.12905	0.14583	0.12543	0.1249	0.12627	0.13735	0.13039	0.15441	0.10717	0.13694	0.17996	0.15807	0.15089	0.16536	0.12964	0.12979	0.10091	0.10796
1653.1	0.17653	0.34534	0.20139	0.17955	0.15351	0.17932	0.15908	0.23976	0.23718	0.13054	0.21899	0.18444	0.14137	0.14293	0.16053	0.17058	0.12297	0.16039	0.13235	0.14472	0.12881	0.12179	0.12208	0.13291	0.13127	0.15042	0.1036	0.13529	0.17708	0.15814	0.1502	0.16738	0.12879	0.12583	0.099236	0.10273
1653.9	0.18007	0.33032	0.20601	0.17407	0.15629	0.17329	0.16099	0.23566	0.24392	0.13029	0.22527	0.18532	0.13911	0.13035	0.15424	0.17124	0.12387	0.15141	0.13061	0.14762	0.13517	0.11713	0.12066	0.13623	0.13017	0.14399	0.10275	0.13815	0.1773	0.1526	0.14393	0.16892	0.13296	0.12648	0.095541	0.10605
1654.7	0.17988	0.32986	0.20505	0.17977	0.16306	0.16211	0.15207	0.23145	0.23794	0.12482	0.23066	0.1904	0.13856	0.13349	0.15013	0.17288	0.13309	0.1515	0.12987	0.1453	0.14106	0.11504	0.12161	0.14466	0.1336	0.14088	0.10217	0.14204	0.18769	0.14752	0.14341	0.16668	0.13132	0.12542	0.10091	0.1064
1655.6	0.16874	0.33347	0.19838	0.17213	0.15545	0.15685	0.14821	0.22865	0.23151	0.1243	0.22665	0.18649	0.13067	0.13033	0.1474	0.16414	0.13434	0.13668	0.1255	0.14297	0.13473	0.11309	0.12467	0.14421	0.12872	0.13725	0.10485	0.13655	0.18659	0.14305	0.14308	0.16519	0.12623	0.12001	0.096858	0.10049
1656.4	0.16743	0.33377	0.18865	0.1663	0.15764	0.15297	0.14857	0.2195	0.22538	0.11761	0.21602	0.17286	0.12739	0.13421	0.14805	0.16884	0.14056	0.13435	0.13203	0.1422	0.13736	0.10708	0.11914	0.13835	0.12633	0.14147	0.10775	0.13896	0.19083	0.14276	0.14525	0.15536	0.12694	0.11833	0.095024	0.10015
1657.2	0.17119	0.33986	0.18672	0.16951	0.15964	0.15721	0.14694	0.21182	0.22911	0.12711	0.21475	0.17571	0.12729	0.14589	0.15405	0.17286	0.13864	0.13574	0.12847	0.14305	0.13343	0.11219	0.12466	0.13686	0.1307	0.14573	0.10683	0.14566	0.19656	0.14287	0.15176	0.15058	0.12869	0.11766	0.09684	0.10544
1658	0.17429	0.3476	0.1768	0.1675	0.15511	0.1559	0.14201	0.20146	0.23278	0.12649	0.20978	0.17184	0.12532	0.15293	0.15193	0.16734	0.13778	0.14085	0.12726	0.13492	0.13183	0.11335	0.12591	0.13596	0.13233	0.15212	0.10486	0.14278	0.19134	0.14559	0.15046	0.15151	0.12689	0.11875	0.10182	0.10141
1658.8	0.16653	0.34786	0.17669	0.15322	0.14474	0.15741	0.13889	0.19696	0.22275	0.11641	0.20479	0.16169	0.11782	0.14207	0.1527	0.16259	0.13082	0.14444	0.12027	0.13109	0.11924	0.10839	0.11991	0.13224	0.12834	0.14967	0.095475	0.13623	0.18073	0.14379	0.14554	0.14964	0.12479	0.11379	0.10145	0.097924
1659.7	0.18086	0.36086	0.18949	0.15707	0.1518	0.16391	0.14625	0.20067	0.23489	0.1244	0.21436	0.17067	0.12081	0.14749	0.15982	0.16967	0.13095	0.15661	0.11915	0.1291	0.1244	0.11698	0.11982	0.1361	0.13614	0.15445	0.10267	0.14228	0.18634	0.15246	0.15111	0.15265	0.1323	0.12874	0.10589	0.10152
1660.5	0.1625	0.34201	0.18012	0.14571	0.14001	0.16245	0.12283	0.19225	0.22728	0.11384	0.20837	0.16749	0.11494	0.14107	0.15003	0.15908	0.123	0.15837	0.098117	0.12354	0.11299	0.11553	0.1119	0.13504	0.13043	0.14593	0.096888	0.13356	0.17925	0.15722	0.1362	0.15	0.12649	0.12414	0.099394	0.095687
1661.3	0.1607	0.32896	0.16403	0.1394	0.13837	0.16355	0.12538	0.19813	0.23228	0.10563	0.2065	0.16753	0.11139	0.13877	0.14266	0.15661	0.12275	0.1567	0.095243	0.12639	0.1111	0.11174	0.10908	0.14313	0.12594	0.14452	0.097208	0.12889	0.17287	0.16321	0.12849	0.15099	0.13132	0.12413	0.10086	0.093152
1662.1	0.16179	0.32343	0.16917	0.14672	0.14341	0.16459	0.13029	0.20477	0.22511	0.11189	0.20964	0.17154	0.11622	0.14403	0.14288	0.16553	0.12795	0.15711	0.093765	0.13079	0.10969	0.11396	0.10878	0.14284	0.12537	0.14276	0.099066	0.13643	0.18116	0.16328	0.12896	0.14613	0.13313	0.12452	0.10173	0.09963
1663	0.16714	0.316	0.1554	0.14609	0.14513	0.16432	0.12895	0.19293	0.23393	0.11596	0.21081	0.1663	0.12497	0.15311	0.13813	0.16388	0.13083	0.15425	0.095433	0.12815	0.11757	0.11766	0.10739	0.1387	0.1238	0.14507	0.10278	0.13885	0.18709	0.16383	0.12361	0.13788	0.13646	0.12639	0.10062	0.09641
1663.8	0.15253	0.29459	0.13556	0.139	0.13306	0.15208	0.11622	0.18931	0.22357	0.1081	0.20525	0.15587	0.12171	0.14905	0.12829	0.15943	0.12891	0.14336	0.094228	0.12915	0.10781	0.11015	0.10446	0.1356	0.11785	0.14197	0.089745	0.1347	0.18172	0.15251	0.11737	0.13786	0.12861	0.11972	0.098935	0.094093
1664.6	0.16701	0.30068	0.14043	0.15157	0.13252	0.15302	0.1334	0.19293	0.22986	0.12108	0.2134	0.16669	0.12359	0.15182	0.1361	0.17305	0.12754	0.14737	0.10721	0.13322	0.11332	0.11247	0.11481	0.1419	0.1252	0.14572	0.093812	0.14717	0.18865	0.15227	0.12601	0.14091	0.13502	0.12496	0.10984	0.095287
1665.4	0.16322	0.30369	0.14326	0.15454	0.12474	0.14163	0.14011	0.18386	0.2288	0.13059	0.21776	0.16663	0.12435	0.15247	0.13468	0.17296	0.12663	0.14511	0.11497	0.13132	0.11204	0.12156	0.11646	0.13927	0.12462	0.14062	0.092371	0.14696	0.18897	0.14795	0.12983	0.13338	0.12883	0.12828	0.10839	0.098778
1666.2	0.15887	0.31135	0.14105	0.14369	0.12054	0.1393	0.1486	0.17799	0.22993	0.12438	0.21608	0.1557	0.12332	0.14883	0.13543	0.16263	0.11728	0.14423	0.11883	0.12367	0.10612	0.11731	0.11879	0.14028	0.12828	0.14453	0.091887	0.13995	0.18465	0.14702	0.13478	0.12699	0.12441	0.13072	0.10912	0.096944
1667.1	0.15923	0.31653	0.14768	0.15442	0.1161	0.13469	0.1516	0.18472	0.24032	0.12173	0.21836	0.15465	0.1227	0.15	0.13622	0.16652	0.11748	0.14465	0.11969	0.12291	0.11024	0.11246	0.12905	0.14268	0.13403	0.14298	0.092721	0.13943	0.18011	0.14606	0.14032	0.1303	0.12707	0.13132	0.11368	0.10091
1667.9	0.16828	0.34364	0.15252	0.16248	0.12219	0.15254	0.16253	0.17984	0.25165	0.12677	0.22131	0.16215	0.13395	0.15606	0.14226	0.1714	0.11688	0.15541	0.1262	0.13025	0.11902	0.11993	0.1393	0.14875	0.14214	0.14353	0.10433	0.14866	0.18408	0.15944	0.14938	0.12896	0.13398	0.13565	0.11695	0.10443
1668.7	0.16566	0.34776	0.1519	0.15352	0.12091	0.14882	0.16284	0.18293	0.25823	0.1181	0.21925	0.15412	0.13463	0.15205	0.1422	0.16447	0.11627	0.14927	0.12333	0.13253	0.12182	0.11009	0.13425	0.14982	0.13724	0.1393	0.10381	0.14395	0.17531	0.15766	0.15319	0.13107	0.13333	0.13086	0.11417	0.10745
1669.5	0.16783	0.35673	0.15199	0.16003	0.13412	0.16471	0.16165	0.19024	0.26447	0.10912	0.21562	0.16066	0.13753	0.15586	0.14126	0.16643	0.12295	0.16075	0.12267	0.13567	0.12541	0.10462	0.13173	0.15807	0.14449	0.1475	0.10467	0.15057	0.18439	0.16234	0.15729	0.13799	0.14124	0.12861	0.11261	0.10885
1670.4	0.17085	0.359	0.15186	0.16832	0.13927	0.17097	0.1589	0.19705	0.27161	0.11422	0.21822	0.16591	0.14389	0.16054	0.1466	0.17276	0.1258	0.16405	0.12643	0.13943	0.12685	0.11361	0.13016	0.16588	0.14571	0.1481	0.10641	0.15586	0.19105	0.1639	0.15796	0.13806	0.14484	0.13264	0.1147	0.11002
1671.2	0.16747	0.35896	0.15637	0.16827	0.14482	0.16878	0.1642	0.20053	0.27256	0.1261	0.21965	0.1766	0.14406	0.16065	0.15289	0.17019	0.12066	0.15994	0.12813	0.14172	0.12782	0.1193	0.12152	0.17869	0.1467	0.14839	0.10873	0.15981	0.1948	0.16495	0.16055	0.1405	0.1455	0.13626	0.10946	0.11753
1672	0.16098	0.35114	0.15949	0.16343	0.1416	0.1603	0.15712	0.20424	0.27196	0.12611	0.2108	0.1745	0.13791	0.16011	0.14926	0.1637	0.1167	0.15443	0.12351	0.13588	0.12401	0.11277	0.11102	0.17848	0.14049	0.14643	0.10384	0.15175	0.18893	0.1609	0.15468	0.13751	0.14199	0.13202	0.10528	0.12015
1672.8	0.16385	0.3599	0.1669	0.16872	0.14361	0.15743	0.16143	0.20278	0.27826	0.14138	0.21194	0.17957	0.14717	0.16513	0.15655	0.16288	0.11456	0.15156	0.12449	0.12735	0.12651	0.12356	0.10916	0.18535	0.14212	0.14685	0.10907	0.15052	0.19154	0.15935	0.15058	0.12983	0.13967	0.14219	0.10645	0.12558
1673.6	0.13559	0.35447	0.14934	0.15295	0.10739	0.14946	0.13493	0.18592	0.26666	0.1294	0.18181	0.1737	0.12965	0.16411	0.13441	0.1506	0.097335	0.14429	0.1043	0.12156	0.1064	0.10785	0.097574	0.16148	0.11827	0.13416	0.10323	0.13003	0.16389	0.15397	0.13498	0.1221	0.12618	0.12051	0.093606	0.11522
