# Supplementary material for: All-flexible chronoepifluidic nanoplasmonic patch for label-free metabolite profiling in sweat
Source: Nat Commun. 2025 Aug 27;16:8017. doi: 10.1038/s41467-025-63510-2 (PMC12391418; doi:10.1038/s41467-025-63510-2)
Supplement: Supplementary file 4 — Supplementary Data 1 [file 41467_2025_63510_MOESM4_ESM.zip › ML_SERS data_Base solution_UA_40uM_Lac_20mM_Try_200uM_Glu_500uM.csv]

457.71	0.3535	0.38514	0.37483	0.3706	0.32752	0.40142	0.31674	0.39104	0.37049	0.32427	0.45234	0.32095	0.37277	0.30005	0.28605	0.32683	0.30304	0.32095	0.29687	0.34091	0.29511	0.25862	0.28903	0.17492	0.26572	0.2951	0.24452	0.28482	0.26626	0.2436	0.2535	0.23013	0.2323	0.24164	0.24495	0.21679
458.74	0.35919	0.42739	0.38088	0.38934	0.35091	0.37247	0.32503	0.3769	0.37475	0.30261	0.46403	0.33039	0.37397	0.31004	0.29339	0.34007	0.31983	0.29762	0.28042	0.34091	0.29788	0.2475	0.28662	0.17796	0.25231	0.28706	0.27581	0.30396	0.27308	0.24039	0.25247	0.23541	0.22651	0.22742	0.25853	0.22469
459.78	0.35181	0.41465	0.36712	0.37724	0.33777	0.35552	0.33976	0.36912	0.36228	0.28761	0.45017	0.32032	0.36226	0.30465	0.28837	0.33463	0.2999	0.29139	0.28141	0.32942	0.29742	0.23638	0.28083	0.17659	0.24225	0.27163	0.26383	0.29724	0.25934	0.22491	0.24958	0.22882	0.23093	0.21245	0.25043	0.22236
460.81	0.34325	0.41457	0.35845	0.37292	0.32992	0.33985	0.33209	0.36282	0.34635	0.27289	0.43941	0.31679	0.35056	0.29474	0.27862	0.33091	0.28965	0.2793	0.27349	0.32281	0.2914	0.22718	0.27285	0.17559	0.23065	0.26197	0.26007	0.29528	0.25088	0.21503	0.24148	0.22574	0.22452	0.20014	0.24552	0.22136
461.85	0.33641	0.39327	0.34677	0.36248	0.31866	0.34214	0.33064	0.36312	0.33189	0.26958	0.43349	0.31082	0.33393	0.27743	0.27052	0.31981	0.27523	0.28113	0.26767	0.3151	0.2844	0.2247	0.26942	0.17076	0.22569	0.24737	0.24686	0.28311	0.24724	0.21182	0.23683	0.22309	0.21827	0.19182	0.24177	0.21619
462.88	0.3268	0.38034	0.3435	0.34613	0.30528	0.32667	0.32471	0.34487	0.31285	0.26051	0.42024	0.302	0.31582	0.26407	0.25829	0.30772	0.25913	0.27849	0.26484	0.30338	0.27111	0.21645	0.26148	0.16859	0.21844	0.23995	0.23458	0.27974	0.23408	0.20019	0.22907	0.21561	0.20859	0.17981	0.23103	0.21207
463.92	0.32015	0.37378	0.34097	0.3393	0.30354	0.32034	0.30718	0.33271	0.30232	0.26194	0.41546	0.28255	0.29986	0.25082	0.25737	0.30155	0.25346	0.27793	0.25188	0.30453	0.26025	0.21589	0.26181	0.1608	0.21276	0.22987	0.22734	0.27524	0.22864	0.19968	0.21375	0.21668	0.19877	0.1785	0.22736	0.20312
464.93	0.31128	0.35375	0.33886	0.32823	0.29649	0.30284	0.2953	0.3197	0.29129	0.26216	0.40333	0.27376	0.28423	0.23241	0.24739	0.28631	0.24067	0.26659	0.24643	0.29423	0.24812	0.21888	0.2453	0.15488	0.2068	0.21516	0.22224	0.26624	0.22402	0.18699	0.20484	0.21427	0.18595	0.18057	0.21675	0.19346
465.96	0.30697	0.32817	0.32525	0.3084	0.28413	0.28551	0.28997	0.302	0.28167	0.25817	0.39727	0.25901	0.27111	0.22086	0.23733	0.27359	0.2326	0.25538	0.2347	0.28177	0.23962	0.22111	0.2396	0.14591	0.19957	0.2032	0.20734	0.25881	0.21895	0.17762	0.19651	0.20607	0.17591	0.17595	0.20904	0.18283
467	0.28623	0.31649	0.30614	0.28959	0.27243	0.2705	0.28323	0.29241	0.27075	0.25108	0.37656	0.24346	0.24924	0.21291	0.22336	0.26002	0.21826	0.23921	0.22567	0.27575	0.22827	0.21169	0.22052	0.13823	0.18862	0.19378	0.19412	0.2479	0.20931	0.16292	0.18253	0.19962	0.17123	0.16565	0.19358	0.17422
468.03	0.26823	0.29585	0.28847	0.27892	0.26095	0.25992	0.27781	0.28217	0.25425	0.23604	0.35638	0.22747	0.23143	0.20217	0.21773	0.24977	0.21155	0.22245	0.21386	0.26896	0.21881	0.20572	0.21099	0.13129	0.18028	0.18193	0.1869	0.23064	0.20608	0.1563	0.1708	0.19273	0.16438	0.15921	0.1807	0.1661
469.06	0.24792	0.27775	0.26704	0.25767	0.23853	0.25276	0.26816	0.26658	0.23875	0.21949	0.33841	0.21762	0.2105	0.18896	0.20085	0.24006	0.20009	0.20956	0.20587	0.25733	0.21003	0.19693	0.19112	0.12339	0.17292	0.17302	0.17653	0.21872	0.19696	0.14167	0.16604	0.18706	0.15782	0.14712	0.16564	0.15914
470.1	0.23291	0.25613	0.23837	0.236	0.22732	0.24511	0.2455	0.25332	0.22392	0.1943	0.3251	0.20531	0.19479	0.1744	0.18722	0.2294	0.19285	0.19999	0.18778	0.25059	0.19238	0.17768	0.18493	0.11806	0.16348	0.16	0.15589	0.21107	0.18534	0.13368	0.15013	0.17192	0.14933	0.12799	0.15647	0.14982
471.13	0.21316	0.24455	0.21883	0.22172	0.21615	0.22804	0.2307	0.23693	0.20853	0.17441	0.30572	0.18837	0.17173	0.16082	0.17869	0.21573	0.18094	0.18559	0.176	0.24398	0.17867	0.16131	0.16996	0.11035	0.16315	0.14175	0.14716	0.2001	0.17638	0.12534	0.14018	0.16403	0.14211	0.1203	0.14855	0.13469
472.16	0.19395	0.20781	0.18482	0.19752	0.19085	0.20794	0.20117	0.2001	0.17902	0.14688	0.28399	0.1592	0.15161	0.13249	0.16029	0.20112	0.16549	0.16883	0.15423	0.21678	0.15352	0.15038	0.1531	0.096803	0.15206	0.11723	0.12632	0.18504	0.15855	0.10938	0.12219	0.14447	0.12649	0.10836	0.13757	0.11373
473.17	0.18547	0.18091	0.15852	0.17565	0.17136	0.18685	0.1703	0.17706	0.1722	0.1301	0.2666	0.14105	0.13719	0.11338	0.14598	0.1842	0.15049	0.14846	0.14054	0.20489	0.14118	0.13747	0.13792	0.086256	0.14179	0.1017	0.11012	0.17022	0.14347	0.092979	0.11361	0.13526	0.12036	0.097064	0.12507	0.098715
474.21	0.17555	0.15901	0.13299	0.15104	0.15328	0.15048	0.16091	0.16083	0.15079	0.10531	0.25373	0.11235	0.11546	0.10303	0.1323	0.16926	0.13509	0.12108	0.12789	0.19281	0.11613	0.12578	0.13438	0.073778	0.13112	0.092325	0.094661	0.16107	0.12807	0.077401	0.10161	0.11528	0.10996	0.084746	0.11727	0.085439
475.24	0.15362	0.13407	0.11884	0.11696	0.13706	0.12158	0.15759	0.14239	0.12426	0.09348	0.23493	0.089371	0.090728	0.085997	0.11812	0.14945	0.12438	0.098462	0.1196	0.17957	0.10429	0.12383	0.11737	0.063436	0.11982	0.081664	0.086356	0.13709	0.1284	0.063217	0.095806	0.11107	0.09959	0.07718	0.10787	0.068804
476.27	0.13448	0.11741	0.10239	0.092391	0.12493	0.11065	0.15071	0.12629	0.10213	0.085019	0.22233	0.068326	0.075658	0.070933	0.10963	0.13357	0.11465	0.094072	0.11065	0.16976	0.084355	0.11196	0.10207	0.057696	0.10591	0.066377	0.074891	0.12134	0.12066	0.049968	0.083093	0.10439	0.085981	0.061868	0.094535	0.06137
477.31	0.12817	0.1087	0.091232	0.076244	0.11167	0.082185	0.13678	0.12645	0.080897	0.075614	0.21701	0.055019	0.065515	0.062676	0.1004	0.11664	0.10246	0.07523	0.10203	0.1745	0.075612	0.10523	0.10427	0.054426	0.098781	0.061133	0.062919	0.10661	0.11283	0.036248	0.072644	0.10702	0.075197	0.057795	0.08912	0.053799
478.34	0.10758	0.10001	0.079078	0.060179	0.097225	0.076566	0.13363	0.12253	0.053003	0.067824	0.20119	0.034535	0.054652	0.053573	0.090909	0.10978	0.082892	0.069827	0.092017	0.16809	0.061045	0.10152	0.092725	0.04749	0.096443	0.051648	0.053202	0.10486	0.10468	0.030257	0.068025	0.10768	0.063273	0.052626	0.081462	0.041356
479.37	0.097565	0.09366	0.074586	0.05378	0.085742	0.082192	0.11923	0.11877	0.046259	0.068597	0.19079	0.035959	0.051557	0.042108	0.082097	0.097738	0.078387	0.071693	0.081355	0.16509	0.060453	0.095398	0.082043	0.048883	0.096754	0.045884	0.048454	0.090718	0.10371	0.031867	0.060955	0.11478	0.060502	0.040779	0.077314	0.036896
480.38	0.10148	0.093826	0.061839	0.065082	0.069987	0.07442	0.11405	0.11529	0.040707	0.060051	0.18152	0.031394	0.055404	0.038589	0.078803	0.095355	0.066492	0.068367	0.072129	0.16454	0.05521	0.086269	0.074397	0.051498	0.097784	0.039434	0.037791	0.088483	0.092597	0.02657	0.05441	0.10861	0.058027	0.035535	0.071782	0.043377
481.41	0.095972	0.082341	0.052066	0.069826	0.057568	0.069983	0.11369	0.10725	0.046626	0.048556	0.17022	0.027498	0.057612	0.029254	0.075118	0.094194	0.054404	0.052125	0.068866	0.15884	0.060337	0.085843	0.073499	0.04734	0.097014	0.038998	0.032025	0.088916	0.090426	0.029038	0.056443	0.10749	0.061163	0.031562	0.067624	0.046178
482.45	0.097762	0.07314	0.058539	0.07624	0.057064	0.075027	0.13443	0.10573	0.054634	0.05672	0.17291	0.029649	0.067369	0.033598	0.081575	0.10269	0.055386	0.05758	0.078729	0.15758	0.062615	0.091069	0.075236	0.046717	0.099308	0.035805	0.030986	0.09809	0.093681	0.034253	0.067195	0.11079	0.065986	0.026795	0.071314	0.050464
483.48	0.11057	0.078461	0.063352	0.08151	0.060001	0.075743	0.14623	0.1083	0.066556	0.063456	0.18306	0.031307	0.07951	0.034751	0.081006	0.10001	0.067203	0.056507	0.081869	0.16044	0.069947	0.099683	0.08542	0.050205	0.095443	0.039971	0.030193	0.096972	0.10312	0.032215	0.071209	0.11052	0.076819	0.031302	0.077042	0.05621
484.51	0.1202	0.068332	0.059206	0.077356	0.066153	0.072416	0.15718	0.10646	0.068195	0.063653	0.18511	0.036468	0.088432	0.036491	0.087311	0.096827	0.072651	0.048244	0.088256	0.16003	0.070225	0.1078	0.095671	0.053921	0.096792	0.040315	0.03302	0.097215	0.10622	0.027352	0.080567	0.10343	0.082066	0.039788	0.081997	0.058733
485.54	0.11658	0.057083	0.059107	0.070673	0.063921	0.081022	0.15895	0.10826	0.061876	0.069434	0.18613	0.029636	0.089205	0.032558	0.090586	0.09729	0.06832	0.052649	0.090926	0.15851	0.072412	0.11837	0.10307	0.048774	0.099351	0.038192	0.036426	0.099582	0.11212	0.032721	0.088267	0.11086	0.082756	0.0473	0.084326	0.053868
486.57	0.13689	0.063674	0.071375	0.06085	0.078774	0.094111	0.16328	0.12081	0.057247	0.087217	0.19773	0.041601	0.098433	0.039689	0.097204	0.094558	0.081047	0.068115	0.099765	0.16734	0.07235	0.13364	0.11511	0.054025	0.10371	0.05106	0.046587	0.095838	0.11833	0.034784	0.096337	0.12151	0.093232	0.062834	0.09781	0.061045
487.58	0.14925	0.069859	0.074876	0.068489	0.09157	0.10658	0.17267	0.13184	0.071071	0.097893	0.19615	0.061027	0.10818	0.03953	0.104	0.098079	0.094196	0.078245	0.099033	0.18157	0.088965	0.14367	0.1169	0.064467	0.11454	0.061226	0.060992	0.09838	0.14129	0.045348	0.097869	0.13137	0.11248	0.078505	0.10225	0.075708
488.61	0.15881	0.082701	0.079345	0.085063	0.10467	0.11837	0.18948	0.15177	0.08898	0.10522	0.21369	0.087177	0.12625	0.052463	0.11553	0.11915	0.10629	0.098908	0.11503	0.19808	0.10251	0.1494	0.13384	0.077165	0.12774	0.077094	0.072077	0.1127	0.15321	0.059554	0.11001	0.14796	0.12507	0.0914	0.12131	0.096423
489.64	0.16794	0.10689	0.097097	0.11301	0.1122	0.13468	0.20866	0.17034	0.1059	0.12745	0.22912	0.10143	0.14124	0.063655	0.12791	0.13819	0.1127	0.12099	0.12989	0.21213	0.11907	0.1628	0.14862	0.08573	0.13382	0.086007	0.080879	0.13278	0.16592	0.075797	0.12317	0.17274	0.13791	0.11021	0.14057	0.11533
490.67	0.19601	0.13314	0.12578	0.13453	0.13886	0.16582	0.23048	0.19651	0.14995	0.15666	0.25328	0.13455	0.16777	0.090112	0.15432	0.15161	0.13727	0.14751	0.14416	0.23767	0.14374	0.18368	0.17176	0.10261	0.15458	0.11187	0.10399	0.15106	0.18202	0.10242	0.13792	0.19443	0.16887	0.13212	0.16137	0.14017
491.7	0.22296	0.15564	0.15469	0.16781	0.15698	0.19027	0.25434	0.21008	0.18693	0.17858	0.26515	0.15839	0.19183	0.1142	0.18045	0.18215	0.14966	0.16613	0.16093	0.25722	0.17024	0.20458	0.19657	0.12269	0.1742	0.13103	0.1235	0.17666	0.20273	0.12424	0.15752	0.20955	0.19553	0.15506	0.17861	0.16085
492.74	0.24535	0.18344	0.17059	0.19417	0.17486	0.22441	0.27668	0.23299	0.20725	0.20352	0.28697	0.17907	0.21387	0.13857	0.21131	0.20315	0.16008	0.19013	0.18816	0.27784	0.17954	0.22888	0.21683	0.14095	0.18934	0.14751	0.14976	0.19659	0.21217	0.14543	0.17983	0.23073	0.21168	0.17865	0.20082	0.18715
493.74	0.27224	0.20905	0.19368	0.21852	0.20761	0.25453	0.31159	0.24256	0.23434	0.23006	0.31293	0.19439	0.22997	0.16138	0.23903	0.22101	0.18095	0.20943	0.21155	0.29243	0.2074	0.26124	0.23743	0.15604	0.2141	0.16319	0.16768	0.21124	0.23829	0.16536	0.20114	0.24985	0.2328	0.19821	0.22157	0.20793
494.77	0.29427	0.23071	0.21601	0.24781	0.23791	0.27824	0.3421	0.26407	0.26517	0.24717	0.33601	0.21526	0.25805	0.18242	0.26257	0.25038	0.20275	0.23577	0.22947	0.31399	0.23147	0.28461	0.26172	0.17017	0.23832	0.18624	0.18398	0.22932	0.26841	0.18635	0.22189	0.27313	0.25919	0.21605	0.24164	0.23113
495.8	0.30834	0.2463	0.23413	0.26918	0.25441	0.30367	0.35841	0.28307	0.27717	0.26386	0.34748	0.2364	0.27513	0.19349	0.28528	0.27431	0.21859	0.25213	0.24791	0.32599	0.24605	0.30403	0.28451	0.18433	0.24894	0.20503	0.19811	0.25024	0.29017	0.20311	0.2352	0.28921	0.27344	0.23299	0.26498	0.25115
496.83	0.31271	0.25743	0.24855	0.28706	0.27438	0.31662	0.37733	0.30981	0.29192	0.27504	0.37186	0.24575	0.29444	0.20464	0.31003	0.29352	0.24044	0.26358	0.26343	0.34738	0.26014	0.3253	0.29579	0.19008	0.26075	0.21539	0.21767	0.26364	0.30385	0.20808	0.25072	0.31287	0.28841	0.2454	0.28166	0.26665
497.86	0.32457	0.28069	0.27444	0.28932	0.29402	0.32253	0.38958	0.32493	0.31008	0.2769	0.38737	0.24654	0.30823	0.22456	0.31945	0.29906	0.25894	0.27335	0.27378	0.35625	0.28536	0.33167	0.30948	0.19058	0.2714	0.24175	0.22423	0.27042	0.31721	0.21714	0.26333	0.32365	0.30033	0.25565	0.28957	0.27325
498.87	0.33391	0.27576	0.29179	0.27723	0.29225	0.31929	0.38465	0.35063	0.31188	0.27695	0.38121	0.25305	0.32192	0.22634	0.33343	0.29552	0.2664	0.27712	0.27578	0.37126	0.27966	0.33413	0.30889	0.1917	0.27203	0.24279	0.24214	0.27169	0.31729	0.22796	0.26299	0.33082	0.30592	0.26515	0.29417	0.27764
499.9	0.34476	0.28681	0.30727	0.28468	0.30761	0.33246	0.39098	0.36284	0.3157	0.28123	0.37493	0.2545	0.32878	0.22842	0.34997	0.29446	0.27978	0.28125	0.28406	0.38569	0.28316	0.33932	0.31132	0.18941	0.2785	0.2478	0.25257	0.27869	0.32773	0.23408	0.26858	0.33615	0.31367	0.27327	0.3022	0.27796
500.93	0.35112	0.30283	0.31965	0.28831	0.3225	0.32844	0.40037	0.377	0.32429	0.28089	0.38221	0.2549	0.33187	0.23566	0.35152	0.30408	0.29861	0.28062	0.29312	0.40255	0.28927	0.33726	0.31315	0.18942	0.28515	0.25014	0.26343	0.28293	0.33866	0.2342	0.27888	0.34916	0.31373	0.27506	0.3024	0.28458
501.96	0.36111	0.31663	0.32423	0.30632	0.32497	0.34245	0.40671	0.39589	0.32688	0.28773	0.37682	0.26088	0.32891	0.24735	0.3569	0.31885	0.30874	0.29236	0.29575	0.4091	0.29824	0.33911	0.32213	0.18998	0.28998	0.25369	0.26867	0.29214	0.35362	0.2489	0.27976	0.35308	0.32118	0.2766	0.31	0.28864
502.99	0.37015	0.31323	0.32673	0.32296	0.32979	0.35514	0.41332	0.40115	0.32457	0.29702	0.37494	0.26777	0.33347	0.25113	0.36674	0.33553	0.32063	0.30631	0.30054	0.41541	0.29421	0.34814	0.32962	0.19325	0.29179	0.24731	0.26999	0.30632	0.36339	0.25966	0.28047	0.35646	0.32608	0.27859	0.31241	0.29222
504.02	0.36471	0.31313	0.32144	0.3338	0.33123	0.36661	0.41365	0.38821	0.32345	0.29056	0.36875	0.26129	0.31451	0.24736	0.362	0.34927	0.32578	0.31408	0.30039	0.41035	0.29868	0.34593	0.32665	0.18863	0.2916	0.24967	0.26066	0.31631	0.36469	0.25412	0.27691	0.35355	0.3259	0.27395	0.30724	0.28491
505.02	0.37167	0.32361	0.31775	0.33459	0.33028	0.37389	0.40866	0.39101	0.32612	0.29685	0.37645	0.27191	0.31316	0.26118	0.36226	0.36315	0.33287	0.3215	0.30839	0.40493	0.31074	0.35384	0.3223	0.19814	0.29317	0.25618	0.26362	0.31884	0.36363	0.25797	0.27386	0.35442	0.32628	0.27676	0.30353	0.29347
506.05	0.37077	0.32958	0.32091	0.33089	0.33005	0.37874	0.40953	0.37812	0.33102	0.30708	0.37167	0.2651	0.3143	0.26752	0.37332	0.35715	0.32961	0.33639	0.30835	0.39844	0.316	0.36264	0.3257	0.1955	0.29216	0.26122	0.26363	0.31363	0.35723	0.25558	0.26956	0.34225	0.33192	0.27861	0.30557	0.28583
507.08	0.36849	0.32523	0.32051	0.31018	0.33081	0.36822	0.40724	0.35967	0.32623	0.31105	0.36135	0.25518	0.31056	0.26759	0.37507	0.336	0.32545	0.33883	0.30861	0.39237	0.3088	0.35884	0.31127	0.19235	0.29184	0.26565	0.25483	0.30293	0.34552	0.2528	0.26254	0.33433	0.32463	0.27316	0.29327	0.27692
508.11	0.36349	0.32318	0.31594	0.28201	0.32017	0.35803	0.40294	0.3508	0.3237	0.30005	0.35967	0.24743	0.2957	0.26124	0.37751	0.32416	0.32308	0.33594	0.3129	0.38637	0.30601	0.35411	0.30698	0.19078	0.29158	0.26383	0.25006	0.28939	0.33431	0.24755	0.2597	0.32432	0.31814	0.26706	0.2961	0.26906
509.14	0.37276	0.3359	0.319	0.27852	0.3241	0.35997	0.401	0.35581	0.32138	0.30335	0.36835	0.2491	0.30704	0.27269	0.38559	0.32958	0.33288	0.34115	0.32177	0.39555	0.30857	0.35552	0.31873	0.19456	0.29488	0.27171	0.25365	0.28674	0.33749	0.25501	0.26302	0.32409	0.3136	0.2651	0.29613	0.27306
510.14	0.36322	0.32301	0.30975	0.26887	0.32132	0.35496	0.40003	0.35168	0.31208	0.29299	0.36149	0.2371	0.30142	0.26921	0.39202	0.32248	0.33857	0.34345	0.32335	0.39664	0.30649	0.34517	0.31054	0.18535	0.28617	0.26729	0.25359	0.28312	0.33294	0.25426	0.2592	0.31455	0.30431	0.25285	0.29033	0.26021
511.17	0.3717	0.31464	0.3018	0.2725	0.31205	0.36128	0.39905	0.34728	0.30916	0.28174	0.35887	0.2426	0.30593	0.26357	0.39026	0.32959	0.34032	0.347	0.32956	0.39746	0.30185	0.34462	0.29684	0.19016	0.27707	0.25723	0.24625	0.28248	0.32754	0.2607	0.25521	0.31684	0.29614	0.24304	0.27998	0.26336
512.2	0.36885	0.31825	0.30099	0.28461	0.31033	0.36215	0.39686	0.35691	0.31004	0.27771	0.37145	0.24932	0.31183	0.26231	0.39136	0.34044	0.34931	0.35703	0.34187	0.40808	0.30355	0.34291	0.30315	0.19139	0.27324	0.25021	0.24362	0.28794	0.32726	0.26025	0.25135	0.31875	0.28855	0.23851	0.28024	0.26619
513.23	0.365	0.31992	0.30449	0.29857	0.32039	0.36008	0.39737	0.35292	0.31665	0.28904	0.36619	0.25644	0.315	0.26338	0.39585	0.34981	0.35659	0.35349	0.34943	0.41606	0.30664	0.34253	0.30498	0.18706	0.2674	0.24948	0.24264	0.28965	0.332	0.25713	0.25335	0.31812	0.28666	0.23169	0.27276	0.26471
514.23	0.3595	0.31098	0.3104	0.29969	0.31216	0.3518	0.40089	0.35082	0.32439	0.30275	0.36286	0.25619	0.31103	0.26389	0.41555	0.34923	0.34462	0.35441	0.34961	0.41408	0.30547	0.34973	0.30076	0.18414	0.26316	0.23789	0.24541	0.28277	0.32418	0.25471	0.2468	0.31469	0.28522	0.23076	0.26853	0.26375
515.26	0.36419	0.30772	0.315	0.30019	0.3033	0.34614	0.39848	0.34938	0.33486	0.30578	0.36386	0.25562	0.31323	0.26442	0.4243	0.3511	0.33708	0.35163	0.3519	0.41616	0.29857	0.35362	0.30983	0.18602	0.26495	0.23352	0.24434	0.27833	0.31834	0.25319	0.2448	0.31083	0.28089	0.23097	0.26969	0.2707
516.29	0.36144	0.3116	0.31522	0.29971	0.30331	0.3434	0.40511	0.36048	0.33517	0.31547	0.36367	0.25229	0.30934	0.27458	0.43756	0.35335	0.33736	0.35409	0.36302	0.41878	0.29979	0.35153	0.31658	0.18364	0.27327	0.23364	0.24696	0.28016	0.32337	0.25488	0.24648	0.30932	0.28161	0.23317	0.26633	0.2716
517.32	0.37135	0.315	0.32041	0.29567	0.3082	0.34305	0.41303	0.35096	0.34099	0.31295	0.36784	0.26341	0.30923	0.28326	0.44959	0.35399	0.3337	0.35396	0.36481	0.41441	0.30231	0.35584	0.32135	0.19221	0.27612	0.23729	0.24608	0.2743	0.32964	0.25782	0.25231	0.31096	0.28526	0.23179	0.26925	0.27898
518.34	0.3927	0.33281	0.32956	0.30691	0.3128	0.35575	0.42998	0.36663	0.34805	0.32809	0.37182	0.27863	0.32089	0.30041	0.46252	0.36291	0.33119	0.36502	0.36906	0.42143	0.30519	0.37231	0.31644	0.20241	0.28748	0.24425	0.24538	0.28157	0.33378	0.26808	0.2606	0.31975	0.28715	0.25101	0.27437	0.29195
519.35	0.4025	0.35151	0.34312	0.31642	0.31801	0.36674	0.42713	0.36348	0.34917	0.33545	0.37126	0.28614	0.32301	0.31397	0.46754	0.37118	0.32958	0.36777	0.36434	0.42212	0.30525	0.37331	0.31566	0.20485	0.29196	0.25284	0.24839	0.29359	0.34113	0.27221	0.26206	0.32151	0.28957	0.2539	0.28316	0.29742
520.37	0.4217	0.36908	0.36141	0.32468	0.33209	0.38426	0.44339	0.36752	0.34818	0.34831	0.38474	0.30012	0.33106	0.32665	0.47421	0.37971	0.32996	0.37591	0.36792	0.42648	0.30163	0.37988	0.32306	0.21135	0.30274	0.26413	0.25358	0.29941	0.35191	0.27845	0.27129	0.33295	0.29791	0.26061	0.29308	0.30166
521.4	0.44034	0.38585	0.38343	0.3435	0.34676	0.38976	0.45263	0.37003	0.35147	0.35321	0.39364	0.31386	0.33748	0.33861	0.48349	0.38444	0.32888	0.36926	0.36287	0.42849	0.30072	0.3872	0.32615	0.21505	0.30736	0.27826	0.26162	0.30443	0.35509	0.28331	0.27873	0.34174	0.30486	0.27033	0.31055	0.31064
522.43	0.45497	0.40472	0.38834	0.35577	0.34672	0.40305	0.45538	0.37624	0.36408	0.36488	0.39836	0.31359	0.33943	0.34676	0.47975	0.38409	0.32413	0.36601	0.35286	0.42376	0.30254	0.38725	0.32529	0.21145	0.31294	0.28776	0.26664	0.31194	0.35691	0.29133	0.28402	0.34401	0.30682	0.28093	0.31974	0.32151
523.43	0.45699	0.41399	0.397	0.35637	0.34761	0.40975	0.44905	0.37845	0.37418	0.36103	0.41265	0.30659	0.34015	0.35105	0.48292	0.37947	0.31698	0.36395	0.34674	0.41495	0.30279	0.38143	0.3336	0.21245	0.31536	0.29223	0.2819	0.31646	0.35477	0.2963	0.28235	0.34773	0.31882	0.27464	0.33168	0.32551
524.46	0.47591	0.42506	0.40153	0.36832	0.36004	0.41384	0.46733	0.39423	0.38694	0.36688	0.42909	0.31947	0.35032	0.35601	0.47717	0.37493	0.32827	0.35987	0.35763	0.4203	0.30611	0.38702	0.34148	0.21736	0.31596	0.30041	0.28122	0.3179	0.3612	0.30488	0.30215	0.35695	0.33402	0.28584	0.34559	0.33806
525.48	0.4754	0.42774	0.39965	0.38133	0.36301	0.41751	0.46438	0.39866	0.38062	0.3742	0.41956	0.32073	0.3491	0.34891	0.47081	0.3756	0.32923	0.35468	0.3463	0.41427	0.30603	0.39388	0.33453	0.21977	0.31835	0.29337	0.2804	0.32566	0.36139	0.31258	0.30463	0.36228	0.33749	0.2988	0.34581	0.34803
526.51	0.47763	0.42877	0.39279	0.38623	0.36151	0.42302	0.47156	0.39198	0.37271	0.37717	0.4136	0.31166	0.35033	0.34488	0.45487	0.37721	0.32443	0.3504	0.34277	0.40772	0.30349	0.39173	0.33326	0.21678	0.31433	0.2854	0.27294	0.32161	0.36372	0.31101	0.30842	0.36287	0.34128	0.30043	0.34668	0.34929
527.51	0.48604	0.42925	0.3958	0.39371	0.37515	0.43612	0.47974	0.40871	0.36633	0.38023	0.41537	0.31031	0.35605	0.34343	0.45283	0.38231	0.32748	0.34336	0.35128	0.41514	0.2994	0.3984	0.33479	0.21755	0.31159	0.2845	0.27575	0.32418	0.36437	0.30791	0.31534	0.37541	0.34786	0.30931	0.35361	0.34514
528.54	0.5015	0.43857	0.40492	0.40973	0.38882	0.43864	0.48939	0.41257	0.36745	0.39186	0.40996	0.31445	0.36263	0.33845	0.44973	0.38559	0.33105	0.34349	0.34688	0.42091	0.3024	0.40445	0.33424	0.21603	0.31094	0.28338	0.27675	0.32806	0.36857	0.30835	0.32087	0.38294	0.35318	0.32039	0.35847	0.34869
529.56	0.4992	0.43984	0.41027	0.41606	0.39185	0.44	0.49186	0.40648	0.36153	0.38441	0.40081	0.30602	0.36217	0.32687	0.45284	0.38384	0.33436	0.33955	0.33744	0.41697	0.30214	0.40354	0.3288	0.21639	0.31419	0.27985	0.28291	0.32687	0.37142	0.30274	0.32166	0.38889	0.35118	0.32379	0.35385	0.34918
530.59	0.49865	0.45551	0.42335	0.41696	0.38439	0.42962	0.49573	0.40363	0.37204	0.38137	0.39258	0.30352	0.36512	0.33835	0.45506	0.37697	0.32324	0.33183	0.34559	0.41166	0.30201	0.39501	0.32336	0.21375	0.30532	0.28703	0.28601	0.32379	0.37043	0.29462	0.32178	0.38609	0.35681	0.32177	0.34832	0.3422
531.61	0.49127	0.45385	0.42448	0.41838	0.39176	0.42895	0.49052	0.41638	0.38027	0.38281	0.39648	0.30608	0.36159	0.32976	0.457	0.37262	0.32054	0.32678	0.3447	0.41218	0.30559	0.39912	0.31877	0.21283	0.30422	0.29343	0.28859	0.33099	0.37183	0.29157	0.32185	0.38969	0.35777	0.32129	0.34834	0.33516
532.62	0.47972	0.44847	0.43023	0.41192	0.38893	0.41667	0.48808	0.41212	0.37925	0.38503	0.39637	0.30879	0.35482	0.32939	0.46069	0.36671	0.32335	0.32764	0.33615	0.40957	0.30573	0.39293	0.32385	0.21562	0.30678	0.29578	0.29257	0.33128	0.3773	0.28819	0.32389	0.38693	0.3624	0.31542	0.34606	0.33672
533.64	0.46704	0.43144	0.42494	0.396	0.37475	0.41703	0.48227	0.40416	0.37162	0.3762	0.39314	0.30016	0.34657	0.32331	0.45473	0.36329	0.31965	0.32011	0.33203	0.4026	0.30677	0.38763	0.32449	0.21197	0.3042	0.29106	0.28863	0.32553	0.37437	0.28085	0.32314	0.38355	0.35999	0.30698	0.33772	0.32853
534.67	0.46527	0.43954	0.42176	0.39227	0.37903	0.42124	0.482	0.41779	0.37977	0.38936	0.3917	0.30804	0.34746	0.33612	0.45641	0.36846	0.30909	0.31932	0.3315	0.40384	0.31144	0.38563	0.32789	0.21294	0.30369	0.30289	0.28427	0.3324	0.37498	0.28223	0.31757	0.38735	0.36346	0.30193	0.33609	0.32479
535.67	0.45639	0.42708	0.41495	0.38104	0.3838	0.42768	0.47834	0.42556	0.37556	0.38989	0.40071	0.31134	0.33415	0.32859	0.45517	0.35863	0.31814	0.3195	0.32242	0.4104	0.31199	0.38731	0.33524	0.21375	0.30654	0.29915	0.28189	0.32631	0.37801	0.27952	0.3157	0.39126	0.35518	0.29843	0.3308	0.32194
536.69	0.4538	0.42866	0.40404	0.37827	0.37919	0.42349	0.48081	0.42481	0.37493	0.39257	0.40451	0.32209	0.33674	0.34248	0.45817	0.35789	0.32528	0.3252	0.32527	0.4088	0.31059	0.38193	0.34314	0.21606	0.30756	0.2998	0.2873	0.32783	0.37756	0.27964	0.31358	0.38813	0.35282	0.2946	0.32868	0.32008
537.72	0.45004	0.42686	0.39422	0.37212	0.37139	0.42015	0.48545	0.42718	0.3775	0.38938	0.39557	0.32905	0.33865	0.33922	0.4563	0.36009	0.32236	0.32155	0.32689	0.40809	0.30845	0.38311	0.3349	0.21231	0.30134	0.29327	0.28103	0.32165	0.37227	0.27438	0.3088	0.38387	0.34901	0.29173	0.31918	0.30966
538.74	0.44637	0.42666	0.3926	0.37077	0.36819	0.40502	0.48771	0.43596	0.37886	0.3966	0.3937	0.33248	0.34219	0.34584	0.45861	0.36031	0.31948	0.316	0.33111	0.40859	0.30872	0.37771	0.3319	0.21232	0.3	0.29752	0.2859	0.31996	0.37417	0.26695	0.30535	0.38737	0.34892	0.28653	0.3118	0.30595
539.74	0.43105	0.40482	0.38202	0.36062	0.35263	0.39662	0.48994	0.41774	0.36155	0.37958	0.38932	0.33249	0.32934	0.33437	0.44696	0.35286	0.31403	0.31144	0.33161	0.39536	0.29795	0.37001	0.32703	0.207	0.29387	0.28368	0.28091	0.31138	0.366	0.25354	0.29881	0.3723	0.33179	0.27949	0.30197	0.29365
540.77	0.4214	0.38847	0.36743	0.35495	0.33761	0.38808	0.49309	0.40924	0.35953	0.37733	0.37417	0.31821	0.3296	0.3252	0.43886	0.35493	0.30075	0.30279	0.33294	0.38851	0.29711	0.36851	0.32764	0.20097	0.28673	0.2791	0.27369	0.30919	0.35705	0.23962	0.29282	0.3655	0.32872	0.27241	0.29999	0.28212
541.79	0.41519	0.3717	0.37023	0.33442	0.32479	0.38921	0.49177	0.39866	0.35512	0.37046	0.36752	0.30809	0.3263	0.30237	0.43003	0.34778	0.28978	0.29742	0.32843	0.38719	0.29374	0.3695	0.32567	0.19444	0.28019	0.26572	0.26827	0.29777	0.34989	0.22805	0.28673	0.36016	0.32027	0.26629	0.29262	0.27146
542.82	0.40471	0.36583	0.36797	0.33306	0.30758	0.3776	0.47739	0.38645	0.34801	0.36384	0.35319	0.28967	0.32233	0.29448	0.4142	0.34082	0.27951	0.28711	0.31725	0.37605	0.29307	0.36154	0.31601	0.18572	0.26917	0.26089	0.26331	0.2941	0.34281	0.21344	0.27401	0.34731	0.30783	0.25644	0.2837	0.25571
543.82	0.39098	0.35426	0.36417	0.33432	0.3036	0.38252	0.47805	0.38096	0.33954	0.3532	0.34304	0.28455	0.31791	0.28252	0.39947	0.33145	0.2774	0.28613	0.31264	0.37455	0.28621	0.36127	0.31217	0.18038	0.2623	0.25464	0.25458	0.28933	0.33701	0.20831	0.26391	0.33557	0.29041	0.25557	0.28088	0.24547
544.84	0.38725	0.35846	0.36505	0.33844	0.30006	0.39058	0.47687	0.39016	0.35213	0.34955	0.33243	0.26992	0.3309	0.2817	0.39274	0.33437	0.27273	0.29199	0.31401	0.38551	0.29318	0.36778	0.30853	0.17627	0.26325	0.25874	0.25926	0.28647	0.33307	0.2047	0.2624	0.33852	0.29746	0.25199	0.27235	0.232
545.86	0.39433	0.37402	0.36955	0.34098	0.30847	0.39166	0.47529	0.39173	0.35351	0.34629	0.34059	0.27028	0.33478	0.28335	0.3873	0.33604	0.28159	0.29709	0.31468	0.38686	0.29607	0.37355	0.30731	0.17209	0.262	0.26007	0.26274	0.28793	0.33193	0.20779	0.25909	0.33193	0.29235	0.24875	0.27415	0.22714
546.89	0.39765	0.38272	0.3755	0.35823	0.31195	0.39024	0.47402	0.40281	0.35628	0.33991	0.34005	0.26772	0.33878	0.28631	0.38792	0.33981	0.28446	0.29456	0.3184	0.38984	0.29799	0.37143	0.30107	0.17483	0.26157	0.26797	0.26343	0.29087	0.33447	0.20713	0.25729	0.33095	0.29039	0.24658	0.26507	0.22716
547.89	0.40158	0.38368	0.37943	0.36614	0.32288	0.41356	0.48447	0.41252	0.355	0.34046	0.34534	0.26593	0.34632	0.28487	0.39415	0.34773	0.29093	0.31129	0.32994	0.39972	0.29965	0.38144	0.308	0.17678	0.26587	0.27381	0.27251	0.29293	0.33853	0.21671	0.25817	0.33553	0.2894	0.24602	0.26625	0.22926
548.91	0.40468	0.39572	0.38152	0.36702	0.32878	0.41273	0.48048	0.41406	0.34953	0.3269	0.347	0.26348	0.34432	0.28316	0.39333	0.35015	0.29612	0.31554	0.32877	0.39697	0.29479	0.38289	0.31428	0.17307	0.2642	0.27593	0.27137	0.28703	0.3374	0.21194	0.25531	0.33066	0.2841	0.23618	0.26427	0.22441
549.93	0.41239	0.40338	0.37946	0.36407	0.33676	0.40714	0.47097	0.40653	0.34639	0.32366	0.34963	0.26358	0.33766	0.28464	0.3896	0.34651	0.3053	0.31637	0.32471	0.38712	0.29125	0.38047	0.31792	0.17002	0.26192	0.27582	0.26244	0.2925	0.34178	0.21046	0.24804	0.31968	0.2744	0.22945	0.27017	0.22675
550.93	0.40925	0.39629	0.38506	0.36967	0.33724	0.40928	0.46417	0.41362	0.34447	0.32087	0.34165	0.2579	0.34375	0.28115	0.3918	0.351	0.30851	0.31359	0.32184	0.38751	0.28374	0.36881	0.31206	0.16993	0.26198	0.2801	0.26187	0.29117	0.34493	0.20711	0.24334	0.31392	0.2709	0.22013	0.26056	0.22398
551.96	0.39864	0.38578	0.38125	0.34465	0.32567	0.39405	0.44967	0.40578	0.33124	0.30328	0.32464	0.24823	0.32812	0.27263	0.37894	0.34037	0.30859	0.30638	0.30642	0.37686	0.27148	0.3601	0.30737	0.15901	0.26005	0.27495	0.24938	0.27963	0.33373	0.19767	0.23027	0.29838	0.25764	0.20919	0.25388	0.20617
552.98	0.39419	0.38072	0.37819	0.33008	0.32245	0.3776	0.44222	0.39461	0.32992	0.28984	0.31722	0.23921	0.3146	0.26772	0.37506	0.33257	0.30611	0.30194	0.29479	0.36036	0.26759	0.3489	0.29458	0.15176	0.25775	0.26945	0.24221	0.27701	0.32137	0.19049	0.22253	0.28706	0.25426	0.19883	0.24494	0.19875
553.98	0.38312	0.35395	0.36996	0.31635	0.30738	0.36376	0.43416	0.37695	0.3321	0.28539	0.31525	0.23174	0.30856	0.25958	0.36857	0.32658	0.29864	0.29501	0.28768	0.3418	0.26628	0.33572	0.27852	0.14435	0.25603	0.26183	0.23488	0.27226	0.31546	0.18137	0.21768	0.27558	0.25209	0.19011	0.23514	0.19451
555	0.35885	0.33061	0.35884	0.30347	0.28478	0.34476	0.41913	0.36859	0.31629	0.27401	0.30195	0.22158	0.30033	0.24291	0.36206	0.31806	0.28737	0.29074	0.28364	0.32727	0.24797	0.31682	0.26105	0.13991	0.24713	0.25451	0.22705	0.25636	0.29685	0.17098	0.20842	0.26789	0.24084	0.17988	0.21854	0.18463
556.02	0.34714	0.3185	0.34602	0.27668	0.27261	0.32269	0.41166	0.34212	0.29754	0.25224	0.29452	0.21245	0.28373	0.238	0.3472	0.30504	0.27312	0.2809	0.26942	0.30298	0.2352	0.30011	0.24459	0.12787	0.23477	0.24336	0.2125	0.24567	0.28285	0.16103	0.19735	0.25544	0.2278	0.16788	0.20541	0.17037
557.05	0.34377	0.32034	0.33858	0.27619	0.26695	0.32448	0.40798	0.32985	0.30193	0.25793	0.29183	0.21289	0.28788	0.24697	0.35152	0.30652	0.26721	0.2799	0.26395	0.29294	0.23175	0.2962	0.23388	0.12511	0.23006	0.23989	0.21196	0.24746	0.27778	0.15858	0.19834	0.25531	0.22556	0.16783	0.2042	0.17143
558.04	0.34125	0.31613	0.33538	0.27142	0.25786	0.31108	0.39874	0.32238	0.29812	0.25245	0.28241	0.21866	0.2789	0.24467	0.34855	0.3006	0.26231	0.26916	0.25784	0.28835	0.22062	0.27928	0.23317	0.122	0.22261	0.23358	0.2083	0.24021	0.27581	0.14855	0.19191	0.24866	0.21401	0.16564	0.20108	0.17002
559.07	0.34156	0.32879	0.33004	0.27144	0.25432	0.31419	0.38966	0.32715	0.29881	0.25656	0.2715	0.22288	0.28162	0.24236	0.35068	0.30207	0.26317	0.27341	0.25355	0.2908	0.20778	0.27341	0.22629	0.12529	0.21732	0.23141	0.20449	0.24477	0.2699	0.14935	0.18542	0.25048	0.21094	0.16385	0.19347	0.16486
560.09	0.34937	0.34475	0.34671	0.27677	0.26122	0.32204	0.39325	0.33595	0.30521	0.26618	0.28535	0.23602	0.29015	0.25556	0.35871	0.3018	0.26894	0.26979	0.24746	0.29173	0.21052	0.27888	0.23191	0.12591	0.21312	0.23434	0.20834	0.24595	0.27678	0.14963	0.18893	0.25348	0.2156	0.167	0.2003	0.17119
561.09	0.34827	0.34448	0.35478	0.28811	0.25727	0.31716	0.38575	0.34494	0.31489	0.2757	0.28834	0.24706	0.29555	0.2582	0.36767	0.29972	0.26341	0.27076	0.2452	0.29279	0.20626	0.27761	0.23509	0.12836	0.21007	0.23134	0.20746	0.24536	0.27117	0.14418	0.19078	0.25628	0.21335	0.1716	0.2026	0.17291
562.11	0.34972	0.34261	0.35324	0.29387	0.25844	0.3137	0.37633	0.34618	0.31556	0.27986	0.29144	0.25272	0.30466	0.2527	0.36661	0.29857	0.25493	0.27208	0.24806	0.28941	0.20245	0.26921	0.23797	0.13105	0.20678	0.22819	0.20068	0.24252	0.27047	0.14426	0.18892	0.25588	0.21127	0.16773	0.203	0.17227
563.13	0.34856	0.34469	0.35233	0.28562	0.25914	0.3125	0.36379	0.3453	0.30987	0.28382	0.3007	0.25298	0.32144	0.26028	0.36586	0.29671	0.25201	0.26615	0.24068	0.27946	0.19318	0.2713	0.23973	0.12892	0.20453	0.23225	0.19377	0.2375	0.26887	0.14498	0.18771	0.25138	0.21243	0.16812	0.19996	0.17044
564.13	0.34567	0.3447	0.36473	0.28742	0.25594	0.30474	0.3636	0.3455	0.30965	0.28077	0.30486	0.25356	0.32728	0.27035	0.37599	0.29998	0.24694	0.2473	0.23505	0.27168	0.18991	0.26754	0.24776	0.13124	0.20376	0.23217	0.19225	0.23454	0.26624	0.14021	0.1894	0.24812	0.21206	0.16707	0.20358	0.17232
565.15	0.33977	0.33499	0.35487	0.27673	0.25367	0.30121	0.35416	0.32868	0.30623	0.27643	0.29483	0.24572	0.32667	0.26557	0.37441	0.29333	0.24038	0.23819	0.22706	0.26165	0.18867	0.2592	0.246	0.13111	0.20501	0.22551	0.19011	0.23066	0.26114	0.14291	0.18699	0.23888	0.20643	0.1615	0.19383	0.16825
566.17	0.34388	0.33043	0.34903	0.26719	0.25369	0.30404	0.34424	0.32611	0.31176	0.27745	0.29558	0.23973	0.33626	0.2604	0.37667	0.2876	0.23432	0.22812	0.21607	0.26195	0.18907	0.2569	0.25187	0.13285	0.20595	0.22132	0.19228	0.231	0.26387	0.14487	0.18265	0.24081	0.20837	0.15788	0.19265	0.16806
567.17	0.3414	0.32254	0.3543	0.27139	0.25725	0.30283	0.34344	0.32781	0.31526	0.27149	0.29307	0.23485	0.34038	0.25404	0.37936	0.28035	0.23133	0.22141	0.21204	0.26177	0.18908	0.25277	0.25413	0.13534	0.20304	0.21628	0.20356	0.23296	0.26428	0.14398	0.18267	0.24086	0.20624	0.15735	0.18967	0.1762
568.19	0.34149	0.32544	0.35169	0.28542	0.25515	0.30301	0.35305	0.33111	0.32597	0.27412	0.29125	0.22311	0.34359	0.25038	0.37692	0.28531	0.2186	0.21576	0.22161	0.26692	0.19407	0.25353	0.25666	0.13608	0.20658	0.21377	0.20868	0.24239	0.26316	0.14675	0.18374	0.24607	0.20456	0.15947	0.18942	0.17302
569.21	0.33553	0.32002	0.33244	0.27792	0.2564	0.30434	0.33827	0.32221	0.32089	0.2621	0.28903	0.21973	0.3385	0.24496	0.35985	0.27463	0.20976	0.21234	0.21614	0.26952	0.18989	0.24946	0.25737	0.13132	0.20235	0.21323	0.20067	0.23998	0.25985	0.15076	0.17615	0.2407	0.20395	0.15737	0.18717	0.16807
570.2	0.33901	0.3181	0.32826	0.2801	0.25859	0.30709	0.33255	0.33106	0.32315	0.26195	0.28326	0.21056	0.33784	0.24162	0.35272	0.2692	0.2042	0.21175	0.2137	0.27395	0.18395	0.25448	0.25446	0.13075	0.20229	0.21373	0.202	0.23912	0.25663	0.15299	0.17199	0.24131	0.20444	0.16034	0.18464	0.16892
571.22	0.32864	0.32321	0.31839	0.27896	0.26445	0.30862	0.33764	0.33358	0.32255	0.26165	0.2701	0.21299	0.33527	0.24724	0.33837	0.26424	0.20426	0.21121	0.22168	0.27139	0.18481	0.26136	0.25036	0.13631	0.20513	0.21918	0.19721	0.23675	0.25672	0.15601	0.17485	0.23646	0.20754	0.1648	0.18051	0.17724
572.24	0.32916	0.32519	0.30731	0.27048	0.27294	0.30425	0.33681	0.32815	0.32712	0.26035	0.27405	0.2006	0.33204	0.25258	0.32572	0.26381	0.20323	0.20288	0.21444	0.27015	0.1873	0.26914	0.25259	0.13224	0.20403	0.22162	0.18545	0.23514	0.25216	0.15412	0.17272	0.22922	0.21537	0.16601	0.18099	0.16793
573.24	0.31846	0.31449	0.30185	0.26561	0.28294	0.30665	0.32831	0.32765	0.32649	0.25561	0.27032	0.1966	0.3303	0.24948	0.32624	0.25626	0.21081	0.20516	0.20573	0.26891	0.1874	0.27324	0.25125	0.13395	0.20266	0.21861	0.18169	0.2314	0.24582	0.15492	0.17139	0.22996	0.21687	0.16336	0.17779	0.16556
574.26	0.31635	0.29902	0.2938	0.25997	0.28082	0.30285	0.33117	0.33256	0.31819	0.25534	0.25433	0.18407	0.32625	0.23442	0.32211	0.2427	0.20347	0.202	0.20613	0.27116	0.18849	0.27071	0.24803	0.13699	0.19786	0.21032	0.18153	0.22455	0.24244	0.14942	0.17461	0.23579	0.20763	0.16242	0.17536	0.16283
575.28	0.31832	0.29485	0.28976	0.25943	0.29324	0.29594	0.33548	0.33072	0.31733	0.25229	0.25224	0.19043	0.33369	0.23318	0.3201	0.24457	0.20008	0.20193	0.20756	0.27429	0.2009	0.27297	0.25022	0.13544	0.202	0.20307	0.17896	0.22548	0.24509	0.15089	0.17815	0.2355	0.21588	0.16462	0.1793	0.16224
576.28	0.31865	0.28353	0.2861	0.25497	0.29754	0.2996	0.3327	0.32559	0.30928	0.2464	0.24634	0.1871	0.32843	0.22725	0.31894	0.23954	0.20028	0.20343	0.20592	0.27672	0.19581	0.27062	0.2445	0.1305	0.19725	0.20086	0.17855	0.22121	0.23774	0.15777	0.1785	0.23865	0.21102	0.1636	0.17856	0.15753
577.3	0.3182	0.28976	0.29678	0.26027	0.30349	0.31395	0.33695	0.33095	0.29708	0.24796	0.23759	0.20196	0.32345	0.22832	0.32618	0.24053	0.20774	0.22017	0.21345	0.28516	0.19931	0.27388	0.24213	0.13862	0.20324	0.20547	0.18728	0.21731	0.24306	0.17235	0.18492	0.24752	0.21252	0.16887	0.17738	0.17145
578.32	0.32401	0.28524	0.29371	0.25588	0.3085	0.31088	0.3408	0.32688	0.27972	0.24126	0.22931	0.21429	0.31755	0.22623	0.323	0.23232	0.20918	0.22693	0.21407	0.28822	0.19804	0.27069	0.23804	0.14276	0.20264	0.20618	0.18545	0.20928	0.24816	0.18367	0.19057	0.24565	0.21435	0.16574	0.17884	0.17959
579.31	0.32772	0.30603	0.30748	0.2683	0.33289	0.32252	0.35842	0.33247	0.2889	0.25168	0.23763	0.2267	0.32833	0.24586	0.33055	0.24472	0.22195	0.23981	0.22982	0.29426	0.20391	0.27998	0.23975	0.14747	0.21276	0.21881	0.19341	0.21903	0.25955	0.20831	0.20057	0.24912	0.22326	0.17176	0.18777	0.19204
580.33	0.33272	0.31215	0.30778	0.27519	0.34552	0.33127	0.36898	0.34189	0.28749	0.25998	0.2386	0.23236	0.32762	0.25625	0.33592	0.25186	0.22979	0.24547	0.23823	0.29674	0.20565	0.278	0.2434	0.15757	0.21333	0.2249	0.1966	0.22504	0.26537	0.22361	0.20687	0.26285	0.22205	0.17857	0.19591	0.1995
581.35	0.34255	0.31884	0.30917	0.28903	0.35744	0.34478	0.36961	0.34097	0.2922	0.26918	0.24964	0.2424	0.32597	0.26431	0.34212	0.26508	0.22815	0.26249	0.24046	0.2964	0.22147	0.28708	0.25174	0.16232	0.22439	0.22571	0.20152	0.23343	0.27045	0.24688	0.20951	0.26458	0.23407	0.18485	0.20762	0.20792
582.35	0.35711	0.31535	0.30805	0.30509	0.36844	0.35323	0.38066	0.35106	0.29641	0.27819	0.25851	0.25317	0.32614	0.26974	0.35101	0.27954	0.23606	0.26402	0.24707	0.30521	0.22729	0.29391	0.25558	0.16399	0.23109	0.22816	0.20506	0.24604	0.27952	0.27048	0.21931	0.27489	0.23863	0.18654	0.21445	0.21169
583.36	0.35387	0.31916	0.31457	0.31703	0.36931	0.36015	0.39177	0.3509	0.30798	0.2907	0.26678	0.25762	0.32106	0.27061	0.35128	0.28963	0.23966	0.2681	0.262	0.30872	0.23439	0.3024	0.26056	0.16811	0.23878	0.23163	0.21079	0.25394	0.2843	0.29253	0.22819	0.27842	0.24601	0.19912	0.22093	0.21672
584.38	0.37118	0.31842	0.32093	0.32872	0.37762	0.36341	0.39432	0.35557	0.31738	0.29721	0.27701	0.26447	0.32038	0.27285	0.36554	0.29314	0.24684	0.27966	0.27036	0.31939	0.25255	0.31079	0.26674	0.17346	0.24989	0.23065	0.22244	0.25857	0.29305	0.31759	0.24037	0.28661	0.26323	0.20714	0.22099	0.22231
585.38	0.37279	0.31415	0.33376	0.33492	0.3731	0.37044	0.39738	0.35437	0.31808	0.30698	0.28617	0.2742	0.31759	0.26821	0.37522	0.29465	0.24864	0.28782	0.27119	0.32551	0.25763	0.31841	0.27058	0.17525	0.25856	0.23548	0.23401	0.25989	0.29991	0.34299	0.24992	0.2927	0.2708	0.21494	0.22333	0.22858
586.4	0.37983	0.33176	0.34787	0.35471	0.37433	0.37482	0.42522	0.37907	0.33267	0.32521	0.31	0.28953	0.32925	0.2728	0.385	0.30652	0.26536	0.29783	0.29709	0.34668	0.26598	0.33264	0.28718	0.1878	0.27125	0.24822	0.24439	0.27193	0.31599	0.36736	0.2724	0.30866	0.27986	0.23147	0.23817	0.24352
587.41	0.37942	0.33748	0.34786	0.35046	0.37197	0.37357	0.43372	0.37289	0.34327	0.34094	0.32243	0.29021	0.3308	0.27786	0.38375	0.29852	0.26635	0.30386	0.30311	0.34555	0.27184	0.33866	0.29728	0.19106	0.28069	0.25652	0.24708	0.27354	0.31896	0.38345	0.2761	0.30963	0.29055	0.24828	0.24991	0.25143
588.41	0.39085	0.35362	0.35477	0.36061	0.37601	0.39247	0.44268	0.39303	0.3575	0.35596	0.33864	0.30821	0.34108	0.2953	0.39074	0.30666	0.27137	0.31553	0.31045	0.36314	0.2863	0.35034	0.309	0.20039	0.29685	0.27299	0.25892	0.28762	0.32789	0.39786	0.28668	0.323	0.30177	0.25852	0.26335	0.26756
589.43	0.38546	0.35217	0.35422	0.36058	0.36008	0.39507	0.45309	0.39318	0.35884	0.36553	0.34002	0.3257	0.33124	0.29792	0.37901	0.31408	0.26702	0.31711	0.31207	0.36237	0.28199	0.35868	0.31011	0.20311	0.30187	0.2817	0.25928	0.28915	0.32264	0.40046	0.29204	0.32893	0.29932	0.26972	0.27135	0.27745
590.42	0.38174	0.35863	0.3467	0.36687	0.35118	0.39115	0.46017	0.3908	0.36912	0.36667	0.34709	0.32397	0.32089	0.29578	0.36656	0.31662	0.27079	0.31755	0.3202	0.36832	0.28387	0.36191	0.3155	0.2019	0.30255	0.28364	0.25606	0.29241	0.31581	0.40118	0.2941	0.3285	0.29956	0.27083	0.27974	0.2822
591.44	0.37415	0.33966	0.34549	0.35196	0.34301	0.38516	0.45358	0.37228	0.36448	0.35443	0.32811	0.30954	0.30993	0.28699	0.36396	0.30928	0.2664	0.31131	0.31354	0.36067	0.28355	0.34822	0.30561	0.19478	0.29593	0.28291	0.25812	0.28344	0.30584	0.39361	0.28887	0.3268	0.29414	0.26258	0.27565	0.27598
592.46	0.36724	0.34797	0.34167	0.35991	0.32941	0.39068	0.45405	0.38025	0.36452	0.34341	0.32583	0.31144	0.30276	0.29	0.36197	0.31992	0.26666	0.31222	0.3167	0.3666	0.28992	0.34234	0.30443	0.19311	0.29164	0.28937	0.26186	0.28846	0.30392	0.38785	0.29063	0.32514	0.29466	0.25445	0.27806	0.2769
593.45	0.36575	0.34519	0.33506	0.34792	0.32231	0.38313	0.44954	0.37036	0.35674	0.34067	0.31632	0.30094	0.29095	0.28639	0.35874	0.31915	0.26567	0.30914	0.31357	0.36047	0.28634	0.33702	0.29942	0.18637	0.27944	0.28786	0.25218	0.2819	0.29822	0.38224	0.28189	0.32461	0.28984	0.2526	0.27816	0.27028
594.47	0.36106	0.34642	0.33424	0.35598	0.33413	0.38777	0.4385	0.36292	0.36131	0.34364	0.31938	0.28388	0.2937	0.28619	0.3627	0.3257	0.27686	0.30948	0.31061	0.3597	0.29132	0.3334	0.29985	0.18014	0.28017	0.28876	0.25416	0.28628	0.30233	0.37512	0.27765	0.32222	0.29026	0.24599	0.28301	0.26736
595.46	0.36485	0.35043	0.3348	0.35636	0.33202	0.39306	0.4378	0.36654	0.35313	0.33967	0.31496	0.28321	0.29897	0.29211	0.36502	0.33241	0.27965	0.31695	0.31195	0.3679	0.29278	0.33071	0.29878	0.17637	0.27576	0.29555	0.25595	0.28645	0.3066	0.36636	0.27621	0.32295	0.28948	0.24257	0.27943	0.26508
596.48	0.37107	0.36704	0.33715	0.3678	0.34052	0.40061	0.44452	0.37678	0.36108	0.34746	0.32493	0.29835	0.30575	0.30383	0.37334	0.34461	0.29283	0.31693	0.3169	0.38061	0.30092	0.33929	0.3035	0.17851	0.27835	0.3004	0.25381	0.29471	0.31707	0.35472	0.27343	0.32612	0.29938	0.2483	0.28131	0.26838
597.49	0.36704	0.35287	0.34141	0.34759	0.34121	0.39046	0.43333	0.36038	0.36439	0.34234	0.30916	0.28626	0.30608	0.29875	0.36837	0.34032	0.2985	0.31943	0.31035	0.37482	0.29986	0.3336	0.29328	0.17462	0.27134	0.29003	0.24963	0.28244	0.31229	0.33557	0.26048	0.32348	0.29223	0.24374	0.27177	0.26009
598.49	0.37525	0.35078	0.35093	0.3604	0.34289	0.39284	0.43159	0.36469	0.36734	0.34111	0.31544	0.29901	0.3226	0.29898	0.37977	0.35495	0.30693	0.32289	0.31723	0.37776	0.30123	0.33354	0.30364	0.17963	0.27422	0.28822	0.2586	0.28793	0.31718	0.32397	0.26338	0.3232	0.29314	0.24453	0.27193	0.26449
599.5	0.37492	0.34847	0.34758	0.3428	0.32074	0.39051	0.42297	0.36171	0.3507	0.33692	0.31477	0.30398	0.32168	0.29853	0.38425	0.34762	0.29838	0.32017	0.31238	0.37448	0.29681	0.33199	0.30216	0.18159	0.25635	0.28655	0.25107	0.27807	0.30631	0.30574	0.2553	0.3156	0.2877	0.24506	0.2677	0.26052
600.52	0.37375	0.33808	0.33531	0.32526	0.31566	0.37781	0.40734	0.3526	0.36055	0.33794	0.30803	0.31	0.32272	0.29903	0.38884	0.34294	0.29562	0.30917	0.30048	0.35922	0.28935	0.33105	0.29132	0.1829	0.24763	0.27958	0.23604	0.26806	0.30376	0.28527	0.24296	0.30769	0.28337	0.24074	0.26579	0.26198
601.51	0.3722	0.34172	0.33873	0.31766	0.305	0.37962	0.39207	0.34575	0.35792	0.33946	0.30293	0.3053	0.32992	0.31039	0.39378	0.34387	0.29551	0.3079	0.28888	0.35124	0.2909	0.32866	0.28797	0.17936	0.23533	0.27852	0.23864	0.25886	0.30099	0.27096	0.23661	0.30246	0.27789	0.23714	0.26123	0.25828
602.53	0.3658	0.33947	0.33182	0.32527	0.29633	0.37634	0.39425	0.35262	0.35038	0.34454	0.30694	0.31404	0.33888	0.31243	0.39584	0.34553	0.28772	0.29968	0.28897	0.34772	0.27232	0.32582	0.2817	0.18196	0.22711	0.27368	0.23017	0.25614	0.29435	0.25759	0.24167	0.29938	0.2707	0.22765	0.26027	0.25487
603.52	0.34842	0.32563	0.31894	0.31122	0.27527	0.35937	0.38423	0.34018	0.35308	0.33206	0.29902	0.29911	0.33757	0.30906	0.38963	0.34162	0.27636	0.28308	0.26308	0.33	0.26212	0.31714	0.26337	0.17069	0.21397	0.2567	0.21894	0.24158	0.27335	0.23529	0.23512	0.28185	0.25975	0.21226	0.24879	0.24068
604.54	0.34325	0.32396	0.31085	0.30763	0.27573	0.34474	0.38111	0.34245	0.37	0.32871	0.30117	0.29922	0.34667	0.31341	0.38755	0.34874	0.28181	0.27538	0.25442	0.31936	0.25759	0.30969	0.25478	0.16202	0.21306	0.24714	0.21935	0.23684	0.27318	0.22221	0.23205	0.281	0.25642	0.20251	0.24542	0.23607
605.55	0.33631	0.32219	0.31898	0.31313	0.27612	0.34541	0.37955	0.33939	0.37044	0.33319	0.3133	0.29791	0.35492	0.31483	0.39408	0.34973	0.29004	0.27502	0.25092	0.31224	0.25457	0.30837	0.25556	0.1582	0.2105	0.23828	0.22767	0.2345	0.26309	0.20827	0.23136	0.27732	0.25656	0.20599	0.24566	0.22546
606.55	0.32146	0.29164	0.29699	0.30032	0.26853	0.32138	0.36068	0.33202	0.36672	0.31805	0.31124	0.29794	0.35441	0.29533	0.38207	0.34225	0.28024	0.26553	0.23992	0.29674	0.23092	0.29867	0.23762	0.15427	0.20476	0.22357	0.21273	0.23089	0.24659	0.19067	0.22445	0.26346	0.24136	0.1885	0.23726	0.21579
607.56	0.32311	0.29594	0.27925	0.29453	0.27236	0.32003	0.35214	0.32524	0.37447	0.32283	0.32641	0.2931	0.35826	0.30489	0.38481	0.34981	0.28847	0.26391	0.22844	0.28744	0.23453	0.29707	0.24411	0.14635	0.20256	0.22444	0.20468	0.22832	0.24545	0.18237	0.21928	0.25974	0.23898	0.19186	0.24019	0.20941
608.55	0.32419	0.30139	0.26637	0.29014	0.27632	0.32695	0.35403	0.3288	0.372	0.33063	0.32983	0.30382	0.35798	0.30403	0.38761	0.34579	0.29794	0.26635	0.23802	0.28755	0.23301	0.28853	0.2357	0.14854	0.20153	0.22179	0.20171	0.22517	0.24684	0.17679	0.22134	0.26568	0.23539	0.19528	0.23934	0.21022
609.57	0.33318	0.30018	0.26643	0.29264	0.26921	0.32559	0.355	0.32617	0.37665	0.34993	0.33688	0.30734	0.35818	0.29829	0.38723	0.33961	0.2991	0.27089	0.23329	0.28668	0.2343	0.28822	0.22962	0.15073	0.19659	0.22129	0.19907	0.22542	0.24383	0.16844	0.217	0.26278	0.23144	0.20164	0.24132	0.21205
610.58	0.32948	0.30665	0.25518	0.28159	0.25701	0.32355	0.35115	0.32615	0.36447	0.34677	0.34088	0.30502	0.34658	0.3031	0.37553	0.3392	0.29148	0.26036	0.22756	0.28157	0.22751	0.27816	0.22636	0.15089	0.19186	0.22316	0.18451	0.22629	0.23745	0.16262	0.21475	0.25567	0.22428	0.19485	0.23827	0.20757
611.57	0.33865	0.32218	0.2525	0.28597	0.2523	0.32312	0.36193	0.33104	0.36014	0.36501	0.35232	0.29628	0.33372	0.30859	0.37716	0.34655	0.29095	0.26265	0.22544	0.2828	0.23054	0.28112	0.23539	0.14947	0.191	0.22434	0.18736	0.2295	0.23717	0.16059	0.22277	0.26408	0.22988	0.20573	0.23967	0.20817
612.59	0.34889	0.33363	0.28653	0.29467	0.26001	0.32082	0.36925	0.35269	0.37234	0.3815	0.36094	0.30958	0.33273	0.31305	0.38693	0.34716	0.2942	0.26321	0.23614	0.29086	0.2394	0.29099	0.23932	0.1584	0.20288	0.23228	0.20616	0.24449	0.24377	0.15897	0.22882	0.2756	0.24141	0.21727	0.2428	0.21797
613.58	0.34684	0.33587	0.30958	0.29003	0.26392	0.31942	0.36885	0.35455	0.37535	0.38947	0.36319	0.30582	0.32026	0.31548	0.37779	0.3399	0.2886	0.26726	0.23571	0.2902	0.23948	0.29969	0.25052	0.1664	0.20464	0.24307	0.20942	0.2477	0.24878	0.16122	0.22867	0.28188	0.248	0.22345	0.24781	0.22087
614.6	0.34748	0.35237	0.32329	0.29941	0.27547	0.34129	0.37233	0.36825	0.37034	0.38194	0.362	0.30317	0.31601	0.32568	0.37752	0.34772	0.28835	0.26994	0.24328	0.29527	0.24231	0.30524	0.26266	0.17246	0.21396	0.25558	0.22116	0.25415	0.25445	0.17206	0.24204	0.29002	0.25513	0.23063	0.25132	0.21924
615.59	0.36936	0.35261	0.34543	0.3238	0.30327	0.35715	0.3887	0.38751	0.38291	0.40078	0.3637	0.31219	0.33035	0.32059	0.38699	0.35392	0.30417	0.28706	0.26615	0.31469	0.25575	0.32336	0.28136	0.1842	0.23518	0.26297	0.24149	0.27027	0.2806	0.18628	0.26092	0.31383	0.27177	0.25117	0.26681	0.23716
616.6	0.38529	0.36743	0.38017	0.34518	0.33189	0.37882	0.40539	0.41528	0.40484	0.41195	0.37295	0.33318	0.33747	0.33116	0.39047	0.35476	0.32796	0.30239	0.28746	0.33268	0.27962	0.33564	0.29239	0.1996	0.25996	0.28342	0.26284	0.28844	0.3031	0.19486	0.27486	0.33334	0.29112	0.26773	0.28204	0.25594
617.61	0.39719	0.37153	0.3832	0.35721	0.33947	0.40641	0.41732	0.41249	0.40076	0.40761	0.37829	0.34526	0.33984	0.33649	0.38779	0.35358	0.3326	0.32322	0.30202	0.34591	0.28887	0.34236	0.30221	0.2095	0.27251	0.29739	0.27507	0.29464	0.3105	0.21289	0.2926	0.34567	0.30454	0.2812	0.29202	0.27339
618.61	0.42458	0.39268	0.39281	0.38865	0.36067	0.43026	0.44623	0.44044	0.4179	0.42169	0.39556	0.36396	0.35547	0.35438	0.40052	0.36815	0.3565	0.34453	0.32465	0.36791	0.31778	0.3628	0.31969	0.21759	0.2959	0.31926	0.2958	0.32431	0.3367	0.2258	0.31624	0.36441	0.32794	0.29687	0.31397	0.29283
619.62	0.46226	0.4154	0.41867	0.41522	0.39652	0.44802	0.4743	0.47266	0.45409	0.44219	0.41971	0.39913	0.3809	0.37778	0.41734	0.38174	0.38477	0.3762	0.35963	0.39558	0.35127	0.38783	0.34598	0.23493	0.32525	0.34636	0.32254	0.35852	0.36474	0.2437	0.34474	0.39174	0.3643	0.32292	0.34116	0.32329
620.61	0.47891	0.44128	0.44134	0.43043	0.4126	0.47167	0.49947	0.4927	0.47583	0.45643	0.43763	0.42268	0.39313	0.40719	0.436	0.39207	0.39727	0.40208	0.3885	0.41441	0.37569	0.4117	0.3599	0.24682	0.34485	0.37671	0.34822	0.37818	0.38478	0.26566	0.37448	0.41115	0.39068	0.34392	0.35544	0.34729
621.62	0.50475	0.47628	0.46549	0.46301	0.43494	0.51068	0.53802	0.51385	0.49194	0.48433	0.46441	0.44337	0.42564	0.43748	0.46438	0.41805	0.41442	0.43488	0.42432	0.44137	0.40361	0.43852	0.39818	0.26558	0.37758	0.40522	0.38064	0.40323	0.40999	0.29854	0.40817	0.43932	0.42039	0.3797	0.38792	0.37609
622.61	0.53938	0.50704	0.49792	0.50187	0.46944	0.53642	0.56878	0.55086	0.52456	0.51685	0.49088	0.47147	0.46283	0.45723	0.49522	0.45129	0.44679	0.46547	0.46007	0.46835	0.43796	0.47717	0.43324	0.28711	0.41812	0.43451	0.41901	0.44287	0.45144	0.32285	0.44013	0.46675	0.45329	0.41767	0.42209	0.41075
623.63	0.57346	0.55297	0.54125	0.53362	0.51072	0.57211	0.59453	0.57454	0.55772	0.55664	0.52685	0.50576	0.50697	0.4869	0.53245	0.48362	0.47636	0.50057	0.49968	0.50227	0.47354	0.51391	0.46866	0.31342	0.46	0.47648	0.45988	0.47079	0.48252	0.35851	0.48263	0.49859	0.48944	0.46225	0.46103	0.45219
624.62	0.58879	0.58344	0.57106	0.57257	0.53837	0.61083	0.63216	0.59666	0.57355	0.5873	0.55208	0.53091	0.53245	0.51356	0.56514	0.5174	0.50007	0.52829	0.53198	0.52986	0.50494	0.54945	0.5085	0.33411	0.49866	0.50734	0.4909	0.50337	0.51377	0.39404	0.52004	0.52561	0.52138	0.50251	0.50049	0.4933
625.63	0.62624	0.63391	0.6084	0.61333	0.57336	0.63896	0.6669	0.63669	0.61499	0.61513	0.58276	0.57456	0.56849	0.54437	0.60112	0.55386	0.5425	0.55988	0.56606	0.56351	0.55293	0.58624	0.54804	0.36408	0.54368	0.55096	0.53625	0.54717	0.54773	0.42713	0.55277	0.56608	0.55735	0.54441	0.54417	0.54035
626.64	0.66568	0.66257	0.64275	0.64848	0.60994	0.67049	0.6899	0.66608	0.64686	0.64004	0.61132	0.62512	0.60367	0.57833	0.63148	0.59272	0.58317	0.59867	0.60256	0.60041	0.5904	0.62114	0.58388	0.39428	0.5826	0.59043	0.57528	0.58929	0.5873	0.46202	0.59029	0.60136	0.5937	0.58033	0.58387	0.59606
627.63	0.70198	0.70492	0.67941	0.67792	0.64354	0.69797	0.71343	0.69767	0.68577	0.6801	0.63772	0.658	0.64204	0.61828	0.66725	0.63109	0.62052	0.63729	0.63974	0.64008	0.63807	0.66446	0.62613	0.41756	0.62055	0.63615	0.61415	0.6271	0.62464	0.49834	0.62913	0.64255	0.64066	0.62559	0.62714	0.63956
628.64	0.74419	0.73468	0.71231	0.72207	0.69402	0.72811	0.75124	0.74161	0.72933	0.70656	0.67543	0.69554	0.68295	0.66116	0.69617	0.67606	0.66762	0.68024	0.68659	0.68556	0.68052	0.69611	0.67185	0.44514	0.66915	0.67746	0.6623	0.67804	0.67655	0.53733	0.66538	0.69026	0.68778	0.66915	0.671	0.69055
629.63	0.78978	0.77604	0.75545	0.7671	0.7364	0.76259	0.7838	0.77144	0.76998	0.73827	0.71367	0.74679	0.73128	0.70184	0.73748	0.72846	0.7205	0.73358	0.7324	0.73215	0.7271	0.73315	0.70686	0.47633	0.7192	0.72238	0.71436	0.72483	0.72434	0.57879	0.70891	0.73772	0.73091	0.71181	0.70706	0.74289
630.65	0.81995	0.80295	0.79386	0.81094	0.78981	0.80626	0.81341	0.79797	0.80496	0.78156	0.7611	0.78281	0.78147	0.73914	0.77075	0.77549	0.76167	0.77568	0.77574	0.76999	0.76528	0.76891	0.75439	0.50394	0.76261	0.76582	0.75448	0.76542	0.77256	0.62197	0.75481	0.7808	0.77747	0.75633	0.75111	0.79087
631.64	0.85103	0.84006	0.83206	0.84308	0.82998	0.83827	0.85004	0.83196	0.84638	0.82295	0.80662	0.82017	0.81919	0.77205	0.80725	0.80435	0.80125	0.81084	0.81765	0.80513	0.80666	0.81029	0.79065	0.52416	0.81057	0.80335	0.80064	0.79825	0.81857	0.65714	0.80071	0.81942	0.82337	0.80405	0.79598	0.82767
632.65	0.8815	0.86399	0.86926	0.87861	0.87458	0.88089	0.8999	0.87149	0.87621	0.84986	0.85288	0.87304	0.85577	0.8185	0.85428	0.83848	0.8456	0.84784	0.86783	0.83998	0.84458	0.84407	0.83055	0.55136	0.85523	0.84505	0.85025	0.8326	0.86609	0.69762	0.85119	0.86325	0.85806	0.8384	0.8336	0.87752
633.64	0.90585	0.89904	0.88529	0.90981	0.89343	0.91493	0.92079	0.89394	0.89936	0.88406	0.88056	0.91216	0.88874	0.85441	0.88962	0.86507	0.87472	0.87814	0.89413	0.86092	0.88303	0.88815	0.86742	0.57942	0.88491	0.88005	0.88435	0.86329	0.90183	0.73165	0.88474	0.89032	0.88833	0.87691	0.86677	0.90913
634.65	0.93107	0.92272	0.90306	0.9264	0.92852	0.93834	0.94655	0.91936	0.92725	0.92193	0.91324	0.94154	0.92445	0.88743	0.91881	0.88546	0.90611	0.89501	0.92417	0.88226	0.911	0.92106	0.8998	0.65033	0.91259	0.9162	0.9109	0.88786	0.93843	0.75734	0.91752	0.91553	0.91869	0.90817	0.90657	0.93715
635.64	0.95498	0.9491	0.92314	0.94641	0.93789	0.96254	0.9711	0.9395	0.9528	0.93873	0.93914	0.96639	0.94338	0.92894	0.94318	0.91547	0.92854	0.9224	0.94942	0.9079	0.94399	0.95026	0.92247	0.73845	0.93946	0.94495	0.9465	0.92003	0.96012	0.78097	0.94977	0.93607	0.94676	0.93219	0.93964	0.9602
636.65	0.97293	0.9692	0.9402	0.96535	0.95346	0.98039	0.97754	0.9577	0.96422	0.94462	0.95	0.98059	0.96439	0.95496	0.96785	0.94818	0.94567	0.94061	0.96601	0.92949	0.96483	0.96686	0.9435	0.77855	0.95484	0.97414	0.96697	0.9509	0.97692	0.80742	0.95991	0.95721	0.96675	0.95321	0.96197	0.97875
637.66	0.97283	0.98751	0.93915	0.97539	0.96054	0.98774	0.97389	0.95918	0.97031	0.96283	0.95017	0.9831	0.97499	0.95696	0.9563	0.96169	0.95497	0.95589	0.96532	0.94073	0.98002	0.97905	0.95027	0.79145	0.9689	0.98237	0.96815	0.96893	0.98216	0.82072	0.96699	0.95811	0.97994	0.96922	0.98117	0.98414
638.65	0.96733	0.98464	0.9654	0.96923	0.95605	0.98359	0.97538	0.96208	0.97391	0.97454	0.94445	0.99037	0.97931	0.95622	0.96441	0.96515	0.95635	0.96628	0.97128	0.95483	0.97808	0.98104	0.94724	0.78688	0.97393	0.9877	0.98049	0.97459	0.98097	0.82291	0.96948	0.97021	0.98828	0.97196	0.99277	0.99392
639.66	0.95887	0.96969	0.96321	0.95469	0.93503	0.9847	0.96495	0.9698	0.9768	0.96471	0.9384	0.98347	0.97165	0.9554	0.95718	0.95825	0.94884	0.97846	0.96967	0.96446	0.98283	0.98078	0.95419	0.73876	0.97879	0.98867	0.98624	0.97153	0.97598	0.82822	0.95957	0.97772	0.99154	0.97431	0.98949	0.99646
640.65	0.95151	0.95276	0.94925	0.93988	0.92048	0.98143	0.94881	0.96708	0.9662	0.96175	0.91438	0.96623	0.9608	0.93969	0.95578	0.94586	0.9398	0.97376	0.95681	0.96273	0.97795	0.97481	0.94215	0.65709	0.97901	0.97891	0.97529	0.95978	0.97386	0.82613	0.9453	0.9699	0.98468	0.974	0.97665	0.98539
641.66	0.93018	0.93314	0.92842	0.90895	0.89113	0.95616	0.93713	0.94572	0.95567	0.95364	0.89565	0.95655	0.95332	0.91676	0.93445	0.91773	0.92264	0.96411	0.94473	0.94434	0.96502	0.9661	0.93235	0.62145	0.96174	0.96326	0.96027	0.93485	0.95822	0.8115	0.93521	0.95371	0.96969	0.95822	0.95364	0.96861
642.65	0.90742	0.89611	0.9087	0.88874	0.85368	0.92748	0.91656	0.9166	0.9351	0.92485	0.86947	0.932	0.93569	0.89885	0.92133	0.89324	0.89602	0.93525	0.92556	0.92501	0.93995	0.94165	0.91165	0.60082	0.93342	0.93767	0.94506	0.91252	0.93483	0.78538	0.90931	0.92934	0.94544	0.93313	0.92206	0.94401
643.66	0.88229	0.86629	0.87011	0.87165	0.82299	0.91036	0.90059	0.90003	0.9136	0.8971	0.85608	0.90927	0.9146	0.87589	0.89639	0.87604	0.87477	0.91854	0.9034	0.90842	0.92169	0.91917	0.89776	0.58844	0.91801	0.91709	0.91509	0.89575	0.91489	0.77032	0.89322	0.90444	0.91959	0.91302	0.88953	0.92136
644.64	0.85695	0.84036	0.84653	0.8502	0.79429	0.87824	0.87423	0.87311	0.88051	0.87439	0.81647	0.88858	0.89068	0.8424	0.87708	0.8471	0.84802	0.89382	0.88181	0.87769	0.89321	0.88782	0.8704	0.56825	0.88378	0.88535	0.87973	0.87372	0.882	0.74451	0.88076	0.87082	0.88822	0.88284	0.85783	0.8911
645.65	0.82279	0.81256	0.81527	0.8169	0.75268	0.83357	0.8374	0.84759	0.84856	0.83697	0.79018	0.85491	0.86371	0.81298	0.84116	0.81288	0.81048	0.86111	0.85574	0.85499	0.85478	0.84913	0.8447	0.54315	0.84175	0.85169	0.84366	0.83698	0.84061	0.71112	0.84532	0.8341	0.85259	0.83719	0.82279	0.85331
646.64	0.78852	0.78207	0.78761	0.79451	0.73008	0.81455	0.81028	0.81843	0.81289	0.80792	0.76085	0.81466	0.82843	0.78908	0.80746	0.78831	0.78363	0.83914	0.82027	0.82849	0.82121	0.81632	0.80876	0.51452	0.8095	0.82045	0.80914	0.80766	0.80382	0.67812	0.81508	0.79921	0.81377	0.79585	0.78718	0.81534
647.65	0.75456	0.75128	0.75094	0.75247	0.69524	0.78772	0.77703	0.78939	0.77242	0.76515	0.72875	0.77354	0.78622	0.75388	0.77239	0.75238	0.74895	0.81448	0.78179	0.79681	0.78051	0.7778	0.77295	0.48472	0.77259	0.78645	0.7672	0.76653	0.76352	0.64745	0.78485	0.77133	0.77425	0.75596	0.75481	0.76989
648.64	0.73612	0.72794	0.72128	0.72378	0.67611	0.75856	0.75056	0.75267	0.74029	0.73238	0.6952	0.74269	0.75447	0.72998	0.74574	0.72112	0.71749	0.78001	0.75591	0.76024	0.7514	0.74433	0.74118	0.45934	0.73284	0.74613	0.72951	0.73246	0.72701	0.6152	0.7533	0.7372	0.74123	0.71945	0.72368	0.73166
649.65	0.70234	0.70954	0.68847	0.69006	0.64954	0.72924	0.73353	0.70997	0.70549	0.69801	0.66757	0.68922	0.7187	0.70888	0.7055	0.69094	0.67816	0.74198	0.7209	0.72737	0.72097	0.71202	0.70103	0.42486	0.6954	0.70989	0.6903	0.6883	0.68735	0.57551	0.70965	0.69701	0.70252	0.67709	0.68525	0.6808
650.63	0.66815	0.67103	0.65611	0.66168	0.63213	0.70297	0.70847	0.68001	0.66212	0.66436	0.62409	0.65522	0.67886	0.67383	0.6667	0.64958	0.64602	0.71096	0.67457	0.6862	0.68358	0.67321	0.65769	0.39991	0.65709	0.67445	0.64783	0.65364	0.65629	0.53816	0.67067	0.66989	0.66428	0.6444	0.64512	0.64382
651.64	0.64076	0.64211	0.6207	0.63409	0.60243	0.67136	0.68077	0.64935	0.63389	0.62102	0.58598	0.61697	0.63791	0.6407	0.63626	0.61085	0.6052	0.66849	0.63952	0.65417	0.64593	0.63056	0.62208	0.37576	0.61729	0.6372	0.6059	0.61665	0.62272	0.50291	0.63199	0.63327	0.63127	0.60141	0.61203	0.60564
652.63	0.61175	0.62616	0.5955	0.60713	0.58468	0.64524	0.65238	0.62545	0.60776	0.59954	0.55892	0.58251	0.6082	0.6186	0.60433	0.57929	0.57885	0.63671	0.60667	0.62566	0.61535	0.60764	0.58714	0.35482	0.58063	0.60963	0.57063	0.58657	0.59369	0.47259	0.59357	0.59873	0.59902	0.56839	0.57538	0.57648
653.64	0.57082	0.58964	0.56964	0.57482	0.54951	0.62402	0.61862	0.58962	0.57383	0.56197	0.52288	0.54146	0.56286	0.5811	0.5667	0.543	0.53851	0.59974	0.56985	0.5888	0.57552	0.56873	0.54392	0.32833	0.53631	0.57362	0.52939	0.5478	0.55453	0.43493	0.55558	0.55674	0.56265	0.52798	0.5382	0.53666
654.62	0.53704	0.55363	0.54199	0.55551	0.51904	0.59503	0.57818	0.57087	0.5409	0.5252	0.49623	0.51382	0.52264	0.54535	0.54287	0.51922	0.50956	0.56125	0.52464	0.56031	0.53487	0.53118	0.51056	0.30682	0.5018	0.53865	0.49895	0.52253	0.52351	0.4002	0.5146	0.53008	0.53299	0.49491	0.5099	0.50638
655.63	0.51506	0.53148	0.52065	0.53904	0.49976	0.57724	0.5645	0.54448	0.5239	0.49889	0.47509	0.49634	0.49988	0.51487	0.52327	0.5026	0.48401	0.5419	0.50412	0.52957	0.51432	0.50339	0.48803	0.29284	0.47108	0.50443	0.47556	0.49804	0.49718	0.37611	0.49094	0.50042	0.50356	0.4661	0.48795	0.4821
656.62	0.48974	0.50008	0.49929	0.50638	0.4745	0.55132	0.53724	0.50721	0.49101	0.47405	0.44856	0.47688	0.4691	0.48911	0.50028	0.4722	0.45933	0.51284	0.47538	0.49335	0.4834	0.47937	0.45543	0.27485	0.44	0.46919	0.44505	0.46836	0.46339	0.34676	0.4644	0.46938	0.47052	0.44596	0.46137	0.45456
657.63	0.47737	0.47927	0.47194	0.48752	0.45364	0.53222	0.51966	0.48064	0.46673	0.45234	0.42179	0.46972	0.44205	0.46313	0.47414	0.45461	0.43072	0.4873	0.45144	0.46388	0.46084	0.44631	0.43117	0.26428	0.41426	0.44279	0.41412	0.44485	0.43523	0.32305	0.44344	0.4444	0.44446	0.4233	0.44289	0.43107
658.61	0.45809	0.4599	0.44411	0.46563	0.44664	0.516	0.49195	0.46559	0.43863	0.42824	0.40755	0.4483	0.41674	0.44498	0.44557	0.43438	0.41101	0.47027	0.41566	0.4432	0.43404	0.42338	0.40728	0.24742	0.38874	0.42102	0.38988	0.41795	0.40956	0.30802	0.41074	0.42719	0.41799	0.40125	0.41907	0.41076
659.62	0.44929	0.44329	0.41557	0.43651	0.43275	0.49775	0.47913	0.44611	0.42868	0.40615	0.38666	0.43142	0.39682	0.42424	0.41579	0.40631	0.39484	0.44946	0.39569	0.42143	0.41611	0.40246	0.38204	0.23695	0.36502	0.39884	0.36554	0.39412	0.39119	0.29868	0.39434	0.41388	0.39412	0.38099	0.3937	0.39391
660.61	0.43237	0.43776	0.4032	0.41426	0.41315	0.48618	0.45943	0.42683	0.40551	0.38901	0.37945	0.40948	0.37625	0.40934	0.39641	0.37683	0.37983	0.42408	0.37216	0.40106	0.38612	0.38718	0.36893	0.22314	0.34558	0.38196	0.34317	0.36489	0.36698	0.28476	0.37416	0.39302	0.37345	0.35992	0.37607	0.36908
661.62	0.4245	0.4275	0.39013	0.41313	0.40939	0.48086	0.4569	0.4349	0.39637	0.38187	0.36731	0.39639	0.37137	0.39007	0.37912	0.36965	0.36871	0.41413	0.35932	0.39452	0.37203	0.37839	0.3569	0.21407	0.33087	0.36995	0.32863	0.353	0.36536	0.27924	0.35819	0.38213	0.36161	0.34722	0.36393	0.35193
662.6	0.40709	0.40635	0.39119	0.40936	0.40021	0.46632	0.45598	0.42345	0.38178	0.36323	0.36027	0.37994	0.36407	0.36777	0.36916	0.3554	0.35948	0.39948	0.34937	0.38107	0.36022	0.35906	0.34459	0.20231	0.31503	0.35382	0.31826	0.3366	0.35376	0.26622	0.34283	0.36643	0.35138	0.33158	0.34793	0.33911
663.61	0.40129	0.39547	0.39557	0.39436	0.38948	0.44618	0.46392	0.40392	0.38077	0.35633	0.34133	0.36434	0.35866	0.34877	0.37069	0.3413	0.35207	0.37615	0.34641	0.36133	0.35075	0.34404	0.3293	0.19364	0.30494	0.3377	0.31529	0.32447	0.34108	0.25372	0.33875	0.3458	0.34103	0.31721	0.33297	0.31874
664.59	0.39415	0.38126	0.39198	0.3892	0.3735	0.4453	0.46677	0.38705	0.36434	0.34817	0.33335	0.35828	0.35348	0.32438	0.36036	0.33368	0.33194	0.36897	0.34612	0.34681	0.33417	0.33004	0.31445	0.18623	0.29179	0.32555	0.30516	0.31653	0.32787	0.24377	0.32956	0.32074	0.32534	0.30313	0.32093	0.30308
665.6	0.3961	0.37087	0.38635	0.38491	0.3745	0.43801	0.46833	0.38323	0.35826	0.34288	0.32568	0.35429	0.34886	0.31281	0.35076	0.33656	0.32692	0.36498	0.34717	0.3446	0.33388	0.32402	0.29895	0.17687	0.28458	0.32074	0.3019	0.31908	0.32037	0.23729	0.32132	0.31566	0.31362	0.295	0.30756	0.29246
666.59	0.38422	0.35778	0.36772	0.3665	0.35634	0.42375	0.4501	0.36386	0.35067	0.32439	0.31284	0.3374	0.33639	0.29795	0.33316	0.32548	0.31742	0.35247	0.33319	0.3315	0.32862	0.30548	0.28471	0.16855	0.26753	0.3078	0.28837	0.30078	0.29836	0.22756	0.3068	0.29975	0.29784	0.26924	0.29277	0.2779
667.57	0.38674	0.34711	0.35334	0.36015	0.34964	0.42047	0.44501	0.35692	0.34857	0.3235	0.31463	0.33385	0.33417	0.28994	0.32933	0.31557	0.31129	0.34814	0.32785	0.32405	0.32216	0.30704	0.285	0.16434	0.25627	0.29385	0.28255	0.29495	0.29069	0.22663	0.29479	0.29035	0.28137	0.2602	0.28642	0.26579
668.58	0.38112	0.33777	0.32949	0.36257	0.34325	0.43585	0.43282	0.35323	0.33906	0.31045	0.30861	0.32977	0.33448	0.27835	0.30959	0.31001	0.30818	0.35921	0.3269	0.32173	0.3226	0.30103	0.27989	0.16031	0.25189	0.28958	0.26937	0.28992	0.28561	0.22959	0.28602	0.28668	0.27248	0.24991	0.27891	0.25194
669.56	0.37642	0.33721	0.32676	0.36137	0.34132	0.43646	0.41576	0.34777	0.32803	0.31191	0.30651	0.32388	0.33439	0.27552	0.30284	0.30864	0.31212	0.36309	0.31855	0.31791	0.3264	0.30215	0.28001	0.15684	0.24659	0.2866	0.26295	0.28074	0.2725	0.22823	0.27672	0.28142	0.26629	0.24218	0.27277	0.24318
670.57	0.36998	0.32558	0.3113	0.35115	0.32078	0.43314	0.4008	0.32803	0.32276	0.30933	0.29436	0.31113	0.33091	0.26434	0.29795	0.30227	0.30394	0.36185	0.30986	0.3082	0.31689	0.29665	0.27345	0.15133	0.23996	0.27524	0.2509	0.26719	0.25948	0.2301	0.27061	0.26371	0.26028	0.23471	0.26405	0.23527
671.55	0.37054	0.3221	0.30793	0.34478	0.31604	0.43023	0.39763	0.32069	0.30969	0.30704	0.2929	0.30657	0.33289	0.2629	0.29723	0.29725	0.29854	0.3618	0.30696	0.30208	0.30946	0.28897	0.268	0.15037	0.24138	0.27531	0.24597	0.26744	0.25532	0.23295	0.26805	0.2588	0.25559	0.23689	0.25533	0.23138
672.56	0.35519	0.3244	0.29591	0.33401	0.30232	0.4169	0.37284	0.31548	0.30391	0.29565	0.27706	0.28911	0.32727	0.25923	0.27661	0.28701	0.28272	0.35671	0.29064	0.29261	0.30122	0.27574	0.25052	0.14213	0.24065	0.27469	0.22827	0.26003	0.24408	0.23644	0.25196	0.2508	0.24667	0.22304	0.24366	0.21887
673.54	0.34678	0.32348	0.28301	0.31902	0.27919	0.38433	0.35838	0.30726	0.28978	0.28297	0.26405	0.28011	0.32277	0.25578	0.26291	0.28085	0.26317	0.33755	0.27179	0.28593	0.28617	0.26837	0.23657	0.13524	0.22787	0.2642	0.21119	0.24843	0.22845	0.2311	0.24148	0.24427	0.23303	0.21369	0.23012	0.2157
674.55	0.33601	0.32566	0.27148	0.31092	0.26825	0.3629	0.34473	0.29769	0.28532	0.26696	0.25231	0.26975	0.31428	0.25872	0.25233	0.26604	0.24979	0.3195	0.25241	0.27616	0.27006	0.25588	0.2229	0.12938	0.21504	0.25581	0.19672	0.24116	0.22309	0.22243	0.22811	0.23942	0.22577	0.20287	0.22079	0.20771
675.53	0.32495	0.31874	0.26743	0.29878	0.26917	0.33631	0.33347	0.29276	0.26597	0.25479	0.23907	0.25878	0.30891	0.25443	0.24186	0.25188	0.24037	0.30252	0.23425	0.26339	0.26024	0.24491	0.20306	0.12553	0.20356	0.25006	0.18872	0.23285	0.21891	0.21298	0.21787	0.23294	0.21098	0.19064	0.2085	0.19735
676.54	0.30883	0.30872	0.25781	0.2911	0.25705	0.31244	0.31058	0.27844	0.2576	0.23867	0.22589	0.23837	0.29945	0.24368	0.22651	0.23542	0.22531	0.28399	0.21924	0.2504	0.24848	0.2303	0.18845	0.11542	0.19032	0.2411	0.17561	0.22439	0.20719	0.20538	0.20283	0.21555	0.20055	0.17956	0.19851	0.18056
677.52	0.30513	0.30438	0.24266	0.28184	0.24811	0.30719	0.30582	0.26583	0.24709	0.22915	0.21677	0.23282	0.29	0.24393	0.22693	0.22947	0.21795	0.27571	0.21291	0.24515	0.24209	0.21934	0.18217	0.11118	0.17998	0.23844	0.17881	0.21668	0.20056	0.20027	0.20507	0.21089	0.19719	0.17004	0.18759	0.17458
678.5	0.2918	0.28767	0.23409	0.26561	0.23518	0.29205	0.28474	0.24729	0.2305	0.22559	0.20653	0.21736	0.2704	0.23464	0.21686	0.2112	0.20353	0.25847	0.19214	0.23226	0.22413	0.20116	0.16533	0.10374	0.16837	0.23046	0.17391	0.20487	0.19266	0.19108	0.19136	0.19668	0.18326	0.15674	0.17697	0.16256
679.51	0.28597	0.27415	0.23231	0.26592	0.23075	0.28612	0.2723	0.24213	0.22165	0.22836	0.19125	0.21351	0.26215	0.2198	0.21404	0.20838	0.19436	0.25209	0.18677	0.22284	0.21607	0.19664	0.15393	0.099438	0.16561	0.22389	0.1778	0.20137	0.19247	0.19592	0.1889	0.18805	0.17728	0.15264	0.16355	0.15419
680.49	0.27817	0.26456	0.20959	0.25422	0.21657	0.273	0.25806	0.23448	0.22572	0.21905	0.19021	0.19693	0.24905	0.20052	0.19392	0.19653	0.18216	0.23164	0.18246	0.22026	0.2057	0.18623	0.14769	0.090894	0.15617	0.21198	0.16491	0.19388	0.18541	0.18712	0.17874	0.18537	0.17361	0.14345	0.1545	0.14378
681.5	0.27812	0.26559	0.21487	0.25284	0.21163	0.2714	0.26464	0.24081	0.22479	0.22047	0.1966	0.20991	0.24077	0.20132	0.19682	0.19972	0.18044	0.23115	0.18251	0.21678	0.2015	0.1879	0.14639	0.091541	0.15873	0.20292	0.17449	0.18895	0.18969	0.19548	0.17952	0.18701	0.17096	0.14071	0.14946	0.14845
682.48	0.2664	0.24631	0.21117	0.2421	0.19257	0.26254	0.25397	0.23464	0.20765	0.20979	0.1884	0.20276	0.2322	0.18272	0.18774	0.19845	0.17197	0.22465	0.17476	0.21067	0.18854	0.18199	0.13386	0.081786	0.15113	0.1918	0.15738	0.18332	0.18211	0.19908	0.16978	0.17834	0.15928	0.13621	0.14373	0.14079
683.49	0.27227	0.24672	0.21691	0.24474	0.19192	0.2558	0.25489	0.22668	0.21327	0.21009	0.19425	0.21377	0.2323	0.1754	0.1901	0.19901	0.1732	0.22653	0.17877	0.20845	0.19685	0.19369	0.14385	0.084991	0.15197	0.18729	0.15649	0.18213	0.17998	0.20379	0.16617	0.17534	0.16313	0.1394	0.14941	0.14322
684.47	0.26075	0.22944	0.21004	0.21805	0.18079	0.24319	0.24787	0.21539	0.21017	0.18826	0.1952	0.20478	0.22226	0.16886	0.18204	0.17785	0.16643	0.21719	0.17178	0.20455	0.19011	0.18669	0.14426	0.08381	0.14534	0.17727	0.14395	0.1689	0.17287	0.20226	0.15853	0.16373	0.15442	0.1301	0.14693	0.14051
685.45	0.25316	0.23049	0.21856	0.22408	0.16675	0.24474	0.24676	0.20198	0.20255	0.17627	0.18746	0.219	0.22331	0.17789	0.18656	0.18432	0.15516	0.22443	0.16944	0.19898	0.19018	0.17556	0.14768	0.090125	0.14415	0.17864	0.13809	0.1687	0.16233	0.21515	0.15839	0.15319	0.15176	0.12876	0.14749	0.15011
686.46	0.24191	0.21773	0.20659	0.20932	0.15861	0.23846	0.22685	0.18547	0.19582	0.16864	0.17572	0.20136	0.21825	0.16727	0.17835	0.1748	0.14655	0.21227	0.15946	0.20395	0.18611	0.17283	0.1444	0.086737	0.13637	0.17039	0.12208	0.16621	0.14557	0.21596	0.14588	0.14795	0.14146	0.12502	0.14466	0.1415
687.44	0.24659	0.22496	0.21578	0.2112	0.17805	0.23049	0.22617	0.19598	0.20656	0.16957	0.17164	0.19646	0.2177	0.17001	0.17375	0.17001	0.15499	0.20675	0.16041	0.21119	0.18896	0.1689	0.14268	0.093701	0.14241	0.16826	0.1301	0.16543	0.15419	0.22178	0.14429	0.14971	0.14627	0.12599	0.14023	0.14292
688.44	0.24002	0.23362	0.21091	0.21052	0.17714	0.22834	0.22125	0.21294	0.20352	0.15942	0.16309	0.17539	0.21888	0.17774	0.17023	0.16923	0.1557	0.20194	0.15894	0.2128	0.18159	0.15855	0.13669	0.084396	0.13979	0.17098	0.12761	0.16386	0.15174	0.22847	0.14583	0.14713	0.14097	0.11963	0.13619	0.13218
689.42	0.23443	0.23251	0.19554	0.20947	0.17389	0.22047	0.2092	0.20491	0.2041	0.16298	0.15299	0.1637	0.22673	0.16982	0.15404	0.17048	0.15831	0.19802	0.15402	0.20609	0.17927	0.15142	0.13057	0.076551	0.13665	0.16891	0.12239	0.15547	0.1484	0.22715	0.13986	0.14398	0.13941	0.11887	0.13357	0.12536
690.43	0.23607	0.22787	0.18434	0.202	0.17934	0.21418	0.19247	0.20931	0.20446	0.16231	0.14796	0.15408	0.22663	0.1687	0.14488	0.16558	0.16519	0.192	0.14839	0.20686	0.18137	0.1527	0.12496	0.074588	0.13536	0.16648	0.11988	0.15204	0.15202	0.22953	0.12945	0.13974	0.1417	0.11838	0.12696	0.11335
691.41	0.23105	0.23087	0.17942	0.2052	0.16198	0.20495	0.1874	0.20613	0.19833	0.16495	0.13141	0.1541	0.22902	0.16008	0.13564	0.16011	0.15934	0.1921	0.15043	0.19126	0.1716	0.14727	0.11126	0.070975	0.13137	0.16682	0.1173	0.14839	0.14861	0.23609	0.12894	0.13139	0.13717	0.116	0.11562	0.11502
692.39	0.21508	0.21458	0.16707	0.18981	0.14018	0.19947	0.17401	0.17962	0.18484	0.15373	0.12288	0.14075	0.22536	0.14502	0.12634	0.14825	0.14183	0.17941	0.14569	0.17189	0.15328	0.13932	0.1024	0.062847	0.11624	0.15549	0.10387	0.14118	0.12947	0.22691	0.12189	0.12113	0.1241	0.10672	0.11152	0.10394
693.39	0.19639	0.19437	0.16829	0.1846	0.12886	0.19201	0.15864	0.16076	0.18178	0.15462	0.11916	0.13152	0.21996	0.13402	0.11452	0.14124	0.13169	0.17916	0.13799	0.15998	0.14169	0.12745	0.097839	0.061191	0.11658	0.14195	0.094879	0.13915	0.12488	0.22036	0.11417	0.11306	0.12051	0.10211	0.10288	0.10247
694.38	0.18125	0.17669	0.15745	0.17456	0.11478	0.172	0.15013	0.16318	0.16606	0.13885	0.11518	0.11859	0.19875	0.12449	0.11062	0.13138	0.10818	0.16675	0.1377	0.15473	0.12688	0.11148	0.085801	0.058111	0.10951	0.13076	0.079769	0.13645	0.1078	0.21061	0.10365	0.10892	0.10799	0.094448	0.097445	0.093382
695.38	0.15615	0.167	0.15199	0.16008	0.093293	0.15653	0.14696	0.14569	0.14873	0.13733	0.11626	0.10165	0.18182	0.11539	0.093803	0.11358	0.098391	0.15455	0.13041	0.14206	0.10868	0.10914	0.080065	0.044038	0.10266	0.12502	0.071228	0.1248	0.09259	0.19596	0.098971	0.10115	0.093649	0.083561	0.093587	0.08205
696.36	0.12379	0.13851	0.13623	0.12482	0.076757	0.12925	0.12074	0.12417	0.12716	0.1074	0.10083	0.076668	0.15455	0.10509	0.072059	0.09401	0.07685	0.12779	0.10464	0.12668	0.096218	0.079024	0.065927	0.036722	0.084094	0.10605	0.05277	0.10481	0.072708	0.15752	0.077752	0.087915	0.084392	0.064445	0.084689	0.065844
697.34	0.10433	0.13134	0.12112	0.11116	0.070088	0.11484	0.10485	0.11329	0.11925	0.096147	0.09409	0.06566	0.13452	0.097204	0.065028	0.085108	0.072947	0.12614	0.10276	0.11984	0.09277	0.068598	0.061535	0.032905	0.079553	0.0956	0.045748	0.090182	0.069463	0.13899	0.07135	0.078494	0.081211	0.057967	0.081994	0.058457
698.34	0.095123	0.11787	0.095787	0.099743	0.063792	0.097771	0.091818	0.099464	0.10687	0.076841	0.087612	0.064823	0.11486	0.085044	0.052388	0.07802	0.064328	0.10666	0.092907	0.11553	0.089036	0.058892	0.054533	0.025981	0.065087	0.089552	0.034115	0.081694	0.061274	0.1164	0.057951	0.063272	0.075451	0.047064	0.072727	0.046552
699.32	0.07891	0.11251	0.084257	0.08249	0.046182	0.078766	0.072037	0.078221	0.091863	0.06986	0.066997	0.056103	0.098032	0.074644	0.042195	0.066075	0.05626	0.095887	0.071265	0.10512	0.080389	0.053676	0.047579	0.019394	0.052043	0.076997	0.033733	0.067823	0.051564	0.094663	0.049295	0.052297	0.0672	0.035683	0.054852	0.035459
700.33	0.064456	0.078353	0.058409	0.056685	0.036198	0.053085	0.046789	0.060305	0.074576	0.044922	0.042792	0.038937	0.072197	0.047748	0.036265	0.053894	0.03806	0.074888	0.051752	0.08434	0.067626	0.031674	0.034541	0.0167	0.035691	0.047949	0.023817	0.055009	0.039754	0.069487	0.031799	0.034905	0.057193	0.025497	0.043658	0.024428
701.31	0.069145	0.067798	0.04579	0.074885	0.037406	0.061678	0.048686	0.066584	0.069781	0.044802	0.054881	0.035687	0.064081	0.039726	0.040508	0.055894	0.03437	0.086153	0.049538	0.085192	0.065617	0.036369	0.045162	0.011173	0.03424	0.047168	0.02193	0.061723	0.039603	0.068508	0.034004	0.037913	0.055994	0.021081	0.047826	0.016785
702.29	0.068295	0.051371	0.044227	0.077715	0.024862	0.062212	0.043695	0.068024	0.062391	0.035099	0.057312	0.029155	0.055942	0.033379	0.031862	0.051758	0.019591	0.078638	0.033045	0.082684	0.067437	0.036222	0.045259	0.0075303	0.029441	0.043798	0.017972	0.066605	0.022751	0.059763	0.026944	0.036518	0.053595	0.013992	0.038212	0.014673
703.29	0.046606	0.03093	0.035163	0.054359	0.01729	0.049033	0.029537	0.052729	0.04107	0.023279	0.042656	0.011982	0.036862	0.022874	0.026489	0.03035	0.01415	0.058007	0.019476	0.058253	0.04788	0.033569	0.033077	0.0075036	0.017842	0.034719	0.014056	0.045677	0.0179	0.042189	0.01781	0.031475	0.036483	0.0095868	0.028879	0.015251
704.27	0.047127	0.01439	0.033299	0.059021	0.025229	0.067129	0.033763	0.057435	0.034437	0.024747	0.049634	0.012162	0.036177	0.019961	0.02513	0.03672	0.020106	0.058746	0.024475	0.057606	0.045763	0.032718	0.035497	0.0084546	0.018137	0.034981	0.011175	0.051366	0.017834	0.039158	0.018713	0.037163	0.032228	0.0091869	0.034845	0.017402
705.27	0.042723	0.021258	0.043939	0.077017	0.031859	0.076763	0.046092	0.07073	0.045704	0.034853	0.064656	0.022744	0.046844	0.029401	0.026698	0.048595	0.021183	0.066474	0.037353	0.069036	0.051409	0.039056	0.048181	0.010551	0.023798	0.048068	0.0099541	0.059355	0.017168	0.038446	0.02955	0.045762	0.034833	0.011079	0.039413	0.02851
706.25	0.037081	0.017795	0.041389	0.071562	0.037258	0.078976	0.042732	0.074669	0.046811	0.03753	0.062221	0.034488	0.048617	0.031983	0.018463	0.050422	0.025387	0.059102	0.036398	0.072442	0.04708	0.045648	0.050147	0.015898	0.028465	0.045991	0.013428	0.058934	0.021815	0.032192	0.030516	0.050915	0.031695	0.017342	0.034883	0.038475
707.23	0.038557	0.030333	0.02972	0.068071	0.049273	0.072386	0.047631	0.072115	0.046461	0.053495	0.070965	0.050073	0.05275	0.041101	0.012823	0.047943	0.037114	0.059264	0.03368	0.068294	0.038574	0.047981	0.060224	0.020146	0.029645	0.04552	0.010617	0.053129	0.034684	0.025958	0.032178	0.049499	0.028901	0.023327	0.043115	0.045495
708.23	0.055775	0.047627	0.043252	0.10254	0.069984	0.090033	0.067292	0.10345	0.067703	0.072503	0.086554	0.071828	0.07903	0.055297	0.021103	0.06843	0.053526	0.091017	0.053405	0.094932	0.06194	0.060191	0.0796	0.024624	0.047247	0.052012	0.021467	0.079749	0.041028	0.038209	0.044894	0.07051	0.040304	0.032158	0.055955	0.053186
709.21	0.069378	0.068076	0.053779	0.11195	0.07811	0.10166	0.088436	0.10915	0.09038	0.090149	0.095325	0.084943	0.098513	0.067781	0.033332	0.076108	0.065641	0.1076	0.06052	0.10926	0.076924	0.073033	0.091109	0.029842	0.054078	0.058474	0.026911	0.088786	0.051525	0.047897	0.054853	0.076264	0.051735	0.03901	0.061806	0.066269
710.21	0.091641	0.094156	0.06946	0.13643	0.093903	0.1262	0.10491	0.12474	0.11242	0.10273	0.11105	0.098812	0.11016	0.093657	0.057896	0.085837	0.080787	0.13342	0.072956	0.12303	0.095029	0.089268	0.10718	0.040271	0.066774	0.068837	0.046642	0.10099	0.069033	0.060644	0.064875	0.089021	0.069721	0.047146	0.07191	0.075658
711.19	0.11886	0.13186	0.093384	0.15739	0.11619	0.14429	0.13455	0.14724	0.14852	0.13408	0.13718	0.11268	0.13649	0.12096	0.082248	0.11009	0.10328	0.15767	0.098988	0.13939	0.12785	0.11249	0.12895	0.04701	0.080648	0.092905	0.062428	0.11598	0.084347	0.070395	0.083156	0.10144	0.092896	0.05809	0.088866	0.087964
712.17	0.14438	0.14308	0.11873	0.17806	0.14117	0.17112	0.15388	0.17632	0.17592	0.1546	0.15314	0.12895	0.15754	0.13927	0.10903	0.12877	0.11946	0.17537	0.12788	0.16754	0.15953	0.13574	0.14016	0.057927	0.094169	0.11332	0.084412	0.13403	0.097443	0.083441	0.10356	0.12061	0.11429	0.075484	0.099544	0.10019
713.17	0.17429	0.16661	0.13969	0.19663	0.15969	0.19625	0.17289	0.19018	0.19907	0.17789	0.1768	0.14316	0.17262	0.15476	0.13159	0.14889	0.13521	0.19148	0.14333	0.18656	0.17825	0.15786	0.16166	0.06913	0.10611	0.13103	0.097795	0.14648	0.11448	0.095008	0.11977	0.13022	0.13394	0.092145	0.11584	0.11475
714.15	0.19234	0.19443	0.17037	0.21863	0.18564	0.21077	0.18383	0.21653	0.22013	0.18916	0.20296	0.16453	0.19203	0.1794	0.15433	0.17013	0.15203	0.20592	0.16609	0.2074	0.20687	0.18406	0.18108	0.080278	0.12697	0.15323	0.12056	0.16107	0.13448	0.10579	0.14145	0.14839	0.15175	0.10835	0.13164	0.12866
715.13	0.21343	0.21001	0.18533	0.22862	0.20392	0.23787	0.19887	0.23787	0.23974	0.20335	0.21684	0.18847	0.21727	0.19092	0.16277	0.18503	0.18112	0.2255	0.18806	0.23097	0.22991	0.20696	0.19262	0.087913	0.13976	0.16454	0.13542	0.17569	0.15039	0.11784	0.15398	0.1662	0.1629	0.12795	0.1492	0.14179
716.13	0.2359	0.22911	0.19698	0.2563	0.2214	0.25636	0.21277	0.25349	0.24149	0.21254	0.2201	0.20265	0.2341	0.20746	0.1773	0.20234	0.20438	0.24013	0.21005	0.24799	0.24738	0.21776	0.20191	0.10197	0.15735	0.17739	0.14898	0.19465	0.16393	0.13089	0.16827	0.18202	0.17253	0.14402	0.16148	0.15531
717.11	0.25018	0.25182	0.21007	0.27167	0.232	0.27396	0.22966	0.27644	0.25717	0.21837	0.2261	0.21761	0.25515	0.22272	0.19312	0.22279	0.2225	0.26288	0.2217	0.2633	0.25829	0.23225	0.21408	0.10746	0.17147	0.18771	0.15847	0.20679	0.17395	0.14274	0.17912	0.19863	0.17859	0.15257	0.17496	0.1651
718.08	0.25225	0.26775	0.22467	0.27628	0.22977	0.29086	0.24499	0.28529	0.26738	0.22754	0.23675	0.22718	0.27318	0.25094	0.19938	0.23657	0.23328	0.28367	0.23747	0.2746	0.27718	0.24355	0.22086	0.11565	0.18309	0.20023	0.17074	0.21341	0.18342	0.14968	0.19255	0.21054	0.19498	0.16346	0.18165	0.17796
719.09	0.25603	0.26533	0.22231	0.28777	0.23396	0.29786	0.25819	0.28623	0.27665	0.23009	0.24854	0.23186	0.28654	0.26315	0.20712	0.23863	0.24876	0.29797	0.24816	0.27572	0.28589	0.25333	0.23747	0.12347	0.19343	0.20772	0.17931	0.22059	0.18624	0.15558	0.20096	0.21374	0.21008	0.17574	0.19506	0.18832
720.06	0.26599	0.28395	0.23456	0.30539	0.24714	0.30576	0.2629	0.29786	0.28045	0.25478	0.26331	0.24969	0.31626	0.28828	0.22511	0.25538	0.2612	0.31479	0.25216	0.29211	0.29521	0.26598	0.25068	0.13462	0.20831	0.22955	0.18923	0.23434	0.19826	0.16454	0.21598	0.22922	0.22001	0.18917	0.204	0.20373
721.06	0.26387	0.28811	0.25308	0.30613	0.24509	0.32072	0.26342	0.30108	0.29927	0.26425	0.27735	0.26615	0.3354	0.30391	0.23921	0.254	0.26467	0.33299	0.25822	0.30102	0.31479	0.28038	0.26703	0.14025	0.21616	0.24205	0.20205	0.23943	0.20379	0.17433	0.22766	0.23756	0.23339	0.20039	0.21589	0.21799
722.04	0.26765	0.30171	0.25438	0.30978	0.2514	0.31701	0.26573	0.30039	0.30708	0.26723	0.28618	0.26899	0.34921	0.3235	0.2431	0.2588	0.27588	0.33883	0.26566	0.312	0.33554	0.28255	0.27509	0.14557	0.22858	0.2571	0.20986	0.2495	0.21423	0.17605	0.23966	0.24289	0.24561	0.20596	0.21947	0.22975
723.02	0.27615	0.30791	0.25493	0.31668	0.26629	0.31457	0.27319	0.31047	0.31963	0.27835	0.29188	0.29586	0.37969	0.33209	0.25831	0.26844	0.29516	0.34178	0.27825	0.32274	0.34439	0.28947	0.28694	0.15561	0.24424	0.27297	0.22121	0.26527	0.2253	0.18612	0.24793	0.2547	0.25154	0.21809	0.23144	0.24352
724.02	0.28926	0.33202	0.27787	0.33484	0.27881	0.33278	0.27933	0.32923	0.32121	0.29734	0.30533	0.32005	0.40685	0.35382	0.26611	0.28631	0.31153	0.35299	0.29127	0.33934	0.35181	0.29737	0.29523	0.16483	0.26031	0.2907	0.23669	0.28477	0.24225	0.1988	0.25829	0.26885	0.25596	0.23616	0.2466	0.2575
724.99	0.29357	0.33421	0.28713	0.33278	0.2723	0.3368	0.2948	0.33071	0.33028	0.29839	0.31035	0.3208	0.41315	0.35532	0.26786	0.28816	0.31305	0.35384	0.3026	0.33728	0.35623	0.29565	0.29792	0.16876	0.2751	0.29365	0.24058	0.28801	0.24411	0.20022	0.26966	0.2748	0.26646	0.24453	0.25162	0.26663
725.97	0.30898	0.34183	0.29739	0.33496	0.28076	0.3438	0.31189	0.34467	0.3307	0.3043	0.32775	0.33404	0.42793	0.36964	0.27261	0.30269	0.31904	0.35382	0.31295	0.3493	0.34918	0.2952	0.30783	0.17351	0.2875	0.30317	0.25222	0.29421	0.25791	0.20195	0.2792	0.28558	0.26799	0.2552	0.26701	0.27491
726.97	0.30946	0.34787	0.31629	0.34689	0.27566	0.35723	0.32385	0.35767	0.33534	0.32317	0.34027	0.34792	0.44296	0.38246	0.28942	0.31454	0.31937	0.36015	0.32443	0.35866	0.34448	0.30295	0.31716	0.18278	0.29759	0.31088	0.26728	0.30815	0.25974	0.21281	0.28547	0.29292	0.27783	0.26765	0.28272	0.28926
727.95	0.31344	0.35762	0.32433	0.34259	0.27569	0.36891	0.32778	0.36761	0.33467	0.32989	0.34576	0.35214	0.44241	0.39425	0.29791	0.31246	0.31798	0.36644	0.32801	0.36442	0.3445	0.30168	0.31384	0.18558	0.30164	0.31438	0.27546	0.30566	0.26137	0.21665	0.2948	0.29554	0.28203	0.27338	0.2881	0.29589
728.92	0.31954	0.35465	0.31379	0.33205	0.2781	0.37415	0.33082	0.37621	0.34132	0.33661	0.34481	0.34999	0.43881	0.39354	0.31132	0.31105	0.31684	0.36742	0.33031	0.36328	0.34732	0.29852	0.30675	0.18392	0.30551	0.31276	0.27673	0.30202	0.26162	0.21843	0.29529	0.29982	0.28506	0.27318	0.2862	0.30198
729.92	0.31978	0.36074	0.3139	0.33436	0.28938	0.37115	0.32514	0.38173	0.34162	0.34455	0.34219	0.34291	0.44039	0.40807	0.31234	0.31905	0.32392	0.36594	0.33144	0.36196	0.34633	0.30361	0.30083	0.18149	0.30662	0.3161	0.28551	0.30224	0.26915	0.21882	0.2929	0.29691	0.28254	0.27556	0.29201	0.30048
730.9	0.31547	0.36986	0.30896	0.34645	0.28988	0.36857	0.31952	0.37218	0.34356	0.35266	0.34318	0.34855	0.44187	0.41275	0.31598	0.33056	0.32802	0.36614	0.32905	0.3598	0.34515	0.29927	0.29062	0.18128	0.30284	0.31219	0.28149	0.30433	0.26282	0.21625	0.28914	0.29353	0.28625	0.27661	0.29084	0.30373
731.87	0.32735	0.38296	0.31592	0.35784	0.30203	0.36597	0.32837	0.38313	0.35142	0.35293	0.34888	0.35972	0.44762	0.425	0.31985	0.33951	0.33816	0.36521	0.33472	0.36431	0.35045	0.30179	0.28992	0.18638	0.30475	0.31914	0.28746	0.31068	0.26982	0.20829	0.29636	0.29501	0.28733	0.28276	0.29458	0.30749
732.87	0.32517	0.37969	0.31473	0.35129	0.29569	0.35282	0.31766	0.37566	0.34443	0.3445	0.34251	0.35225	0.43811	0.41382	0.31179	0.33396	0.3322	0.35649	0.32658	0.35863	0.33999	0.29505	0.2778	0.17977	0.29458	0.31298	0.28125	0.30015	0.2625	0.19606	0.28651	0.29218	0.28216	0.27404	0.28441	0.3035
733.85	0.32618	0.39509	0.31987	0.36129	0.29257	0.35428	0.31717	0.3734	0.34502	0.33453	0.34132	0.35627	0.43869	0.41404	0.30304	0.33991	0.3284	0.35581	0.32661	0.35715	0.33373	0.28559	0.27837	0.18042	0.29075	0.31074	0.27934	0.30155	0.25858	0.18843	0.28459	0.28794	0.28015	0.26852	0.2822	0.30137
734.83	0.32485	0.37997	0.32035	0.35841	0.28771	0.36024	0.31713	0.37567	0.34523	0.33071	0.34395	0.35981	0.42606	0.39021	0.30751	0.33186	0.32357	0.34771	0.32224	0.35546	0.32704	0.27599	0.28107	0.17935	0.2819	0.29969	0.27517	0.30457	0.24962	0.17997	0.28018	0.2866	0.27544	0.26236	0.27801	0.29869
735.82	0.32231	0.37129	0.30826	0.33663	0.29331	0.35125	0.31613	0.37286	0.35192	0.32412	0.33702	0.35241	0.41113	0.37729	0.30059	0.31358	0.32341	0.34116	0.31471	0.34796	0.32529	0.2682	0.27176	0.17485	0.27504	0.29376	0.26745	0.29408	0.24782	0.17592	0.27392	0.27793	0.26642	0.24649	0.2685	0.28941
736.8	0.3147	0.35868	0.30486	0.32682	0.28174	0.3578	0.29972	0.3562	0.34518	0.32328	0.33433	0.34003	0.38635	0.35233	0.28976	0.30326	0.30896	0.33879	0.29889	0.32815	0.31719	0.25712	0.26037	0.16208	0.26226	0.27679	0.25586	0.27849	0.23653	0.17677	0.26171	0.26886	0.25857	0.23483	0.25494	0.27739
737.77	0.30701	0.35637	0.29801	0.33382	0.28384	0.36233	0.30866	0.36284	0.35159	0.32703	0.3425	0.33935	0.3729	0.3419	0.29219	0.30338	0.30375	0.33297	0.29477	0.32539	0.32056	0.25499	0.26307	0.15775	0.26454	0.2714	0.25482	0.2865	0.23393	0.17515	0.26285	0.26528	0.25539	0.23359	0.25969	0.27283
738.77	0.30382	0.34456	0.30046	0.32494	0.28285	0.34647	0.30464	0.36269	0.35813	0.33571	0.34798	0.34151	0.35522	0.32896	0.28838	0.30053	0.29576	0.31917	0.28237	0.31953	0.31689	0.25251	0.25521	0.15383	0.25604	0.26803	0.25167	0.28226	0.2275	0.16538	0.26076	0.26306	0.25273	0.22884	0.25677	0.26753
739.75	0.31305	0.35565	0.30911	0.33471	0.28317	0.3437	0.31053	0.36612	0.36092	0.32794	0.34724	0.34232	0.34875	0.33274	0.28937	0.29907	0.2877	0.31954	0.27583	0.31853	0.31596	0.24317	0.24814	0.1538	0.25369	0.27394	0.25109	0.27752	0.21937	0.17263	0.25897	0.26163	0.25036	0.21981	0.25186	0.26426
740.72	0.3147	0.35296	0.30657	0.34082	0.27953	0.3508	0.30709	0.36606	0.35421	0.32562	0.33913	0.33884	0.33461	0.32152	0.28657	0.28986	0.2761	0.31373	0.27019	0.31062	0.30396	0.24402	0.24233	0.14905	0.24556	0.26991	0.2466	0.27825	0.21515	0.17128	0.25636	0.2574	0.25038	0.22385	0.24646	0.25984
741.7	0.31849	0.34564	0.30339	0.33605	0.28428	0.35136	0.31071	0.36751	0.36078	0.3227	0.33474	0.34383	0.33349	0.31419	0.28179	0.28626	0.27563	0.3062	0.26504	0.31565	0.29663	0.24041	0.24175	0.14962	0.24993	0.27046	0.24644	0.27714	0.21801	0.17244	0.25274	0.2582	0.24914	0.22302	0.24702	0.26146
742.69	0.32924	0.33797	0.31542	0.34288	0.28615	0.35618	0.31366	0.36693	0.36436	0.31427	0.3303	0.33561	0.32948	0.31246	0.27626	0.28011	0.27768	0.30923	0.26666	0.30845	0.29418	0.23465	0.23637	0.14715	0.24076	0.2675	0.24569	0.27066	0.21521	0.18058	0.25081	0.25566	0.24879	0.2194	0.24546	0.25533
743.67	0.32349	0.32966	0.30844	0.33763	0.28023	0.36329	0.31089	0.35575	0.35668	0.31241	0.32514	0.32097	0.32149	0.31358	0.27291	0.26575	0.27303	0.30974	0.26234	0.30286	0.29204	0.24041	0.23361	0.14427	0.23563	0.26439	0.24037	0.26602	0.20896	0.1892	0.23987	0.24858	0.24535	0.21996	0.24196	0.25135
744.64	0.31571	0.32704	0.30498	0.33154	0.28518	0.36206	0.31412	0.35141	0.35328	0.32052	0.31685	0.32367	0.31607	0.30483	0.26751	0.26568	0.27193	0.30726	0.26219	0.29521	0.29215	0.25161	0.22966	0.1429	0.23459	0.25943	0.23888	0.2641	0.21441	0.18853	0.2403	0.24452	0.25179	0.22838	0.23857	0.24989
745.64	0.30189	0.30579	0.30588	0.31396	0.27576	0.35052	0.30746	0.34895	0.34615	0.30743	0.31581	0.30909	0.31293	0.2931	0.26211	0.25887	0.27301	0.30542	0.24818	0.29499	0.29117	0.2473	0.22762	0.14075	0.23132	0.25091	0.23639	0.24948	0.21256	0.18922	0.23277	0.2432	0.247	0.22253	0.2348	0.24284
746.61	0.29695	0.30852	0.30699	0.31073	0.28194	0.34219	0.29911	0.34545	0.33764	0.30543	0.31524	0.30195	0.30579	0.29316	0.26686	0.25034	0.27591	0.30454	0.2524	0.28386	0.29373	0.25164	0.22707	0.13904	0.22689	0.2477	0.23304	0.24259	0.20882	0.18881	0.2321	0.24086	0.24861	0.22477	0.2325	0.23875
747.59	0.29011	0.30281	0.29333	0.30187	0.28242	0.33213	0.28625	0.33596	0.3322	0.31204	0.31056	0.2993	0.30681	0.28123	0.26661	0.25028	0.26661	0.29302	0.24324	0.28432	0.29229	0.25169	0.22506	0.14078	0.23122	0.24287	0.23036	0.24088	0.20816	0.18561	0.22613	0.2436	0.25039	0.22633	0.22795	0.23823
748.58	0.2881	0.30047	0.29193	0.30702	0.28639	0.32892	0.28829	0.33506	0.32668	0.30695	0.3025	0.30324	0.30998	0.27219	0.26405	0.24936	0.26802	0.29679	0.24735	0.2796	0.28966	0.24446	0.22212	0.1405	0.2288	0.23955	0.22739	0.23653	0.21186	0.18855	0.2324	0.24219	0.25314	0.22153	0.22533	0.23288
749.56	0.28036	0.29174	0.27875	0.29812	0.2813	0.32638	0.27931	0.32314	0.32013	0.29901	0.30768	0.29792	0.30968	0.27163	0.25196	0.24304	0.26923	0.29427	0.24508	0.28364	0.29128	0.23641	0.22152	0.14172	0.22799	0.23701	0.21687	0.22793	0.20901	0.19139	0.22589	0.24058	0.2486	0.21672	0.22213	0.231
750.53	0.28407	0.30956	0.27276	0.29801	0.28366	0.32575	0.28441	0.3204	0.31332	0.30601	0.30224	0.29946	0.31294	0.27206	0.24684	0.24282	0.26073	0.29255	0.25685	0.28052	0.29038	0.23458	0.22098	0.1392	0.22971	0.24004	0.21418	0.2338	0.20474	0.19251	0.2356	0.24187	0.24776	0.21564	0.21567	0.23322
751.51	0.27999	0.31848	0.26964	0.29727	0.27179	0.32889	0.28068	0.3178	0.3195	0.30815	0.30173	0.29685	0.31498	0.26515	0.24049	0.24307	0.25582	0.29966	0.25235	0.2794	0.2976	0.23389	0.21759	0.13988	0.22904	0.2427	0.21248	0.23631	0.20306	0.19557	0.23159	0.24388	0.24585	0.20848	0.21145	0.23348
752.5	0.28231	0.32256	0.27233	0.30122	0.25547	0.33176	0.28256	0.31784	0.31606	0.30328	0.29981	0.29692	0.30783	0.26878	0.23591	0.24987	0.25051	0.30585	0.25337	0.27149	0.29893	0.23924	0.21431	0.13795	0.22246	0.24785	0.21003	0.24278	0.19237	0.20188	0.23452	0.23702	0.24739	0.20502	0.21094	0.23062
753.48	0.28156	0.32871	0.26978	0.3018	0.25578	0.32762	0.27064	0.32604	0.31758	0.29948	0.30797	0.28958	0.30184	0.27697	0.23875	0.24913	0.25232	0.29732	0.24305	0.27703	0.30107	0.2377	0.21701	0.13792	0.22623	0.25331	0.20963	0.24743	0.19188	0.19843	0.23095	0.24301	0.24336	0.20279	0.20965	0.23528
754.45	0.28159	0.33072	0.26588	0.30651	0.25848	0.32307	0.2682	0.33772	0.31357	0.2973	0.30398	0.28714	0.29457	0.26908	0.23849	0.25602	0.25277	0.29608	0.24341	0.27465	0.29205	0.23952	0.21779	0.13703	0.22164	0.25241	0.21173	0.25879	0.1916	0.19802	0.23539	0.24481	0.24006	0.1976	0.20899	0.23439
755.44	0.28796	0.32918	0.27455	0.33232	0.26561	0.33593	0.27376	0.33886	0.32146	0.29951	0.31207	0.29294	0.29887	0.27549	0.2464	0.27319	0.26251	0.30418	0.25187	0.28062	0.29731	0.24612	0.22361	0.14593	0.22828	0.25436	0.21092	0.27202	0.19756	0.2081	0.2383	0.25004	0.24467	0.19767	0.21973	0.23946
756.42	0.28732	0.31628	0.2724	0.33268	0.27681	0.33967	0.27843	0.34032	0.31073	0.29285	0.30993	0.29298	0.29778	0.2791	0.24699	0.27451	0.26804	0.30221	0.25309	0.28756	0.28894	0.24609	0.2299	0.14925	0.22737	0.2502	0.21304	0.27119	0.20076	0.21387	0.23964	0.24609	0.2442	0.19465	0.22129	0.24234
757.39	0.29312	0.32838	0.2748	0.32605	0.30141	0.34704	0.28039	0.34385	0.31609	0.29627	0.32015	0.29452	0.30204	0.28676	0.25582	0.2694	0.28259	0.30401	0.261	0.2998	0.29313	0.24795	0.23952	0.15635	0.2377	0.25452	0.22415	0.26875	0.21433	0.21978	0.24344	0.25471	0.24482	0.19913	0.22192	0.24494
758.36	0.30499	0.33969	0.28619	0.3319	0.30614	0.36231	0.29528	0.34609	0.3239	0.30043	0.31012	0.3019	0.30804	0.28374	0.26238	0.28139	0.28898	0.32112	0.27881	0.30774	0.29622	0.25724	0.24286	0.16118	0.24692	0.26195	0.23089	0.27738	0.22002	0.23399	0.25515	0.25786	0.25035	0.20503	0.22435	0.24495
759.36	0.30889	0.33134	0.28624	0.3287	0.3	0.36449	0.29259	0.341	0.32977	0.2959	0.3092	0.30073	0.31004	0.28405	0.2604	0.27826	0.28632	0.32037	0.27346	0.31696	0.30439	0.25382	0.24025	0.15972	0.25474	0.25986	0.23036	0.27217	0.21856	0.23274	0.25741	0.26085	0.24952	0.20495	0.2242	0.24591
760.33	0.30663	0.33661	0.29856	0.32359	0.30397	0.36373	0.29541	0.35304	0.3355	0.30651	0.31425	0.30562	0.31003	0.28968	0.26941	0.27775	0.29168	0.32772	0.27276	0.32703	0.31019	0.25971	0.24697	0.16393	0.26138	0.26409	0.24318	0.27338	0.22204	0.23003	0.25746	0.26131	0.25651	0.21018	0.22078	0.24834
761.3	0.31745	0.34784	0.30447	0.32617	0.30316	0.35929	0.30452	0.344	0.33832	0.30849	0.31504	0.31102	0.31185	0.29069	0.27255	0.28212	0.30602	0.32959	0.2806	0.32512	0.31817	0.25761	0.24656	0.1633	0.26959	0.27182	0.25016	0.2788	0.23118	0.22927	0.26482	0.26202	0.25711	0.21728	0.2266	0.24547
762.27	0.31885	0.3332	0.31154	0.33559	0.292	0.36069	0.31217	0.34028	0.32873	0.31513	0.31197	0.30999	0.31629	0.28421	0.27123	0.28925	0.30905	0.33657	0.28145	0.32553	0.31867	0.26336	0.25038	0.16102	0.2714	0.26665	0.24557	0.28469	0.23172	0.22386	0.2694	0.25598	0.25339	0.21791	0.22894	0.25013
763.27	0.31629	0.32108	0.30664	0.32608	0.29346	0.35239	0.31064	0.32933	0.32387	0.3169	0.31632	0.30977	0.31574	0.2854	0.26567	0.28834	0.30781	0.32649	0.27909	0.32348	0.32025	0.26299	0.24837	0.16192	0.26539	0.26516	0.24322	0.28284	0.22953	0.21214	0.26681	0.24984	0.25335	0.21087	0.22677	0.24993
764.24	0.31031	0.33317	0.31968	0.3263	0.29565	0.34811	0.30918	0.31944	0.32246	0.31914	0.31894	0.31509	0.31705	0.29504	0.27731	0.28899	0.30441	0.32927	0.27631	0.31714	0.32082	0.26652	0.25381	0.16612	0.26466	0.27324	0.25374	0.28779	0.23119	0.2061	0.25931	0.24435	0.25361	0.20933	0.23179	0.25322
765.21	0.31901	0.32639	0.3159	0.32065	0.2997	0.34879	0.30873	0.31932	0.32365	0.30721	0.31723	0.31777	0.32116	0.29062	0.26998	0.28154	0.30358	0.32675	0.27309	0.31585	0.32154	0.26267	0.25242	0.16692	0.26651	0.27398	0.25561	0.28378	0.23244	0.20826	0.26007	0.24434	0.24736	0.20709	0.23056	0.25371
766.18	0.31353	0.32406	0.302	0.32333	0.29619	0.3525	0.30562	0.33315	0.32819	0.31811	0.31818	0.31255	0.32196	0.29942	0.26719	0.28473	0.29131	0.32105	0.2653	0.31641	0.31788	0.26967	0.25183	0.16952	0.26723	0.27758	0.25102	0.28478	0.22288	0.2021	0.25269	0.24712	0.24849	0.20798	0.22802	0.25131
767.18	0.30769	0.32854	0.28892	0.31273	0.29833	0.35452	0.29244	0.34099	0.33631	0.3095	0.31697	0.31325	0.31871	0.29813	0.26653	0.27544	0.28778	0.30889	0.25899	0.32191	0.31547	0.25984	0.24573	0.16912	0.26274	0.28024	0.24875	0.27652	0.21642	0.19299	0.24457	0.25007	0.25017	0.20146	0.22504	0.24504
768.15	0.30549	0.32913	0.28593	0.31647	0.29028	0.35671	0.29425	0.34689	0.33906	0.30315	0.32494	0.30933	0.31689	0.29898	0.26459	0.27278	0.28807	0.30773	0.25529	0.32366	0.31841	0.25929	0.25094	0.16628	0.26807	0.27728	0.25368	0.27394	0.21747	0.18818	0.24314	0.25514	0.24758	0.20446	0.22766	0.24217
769.12	0.30741	0.32353	0.27677	0.31706	0.28807	0.36268	0.29443	0.34581	0.33218	0.30393	0.3269	0.30387	0.3138	0.29539	0.24955	0.27309	0.30465	0.3095	0.2586	0.32598	0.31334	0.25257	0.25132	0.16665	0.26986	0.27502	0.2433	0.27378	0.21965	0.18551	0.24882	0.25498	0.24633	0.20383	0.22231	0.23549
770.09	0.30227	0.32854	0.2665	0.31827	0.27742	0.35421	0.28887	0.34144	0.33002	0.30436	0.32739	0.29874	0.30319	0.29544	0.24917	0.2815	0.30565	0.30295	0.2561	0.32424	0.30995	0.24776	0.24539	0.16212	0.26651	0.27601	0.24005	0.27314	0.21878	0.17061	0.24431	0.25201	0.24651	0.20189	0.2199	0.2282
771.09	0.29405	0.32269	0.28481	0.31291	0.27222	0.3454	0.28897	0.32846	0.31473	0.28861	0.31928	0.29637	0.29243	0.28913	0.25245	0.26993	0.2965	0.3043	0.25457	0.31611	0.30306	0.23879	0.24056	0.15663	0.26415	0.2726	0.23896	0.2658	0.21015	0.16027	0.24425	0.24095	0.23298	0.19554	0.21012	0.22374
772.06	0.28825	0.32239	0.28287	0.31667	0.26124	0.339	0.28621	0.31614	0.30276	0.27221	0.3191	0.2906	0.28417	0.29129	0.2473	0.27328	0.28904	0.30532	0.24109	0.30122	0.29618	0.23107	0.24248	0.1533	0.2599	0.26821	0.2316	0.26594	0.21282	0.15807	0.23657	0.23238	0.22491	0.1856	0.20469	0.22301
773.03	0.2761	0.31689	0.28271	0.31283	0.25333	0.32701	0.27169	0.30749	0.29073	0.27486	0.31779	0.27672	0.27776	0.28416	0.24353	0.26828	0.28044	0.30412	0.23223	0.29469	0.2858	0.2212	0.23696	0.14743	0.25248	0.26398	0.22274	0.26172	0.20687	0.15306	0.22593	0.22195	0.22579	0.18218	0.19937	0.2178
774	0.27163	0.31578	0.27694	0.30574	0.25019	0.31445	0.26221	0.31605	0.2939	0.27251	0.3101	0.2699	0.27499	0.28233	0.25035	0.26087	0.2699	0.29024	0.22621	0.28426	0.28303	0.2212	0.22778	0.1421	0.24616	0.26088	0.22368	0.25899	0.20542	0.1453	0.21688	0.21654	0.22144	0.18048	0.19361	0.21551
774.99	0.25835	0.31021	0.27459	0.29841	0.24781	0.30959	0.25355	0.30165	0.2902	0.26198	0.29993	0.26862	0.26515	0.27656	0.24381	0.24571	0.2607	0.28608	0.21902	0.2729	0.27554	0.21655	0.21898	0.14047	0.23641	0.25058	0.21618	0.25466	0.19754	0.14437	0.21398	0.20989	0.21432	0.1701	0.18749	0.20959
775.96	0.25711	0.30049	0.26259	0.28571	0.24541	0.30986	0.23656	0.29426	0.28656	0.2601	0.29228	0.25982	0.25944	0.26184	0.23913	0.23992	0.26641	0.27602	0.20654	0.27525	0.26898	0.21093	0.20732	0.13659	0.22585	0.23981	0.2139	0.24991	0.20264	0.13833	0.20679	0.20541	0.21596	0.16487	0.18065	0.20561
776.93	0.25055	0.2938	0.25541	0.28107	0.24252	0.29231	0.238	0.2916	0.27491	0.2668	0.28244	0.25526	0.25161	0.25821	0.23488	0.23226	0.26458	0.26767	0.2141	0.27379	0.26346	0.21165	0.19567	0.13404	0.22625	0.23891	0.20957	0.24908	0.19741	0.1307	0.20657	0.20578	0.21177	0.16881	0.17628	0.19825
777.9	0.2501	0.27937	0.24991	0.28276	0.24537	0.29172	0.24065	0.29021	0.27155	0.26442	0.27469	0.25751	0.24474	0.25445	0.23638	0.2281	0.26136	0.26639	0.21447	0.27333	0.25809	0.20966	0.18839	0.13139	0.22424	0.22673	0.20734	0.24953	0.19329	0.12891	0.20786	0.20379	0.20025	0.16658	0.17459	0.19591
778.89	0.2444	0.26945	0.25138	0.27417	0.2317	0.29876	0.25037	0.27815	0.26524	0.25803	0.26978	0.25227	0.23497	0.24886	0.23561	0.21533	0.25069	0.27325	0.21717	0.27485	0.25643	0.2034	0.18435	0.12584	0.22159	0.21679	0.20564	0.23973	0.18912	0.13311	0.20712	0.19804	0.20053	0.16344	0.17386	0.18893
779.86	0.24595	0.26451	0.24932	0.2726	0.22919	0.29944	0.25178	0.27821	0.2643	0.25806	0.27768	0.24645	0.23781	0.2497	0.24029	0.22004	0.25289	0.26813	0.21548	0.269	0.25752	0.20846	0.19011	0.12265	0.22339	0.21866	0.20719	0.24014	0.19093	0.13181	0.20107	0.19519	0.19996	0.16685	0.18178	0.19026
780.83	0.24272	0.26603	0.24694	0.27141	0.22088	0.29471	0.25893	0.28193	0.25889	0.25098	0.28789	0.24296	0.2397	0.2541	0.22969	0.21872	0.2424	0.26885	0.22498	0.26924	0.25263	0.20416	0.19891	0.12114	0.22302	0.21965	0.1991	0.23814	0.18427	0.13448	0.20127	0.20106	0.19582	0.16225	0.18681	0.18455
781.8	0.23664	0.26388	0.24544	0.26415	0.22177	0.29319	0.25782	0.27892	0.25897	0.24937	0.28134	0.22295	0.23946	0.24505	0.22117	0.21568	0.24332	0.26263	0.22258	0.26672	0.24818	0.20592	0.19504	0.11504	0.21751	0.21501	0.19604	0.23371	0.18498	0.12888	0.19813	0.19478	0.19103	0.15991	0.18384	0.17166
782.8	0.22857	0.26595	0.24201	0.25609	0.2167	0.28899	0.25851	0.27368	0.25586	0.24049	0.28486	0.22313	0.23826	0.24677	0.21554	0.21757	0.24438	0.25894	0.22687	0.26098	0.24403	0.20162	0.19371	0.11371	0.21447	0.22216	0.19114	0.22905	0.18581	0.12648	0.19913	0.18895	0.18739	0.15587	0.184	0.16828
783.77	0.22822	0.26854	0.2311	0.26469	0.22294	0.27271	0.24439	0.28026	0.26066	0.2323	0.28849	0.22577	0.23582	0.24153	0.20931	0.22538	0.24116	0.24776	0.22314	0.25576	0.24305	0.20238	0.19232	0.11152	0.20384	0.22553	0.18182	0.22967	0.17849	0.11767	0.19329	0.18974	0.18352	0.15071	0.18049	0.16543
784.73	0.21973	0.26223	0.22967	0.25487	0.21669	0.26452	0.24155	0.27762	0.25749	0.23452	0.28042	0.21401	0.23306	0.22812	0.20886	0.21792	0.23963	0.24691	0.22106	0.25665	0.24133	0.20038	0.1798	0.10754	0.19867	0.21782	0.18044	0.22372	0.17222	0.11276	0.19286	0.18798	0.18199	0.15161	0.17271	0.15983
785.7	0.21488	0.25636	0.20734	0.25523	0.21422	0.25654	0.2406	0.27362	0.26348	0.23885	0.27299	0.21077	0.22371	0.22075	0.20815	0.21775	0.23715	0.24373	0.2194	0.24325	0.24469	0.20389	0.1701	0.1004	0.19635	0.21885	0.17564	0.22215	0.17196	0.10718	0.19573	0.17958	0.17913	0.15569	0.17166	0.15859
786.67	0.22271	0.24793	0.19904	0.25646	0.21337	0.25505	0.23281	0.26986	0.26829	0.23702	0.28796	0.23204	0.23153	0.21991	0.20378	0.22146	0.23768	0.25191	0.21518	0.24135	0.24972	0.20548	0.17235	0.10629	0.19769	0.21289	0.17911	0.22474	0.17211	0.11104	0.19375	0.17895	0.18102	0.15767	0.1787	0.17052
787.66	0.23553	0.24675	0.19736	0.25774	0.21785	0.2621	0.22682	0.273	0.27355	0.23614	0.28039	0.23415	0.237	0.21378	0.2005	0.2199	0.24371	0.25187	0.20789	0.24357	0.2514	0.20971	0.17701	0.10974	0.19918	0.20762	0.18274	0.22729	0.16923	0.1101	0.18768	0.18256	0.18459	0.15721	0.17904	0.17208
788.63	0.23122	0.24968	0.19952	0.24857	0.22135	0.27524	0.23001	0.26712	0.26589	0.23029	0.28288	0.23011	0.24623	0.21792	0.20358	0.2168	0.25655	0.2557	0.20683	0.24708	0.25147	0.20718	0.1762	0.11204	0.20766	0.20897	0.19026	0.22359	0.1761	0.1171	0.18896	0.18363	0.18016	0.15601	0.1765	0.17654
789.6	0.23744	0.25585	0.19673	0.26094	0.2285	0.29089	0.23102	0.26978	0.27446	0.22827	0.29115	0.23498	0.24547	0.22175	0.20001	0.2318	0.25746	0.26605	0.21263	0.25393	0.25481	0.20315	0.18537	0.11158	0.21485	0.21642	0.18569	0.233	0.17959	0.12197	0.19035	0.18198	0.18165	0.15516	0.18099	0.178
790.57	0.23977	0.25616	0.21441	0.2659	0.22801	0.29844	0.23114	0.27724	0.28314	0.22986	0.3021	0.24626	0.25903	0.22752	0.19927	0.23904	0.26849	0.2683	0.21333	0.26739	0.25672	0.20608	0.19404	0.11989	0.21884	0.2166	0.19006	0.23973	0.18381	0.12763	0.1858	0.19245	0.18961	0.15603	0.18316	0.18505
791.54	0.24207	0.2705	0.23026	0.27129	0.22772	0.30691	0.24389	0.2897	0.29263	0.23402	0.30769	0.25129	0.2597	0.23684	0.21543	0.24329	0.2723	0.27413	0.22815	0.2733	0.25932	0.20485	0.20493	0.1261	0.22622	0.2301	0.1952	0.24344	0.18257	0.13147	0.19153	0.20194	0.19542	0.15949	0.18643	0.19106
792.53	0.24391	0.28055	0.24355	0.27839	0.2263	0.30539	0.25393	0.29709	0.2997	0.24775	0.32003	0.25647	0.26316	0.2464	0.23076	0.2529	0.26991	0.27731	0.23909	0.27656	0.26934	0.21505	0.20633	0.129	0.23342	0.23793	0.20395	0.24793	0.18702	0.14032	0.19683	0.20928	0.2009	0.16775	0.18836	0.19754
793.5	0.26068	0.28098	0.2644	0.29621	0.23208	0.31123	0.26915	0.31438	0.31473	0.27214	0.32333	0.27171	0.27776	0.25233	0.23932	0.27286	0.2808	0.28594	0.25551	0.29057	0.28293	0.22967	0.21441	0.13661	0.2436	0.24455	0.21667	0.26552	0.19337	0.14603	0.20806	0.22023	0.21352	0.18023	0.19697	0.2087
794.47	0.26532	0.29427	0.28334	0.30507	0.2361	0.31778	0.27734	0.32511	0.30822	0.28134	0.33489	0.27889	0.28979	0.27557	0.24988	0.27557	0.29282	0.28463	0.26176	0.29961	0.2906	0.2352	0.22119	0.14186	0.24724	0.25337	0.23563	0.26693	0.20052	0.1524	0.20954	0.23444	0.219	0.18516	0.20512	0.21421
795.43	0.27365	0.3104	0.29607	0.31944	0.24612	0.33827	0.281	0.33356	0.31275	0.29219	0.33261	0.28065	0.29953	0.28518	0.26411	0.28589	0.29914	0.29997	0.27033	0.31547	0.29711	0.2401	0.22254	0.148	0.25672	0.26195	0.24527	0.27604	0.20521	0.16786	0.21698	0.24351	0.22261	0.19208	0.2099	0.22086
796.4	0.27924	0.32762	0.2963	0.32628	0.26035	0.34915	0.2881	0.34015	0.32209	0.3067	0.33973	0.28805	0.31198	0.30019	0.27239	0.29168	0.31425	0.31334	0.27773	0.32844	0.31025	0.25075	0.22976	0.15287	0.26219	0.26958	0.25369	0.27905	0.22205	0.17835	0.22708	0.25602	0.23213	0.20395	0.21584	0.22975
797.39	0.29085	0.34634	0.30538	0.32774	0.27553	0.37493	0.2935	0.35422	0.32924	0.31538	0.34996	0.30358	0.32786	0.31821	0.27868	0.29705	0.33548	0.33353	0.28876	0.34158	0.32398	0.25851	0.24283	0.15939	0.27037	0.28461	0.26671	0.28686	0.24123	0.1928	0.23888	0.2686	0.24317	0.21301	0.22851	0.24065
798.36	0.29764	0.36577	0.30889	0.33555	0.28623	0.38648	0.2946	0.36355	0.34439	0.32761	0.3672	0.31588	0.33884	0.33327	0.29072	0.30206	0.34509	0.35605	0.29396	0.34988	0.3281	0.26893	0.25448	0.1663	0.27968	0.29571	0.27247	0.28907	0.25039	0.20374	0.24526	0.27791	0.25352	0.22198	0.24161	0.2502
799.33	0.30575	0.36301	0.31591	0.34199	0.29738	0.38725	0.30164	0.36365	0.35827	0.34027	0.37148	0.32619	0.3502	0.33282	0.2979	0.31015	0.34746	0.37029	0.3071	0.35253	0.33165	0.28035	0.26365	0.17447	0.28537	0.30135	0.27589	0.29658	0.25511	0.21521	0.2577	0.28649	0.26535	0.23282	0.24714	0.26644
800.29	0.3186	0.38056	0.32817	0.3555	0.31954	0.39129	0.32431	0.37741	0.37847	0.35166	0.39648	0.35364	0.36538	0.35024	0.31202	0.31723	0.36669	0.38138	0.32712	0.35827	0.34927	0.29297	0.28676	0.18847	0.30483	0.32078	0.29769	0.3093	0.26958	0.22344	0.27474	0.30309	0.28201	0.24539	0.26167	0.28677
801.26	0.33894	0.39198	0.34561	0.36946	0.33011	0.406	0.32872	0.39673	0.39933	0.36206	0.41351	0.36587	0.37529	0.35698	0.32454	0.32922	0.38146	0.39139	0.3393	0.37344	0.35971	0.30432	0.30241	0.19639	0.32009	0.33844	0.31229	0.32799	0.27648	0.23522	0.28542	0.31826	0.2965	0.25944	0.28101	0.30294
802.23	0.34738	0.40394	0.35428	0.39839	0.34565	0.42012	0.35943	0.40846	0.41709	0.38289	0.43024	0.37665	0.39275	0.36566	0.33737	0.34863	0.39186	0.40775	0.36014	0.3924	0.3736	0.3176	0.31678	0.20593	0.34199	0.35177	0.32431	0.34542	0.28813	0.25074	0.30346	0.33278	0.31338	0.27598	0.29477	0.32285
803.22	0.36484	0.41921	0.37088	0.41354	0.3615	0.43916	0.38319	0.41968	0.4273	0.39587	0.45123	0.39218	0.40587	0.3817	0.34941	0.36024	0.39699	0.41909	0.37777	0.40171	0.39427	0.33299	0.33851	0.21807	0.36466	0.37146	0.34516	0.36662	0.30875	0.27331	0.32063	0.35385	0.3287	0.29679	0.31791	0.34586
804.18	0.38518	0.44903	0.38726	0.43587	0.38076	0.46287	0.41023	0.44231	0.44375	0.41521	0.46962	0.42169	0.42735	0.4038	0.36664	0.3754	0.42243	0.43298	0.39737	0.42294	0.41843	0.35695	0.35615	0.23721	0.39842	0.40103	0.36756	0.38769	0.3344	0.29359	0.34377	0.3719	0.35203	0.32034	0.33675	0.37326
805.15	0.40099	0.46089	0.40062	0.44836	0.3886	0.47739	0.42042	0.45867	0.44479	0.42873	0.47809	0.42192	0.44517	0.41448	0.38962	0.39317	0.43527	0.45226	0.41123	0.43751	0.43332	0.37458	0.36001	0.23953	0.4104	0.41484	0.38411	0.40315	0.35726	0.31569	0.36375	0.38427	0.36699	0.34038	0.35121	0.38722
806.12	0.41763	0.48152	0.42892	0.48207	0.41817	0.50781	0.4452	0.48346	0.46117	0.45474	0.50074	0.44181	0.47374	0.44964	0.41303	0.42186	0.45803	0.47647	0.43778	0.45825	0.46012	0.40412	0.38099	0.25129	0.43805	0.43727	0.40649	0.42557	0.38607	0.34401	0.39145	0.40486	0.38888	0.36295	0.37233	0.40991
807.08	0.43354	0.50688	0.45392	0.49421	0.43732	0.53276	0.45862	0.50342	0.4791	0.46658	0.51838	0.45403	0.49319	0.48055	0.43876	0.43865	0.48262	0.49568	0.45768	0.47651	0.48239	0.42667	0.39848	0.26658	0.45847	0.46063	0.43264	0.4445	0.4098	0.36599	0.41857	0.42603	0.41138	0.38522	0.39319	0.43038
808.07	0.4445	0.51592	0.46247	0.50767	0.44467	0.55115	0.47696	0.51375	0.49697	0.48292	0.5281	0.46409	0.50946	0.49989	0.4552	0.46052	0.50105	0.51644	0.48509	0.49701	0.50092	0.45101	0.41671	0.27625	0.47377	0.48084	0.44775	0.46365	0.42398	0.38243	0.44161	0.4383	0.43308	0.41017	0.41033	0.45146
809.04	0.45444	0.52287	0.47102	0.52137	0.44893	0.56461	0.48197	0.53516	0.51285	0.49904	0.54393	0.47578	0.52313	0.51315	0.46917	0.47602	0.51379	0.54156	0.50893	0.51347	0.51893	0.47037	0.44201	0.28591	0.48467	0.49073	0.46413	0.48163	0.43893	0.3997	0.46125	0.45823	0.45017	0.43239	0.43593	0.46568
810	0.47526	0.53511	0.48167	0.54117	0.47436	0.57843	0.50529	0.55164	0.53762	0.52125	0.56572	0.50106	0.54616	0.53576	0.47668	0.49665	0.53695	0.55942	0.53562	0.53484	0.53776	0.49055	0.47434	0.30453	0.51043	0.51059	0.47858	0.50304	0.46546	0.41496	0.48255	0.47829	0.47732	0.45168	0.4606	0.48827
810.97	0.47552	0.53058	0.48355	0.53618	0.47525	0.58374	0.51054	0.54844	0.53663	0.52096	0.57221	0.51436	0.55584	0.53646	0.47416	0.50135	0.53784	0.57208	0.53947	0.53923	0.54621	0.50051	0.48634	0.31693	0.52032	0.51707	0.49583	0.51066	0.47751	0.42588	0.48809	0.48361	0.49441	0.46397	0.47326	0.50138
811.93	0.48374	0.52128	0.49119	0.55415	0.48532	0.57937	0.50405	0.55862	0.54043	0.52405	0.58281	0.52883	0.56447	0.53912	0.47157	0.50935	0.54534	0.58257	0.54724	0.54755	0.55293	0.50666	0.50335	0.32633	0.5329	0.52973	0.50273	0.52367	0.48915	0.43439	0.48651	0.49495	0.50263	0.47152	0.48621	0.50758
812.9	0.48613	0.52602	0.4911	0.55866	0.49137	0.57742	0.49444	0.56241	0.53394	0.52267	0.58662	0.53091	0.56981	0.54526	0.46844	0.51113	0.55344	0.58769	0.5469	0.54575	0.55334	0.50359	0.50821	0.33082	0.53624	0.53075	0.50667	0.52824	0.49923	0.44114	0.48904	0.49991	0.50643	0.46892	0.48673	0.50441
813.87	0.49037	0.53228	0.49441	0.55317	0.50046	0.57665	0.49943	0.56276	0.53272	0.52474	0.58857	0.53159	0.58411	0.55812	0.47529	0.5112	0.55276	0.58457	0.54664	0.54796	0.55785	0.50318	0.50815	0.33303	0.54187	0.53906	0.50515	0.53006	0.50437	0.44587	0.4897	0.50203	0.50698	0.46679	0.48601	0.50806
814.85	0.47384	0.52442	0.49925	0.54232	0.49117	0.57444	0.4874	0.55588	0.52903	0.51825	0.58185	0.52298	0.57967	0.55335	0.47813	0.50795	0.54498	0.57404	0.53924	0.53944	0.55848	0.50069	0.49697	0.32763	0.53793	0.53168	0.504	0.53247	0.49682	0.44425	0.48412	0.50007	0.50547	0.4643	0.4831	0.49834
815.82	0.47071	0.52032	0.49143	0.53985	0.48323	0.57143	0.4891	0.55239	0.53261	0.51052	0.56776	0.50844	0.57432	0.54415	0.47891	0.50007	0.53773	0.56283	0.53302	0.53894	0.55548	0.4895	0.48778	0.32251	0.53021	0.52501	0.49037	0.52717	0.48635	0.43685	0.48324	0.49722	0.49799	0.45482	0.47552	0.49008
816.78	0.46664	0.51785	0.4853	0.52827	0.4647	0.55998	0.48373	0.53197	0.52576	0.50245	0.55578	0.50352	0.57199	0.53162	0.47877	0.49415	0.51743	0.5447	0.52001	0.5258	0.54569	0.48251	0.47569	0.31864	0.51399	0.51297	0.48282	0.51591	0.46753	0.42312	0.47742	0.48831	0.48948	0.44517	0.46721	0.49096
817.75	0.45556	0.50826	0.47746	0.51563	0.45718	0.53765	0.47505	0.51896	0.51941	0.4951	0.53824	0.49198	0.562	0.51952	0.47994	0.4794	0.50711	0.5212	0.50063	0.52336	0.53956	0.47461	0.4546	0.30963	0.49961	0.50445	0.47272	0.50724	0.45141	0.41017	0.46399	0.47881	0.47742	0.43898	0.45508	0.48046
818.71	0.44547	0.48513	0.4724	0.51314	0.44222	0.52834	0.4561	0.50565	0.50375	0.48428	0.52897	0.47218	0.54126	0.49922	0.46306	0.46733	0.50205	0.50779	0.47422	0.50907	0.52027	0.46001	0.43869	0.29599	0.48274	0.48167	0.46418	0.49637	0.43963	0.3957	0.44699	0.46402	0.46123	0.42876	0.43926	0.4612
819.68	0.44184	0.47223	0.45695	0.5062	0.42853	0.51996	0.44735	0.49179	0.48943	0.47976	0.52252	0.45536	0.52487	0.49214	0.44686	0.45134	0.49048	0.49381	0.45733	0.49673	0.50401	0.45211	0.42891	0.29223	0.46243	0.46845	0.44779	0.47926	0.42126	0.37731	0.43442	0.44914	0.44304	0.41317	0.42519	0.4557
820.64	0.41911	0.45391	0.43633	0.47822	0.40617	0.48129	0.42073	0.46467	0.45959	0.46365	0.50543	0.43813	0.50356	0.47075	0.42501	0.43134	0.47692	0.46375	0.44141	0.46805	0.48027	0.42978	0.40201	0.27733	0.44109	0.44477	0.42867	0.46262	0.40661	0.35331	0.41175	0.42453	0.41975	0.38828	0.40189	0.43564
821.63	0.39863	0.44243	0.41576	0.45956	0.39033	0.46223	0.40606	0.44859	0.44182	0.44351	0.48696	0.40946	0.48041	0.45748	0.40245	0.41167	0.4597	0.44476	0.4142	0.44817	0.45946	0.40747	0.37757	0.26239	0.42337	0.42338	0.40468	0.44948	0.38615	0.33593	0.39223	0.40562	0.39691	0.36902	0.37739	0.41052
822.59	0.39549	0.44107	0.40617	0.45867	0.38386	0.46257	0.39815	0.44451	0.43466	0.43418	0.47931	0.38752	0.46669	0.4432	0.37602	0.40835	0.4443	0.43301	0.40003	0.43115	0.4452	0.39066	0.37113	0.24791	0.41116	0.41039	0.38339	0.43656	0.37217	0.31649	0.3764	0.39118	0.38523	0.35098	0.35983	0.39392
823.56	0.38123	0.44146	0.38146	0.44003	0.37064	0.44609	0.37551	0.42376	0.42259	0.40677	0.45695	0.36964	0.4518	0.42316	0.36469	0.39548	0.42475	0.41092	0.38704	0.40862	0.42115	0.36858	0.34609	0.23186	0.38969	0.39063	0.36011	0.41803	0.35089	0.29703	0.35507	0.37079	0.36518	0.3236	0.33396	0.37096
824.52	0.3627	0.42498	0.34784	0.42184	0.34441	0.41389	0.34975	0.39964	0.40326	0.3718	0.43687	0.3557	0.42479	0.39624	0.34018	0.37481	0.39293	0.38379	0.35379	0.38517	0.40261	0.33693	0.32058	0.21223	0.36691	0.36541	0.33571	0.39263	0.3299	0.27219	0.32492	0.34597	0.34464	0.29823	0.3141	0.34201
825.49	0.35911	0.41319	0.34555	0.42718	0.3459	0.41447	0.343	0.399	0.39687	0.36819	0.42448	0.34253	0.41761	0.38792	0.33228	0.36433	0.37527	0.38029	0.33587	0.38349	0.38914	0.32557	0.30817	0.20427	0.35156	0.35368	0.32133	0.37912	0.31272	0.26221	0.31506	0.33758	0.32996	0.28622	0.29909	0.32436
826.45	0.3483	0.39679	0.33489	0.41188	0.33576	0.40034	0.32984	0.39132	0.38997	0.36558	0.41828	0.33492	0.3993	0.37177	0.31632	0.35408	0.36269	0.36507	0.33187	0.37043	0.37115	0.31476	0.29799	0.18982	0.33754	0.33998	0.30654	0.35967	0.30289	0.24478	0.30052	0.32158	0.31426	0.27292	0.28949	0.30741
827.41	0.33217	0.36875	0.32384	0.38452	0.32466	0.38237	0.31876	0.37388	0.36458	0.34793	0.40808	0.33086	0.38225	0.34866	0.31128	0.32506	0.35101	0.35289	0.31939	0.34941	0.34443	0.2989	0.28319	0.18161	0.32144	0.31466	0.29128	0.33706	0.28892	0.23383	0.28902	0.30332	0.29368	0.25179	0.27694	0.28974
828.4	0.32174	0.34498	0.31709	0.37332	0.30721	0.36363	0.32129	0.36145	0.35617	0.34776	0.40278	0.32037	0.36361	0.33694	0.28861	0.30884	0.32344	0.34116	0.30879	0.33801	0.33874	0.29107	0.27642	0.17406	0.30893	0.30458	0.27639	0.32197	0.27607	0.21872	0.28027	0.28718	0.28316	0.24377	0.27248	0.28125
829.36	0.31478	0.33362	0.32404	0.3614	0.31723	0.36911	0.31725	0.3566	0.35746	0.35087	0.39394	0.30932	0.36013	0.3188	0.2862	0.30171	0.32175	0.34364	0.30539	0.33364	0.3275	0.28694	0.2642	0.17097	0.29984	0.2867	0.27197	0.311	0.2697	0.21836	0.27453	0.27628	0.26905	0.2375	0.25825	0.27545
830.33	0.31936	0.33124	0.31731	0.35401	0.30544	0.36933	0.31848	0.35333	0.34998	0.34	0.40246	0.30685	0.34439	0.31189	0.27617	0.29658	0.31152	0.33473	0.30207	0.32127	0.31755	0.28223	0.26677	0.16514	0.29516	0.28147	0.26667	0.30269	0.26587	0.21636	0.27034	0.26756	0.26064	0.22934	0.25729	0.27024
831.29	0.31722	0.32819	0.30516	0.35303	0.30788	0.36693	0.3138	0.3422	0.34778	0.33549	0.39295	0.29956	0.3374	0.30009	0.27968	0.28734	0.30523	0.3296	0.28876	0.31724	0.3151	0.27134	0.25461	0.16178	0.28299	0.26854	0.25271	0.29787	0.26076	0.21333	0.25849	0.25544	0.25311	0.2207	0.24318	0.26111
832.25	0.30508	0.32552	0.30042	0.34291	0.29444	0.36239	0.29704	0.3323	0.34229	0.33004	0.39024	0.29137	0.32231	0.29312	0.26805	0.28351	0.29112	0.3243	0.27989	0.31264	0.30603	0.26132	0.24287	0.15713	0.27077	0.25921	0.24624	0.28688	0.25123	0.20491	0.24309	0.24522	0.23755	0.2125	0.23604	0.25342
833.22	0.30713	0.33375	0.29792	0.3404	0.29339	0.35977	0.28786	0.33726	0.33886	0.32762	0.37785	0.28957	0.31628	0.29009	0.27268	0.28647	0.29933	0.3202	0.27409	0.3142	0.29612	0.25591	0.23009	0.15488	0.26811	0.25262	0.24303	0.28632	0.24683	0.20199	0.24101	0.2529	0.22835	0.20457	0.22547	0.24859
834.18	0.31049	0.35327	0.30185	0.35049	0.28512	0.35759	0.28361	0.35225	0.33188	0.32291	0.37925	0.29185	0.31281	0.29692	0.27568	0.28785	0.29398	0.31547	0.27455	0.31843	0.29351	0.2564	0.23489	0.15382	0.26746	0.25803	0.24225	0.29203	0.23948	0.19654	0.2337	0.25351	0.22551	0.20109	0.22874	0.24051
835.14	0.29857	0.35421	0.30919	0.34965	0.28641	0.34841	0.26879	0.33887	0.33776	0.31859	0.36601	0.28377	0.30811	0.29235	0.2772	0.28171	0.29662	0.3117	0.26487	0.30998	0.28601	0.24959	0.22848	0.14627	0.26315	0.25218	0.23856	0.28888	0.23051	0.1846	0.2201	0.24621	0.21937	0.19195	0.21161	0.22782
836.11	0.29429	0.35604	0.31017	0.34785	0.28088	0.34773	0.26762	0.34218	0.32973	0.30912	0.35793	0.28263	0.30337	0.28923	0.27585	0.27904	0.29773	0.30929	0.2679	0.30654	0.28065	0.24881	0.22964	0.14426	0.26755	0.25741	0.23986	0.28618	0.22649	0.18076	0.21797	0.24039	0.21884	0.18366	0.20471	0.22265
837.09	0.29678	0.36216	0.31002	0.36237	0.28568	0.3449	0.28044	0.34918	0.33895	0.30683	0.35832	0.28813	0.31257	0.30053	0.28526	0.28597	0.30008	0.30822	0.27361	0.30796	0.28031	0.2516	0.22865	0.14522	0.26992	0.26453	0.24238	0.29211	0.22558	0.18146	0.22213	0.24147	0.21931	0.17966	0.19762	0.21953
838.05	0.28795	0.35654	0.31033	0.36421	0.29071	0.34525	0.28988	0.34978	0.34748	0.30221	0.37166	0.28948	0.31174	0.29774	0.28472	0.28346	0.30203	0.30865	0.27607	0.30737	0.29033	0.24711	0.2395	0.14359	0.27445	0.26171	0.24492	0.29442	0.22633	0.18538	0.2227	0.23189	0.2292	0.17492	0.19541	0.21427
839.01	0.28452	0.34216	0.30393	0.35422	0.29517	0.33028	0.30007	0.34272	0.35188	0.30014	0.36982	0.2865	0.3077	0.29997	0.27995	0.2742	0.3019	0.30548	0.27971	0.2983	0.28764	0.23956	0.2399	0.14197	0.27615	0.26392	0.24406	0.29478	0.22631	0.18477	0.22634	0.22802	0.23079	0.17132	0.1871	0.21049
839.98	0.2864	0.33981	0.29928	0.35915	0.2989	0.32984	0.30509	0.34916	0.35377	0.29834	0.37188	0.28817	0.30841	0.30386	0.28009	0.28233	0.29735	0.30372	0.28397	0.29807	0.2925	0.23806	0.23609	0.14754	0.28422	0.26745	0.24584	0.30031	0.22534	0.1879	0.22805	0.22529	0.23053	0.17086	0.19204	0.21356
840.94	0.28418	0.33215	0.29597	0.34964	0.29516	0.32671	0.3086	0.35211	0.35646	0.29159	0.37648	0.28421	0.30849	0.30909	0.26872	0.28114	0.28676	0.3044	0.27921	0.29376	0.29445	0.22856	0.23173	0.14911	0.28112	0.26706	0.2446	0.30083	0.22388	0.18915	0.2272	0.2251	0.23294	0.16829	0.19592	0.21364
841.9	0.28122	0.3229	0.29444	0.34257	0.29133	0.32345	0.29577	0.35209	0.35562	0.29343	0.37416	0.28107	0.30109	0.29706	0.26459	0.27686	0.2847	0.30827	0.27262	0.2895	0.29688	0.2268	0.23413	0.14874	0.28386	0.26382	0.24612	0.29809	0.22512	0.18612	0.22597	0.22336	0.23956	0.16592	0.19673	0.20836
842.86	0.2816	0.31789	0.2908	0.33594	0.2944	0.32059	0.28623	0.3512	0.35071	0.28718	0.35925	0.27249	0.30006	0.29381	0.26724	0.27165	0.28364	0.31163	0.27079	0.28585	0.28535	0.2274	0.23128	0.15231	0.28177	0.26776	0.24785	0.2935	0.23028	0.18258	0.21829	0.2226	0.2329	0.16079	0.19654	0.20548
843.82	0.27358	0.31238	0.28703	0.33593	0.27804	0.32093	0.26796	0.3453	0.34433	0.2819	0.35227	0.27076	0.29932	0.28606	0.26335	0.26761	0.27658	0.31148	0.25754	0.2874	0.28278	0.22678	0.22725	0.15201	0.28186	0.26389	0.24417	0.28476	0.22405	0.18009	0.21114	0.21927	0.22784	0.15411	0.18665	0.20328
844.79	0.27481	0.30365	0.29363	0.32612	0.27349	0.31621	0.26976	0.35394	0.35104	0.28395	0.35438	0.27102	0.30584	0.28633	0.27104	0.25547	0.28015	0.31583	0.25605	0.29686	0.28735	0.22949	0.23389	0.1511	0.28086	0.26028	0.24888	0.28177	0.22889	0.17793	0.2105	0.22602	0.23481	0.15471	0.18343	0.20275
845.75	0.27347	0.30588	0.29324	0.31986	0.27684	0.30275	0.26274	0.3508	0.3398	0.28673	0.34749	0.2696	0.30152	0.28305	0.27166	0.24303	0.28102	0.30745	0.25118	0.29625	0.27759	0.23823	0.23386	0.14963	0.28165	0.25959	0.24794	0.27331	0.23022	0.1729	0.20622	0.2229	0.23255	0.15183	0.1727	0.19998
846.71	0.28088	0.31654	0.29779	0.31951	0.27431	0.2978	0.27536	0.34917	0.32845	0.28928	0.34227	0.26452	0.30722	0.28873	0.27223	0.24276	0.27966	0.30019	0.25462	0.30125	0.27863	0.23701	0.23251	0.15251	0.28422	0.26392	0.24738	0.27002	0.22823	0.1706	0.20913	0.22304	0.23175	0.15119	0.1697	0.20288
847.69	0.28318	0.32202	0.30216	0.33142	0.27898	0.31184	0.28445	0.34757	0.32878	0.29364	0.35421	0.27447	0.31198	0.29521	0.27365	0.24933	0.2807	0.30137	0.25518	0.30306	0.28341	0.2415	0.23964	0.15513	0.29112	0.26655	0.24989	0.27298	0.22649	0.17457	0.21086	0.22308	0.23024	0.15561	0.17136	0.20596
848.65	0.28136	0.31826	0.28911	0.32967	0.28168	0.30689	0.29222	0.34406	0.31774	0.28426	0.35132	0.26396	0.30312	0.29056	0.2713	0.2563	0.27681	0.29954	0.25823	0.30166	0.28145	0.23193	0.23623	0.14905	0.28875	0.26647	0.24554	0.27522	0.22514	0.17095	0.21243	0.22337	0.22831	0.15211	0.17114	0.20169
849.61	0.27885	0.32655	0.26987	0.31962	0.27963	0.30446	0.29975	0.33766	0.30425	0.2807	0.35308	0.26234	0.29687	0.28146	0.26449	0.26259	0.27648	0.29728	0.25393	0.29705	0.275	0.22446	0.2356	0.15019	0.28805	0.26617	0.23785	0.26824	0.22143	0.16867	0.21731	0.21714	0.22183	0.14968	0.17169	0.20069
850.57	0.28507	0.32364	0.27281	0.31816	0.28007	0.31893	0.30529	0.34438	0.3102	0.27794	0.36787	0.26271	0.29954	0.27848	0.27023	0.2682	0.27924	0.30502	0.25666	0.30043	0.2768	0.22234	0.24911	0.14864	0.29296	0.26441	0.23995	0.26993	0.2166	0.17343	0.21804	0.22142	0.21434	0.15054	0.18299	0.20118
851.54	0.28227	0.30962	0.2655	0.31926	0.2717	0.32036	0.29402	0.3393	0.31105	0.26434	0.37257	0.26285	0.29503	0.26844	0.26647	0.26575	0.26805	0.30646	0.25386	0.29532	0.27423	0.21704	0.25308	0.14682	0.29004	0.25662	0.23417	0.27134	0.21407	0.1769	0.21119	0.21361	0.21165	0.15017	0.18316	0.20266
852.5	0.28925	0.30781	0.27662	0.30888	0.2672	0.31103	0.29232	0.33952	0.30989	0.25818	0.37348	0.26094	0.2943	0.2607	0.26468	0.26107	0.26449	0.30556	0.25227	0.29916	0.27405	0.21631	0.24821	0.14795	0.28523	0.25955	0.23277	0.26685	0.2103	0.17504	0.21151	0.21585	0.2123	0.15407	0.18223	0.20261
853.46	0.30253	0.31685	0.29928	0.32241	0.27726	0.32798	0.29779	0.34443	0.32431	0.27597	0.38269	0.2781	0.30465	0.26667	0.27051	0.26125	0.27542	0.31418	0.2624	0.30078	0.28034	0.22123	0.25775	0.1564	0.2908	0.2589	0.23828	0.27257	0.22186	0.18221	0.21708	0.22064	0.21783	0.16	0.18977	0.21592
854.42	0.29407	0.32149	0.30508	0.3252	0.26563	0.32232	0.29331	0.33712	0.31123	0.27564	0.37995	0.28582	0.29909	0.26742	0.26518	0.2524	0.25993	0.30635	0.2633	0.29631	0.27148	0.22822	0.25558	0.15257	0.28458	0.25662	0.23582	0.27627	0.21742	0.18154	0.21491	0.21937	0.21295	0.16363	0.1893	0.2193
855.38	0.29117	0.32807	0.30351	0.33453	0.26136	0.31244	0.29917	0.3264	0.30477	0.28052	0.37625	0.29074	0.30378	0.26633	0.25933	0.25618	0.26229	0.30127	0.26508	0.28813	0.27105	0.22798	0.24321	0.15435	0.27505	0.25841	0.23234	0.28065	0.21629	0.17743	0.21996	0.2181	0.21536	0.16556	0.18114	0.21946
856.34	0.29371	0.3463	0.30656	0.33784	0.27254	0.31274	0.31118	0.32455	0.31492	0.2809	0.37744	0.30519	0.30786	0.27858	0.25895	0.25915	0.27762	0.30337	0.26242	0.29097	0.27238	0.23281	0.2425	0.15733	0.27858	0.26733	0.23911	0.28506	0.2276	0.18109	0.22322	0.22753	0.21932	0.16185	0.18556	0.22598
857.3	0.29409	0.34324	0.28424	0.3357	0.27348	0.31783	0.31789	0.32937	0.30925	0.28378	0.3797	0.30994	0.3059	0.28056	0.25509	0.25486	0.2762	0.30377	0.25877	0.28819	0.26736	0.23111	0.2457	0.15667	0.27728	0.26588	0.23408	0.28868	0.23098	0.17985	0.22593	0.22904	0.21609	0.1595	0.18831	0.22901
858.26	0.2881	0.33999	0.26545	0.31413	0.27009	0.3063	0.31301	0.32251	0.30119	0.27612	0.38119	0.30756	0.30796	0.28817	0.26271	0.25129	0.26946	0.29968	0.25043	0.28667	0.26775	0.23746	0.24382	0.15283	0.27583	0.2752	0.23182	0.28636	0.22786	0.18057	0.222	0.22433	0.21262	0.15937	0.18785	0.22737
859.22	0.29151	0.32615	0.25946	0.31134	0.27318	0.31901	0.31624	0.31488	0.30379	0.2785	0.38162	0.30335	0.31568	0.28602	0.26209	0.25322	0.2775	0.30829	0.25364	0.28137	0.27262	0.23113	0.23834	0.15909	0.28038	0.27555	0.23007	0.28726	0.22937	0.19086	0.21958	0.22285	0.21261	0.15801	0.18699	0.22594
860.18	0.2872	0.3301	0.26469	0.31104	0.27767	0.32403	0.30659	0.31196	0.31125	0.28288	0.3842	0.30362	0.31796	0.28562	0.27354	0.25384	0.28263	0.31136	0.25926	0.28752	0.28137	0.23364	0.24499	0.16102	0.28807	0.27148	0.24061	0.28765	0.2382	0.19928	0.22298	0.22481	0.21316	0.16353	0.1981	0.22997
861.13	0.28486	0.31851	0.26634	0.30367	0.27693	0.33218	0.31028	0.30892	0.30274	0.28666	0.38358	0.30312	0.32154	0.27886	0.2738	0.25159	0.27609	0.31078	0.26831	0.29292	0.28178	0.2359	0.24431	0.1606	0.28903	0.27057	0.23734	0.28479	0.23189	0.2006	0.22814	0.22127	0.21319	0.17374	0.20139	0.22543
862.09	0.27832	0.31557	0.27636	0.30056	0.27477	0.32271	0.29382	0.30008	0.29833	0.28983	0.38177	0.30207	0.32603	0.27597	0.27501	0.25163	0.27674	0.31198	0.2702	0.29353	0.2825	0.23434	0.23392	0.15763	0.29525	0.26618	0.2441	0.28158	0.23182	0.20343	0.22626	0.21928	0.21779	0.17757	0.19709	0.22562
863.08	0.28247	0.31469	0.28473	0.29804	0.27192	0.33474	0.29521	0.30728	0.2936	0.29132	0.38174	0.302	0.33133	0.27275	0.26512	0.24682	0.27552	0.31775	0.27324	0.29801	0.27891	0.23534	0.2352	0.16294	0.29827	0.2634	0.24367	0.27663	0.23478	0.20848	0.22892	0.22705	0.22085	0.18305	0.19974	0.22796
864.03	0.29374	0.33368	0.3018	0.31484	0.28751	0.34372	0.30419	0.31602	0.31026	0.29723	0.39129	0.30729	0.3503	0.28531	0.27888	0.25326	0.28931	0.3265	0.28015	0.30844	0.29232	0.24604	0.24888	0.16579	0.30728	0.27631	0.25136	0.28684	0.24893	0.21391	0.23853	0.23836	0.23639	0.19053	0.20809	0.24212
864.99	0.29895	0.32382	0.30067	0.31216	0.2882	0.35027	0.30854	0.32997	0.30518	0.29996	0.39097	0.30983	0.36168	0.29012	0.27763	0.25519	0.29016	0.33454	0.27749	0.31351	0.29147	0.25004	0.24703	0.16651	0.31524	0.28171	0.25324	0.29386	0.25357	0.2125	0.23908	0.24329	0.24328	0.19363	0.21	0.24725
865.95	0.31251	0.32475	0.29278	0.31656	0.28303	0.35267	0.30811	0.34066	0.3046	0.30752	0.39803	0.30612	0.373	0.29661	0.27626	0.25397	0.29756	0.34154	0.28053	0.31365	0.29347	0.25762	0.25544	0.17134	0.32077	0.28585	0.25587	0.29706	0.25805	0.21737	0.2435	0.2545	0.24821	0.19799	0.21364	0.25945
866.91	0.31301	0.32556	0.29324	0.31381	0.28243	0.35566	0.3172	0.34371	0.3054	0.30578	0.39885	0.30191	0.39033	0.29939	0.2802	0.25892	0.30586	0.34425	0.28355	0.31818	0.30222	0.26444	0.27048	0.17479	0.32829	0.29648	0.2554	0.30356	0.26374	0.22524	0.24795	0.26262	0.25294	0.2017	0.223	0.26804
867.87	0.32235	0.3284	0.31224	0.32756	0.2906	0.36816	0.32595	0.34945	0.31447	0.30987	0.4092	0.3037	0.41167	0.29816	0.3023	0.27012	0.32279	0.35435	0.28916	0.32422	0.31103	0.27467	0.27701	0.17552	0.34662	0.30691	0.27181	0.31385	0.26497	0.23504	0.25805	0.26922	0.26709	0.2146	0.23311	0.27412
868.83	0.33457	0.31127	0.3088	0.3217	0.2849	0.36474	0.31253	0.35702	0.30915	0.305	0.40392	0.30744	0.41663	0.29154	0.30494	0.28042	0.32391	0.35904	0.28525	0.33232	0.30908	0.27783	0.27867	0.17743	0.36246	0.31305	0.27894	0.3142	0.26245	0.24245	0.25534	0.27481	0.268	0.21893	0.24498	0.27546
869.79	0.34936	0.31614	0.30331	0.32424	0.28682	0.36751	0.31552	0.35602	0.32311	0.30961	0.41313	0.31644	0.42685	0.29783	0.31218	0.28429	0.33499	0.36949	0.294	0.34948	0.31682	0.287	0.29185	0.18491	0.37865	0.32767	0.27925	0.31452	0.27303	0.2548	0.26271	0.28406	0.27519	0.22694	0.25374	0.28379
870.74	0.3593	0.32776	0.33052	0.33049	0.30119	0.38456	0.32241	0.36573	0.34947	0.3241	0.42371	0.32645	0.44949	0.30272	0.33642	0.30044	0.34603	0.37741	0.30586	0.36387	0.33833	0.29767	0.29968	0.19001	0.40729	0.34671	0.30225	0.32895	0.2864	0.26803	0.27512	0.29721	0.29289	0.24236	0.26365	0.29252
871.7	0.38167	0.34375	0.34684	0.34881	0.30994	0.39635	0.33725	0.37795	0.36114	0.33913	0.43771	0.33854	0.46528	0.31657	0.34875	0.31352	0.35045	0.39105	0.32173	0.37701	0.34683	0.30619	0.30834	0.19891	0.42984	0.36477	0.31366	0.33908	0.2996	0.28086	0.28968	0.30356	0.30659	0.25304	0.27486	0.3002
872.66	0.3926	0.35484	0.34767	0.35576	0.3247	0.39761	0.34515	0.37871	0.36691	0.35726	0.44883	0.35938	0.47386	0.32723	0.34751	0.32364	0.3622	0.40085	0.33552	0.38732	0.35156	0.31536	0.32098	0.21165	0.44284	0.38024	0.31958	0.35194	0.31902	0.2904	0.29843	0.31113	0.31586	0.26464	0.28588	0.3129
873.62	0.4067	0.38277	0.36884	0.37704	0.34109	0.42122	0.36183	0.39788	0.38499	0.38678	0.47364	0.3787	0.49316	0.34249	0.36012	0.33345	0.37675	0.41433	0.35463	0.40608	0.36398	0.34018	0.33998	0.22303	0.46024	0.40192	0.33862	0.3697	0.33538	0.30471	0.31814	0.32962	0.34034	0.28504	0.29938	0.33323
874.58	0.42307	0.40085	0.38973	0.39086	0.35152	0.43551	0.37875	0.40361	0.39433	0.3921	0.48219	0.38512	0.50103	0.35469	0.36938	0.34603	0.38342	0.42223	0.3691	0.40464	0.37859	0.34704	0.3487	0.23255	0.46785	0.417	0.35576	0.38397	0.33954	0.31545	0.33151	0.33802	0.36186	0.29712	0.31182	0.34507
875.53	0.43816	0.4235	0.3894	0.40316	0.36811	0.45056	0.39032	0.42239	0.40797	0.40138	0.49808	0.39578	0.51083	0.37543	0.37309	0.35394	0.39998	0.44223	0.37436	0.42004	0.39119	0.3647	0.36222	0.24072	0.47487	0.43585	0.35799	0.39775	0.35483	0.33144	0.34139	0.34997	0.38212	0.31418	0.33	0.35949
876.49	0.44339	0.44016	0.39827	0.41786	0.37883	0.46941	0.39506	0.43489	0.41952	0.41236	0.50735	0.40916	0.51475	0.39254	0.37757	0.36229	0.42017	0.45468	0.38149	0.43351	0.40288	0.37709	0.3765	0.25105	0.4843	0.44901	0.37109	0.41064	0.36879	0.34673	0.34952	0.36681	0.39675	0.33023	0.34501	0.37295
877.45	0.45847	0.45312	0.41438	0.43209	0.38595	0.47913	0.40292	0.44952	0.44315	0.42029	0.51533	0.41488	0.51669	0.40465	0.38823	0.37218	0.43123	0.45994	0.3938	0.4418	0.41877	0.3883	0.38729	0.25544	0.48827	0.46038	0.38879	0.41987	0.3785	0.35986	0.365	0.37762	0.41139	0.34481	0.36401	0.39156
878.41	0.46676	0.45209	0.40983	0.42916	0.39151	0.48507	0.4108	0.45266	0.44849	0.42273	0.52046	0.42157	0.51223	0.41113	0.38956	0.3772	0.44232	0.46835	0.40532	0.44922	0.43112	0.39336	0.394	0.25731	0.4852	0.46111	0.3906	0.42813	0.39647	0.3717	0.37766	0.38149	0.42228	0.36109	0.37413	0.39589
879.36	0.46797	0.4558	0.4179	0.44686	0.39717	0.49822	0.41998	0.47104	0.46158	0.43402	0.5291	0.43883	0.52214	0.41764	0.39613	0.38957	0.45454	0.47898	0.42473	0.46504	0.44125	0.41139	0.40711	0.26542	0.49194	0.46215	0.39528	0.44524	0.41225	0.393	0.3942	0.39822	0.43422	0.38238	0.39198	0.40916
880.32	0.47634	0.45556	0.43301	0.46501	0.39936	0.50713	0.42409	0.47076	0.45869	0.43426	0.5254	0.4508	0.513	0.42062	0.40559	0.40668	0.46489	0.48698	0.43802	0.47267	0.4486	0.41256	0.41481	0.27548	0.49454	0.46157	0.40812	0.45826	0.42395	0.40989	0.40468	0.40191	0.44033	0.39001	0.39869	0.421
881.28	0.49248	0.4631	0.43931	0.47048	0.40176	0.51451	0.43925	0.48679	0.47132	0.44678	0.53364	0.46296	0.51726	0.42912	0.4206	0.42507	0.46827	0.50142	0.46198	0.48913	0.46567	0.43007	0.4238	0.28529	0.49957	0.46329	0.41877	0.47308	0.42696	0.42182	0.42452	0.42239	0.45109	0.40974	0.41591	0.44464
882.23	0.49263	0.47997	0.4458	0.47011	0.40486	0.52256	0.45231	0.50002	0.47958	0.45674	0.53927	0.46735	0.52234	0.44528	0.43031	0.43829	0.47959	0.51252	0.46859	0.50501	0.47456	0.44196	0.43627	0.29096	0.50622	0.47147	0.42423	0.48086	0.4409	0.43759	0.43519	0.44099	0.46066	0.41951	0.42398	0.45323
883.19	0.49415	0.49969	0.47555	0.48156	0.42503	0.53272	0.46282	0.51671	0.49352	0.46784	0.54775	0.48462	0.52847	0.46258	0.45664	0.4566	0.49629	0.52705	0.48065	0.51828	0.48667	0.45202	0.44568	0.30365	0.52484	0.4809	0.45085	0.49218	0.45564	0.45235	0.44835	0.45797	0.46851	0.42858	0.43947	0.46999
884.15	0.49182	0.51234	0.48257	0.48609	0.43999	0.53491	0.46302	0.52178	0.50287	0.4756	0.55689	0.48825	0.53052	0.48145	0.46048	0.46792	0.50531	0.54013	0.48057	0.52744	0.4963	0.45994	0.45362	0.30681	0.5363	0.49673	0.46729	0.49961	0.46843	0.46185	0.45566	0.46832	0.47978	0.43563	0.45234	0.47903
885.1	0.48961	0.5189	0.49446	0.48932	0.45629	0.54093	0.47802	0.53221	0.51197	0.49036	0.56885	0.50493	0.54134	0.48858	0.47287	0.47109	0.51672	0.54819	0.48914	0.53967	0.50251	0.47027	0.4671	0.31285	0.54049	0.50305	0.4813	0.5104	0.48034	0.46833	0.46876	0.48435	0.48887	0.44363	0.46954	0.4935
886.06	0.48614	0.52668	0.50341	0.50691	0.46888	0.55179	0.48782	0.53887	0.5262	0.49	0.57947	0.51362	0.54369	0.49464	0.48233	0.47823	0.52606	0.55818	0.49593	0.5423	0.5083	0.47768	0.47928	0.31828	0.54189	0.51128	0.49271	0.51717	0.49082	0.47637	0.48247	0.48839	0.50354	0.4486	0.48327	0.49963
887.01	0.48807	0.52995	0.50543	0.52727	0.47408	0.55481	0.48827	0.54477	0.52363	0.50005	0.58812	0.52526	0.54686	0.49984	0.4874	0.48528	0.52659	0.5698	0.50327	0.5522	0.51991	0.48736	0.48408	0.32619	0.54314	0.51271	0.50234	0.52711	0.49778	0.48547	0.49077	0.49901	0.51573	0.46108	0.49153	0.50757
887.97	0.48749	0.53373	0.49827	0.53963	0.4619	0.56189	0.48992	0.54537	0.52027	0.50225	0.58848	0.51661	0.54928	0.50359	0.47628	0.49401	0.5236	0.57912	0.5138	0.55503	0.52326	0.49068	0.48881	0.32721	0.53829	0.51579	0.49598	0.5352	0.49048	0.49402	0.49942	0.50549	0.52014	0.46858	0.49532	0.51156
888.93	0.50379	0.53889	0.51237	0.53991	0.46569	0.574	0.4992	0.55662	0.52733	0.51556	0.60229	0.52925	0.5486	0.50666	0.49532	0.5002	0.52815	0.58813	0.52397	0.56718	0.53604	0.49696	0.49637	0.33774	0.54796	0.51985	0.50775	0.54224	0.49714	0.50574	0.51388	0.51509	0.52761	0.47498	0.50028	0.52382
889.88	0.4989	0.53809	0.50222	0.53886	0.4587	0.5708	0.4873	0.56263	0.5238	0.5122	0.6083	0.52058	0.53303	0.50874	0.4841	0.50447	0.51983	0.58834	0.52416	0.56538	0.53632	0.49999	0.49741	0.33628	0.54991	0.52371	0.50167	0.54052	0.49453	0.50681	0.51613	0.51689	0.52931	0.47594	0.49919	0.52076
890.84	0.5043	0.54339	0.50598	0.53372	0.45711	0.57153	0.48352	0.57115	0.51782	0.51483	0.60561	0.51477	0.5276	0.51811	0.48299	0.49972	0.52314	0.58599	0.51549	0.57467	0.53642	0.50029	0.49449	0.33272	0.55536	0.53107	0.50591	0.5446	0.50091	0.51258	0.51402	0.51716	0.53117	0.47636	0.49563	0.51867
891.79	0.4976	0.53759	0.49909	0.52369	0.4512	0.56883	0.48078	0.56992	0.52521	0.50824	0.60269	0.51252	0.51971	0.51339	0.47626	0.50239	0.52841	0.57673	0.51623	0.572	0.53899	0.49513	0.49369	0.33141	0.5565	0.53137	0.5029	0.54564	0.49565	0.51053	0.51357	0.50839	0.52683	0.46843	0.49806	0.51866
892.75	0.49998	0.53926	0.48492	0.51369	0.4618	0.5613	0.48241	0.58048	0.5308	0.49985	0.60711	0.51801	0.51637	0.50984	0.47645	0.49019	0.53025	0.57	0.50832	0.57933	0.54561	0.49515	0.49026	0.33088	0.55705	0.53033	0.49896	0.53667	0.50044	0.504	0.50273	0.50881	0.524	0.46107	0.49868	0.52345
893.7	0.48787	0.53076	0.46503	0.50895	0.45402	0.54739	0.47332	0.57662	0.51888	0.48839	0.59217	0.5041	0.5102	0.50618	0.45956	0.47477	0.52004	0.55957	0.49712	0.57102	0.53747	0.49126	0.48498	0.32203	0.53854	0.52137	0.47962	0.52824	0.4911	0.48993	0.49684	0.50091	0.51197	0.45071	0.48938	0.5167
894.66	0.47103	0.52226	0.45932	0.5017	0.45407	0.53604	0.47231	0.56405	0.50706	0.49136	0.58124	0.49434	0.50513	0.50461	0.4591	0.46719	0.51721	0.545	0.49213	0.5642	0.53022	0.48487	0.47825	0.31893	0.52813	0.51352	0.47229	0.51	0.48696	0.47678	0.49122	0.49373	0.49689	0.44759	0.48073	0.51019
895.61	0.45877	0.50968	0.4333	0.47908	0.44187	0.52327	0.46083	0.54627	0.4899	0.48468	0.5701	0.49075	0.49771	0.48743	0.44703	0.45418	0.5041	0.53447	0.48867	0.54806	0.5155	0.47649	0.47262	0.31334	0.51824	0.49551	0.45327	0.48761	0.47408	0.46613	0.48001	0.48173	0.47363	0.43651	0.46832	0.50339
896.57	0.44796	0.49654	0.42544	0.47035	0.44032	0.51596	0.44806	0.53532	0.47927	0.47146	0.56021	0.47011	0.48239	0.47307	0.43128	0.43825	0.48528	0.52437	0.47495	0.53562	0.50328	0.46963	0.46145	0.30432	0.50713	0.47875	0.43491	0.46997	0.4613	0.45036	0.4684	0.47097	0.46063	0.42392	0.45386	0.4883
897.52	0.42894	0.48176	0.42226	0.46405	0.42418	0.49739	0.43741	0.51595	0.46653	0.45663	0.54397	0.45633	0.46715	0.45958	0.42089	0.4324	0.47072	0.50811	0.46986	0.51823	0.48941	0.45839	0.45112	0.29568	0.49244	0.46355	0.42173	0.46082	0.44829	0.43448	0.46953	0.45431	0.44738	0.40609	0.43654	0.46659
898.48	0.40912	0.46669	0.40284	0.45657	0.41014	0.49392	0.42662	0.50039	0.4568	0.4401	0.53258	0.43863	0.44932	0.43506	0.40319	0.42724	0.46299	0.49321	0.45433	0.50413	0.47569	0.44648	0.43615	0.28164	0.4818	0.44803	0.4117	0.44744	0.43452	0.41673	0.44705	0.43575	0.4318	0.3935	0.41742	0.44149
899.43	0.40284	0.44216	0.38855	0.43897	0.39391	0.48448	0.40987	0.49248	0.45102	0.42226	0.52294	0.421	0.43534	0.40688	0.39177	0.40698	0.452	0.48549	0.44243	0.48744	0.46606	0.43458	0.41977	0.27109	0.47177	0.42457	0.40076	0.43679	0.41256	0.40638	0.43267	0.41687	0.41574	0.3726	0.39946	0.42246
900.39	0.38432	0.4218	0.38854	0.42873	0.38243	0.46456	0.38879	0.46543	0.44997	0.40813	0.51407	0.39585	0.41504	0.38531	0.37804	0.39386	0.44327	0.46533	0.4227	0.46763	0.45796	0.41745	0.39837	0.2614	0.45052	0.40906	0.39109	0.4275	0.3975	0.38598	0.41105	0.39598	0.40875	0.34838	0.3795	0.39757
901.34	0.37136	0.40343	0.36723	0.41493	0.36744	0.43962	0.37617	0.44329	0.43091	0.39461	0.502	0.38267	0.40015	0.369	0.36531	0.37915	0.43101	0.44698	0.40711	0.45057	0.44262	0.39647	0.38538	0.25158	0.43234	0.39753	0.37767	0.4137	0.38274	0.36655	0.39271	0.37532	0.39116	0.32721	0.36104	0.38037
902.3	0.34938	0.37928	0.34864	0.38668	0.35276	0.41223	0.35836	0.41833	0.41669	0.38246	0.48803	0.36172	0.37582	0.35199	0.34625	0.35196	0.41714	0.42423	0.37757	0.42451	0.4225	0.37947	0.36901	0.24117	0.4073	0.38073	0.35902	0.3882	0.36035	0.3424	0.3628	0.35063	0.36564	0.31023	0.33452	0.36298
903.25	0.33751	0.35909	0.3457	0.3721	0.34187	0.39213	0.33773	0.40573	0.39096	0.37142	0.47298	0.34937	0.35928	0.33592	0.3361	0.33399	0.39987	0.4164	0.35813	0.40755	0.40437	0.3612	0.3545	0.23693	0.39059	0.36037	0.34136	0.36897	0.34139	0.33368	0.34263	0.3344	0.3454	0.2904	0.31776	0.35799
904.2	0.33057	0.36468	0.33583	0.37122	0.33278	0.38004	0.33845	0.40369	0.38288	0.36641	0.46084	0.34478	0.35622	0.33045	0.32743	0.33749	0.3921	0.41579	0.34371	0.40549	0.39428	0.35124	0.34303	0.22884	0.37763	0.35048	0.32732	0.36142	0.3391	0.32268	0.32157	0.32975	0.33136	0.27995	0.30631	0.3471
905.16	0.3255	0.359	0.3204	0.36592	0.3246	0.37635	0.3266	0.39592	0.36811	0.35428	0.44833	0.34335	0.34906	0.33053	0.31998	0.33172	0.38386	0.41029	0.33333	0.39846	0.38095	0.3452	0.33221	0.22325	0.36526	0.34088	0.31417	0.35147	0.32674	0.31476	0.30592	0.32063	0.30877	0.27106	0.28941	0.34157
906.09	0.3255	0.36954	0.32427	0.36833	0.3243	0.37907	0.32446	0.40397	0.36971	0.35837	0.44575	0.33875	0.35358	0.33556	0.31559	0.33393	0.38222	0.41034	0.33588	0.39508	0.37828	0.34643	0.3262	0.21717	0.36526	0.33828	0.30387	0.34958	0.31856	0.31261	0.29753	0.31957	0.29953	0.26522	0.28623	0.33504
907.04	0.3274	0.3612	0.31451	0.36006	0.31988	0.38649	0.31576	0.40506	0.36253	0.35616	0.43719	0.32956	0.35577	0.32542	0.31045	0.33575	0.37071	0.41112	0.33521	0.39711	0.37367	0.34016	0.3173	0.21109	0.36418	0.32918	0.29932	0.34585	0.31277	0.31404	0.28744	0.31743	0.29757	0.25368	0.28459	0.32285
908	0.33257	0.36595	0.31083	0.34761	0.31777	0.37709	0.31738	0.3993	0.37106	0.35518	0.44003	0.32301	0.35607	0.32958	0.3059	0.33629	0.37074	0.39812	0.33469	0.39752	0.37598	0.34162	0.31729	0.20835	0.35666	0.32949	0.29463	0.34302	0.3095	0.30377	0.28037	0.31308	0.29367	0.24976	0.28483	0.31397
908.95	0.33091	0.3559	0.30624	0.33423	0.31762	0.37135	0.30331	0.388	0.37094	0.34346	0.43265	0.31485	0.35332	0.32855	0.30344	0.32495	0.35916	0.38084	0.32527	0.38704	0.36841	0.3402	0.31469	0.20682	0.34787	0.32723	0.29116	0.3375	0.2987	0.2955	0.27362	0.30628	0.29175	0.23976	0.2754	0.30468
909.9	0.32557	0.34682	0.30328	0.32761	0.31166	0.35741	0.30353	0.39285	0.36821	0.33606	0.43752	0.30708	0.34728	0.32377	0.28912	0.31702	0.35035	0.37026	0.32257	0.38549	0.36997	0.33487	0.31417	0.20061	0.33766	0.31854	0.28226	0.33055	0.29662	0.28332	0.26897	0.30352	0.28925	0.23231	0.27369	0.28903
910.85	0.31059	0.32834	0.2905	0.30894	0.30352	0.35509	0.28868	0.3808	0.35351	0.32515	0.42524	0.29727	0.33546	0.31678	0.277	0.30319	0.34738	0.36426	0.30702	0.37688	0.36539	0.32595	0.30621	0.19853	0.32409	0.30732	0.26929	0.31846	0.2913	0.27721	0.25493	0.29726	0.2803	0.22694	0.26027	0.27865
911.81	0.2996	0.3283	0.29173	0.30651	0.30007	0.3523	0.28989	0.3731	0.34841	0.32546	0.42479	0.28898	0.33167	0.31264	0.26666	0.29527	0.34362	0.3559	0.30171	0.37134	0.36269	0.3279	0.30696	0.19181	0.31688	0.30176	0.25636	0.31092	0.29008	0.26945	0.24991	0.28867	0.27502	0.23252	0.25239	0.26964
912.76	0.29992	0.32729	0.29869	0.30568	0.30909	0.35954	0.28708	0.3647	0.33909	0.33085	0.41938	0.28875	0.33066	0.30914	0.27124	0.29445	0.34129	0.353	0.29797	0.36646	0.35831	0.3242	0.30136	0.18798	0.31889	0.29632	0.25816	0.30185	0.28813	0.26561	0.24577	0.28404	0.2722	0.23015	0.23925	0.26399
913.71	0.28815	0.32055	0.2993	0.29747	0.29983	0.34281	0.27802	0.35193	0.32414	0.32615	0.41181	0.27919	0.32319	0.30039	0.25587	0.28123	0.33415	0.33927	0.28984	0.35563	0.35683	0.31715	0.28925	0.18155	0.30965	0.27845	0.24098	0.29449	0.27751	0.25586	0.23878	0.27317	0.26511	0.22722	0.23259	0.25612
914.67	0.283	0.30887	0.29312	0.29409	0.31045	0.35134	0.27935	0.33862	0.32285	0.3186	0.39505	0.27805	0.31809	0.28046	0.25314	0.2771	0.32574	0.34654	0.28414	0.35332	0.35257	0.31206	0.27947	0.17962	0.30671	0.26959	0.23089	0.29077	0.2712	0.25411	0.23808	0.27044	0.26623	0.22548	0.22718	0.2533
915.62	0.28349	0.30225	0.29796	0.28662	0.30426	0.34721	0.27953	0.33702	0.31424	0.30491	0.39468	0.27904	0.30891	0.26576	0.25599	0.27239	0.31445	0.34004	0.28449	0.35518	0.34113	0.30799	0.27606	0.17656	0.30097	0.26096	0.2334	0.28274	0.26216	0.24654	0.24184	0.2637	0.26189	0.21474	0.22519	0.24585
916.57	0.28479	0.29875	0.28374	0.28659	0.30533	0.33821	0.26437	0.33464	0.3089	0.29158	0.38328	0.27395	0.29684	0.26288	0.25247	0.26757	0.31185	0.33715	0.28114	0.34932	0.33816	0.29552	0.26786	0.17839	0.28859	0.25318	0.22945	0.27956	0.2549	0.24107	0.23486	0.26075	0.26038	0.20456	0.22108	0.24045
917.52	0.27223	0.2918	0.27058	0.28091	0.29809	0.32602	0.25422	0.32789	0.3059	0.27276	0.37618	0.26795	0.28748	0.2516	0.23565	0.25764	0.30358	0.3301	0.28219	0.34036	0.33282	0.28748	0.2617	0.17444	0.27655	0.24894	0.21996	0.28101	0.25067	0.23294	0.23301	0.25614	0.2539	0.1943	0.22345	0.23146
918.47	0.26804	0.28656	0.26713	0.2873	0.29371	0.33013	0.24981	0.31983	0.30342	0.27447	0.38127	0.2592	0.2768	0.24786	0.23337	0.26126	0.29951	0.33235	0.28404	0.33869	0.32148	0.27997	0.26611	0.17116	0.2741	0.25268	0.22169	0.27459	0.24459	0.23205	0.23115	0.2451	0.25192	0.1891	0.22897	0.22518
919.43	0.27104	0.28821	0.26803	0.28358	0.28894	0.32795	0.24511	0.32342	0.29382	0.28369	0.38186	0.25946	0.27446	0.25212	0.23479	0.25648	0.30232	0.31914	0.28373	0.33539	0.3219	0.2822	0.26415	0.16919	0.27027	0.24904	0.22184	0.26754	0.24246	0.23021	0.2293	0.23567	0.25049	0.18979	0.22935	0.22898
920.38	0.2731	0.28631	0.26028	0.29106	0.29117	0.32466	0.24794	0.32382	0.29744	0.28544	0.37621	0.25998	0.27744	0.2479	0.2314	0.25617	0.30056	0.31901	0.27766	0.33167	0.32071	0.28267	0.26228	0.16968	0.27038	0.24216	0.22056	0.27143	0.25161	0.22797	0.22288	0.23318	0.24364	0.19236	0.22938	0.23251
921.31	0.27624	0.29451	0.26976	0.2968	0.28788	0.32954	0.25661	0.31066	0.29735	0.28907	0.38296	0.2597	0.2762	0.25109	0.22675	0.25441	0.29794	0.31872	0.2765	0.32894	0.31214	0.28744	0.26291	0.16601	0.27744	0.24288	0.21861	0.26989	0.24894	0.23128	0.2215	0.22972	0.24115	0.19248	0.23502	0.23386
922.26	0.27192	0.28783	0.26421	0.29652	0.27248	0.33028	0.25982	0.30902	0.29216	0.28538	0.38043	0.25302	0.26521	0.25265	0.22357	0.25184	0.2901	0.3141	0.26421	0.32973	0.30386	0.28261	0.26192	0.16017	0.27895	0.23391	0.20829	0.26012	0.24117	0.2289	0.21418	0.22533	0.23599	0.18872	0.23095	0.22759
923.21	0.28357	0.29666	0.26642	0.29379	0.27014	0.33538	0.27288	0.31203	0.2878	0.27742	0.38108	0.2583	0.26823	0.2524	0.22434	0.25275	0.28605	0.31595	0.26274	0.33191	0.30499	0.28119	0.26097	0.15937	0.28494	0.23119	0.21235	0.26694	0.24517	0.22904	0.21234	0.22868	0.23143	0.18804	0.22506	0.23181
924.16	0.27608	0.30085	0.27121	0.29511	0.26076	0.33372	0.26753	0.29868	0.28815	0.26574	0.38489	0.24174	0.26394	0.25528	0.22544	0.25467	0.27996	0.31105	0.25364	0.32135	0.29592	0.27368	0.26361	0.15911	0.28766	0.23179	0.2096	0.26714	0.23995	0.22729	0.20348	0.22427	0.22705	0.17771	0.22404	0.21979
925.11	0.28121	0.31492	0.2854	0.3012	0.25387	0.33804	0.2711	0.29824	0.28373	0.26788	0.39002	0.23806	0.26363	0.26181	0.22963	0.25364	0.27915	0.31087	0.25339	0.31641	0.29706	0.27159	0.26196	0.15395	0.28821	0.23956	0.20816	0.26877	0.22907	0.23049	0.20393	0.22527	0.23294	0.1796	0.22151	0.21187
926.06	0.28141	0.30978	0.29295	0.29692	0.25447	0.33253	0.26682	0.30863	0.27629	0.26876	0.38324	0.23828	0.26454	0.25467	0.23649	0.25402	0.27611	0.30473	0.2465	0.31576	0.29143	0.26466	0.25221	0.15481	0.28293	0.239	0.20973	0.26583	0.2306	0.22345	0.20607	0.22114	0.2223	0.17493	0.21143	0.20535
927.02	0.28717	0.3124	0.29856	0.29905	0.26145	0.32788	0.26736	0.31276	0.2842	0.26668	0.38055	0.24452	0.26997	0.25237	0.23996	0.25172	0.27797	0.30437	0.25402	0.31193	0.29007	0.26448	0.25117	0.15758	0.27968	0.23926	0.21525	0.26322	0.23545	0.22019	0.20832	0.22335	0.22772	0.17747	0.21143	0.20428
927.97	0.28307	0.30788	0.28303	0.29393	0.2599	0.32879	0.25622	0.31405	0.28687	0.2623	0.371	0.24215	0.26523	0.25308	0.2319	0.24793	0.27722	0.29873	0.25423	0.30445	0.2846	0.25939	0.24409	0.1556	0.26936	0.24407	0.20208	0.25559	0.23304	0.21742	0.2067	0.21895	0.22139	0.17723	0.21031	0.19962
928.92	0.2863	0.31944	0.28167	0.3022	0.26951	0.32056	0.26512	0.32559	0.28959	0.26997	0.36991	0.25121	0.27042	0.24982	0.22302	0.24827	0.27465	0.29694	0.26031	0.30797	0.27955	0.26047	0.23387	0.15153	0.26709	0.24941	0.20019	0.25618	0.23435	0.21583	0.20687	0.2222	0.21536	0.18049	0.20518	0.20027
929.87	0.28135	0.30812	0.27174	0.30178	0.27639	0.31321	0.26519	0.32162	0.29279	0.262	0.36327	0.24605	0.26714	0.2467	0.21295	0.25229	0.26838	0.28509	0.26371	0.30616	0.26863	0.25201	0.22469	0.15157	0.2607	0.24207	0.1938	0.25211	0.23615	0.20782	0.20564	0.21488	0.21266	0.17401	0.20098	0.19486
930.82	0.27956	0.30318	0.25817	0.30191	0.27512	0.31698	0.26562	0.32074	0.29338	0.25524	0.3611	0.24575	0.26526	0.25143	0.20805	0.25292	0.26622	0.28136	0.25898	0.30681	0.26759	0.2442	0.2234	0.14831	0.25387	0.24275	0.1859	0.24686	0.23378	0.2041	0.2004	0.21792	0.21165	0.16954	0.19986	0.19415
931.75	0.27995	0.29683	0.25477	0.30338	0.27771	0.3224	0.27425	0.32053	0.28827	0.25784	0.36903	0.24612	0.27598	0.24575	0.2051	0.25194	0.26527	0.27903	0.25665	0.30443	0.26603	0.23923	0.21882	0.14775	0.25393	0.2397	0.18194	0.24541	0.23094	0.20573	0.20303	0.2154	0.20488	0.1635	0.1994	0.19559
932.7	0.27373	0.29748	0.25826	0.30838	0.27748	0.31852	0.27802	0.31111	0.28856	0.26722	0.3791	0.24746	0.27517	0.23785	0.20854	0.24812	0.25836	0.27003	0.24583	0.30115	0.26335	0.23914	0.22034	0.14582	0.25279	0.23103	0.18418	0.24105	0.22879	0.19811	0.19446	0.21725	0.20425	0.1621	0.20404	0.18934
933.65	0.2698	0.29422	0.25046	0.30399	0.27211	0.3304	0.28067	0.3165	0.28518	0.26626	0.37937	0.25285	0.27959	0.22846	0.20703	0.24075	0.25518	0.26903	0.24504	0.30319	0.26443	0.23221	0.22964	0.14957	0.25522	0.22686	0.18174	0.2361	0.22572	0.19525	0.19815	0.21716	0.20534	0.16043	0.2102	0.19349
934.6	0.26917	0.29408	0.24738	0.30015	0.27473	0.32704	0.27029	0.31381	0.27345	0.27145	0.3815	0.25245	0.27857	0.22681	0.20991	0.23316	0.25327	0.26729	0.24133	0.30229	0.25585	0.23362	0.22461	0.1462	0.25405	0.23089	0.185	0.23287	0.22657	0.19274	0.19143	0.21704	0.19987	0.15983	0.20993	0.1908
935.55	0.2686	0.3008	0.24589	0.3015	0.26986	0.32277	0.27137	0.31358	0.27054	0.27138	0.38418	0.25334	0.27622	0.21955	0.20503	0.22735	0.24952	0.26557	0.24029	0.29448	0.24931	0.2303	0.22613	0.14526	0.25564	0.2294	0.18761	0.23206	0.22112	0.19098	0.18835	0.215	0.19853	0.15668	0.21304	0.19302
936.5	0.26397	0.301	0.24534	0.294	0.26354	0.32289	0.26087	0.31088	0.26848	0.27265	0.38345	0.25225	0.26533	0.21757	0.20665	0.2251	0.24693	0.26396	0.22973	0.29459	0.24327	0.22473	0.22393	0.14479	0.2509	0.2247	0.1802	0.23283	0.21886	0.19017	0.1796	0.21109	0.19951	0.16128	0.21155	0.19247
937.45	0.26358	0.30543	0.24839	0.29686	0.27242	0.32895	0.25822	0.30632	0.26608	0.25961	0.37554	0.25499	0.26394	0.22133	0.20131	0.22624	0.24899	0.27001	0.23367	0.29474	0.24042	0.22095	0.21528	0.14567	0.24935	0.22863	0.17724	0.23294	0.21833	0.19113	0.18262	0.2076	0.20089	0.15609	0.20339	0.19557
938.4	0.25923	0.29881	0.2482	0.29908	0.26913	0.32335	0.25356	0.29472	0.25739	0.25638	0.37148	0.24995	0.25191	0.22747	0.2032	0.22745	0.24879	0.26913	0.22834	0.28043	0.22969	0.2205	0.20579	0.14029	0.23938	0.2228	0.17886	0.23602	0.21727	0.18692	0.17819	0.20305	0.19621	0.16128	0.19614	0.18686
939.32	0.25947	0.28874	0.24705	0.29499	0.26351	0.33644	0.25114	0.29093	0.27059	0.25218	0.36934	0.25305	0.2485	0.22043	0.19824	0.22133	0.24748	0.26814	0.2211	0.27505	0.23475	0.21186	0.20877	0.13952	0.23395	0.21198	0.17168	0.23051	0.21295	0.18769	0.17956	0.20267	0.19622	0.15771	0.19594	0.18721
940.27	0.26101	0.28102	0.25255	0.29372	0.26759	0.34825	0.25771	0.28515	0.27197	0.24982	0.37227	0.25367	0.25411	0.2236	0.19841	0.22572	0.24585	0.26891	0.22723	0.27818	0.23481	0.21764	0.20908	0.13941	0.23592	0.20759	0.16814	0.23631	0.21408	0.19098	0.18114	0.20294	0.19544	0.16292	0.19714	0.18467
941.22	0.26969	0.28762	0.254	0.29688	0.27364	0.3525	0.25697	0.29187	0.2675	0.25039	0.37035	0.25748	0.25628	0.22972	0.19801	0.22533	0.24372	0.27055	0.23256	0.27816	0.22642	0.21998	0.20562	0.13772	0.23331	0.21622	0.17106	0.23724	0.21053	0.19402	0.18098	0.20534	0.19045	0.16347	0.19334	0.1851
942.17	0.27687	0.27887	0.25345	0.28797	0.27718	0.35024	0.25313	0.30759	0.26676	0.25478	0.3688	0.2487	0.25159	0.22512	0.20183	0.22494	0.24779	0.26393	0.23194	0.27948	0.22736	0.21614	0.20603	0.13427	0.23343	0.21192	0.17037	0.23726	0.21386	0.19369	0.18507	0.2043	0.19073	0.16448	0.19598	0.18212
943.12	0.2901	0.28223	0.25246	0.28416	0.28656	0.35487	0.24903	0.30346	0.27692	0.25358	0.36997	0.24758	0.24898	0.2286	0.20077	0.22706	0.24966	0.26633	0.22952	0.27823	0.232	0.21579	0.20477	0.13598	0.2368	0.2171	0.16165	0.23626	0.21903	0.20058	0.18442	0.20087	0.19096	0.16052	0.19835	0.18409
944.07	0.28467	0.28692	0.2506	0.28694	0.2852	0.34846	0.25126	0.29805	0.26968	0.252	0.36855	0.24102	0.24797	0.22633	0.2024	0.23254	0.24679	0.2713	0.22765	0.27584	0.22842	0.21851	0.20284	0.13424	0.23871	0.21636	0.15979	0.24098	0.21949	0.20289	0.1828	0.19966	0.18762	0.16001	0.19392	0.17919
945.02	0.28722	0.29363	0.25421	0.30068	0.29008	0.34989	0.24895	0.30514	0.26456	0.25189	0.37653	0.24095	0.24264	0.22088	0.21042	0.23562	0.2479	0.27384	0.22787	0.27234	0.22696	0.21973	0.20217	0.13235	0.23934	0.21575	0.16626	0.23715	0.22172	0.20587	0.18289	0.19844	0.18891	0.16257	0.19457	0.18234
945.96	0.28093	0.29763	0.25477	0.29982	0.28008	0.34289	0.24714	0.28452	0.26552	0.24484	0.37012	0.22782	0.23551	0.21982	0.2103	0.23265	0.24468	0.27068	0.22581	0.2636	0.23068	0.21559	0.2026	0.1289	0.23814	0.20973	0.16587	0.235	0.22104	0.19929	0.17782	0.19057	0.18912	0.16012	0.19363	0.17582
946.89	0.27927	0.30199	0.263	0.29695	0.28141	0.34057	0.25242	0.27018	0.26913	0.24339	0.3712	0.22594	0.2382	0.22081	0.21207	0.22874	0.24668	0.26992	0.23317	0.26137	0.22933	0.21766	0.20268	0.12775	0.24172	0.21184	0.16994	0.2312	0.22176	0.20236	0.17783	0.19239	0.18886	0.1614	0.19	0.17455
947.84	0.26941	0.28866	0.26064	0.28597	0.28039	0.33102	0.25672	0.28036	0.25677	0.24368	0.36868	0.21822	0.23634	0.21057	0.21669	0.22194	0.24375	0.26172	0.23219	0.27049	0.22444	0.21341	0.20224	0.12611	0.23701	0.20802	0.17335	0.22741	0.21781	0.19658	0.17314	0.19782	0.18764	0.15932	0.18466	0.17333
948.79	0.27913	0.29293	0.2701	0.28188	0.28403	0.33085	0.26333	0.28633	0.25922	0.24532	0.37256	0.22262	0.23733	0.21466	0.2246	0.21949	0.24626	0.26192	0.23976	0.27728	0.22544	0.2129	0.20673	0.12957	0.23883	0.21594	0.17767	0.22496	0.21986	0.19427	0.17371	0.20081	0.19151	0.16134	0.18701	0.1787
949.74	0.28265	0.29448	0.26842	0.2644	0.27182	0.32064	0.25798	0.28208	0.26132	0.25336	0.368	0.22221	0.23982	0.22885	0.22528	0.21284	0.24243	0.25905	0.23511	0.27577	0.22527	0.21171	0.20903	0.13172	0.23809	0.22334	0.17427	0.22407	0.21769	0.19575	0.1719	0.19992	0.18649	0.1571	0.18295	0.17674
950.68	0.28714	0.28462	0.26709	0.26565	0.28592	0.31303	0.25154	0.2956	0.26347	0.26264	0.36407	0.22232	0.24021	0.22434	0.22788	0.21143	0.25308	0.25278	0.23902	0.27721	0.22784	0.21556	0.20604	0.13365	0.23876	0.22339	0.17772	0.22017	0.22477	0.19367	0.17627	0.20208	0.18403	0.15824	0.17754	0.17435
951.63	0.29423	0.293	0.25895	0.27111	0.27595	0.31291	0.24728	0.3045	0.25679	0.26328	0.36586	0.2308	0.24243	0.23216	0.22503	0.21398	0.24581	0.26022	0.23684	0.27727	0.22512	0.21361	0.2038	0.13401	0.2346	0.22792	0.17931	0.22137	0.2244	0.19236	0.16964	0.20292	0.18033	0.15544	0.17673	0.17312
952.58	0.30333	0.31071	0.26725	0.27709	0.26994	0.31491	0.23715	0.30502	0.25649	0.25843	0.36772	0.23703	0.24689	0.24259	0.23029	0.22267	0.24413	0.26621	0.23472	0.27344	0.22554	0.21028	0.2028	0.13425	0.23834	0.23309	0.18434	0.21872	0.22272	0.19691	0.16956	0.19972	0.18017	0.15251	0.17621	0.17212
953.5	0.3028	0.313	0.26586	0.27952	0.26773	0.3201	0.23752	0.30787	0.25718	0.25759	0.36775	0.23432	0.25197	0.24268	0.22342	0.22132	0.24174	0.2654	0.23218	0.26955	0.22355	0.20871	0.20033	0.13188	0.2345	0.23104	0.1822	0.2158	0.2196	0.20145	0.17154	0.19684	0.17918	0.15351	0.17632	0.16897
954.45	0.30365	0.30633	0.26849	0.28466	0.26943	0.32102	0.22715	0.30443	0.2511	0.24788	0.36165	0.22421	0.24745	0.23388	0.22032	0.22419	0.24498	0.26664	0.22652	0.27271	0.22157	0.20482	0.19062	0.12714	0.22984	0.22828	0.185	0.21666	0.22046	0.19849	0.16937	0.19311	0.17959	0.15295	0.17101	0.15951
955.4	0.30644	0.31812	0.26842	0.29258	0.26401	0.33479	0.23135	0.30302	0.25735	0.24459	0.37036	0.22876	0.25139	0.24226	0.22321	0.23296	0.23882	0.27309	0.22313	0.27888	0.22309	0.20968	0.19159	0.1282	0.23293	0.23656	0.18543	0.22689	0.21993	0.20405	0.17226	0.19814	0.18472	0.15018	0.17254	0.16109
956.35	0.30532	0.308	0.26367	0.29028	0.2669	0.3294	0.22611	0.29977	0.26841	0.24595	0.36797	0.22996	0.24793	0.24155	0.21744	0.2379	0.23638	0.26942	0.218	0.27793	0.22244	0.20747	0.1914	0.13026	0.23134	0.22923	0.17707	0.23034	0.21374	0.20328	0.17516	0.19629	0.18745	0.14956	0.1662	0.15953
957.29	0.30364	0.29883	0.25865	0.28477	0.26548	0.31542	0.22479	0.29128	0.27733	0.24765	0.36032	0.22411	0.24956	0.23228	0.20675	0.23014	0.2386	0.26394	0.21718	0.27691	0.22115	0.21238	0.18899	0.13333	0.22417	0.22216	0.17349	0.23372	0.21047	0.19541	0.17447	0.19199	0.18287	0.15068	0.16183	0.15539
958.24	0.30861	0.30376	0.25163	0.27836	0.26013	0.30909	0.22256	0.28393	0.27447	0.24839	0.35426	0.2263	0.24047	0.23761	0.2058	0.23717	0.24116	0.25892	0.21633	0.27737	0.22265	0.21772	0.18481	0.13417	0.22519	0.22223	0.17113	0.23833	0.20643	0.19322	0.17305	0.18871	0.18159	0.1494	0.15527	0.15809
959.17	0.30752	0.30126	0.24837	0.27683	0.25116	0.29782	0.22867	0.28461	0.28259	0.25192	0.35241	0.23279	0.2351	0.2319	0.20316	0.23225	0.23241	0.25139	0.21862	0.27634	0.22368	0.21768	0.18484	0.1372	0.22567	0.21625	0.16659	0.23749	0.19918	0.18846	0.17005	0.19012	0.18131	0.14456	0.15475	0.15973
960.11	0.31828	0.30271	0.25476	0.28038	0.23758	0.28615	0.23125	0.28605	0.27536	0.25203	0.35018	0.23047	0.23819	0.22685	0.20765	0.23069	0.22556	0.24796	0.21668	0.27505	0.21992	0.21538	0.18634	0.13402	0.2259	0.21096	0.17032	0.23714	0.19407	0.19279	0.16595	0.18848	0.18066	0.1428	0.15349	0.16043
961.06	0.31836	0.30772	0.2567	0.27832	0.23493	0.28859	0.23604	0.28904	0.27468	0.25194	0.34585	0.23035	0.24475	0.22661	0.21859	0.22894	0.22999	0.25169	0.21972	0.27489	0.22327	0.21568	0.18409	0.1328	0.22725	0.21345	0.17278	0.23281	0.19727	0.19938	0.1626	0.18988	0.17809	0.13882	0.15606	0.15699
962.01	0.31202	0.29821	0.24796	0.27919	0.2287	0.29509	0.23425	0.29372	0.26846	0.25253	0.34954	0.2232	0.23658	0.22293	0.21325	0.22942	0.23011	0.25272	0.21954	0.2709	0.21974	0.2152	0.18643	0.12373	0.23026	0.20629	0.16748	0.22869	0.20651	0.20252	0.16584	0.1885	0.18073	0.13707	0.15666	0.1511
962.95	0.29985	0.28595	0.24836	0.28048	0.2296	0.29553	0.22197	0.29737	0.26054	0.25181	0.35273	0.21701	0.23708	0.21976	0.21738	0.22344	0.2295	0.25494	0.21086	0.26777	0.21192	0.21048	0.18576	0.11849	0.22831	0.20809	0.16849	0.22213	0.2118	0.20157	0.1595	0.1854	0.1747	0.1345	0.15491	0.14228
963.9	0.30024	0.27919	0.2448	0.2743	0.23794	0.30081	0.222	0.29906	0.27281	0.25605	0.3561	0.21879	0.25011	0.22468	0.21612	0.22739	0.24008	0.25945	0.2151	0.26585	0.21713	0.20974	0.19215	0.11916	0.22541	0.20986	0.16699	0.22579	0.22011	0.20467	0.16672	0.18365	0.18033	0.13757	0.15683	0.14426
964.82	0.28479	0.27773	0.23461	0.25655	0.23936	0.30116	0.21479	0.30067	0.2752	0.2573	0.3491	0.22617	0.24783	0.23234	0.20139	0.22406	0.24556	0.25912	0.21485	0.26744	0.22195	0.2126	0.18774	0.12143	0.22112	0.21489	0.15633	0.21452	0.2206	0.20143	0.1685	0.18462	0.17356	0.13991	0.1553	0.144
965.77	0.2811	0.26642	0.232	0.26179	0.23251	0.29489	0.20958	0.30026	0.27237	0.25165	0.34876	0.21774	0.24544	0.22295	0.19946	0.22343	0.24646	0.25502	0.20965	0.26662	0.21669	0.21648	0.18988	0.12036	0.21852	0.20863	0.15674	0.21725	0.21973	0.19693	0.16407	0.18251	0.16899	0.14124	0.15421	0.14335
966.71	0.2843	0.27428	0.23909	0.26656	0.23498	0.29289	0.218	0.29688	0.2808	0.24946	0.34527	0.2272	0.25416	0.23616	0.20884	0.22528	0.24371	0.25164	0.20658	0.2749	0.2211	0.21164	0.18481	0.12187	0.21685	0.21976	0.16226	0.2189	0.21195	0.19812	0.16221	0.1876	0.16333	0.13825	0.14974	0.14736
967.66	0.28165	0.27359	0.23538	0.26421	0.22513	0.28315	0.22277	0.29822	0.28452	0.24667	0.343	0.23406	0.25729	0.23653	0.20894	0.22748	0.24506	0.24611	0.20974	0.2776	0.22226	0.21042	0.1825	0.12398	0.21813	0.21564	0.15846	0.21759	0.20395	0.19153	0.16664	0.19147	0.16226	0.13229	0.14775	0.15132
968.61	0.27695	0.28456	0.23993	0.26678	0.21981	0.27576	0.22746	0.29982	0.28442	0.24148	0.34855	0.22622	0.25988	0.2458	0.21948	0.23235	0.24177	0.24715	0.2115	0.28225	0.2216	0.21195	0.17973	0.12182	0.22245	0.21803	0.15745	0.22037	0.19947	0.18983	0.1627	0.19343	0.16396	0.13091	0.14298	0.14718
969.55	0.27908	0.27758	0.24313	0.27242	0.22165	0.27852	0.23086	0.29806	0.28584	0.23833	0.3611	0.21841	0.26568	0.246	0.22946	0.23777	0.24174	0.24943	0.2168	0.27744	0.21592	0.20373	0.18327	0.11924	0.22471	0.21684	0.15981	0.2271	0.20364	0.18635	0.16512	0.18417	0.17118	0.12496	0.14158	0.14339
970.47	0.27692	0.27049	0.24156	0.27673	0.2249	0.27273	0.23946	0.29673	0.27901	0.24262	0.36322	0.21542	0.2705	0.25592	0.22617	0.23865	0.24594	0.24582	0.21927	0.27974	0.215	0.20177	0.18213	0.1183	0.22453	0.22096	0.1555	0.22891	0.20446	0.18642	0.17446	0.17863	0.17316	0.12428	0.13816	0.1461
971.42	0.27797	0.27174	0.23327	0.28064	0.21464	0.27618	0.23499	0.29768	0.27998	0.24423	0.36827	0.21799	0.27154	0.26258	0.2213	0.24293	0.24313	0.25389	0.22705	0.27827	0.21799	0.20357	0.19173	0.11867	0.22958	0.21732	0.15283	0.22842	0.20136	0.19106	0.1776	0.17798	0.17895	0.12667	0.14391	0.14693
972.37	0.27836	0.26789	0.23653	0.28055	0.2166	0.27948	0.24245	0.30137	0.29238	0.24927	0.36758	0.22028	0.28342	0.26482	0.22042	0.24749	0.24684	0.26232	0.23693	0.2774	0.22305	0.20737	0.19671	0.12046	0.23159	0.21817	0.1545	0.23708	0.20776	0.19659	0.18297	0.18003	0.18193	0.12959	0.15076	0.14859
973.31	0.26896	0.26871	0.23027	0.27887	0.21579	0.28031	0.23313	0.30313	0.28385	0.25588	0.35842	0.22854	0.28303	0.26677	0.21744	0.24308	0.25459	0.25666	0.23541	0.27484	0.22182	0.20573	0.19561	0.12139	0.22902	0.21782	0.15962	0.2301	0.20935	0.19871	0.18579	0.18158	0.17441	0.12932	0.15253	0.14983
974.26	0.25374	0.25752	0.22211	0.26922	0.21396	0.271	0.23311	0.29972	0.27557	0.25493	0.35359	0.22724	0.27899	0.25803	0.20961	0.23909	0.25454	0.25288	0.2237	0.27159	0.22175	0.2054	0.19607	0.1219	0.22617	0.20294	0.15702	0.22492	0.20177	0.19937	0.17835	0.18764	0.16364	0.12868	0.15491	0.15002
975.18	0.25228	0.26941	0.22451	0.26942	0.21302	0.28212	0.23877	0.30767	0.28595	0.25654	0.3685	0.24199	0.28877	0.26148	0.21903	0.24655	0.25343	0.2603	0.23227	0.27461	0.23347	0.21004	0.20894	0.12631	0.23207	0.20767	0.16422	0.22424	0.20149	0.20127	0.18271	0.19739	0.17204	0.13189	0.16594	0.15386
976.12	0.24189	0.26605	0.22907	0.26332	0.21248	0.27754	0.23863	0.31145	0.28202	0.25725	0.3671	0.23809	0.29646	0.25201	0.22946	0.25053	0.25726	0.25736	0.23133	0.27679	0.23201	0.21726	0.20489	0.12628	0.22911	0.21219	0.16901	0.22541	0.20536	0.1928	0.18304	0.20069	0.17692	0.13418	0.16013	0.15114
977.07	0.24677	0.27235	0.22356	0.27168	0.21067	0.26937	0.2377	0.30967	0.27605	0.24974	0.37348	0.23206	0.29214	0.25834	0.22656	0.25447	0.25462	0.25491	0.22856	0.2802	0.23458	0.21771	0.20933	0.12838	0.23009	0.2145	0.17356	0.22125	0.20528	0.19077	0.18208	0.19851	0.17918	0.13629	0.16328	0.1504
978.01	0.24749	0.26478	0.23531	0.26976	0.21966	0.27924	0.25184	0.30385	0.2805	0.2459	0.38266	0.23241	0.29561	0.25184	0.2272	0.25672	0.24986	0.25988	0.23252	0.28557	0.23755	0.22192	0.21439	0.12917	0.23102	0.21513	0.17378	0.21615	0.20644	0.19144	0.19077	0.19663	0.18305	0.13581	0.16904	0.15172
978.96	0.25003	0.27271	0.24014	0.27081	0.22501	0.28053	0.26361	0.30933	0.28502	0.25095	0.38352	0.23779	0.29935	0.25334	0.23064	0.25684	0.25357	0.26685	0.24614	0.29636	0.24403	0.22825	0.21683	0.13108	0.23572	0.22439	0.17762	0.22054	0.21185	0.18655	0.19859	0.19998	0.1881	0.14093	0.16957	0.15272
979.88	0.24802	0.27222	0.24618	0.25899	0.21834	0.27645	0.26088	0.30663	0.28289	0.24958	0.37884	0.24098	0.29541	0.2529	0.22858	0.24705	0.25513	0.26692	0.24285	0.29828	0.23994	0.22912	0.21102	0.1344	0.23663	0.22567	0.1741	0.22114	0.20997	0.18323	0.19708	0.1984	0.18804	0.14234	0.16342	0.1528
980.82	0.25345	0.28189	0.25993	0.26344	0.23089	0.27847	0.26481	0.30489	0.28637	0.25804	0.37811	0.2552	0.30048	0.26346	0.22986	0.24667	0.25976	0.26477	0.24395	0.29681	0.24646	0.23042	0.2139	0.1435	0.23929	0.2262	0.18089	0.22808	0.21073	0.18629	0.20172	0.19686	0.18471	0.14526	0.16682	0.16356
981.77	0.25035	0.29247	0.27379	0.25205	0.2376	0.28522	0.27363	0.30948	0.28776	0.26192	0.37357	0.26339	0.30328	0.26854	0.23525	0.24012	0.26472	0.26993	0.24809	0.29891	0.24727	0.23708	0.21349	0.14526	0.24426	0.23019	0.18201	0.23224	0.21313	0.18981	0.20424	0.19845	0.18422	0.152	0.16083	0.16748
982.71	0.25547	0.29979	0.27047	0.2613	0.22857	0.2819	0.27366	0.31425	0.28153	0.26752	0.36742	0.26683	0.30087	0.27322	0.23757	0.24083	0.2624	0.27552	0.25181	0.30405	0.24355	0.24208	0.2209	0.14908	0.24885	0.2342	0.18843	0.24063	0.21244	0.18785	0.19985	0.19889	0.18175	0.15743	0.16136	0.17221
983.63	0.26049	0.30059	0.27311	0.27076	0.22597	0.28793	0.26685	0.30754	0.28688	0.25809	0.36498	0.26683	0.30184	0.27278	0.2398	0.24604	0.25885	0.2719	0.25289	0.30518	0.24614	0.23685	0.2253	0.15052	0.24536	0.23499	0.19172	0.24531	0.21095	0.18946	0.19847	0.19922	0.18706	0.15202	0.16161	0.17361
984.58	0.26147	0.30641	0.28854	0.28343	0.23626	0.29397	0.26672	0.30182	0.28957	0.27479	0.36239	0.26034	0.30132	0.2715	0.2483	0.25259	0.26178	0.27804	0.25885	0.306	0.25266	0.24553	0.23098	0.15266	0.24526	0.2334	0.20388	0.25013	0.21755	0.18958	0.20132	0.2011	0.19056	0.1547	0.16924	0.17572
985.52	0.26533	0.31133	0.28656	0.28019	0.23871	0.31188	0.27862	0.31013	0.29309	0.28161	0.3706	0.25183	0.29693	0.2665	0.24883	0.25504	0.26957	0.29151	0.26883	0.31823	0.25943	0.25591	0.23891	0.15268	0.25652	0.24101	0.20458	0.25429	0.22955	0.19258	0.20297	0.20651	0.20015	0.15968	0.17817	0.17505
986.46	0.27029	0.30586	0.2918	0.30077	0.25094	0.31876	0.27628	0.31024	0.29907	0.29449	0.37265	0.2533	0.28963	0.26255	0.26008	0.2619	0.27449	0.29044	0.26831	0.32377	0.26542	0.26112	0.24038	0.15722	0.25979	0.24544	0.21463	0.26214	0.23816	0.19059	0.20655	0.20812	0.20838	0.16209	0.18202	0.17855
987.41	0.26596	0.30858	0.2869	0.2925	0.25502	0.3234	0.27205	0.31064	0.31	0.29016	0.37454	0.2496	0.29054	0.26579	0.25471	0.25299	0.27598	0.29057	0.26322	0.31324	0.27641	0.26602	0.2381	0.15825	0.26092	0.24699	0.20984	0.25897	0.2401	0.1897	0.20746	0.20532	0.21848	0.16455	0.18473	0.1762
988.33	0.2708	0.31279	0.29169	0.2902	0.25515	0.32717	0.28058	0.31913	0.30975	0.2957	0.37275	0.25101	0.28478	0.26424	0.25413	0.25061	0.28373	0.29844	0.26599	0.3155	0.28198	0.27432	0.23974	0.16084	0.26617	0.25175	0.21292	0.25486	0.24765	0.19695	0.21306	0.20725	0.22478	0.17157	0.19135	0.18067
989.27	0.27114	0.29909	0.27439	0.27089	0.24817	0.31725	0.28308	0.32525	0.29708	0.27727	0.36342	0.24406	0.26672	0.24964	0.23997	0.24412	0.27309	0.28784	0.26393	0.31517	0.27536	0.26074	0.23087	0.1548	0.26352	0.24547	0.20568	0.2502	0.24328	0.19277	0.21198	0.2094	0.21233	0.16596	0.18372	0.17676
990.21	0.27051	0.29644	0.27129	0.26925	0.24595	0.30265	0.27421	0.31658	0.29307	0.2683	0.35183	0.24048	0.25269	0.24119	0.23046	0.23978	0.26139	0.28388	0.25212	0.31186	0.27157	0.25599	0.22388	0.15495	0.25621	0.24153	0.20528	0.24656	0.23609	0.19303	0.20795	0.20703	0.2072	0.16451	0.17961	0.17651
991.16	0.2665	0.29744	0.26357	0.26122	0.23504	0.30186	0.27328	0.31619	0.28575	0.26206	0.35403	0.23307	0.2524	0.23561	0.22686	0.24035	0.25321	0.28287	0.25742	0.30607	0.27288	0.25539	0.22861	0.15473	0.25287	0.24292	0.20207	0.24557	0.23082	0.19422	0.20723	0.21266	0.2068	0.16349	0.18167	0.17172
992.08	0.27479	0.29309	0.268	0.26088	0.23722	0.29688	0.27173	0.32206	0.27822	0.26223	0.34858	0.23312	0.24233	0.2207	0.22573	0.25014	0.25361	0.28015	0.25761	0.31593	0.26599	0.25478	0.22546	0.15234	0.25172	0.24065	0.20298	0.25072	0.23424	0.19982	0.2119	0.22308	0.20633	0.16435	0.17809	0.18057
993.02	0.27335	0.29023	0.26539	0.2704	0.23661	0.29137	0.26655	0.32189	0.27828	0.26364	0.35271	0.22802	0.24156	0.21762	0.2203	0.25639	0.25247	0.2755	0.24864	0.31292	0.25865	0.25585	0.22884	0.14846	0.25272	0.23818	0.20488	0.25996	0.23284	0.19602	0.21585	0.22671	0.20396	0.17133	0.18125	0.17665
993.96	0.27413	0.29448	0.26917	0.28656	0.23516	0.29192	0.26493	0.32236	0.29035	0.25985	0.3543	0.23959	0.24248	0.22104	0.22263	0.26313	0.25663	0.27438	0.24266	0.30943	0.25817	0.25773	0.23269	0.15096	0.25487	0.2447	0.21118	0.26216	0.23687	0.20149	0.22434	0.22557	0.2137	0.17421	0.18358	0.18724
994.9	0.27335	0.29914	0.27408	0.29785	0.23776	0.30112	0.27256	0.33235	0.29132	0.2613	0.36587	0.23791	0.24573	0.22284	0.22326	0.26572	0.25673	0.27863	0.25382	0.31027	0.25505	0.25123	0.24073	0.14803	0.25802	0.25392	0.20751	0.26292	0.23944	0.20419	0.23528	0.22949	0.21557	0.17737	0.18801	0.19146
995.82	0.27685	0.30483	0.27409	0.29558	0.23868	0.29564	0.26371	0.33027	0.29047	0.25885	0.3659	0.23478	0.24584	0.22512	0.21126	0.26067	0.2582	0.27793	0.24225	0.31516	0.24545	0.24515	0.23731	0.14529	0.25839	0.25599	0.20752	0.2567	0.24273	0.20435	0.23074	0.23135	0.21603	0.17541	0.19096	0.19771
996.77	0.27233	0.30344	0.27914	0.29665	0.24025	0.29259	0.26584	0.32644	0.28819	0.25295	0.37035	0.23273	0.24501	0.22888	0.21176	0.26337	0.26726	0.2752	0.24528	0.31504	0.24355	0.24042	0.24325	0.14561	0.26607	0.25908	0.21374	0.25696	0.24454	0.20054	0.23115	0.23211	0.21539	0.16977	0.19513	0.19261
997.71	0.27897	0.30965	0.29262	0.29434	0.2463	0.29779	0.27718	0.33112	0.29626	0.25976	0.37426	0.23467	0.24668	0.22988	0.21993	0.26878	0.27042	0.27893	0.26193	0.31715	0.24216	0.24923	0.24229	0.15302	0.27318	0.26464	0.21839	0.26186	0.25031	0.20751	0.23926	0.23561	0.22056	0.17266	0.19846	0.19887
998.65	0.27749	0.31997	0.29861	0.29207	0.25851	0.31304	0.27422	0.32896	0.29534	0.26122	0.38544	0.22548	0.2485	0.23345	0.2209	0.26751	0.27602	0.29077	0.26032	0.32247	0.24167	0.25543	0.24957	0.15109	0.27871	0.27232	0.22118	0.26659	0.25352	0.20735	0.23424	0.24175	0.22458	0.18074	0.20803	0.19651
999.57	0.2822	0.30973	0.30133	0.28463	0.25952	0.31457	0.26862	0.3252	0.29848	0.26057	0.38921	0.23275	0.25199	0.22999	0.22412	0.26077	0.28315	0.28709	0.26219	0.32101	0.24167	0.26081	0.24902	0.15273	0.27826	0.26729	0.22903	0.26185	0.25706	0.2081	0.22894	0.24445	0.23149	0.18187	0.21047	0.19648
1000.5	0.28707	0.3024	0.30106	0.28734	0.26123	0.31727	0.27412	0.33078	0.31023	0.2642	0.39191	0.24277	0.25243	0.22102	0.23136	0.26301	0.28931	0.29164	0.27257	0.32734	0.25477	0.2646	0.25466	0.15508	0.28614	0.26382	0.23041	0.267	0.26572	0.21058	0.23725	0.25372	0.24113	0.18894	0.21403	0.20078
1001.5	0.28967	0.30449	0.28971	0.29415	0.26032	0.32631	0.27465	0.33132	0.3158	0.27399	0.39456	0.23893	0.24912	0.21149	0.23044	0.25701	0.28304	0.29721	0.27778	0.3219	0.26472	0.26584	0.25686	0.15168	0.28402	0.26512	0.22257	0.2704	0.2681	0.21093	0.24007	0.25645	0.24749	0.1981	0.21965	0.20047
1002.4	0.28998	0.29959	0.28127	0.29173	0.25907	0.32729	0.26631	0.32899	0.31364	0.27076	0.39225	0.24051	0.24451	0.2129	0.22706	0.25104	0.28304	0.29694	0.27201	0.31898	0.26914	0.26192	0.25587	0.15072	0.28787	0.27072	0.21837	0.26651	0.27012	0.2072	0.23033	0.25662	0.24926	0.19613	0.21866	0.20305
1003.3	0.2978	0.31097	0.27815	0.29183	0.25612	0.32258	0.275	0.33504	0.31511	0.27939	0.39752	0.2495	0.24897	0.21922	0.22813	0.24947	0.2926	0.29752	0.28371	0.32185	0.27532	0.26781	0.25675	0.15977	0.29368	0.28007	0.2143	0.26378	0.27298	0.21235	0.23649	0.25888	0.25339	0.20338	0.2213	0.20972
1004.3	0.30814	0.32379	0.29089	0.30208	0.26838	0.325	0.28313	0.34666	0.32738	0.2887	0.40477	0.25338	0.26059	0.22892	0.24437	0.26145	0.30106	0.30746	0.29289	0.3259	0.28685	0.27408	0.2694	0.16589	0.30825	0.29539	0.21618	0.27781	0.27923	0.21656	0.24634	0.26695	0.26126	0.21202	0.23641	0.22276
1005.2	0.30765	0.33633	0.29466	0.29897	0.27585	0.33242	0.28209	0.34663	0.32338	0.29264	0.40715	0.25007	0.26214	0.23036	0.24557	0.26129	0.30479	0.31011	0.29125	0.32091	0.28629	0.27342	0.26796	0.16441	0.31117	0.30304	0.21841	0.27659	0.2763	0.22157	0.24542	0.26578	0.25876	0.21741	0.24057	0.22487
1006.1	0.31907	0.35307	0.31839	0.31014	0.28735	0.34551	0.29087	0.36578	0.33099	0.30241	0.41688	0.26808	0.28278	0.2526	0.26248	0.27324	0.3179	0.32215	0.30699	0.33429	0.28733	0.28252	0.27051	0.17715	0.32566	0.31575	0.23959	0.28003	0.2875	0.23104	0.25499	0.27912	0.26362	0.22643	0.24857	0.23514
1007.1	0.32365	0.36577	0.32622	0.31122	0.30597	0.35672	0.30166	0.37572	0.33252	0.30649	0.43022	0.2763	0.29938	0.26171	0.27549	0.27419	0.32839	0.3295	0.32079	0.34559	0.29137	0.28591	0.27864	0.18275	0.33589	0.32609	0.24692	0.28376	0.29855	0.23621	0.2666	0.2894	0.26733	0.23329	0.25695	0.24492
1008	0.33515	0.37285	0.33919	0.32399	0.31885	0.35952	0.3009	0.38653	0.34281	0.3206	0.43752	0.28069	0.31334	0.27201	0.28637	0.29087	0.33435	0.33884	0.3305	0.3494	0.29885	0.29478	0.28829	0.1869	0.34317	0.33169	0.26116	0.29433	0.31164	0.24328	0.2714	0.29519	0.27464	0.23436	0.26493	0.25397
1008.9	0.33592	0.37843	0.33748	0.32364	0.31758	0.3549	0.30826	0.38305	0.33922	0.31909	0.43404	0.2858	0.30847	0.26948	0.28191	0.29463	0.34106	0.33763	0.34381	0.34753	0.29567	0.29523	0.28339	0.19259	0.34161	0.33085	0.26639	0.29019	0.31573	0.24566	0.28196	0.29174	0.27353	0.23819	0.25936	0.25174
1009.9	0.35131	0.38153	0.34614	0.34009	0.32946	0.35752	0.3269	0.39238	0.3608	0.32657	0.44095	0.29864	0.3131	0.28168	0.28664	0.3085	0.35162	0.34218	0.35965	0.35626	0.30826	0.30854	0.29317	0.20073	0.35087	0.34111	0.27583	0.30209	0.32946	0.24415	0.29941	0.29867	0.28501	0.24618	0.26733	0.2632
1010.8	0.35051	0.38245	0.3443	0.33586	0.33208	0.3501	0.32594	0.38053	0.36874	0.32112	0.43989	0.30341	0.30425	0.27616	0.28074	0.30411	0.35154	0.33679	0.34766	0.35804	0.31413	0.30763	0.29387	0.20127	0.34948	0.34553	0.27153	0.30413	0.32724	0.2457	0.29577	0.29396	0.28494	0.24946	0.26921	0.27045
1011.7	0.35342	0.39689	0.34169	0.35455	0.32425	0.34133	0.3308	0.38644	0.37443	0.32696	0.43489	0.30927	0.30081	0.27522	0.27888	0.31159	0.34938	0.33757	0.35003	0.36253	0.31943	0.30951	0.2942	0.20473	0.34967	0.35175	0.27652	0.31081	0.32208	0.25196	0.29727	0.29441	0.29185	0.25768	0.27146	0.27341
1012.7	0.35071	0.40079	0.35043	0.36101	0.33284	0.34796	0.33854	0.38879	0.37676	0.32029	0.43611	0.31845	0.29792	0.27178	0.27706	0.30767	0.34947	0.33523	0.35157	0.36969	0.32422	0.30597	0.29658	0.20563	0.348	0.35561	0.27466	0.31357	0.3223	0.25425	0.30196	0.30347	0.29505	0.26304	0.27461	0.28119
1013.6	0.36026	0.40775	0.35734	0.37767	0.33736	0.35613	0.33909	0.40118	0.38814	0.32599	0.43492	0.32783	0.30537	0.2824	0.27563	0.31246	0.34736	0.33691	0.34018	0.37624	0.33455	0.31454	0.30288	0.20871	0.35413	0.35671	0.27491	0.326	0.32508	0.25533	0.29487	0.31338	0.30278	0.26896	0.28074	0.28936
1014.5	0.35752	0.41457	0.36736	0.37127	0.33331	0.35949	0.33302	0.39964	0.37921	0.32585	0.43553	0.33095	0.30775	0.28368	0.27198	0.30851	0.34172	0.33786	0.33871	0.37387	0.33433	0.31611	0.30744	0.21309	0.34792	0.35904	0.27405	0.32206	0.32183	0.25979	0.28965	0.31132	0.30314	0.26708	0.28256	0.28951
1015.5	0.35595	0.41216	0.36505	0.37444	0.33182	0.36374	0.34011	0.41017	0.37462	0.32531	0.43337	0.33491	0.30453	0.28518	0.27191	0.31013	0.34182	0.3434	0.34909	0.3722	0.33384	0.31941	0.31208	0.21395	0.34701	0.35617	0.27709	0.32569	0.32349	0.25852	0.29115	0.31503	0.30562	0.26853	0.28444	0.29127
1016.4	0.36258	0.41968	0.38254	0.37865	0.34137	0.37739	0.345	0.41459	0.37767	0.33225	0.44557	0.33697	0.31171	0.29488	0.27858	0.31709	0.35064	0.35696	0.34767	0.37435	0.33699	0.32688	0.321	0.21636	0.34617	0.35909	0.28425	0.32824	0.33138	0.26098	0.29614	0.32203	0.30894	0.26803	0.29072	0.29465
1017.3	0.36755	0.42401	0.3815	0.38169	0.33361	0.37853	0.35027	0.42572	0.37355	0.33758	0.44851	0.34525	0.31438	0.30124	0.28419	0.31995	0.34957	0.36655	0.35426	0.37903	0.33903	0.3326	0.32045	0.22024	0.34923	0.36238	0.28949	0.3306	0.33263	0.26358	0.29739	0.32398	0.31089	0.27036	0.29409	0.29067
1018.3	0.3564	0.40901	0.3798	0.35939	0.33318	0.37978	0.34637	0.42063	0.36542	0.33381	0.4505	0.33911	0.30079	0.29234	0.28317	0.31632	0.34787	0.36638	0.35162	0.37663	0.32829	0.33106	0.31403	0.21755	0.34819	0.36327	0.29379	0.32251	0.32841	0.26105	0.29851	0.31981	0.30744	0.26801	0.29205	0.28951
1019.2	0.37005	0.41452	0.38265	0.37715	0.34874	0.39674	0.36444	0.43662	0.37283	0.34712	0.46018	0.34368	0.30869	0.30113	0.296	0.32665	0.35899	0.37835	0.36006	0.38643	0.33398	0.33636	0.31491	0.22004	0.35312	0.36928	0.30417	0.33448	0.33817	0.2674	0.30822	0.32912	0.30803	0.27749	0.29677	0.29211
1020.1	0.37598	0.41522	0.38762	0.38104	0.35177	0.41111	0.36855	0.43543	0.38022	0.3573	0.47169	0.33635	0.31343	0.29291	0.29766	0.33519	0.35898	0.38293	0.36396	0.3894	0.33267	0.33859	0.31926	0.22201	0.35362	0.36717	0.30454	0.3369	0.3425	0.27063	0.31277	0.33356	0.31625	0.28192	0.29487	0.29302
1021.1	0.37118	0.40348	0.37954	0.37081	0.34698	0.41318	0.37351	0.43005	0.3845	0.35273	0.46178	0.33919	0.30849	0.28808	0.2959	0.33329	0.35256	0.37602	0.36854	0.38832	0.32939	0.33512	0.3158	0.21988	0.35375	0.3646	0.30005	0.33389	0.33768	0.26319	0.3124	0.32783	0.31213	0.28577	0.29307	0.29596
1022	0.36716	0.39337	0.37746	0.36584	0.34847	0.40944	0.37391	0.42017	0.40111	0.35143	0.46069	0.33322	0.3053	0.27932	0.28863	0.3274	0.35525	0.37161	0.36401	0.38587	0.33201	0.32979	0.31224	0.21825	0.35255	0.35665	0.29792	0.3297	0.33631	0.25793	0.31287	0.32287	0.31285	0.28563	0.29443	0.29997
1022.9	0.36745	0.39892	0.37	0.38021	0.34415	0.41229	0.38001	0.42369	0.40808	0.35095	0.47083	0.33363	0.31505	0.28336	0.28842	0.32591	0.35602	0.37936	0.37246	0.3875	0.33969	0.32458	0.31839	0.21828	0.34778	0.35652	0.29632	0.33138	0.34048	0.25964	0.31641	0.3295	0.31738	0.2861	0.30002	0.29795
1023.9	0.34276	0.38861	0.3498	0.36395	0.33199	0.40287	0.37355	0.41125	0.39482	0.33817	0.46743	0.32567	0.30507	0.26749	0.28024	0.31428	0.34292	0.37499	0.36407	0.38114	0.32336	0.3138	0.3175	0.21032	0.34151	0.3432	0.28263	0.32286	0.32726	0.25527	0.30591	0.32268	0.31376	0.27755	0.29568	0.29615
1024.8	0.33562	0.38029	0.34019	0.35654	0.33041	0.39093	0.36676	0.41262	0.38812	0.33433	0.45707	0.33513	0.30544	0.265	0.27687	0.31155	0.34463	0.37569	0.35645	0.38011	0.32316	0.31118	0.31115	0.20987	0.3358	0.33957	0.2786	0.31908	0.32291	0.2545	0.30278	0.32059	0.30507	0.27654	0.29291	0.29915
1025.7	0.33146	0.37246	0.33822	0.34506	0.32682	0.3877	0.35701	0.41243	0.38718	0.33791	0.4624	0.33764	0.29738	0.25543	0.27323	0.30494	0.33595	0.37175	0.34783	0.38014	0.32391	0.30786	0.3063	0.20913	0.32604	0.33157	0.28442	0.31106	0.31703	0.25323	0.29815	0.31689	0.30534	0.27089	0.29143	0.29645
1026.7	0.32102	0.35225	0.32264	0.33635	0.31949	0.39673	0.35564	0.40867	0.37176	0.3422	0.45537	0.32726	0.29496	0.24871	0.26795	0.31095	0.32323	0.36918	0.34447	0.37459	0.31174	0.30778	0.30568	0.20127	0.31369	0.32196	0.27202	0.30812	0.30701	0.24845	0.29314	0.31191	0.29903	0.27113	0.28535	0.28515
1027.6	0.31855	0.34551	0.32566	0.33373	0.32189	0.39117	0.35654	0.40673	0.36577	0.34446	0.44836	0.33789	0.28951	0.24586	0.27494	0.31608	0.32471	0.3546	0.34303	0.37211	0.30802	0.3038	0.30188	0.20244	0.30797	0.3167	0.27101	0.30921	0.30589	0.24241	0.28956	0.30567	0.29395	0.26618	0.28339	0.28966
1028.5	0.32001	0.34081	0.34048	0.33572	0.32273	0.37663	0.35577	0.40097	0.37231	0.34269	0.44899	0.34222	0.28929	0.25266	0.27934	0.31886	0.32621	0.34805	0.33841	0.364	0.31448	0.30496	0.30089	0.19883	0.30598	0.31683	0.27353	0.30687	0.30393	0.23486	0.28585	0.30082	0.29503	0.26547	0.28241	0.2813
1029.4	0.31771	0.33916	0.33517	0.336	0.32539	0.3657	0.3555	0.39493	0.37431	0.34261	0.45787	0.33245	0.28014	0.25616	0.27682	0.32077	0.31866	0.33647	0.33784	0.35971	0.30843	0.30296	0.30239	0.19516	0.30557	0.31539	0.26379	0.3104	0.30284	0.22342	0.28543	0.29239	0.29229	0.2633	0.2882	0.27546
1030.4	0.30965	0.33729	0.33438	0.33797	0.32059	0.35727	0.35337	0.38778	0.36335	0.3377	0.45424	0.32976	0.27727	0.25428	0.27011	0.31699	0.32203	0.32756	0.3329	0.34877	0.30164	0.30818	0.29731	0.19094	0.30327	0.31002	0.24867	0.31049	0.30081	0.22108	0.28359	0.28699	0.28101	0.26031	0.28353	0.26739
1031.3	0.31357	0.3395	0.34221	0.34454	0.31942	0.35168	0.34898	0.39229	0.36542	0.33398	0.4545	0.33069	0.26698	0.25276	0.27809	0.31194	0.32276	0.32439	0.32619	0.34868	0.29752	0.30768	0.2961	0.19363	0.30451	0.31181	0.25207	0.31018	0.29947	0.22132	0.28076	0.28722	0.279	0.2518	0.27929	0.26239
1032.2	0.31054	0.33188	0.32628	0.32994	0.31202	0.34732	0.33236	0.38499	0.36478	0.32853	0.45282	0.31702	0.25557	0.24964	0.26675	0.30327	0.31128	0.32463	0.3134	0.34611	0.28934	0.30386	0.29147	0.18138	0.30084	0.3017	0.24347	0.29911	0.28821	0.2164	0.27242	0.27958	0.27356	0.24277	0.27028	0.24777
1033.2	0.30436	0.32381	0.31285	0.32198	0.29914	0.34897	0.32443	0.38131	0.36454	0.32773	0.45144	0.31672	0.24689	0.23712	0.26486	0.29594	0.30171	0.31514	0.30896	0.34323	0.27988	0.30057	0.28248	0.18122	0.29642	0.2917	0.23683	0.2924	0.28007	0.21367	0.27054	0.27186	0.26186	0.24018	0.25851	0.24811
1034.1	0.29742	0.32232	0.31552	0.31758	0.28863	0.35064	0.32155	0.37101	0.35465	0.31962	0.45133	0.32534	0.25398	0.23494	0.26908	0.29155	0.30056	0.31295	0.3019	0.34417	0.27968	0.29222	0.27882	0.17929	0.28561	0.28363	0.24076	0.2801	0.27141	0.2128	0.26362	0.27008	0.25771	0.22724	0.25054	0.24387
1035	0.29645	0.32067	0.30192	0.31013	0.28153	0.34429	0.31432	0.3745	0.35144	0.31116	0.4474	0.31525	0.24423	0.23777	0.2734	0.28909	0.29296	0.31328	0.29739	0.34487	0.27376	0.27629	0.27595	0.17082	0.27994	0.27687	0.23711	0.2731	0.26428	0.20838	0.25434	0.26722	0.25537	0.21834	0.25026	0.23413
1036	0.29489	0.3221	0.30212	0.30417	0.28343	0.33732	0.30823	0.36275	0.34969	0.30578	0.44713	0.31802	0.25396	0.24175	0.27637	0.28978	0.29661	0.30498	0.2889	0.3414	0.27376	0.26997	0.2686	0.16474	0.27438	0.27302	0.24096	0.26895	0.26694	0.201	0.24878	0.25786	0.24961	0.2195	0.25058	0.23381
1036.9	0.2915	0.32788	0.3115	0.31022	0.28705	0.33206	0.30287	0.3596	0.34583	0.29986	0.4435	0.32067	0.25657	0.23532	0.28008	0.28995	0.29891	0.30061	0.27743	0.33816	0.27089	0.26753	0.26143	0.16518	0.2649	0.27468	0.239	0.27115	0.26739	0.19937	0.24435	0.254	0.24123	0.21815	0.25112	0.22972
1037.8	0.28958	0.33023	0.3167	0.30459	0.28787	0.33846	0.29834	0.35896	0.33351	0.30293	0.43232	0.31982	0.25649	0.2375	0.27817	0.28843	0.29779	0.30349	0.2698	0.33843	0.26676	0.26598	0.25509	0.16666	0.26108	0.27192	0.24171	0.26897	0.26697	0.19519	0.24407	0.25226	0.23793	0.21542	0.25122	0.22418
1038.8	0.28964	0.32645	0.31292	0.29857	0.28119	0.33011	0.28921	0.35924	0.33474	0.29779	0.42011	0.31892	0.24851	0.23463	0.27755	0.27906	0.2915	0.29567	0.25541	0.33073	0.26164	0.2624	0.24244	0.16643	0.2575	0.27235	0.2385	0.26207	0.26122	0.19077	0.23746	0.24204	0.23361	0.21271	0.24299	0.21891
1039.7	0.28553	0.32213	0.32566	0.30575	0.29012	0.32689	0.29183	0.35013	0.32976	0.30484	0.42378	0.32997	0.25745	0.23074	0.28213	0.27849	0.29968	0.29404	0.25481	0.32243	0.25965	0.26267	0.2367	0.17059	0.25559	0.27438	0.23956	0.26306	0.26492	0.18593	0.2405	0.23438	0.23147	0.21566	0.23753	0.22152
1040.6	0.2765	0.32224	0.3115	0.29461	0.28256	0.32766	0.28216	0.34654	0.31744	0.30263	0.41364	0.32222	0.24562	0.216	0.27371	0.26927	0.28473	0.29227	0.25046	0.31719	0.25071	0.25704	0.23342	0.16861	0.24867	0.26853	0.2244	0.25377	0.25293	0.1821	0.23726	0.23175	0.22291	0.20638	0.23005	0.21075
1041.5	0.27954	0.32503	0.31349	0.29598	0.28021	0.33008	0.29074	0.3399	0.31228	0.31092	0.4081	0.32242	0.24719	0.22004	0.27491	0.26906	0.2819	0.29296	0.254	0.31383	0.25017	0.26279	0.23446	0.1685	0.25513	0.26585	0.22113	0.25388	0.2523	0.17825	0.23858	0.22973	0.22028	0.20631	0.22282	0.21274
1042.5	0.28005	0.31602	0.29966	0.28804	0.28006	0.31285	0.28078	0.33292	0.31027	0.29644	0.39712	0.31733	0.24113	0.21196	0.27029	0.25913	0.27941	0.2803	0.25045	0.30715	0.2484	0.24906	0.2239	0.16132	0.24659	0.25983	0.21322	0.24815	0.24739	0.17057	0.2311	0.22176	0.22028	0.19553	0.21399	0.20567
1043.4	0.28967	0.32407	0.30418	0.29059	0.28891	0.32174	0.29499	0.33731	0.30049	0.29721	0.39389	0.30954	0.23757	0.2136	0.26816	0.26144	0.27731	0.28176	0.26597	0.30344	0.24234	0.25033	0.22196	0.15469	0.24423	0.26023	0.20731	0.2536	0.25077	0.16806	0.23845	0.22109	0.2163	0.19448	0.21092	0.19817
1044.3	0.29381	0.31769	0.29159	0.28911	0.28424	0.32182	0.28533	0.34416	0.29676	0.28363	0.38628	0.30128	0.23632	0.20792	0.25121	0.25557	0.26691	0.27909	0.2559	0.31051	0.23688	0.23882	0.22207	0.14959	0.2361	0.2546	0.20199	0.25055	0.24687	0.16723	0.2266	0.22585	0.21153	0.18764	0.20771	0.19272
1045.2	0.29263	0.30911	0.28863	0.28616	0.28532	0.30546	0.28193	0.33772	0.28693	0.26875	0.39005	0.29828	0.23467	0.21115	0.23808	0.24854	0.26785	0.2694	0.25047	0.30093	0.22883	0.22872	0.21366	0.14765	0.23144	0.24955	0.19798	0.24989	0.25015	0.16166	0.21727	0.2186	0.20214	0.17968	0.20255	0.1919
1046.2	0.2908	0.29504	0.2792	0.28983	0.28285	0.30427	0.27799	0.33826	0.28491	0.25824	0.38771	0.28682	0.23303	0.2059	0.22836	0.24126	0.26752	0.26888	0.24729	0.29867	0.2266	0.21528	0.21586	0.14584	0.22307	0.24559	0.19533	0.24626	0.2483	0.16403	0.21223	0.21639	0.20205	0.17658	0.2021	0.18505
1047.1	0.29112	0.29071	0.27091	0.29386	0.2813	0.30812	0.27527	0.33576	0.27436	0.25902	0.39401	0.28078	0.23448	0.20434	0.2149	0.24348	0.26517	0.27063	0.244	0.29427	0.21629	0.21624	0.2233	0.14654	0.21424	0.24409	0.18699	0.24727	0.24515	0.16365	0.20458	0.21443	0.19327	0.17357	0.20249	0.18224
1048	0.28292	0.2775	0.26328	0.28201	0.26722	0.29465	0.26193	0.32446	0.27748	0.25342	0.39556	0.27886	0.22518	0.19414	0.21161	0.23239	0.26141	0.26423	0.23021	0.29008	0.21343	0.21185	0.22812	0.14637	0.21069	0.23908	0.1893	0.24085	0.23881	0.1579	0.19402	0.21446	0.18766	0.17709	0.20113	0.18301
1049	0.28155	0.27847	0.26092	0.27187	0.25611	0.28651	0.25979	0.30618	0.27384	0.24745	0.38234	0.27387	0.22238	0.18811	0.20975	0.22802	0.25312	0.25888	0.22771	0.28082	0.21193	0.21264	0.22244	0.14755	0.21026	0.23874	0.18399	0.2335	0.22977	0.15209	0.19269	0.21222	0.18749	0.17456	0.19491	0.18114
1049.9	0.28729	0.28069	0.25519	0.2712	0.25695	0.29531	0.26699	0.30581	0.2776	0.25624	0.37379	0.27216	0.22284	0.18056	0.20677	0.23157	0.25605	0.26187	0.23473	0.28308	0.22103	0.21469	0.22231	0.1494	0.21299	0.23825	0.18529	0.23128	0.2303	0.15167	0.19997	0.21101	0.19556	0.17909	0.19363	0.17799
1050.8	0.27685	0.27226	0.24856	0.26243	0.25371	0.28278	0.26927	0.29756	0.27158	0.24989	0.37005	0.26649	0.21228	0.17219	0.19871	0.23388	0.246	0.25226	0.23353	0.277	0.21369	0.20766	0.21246	0.14762	0.20967	0.22965	0.18068	0.23032	0.22694	0.14207	0.20188	0.2064	0.19104	0.17372	0.18789	0.17764
1051.7	0.27417	0.27819	0.26567	0.26561	0.24326	0.27646	0.26437	0.29501	0.27857	0.24394	0.36418	0.25688	0.20983	0.1699	0.20451	0.23271	0.23751	0.25436	0.2329	0.27717	0.21667	0.20145	0.20707	0.1433	0.21515	0.2327	0.1906	0.22915	0.22471	0.13954	0.20555	0.20604	0.19331	0.17321	0.18638	0.17389
1052.7	0.27857	0.27751	0.27041	0.27383	0.25751	0.28275	0.2694	0.29856	0.27123	0.238	0.35645	0.25748	0.22075	0.16534	0.20121	0.2388	0.23803	0.25778	0.23329	0.27686	0.21764	0.19824	0.1998	0.14563	0.21732	0.23218	0.18653	0.23261	0.22783	0.14037	0.20276	0.20583	0.19515	0.1695	0.18534	0.17306
1053.6	0.27245	0.27154	0.26189	0.27302	0.2589	0.28347	0.26196	0.29141	0.26553	0.23598	0.35711	0.25577	0.21275	0.16468	0.19268	0.23522	0.23907	0.25837	0.2325	0.26974	0.21475	0.19361	0.19788	0.1462	0.20881	0.22574	0.17967	0.23089	0.2313	0.1363	0.20307	0.19724	0.19215	0.16783	0.17958	0.16939
1054.5	0.26481	0.26708	0.27	0.27562	0.25639	0.27592	0.25883	0.28505	0.26282	0.22646	0.3507	0.25908	0.20747	0.16831	0.20231	0.22897	0.23026	0.25802	0.22633	0.26268	0.21028	0.19135	0.20133	0.14503	0.20281	0.22358	0.18175	0.23002	0.2294	0.13694	0.19773	0.19525	0.18789	0.16298	0.17826	0.17395
1055.4	0.2701	0.27291	0.27281	0.26891	0.25188	0.27736	0.24883	0.28518	0.26409	0.23259	0.34764	0.2643	0.21148	0.17147	0.19966	0.2264	0.23141	0.25899	0.22153	0.26544	0.21555	0.19396	0.20295	0.14764	0.1996	0.22754	0.18122	0.22267	0.22295	0.13798	0.19343	0.19707	0.18462	0.16453	0.17855	0.17069
1056.4	0.2718	0.28075	0.27402	0.26944	0.25807	0.27886	0.2579	0.28354	0.25554	0.23661	0.34418	0.27188	0.21583	0.17394	0.20147	0.22887	0.23402	0.25778	0.22365	0.26875	0.21555	0.2018	0.19682	0.14912	0.19866	0.23112	0.17899	0.22495	0.22518	0.13622	0.19346	0.20337	0.18607	0.17168	0.17789	0.17137
1057.3	0.26285	0.27747	0.26835	0.27106	0.23996	0.26421	0.24429	0.27278	0.25482	0.24437	0.34019	0.25482	0.20516	0.17003	0.18804	0.22189	0.22777	0.24816	0.21067	0.26208	0.21333	0.20194	0.19932	0.14426	0.18975	0.2242	0.17246	0.21932	0.21575	0.13198	0.19239	0.19995	0.1811	0.16694	0.17866	0.16185
1058.2	0.26893	0.28829	0.2801	0.27805	0.24896	0.26972	0.25193	0.28986	0.26529	0.2501	0.34579	0.25776	0.21011	0.17619	0.1905	0.22912	0.22871	0.25099	0.2155	0.27267	0.21817	0.21219	0.20361	0.14191	0.19826	0.2289	0.18151	0.22657	0.21405	0.13606	0.19243	0.20668	0.1848	0.17105	0.18256	0.1626
1059.2	0.26572	0.28994	0.27405	0.27079	0.24629	0.26501	0.25438	0.29233	0.26845	0.25555	0.34679	0.25109	0.2116	0.17196	0.17512	0.22583	0.22496	0.24702	0.21554	0.28055	0.22271	0.21697	0.1987	0.13828	0.19869	0.22773	0.16983	0.22456	0.20816	0.12963	0.18942	0.21127	0.1862	0.17599	0.18156	0.15397
1060.1	0.26472	0.28879	0.27636	0.27457	0.25252	0.27032	0.26201	0.2907	0.27275	0.25288	0.35159	0.25407	0.2174	0.16964	0.1795	0.22107	0.2254	0.24898	0.22147	0.27976	0.22133	0.22219	0.20049	0.13856	0.20159	0.22597	0.16648	0.22277	0.211	0.13013	0.19094	0.21261	0.19041	0.18131	0.18756	0.15056
1061	0.26068	0.28175	0.26082	0.26365	0.24977	0.2649	0.25163	0.28698	0.27637	0.24186	0.34893	0.24824	0.20824	0.1658	0.16494	0.21035	0.22337	0.2415	0.21685	0.27482	0.21794	0.21819	0.20799	0.13505	0.19545	0.21455	0.15331	0.21011	0.20906	0.13273	0.18679	0.20552	0.18533	0.17237	0.18559	0.14291
1061.9	0.26772	0.2855	0.26437	0.26143	0.26124	0.26889	0.25217	0.29547	0.2831	0.23856	0.35043	0.2537	0.21363	0.17352	0.16938	0.21062	0.22398	0.24983	0.22875	0.28415	0.22194	0.21861	0.21165	0.1329	0.20076	0.22097	0.1581	0.20844	0.21545	0.13463	0.18909	0.20808	0.19387	0.1704	0.18792	0.14671
1062.8	0.26242	0.27146	0.26452	0.25921	0.25653	0.25722	0.24526	0.28776	0.28375	0.2328	0.3411	0.24716	0.21573	0.16678	0.17002	0.20766	0.21677	0.24046	0.22672	0.27405	0.21737	0.21611	0.21446	0.13134	0.19442	0.21083	0.15807	0.20156	0.21273	0.13316	0.18974	0.20322	0.18747	0.16792	0.1909	0.14208
1063.8	0.2724	0.27497	0.2742	0.26061	0.25743	0.26024	0.25005	0.29347	0.28316	0.22888	0.34351	0.25727	0.22388	0.16603	0.16922	0.20982	0.22105	0.24573	0.23279	0.27383	0.20992	0.21357	0.21796	0.13292	0.19788	0.21058	0.16432	0.20575	0.21262	0.1372	0.19556	0.20379	0.18466	0.16905	0.19511	0.14783
1064.7	0.27554	0.28019	0.27226	0.2562	0.25395	0.25918	0.2474	0.30265	0.28712	0.22703	0.33444	0.25628	0.21896	0.16436	0.16411	0.20642	0.21558	0.24642	0.23336	0.2754	0.20883	0.21286	0.21868	0.13142	0.19504	0.21223	0.16921	0.20781	0.21052	0.13394	0.19382	0.20696	0.18194	0.16527	0.19115	0.14874
1065.6	0.27951	0.27463	0.27928	0.26208	0.26408	0.26035	0.25546	0.30992	0.29354	0.24035	0.33679	0.26668	0.2235	0.16143	0.16661	0.21189	0.21898	0.24838	0.23694	0.27557	0.21709	0.21333	0.22251	0.13442	0.19823	0.21261	0.17022	0.21471	0.21022	0.13165	0.19459	0.20787	0.18913	0.17135	0.19668	0.15652
1066.5	0.27112	0.28092	0.2716	0.25773	0.26476	0.25983	0.26227	0.31325	0.29008	0.23582	0.33359	0.2723	0.22673	0.16269	0.15979	0.21303	0.21732	0.23964	0.24364	0.27303	0.20831	0.21047	0.21867	0.1347	0.19829	0.20913	0.16455	0.22228	0.20982	0.13395	0.19891	0.20701	0.18474	0.17554	0.19054	0.15399
1067.5	0.27596	0.29365	0.25736	0.25665	0.26103	0.27034	0.26754	0.31801	0.28675	0.23288	0.33232	0.26993	0.22954	0.16499	0.15225	0.21296	0.21652	0.24255	0.2451	0.2806	0.21442	0.20773	0.21779	0.13279	0.19978	0.21205	0.15394	0.22402	0.20979	0.13702	0.20422	0.21233	0.19106	0.17562	0.18919	0.15285
1068.4	0.27798	0.29345	0.26127	0.26547	0.26177	0.27582	0.25504	0.31566	0.29147	0.23811	0.33255	0.26217	0.22878	0.16745	0.15208	0.21972	0.21548	0.24456	0.24239	0.28234	0.22021	0.21225	0.22563	0.12978	0.20222	0.21181	0.15316	0.22223	0.20765	0.14027	0.20162	0.21459	0.19894	0.179	0.18962	0.15097
1069.3	0.27848	0.28817	0.25406	0.26707	0.26524	0.27614	0.25521	0.31455	0.28302	0.23861	0.33945	0.25563	0.22911	0.16692	0.14735	0.22257	0.22315	0.24308	0.23978	0.27878	0.2221	0.21327	0.22777	0.12733	0.20059	0.20649	0.14589	0.22173	0.21451	0.13996	0.20258	0.21178	0.20372	0.18069	0.19246	0.15179
1070.2	0.28193	0.2884	0.25041	0.27135	0.26422	0.28797	0.25912	0.31996	0.28882	0.23493	0.33991	0.25517	0.23422	0.16979	0.14636	0.22819	0.22796	0.24826	0.24752	0.28571	0.22382	0.21843	0.23015	0.1322	0.20735	0.21442	0.15262	0.22494	0.21962	0.14448	0.20801	0.2175	0.20171	0.18853	0.19336	0.15772
1071.2	0.28212	0.2783	0.25984	0.27154	0.26039	0.29254	0.25746	0.31797	0.29137	0.23867	0.33604	0.24893	0.23393	0.16129	0.15014	0.22685	0.2304	0.24878	0.24349	0.2834	0.23316	0.21961	0.22808	0.13526	0.20254	0.21391	0.1582	0.21921	0.21781	0.14336	0.20563	0.21527	0.20283	0.18871	0.19241	0.15918
1072.1	0.28092	0.2679	0.2632	0.27667	0.26672	0.29265	0.25487	0.32469	0.29649	0.24535	0.34317	0.24636	0.23658	0.15255	0.15416	0.22986	0.22947	0.25051	0.23734	0.28229	0.23557	0.22167	0.22521	0.13999	0.20055	0.21166	0.16053	0.22134	0.21924	0.14398	0.19884	0.21576	0.20292	0.19167	0.19626	0.16811
1073	0.29097	0.28019	0.27094	0.27957	0.27736	0.30271	0.26927	0.33342	0.30036	0.25586	0.34496	0.25152	0.24616	0.16499	0.17108	0.23114	0.24059	0.25548	0.24229	0.2863	0.23892	0.22851	0.22487	0.14524	0.20464	0.22749	0.17506	0.22719	0.23362	0.15068	0.20644	0.21676	0.2074	0.19724	0.20018	0.17593
1073.9	0.29148	0.285	0.27489	0.27264	0.26357	0.29257	0.26045	0.32927	0.29476	0.24795	0.34124	0.24914	0.25773	0.15555	0.17879	0.22881	0.23026	0.24085	0.2359	0.28666	0.23042	0.22617	0.22062	0.14421	0.20183	0.22738	0.17785	0.22882	0.2263	0.14985	0.20757	0.21437	0.20171	0.19349	0.19798	0.17559
1074.9	0.29501	0.28784	0.28117	0.27222	0.26086	0.29045	0.25267	0.32879	0.28526	0.25456	0.34128	0.23928	0.26473	0.15545	0.18408	0.22898	0.22801	0.24154	0.22371	0.27777	0.22378	0.23336	0.21583	0.14539	0.19878	0.22177	0.17886	0.22475	0.22331	0.15553	0.20598	0.20842	0.2015	0.19432	0.19938	0.17607
1075.8	0.30287	0.28882	0.27385	0.27626	0.26291	0.28104	0.25378	0.32664	0.28903	0.25335	0.3516	0.23602	0.27193	0.15851	0.18677	0.23718	0.23088	0.24954	0.21979	0.28112	0.22496	0.23553	0.22191	0.14529	0.20656	0.22466	0.17642	0.23065	0.2327	0.15938	0.20962	0.21112	0.20693	0.19775	0.20681	0.18328
1076.7	0.29719	0.292	0.2922	0.27071	0.26299	0.27661	0.26272	0.31725	0.28992	0.25163	0.35153	0.24181	0.27289	0.16513	0.194	0.23593	0.23571	0.24624	0.22226	0.28222	0.2224	0.23344	0.22906	0.1447	0.20527	0.23102	0.1849	0.23226	0.23966	0.15475	0.21438	0.21119	0.20826	0.1939	0.2071	0.1823
1077.6	0.28468	0.28694	0.28623	0.26725	0.2498	0.26879	0.25966	0.31363	0.28417	0.23727	0.34591	0.22471	0.269	0.16211	0.18765	0.22835	0.23316	0.23552	0.22192	0.27645	0.22272	0.22333	0.22655	0.14171	0.19834	0.22456	0.17937	0.22765	0.23233	0.15125	0.20966	0.20604	0.20163	0.18074	0.20412	0.17221
1078.6	0.27925	0.28637	0.28941	0.27625	0.26124	0.27968	0.26592	0.3194	0.28988	0.24024	0.34407	0.22644	0.26945	0.17266	0.1884	0.23027	0.2382	0.24847	0.22841	0.28525	0.22851	0.23047	0.22403	0.14216	0.2039	0.23349	0.17938	0.23113	0.23999	0.15466	0.20814	0.21054	0.2067	0.18089	0.20739	0.17562
1079.5	0.2756	0.29245	0.28786	0.27004	0.26477	0.27495	0.26901	0.31658	0.29003	0.23228	0.34384	0.22643	0.2714	0.17696	0.18895	0.2212	0.23815	0.24103	0.23436	0.29059	0.23103	0.21969	0.22563	0.13779	0.20563	0.23916	0.17745	0.23161	0.24351	0.14807	0.21033	0.213	0.20932	0.16879	0.20284	0.1706
1080.4	0.2765	0.2963	0.29573	0.27691	0.26608	0.28889	0.27059	0.3192	0.28648	0.22964	0.34237	0.22228	0.274	0.17565	0.19086	0.21769	0.24001	0.23956	0.23646	0.28351	0.23639	0.21951	0.21874	0.1364	0.20507	0.23874	0.18526	0.23047	0.23673	0.15103	0.20725	0.20911	0.20744	0.16488	0.20035	0.16345
1081.3	0.28237	0.30236	0.28795	0.2739	0.2703	0.2933	0.2595	0.33042	0.2786	0.22679	0.3431	0.20797	0.27669	0.17943	0.1874	0.21611	0.24742	0.24292	0.2326	0.28185	0.23887	0.22508	0.21287	0.13368	0.21104	0.24768	0.18691	0.23175	0.23518	0.15191	0.20437	0.20442	0.20199	0.16808	0.20225	0.15884
1082.2	0.27629	0.28856	0.27809	0.26167	0.2711	0.28662	0.25242	0.32492	0.26926	0.22353	0.3449	0.21	0.27687	0.17148	0.18127	0.21735	0.2389	0.23746	0.22573	0.27195	0.22734	0.2207	0.20861	0.13276	0.20926	0.24542	0.18335	0.23168	0.23208	0.14351	0.20259	0.20119	0.19581	0.17057	0.19887	0.15636
1083.2	0.27478	0.28439	0.27293	0.2523	0.27194	0.28032	0.24934	0.32483	0.26747	0.21968	0.34924	0.20239	0.27205	0.17225	0.17481	0.21068	0.23583	0.23419	0.22435	0.26143	0.22517	0.21272	0.21292	0.13068	0.2072	0.24141	0.18418	0.22309	0.2284	0.14558	0.20101	0.1961	0.19251	0.1673	0.19907	0.14922
1084.1	0.26716	0.2772	0.26442	0.24736	0.26503	0.27202	0.2436	0.32333	0.26025	0.2134	0.34197	0.19874	0.26664	0.16506	0.1693	0.21202	0.23203	0.23591	0.21286	0.25318	0.21681	0.20352	0.20767	0.12511	0.19873	0.23845	0.18187	0.22469	0.22439	0.14056	0.19464	0.19014	0.1838	0.16456	0.19829	0.14537
1085	0.25793	0.27768	0.25004	0.23716	0.25754	0.26275	0.24274	0.31591	0.25103	0.21399	0.33001	0.19803	0.26134	0.1653	0.16487	0.21389	0.22378	0.22913	0.20932	0.25336	0.2026	0.20102	0.2071	0.12343	0.19368	0.23511	0.17467	0.21941	0.22289	0.12872	0.19066	0.19024	0.17345	0.16318	0.19574	0.14165
1085.9	0.25984	0.27545	0.24577	0.24323	0.25293	0.25681	0.24264	0.3015	0.24665	0.21924	0.32466	0.19915	0.25539	0.16341	0.16223	0.21364	0.22315	0.2251	0.20775	0.24876	0.19885	0.19546	0.20762	0.12524	0.19662	0.22678	0.1678	0.21758	0.22757	0.12952	0.18545	0.1883	0.17426	0.16118	0.1882	0.14238
1086.8	0.26791	0.28016	0.24535	0.24876	0.25529	0.26206	0.2439	0.30639	0.24727	0.21829	0.32185	0.19706	0.25941	0.15876	0.15945	0.21576	0.22336	0.22861	0.20729	0.25581	0.19963	0.19936	0.20396	0.12443	0.19454	0.2216	0.16059	0.21786	0.22392	0.132	0.18501	0.19161	0.17697	0.16003	0.18694	0.14436
1087.8	0.27009	0.27639	0.24604	0.2552	0.2529	0.25831	0.2474	0.29867	0.24889	0.22365	0.31447	0.19402	0.25982	0.15492	0.15364	0.22478	0.22228	0.22575	0.20469	0.26037	0.20199	0.19937	0.19483	0.12374	0.19167	0.22373	0.15505	0.22055	0.22304	0.13049	0.18198	0.18976	0.17469	0.16075	0.18259	0.14578
1088.7	0.27469	0.28594	0.26024	0.2605	0.25021	0.26482	0.24988	0.29715	0.25064	0.21932	0.31542	0.19838	0.2609	0.15685	0.15648	0.22571	0.22047	0.22757	0.20831	0.26394	0.20384	0.20123	0.19211	0.12748	0.18906	0.22423	0.15488	0.21738	0.22083	0.1329	0.17776	0.18384	0.17261	0.15885	0.18108	0.14455
1089.6	0.26852	0.28446	0.26911	0.24905	0.24633	0.26324	0.24664	0.29435	0.24721	0.2179	0.31704	0.19352	0.26129	0.15866	0.15635	0.21514	0.21736	0.22514	0.20903	0.26279	0.20218	0.1982	0.19001	0.12527	0.18751	0.2252	0.15187	0.21226	0.21402	0.13339	0.1746	0.17857	0.17623	0.15744	0.17829	0.14332
1090.5	0.26856	0.28843	0.26887	0.24416	0.24198	0.27133	0.25926	0.30489	0.2507	0.21278	0.32518	0.19757	0.26473	0.16409	0.1556	0.22187	0.2112	0.22271	0.21712	0.26472	0.20579	0.19697	0.19122	0.12206	0.18354	0.23009	0.14777	0.21033	0.20782	0.13159	0.1858	0.17981	0.17323	0.15105	0.18173	0.13898
1091.5	0.2571	0.28159	0.26159	0.24039	0.23455	0.26342	0.25617	0.2981	0.24854	0.20995	0.32571	0.19699	0.25855	0.15617	0.15295	0.21815	0.20649	0.2184	0.21493	0.25965	0.2011	0.19131	0.19143	0.11577	0.18251	0.22446	0.14451	0.20216	0.20405	0.12864	0.18221	0.17609	0.16962	0.1439	0.1784	0.13368
1092.4	0.25178	0.28646	0.25382	0.23713	0.22907	0.26694	0.25107	0.29894	0.24247	0.20854	0.32398	0.19783	0.25519	0.16097	0.15652	0.21584	0.2063	0.21661	0.21413	0.25251	0.19775	0.18886	0.19265	0.11314	0.18073	0.22196	0.14632	0.20012	0.19624	0.12036	0.18168	0.17479	0.16738	0.14268	0.17669	0.12952
1093.3	0.23701	0.26847	0.24192	0.22945	0.22658	0.25848	0.24818	0.29609	0.23879	0.20968	0.32199	0.18913	0.25608	0.15535	0.15293	0.21144	0.19995	0.20557	0.21131	0.24854	0.19658	0.18509	0.18934	0.10642	0.18173	0.21224	0.1441	0.19349	0.19245	0.11302	0.18099	0.17686	0.16261	0.14322	0.1718	0.12914
1094.2	0.24123	0.26616	0.2384	0.23271	0.22825	0.26159	0.24186	0.2934	0.24417	0.21124	0.32121	0.18825	0.2542	0.15443	0.15112	0.21512	0.20359	0.19852	0.20641	0.24322	0.19473	0.18465	0.18835	0.1045	0.177	0.20713	0.14292	0.19113	0.19617	0.10987	0.17733	0.17619	0.15575	0.139	0.17065	0.12688
1095.1	0.23473	0.25703	0.23191	0.23033	0.22899	0.25533	0.2299	0.28337	0.23226	0.21603	0.30906	0.17888	0.25012	0.14195	0.14991	0.20722	0.19908	0.19872	0.20129	0.24106	0.17895	0.18494	0.17642	0.10128	0.17493	0.1951	0.14303	0.18771	0.1915	0.10949	0.17027	0.17491	0.15176	0.14474	0.16501	0.12676
1096	0.23757	0.25736	0.23537	0.22978	0.22944	0.25232	0.22409	0.28574	0.23246	0.22037	0.29402	0.17202	0.25111	0.14595	0.14576	0.20911	0.19887	0.19634	0.19554	0.23759	0.18175	0.18833	0.16974	0.098833	0.16941	0.19696	0.14516	0.18946	0.19336	0.10706	0.1692	0.17294	0.14781	0.14703	0.15971	0.12167
1097	0.23618	0.24729	0.24527	0.22971	0.22893	0.25214	0.21876	0.27619	0.22363	0.21598	0.29473	0.16856	0.25117	0.13592	0.14716	0.20789	0.20412	0.19361	0.18882	0.23702	0.17379	0.18759	0.16646	0.10072	0.16662	0.1934	0.14483	0.18826	0.19457	0.10867	0.16967	0.16749	0.14338	0.14998	0.15728	0.12147
1097.9	0.24616	0.24855	0.25011	0.23181	0.23177	0.26564	0.22047	0.27724	0.22268	0.22036	0.30347	0.16128	0.24878	0.13949	0.14698	0.21023	0.21212	0.19973	0.19381	0.23762	0.17385	0.19494	0.16726	0.10042	0.16503	0.20063	0.14781	0.19336	0.20012	0.11293	0.1737	0.16727	0.1435	0.15456	0.1622	0.11751
1098.8	0.24219	0.24233	0.24247	0.23568	0.23279	0.2699	0.21872	0.28136	0.2242	0.22023	0.298	0.15732	0.24967	0.13382	0.14157	0.21097	0.20809	0.20778	0.1905	0.23944	0.17322	0.19355	0.16287	0.099395	0.16165	0.20196	0.14375	0.19685	0.19498	0.11626	0.17829	0.16595	0.1465	0.16035	0.16253	0.1218
1099.7	0.23986	0.24767	0.24657	0.2335	0.23634	0.26583	0.22537	0.279	0.22981	0.2086	0.29597	0.16755	0.24839	0.13808	0.1422	0.20653	0.21019	0.20412	0.19022	0.23866	0.17965	0.18627	0.16272	0.10148	0.15458	0.20982	0.14439	0.1937	0.1956	0.11222	0.1796	0.16347	0.14749	0.15709	0.16329	0.12585
1100.6	0.23866	0.25135	0.25152	0.23626	0.23809	0.27238	0.23178	0.27917	0.23658	0.20745	0.30739	0.17115	0.24515	0.14305	0.15604	0.20551	0.21413	0.20916	0.19364	0.24382	0.18613	0.18322	0.1677	0.10625	0.16088	0.21086	0.14907	0.19677	0.1974	0.11583	0.18488	0.16711	0.15332	0.16106	0.17325	0.13305
1101.6	0.24871	0.26331	0.25652	0.24071	0.24638	0.26904	0.24182	0.29308	0.248	0.21997	0.31388	0.17007	0.2495	0.15025	0.15324	0.2103	0.21435	0.21461	0.20082	0.24958	0.19484	0.18853	0.17383	0.1053	0.16845	0.21257	0.15598	0.20411	0.2013	0.12117	0.18702	0.17347	0.16247	0.16557	0.18017	0.13731
1102.5	0.25258	0.26584	0.25007	0.2485	0.25211	0.26429	0.24282	0.30001	0.25856	0.21859	0.3117	0.1786	0.24972	0.1513	0.15139	0.21685	0.21321	0.21652	0.2038	0.25533	0.19817	0.18684	0.18166	0.10746	0.17274	0.20858	0.1535	0.20494	0.19698	0.1231	0.19426	0.17636	0.17615	0.16466	0.1831	0.1445
1103.4	0.26769	0.27334	0.25645	0.25349	0.2582	0.26897	0.25128	0.30454	0.25659	0.22308	0.32371	0.18975	0.25396	0.16229	0.16354	0.22267	0.2229	0.22249	0.21088	0.2616	0.20274	0.19084	0.19082	0.10957	0.18008	0.21324	0.15779	0.21084	0.20555	0.12989	0.20031	0.18184	0.18383	0.16545	0.19202	0.14895
1104.3	0.27612	0.26885	0.25595	0.26516	0.25909	0.28001	0.25183	0.31372	0.2714	0.23702	0.33023	0.19554	0.26288	0.16916	0.16887	0.23523	0.22842	0.2354	0.2146	0.2692	0.21347	0.20251	0.20046	0.11491	0.1898	0.2169	0.15985	0.2177	0.21006	0.14125	0.20074	0.18512	0.19273	0.17311	0.19239	0.1546
1105.2	0.2788	0.2729	0.25869	0.25915	0.26134	0.27578	0.25127	0.31625	0.27648	0.23862	0.33423	0.19874	0.26229	0.16973	0.16605	0.23396	0.23188	0.23594	0.22108	0.27409	0.21486	0.20282	0.20421	0.12066	0.19358	0.21873	0.16193	0.2172	0.21244	0.14509	0.20019	0.19137	0.20007	0.17802	0.19422	0.16058
1106.1	0.29189	0.28573	0.26522	0.25928	0.26912	0.28987	0.25791	0.31519	0.28548	0.23567	0.34208	0.21278	0.26793	0.18324	0.1803	0.23793	0.24159	0.24227	0.23128	0.27785	0.21965	0.20283	0.21039	0.13013	0.19523	0.23009	0.1671	0.21502	0.21963	0.15476	0.20975	0.19884	0.20769	0.17819	0.20264	0.17162
1107.1	0.29756	0.29533	0.2833	0.26043	0.26974	0.29336	0.26542	0.31353	0.28629	0.23992	0.34851	0.22169	0.27498	0.18609	0.19308	0.24045	0.24811	0.24694	0.23481	0.28161	0.22211	0.20745	0.21187	0.13725	0.20328	0.24178	0.17216	0.21848	0.22706	0.16309	0.21002	0.20801	0.21093	0.18398	0.20791	0.17828
1108	0.29932	0.29687	0.28836	0.26238	0.27831	0.29471	0.27026	0.32212	0.29505	0.23274	0.34544	0.21953	0.28065	0.19082	0.1882	0.24482	0.24679	0.2524	0.23821	0.2928	0.22868	0.20828	0.21074	0.14112	0.21399	0.24944	0.17644	0.22112	0.23286	0.17037	0.21219	0.21867	0.21587	0.19154	0.20588	0.18291
1108.9	0.30803	0.31428	0.30041	0.26687	0.28664	0.30591	0.27695	0.32727	0.3003	0.24098	0.35805	0.2276	0.29146	0.20266	0.19376	0.24405	0.25038	0.25951	0.24743	0.29571	0.23035	0.21438	0.2218	0.14441	0.22405	0.26345	0.18657	0.22745	0.23929	0.1825	0.2259	0.23109	0.22787	0.2032	0.22034	0.19346
1109.8	0.32202	0.3318	0.30368	0.28584	0.29954	0.32648	0.29785	0.33824	0.31108	0.26331	0.37356	0.24287	0.3091	0.21928	0.19912	0.26129	0.25713	0.27224	0.26164	0.30899	0.24078	0.23465	0.23326	0.15112	0.23625	0.2853	0.19384	0.23743	0.25106	0.19941	0.24773	0.24166	0.23857	0.22166	0.23195	0.21
1110.7	0.31525	0.33132	0.30116	0.29193	0.3084	0.33075	0.29617	0.35411	0.30725	0.27232	0.37162	0.25062	0.31742	0.22092	0.2047	0.26967	0.26214	0.27806	0.26069	0.321	0.24456	0.23813	0.23891	0.15395	0.24622	0.29121	0.1988	0.24825	0.2591	0.20844	0.24881	0.24887	0.23905	0.23389	0.23373	0.21469
1111.6	0.31857	0.34507	0.30189	0.30841	0.33013	0.35152	0.29733	0.36914	0.31873	0.28424	0.37718	0.25998	0.33391	0.23718	0.21157	0.2842	0.27613	0.28974	0.26507	0.33042	0.25499	0.24992	0.24912	0.15967	0.25771	0.3031	0.21255	0.26462	0.27608	0.22745	0.25796	0.25909	0.24653	0.24818	0.24864	0.22583
1112.6	0.33403	0.37814	0.32886	0.33302	0.35173	0.36742	0.3158	0.38729	0.33255	0.31032	0.40197	0.2834	0.35947	0.25714	0.23769	0.30514	0.30161	0.30367	0.2877	0.3457	0.26845	0.2698	0.27525	0.1736	0.27714	0.32324	0.23694	0.28457	0.29481	0.24628	0.27895	0.27938	0.26314	0.26775	0.27303	0.24749
1113.5	0.3455	0.37441	0.33371	0.34251	0.3674	0.3714	0.3191	0.40186	0.34609	0.31508	0.40434	0.28729	0.36751	0.26228	0.24396	0.32612	0.32329	0.31184	0.29597	0.35939	0.28246	0.27708	0.28378	0.17999	0.28925	0.32612	0.25109	0.29762	0.31093	0.25695	0.29125	0.29126	0.27729	0.2784	0.2879	0.25683
1114.4	0.3644	0.37912	0.36174	0.36486	0.39145	0.3871	0.3222	0.41913	0.37209	0.32156	0.41962	0.30196	0.3853	0.27447	0.27082	0.34507	0.34688	0.33258	0.30536	0.37578	0.30187	0.28694	0.30353	0.1888	0.30164	0.33739	0.27769	0.31247	0.32965	0.27263	0.30143	0.30854	0.29726	0.29026	0.31142	0.27353
1115.3	0.38609	0.40169	0.38666	0.38346	0.40945	0.4055	0.3479	0.43603	0.40335	0.33748	0.45524	0.33391	0.4153	0.30312	0.29165	0.3652	0.36854	0.35639	0.33079	0.3889	0.32855	0.31401	0.3297	0.2041	0.32372	0.36372	0.3018	0.33254	0.35548	0.30133	0.32971	0.32994	0.33005	0.3164	0.34122	0.30337
1116.2	0.40383	0.41528	0.40142	0.39706	0.41975	0.42254	0.36899	0.45728	0.42498	0.3669	0.48073	0.35718	0.43239	0.32606	0.31112	0.387	0.38835	0.38078	0.35501	0.4108	0.35534	0.33712	0.35417	0.2217	0.3445	0.38494	0.32361	0.3474	0.37942	0.33108	0.35296	0.35587	0.3585	0.34297	0.36514	0.32677
1117.1	0.42618	0.42644	0.42719	0.4117	0.44612	0.45169	0.39103	0.48771	0.46609	0.39779	0.50682	0.39199	0.45557	0.35203	0.3397	0.41423	0.41781	0.4038	0.37666	0.43103	0.38762	0.36159	0.37742	0.23953	0.36644	0.4084	0.35828	0.37083	0.4112	0.36875	0.37701	0.37847	0.39019	0.37286	0.39038	0.35613
1118	0.44537	0.45966	0.45395	0.4237	0.48028	0.47618	0.42109	0.51196	0.48978	0.42717	0.54584	0.42172	0.49396	0.38243	0.3764	0.43398	0.44766	0.43172	0.407	0.46095	0.4095	0.39848	0.40582	0.25868	0.39406	0.44129	0.38993	0.40101	0.44184	0.40852	0.40226	0.40685	0.41045	0.40337	0.41901	0.38425
1119	0.46249	0.4849	0.48387	0.45096	0.50734	0.50655	0.45741	0.53235	0.50903	0.46559	0.58066	0.46204	0.52723	0.41042	0.40911	0.46673	0.47876	0.45742	0.44364	0.48428	0.43571	0.43483	0.43713	0.28295	0.42679	0.47007	0.42461	0.43673	0.4729	0.45067	0.43326	0.43622	0.44132	0.43934	0.45102	0.41607
1119.9	0.49368	0.51382	0.50758	0.48714	0.54102	0.54224	0.49413	0.56124	0.54748	0.4999	0.60858	0.50177	0.56171	0.43393	0.44534	0.49975	0.51592	0.49537	0.47815	0.51596	0.46367	0.4653	0.46996	0.30491	0.46116	0.50125	0.46167	0.4734	0.50645	0.4974	0.47032	0.47203	0.47536	0.47728	0.48195	0.45473
1120.8	0.52432	0.53881	0.53382	0.50997	0.5811	0.56792	0.53447	0.5841	0.58823	0.5273	0.64658	0.53498	0.60175	0.46466	0.48461	0.52743	0.55192	0.5281	0.51863	0.54729	0.49518	0.49847	0.50458	0.32917	0.49419	0.5379	0.5005	0.5081	0.5353	0.53261	0.50765	0.50124	0.50619	0.51554	0.51975	0.49394
1121.7	0.5534	0.56697	0.55989	0.54545	0.61352	0.59484	0.57647	0.61204	0.62216	0.55963	0.68676	0.57025	0.64222	0.49755	0.52359	0.5623	0.58975	0.56728	0.55815	0.58639	0.53199	0.53157	0.54601	0.35541	0.53438	0.57481	0.53255	0.5415	0.56406	0.57739	0.55053	0.53677	0.54395	0.55506	0.56311	0.53286
1122.6	0.58658	0.60094	0.60218	0.59414	0.65015	0.63864	0.61769	0.65107	0.67098	0.6018	0.72134	0.61855	0.67145	0.53987	0.56423	0.61584	0.62455	0.60805	0.5953	0.62389	0.56889	0.56476	0.58858	0.38677	0.57383	0.61441	0.57447	0.58075	0.5999	0.62488	0.59005	0.57608	0.58957	0.59497	0.60404	0.58067
1123.5	0.6194	0.6383	0.61949	0.61799	0.6998	0.66445	0.65438	0.6892	0.71169	0.63747	0.75524	0.64414	0.71024	0.58569	0.5994	0.65041	0.67041	0.64649	0.63399	0.65949	0.60315	0.60119	0.62613	0.40855	0.61198	0.65839	0.60502	0.61266	0.64032	0.671	0.63179	0.60985	0.63156	0.63262	0.64131	0.62093
1124.5	0.63916	0.65958	0.63947	0.64407	0.7378	0.69726	0.68258	0.72813	0.74106	0.68028	0.7886	0.66906	0.73955	0.61881	0.63085	0.68837	0.70666	0.67619	0.67671	0.70569	0.64156	0.63961	0.66705	0.43411	0.64719	0.69393	0.64075	0.64957	0.6716	0.71148	0.6685	0.64721	0.66693	0.66834	0.6778	0.65586
1125.4	0.66859	0.69216	0.68118	0.68887	0.7723	0.73839	0.70511	0.7729	0.78043	0.71635	0.81557	0.70877	0.7765	0.65518	0.67402	0.73841	0.74994	0.71055	0.71672	0.74545	0.68443	0.68174	0.70897	0.45945	0.68408	0.73184	0.68301	0.68986	0.71597	0.75928	0.70545	0.68815	0.71105	0.70966	0.71365	0.70218
1126.3	0.68984	0.71751	0.71821	0.71729	0.8065	0.77065	0.72927	0.80682	0.81745	0.75126	0.84741	0.73763	0.80178	0.68806	0.70334	0.77762	0.79249	0.74529	0.76155	0.78282	0.7274	0.72685	0.74502	0.48293	0.72031	0.77054	0.72307	0.73026	0.76067	0.80372	0.73684	0.72144	0.75374	0.75158	0.74495	0.74229
1127.2	0.71328	0.73314	0.74173	0.73258	0.82123	0.78549	0.75234	0.83565	0.85086	0.77355	0.87504	0.76443	0.83129	0.71205	0.74265	0.80391	0.82996	0.77346	0.80231	0.8236	0.77224	0.76169	0.78096	0.50241	0.75783	0.8042	0.7618	0.7582	0.7998	0.84155	0.77562	0.75785	0.78635	0.7878	0.77812	0.7834
1128.1	0.73582	0.74912	0.77669	0.75653	0.82985	0.82076	0.76699	0.86677	0.88059	0.78971	0.89927	0.80067	0.85174	0.73599	0.77375	0.83793	0.85945	0.80718	0.83486	0.86363	0.81162	0.79538	0.81674	0.5256	0.79258	0.83654	0.80184	0.78952	0.82757	0.88075	0.80188	0.79286	0.81601	0.82333	0.8111	0.81748
1129	0.76434	0.7727	0.81476	0.78235	0.84914	0.84159	0.79661	0.89404	0.9168	0.81367	0.92801	0.82555	0.8736	0.76908	0.81115	0.87995	0.89718	0.84155	0.87215	0.89194	0.85377	0.82991	0.85378	0.54405	0.83107	0.87191	0.84381	0.82244	0.87105	0.9099	0.83598	0.82697	0.85204	0.85624	0.84964	0.85423
1129.9	0.77463	0.78199	0.82846	0.78953	0.86145	0.85615	0.82003	0.90925	0.92745	0.83443	0.9478	0.83844	0.88253	0.78566	0.82701	0.90704	0.91672	0.86953	0.90058	0.91766	0.87961	0.85452	0.88563	0.55731	0.86166	0.89342	0.87395	0.84531	0.89087	0.93182	0.86965	0.84813	0.87193	0.87827	0.87274	0.86847
1130.9	0.78461	0.78813	0.82531	0.79745	0.85085	0.86497	0.82192	0.92353	0.92202	0.84081	0.94996	0.84763	0.88544	0.79509	0.84682	0.9208	0.92416	0.88071	0.90993	0.93795	0.8872	0.8773	0.9127	0.56879	0.87721	0.91281	0.89719	0.86263	0.90527	0.9391	0.88598	0.86834	0.87638	0.88622	0.89441	0.88315
1131.8	0.79506	0.79782	0.82671	0.81193	0.85383	0.88549	0.83522	0.94264	0.93026	0.85548	0.95549	0.86406	0.89797	0.80949	0.84887	0.93592	0.94579	0.91022	0.93367	0.95553	0.91032	0.90735	0.93862	0.58606	0.89976	0.93592	0.9195	0.8844	0.92495	0.95837	0.90883	0.88477	0.90062	0.90859	0.91629	0.90218
1132.7	0.79488	0.79787	0.82535	0.81753	0.84298	0.87669	0.83871	0.94678	0.92911	0.85831	0.9541	0.87691	0.9029	0.81413	0.85712	0.94031	0.95319	0.92606	0.94981	0.95977	0.92879	0.92052	0.95846	0.5994	0.90991	0.94865	0.93946	0.90557	0.94353	0.96177	0.92209	0.89455	0.91006	0.91783	0.92425	0.92357
1133.6	0.78762	0.78821	0.8303	0.81728	0.82474	0.87487	0.83155	0.94514	0.92773	0.85527	0.94726	0.86966	0.90413	0.80495	0.85564	0.93353	0.95909	0.93316	0.9579	0.96158	0.93831	0.9304	0.96974	0.60225	0.91129	0.95446	0.9425	0.91059	0.94292	0.96213	0.92271	0.89091	0.91581	0.92366	0.92448	0.92071
1134.5	0.79165	0.79262	0.84283	0.82411	0.80727	0.87367	0.83837	0.94818	0.93043	0.85497	0.9436	0.88299	0.89957	0.80867	0.86599	0.9274	0.97211	0.94392	0.97128	0.97497	0.94998	0.94043	0.98307	0.61258	0.92337	0.97221	0.95179	0.92157	0.95046	0.96668	0.92987	0.90543	0.93116	0.92747	0.93736	0.93721
1135.4	0.7894	0.78437	0.83989	0.82789	0.80682	0.86965	0.84787	0.95143	0.93867	0.85314	0.93422	0.88578	0.91088	0.80781	0.86279	0.92918	0.97645	0.96088	0.98247	0.97608	0.97072	0.95234	0.98964	0.62058	0.93234	0.97782	0.95248	0.93033	0.95253	0.96465	0.94002	0.9083	0.9411	0.93953	0.94411	0.93793
1136.3	0.7743	0.7748	0.83951	0.82121	0.79576	0.85753	0.837	0.93308	0.92468	0.84359	0.92255	0.86744	0.89446	0.79101	0.85414	0.91569	0.96358	0.95247	0.98054	0.9646	0.96565	0.94792	0.98953	0.61706	0.92243	0.96564	0.94368	0.92122	0.93978	0.94512	0.9271	0.898	0.93196	0.93597	0.93958	0.92389
1137.2	0.77285	0.76615	0.83349	0.82822	0.78664	0.85901	0.83526	0.9264	0.92022	0.84202	0.91478	0.85714	0.88309	0.78624	0.83881	0.90898	0.96106	0.95102	0.97813	0.97102	0.9736	0.95734	0.99198	0.61433	0.92632	0.96561	0.93168	0.92096	0.93022	0.93072	0.92466	0.88788	0.92879	0.93508	0.93715	0.91097
1138.1	0.7547	0.75303	0.80759	0.8032	0.77062	0.83781	0.8121	0.90654	0.88074	0.81694	0.88294	0.84111	0.85707	0.76463	0.81501	0.8806	0.93264	0.94395	0.95425	0.95824	0.96173	0.9591	0.98134	0.60908	0.91276	0.94724	0.90992	0.90064	0.91095	0.90351	0.90663	0.87563	0.90525	0.91726	0.91608	0.89495
1139.1	0.74208	0.73302	0.7908	0.78684	0.76133	0.82574	0.79445	0.89495	0.85775	0.79559	0.86138	0.81725	0.84595	0.74073	0.78532	0.86312	0.90211	0.9311	0.93648	0.94713	0.95867	0.95229	0.97268	0.59548	0.89522	0.92402	0.88806	0.88371	0.89728	0.87505	0.88439	0.85199	0.88445	0.90558	0.89241	0.875
1140	0.72384	0.72679	0.77423	0.76674	0.74011	0.80267	0.77047	0.86483	0.82873	0.76778	0.85061	0.79661	0.82023	0.72111	0.75827	0.83159	0.8811	0.91278	0.91687	0.9283	0.94536	0.93478	0.96135	0.57933	0.87465	0.90493	0.86748	0.8601	0.87488	0.84114	0.86124	0.82767	0.86178	0.87774	0.87234	0.85152
1140.9	0.70767	0.71566	0.76702	0.75337	0.71967	0.78973	0.75915	0.84494	0.80268	0.74567	0.83736	0.78421	0.80739	0.70191	0.73724	0.81828	0.85629	0.89889	0.89281	0.91608	0.94174	0.92651	0.94676	0.56726	0.85498	0.88885	0.85115	0.8571	0.85597	0.81065	0.84112	0.80477	0.83594	0.84923	0.85106	0.83164
1141.8	0.67282	0.69236	0.73871	0.70448	0.69391	0.75787	0.72746	0.81272	0.76065	0.70771	0.80976	0.74368	0.7703	0.65967	0.69921	0.78279	0.81577	0.8714	0.86017	0.88403	0.9058	0.89431	0.91689	0.5456	0.81999	0.84508	0.81652	0.81908	0.82483	0.76718	0.80926	0.77984	0.80041	0.81022	0.82017	0.79306
1142.7	0.66914	0.68268	0.72511	0.69759	0.67065	0.74347	0.71271	0.7943	0.75653	0.69345	0.80327	0.72364	0.75542	0.64649	0.68305	0.76858	0.80031	0.85521	0.84484	0.86872	0.90253	0.87349	0.89921	0.53345	0.80518	0.82715	0.80587	0.80708	0.80332	0.73794	0.78945	0.75332	0.78302	0.78971	0.80576	0.76686
1143.6	0.64786	0.66164	0.69422	0.67961	0.64693	0.70099	0.68165	0.76046	0.72464	0.67408	0.78186	0.68545	0.72542	0.62071	0.65111	0.735	0.76893	0.82749	0.81469	0.83133	0.87926	0.85222	0.86795	0.51047	0.77565	0.79514	0.77521	0.77958	0.76788	0.69652	0.75589	0.71718	0.74809	0.75671	0.77954	0.7246
1144.5	0.63603	0.64354	0.67563	0.66392	0.62893	0.68912	0.66368	0.74386	0.70529	0.65588	0.76026	0.66297	0.69792	0.58934	0.61987	0.71841	0.73583	0.80736	0.78728	0.81448	0.85981	0.82382	0.84084	0.49338	0.75074	0.76406	0.73939	0.75415	0.73658	0.66851	0.72834	0.69067	0.72086	0.72859	0.74074	0.69445
1145.5	0.61597	0.62304	0.65097	0.63673	0.60458	0.65461	0.62672	0.70479	0.66981	0.62277	0.72863	0.62162	0.6611	0.55636	0.584	0.67961	0.70028	0.77644	0.75867	0.77659	0.82754	0.78544	0.80729	0.47018	0.72034	0.73603	0.70258	0.71582	0.70065	0.62747	0.6977	0.65334	0.68613	0.6945	0.70004	0.6519
1146.4	0.60369	0.60794	0.62629	0.61968	0.57874	0.62837	0.59814	0.67832	0.6445	0.59696	0.69691	0.58597	0.6503	0.53206	0.56035	0.65034	0.66822	0.74024	0.72849	0.74316	0.80194	0.75066	0.77129	0.44174	0.6881	0.71357	0.67172	0.69081	0.66868	0.5934	0.66435	0.61468	0.65879	0.66848	0.66407	0.61219
1147.3	0.56939	0.58423	0.59854	0.5844	0.55366	0.59664	0.56533	0.64674	0.59883	0.55542	0.66199	0.54648	0.61451	0.49497	0.52004	0.61345	0.6243	0.68917	0.68684	0.70281	0.74496	0.69344	0.72061	0.41238	0.6418	0.67063	0.62399	0.65065	0.63149	0.55058	0.62409	0.57253	0.61158	0.62914	0.62259	0.57047
1148.2	0.54398	0.56259	0.57116	0.55201	0.51256	0.57723	0.5397	0.62464	0.56566	0.5158	0.62584	0.51829	0.59727	0.46479	0.49041	0.57949	0.58447	0.64699	0.64802	0.67248	0.69596	0.64646	0.66856	0.39034	0.603	0.64437	0.58765	0.61914	0.59623	0.51994	0.59147	0.54347	0.57793	0.59247	0.58366	0.53487
1149.1	0.513	0.53521	0.54673	0.51404	0.47544	0.5398	0.49798	0.58486	0.52818	0.46706	0.59506	0.47158	0.56804	0.43488	0.45936	0.5344	0.54391	0.59677	0.60807	0.624	0.63688	0.59345	0.61966	0.3586	0.56364	0.60595	0.55349	0.58003	0.56085	0.47715	0.55336	0.50174	0.53503	0.55625	0.55081	0.49015
1150	0.48807	0.51003	0.50989	0.48048	0.45065	0.51305	0.46789	0.56129	0.4943	0.44257	0.56762	0.43344	0.54154	0.4093	0.42984	0.4976	0.5141	0.55514	0.5591	0.58646	0.58344	0.5437	0.57366	0.32546	0.52429	0.56828	0.51397	0.54101	0.52682	0.44712	0.51625	0.46748	0.49611	0.52304	0.51724	0.4497
1150.9	0.46859	0.49307	0.49073	0.45919	0.42953	0.48904	0.44485	0.53815	0.47162	0.41511	0.54798	0.41447	0.51227	0.38347	0.40346	0.46915	0.4839	0.51653	0.52304	0.55487	0.53491	0.50138	0.53195	0.3073	0.49172	0.53669	0.48148	0.50844	0.50221	0.42215	0.48284	0.44156	0.45993	0.48848	0.48487	0.4205
1151.8	0.4542	0.47598	0.47698	0.4479	0.41464	0.47314	0.43138	0.51434	0.46504	0.39495	0.53178	0.39732	0.49925	0.36149	0.37929	0.44556	0.45408	0.49218	0.49247	0.52403	0.49782	0.47279	0.50214	0.28401	0.46293	0.51222	0.4499	0.48212	0.47699	0.39801	0.45782	0.42	0.43814	0.45884	0.46251	0.38926
1152.7	0.44864	0.47048	0.47191	0.43517	0.40995	0.46226	0.41173	0.48711	0.45823	0.37989	0.52028	0.38474	0.48137	0.34049	0.36622	0.42714	0.43992	0.46945	0.46434	0.48516	0.46995	0.4423	0.47841	0.2683	0.44353	0.48143	0.42601	0.45471	0.45073	0.37208	0.42819	0.39593	0.4191	0.43795	0.43989	0.37217
1153.6	0.42724	0.45126	0.45424	0.41282	0.38634	0.44674	0.39306	0.45589	0.43463	0.37794	0.49074	0.36078	0.45304	0.31475	0.34711	0.40477	0.41262	0.4466	0.43811	0.45071	0.43403	0.41844	0.44335	0.2491	0.40595	0.44716	0.39637	0.42401	0.41966	0.35324	0.39909	0.36678	0.39575	0.41056	0.4127	0.35158
1154.5	0.41819	0.43698	0.44836	0.40306	0.37224	0.43786	0.37695	0.44209	0.42245	0.36462	0.48027	0.35679	0.43623	0.29155	0.33655	0.39493	0.39158	0.42282	0.42779	0.42713	0.40655	0.39346	0.41666	0.23912	0.37771	0.41977	0.37414	0.40451	0.40117	0.33139	0.3738	0.35148	0.38142	0.39095	0.39407	0.33592
1155.4	0.40549	0.41623	0.43913	0.38473	0.3595	0.42405	0.35706	0.42237	0.40701	0.35021	0.46047	0.34204	0.41735	0.27274	0.32349	0.37766	0.37238	0.40166	0.40366	0.40226	0.3785	0.36888	0.39012	0.22493	0.35165	0.38863	0.35041	0.37663	0.3722	0.30687	0.35155	0.32712	0.36216	0.37307	0.37463	0.31729
1156.4	0.39542	0.41125	0.43025	0.36645	0.34311	0.41665	0.33645	0.41268	0.39021	0.34287	0.43605	0.32647	0.3987	0.26616	0.31516	0.36264	0.35716	0.37979	0.38563	0.37838	0.36009	0.344	0.36556	0.21441	0.32954	0.36741	0.33087	0.3526	0.34803	0.29361	0.3316	0.31099	0.3466	0.35688	0.34954	0.30414
1157.3	0.36679	0.39388	0.40579	0.33836	0.32675	0.38167	0.31882	0.38875	0.3713	0.3257	0.42254	0.30199	0.36728	0.25295	0.29475	0.33975	0.33679	0.34822	0.36351	0.35777	0.3283	0.31737	0.34334	0.19513	0.28983	0.34198	0.30288	0.32456	0.33285	0.26897	0.31176	0.28879	0.32115	0.33344	0.33281	0.28004
1158.2	0.35447	0.38972	0.38344	0.3265	0.32623	0.36768	0.301	0.38487	0.3647	0.3075	0.41417	0.29481	0.35668	0.2409	0.28226	0.3241	0.32767	0.32548	0.33449	0.34658	0.30857	0.29505	0.32295	0.18704	0.27307	0.3266	0.28141	0.30728	0.32378	0.25047	0.29146	0.27919	0.30282	0.31567	0.3198	0.26749
1159.1	0.34256	0.38106	0.36796	0.32048	0.31428	0.35637	0.29818	0.37696	0.36467	0.29269	0.39244	0.28764	0.34679	0.23731	0.27592	0.31206	0.31772	0.3098	0.3154	0.33027	0.29664	0.28207	0.30495	0.18102	0.25978	0.30835	0.26565	0.28905	0.30607	0.24083	0.2809	0.26397	0.29189	0.30192	0.30568	0.25736
1160	0.32995	0.38207	0.35275	0.32139	0.3112	0.35021	0.29974	0.379	0.35711	0.29031	0.38918	0.27614	0.33513	0.23075	0.27062	0.30118	0.30919	0.29904	0.29806	0.31687	0.28324	0.27307	0.29573	0.17305	0.2452	0.29468	0.24985	0.2786	0.29353	0.23523	0.26711	0.25914	0.27927	0.28947	0.29649	0.24243
1160.9	0.30855	0.35858	0.33168	0.3044	0.29623	0.31867	0.2863	0.36146	0.33846	0.2764	0.38169	0.25825	0.31468	0.20973	0.25979	0.28704	0.28867	0.27877	0.27673	0.30127	0.26263	0.2656	0.284	0.16219	0.22504	0.27328	0.23158	0.25987	0.27738	0.21822	0.25151	0.24258	0.26253	0.27083	0.28258	0.22232
1161.8	0.31488	0.34779	0.32131	0.30115	0.29082	0.31991	0.28173	0.35921	0.33711	0.26176	0.36746	0.25379	0.31354	0.1997	0.25007	0.28161	0.28327	0.2767	0.27298	0.29236	0.25564	0.25444	0.27723	0.16281	0.21856	0.25531	0.21795	0.25094	0.26112	0.22089	0.24778	0.23046	0.25436	0.25958	0.27086	0.21212
1162.7	0.31936	0.33745	0.31509	0.30088	0.28158	0.31731	0.27625	0.35756	0.32779	0.26496	0.35713	0.24519	0.30729	0.19832	0.2468	0.28005	0.27563	0.27373	0.26689	0.2828	0.2534	0.24697	0.27413	0.15849	0.20363	0.24295	0.20503	0.24446	0.24719	0.21632	0.23958	0.22371	0.246	0.25449	0.25954	0.19617
1163.6	0.31581	0.33181	0.3047	0.28906	0.2736	0.29979	0.26277	0.34844	0.31343	0.25757	0.35639	0.22523	0.30393	0.19302	0.23616	0.27035	0.25783	0.26786	0.25086	0.27286	0.23722	0.23579	0.27132	0.14583	0.1909	0.23317	0.19125	0.23223	0.23456	0.21025	0.22969	0.21719	0.23097	0.24209	0.24968	0.17805
1164.5	0.31416	0.31543	0.30848	0.28207	0.26616	0.28212	0.25696	0.33341	0.30957	0.25212	0.34604	0.22458	0.29827	0.19462	0.23766	0.26691	0.2507	0.25996	0.25221	0.26383	0.23045	0.228	0.26738	0.14588	0.1823	0.22531	0.18712	0.22292	0.22809	0.20639	0.22811	0.20277	0.2231	0.23128	0.2428	0.17485
1165.4	0.31764	0.30358	0.3038	0.27928	0.26081	0.27941	0.2527	0.32542	0.29803	0.2464	0.33953	0.22355	0.29446	0.1893	0.23789	0.26032	0.24787	0.25603	0.24831	0.25997	0.22467	0.21504	0.25807	0.13816	0.17609	0.21461	0.18467	0.217	0.21998	0.20535	0.22554	0.19747	0.21169	0.22137	0.23842	0.16765
1166.4	0.30727	0.31744	0.29863	0.27803	0.25723	0.28069	0.25393	0.32698	0.28336	0.25739	0.3393	0.21729	0.28792	0.19563	0.24609	0.26261	0.23985	0.25824	0.23905	0.26224	0.21338	0.21491	0.25248	0.1323	0.17204	0.21916	0.1841	0.21394	0.22002	0.20819	0.22217	0.19901	0.204	0.21415	0.22656	0.16109
1167.3	0.30285	0.30875	0.29572	0.27109	0.25628	0.26227	0.25086	0.31754	0.27703	0.2524	0.32758	0.20844	0.2771	0.18544	0.24705	0.2581	0.23276	0.24722	0.23811	0.25463	0.20416	0.20858	0.24053	0.12401	0.16865	0.21361	0.18588	0.20593	0.21227	0.20915	0.21904	0.19312	0.19652	0.19968	0.21134	0.15113
1168.2	0.29276	0.30427	0.29473	0.25988	0.24963	0.25967	0.25165	0.31897	0.27208	0.24577	0.31586	0.20775	0.26888	0.18693	0.25237	0.25186	0.23585	0.24418	0.24055	0.25864	0.20335	0.20639	0.23082	0.12134	0.16582	0.21145	0.18391	0.2032	0.21574	0.21499	0.21538	0.19075	0.1905	0.18953	0.2014	0.14904
1169.1	0.28716	0.3087	0.28493	0.24661	0.24864	0.26037	0.25342	0.31291	0.27383	0.24219	0.31583	0.20207	0.2692	0.18654	0.25096	0.24741	0.23256	0.23963	0.23657	0.25933	0.20517	0.20122	0.23096	0.11312	0.16253	0.20946	0.18039	0.19853	0.21733	0.21652	0.2112	0.18653	0.18599	0.1811	0.1923	0.13975
1170	0.28996	0.30301	0.29278	0.24819	0.24738	0.27572	0.2547	0.31794	0.2837	0.24831	0.31589	0.20125	0.28274	0.1974	0.25671	0.25581	0.23025	0.24227	0.24442	0.26624	0.20687	0.20406	0.2282	0.11476	0.16647	0.21615	0.18382	0.1969	0.22155	0.22841	0.20908	0.18748	0.18252	0.17736	0.18724	0.13985
1170.9	0.28138	0.28095	0.29577	0.24684	0.24015	0.27098	0.24611	0.31916	0.27868	0.23899	0.30753	0.18967	0.28165	0.18853	0.26044	0.24936	0.2264	0.23635	0.24192	0.26958	0.20879	0.19979	0.22327	0.1102	0.16431	0.20883	0.18514	0.19189	0.21813	0.23382	0.19773	0.18743	0.17462	0.17222	0.18841	0.12721
1171.8	0.27839	0.27877	0.29213	0.24465	0.23961	0.2796	0.24158	0.3152	0.27581	0.22134	0.31229	0.18729	0.28629	0.20174	0.2605	0.24465	0.22153	0.24328	0.23789	0.27451	0.20835	0.19792	0.22489	0.11145	0.17141	0.21202	0.17878	0.19269	0.22495	0.24157	0.19222	0.18182	0.16895	0.16605	0.19057	0.12427
1172.7	0.27988	0.27226	0.29101	0.24833	0.24812	0.28456	0.23779	0.31442	0.28135	0.2288	0.30632	0.18401	0.29089	0.19923	0.26361	0.24806	0.21677	0.24371	0.24058	0.27466	0.21064	0.19741	0.21817	0.11154	0.1698	0.20999	0.18192	0.19045	0.21883	0.25046	0.18803	0.17632	0.17173	0.1644	0.18824	0.1182
1173.6	0.27436	0.2641	0.28751	0.24794	0.24078	0.28963	0.23593	0.31547	0.27311	0.2259	0.29419	0.17282	0.28948	0.19936	0.25835	0.2472	0.21202	0.25861	0.24261	0.27847	0.21059	0.19949	0.20671	0.11181	0.17168	0.21318	0.17552	0.19442	0.21146	0.26462	0.18635	0.17535	0.16583	0.16037	0.18456	0.1152
1174.5	0.25972	0.27095	0.28348	0.24239	0.24653	0.28127	0.23306	0.31252	0.2713	0.21436	0.28502	0.16213	0.28402	0.19554	0.25862	0.23569	0.21888	0.26685	0.23858	0.28077	0.20765	0.20214	0.20818	0.1112	0.17346	0.20823	0.1748	0.19428	0.2093	0.27424	0.18393	0.16924	0.16691	0.16193	0.1826	0.11387
1175.4	0.25832	0.27298	0.27869	0.23991	0.24542	0.27887	0.22689	0.31002	0.274	0.203	0.27956	0.16499	0.2798	0.2041	0.25632	0.23692	0.21704	0.26637	0.23806	0.28003	0.20495	0.19914	0.20261	0.11008	0.1724	0.21067	0.16918	0.19662	0.20357	0.27819	0.18397	0.15914	0.15966	0.15925	0.1722	0.11828
1176.3	0.25236	0.27484	0.28601	0.24429	0.2426	0.28544	0.23	0.31159	0.27573	0.21282	0.28316	0.16965	0.28396	0.19997	0.25954	0.24219	0.22102	0.27129	0.24503	0.28613	0.20272	0.20455	0.20196	0.11336	0.16858	0.21245	0.1744	0.19773	0.19815	0.29174	0.18371	0.15655	0.15912	0.163	0.17235	0.12272
1177.2	0.24852	0.27284	0.27428	0.25034	0.24043	0.27717	0.23179	0.30849	0.26888	0.20392	0.28761	0.16737	0.28399	0.20597	0.2527	0.24334	0.22619	0.28033	0.24814	0.29198	0.20043	0.20376	0.20891	0.11653	0.16963	0.21519	0.16848	0.20727	0.19798	0.29717	0.18289	0.1564	0.15132	0.16429	0.17466	0.12339
1178.1	0.25407	0.2808	0.27839	0.25695	0.2455	0.27879	0.23049	0.30596	0.26796	0.20857	0.2936	0.1727	0.29112	0.21134	0.25368	0.25294	0.23631	0.27953	0.25001	0.29707	0.19862	0.20314	0.21167	0.11455	0.17401	0.21951	0.17561	0.20798	0.20032	0.30304	0.18403	0.15704	0.15296	0.16421	0.17369	0.12561
1179	0.25916	0.28698	0.27409	0.25938	0.24302	0.26992	0.22807	0.30708	0.26493	0.21082	0.2884	0.1768	0.2882	0.21816	0.24931	0.25662	0.23451	0.28412	0.24945	0.29883	0.20138	0.20242	0.21114	0.11529	0.17096	0.22454	0.17501	0.21231	0.19738	0.30325	0.17927	0.15928	0.15005	0.16561	0.16805	0.12024
1179.9	0.26625	0.29562	0.28172	0.26067	0.24902	0.27081	0.24138	0.3111	0.26987	0.22626	0.30541	0.18256	0.30222	0.22146	0.24915	0.26025	0.24492	0.29356	0.26315	0.30335	0.20564	0.21365	0.22144	0.11904	0.17692	0.23341	0.182	0.21839	0.20515	0.3074	0.18749	0.16144	0.15699	0.1721	0.17777	0.12464
1180.8	0.26346	0.29661	0.28068	0.25146	0.25968	0.26577	0.24321	0.3075	0.27021	0.22347	0.30459	0.1911	0.30315	0.22958	0.24508	0.25723	0.2507	0.29248	0.26153	0.3011	0.2156	0.21604	0.22087	0.11509	0.18463	0.23399	0.18208	0.21916	0.20982	0.30057	0.18748	0.16092	0.15995	0.17159	0.17914	0.12362
1181.8	0.26865	0.29595	0.28448	0.2469	0.2664	0.26413	0.24687	0.31194	0.28061	0.23086	0.31743	0.2018	0.30864	0.2281	0.24402	0.2601	0.25506	0.28692	0.26451	0.30775	0.2257	0.21827	0.21897	0.11608	0.1876	0.23496	0.18341	0.21708	0.21617	0.29115	0.19022	0.16568	0.16788	0.17232	0.17768	0.12472
1182.6	0.2627	0.28985	0.28726	0.24071	0.27927	0.25491	0.24497	0.3196	0.28523	0.22789	0.32569	0.20586	0.31202	0.22286	0.24498	0.256	0.25399	0.28125	0.26922	0.31162	0.23596	0.22025	0.22238	0.1173	0.18471	0.2348	0.18214	0.2159	0.21771	0.27808	0.19257	0.17131	0.16862	0.17559	0.18355	0.12034
1183.5	0.2597	0.28402	0.2839	0.24745	0.2914	0.25985	0.2515	0.31384	0.28699	0.23424	0.33284	0.215	0.32155	0.22312	0.23425	0.2627	0.25921	0.27936	0.27494	0.30685	0.24234	0.22679	0.21924	0.11834	0.18813	0.23679	0.18168	0.21743	0.22159	0.26773	0.19998	0.16756	0.17007	0.17638	0.18671	0.12498
1184.4	0.26651	0.28175	0.28772	0.26216	0.30533	0.26922	0.25794	0.31231	0.29649	0.23414	0.33744	0.22911	0.32514	0.23154	0.23348	0.27475	0.26575	0.28456	0.28114	0.30962	0.2544	0.2274	0.22089	0.12377	0.19459	0.23005	0.1836	0.22541	0.22108	0.25891	0.20456	0.17463	0.17908	0.17878	0.1864	0.1276
1185.4	0.26859	0.28385	0.29383	0.26433	0.30203	0.26042	0.26531	0.31905	0.29486	0.24672	0.34866	0.22997	0.33386	0.23703	0.2367	0.28077	0.26873	0.29177	0.29009	0.31466	0.25396	0.23285	0.22705	0.12981	0.19218	0.23534	0.19052	0.22795	0.22104	0.24875	0.21447	0.18128	0.18009	0.18347	0.18753	0.13013
1186.3	0.26934	0.29888	0.31037	0.26766	0.30329	0.27156	0.26288	0.31458	0.2937	0.25764	0.35158	0.23834	0.33863	0.25025	0.24743	0.28418	0.26976	0.30614	0.28706	0.31282	0.25672	0.24446	0.23521	0.13316	0.19997	0.23792	0.19771	0.22823	0.21652	0.24282	0.21762	0.18394	0.18266	0.18811	0.1913	0.13465
1187.2	0.27772	0.30194	0.31695	0.27073	0.30082	0.27502	0.2598	0.31869	0.29457	0.27269	0.35585	0.24969	0.34299	0.25893	0.25423	0.29229	0.28291	0.31547	0.28534	0.31068	0.26004	0.25919	0.24453	0.13808	0.20557	0.23712	0.20565	0.23398	0.21855	0.23757	0.21957	0.18327	0.18753	0.19626	0.19321	0.14474
1188.1	0.29077	0.3217	0.33041	0.27612	0.30222	0.28441	0.26557	0.3382	0.30935	0.28711	0.38428	0.26199	0.35671	0.28208	0.27406	0.30195	0.29761	0.32413	0.29704	0.32601	0.27008	0.2703	0.26656	0.14452	0.21759	0.24699	0.21386	0.24208	0.22803	0.23997	0.22764	0.19688	0.19667	0.20185	0.20628	0.14777
1189	0.29127	0.32446	0.33541	0.26877	0.30124	0.27544	0.26118	0.33906	0.30853	0.30784	0.39129	0.26665	0.36776	0.28601	0.28634	0.30394	0.30412	0.32666	0.29599	0.32701	0.27213	0.28818	0.27883	0.14693	0.21951	0.25468	0.21798	0.2402	0.23671	0.2346	0.22995	0.20048	0.19889	0.20767	0.21043	0.15043
1189.9	0.30587	0.3346	0.34908	0.28566	0.31211	0.28475	0.27059	0.34565	0.33266	0.32118	0.40058	0.2831	0.38571	0.29784	0.30023	0.32131	0.32616	0.33991	0.30645	0.33802	0.29349	0.30458	0.302	0.15546	0.23147	0.25998	0.22562	0.25422	0.24886	0.23671	0.23779	0.20936	0.21041	0.22116	0.22467	0.16588
1190.8	0.31706	0.33607	0.35555	0.28995	0.3193	0.29404	0.28025	0.3531	0.34525	0.34222	0.40888	0.29598	0.40507	0.30261	0.31094	0.33513	0.34455	0.34122	0.31877	0.34825	0.30503	0.32278	0.32585	0.16013	0.23659	0.26913	0.23181	0.26264	0.26081	0.23882	0.24843	0.21331	0.21847	0.23518	0.23727	0.17747
1191.7	0.32738	0.35455	0.36755	0.30728	0.32021	0.30562	0.30114	0.35761	0.36483	0.35464	0.4206	0.3022	0.42516	0.32528	0.32889	0.34682	0.35829	0.35794	0.33947	0.37406	0.32831	0.34359	0.35106	0.1751	0.24666	0.27963	0.24237	0.27733	0.27615	0.24159	0.26528	0.2338	0.23071	0.24314	0.24871	0.18674
1192.6	0.33659	0.36149	0.37434	0.30947	0.32522	0.31375	0.31608	0.36437	0.37275	0.3664	0.42723	0.311	0.44031	0.33771	0.33532	0.36305	0.37134	0.36726	0.35062	0.39191	0.34664	0.36769	0.37408	0.18832	0.2562	0.28474	0.25267	0.28796	0.28745	0.2429	0.27599	0.24374	0.24113	0.25595	0.25732	0.20505
1193.5	0.34495	0.37418	0.3906	0.31462	0.3335	0.33601	0.33143	0.37412	0.38325	0.3702	0.43536	0.30495	0.45693	0.35625	0.35395	0.37767	0.39275	0.38587	0.35878	0.41223	0.37382	0.39061	0.40701	0.1955	0.26991	0.29487	0.26893	0.30181	0.29862	0.25096	0.28905	0.25316	0.25027	0.2693	0.27415	0.21486
1194.4	0.34938	0.38462	0.38945	0.31792	0.33697	0.35388	0.34069	0.38655	0.39115	0.37719	0.43687	0.30841	0.46849	0.36071	0.36405	0.38524	0.39724	0.39429	0.37849	0.42931	0.39282	0.41446	0.43319	0.20139	0.28099	0.30877	0.28139	0.31094	0.30922	0.25863	0.30529	0.2696	0.25953	0.27779	0.28229	0.22328
1195.3	0.35992	0.39556	0.40436	0.33508	0.34654	0.36421	0.35269	0.40439	0.40483	0.37566	0.43501	0.31039	0.4709	0.37378	0.37966	0.40211	0.41533	0.40919	0.39774	0.45155	0.43179	0.43932	0.45585	0.21766	0.30375	0.32412	0.30222	0.32984	0.32645	0.26705	0.32476	0.28721	0.27404	0.29087	0.29094	0.23783
1196.2	0.3737	0.41071	0.40426	0.34668	0.36087	0.389	0.36258	0.42104	0.40823	0.37839	0.43829	0.32598	0.47943	0.38178	0.38927	0.42393	0.43067	0.42442	0.41241	0.46789	0.4607	0.45996	0.48598	0.22857	0.32903	0.34244	0.31858	0.34602	0.34343	0.2866	0.33729	0.29113	0.2902	0.30634	0.30668	0.26084
1197.1	0.37211	0.41021	0.41166	0.34276	0.37092	0.39476	0.36084	0.42391	0.41585	0.37914	0.43079	0.3194	0.4801	0.37373	0.39783	0.43052	0.44632	0.4375	0.42171	0.47818	0.4879	0.47074	0.50862	0.23888	0.34193	0.36232	0.33377	0.35777	0.35816	0.29399	0.34683	0.305	0.30087	0.31722	0.31777	0.26732
1198	0.37994	0.41936	0.42047	0.35656	0.38907	0.40197	0.36746	0.43353	0.42907	0.38261	0.43378	0.34166	0.48023	0.36764	0.40163	0.44594	0.46342	0.44582	0.44332	0.49791	0.5176	0.48948	0.5299	0.25933	0.36699	0.3837	0.35408	0.37651	0.38242	0.30444	0.36087	0.31623	0.31718	0.3323	0.33006	0.29012
1198.9	0.38586	0.42652	0.43371	0.36329	0.39744	0.40107	0.36944	0.44049	0.42393	0.37377	0.43674	0.34328	0.4689	0.36778	0.40457	0.45803	0.47398	0.44708	0.43994	0.50504	0.53565	0.49738	0.54486	0.27202	0.3829	0.40063	0.37231	0.39009	0.39123	0.30956	0.3625	0.32272	0.32704	0.34219	0.34393	0.30235
1199.8	0.3904	0.43493	0.43468	0.37078	0.41374	0.41605	0.3846	0.44207	0.42234	0.37376	0.4485	0.33894	0.47165	0.36968	0.40314	0.46042	0.48527	0.44855	0.44573	0.51214	0.54113	0.51233	0.56274	0.27908	0.39416	0.41789	0.39217	0.4048	0.40959	0.32041	0.36467	0.33001	0.33541	0.35463	0.3623	0.31714
1200.7	0.38281	0.42164	0.43554	0.36875	0.41225	0.41064	0.37966	0.43656	0.41598	0.36193	0.44275	0.32366	0.44956	0.35025	0.39394	0.45611	0.47924	0.43515	0.43416	0.50504	0.53582	0.50765	0.55798	0.28188	0.39638	0.4303	0.40748	0.41363	0.41106	0.316	0.36622	0.33771	0.33621	0.36146	0.36908	0.3187
1201.6	0.39222	0.42436	0.44365	0.39297	0.41771	0.4143	0.39718	0.44743	0.4202	0.36104	0.45465	0.33439	0.44147	0.34273	0.40027	0.46108	0.4717	0.42569	0.43314	0.51063	0.54178	0.5114	0.55927	0.28728	0.41291	0.43487	0.42315	0.4336	0.42038	0.3249	0.37749	0.34262	0.34725	0.37532	0.38717	0.33834
1202.5	0.39603	0.42627	0.43868	0.39978	0.4157	0.41313	0.40311	0.44931	0.41951	0.361	0.43964	0.33052	0.43102	0.34138	0.38895	0.45643	0.45635	0.41469	0.42505	0.50699	0.53669	0.49685	0.5446	0.28582	0.41554	0.44375	0.42884	0.44361	0.42698	0.32328	0.37916	0.35702	0.35317	0.38163	0.39281	0.34653
1203.4	0.39675	0.4323	0.43499	0.4079	0.42772	0.43117	0.41747	0.45864	0.43243	0.37016	0.44243	0.33066	0.43504	0.33496	0.38285	0.45141	0.4537	0.41845	0.43472	0.51629	0.53582	0.49165	0.53639	0.28881	0.42042	0.44679	0.43467	0.45298	0.44758	0.33258	0.39052	0.36777	0.36258	0.39103	0.4022	0.35645
1204.3	0.40051	0.4245	0.43038	0.3992	0.42009	0.41946	0.41787	0.46026	0.43049	0.36626	0.44788	0.33439	0.42338	0.32004	0.37257	0.44541	0.43773	0.41088	0.4299	0.50618	0.52364	0.47221	0.52172	0.28515	0.41584	0.44196	0.43628	0.45334	0.4467	0.33133	0.4	0.36892	0.36599	0.39336	0.40415	0.35832
1205.2	0.40655	0.42412	0.4342	0.40469	0.42693	0.42417	0.43555	0.46736	0.44088	0.37461	0.45682	0.34527	0.42532	0.31824	0.36535	0.44028	0.43351	0.41967	0.43687	0.50115	0.51547	0.46844	0.51513	0.28276	0.41334	0.43849	0.43435	0.45403	0.45332	0.33295	0.40402	0.37777	0.37266	0.3992	0.41222	0.36778
1206.1	0.4104	0.42386	0.4247	0.40318	0.43178	0.4418	0.44168	0.47517	0.44296	0.36726	0.4511	0.35033	0.41621	0.31176	0.35013	0.43423	0.42777	0.42217	0.44246	0.48743	0.49888	0.46044	0.50305	0.27924	0.40298	0.43615	0.42717	0.44505	0.45021	0.33337	0.40215	0.38134	0.37439	0.39672	0.41104	0.37534
1207	0.4019	0.41667	0.41645	0.39404	0.42226	0.44291	0.44556	0.47911	0.44487	0.36269	0.45753	0.34542	0.40224	0.29306	0.34027	0.41924	0.41893	0.41761	0.44151	0.47273	0.47758	0.44282	0.4844	0.26948	0.38845	0.42522	0.41735	0.43314	0.43156	0.33613	0.40523	0.37608	0.37196	0.39054	0.41229	0.37124
1207.9	0.4043	0.40643	0.41924	0.39674	0.42414	0.43738	0.46033	0.47717	0.44728	0.36032	0.46084	0.35451	0.39374	0.29425	0.34077	0.40802	0.41238	0.41325	0.43714	0.45325	0.46018	0.43216	0.47254	0.26382	0.37821	0.42095	0.4146	0.4296	0.41772	0.33151	0.4112	0.3735	0.36959	0.39445	0.41275	0.37623
1208.8	0.40115	0.40559	0.42313	0.41003	0.42117	0.43879	0.46112	0.48216	0.45323	0.35581	0.44808	0.36237	0.39569	0.29462	0.33668	0.41211	0.40186	0.41284	0.43749	0.4413	0.44734	0.41563	0.45664	0.26078	0.3718	0.41208	0.40549	0.42541	0.40956	0.33259	0.40785	0.37683	0.37598	0.38736	0.40939	0.37945
1209.7	0.40121	0.40394	0.41738	0.40858	0.42439	0.44253	0.45637	0.49015	0.45126	0.35111	0.44102	0.35844	0.39792	0.2864	0.33545	0.40879	0.39374	0.39667	0.43587	0.43517	0.4292	0.39952	0.43516	0.25635	0.36464	0.40239	0.39891	0.41634	0.40471	0.32663	0.40934	0.37763	0.37754	0.38285	0.39854	0.37803
1210.6	0.39762	0.40043	0.42101	0.41172	0.42729	0.43206	0.45649	0.4893	0.4499	0.36319	0.43717	0.35504	0.4008	0.28594	0.33843	0.4061	0.38608	0.39364	0.42511	0.43119	0.41281	0.38902	0.42457	0.25165	0.35898	0.39562	0.39297	0.4109	0.40025	0.31977	0.40884	0.38248	0.37645	0.38285	0.39385	0.37359
1211.5	0.40153	0.39306	0.41752	0.41565	0.43301	0.42798	0.45401	0.49245	0.45436	0.35997	0.44142	0.35264	0.40628	0.28799	0.33565	0.40313	0.38211	0.39022	0.41493	0.4233	0.40358	0.38158	0.41993	0.24646	0.35068	0.38848	0.3881	0.40266	0.39668	0.31285	0.40499	0.38258	0.37715	0.37994	0.39003	0.37233
1212.4	0.38968	0.38881	0.39748	0.39856	0.4159	0.42898	0.44115	0.48899	0.45114	0.35768	0.43512	0.33825	0.39699	0.2759	0.32724	0.39356	0.36458	0.38152	0.40582	0.41568	0.38617	0.36698	0.40418	0.2383	0.34166	0.37535	0.37315	0.38757	0.3811	0.30587	0.39223	0.37862	0.37596	0.37111	0.38041	0.3607
1213.3	0.37217	0.38319	0.38043	0.38808	0.40429	0.42956	0.43612	0.48457	0.44903	0.34832	0.43487	0.32153	0.38438	0.26726	0.32255	0.38114	0.35495	0.37937	0.3892	0.4018	0.36734	0.35123	0.39265	0.2263	0.3298	0.3658	0.35748	0.37854	0.36786	0.2947	0.38483	0.3689	0.36459	0.36582	0.3745	0.34489
1214.2	0.36402	0.38676	0.37976	0.38061	0.39925	0.42056	0.43916	0.49057	0.45307	0.35133	0.43159	0.31792	0.37294	0.27188	0.32354	0.37442	0.34617	0.37898	0.38146	0.39242	0.3566	0.34007	0.38386	0.2211	0.32896	0.36128	0.34592	0.36703	0.35703	0.28784	0.38123	0.36658	0.35902	0.35793	0.37147	0.33707
1215.1	0.3613	0.38352	0.37366	0.37719	0.38892	0.4134	0.43698	0.4903	0.44577	0.3362	0.43086	0.3123	0.36042	0.26763	0.32099	0.36729	0.34109	0.37278	0.38162	0.3866	0.34521	0.32191	0.36665	0.21438	0.32539	0.35147	0.34323	0.36151	0.34465	0.28219	0.37856	0.35499	0.35372	0.35029	0.36444	0.32965
1216	0.35375	0.37926	0.3685	0.36079	0.37549	0.41272	0.43757	0.48899	0.43315	0.32884	0.42296	0.30258	0.34812	0.26067	0.31958	0.36226	0.32901	0.36657	0.38047	0.38011	0.32967	0.31085	0.35252	0.21012	0.31785	0.34084	0.33238	0.35286	0.33469	0.27061	0.37341	0.34489	0.34714	0.34601	0.35705	0.32127
1216.9	0.35513	0.37092	0.37363	0.36033	0.36667	0.39761	0.44215	0.48431	0.42225	0.31767	0.41484	0.29695	0.34274	0.25679	0.3155	0.36828	0.32849	0.35294	0.37575	0.36905	0.32542	0.29809	0.34355	0.20375	0.31193	0.33287	0.32547	0.34627	0.32286	0.25793	0.37637	0.33786	0.34001	0.33553	0.35056	0.31448
1217.8	0.36131	0.36607	0.37977	0.34798	0.36808	0.39279	0.44554	0.4898	0.41752	0.32195	0.40682	0.29761	0.34487	0.2523	0.31609	0.35811	0.32508	0.34315	0.38069	0.37246	0.31747	0.30026	0.33333	0.20337	0.31307	0.32962	0.32051	0.33452	0.31592	0.25068	0.37409	0.34032	0.33438	0.33515	0.34799	0.31224
1218.7	0.36077	0.35505	0.3693	0.34004	0.35384	0.39067	0.43925	0.47136	0.40942	0.31695	0.40434	0.29136	0.34727	0.24934	0.30547	0.35594	0.32248	0.33475	0.38075	0.36459	0.31128	0.29234	0.32541	0.1995	0.30302	0.3252	0.31116	0.33203	0.30668	0.24767	0.36883	0.32475	0.32719	0.33237	0.34831	0.30702
1219.6	0.35414	0.35391	0.36016	0.32254	0.3501	0.39927	0.43006	0.45802	0.4057	0.31757	0.39409	0.28322	0.34809	0.25029	0.29398	0.34979	0.31729	0.32634	0.36925	0.35048	0.30417	0.28409	0.31643	0.19569	0.29065	0.32181	0.29873	0.31902	0.30074	0.24453	0.36242	0.31685	0.31885	0.32193	0.33928	0.2991
1220.5	0.35136	0.3524	0.35126	0.32055	0.34967	0.39801	0.43017	0.46161	0.40002	0.30941	0.38968	0.285	0.34898	0.25305	0.28516	0.34909	0.31247	0.31907	0.36548	0.34346	0.29575	0.27286	0.3109	0.19264	0.29537	0.32243	0.28802	0.31553	0.29832	0.24184	0.35907	0.31309	0.31111	0.31439	0.33703	0.29182
1221.4	0.34794	0.35129	0.34443	0.31187	0.34373	0.38834	0.41139	0.4655	0.39734	0.31017	0.3766	0.27508	0.3516	0.25596	0.27695	0.34566	0.31304	0.31379	0.35386	0.33921	0.28883	0.26779	0.29816	0.18962	0.29298	0.32122	0.27415	0.31173	0.29626	0.23866	0.34612	0.30455	0.30875	0.31053	0.33126	0.28141
1222.3	0.33758	0.35218	0.33365	0.30907	0.33433	0.37769	0.40293	0.46027	0.38782	0.30384	0.37615	0.2633	0.34335	0.25408	0.26553	0.35028	0.30687	0.30049	0.34565	0.33201	0.2806	0.2547	0.29128	0.18313	0.28377	0.31755	0.26659	0.30556	0.29111	0.23194	0.33878	0.29624	0.3049	0.29967	0.32427	0.272
1223.2	0.32687	0.34971	0.33749	0.31013	0.33032	0.37519	0.39949	0.47332	0.39347	0.29532	0.37769	0.26364	0.33528	0.25283	0.26676	0.3475	0.30481	0.29398	0.33622	0.33054	0.26959	0.2491	0.28949	0.17699	0.27804	0.30971	0.26672	0.30138	0.28855	0.22978	0.33018	0.29619	0.29713	0.2956	0.31774	0.26086
1224.1	0.32246	0.34793	0.33508	0.31351	0.3196	0.35596	0.39463	0.47294	0.3924	0.28893	0.37613	0.26407	0.33289	0.2466	0.26859	0.35479	0.30454	0.29039	0.3323	0.33235	0.26299	0.24327	0.28796	0.17316	0.28084	0.30632	0.25813	0.30286	0.28082	0.21926	0.32418	0.28978	0.28966	0.29421	0.31822	0.25397
1225	0.32606	0.35355	0.33994	0.31656	0.31975	0.35147	0.38342	0.46894	0.39433	0.29332	0.38046	0.27071	0.33371	0.24661	0.26593	0.36113	0.30994	0.29366	0.32344	0.33299	0.26	0.24612	0.28783	0.17238	0.2738	0.30323	0.26051	0.29814	0.27821	0.21892	0.32005	0.28627	0.2868	0.29005	0.31606	0.25375
1225.9	0.33014	0.3557	0.34232	0.32346	0.31898	0.3616	0.37866	0.46947	0.39003	0.28425	0.38372	0.27739	0.33065	0.25126	0.26372	0.36589	0.2991	0.28578	0.31508	0.32874	0.25061	0.23552	0.28721	0.17226	0.2694	0.30164	0.26605	0.29651	0.27564	0.21776	0.31637	0.28742	0.28013	0.27988	0.30944	0.2533
1226.8	0.33849	0.35569	0.3506	0.32478	0.32135	0.36337	0.3846	0.47445	0.38778	0.28026	0.38686	0.27907	0.32555	0.25415	0.26734	0.36371	0.30179	0.2868	0.31298	0.32215	0.25048	0.23278	0.2911	0.17301	0.26793	0.30102	0.27028	0.29792	0.27044	0.21681	0.32094	0.28108	0.27248	0.28153	0.30985	0.25078
1227.7	0.34802	0.36258	0.34753	0.3278	0.32478	0.35617	0.38439	0.46515	0.3789	0.27367	0.37467	0.28176	0.32601	0.25265	0.26208	0.36324	0.30064	0.28187	0.31206	0.31034	0.25236	0.22854	0.28858	0.17068	0.26631	0.3003	0.26489	0.298	0.26541	0.21219	0.3242	0.27402	0.27056	0.27351	0.30546	0.2509
1228.6	0.34544	0.35206	0.34369	0.31709	0.32538	0.35353	0.38918	0.4609	0.3714	0.26454	0.36464	0.28392	0.31551	0.24452	0.24954	0.34422	0.29571	0.27414	0.30896	0.29532	0.2471	0.21848	0.28045	0.16601	0.2515	0.2965	0.26495	0.28307	0.25797	0.21115	0.3228	0.26576	0.26319	0.26783	0.29441	0.24039
1229.4	0.34368	0.34726	0.34563	0.3134	0.32156	0.3515	0.39299	0.45863	0.36299	0.25488	0.36155	0.27625	0.31685	0.24081	0.25627	0.33542	0.29229	0.26664	0.30195	0.28422	0.2473	0.21625	0.27776	0.1601	0.24348	0.29302	0.26624	0.2773	0.2536	0.21239	0.32119	0.26554	0.26005	0.26669	0.287	0.23025
1230.3	0.33681	0.33527	0.33823	0.31237	0.3188	0.34195	0.38995	0.44577	0.35664	0.2564	0.36226	0.26895	0.31105	0.2281	0.24866	0.33174	0.29418	0.27171	0.29953	0.27546	0.24185	0.21676	0.27301	0.15373	0.23553	0.28623	0.25954	0.27112	0.25025	0.2123	0.31549	0.25708	0.25252	0.2666	0.27965	0.2256
1231.2	0.33449	0.34031	0.3223	0.31072	0.31361	0.3367	0.37927	0.43219	0.35499	0.25809	0.35927	0.26382	0.31156	0.22987	0.24196	0.33036	0.29362	0.27002	0.28881	0.26823	0.24001	0.2136	0.26974	0.14861	0.23062	0.28221	0.24879	0.26416	0.2509	0.21279	0.3005	0.25151	0.25025	0.26062	0.26838	0.22264
1232.1	0.32646	0.33467	0.31683	0.30287	0.30506	0.3295	0.36355	0.42716	0.34365	0.25558	0.36194	0.25724	0.30543	0.23204	0.23462	0.32859	0.29153	0.26911	0.26572	0.27049	0.23187	0.20976	0.26915	0.14331	0.22291	0.2781	0.24629	0.25827	0.24925	0.21431	0.28821	0.24668	0.24191	0.25436	0.25797	0.21866
1233	0.32883	0.33186	0.3134	0.3074	0.29606	0.32675	0.34967	0.42658	0.34687	0.26217	0.36479	0.23962	0.30937	0.2362	0.23687	0.33699	0.28712	0.2621	0.25573	0.27064	0.2283	0.21652	0.2734	0.139	0.2213	0.27398	0.24628	0.26267	0.2533	0.21404	0.28411	0.24419	0.24209	0.25228	0.25505	0.2142
1233.9	0.32405	0.34208	0.29662	0.31241	0.28526	0.31904	0.33265	0.41323	0.34343	0.26664	0.35251	0.2298	0.30471	0.24305	0.224	0.33611	0.28432	0.25498	0.25071	0.26958	0.22084	0.20931	0.27296	0.13727	0.2159	0.2723	0.24115	0.26353	0.25141	0.20719	0.27181	0.23435	0.23458	0.24161	0.24463	0.20906
1234.8	0.33096	0.35306	0.3085	0.31641	0.28508	0.32878	0.3285	0.42225	0.34407	0.26334	0.35106	0.23271	0.31003	0.25034	0.2311	0.33828	0.28227	0.26161	0.24914	0.27552	0.22614	0.20807	0.27984	0.13895	0.21911	0.27666	0.24623	0.26437	0.25461	0.20825	0.26925	0.22842	0.23465	0.24168	0.24461	0.20945
1235.7	0.33371	0.34184	0.31279	0.31089	0.28642	0.32544	0.32225	0.41997	0.34451	0.26319	0.34965	0.24003	0.31558	0.24941	0.22978	0.33729	0.27474	0.25506	0.24085	0.28081	0.22431	0.20905	0.2857	0.14059	0.21711	0.27813	0.24769	0.26467	0.25171	0.20531	0.27045	0.22759	0.23321	0.23453	0.2427	0.20802
1236.6	0.33325	0.33917	0.31001	0.30552	0.27471	0.32172	0.3182	0.41023	0.33736	0.26632	0.34292	0.23646	0.31587	0.24104	0.22422	0.32758	0.26116	0.24214	0.23729	0.27681	0.22414	0.20702	0.28409	0.14135	0.21328	0.27683	0.24529	0.26197	0.24206	0.19961	0.26429	0.22146	0.22493	0.23524	0.23781	0.20171
1237.5	0.32983	0.35057	0.30719	0.30041	0.2697	0.31542	0.31223	0.40758	0.33005	0.25936	0.34476	0.24152	0.31832	0.24851	0.22226	0.32003	0.25566	0.23864	0.23106	0.27884	0.22347	0.20376	0.28523	0.14259	0.21357	0.28069	0.23946	0.26603	0.23916	0.19984	0.2515	0.22184	0.21996	0.22135	0.22826	0.20128
1238.4	0.33106	0.34084	0.31543	0.28848	0.26608	0.3163	0.3125	0.39709	0.32968	0.26095	0.35831	0.24317	0.31593	0.25388	0.22558	0.31266	0.24911	0.2351	0.22356	0.27504	0.21879	0.21091	0.29364	0.13832	0.21698	0.27825	0.23752	0.26886	0.24074	0.20542	0.24813	0.21431	0.21415	0.21623	0.22912	0.20275
1239.3	0.32355	0.33863	0.30448	0.27957	0.26749	0.30416	0.31366	0.38838	0.33468	0.26933	0.3589	0.24724	0.32096	0.25762	0.225	0.30468	0.24863	0.21921	0.22156	0.27107	0.21785	0.21177	0.29362	0.13616	0.21767	0.27424	0.23677	0.27012	0.24153	0.20609	0.2447	0.21387	0.20902	0.2096	0.22051	0.20054
1240.2	0.31294	0.34007	0.29936	0.27941	0.25888	0.30401	0.31257	0.39183	0.33774	0.2664	0.35381	0.2436	0.32155	0.2561	0.21625	0.29882	0.24805	0.22107	0.2275	0.2703	0.21762	0.20988	0.29036	0.13206	0.21904	0.27368	0.23127	0.27045	0.24408	0.20829	0.24397	0.2114	0.20494	0.20379	0.21492	0.19684
1241.1	0.31571	0.33836	0.29427	0.28273	0.26272	0.31277	0.31747	0.3997	0.3458	0.26879	0.35952	0.24677	0.32898	0.26007	0.21627	0.29876	0.25102	0.22811	0.23569	0.27675	0.22328	0.21554	0.29208	0.13363	0.22716	0.27398	0.2267	0.27187	0.24898	0.21007	0.24894	0.21175	0.21017	0.19531	0.21449	0.20052
1242	0.31843	0.33835	0.3046	0.27443	0.26027	0.32567	0.31783	0.39987	0.33982	0.2725	0.36559	0.24898	0.33216	0.25911	0.22007	0.29376	0.24804	0.23442	0.23082	0.28208	0.22512	0.21732	0.29387	0.13525	0.22716	0.27156	0.22823	0.26817	0.25136	0.21072	0.25046	0.21044	0.20707	0.20074	0.21607	0.20065
1242.9	0.31511	0.33378	0.30275	0.27754	0.24869	0.32445	0.31813	0.41563	0.33694	0.27005	0.36054	0.25678	0.3318	0.25607	0.22005	0.28685	0.23362	0.23483	0.22598	0.2868	0.23253	0.21201	0.28768	0.13824	0.22229	0.26601	0.2254	0.2661	0.24314	0.2062	0.25227	0.21383	0.20871	0.19972	0.20823	0.19936
1243.8	0.31003	0.32759	0.304	0.27466	0.23718	0.3318	0.31661	0.41161	0.3243	0.27269	0.36376	0.25815	0.33097	0.2609	0.21839	0.27717	0.22452	0.23954	0.21687	0.28347	0.22779	0.21341	0.29163	0.13816	0.21763	0.25849	0.22158	0.26746	0.23779	0.20229	0.25138	0.20538	0.20443	0.19826	0.20804	0.19367
1244.6	0.30685	0.32096	0.3059	0.27483	0.23228	0.32457	0.30647	0.39872	0.31371	0.27354	0.37008	0.25915	0.32691	0.26547	0.21559	0.27172	0.21784	0.2324	0.20376	0.27707	0.22323	0.21774	0.28872	0.13681	0.21583	0.24711	0.21814	0.26894	0.23644	0.19824	0.23964	0.19674	0.19657	0.19598	0.20114	0.18704
1245.6	0.30734	0.31454	0.31782	0.26902	0.23539	0.31271	0.30448	0.39782	0.30762	0.27653	0.37576	0.25248	0.32623	0.27113	0.22378	0.26265	0.21383	0.23049	0.20117	0.26841	0.22027	0.21145	0.28894	0.13498	0.21063	0.2428	0.22342	0.26817	0.23785	0.19757	0.23605	0.19697	0.19163	0.19639	0.19645	0.17769
1246.4	0.30208	0.3005	0.32011	0.27192	0.2332	0.30261	0.30811	0.38629	0.31003	0.27517	0.36484	0.25813	0.32799	0.2699	0.22319	0.26134	0.20799	0.22296	0.20247	0.25935	0.21927	0.21065	0.28662	0.13181	0.20948	0.2386	0.21967	0.27244	0.23107	0.18791	0.23142	0.19385	0.18967	0.19572	0.1961	0.17423
1247.3	0.29688	0.29588	0.32826	0.26845	0.24356	0.29718	0.30598	0.3713	0.31092	0.2714	0.35723	0.25421	0.32626	0.26584	0.22071	0.25779	0.21714	0.22102	0.20344	0.25582	0.21849	0.21324	0.27837	0.12778	0.2072	0.23204	0.21458	0.27187	0.23198	0.18036	0.22885	0.18611	0.18878	0.19483	0.19606	0.17195
1248.2	0.3025	0.30099	0.33518	0.27064	0.2488	0.28642	0.30704	0.36093	0.31636	0.2635	0.35726	0.25081	0.32682	0.26088	0.22438	0.26228	0.22047	0.22275	0.20899	0.25332	0.22061	0.21344	0.27195	0.1274	0.20494	0.23243	0.21654	0.27268	0.23672	0.17712	0.23102	0.19158	0.19375	0.19352	0.1952	0.17355
1249.1	0.30504	0.30325	0.34368	0.27171	0.24873	0.29035	0.3056	0.36125	0.32175	0.26103	0.35214	0.24857	0.332	0.25703	0.232	0.26325	0.21955	0.22921	0.21156	0.25242	0.22502	0.21215	0.27016	0.12826	0.20019	0.22919	0.21878	0.27465	0.23538	0.17502	0.2367	0.19535	0.19844	0.19689	0.20042	0.17643
1250	0.30401	0.30463	0.33784	0.27047	0.24983	0.29127	0.3031	0.34737	0.31994	0.25667	0.34341	0.24767	0.33507	0.252	0.2248	0.26537	0.22209	0.2307	0.21532	0.2481	0.22664	0.21276	0.26055	0.12547	0.19175	0.2265	0.21005	0.27698	0.23363	0.1682	0.23716	0.18718	0.19862	0.19655	0.2	0.17783
1250.9	0.29769	0.31291	0.3282	0.27479	0.24756	0.28728	0.30214	0.3481	0.32438	0.25562	0.34679	0.24203	0.33797	0.24946	0.22408	0.26654	0.22051	0.22881	0.22662	0.24692	0.22973	0.21797	0.25891	0.12244	0.19071	0.22358	0.20823	0.27522	0.23267	0.16323	0.24489	0.1863	0.20574	0.20036	0.20081	0.17785
1251.8	0.29817	0.30905	0.31606	0.28134	0.24571	0.28467	0.3014	0.34563	0.31872	0.25651	0.35028	0.23897	0.35001	0.24778	0.22158	0.27394	0.21952	0.23084	0.23555	0.24204	0.22794	0.21752	0.26197	0.12283	0.19272	0.22207	0.20581	0.28342	0.23457	0.16574	0.24677	0.19029	0.20855	0.20534	0.20623	0.17975
1252.7	0.29291	0.30139	0.30528	0.27704	0.23547	0.27791	0.28962	0.34301	0.31017	0.24852	0.34211	0.23333	0.34807	0.23852	0.21173	0.27253	0.21539	0.22167	0.23557	0.24326	0.22893	0.21372	0.25556	0.11833	0.18473	0.21619	0.19203	0.28426	0.22937	0.15966	0.24367	0.19287	0.20453	0.20402	0.21064	0.17641
1253.6	0.27796	0.28863	0.29006	0.26711	0.23232	0.26834	0.27937	0.33492	0.29483	0.23855	0.32791	0.231	0.34142	0.2276	0.20751	0.26486	0.21342	0.21655	0.23389	0.24242	0.22255	0.20665	0.24668	0.11693	0.17416	0.21047	0.1916	0.28301	0.22442	0.15122	0.24055	0.19122	0.20114	0.20075	0.2048	0.17421
1254.5	0.26721	0.29039	0.29179	0.27012	0.23248	0.26349	0.27913	0.33556	0.29613	0.23449	0.32827	0.23283	0.3448	0.2306	0.21528	0.27067	0.21894	0.21707	0.23347	0.25091	0.22915	0.21181	0.25026	0.11661	0.17634	0.20461	0.19481	0.29075	0.22726	0.14627	0.24	0.20244	0.20741	0.20583	0.20476	0.1769
1255.4	0.27062	0.28558	0.29538	0.27027	0.24248	0.26237	0.26676	0.3233	0.29061	0.23374	0.32664	0.23754	0.3481	0.23364	0.21847	0.27689	0.23148	0.22839	0.22832	0.25254	0.23152	0.20886	0.2503	0.12297	0.17408	0.2029	0.1999	0.29203	0.23547	0.14552	0.23715	0.20663	0.20544	0.2007	0.20751	0.17696
1256.3	0.2661	0.28452	0.30417	0.26126	0.24707	0.26502	0.26197	0.31768	0.2814	0.23281	0.32247	0.24069	0.35	0.22723	0.22958	0.27762	0.23609	0.23375	0.23396	0.25963	0.23412	0.20673	0.24853	0.12845	0.17105	0.2073	0.2049	0.28904	0.23658	0.13999	0.23197	0.2101	0.20145	0.19879	0.20495	0.17607
1257.2	0.25614	0.27598	0.30218	0.25222	0.25619	0.25925	0.25177	0.30549	0.27286	0.2298	0.31798	0.23788	0.34987	0.22207	0.23506	0.26674	0.2415	0.23885	0.23186	0.26168	0.23602	0.20781	0.25058	0.1275	0.17155	0.20371	0.20535	0.28063	0.23545	0.13198	0.22741	0.20759	0.20408	0.19895	0.20505	0.17242
1258	0.2751	0.29213	0.30379	0.25884	0.26644	0.26813	0.26625	0.30991	0.27683	0.23312	0.32323	0.23493	0.36687	0.23648	0.24614	0.27687	0.25643	0.25243	0.25091	0.27365	0.24501	0.21524	0.25787	0.12968	0.181	0.21407	0.20764	0.28189	0.24561	0.13311	0.23492	0.21483	0.2032	0.20315	0.21268	0.17529
1258.9	0.28078	0.29322	0.30639	0.27012	0.26501	0.27162	0.26287	0.30874	0.27552	0.23283	0.3214	0.22737	0.37046	0.23395	0.25395	0.28304	0.25865	0.25971	0.25565	0.28223	0.2477	0.21595	0.25665	0.13406	0.17446	0.22254	0.21292	0.2855	0.24347	0.13556	0.23203	0.21386	0.2039	0.20135	0.22099	0.17171
1259.8	0.28551	0.29264	0.30392	0.26661	0.26364	0.27875	0.27339	0.31609	0.26773	0.22866	0.32144	0.21179	0.36431	0.22409	0.25966	0.2794	0.25994	0.26541	0.27235	0.29334	0.25077	0.21563	0.25233	0.13151	0.17261	0.2195	0.20803	0.28837	0.24071	0.13457	0.2337	0.21286	0.20474	0.20345	0.22135	0.16721
1260.7	0.28731	0.2931	0.29736	0.26425	0.25713	0.28167	0.2699	0.31147	0.27151	0.22235	0.31944	0.20754	0.35734	0.22752	0.26203	0.27984	0.27025	0.27595	0.27374	0.29446	0.25746	0.21527	0.24688	0.13112	0.1692	0.21692	0.20679	0.28165	0.23652	0.13887	0.23583	0.21427	0.20551	0.20588	0.2201	0.16739
1261.6	0.29976	0.29878	0.30816	0.273	0.2597	0.29614	0.28192	0.31886	0.27474	0.23297	0.32324	0.21734	0.35882	0.22769	0.27183	0.29321	0.27835	0.29781	0.28882	0.30297	0.26522	0.22346	0.25174	0.13619	0.16976	0.22029	0.21535	0.28641	0.23823	0.14876	0.23939	0.21739	0.20638	0.21141	0.22185	0.17339
1262.5	0.29863	0.29701	0.31338	0.27148	0.26462	0.30171	0.28242	0.31358	0.26642	0.2407	0.32833	0.22084	0.35285	0.21942	0.2765	0.29578	0.28366	0.30555	0.29545	0.30325	0.27068	0.22942	0.24763	0.13466	0.16427	0.21745	0.21615	0.28424	0.23742	0.15226	0.23527	0.21694	0.21276	0.21778	0.22543	0.17381
1263.4	0.29225	0.28723	0.29436	0.24973	0.25321	0.3003	0.2771	0.30542	0.25682	0.23422	0.32004	0.22819	0.33806	0.20703	0.26601	0.29083	0.28567	0.31595	0.30313	0.29596	0.26685	0.22586	0.24825	0.13543	0.16281	0.20432	0.19953	0.27156	0.23096	0.14552	0.22851	0.21086	0.20595	0.21398	0.21877	0.17802
1264.3	0.28647	0.27902	0.29171	0.25329	0.24146	0.28736	0.26288	0.29457	0.25244	0.22752	0.31578	0.22807	0.33274	0.20444	0.26343	0.29178	0.28919	0.32512	0.2957	0.29045	0.26536	0.22301	0.247	0.13414	0.15875	0.19663	0.19956	0.26744	0.22343	0.14487	0.22	0.20605	0.20212	0.21388	0.21583	0.17881
1265.2	0.28604	0.27678	0.28795	0.25598	0.24004	0.27846	0.26345	0.29678	0.25695	0.22897	0.31899	0.22865	0.3292	0.20251	0.25941	0.29225	0.28277	0.33245	0.3058	0.29376	0.26343	0.22836	0.24834	0.13133	0.16168	0.19096	0.19467	0.27256	0.21869	0.14108	0.22179	0.20135	0.20171	0.21468	0.21976	0.17429
1266.1	0.28601	0.28698	0.28304	0.25239	0.23788	0.27001	0.25988	0.3014	0.26337	0.22753	0.3171	0.22307	0.32874	0.21154	0.25938	0.29092	0.29292	0.33757	0.31333	0.29568	0.26865	0.23031	0.2461	0.13165	0.16926	0.19094	0.19356	0.27394	0.2226	0.13848	0.22405	0.20313	0.20385	0.21677	0.21938	0.17424
1266.9	0.28359	0.28318	0.28071	0.26104	0.22939	0.26994	0.24946	0.30477	0.26804	0.21358	0.31888	0.22853	0.31906	0.21694	0.25451	0.29698	0.29993	0.35315	0.31781	0.30663	0.27541	0.22487	0.24868	0.13541	0.17602	0.19104	0.19246	0.27522	0.21731	0.13823	0.2176	0.20539	0.20317	0.21001	0.21549	0.17341
1267.8	0.28594	0.28777	0.28437	0.26725	0.23207	0.26518	0.2442	0.31115	0.26961	0.21435	0.32388	0.22707	0.31834	0.2219	0.26814	0.30146	0.31228	0.36968	0.31919	0.32005	0.27953	0.22874	0.24961	0.13438	0.18458	0.19398	0.1977	0.27618	0.22123	0.14223	0.22255	0.20915	0.20306	0.21368	0.21869	0.16813
1268.7	0.29143	0.29927	0.28854	0.26428	0.23892	0.27793	0.24745	0.3166	0.27921	0.21848	0.32634	0.24341	0.32119	0.22736	0.27656	0.30549	0.32641	0.39356	0.3203	0.32821	0.29084	0.23602	0.25659	0.13735	0.18774	0.20573	0.20122	0.2728	0.22851	0.14345	0.22276	0.21447	0.20754	0.21248	0.21985	0.17499
1269.6	0.30022	0.30267	0.29033	0.27325	0.24639	0.28204	0.23834	0.32009	0.27252	0.21581	0.32613	0.23897	0.31278	0.22343	0.28719	0.30792	0.34576	0.40453	0.31855	0.34144	0.29183	0.23674	0.2629	0.13924	0.18865	0.21006	0.2094	0.26821	0.23561	0.14582	0.2135	0.2141	0.20681	0.20914	0.22162	0.17461
1270.5	0.30082	0.29721	0.29587	0.27644	0.25115	0.28809	0.24088	0.32079	0.26913	0.2147	0.33477	0.24569	0.30503	0.22781	0.29561	0.31548	0.35089	0.41193	0.32321	0.35705	0.28847	0.23683	0.26789	0.14384	0.18609	0.21391	0.2115	0.26725	0.23229	0.14667	0.20763	0.21381	0.20482	0.20614	0.22265	0.1776
1271.4	0.30066	0.29164	0.2993	0.27798	0.25289	0.28016	0.24438	0.31303	0.27061	0.22327	0.33166	0.24246	0.29902	0.21935	0.30331	0.31282	0.3517	0.42112	0.32341	0.35278	0.29148	0.23967	0.27202	0.14232	0.18228	0.20901	0.20985	0.26455	0.22862	0.14421	0.2093	0.20869	0.20219	0.20507	0.22666	0.18106
1272.3	0.30337	0.28764	0.30596	0.28285	0.25316	0.27905	0.25042	0.30505	0.27105	0.22423	0.32935	0.25133	0.29917	0.21885	0.30353	0.3157	0.34725	0.41826	0.32544	0.35377	0.29552	0.24436	0.27463	0.14382	0.17852	0.20271	0.21341	0.26232	0.22753	0.13485	0.20323	0.20457	0.20435	0.20559	0.22464	0.18025
1273.2	0.30778	0.2833	0.30505	0.292	0.26004	0.28252	0.2533	0.31304	0.2715	0.22865	0.33256	0.25196	0.29885	0.219	0.30524	0.32576	0.34838	0.41325	0.33865	0.35765	0.29912	0.25472	0.27947	0.14676	0.18126	0.19576	0.21186	0.2659	0.23024	0.13502	0.21106	0.2023	0.20796	0.20899	0.22683	0.1823
1274.1	0.3021	0.28234	0.29612	0.28344	0.25988	0.27532	0.25411	0.30864	0.27381	0.23264	0.33833	0.2559	0.30069	0.22165	0.29701	0.33308	0.34245	0.40197	0.33634	0.35159	0.30569	0.25366	0.28496	0.14356	0.17686	0.19137	0.20234	0.26647	0.22774	0.12509	0.21191	0.20072	0.20675	0.20889	0.22602	0.17764
1274.9	0.29738	0.27559	0.27508	0.27977	0.25418	0.27254	0.25348	0.30142	0.26423	0.22964	0.33157	0.25694	0.29714	0.2097	0.288	0.33172	0.34464	0.39226	0.33056	0.34348	0.30654	0.25668	0.2791	0.13869	0.17646	0.18529	0.19178	0.25976	0.22829	0.11959	0.21271	0.19544	0.20167	0.20759	0.22091	0.17032
1275.8	0.29763	0.27941	0.26553	0.2699	0.24833	0.27209	0.26077	0.30407	0.26467	0.23137	0.33468	0.26855	0.29999	0.212	0.28674	0.33122	0.34233	0.37606	0.33172	0.34357	0.29804	0.26008	0.28178	0.14164	0.18458	0.18593	0.19164	0.25959	0.23341	0.12107	0.21907	0.18751	0.20168	0.20869	0.21949	0.16763
1276.7	0.29389	0.28428	0.26431	0.2606	0.25003	0.28193	0.2552	0.30779	0.26581	0.2301	0.34411	0.26319	0.29454	0.21438	0.28418	0.32585	0.33574	0.36865	0.32969	0.33836	0.29645	0.26445	0.28523	0.14002	0.18893	0.19279	0.19301	0.25977	0.23566	0.13065	0.21731	0.18522	0.20093	0.20917	0.21864	0.16767
1277.6	0.28061	0.28162	0.26424	0.26504	0.24805	0.26887	0.25386	0.30231	0.26051	0.22736	0.33889	0.25619	0.29008	0.22174	0.28788	0.32606	0.32906	0.34546	0.32135	0.33928	0.29077	0.26133	0.27846	0.13649	0.1892	0.19485	0.19494	0.26237	0.23335	0.12932	0.21139	0.18071	0.1973	0.20855	0.21407	0.15986
1278.5	0.28	0.28184	0.26705	0.27155	0.24785	0.28406	0.25923	0.31038	0.25803	0.22631	0.33537	0.26479	0.29303	0.2219	0.2963	0.32733	0.3279	0.34008	0.32174	0.34009	0.28924	0.26667	0.27342	0.1393	0.19296	0.19446	0.19715	0.26625	0.2373	0.13459	0.21429	0.18266	0.19673	0.20514	0.20817	0.16073
1279.4	0.28813	0.28998	0.28322	0.28105	0.26218	0.29168	0.27326	0.32287	0.27402	0.2378	0.34257	0.26692	0.30666	0.23876	0.31524	0.33544	0.3195	0.33508	0.32419	0.3414	0.29545	0.27499	0.29031	0.14602	0.19946	0.20592	0.20848	0.27877	0.23814	0.14314	0.22105	0.18825	0.20173	0.21072	0.2151	0.16473
1280.3	0.2824	0.28351	0.2792	0.28302	0.26453	0.29203	0.26414	0.31368	0.26767	0.22827	0.34287	0.25372	0.30027	0.23819	0.31202	0.33778	0.31095	0.31815	0.30808	0.33328	0.28898	0.27123	0.28576	0.14388	0.19003	0.20507	0.20125	0.27701	0.23385	0.14307	0.20909	0.19156	0.19308	0.20324	0.21083	0.15889
1281.2	0.28196	0.28378	0.27497	0.29102	0.27692	0.28599	0.27195	0.30757	0.26593	0.23453	0.34039	0.25149	0.30594	0.24243	0.31309	0.34267	0.31596	0.3056	0.31071	0.33156	0.28658	0.27105	0.28965	0.14144	0.19312	0.20438	0.19623	0.27931	0.23768	0.14164	0.21161	0.19045	0.19096	0.20181	0.21071	0.15637
1282	0.28654	0.28013	0.27345	0.28351	0.27667	0.29103	0.27947	0.3062	0.26416	0.23565	0.35125	0.25373	0.31385	0.24007	0.3133	0.33651	0.3044	0.30043	0.31389	0.32576	0.28078	0.26808	0.29449	0.1402	0.19453	0.2058	0.19394	0.27737	0.23286	0.14597	0.21284	0.19161	0.1849	0.19758	0.20916	0.15143
1282.9	0.27593	0.26796	0.27559	0.27936	0.26997	0.27308	0.27522	0.29351	0.2638	0.22407	0.33938	0.23969	0.31212	0.23756	0.31131	0.3251	0.29177	0.28373	0.30271	0.32037	0.27454	0.26209	0.28911	0.1366	0.18992	0.20158	0.19515	0.26952	0.22625	0.14214	0.20512	0.18468	0.1784	0.18975	0.20347	0.1441
1283.8	0.26738	0.27063	0.26341	0.27653	0.26553	0.27396	0.25518	0.28394	0.25497	0.21978	0.34208	0.23066	0.30721	0.23397	0.29874	0.31964	0.28894	0.27048	0.28977	0.3182	0.26351	0.25961	0.28321	0.12983	0.18567	0.1968	0.18931	0.2623	0.22721	0.13875	0.19578	0.17701	0.1692	0.18632	0.19618	0.133
1284.7	0.26398	0.26773	0.26108	0.27967	0.27779	0.27961	0.25405	0.28665	0.25282	0.2232	0.33604	0.23419	0.31825	0.2343	0.30197	0.31511	0.28592	0.26793	0.28883	0.32106	0.26772	0.25666	0.28566	0.12669	0.18297	0.19278	0.1884	0.26292	0.22241	0.1356	0.19451	0.17317	0.17302	0.18589	0.19351	0.12968
1285.6	0.2677	0.26449	0.26472	0.28233	0.27282	0.28991	0.2574	0.2957	0.25652	0.22606	0.33392	0.23594	0.32189	0.23706	0.3076	0.31606	0.27796	0.26009	0.28211	0.32473	0.26597	0.25387	0.28071	0.12692	0.17722	0.19245	0.19451	0.26443	0.21137	0.14005	0.19517	0.17265	0.16746	0.18609	0.19007	0.12411
1286.5	0.26562	0.26415	0.26269	0.27023	0.27145	0.28468	0.25622	0.29597	0.25345	0.22811	0.32625	0.233	0.32008	0.23733	0.30331	0.31315	0.28146	0.24737	0.26319	0.32816	0.27122	0.25184	0.27641	0.1291	0.16972	0.18452	0.19374	0.25855	0.21444	0.1388	0.19329	0.16885	0.16274	0.18569	0.1879	0.12709
1287.4	0.26839	0.26429	0.26308	0.2655	0.27371	0.29241	0.25899	0.29885	0.2492	0.24118	0.33731	0.23026	0.32466	0.24015	0.30148	0.31606	0.28324	0.2428	0.26188	0.32597	0.26979	0.25205	0.27651	0.12844	0.16674	0.18081	0.19244	0.26012	0.21209	0.14436	0.19782	0.16846	0.15979	0.19088	0.1904	0.1262
1288.3	0.26039	0.25534	0.25509	0.25764	0.25528	0.27815	0.25367	0.29856	0.2454	0.23409	0.32782	0.22094	0.31412	0.23281	0.28796	0.30864	0.27448	0.23241	0.25746	0.31709	0.26638	0.23465	0.26548	0.12321	0.15631	0.16927	0.18174	0.25039	0.19929	0.14016	0.18946	0.16375	0.15746	0.17809	0.18605	0.1214
1289.1	0.26184	0.25813	0.26554	0.25826	0.24859	0.26928	0.25176	0.30654	0.26155	0.23483	0.32893	0.21331	0.31239	0.23462	0.2903	0.31314	0.27956	0.22902	0.25225	0.31626	0.2674	0.23694	0.25682	0.12258	0.1594	0.17123	0.18736	0.24827	0.19916	0.14546	0.18858	0.16547	0.15758	0.17707	0.18642	0.11821
1290	0.25705	0.25289	0.2635	0.25507	0.24496	0.26287	0.24032	0.30585	0.26595	0.2349	0.33501	0.20186	0.31023	0.22946	0.27968	0.30805	0.27952	0.22366	0.24491	0.30879	0.26565	0.23339	0.25543	0.11731	0.15614	0.16604	0.18126	0.24373	0.20094	0.14614	0.18325	0.16581	0.15766	0.17119	0.1834	0.1171
1290.9	0.24561	0.24419	0.24496	0.24838	0.23868	0.25644	0.22354	0.30244	0.25776	0.23177	0.32526	0.18992	0.2979	0.22393	0.26633	0.30298	0.26913	0.21365	0.23798	0.29598	0.25233	0.23051	0.24627	0.11026	0.15476	0.16012	0.16942	0.23512	0.19142	0.14466	0.17485	0.16369	0.15021	0.16677	0.17881	0.10862
1291.8	0.25054	0.25556	0.2455	0.258	0.24644	0.26131	0.22938	0.30097	0.26909	0.23128	0.3253	0.19306	0.29383	0.23149	0.25829	0.30546	0.27712	0.21774	0.23885	0.29489	0.25505	0.23616	0.24625	0.11076	0.15566	0.16778	0.16505	0.2321	0.19709	0.14492	0.17632	0.16487	0.15709	0.16304	0.1803	0.11298
1292.7	0.2466	0.25309	0.24264	0.24851	0.24363	0.26425	0.23216	0.29402	0.26504	0.22232	0.32032	0.18568	0.29213	0.23094	0.25265	0.29526	0.26228	0.21773	0.23223	0.28866	0.24304	0.23798	0.23834	0.10618	0.15432	0.16658	0.16302	0.22949	0.19191	0.14629	0.17725	0.15834	0.15555	0.15971	0.1757	0.11117
1293.6	0.24803	0.25484	0.24293	0.24728	0.24195	0.26672	0.23736	0.28959	0.25354	0.22649	0.31624	0.19176	0.28849	0.23682	0.25004	0.28547	0.25582	0.21594	0.2341	0.28975	0.23918	0.2414	0.24258	0.10744	0.15082	0.16242	0.16672	0.22921	0.18967	0.14647	0.18533	0.15906	0.15373	0.15928	0.17475	0.1113
1294.4	0.24063	0.25049	0.23028	0.23661	0.23778	0.25736	0.22975	0.28049	0.24231	0.2147	0.30399	0.18928	0.27758	0.23589	0.23954	0.28291	0.25025	0.21525	0.22759	0.28123	0.23799	0.23592	0.23266	0.10603	0.14662	0.15524	0.16441	0.22039	0.18379	0.14112	0.18241	0.15315	0.15232	0.15318	0.17285	0.10337
1295.3	0.24112	0.25065	0.23518	0.24179	0.23378	0.25816	0.22804	0.27263	0.24071	0.2154	0.31219	0.1889	0.27708	0.23592	0.23407	0.28078	0.25171	0.2274	0.22693	0.27296	0.23774	0.23469	0.23492	0.10328	0.14344	0.15256	0.1616	0.22143	0.18002	0.142	0.18186	0.14901	0.15525	0.15075	0.17376	0.10253
1296.2	0.23782	0.24541	0.2329	0.23465	0.22095	0.25205	0.22177	0.27347	0.23625	0.21563	0.31059	0.1849	0.27439	0.2281	0.23188	0.27436	0.23533	0.2274	0.22484	0.26698	0.23355	0.23324	0.23641	0.098498	0.14664	0.14585	0.16188	0.22139	0.16912	0.14208	0.17532	0.14868	0.15321	0.15222	0.17674	0.098551
1297.1	0.23721	0.23704	0.24339	0.2433	0.21994	0.25114	0.21974	0.27701	0.24299	0.22108	0.31436	0.19373	0.27461	0.22143	0.23347	0.27684	0.24572	0.23331	0.22249	0.26603	0.24619	0.23985	0.24407	0.10111	0.15065	0.1396	0.16911	0.2292	0.17056	0.14377	0.17139	0.15092	0.15732	0.15389	0.18285	0.10106
1298	0.23662	0.23579	0.24452	0.23832	0.21638	0.25361	0.21312	0.27802	0.23665	0.22018	0.31831	0.18772	0.27148	0.21734	0.23079	0.28322	0.24675	0.23968	0.21766	0.26077	0.24171	0.23308	0.24356	0.098409	0.15171	0.1425	0.17592	0.22674	0.17413	0.14464	0.16597	0.14792	0.15624	0.15474	0.18608	0.10409
1298.9	0.23795	0.23881	0.25757	0.23912	0.20877	0.25593	0.22034	0.28331	0.23496	0.22242	0.32091	0.18875	0.27298	0.21678	0.23346	0.28188	0.24469	0.24043	0.21643	0.26351	0.24057	0.23049	0.24487	0.098054	0.15446	0.14121	0.17492	0.22587	0.17145	0.14858	0.16727	0.15044	0.15462	0.15673	0.19055	0.10779
1299.8	0.24327	0.24587	0.25875	0.24458	0.21119	0.25501	0.21644	0.29	0.24285	0.21321	0.31781	0.18968	0.27714	0.21873	0.23405	0.28019	0.24558	0.24002	0.22263	0.26902	0.24304	0.22154	0.24404	0.099417	0.1521	0.14607	0.18078	0.22702	0.17642	0.15064	0.16468	0.15483	0.15504	0.15033	0.19572	0.10539
1300.6	0.24519	0.23396	0.24423	0.23913	0.20267	0.25693	0.20599	0.29097	0.23829	0.20494	0.30652	0.19206	0.27285	0.20997	0.22966	0.2733	0.24215	0.23928	0.21565	0.2657	0.24178	0.20675	0.2343	0.10073	0.14793	0.14185	0.17327	0.22422	0.17348	0.15337	0.16169	0.15282	0.15276	0.14532	0.18698	0.10465
1301.5	0.25485	0.23494	0.24817	0.23712	0.21227	0.25904	0.21434	0.2977	0.23767	0.20931	0.3093	0.18682	0.27364	0.2105	0.23553	0.27296	0.24089	0.23547	0.22669	0.26884	0.23912	0.19858	0.23546	0.10365	0.15182	0.14749	0.17097	0.22148	0.17888	0.15164	0.17178	0.15902	0.15259	0.15232	0.18986	0.11199
1302.4	0.25019	0.23542	0.23598	0.23382	0.20035	0.24911	0.21251	0.29491	0.23777	0.20808	0.30353	0.1817	0.26837	0.20368	0.2223	0.26269	0.2324	0.22462	0.22999	0.26179	0.23821	0.1966	0.2295	0.10116	0.15441	0.14552	0.15927	0.21729	0.17329	0.14699	0.16554	0.15894	0.14833	0.1537	0.18069	0.10685
1303.3	0.24545	0.23967	0.23291	0.23454	0.20484	0.25332	0.21049	0.29425	0.24853	0.20754	0.30439	0.17905	0.26787	0.20301	0.22052	0.25712	0.22576	0.2276	0.23489	0.2557	0.24052	0.1956	0.22992	0.10042	0.15561	0.1552	0.16188	0.22239	0.18005	0.14698	0.168	0.16021	0.15159	0.1495	0.1853	0.10835
1304.2	0.24266	0.24109	0.24205	0.23215	0.20519	0.25809	0.21599	0.29428	0.25154	0.2186	0.31011	0.18061	0.26319	0.19979	0.22647	0.25351	0.22343	0.23157	0.23464	0.25406	0.24127	0.20363	0.22937	0.10005	0.16801	0.15854	0.16595	0.22583	0.17754	0.1515	0.16971	0.15907	0.15556	0.15555	0.18383	0.1138
1305.1	0.23941	0.25155	0.25237	0.23506	0.20965	0.25052	0.22687	0.28855	0.24419	0.22392	0.31448	0.17222	0.26469	0.2072	0.22459	0.25366	0.22154	0.22808	0.24378	0.25439	0.24286	0.21007	0.22994	0.10152	0.17321	0.17068	0.17095	0.2233	0.17875	0.14706	0.17774	0.15937	0.15392	0.16022	0.18721	0.11618
1305.9	0.23795	0.26074	0.24818	0.24107	0.2081	0.24843	0.22237	0.29089	0.24366	0.21994	0.30799	0.17187	0.26397	0.2064	0.22253	0.25783	0.2205	0.22721	0.24555	0.25618	0.24645	0.21232	0.2217	0.10008	0.17749	0.17759	0.17594	0.22605	0.18151	0.1552	0.17373	0.16201	0.15414	0.15555	0.18847	0.10985
1306.8	0.23936	0.25717	0.26176	0.24679	0.21637	0.25249	0.22657	0.30364	0.24664	0.22184	0.31685	0.18034	0.26914	0.19776	0.22798	0.25974	0.21979	0.22833	0.24099	0.26406	0.2477	0.21576	0.22314	0.10267	0.18278	0.17774	0.17921	0.23404	0.18598	0.15672	0.17799	0.16655	0.15367	0.15008	0.19742	0.11545
1307.7	0.26052	0.26197	0.26752	0.25208	0.22237	0.24832	0.22973	0.31119	0.24814	0.22677	0.3086	0.1892	0.27611	0.20022	0.23529	0.26882	0.22445	0.22686	0.24194	0.26453	0.25198	0.21885	0.21794	0.109	0.19598	0.1896	0.18615	0.24012	0.18521	0.16064	0.17853	0.16847	0.16341	0.15764	0.19874	0.12429
1308.6	0.27183	0.2744	0.27591	0.26273	0.23584	0.26079	0.2391	0.32198	0.2512	0.23313	0.31088	0.1963	0.28491	0.20466	0.2359	0.28029	0.22921	0.22903	0.25479	0.26852	0.25901	0.21792	0.2253	0.11391	0.20584	0.20172	0.18753	0.24746	0.19379	0.16458	0.18595	0.17727	0.17034	0.1656	0.20577	0.13166
1309.5	0.26455	0.27374	0.28624	0.26232	0.24518	0.26813	0.23921	0.32962	0.26043	0.23024	0.31982	0.20468	0.28412	0.20444	0.24536	0.28446	0.23636	0.2291	0.25667	0.27182	0.26137	0.21839	0.23201	0.1171	0.21348	0.20141	0.19722	0.25569	0.19978	0.16777	0.18196	0.17995	0.17308	0.16638	0.21129	0.13555
1310.3	0.26148	0.26399	0.28666	0.25621	0.24	0.27514	0.23198	0.32784	0.25789	0.23507	0.32562	0.2125	0.27996	0.19951	0.24153	0.28506	0.23633	0.23492	0.25367	0.26524	0.26322	0.21841	0.23277	0.12124	0.21408	0.20458	0.20047	0.25354	0.19915	0.16756	0.18053	0.17662	0.17153	0.16941	0.2122	0.13839
1311.2	0.2775	0.28044	0.2945	0.25501	0.25412	0.28153	0.23107	0.33786	0.26731	0.23781	0.32913	0.21625	0.27522	0.21366	0.25196	0.28889	0.24488	0.24629	0.26719	0.26693	0.27473	0.22067	0.23912	0.124	0.22829	0.22151	0.21177	0.25653	0.20621	0.17763	0.18643	0.17928	0.1818	0.17785	0.22073	0.14694
1312.1	0.26758	0.28314	0.29495	0.26141	0.25305	0.29374	0.23915	0.34289	0.2662	0.24179	0.34338	0.21082	0.26701	0.21021	0.25345	0.29012	0.2483	0.25362	0.27701	0.27902	0.27119	0.22406	0.24855	0.12054	0.23354	0.22327	0.21539	0.25967	0.20851	0.18433	0.19319	0.18102	0.17926	0.1778	0.22634	0.1467
1313	0.26049	0.28163	0.28656	0.26562	0.2462	0.28887	0.24167	0.34245	0.26686	0.24252	0.34158	0.20683	0.25965	0.21001	0.25164	0.29614	0.2465	0.25372	0.2776	0.27949	0.27357	0.23192	0.25366	0.12046	0.23933	0.22612	0.22306	0.26251	0.21033	0.18409	0.19602	0.18017	0.17924	0.17929	0.22827	0.15045
1313.9	0.2769	0.2912	0.28124	0.27888	0.24775	0.29396	0.24458	0.35515	0.27091	0.25638	0.34014	0.21115	0.25626	0.20904	0.24851	0.30677	0.25077	0.2697	0.28702	0.28838	0.28029	0.23972	0.2535	0.12234	0.25612	0.2375	0.23192	0.26823	0.21978	0.19445	0.20206	0.18406	0.18801	0.18821	0.23577	0.15685
1314.8	0.2848	0.30764	0.29538	0.28015	0.26057	0.29165	0.25793	0.36162	0.28565	0.2645	0.34911	0.21478	0.257	0.21565	0.25838	0.30991	0.25495	0.27565	0.29486	0.2954	0.2865	0.25031	0.26528	0.12529	0.27744	0.25128	0.24203	0.27474	0.22717	0.19972	0.21502	0.19061	0.2009	0.19463	0.24818	0.16425
1315.6	0.28284	0.3056	0.29477	0.28476	0.2601	0.29732	0.26071	0.35466	0.29133	0.26829	0.34885	0.21713	0.25417	0.20909	0.25338	0.31346	0.25701	0.27656	0.29933	0.30211	0.29288	0.25078	0.26621	0.12918	0.28653	0.25716	0.2431	0.2767	0.22863	0.20041	0.22131	0.19256	0.20711	0.20088	0.25708	0.16999
1316.5	0.29103	0.31182	0.30015	0.28422	0.27294	0.2974	0.26102	0.35648	0.29601	0.26438	0.35283	0.22822	0.26	0.21086	0.25723	0.31234	0.26581	0.27639	0.30513	0.31029	0.30091	0.25288	0.27405	0.13631	0.2934	0.26789	0.24902	0.27859	0.23656	0.19891	0.22383	0.20049	0.21343	0.21207	0.26733	0.18259
1317.4	0.29841	0.31385	0.29842	0.28129	0.27984	0.30303	0.25626	0.35675	0.29503	0.26489	0.3572	0.23391	0.25958	0.21135	0.25837	0.30804	0.26694	0.28383	0.29947	0.31778	0.29957	0.25307	0.27278	0.14017	0.30231	0.27342	0.25318	0.2792	0.23701	0.20058	0.22223	0.20531	0.21561	0.21828	0.28024	0.18583
1318.3	0.2919	0.31647	0.30756	0.2798	0.28372	0.30424	0.26133	0.35692	0.29959	0.25804	0.36258	0.23612	0.25793	0.21609	0.26588	0.30614	0.26624	0.28188	0.30065	0.32068	0.30361	0.24867	0.28389	0.14059	0.30748	0.27991	0.25515	0.28492	0.23617	0.19975	0.2279	0.21606	0.2225	0.22178	0.28701	0.19473
1319.2	0.29165	0.31704	0.30466	0.28672	0.28781	0.31962	0.2717	0.36465	0.30446	0.25183	0.36406	0.24206	0.26039	0.22056	0.26498	0.30367	0.27381	0.28882	0.30322	0.32695	0.30907	0.24871	0.2869	0.14403	0.30428	0.27988	0.26109	0.29136	0.23737	0.2027	0.23219	0.22743	0.22611	0.2322	0.29358	0.20701
1320	0.28781	0.31689	0.2863	0.28731	0.28238	0.32254	0.26994	0.36253	0.30236	0.25164	0.36063	0.23087	0.25407	0.22019	0.25185	0.30283	0.26623	0.29631	0.29875	0.32454	0.30982	0.25048	0.28929	0.14416	0.29965	0.27924	0.25524	0.29381	0.242	0.20039	0.23277	0.23908	0.23011	0.23944	0.28929	0.21141
1320.9	0.28553	0.30996	0.28443	0.29024	0.27878	0.32013	0.27144	0.36769	0.30102	0.26737	0.3605	0.22977	0.25263	0.21819	0.24193	0.30279	0.26354	0.29779	0.29996	0.3204	0.31798	0.25864	0.28795	0.14581	0.30847	0.27535	0.25477	0.29798	0.24001	0.20067	0.24213	0.24684	0.23726	0.24861	0.29412	0.2177
1321.8	0.29111	0.30522	0.29302	0.2926	0.28027	0.3197	0.27149	0.36792	0.30442	0.26338	0.35143	0.22706	0.24569	0.21037	0.24499	0.30398	0.26495	0.29637	0.30221	0.3221	0.32084	0.25536	0.27934	0.14354	0.3038	0.27675	0.26128	0.29969	0.24115	0.19896	0.25808	0.25107	0.24582	0.25195	0.29098	0.22231
1322.7	0.301	0.31161	0.29286	0.29086	0.28777	0.33251	0.27225	0.3676	0.31145	0.2653	0.35166	0.22821	0.25134	0.2081	0.24606	0.30261	0.27079	0.30491	0.30727	0.32452	0.33117	0.26329	0.27429	0.15219	0.30882	0.28516	0.26302	0.3015	0.24476	0.20309	0.27179	0.26297	0.25847	0.25934	0.29869	0.23503
1323.6	0.3078	0.30285	0.28668	0.29024	0.28588	0.31599	0.26381	0.35046	0.30533	0.26722	0.34255	0.22658	0.24709	0.20584	0.24271	0.30396	0.26587	0.30267	0.29943	0.32504	0.32957	0.26224	0.2695	0.14914	0.3095	0.28365	0.25776	0.30413	0.2451	0.19746	0.27877	0.26926	0.26265	0.26113	0.30055	0.24377
1324.4	0.30865	0.30759	0.30363	0.29295	0.29012	0.31819	0.27808	0.34809	0.30704	0.26982	0.34317	0.23603	0.25488	0.21344	0.262	0.30297	0.27333	0.30218	0.30939	0.32357	0.33281	0.27099	0.27219	0.15433	0.31967	0.28896	0.26813	0.30909	0.24635	0.20086	0.29066	0.27296	0.27098	0.26836	0.30785	0.25152
1325.3	0.3173	0.32382	0.30848	0.29876	0.2947	0.32938	0.28138	0.3438	0.31393	0.26706	0.34369	0.24069	0.26031	0.21884	0.27646	0.30458	0.27589	0.30799	0.3051	0.32786	0.33259	0.27545	0.2765	0.15984	0.32399	0.2974	0.27094	0.31722	0.25495	0.20517	0.29968	0.28086	0.2781	0.27144	0.30736	0.26019
1326.2	0.32144	0.33139	0.31749	0.3012	0.29939	0.33423	0.29488	0.34948	0.32357	0.27436	0.35562	0.24007	0.27107	0.22849	0.27863	0.30338	0.28398	0.3168	0.31507	0.33266	0.34353	0.28375	0.28874	0.16386	0.3382	0.29786	0.27744	0.32359	0.26316	0.20994	0.30842	0.29222	0.28734	0.27512	0.30961	0.26783
1327.1	0.31747	0.32724	0.32288	0.30197	0.29555	0.32551	0.29331	0.34594	0.32509	0.28219	0.35681	0.23672	0.27179	0.2323	0.27948	0.3079	0.28882	0.3141	0.31498	0.33298	0.33597	0.28595	0.29701	0.15847	0.3384	0.29596	0.28253	0.32768	0.26636	0.20823	0.30764	0.2875	0.28177	0.27173	0.30381	0.26125
1328	0.30799	0.3276	0.32146	0.30884	0.29738	0.32942	0.28975	0.34609	0.3234	0.28073	0.3583	0.23119	0.27388	0.23035	0.27456	0.30848	0.29125	0.31132	0.31574	0.32917	0.3359	0.2904	0.30165	0.15675	0.34535	0.30226	0.28592	0.33092	0.27057	0.20782	0.30111	0.28289	0.2796	0.26749	0.29746	0.25928
1328.8	0.30942	0.33131	0.31742	0.30248	0.29571	0.32831	0.27936	0.34584	0.32515	0.2807	0.35712	0.23035	0.27552	0.22969	0.26358	0.30624	0.29234	0.31108	0.30568	0.33407	0.33504	0.2888	0.30712	0.15766	0.34297	0.30488	0.28806	0.33054	0.27323	0.20566	0.29662	0.28142	0.27714	0.25955	0.29303	0.25853
1329.7	0.29864	0.31641	0.31355	0.29652	0.28677	0.31538	0.27461	0.34428	0.31257	0.27252	0.35535	0.22559	0.26439	0.21953	0.24761	0.30454	0.28936	0.30771	0.30181	0.33385	0.32994	0.27944	0.30045	0.15431	0.34341	0.30343	0.28741	0.32665	0.27331	0.20004	0.29142	0.2765	0.26523	0.25417	0.28538	0.25338
1330.6	0.28959	0.31566	0.31743	0.29639	0.283	0.31065	0.27124	0.33851	0.3082	0.27286	0.35303	0.23561	0.26384	0.21739	0.2474	0.30594	0.28648	0.30427	0.30224	0.33476	0.32973	0.2858	0.30723	0.1565	0.34051	0.3095	0.29036	0.33144	0.27729	0.1998	0.29125	0.2753	0.25744	0.25631	0.29061	0.25688
1331.5	0.29177	0.31263	0.31276	0.29582	0.28456	0.31671	0.27408	0.33763	0.29962	0.26733	0.354	0.24037	0.26155	0.2127	0.24568	0.3038	0.28254	0.3036	0.29218	0.33328	0.33229	0.28835	0.31383	0.16217	0.34184	0.31024	0.2901	0.3291	0.28008	0.20053	0.28573	0.27823	0.25256	0.25843	0.29024	0.26323
1332.4	0.30085	0.32269	0.32117	0.29768	0.28698	0.32668	0.27607	0.34459	0.30612	0.26501	0.36294	0.24018	0.26437	0.22056	0.24889	0.31134	0.28472	0.30794	0.2962	0.33823	0.33523	0.28637	0.3201	0.16799	0.33975	0.31738	0.29443	0.33043	0.28495	0.20278	0.28551	0.27976	0.25489	0.26119	0.29052	0.26774
1333.2	0.30324	0.32374	0.32849	0.31037	0.28906	0.32839	0.27999	0.34823	0.308	0.26691	0.37389	0.24277	0.26766	0.22705	0.25631	0.31701	0.28558	0.30696	0.29886	0.34026	0.33703	0.29196	0.32464	0.16478	0.34012	0.32528	0.29734	0.33687	0.28716	0.20524	0.2818	0.28022	0.25329	0.26355	0.29232	0.26443
1334.1	0.31455	0.33241	0.34279	0.31557	0.30617	0.33075	0.27858	0.3502	0.31628	0.28027	0.38409	0.24507	0.27647	0.24187	0.27243	0.32527	0.29517	0.31094	0.30098	0.34482	0.34499	0.30786	0.33935	0.16818	0.33371	0.34054	0.309	0.33874	0.29693	0.20851	0.2808	0.2901	0.25885	0.27015	0.29693	0.26505
1335	0.3281	0.33596	0.34388	0.31418	0.31188	0.33789	0.28004	0.36125	0.32336	0.28517	0.39189	0.24922	0.28892	0.24421	0.28014	0.32876	0.3059	0.31804	0.30338	0.34623	0.35287	0.30832	0.34358	0.1732	0.33737	0.35393	0.30967	0.34316	0.30301	0.21488	0.2734	0.2928	0.26529	0.26915	0.29676	0.26828
1335.9	0.32995	0.34448	0.34921	0.32554	0.31994	0.33834	0.2808	0.3629	0.32528	0.29481	0.40097	0.26017	0.29924	0.2523	0.27563	0.33321	0.30865	0.32171	0.30616	0.3507	0.36063	0.31179	0.34365	0.17493	0.32922	0.36163	0.31728	0.3528	0.30801	0.21896	0.27081	0.28951	0.27169	0.26955	0.30296	0.26911
1336.7	0.32922	0.33739	0.35443	0.32672	0.31906	0.32695	0.27893	0.35768	0.31833	0.30221	0.39628	0.25922	0.29297	0.2467	0.27202	0.32985	0.30717	0.31592	0.30299	0.34275	0.36389	0.31812	0.34258	0.175	0.32398	0.35699	0.32078	0.35899	0.30932	0.21931	0.26875	0.28954	0.27159	0.26651	0.30142	0.25594
1337.6	0.33095	0.34209	0.36075	0.335	0.33662	0.33	0.28117	0.36956	0.33056	0.31766	0.40109	0.26922	0.30457	0.24811	0.26688	0.34236	0.31559	0.32251	0.30905	0.34295	0.3758	0.32404	0.35569	0.18437	0.32776	0.36317	0.32798	0.36852	0.32031	0.22528	0.27346	0.29724	0.27713	0.27778	0.30718	0.26269
1338.5	0.32691	0.33816	0.35256	0.33807	0.33279	0.33596	0.28593	0.36848	0.33797	0.30671	0.39941	0.27372	0.29789	0.24081	0.258	0.33928	0.31495	0.32249	0.31208	0.33887	0.37695	0.31985	0.35222	0.18362	0.32656	0.35243	0.32857	0.37846	0.32394	0.22831	0.26908	0.29426	0.27652	0.27593	0.30427	0.26387
1339.4	0.32294	0.33218	0.34827	0.34535	0.33484	0.33597	0.28831	0.35674	0.33218	0.30573	0.40164	0.27613	0.29017	0.23819	0.2477	0.34121	0.3106	0.31953	0.30651	0.33044	0.37116	0.3176	0.35383	0.18609	0.31911	0.34203	0.32368	0.3807	0.32515	0.22597	0.26642	0.29155	0.26811	0.27549	0.30752	0.25919
1340.3	0.32923	0.33345	0.35529	0.34225	0.33366	0.32791	0.28909	0.36323	0.33579	0.30586	0.40174	0.27823	0.29166	0.23792	0.2517	0.3417	0.31383	0.31664	0.31011	0.32491	0.36712	0.31759	0.35862	0.18747	0.32328	0.33793	0.32497	0.38266	0.33192	0.2211	0.27016	0.30009	0.26629	0.28084	0.30715	0.2576
1341.1	0.33327	0.34775	0.35949	0.34543	0.34555	0.33892	0.30172	0.3759	0.33974	0.31201	0.40164	0.2949	0.30139	0.24545	0.26184	0.34967	0.32184	0.32731	0.31814	0.33483	0.36905	0.32479	0.36131	0.19471	0.33058	0.34314	0.32857	0.38791	0.34081	0.22466	0.27512	0.30582	0.26767	0.2902	0.31302	0.2705
1342	0.34015	0.34768	0.35829	0.34233	0.34489	0.34443	0.30458	0.3661	0.33341	0.30385	0.40663	0.29383	0.29965	0.24756	0.26542	0.34717	0.32412	0.32888	0.31535	0.33555	0.36422	0.32283	0.35564	0.19134	0.33124	0.33712	0.32779	0.38975	0.34227	0.22378	0.27644	0.30509	0.26873	0.28638	0.31162	0.2718
1342.9	0.34731	0.35338	0.36784	0.34517	0.34182	0.34614	0.30932	0.36595	0.33081	0.31305	0.41046	0.30028	0.30864	0.26192	0.27122	0.35662	0.32839	0.33319	0.31241	0.33436	0.36503	0.3226	0.36232	0.1903	0.33246	0.33754	0.33659	0.39156	0.33949	0.2257	0.28049	0.30829	0.27292	0.2858	0.31539	0.27027
1343.8	0.34825	0.35872	0.36776	0.34438	0.33459	0.33985	0.30109	0.37326	0.3305	0.31353	0.40308	0.30014	0.30682	0.27071	0.27286	0.35851	0.32327	0.33053	0.30828	0.33726	0.36037	0.32229	0.35129	0.18519	0.32913	0.33605	0.33478	0.38981	0.33784	0.22601	0.2728	0.31465	0.27755	0.28793	0.30896	0.27035
1344.6	0.34805	0.35802	0.36581	0.35208	0.33043	0.35096	0.30279	0.37315	0.33181	0.31124	0.40361	0.29596	0.31051	0.27628	0.27207	0.36635	0.32431	0.33057	0.30359	0.33822	0.3597	0.32545	0.34492	0.18339	0.32747	0.33627	0.33684	0.39495	0.33448	0.23272	0.27291	0.3126	0.28068	0.28953	0.31128	0.26835
1345.5	0.35455	0.36398	0.36361	0.36248	0.32469	0.35561	0.30085	0.37595	0.33524	0.31893	0.41278	0.29438	0.31549	0.28096	0.27084	0.37019	0.32867	0.33038	0.30348	0.3353	0.36446	0.32428	0.34952	0.18281	0.32314	0.33561	0.33391	0.39911	0.33672	0.23815	0.27963	0.31255	0.28256	0.29408	0.31463	0.26495
1346.4	0.3613	0.3638	0.36884	0.36698	0.32331	0.35212	0.30155	0.38344	0.33564	0.3216	0.40962	0.30421	0.31949	0.28374	0.27942	0.37393	0.32988	0.32735	0.30441	0.33542	0.36814	0.32281	0.34581	0.18901	0.31335	0.32604	0.33898	0.40372	0.33949	0.2407	0.28088	0.31625	0.28658	0.29609	0.31554	0.26737
1347.3	0.36279	0.37567	0.35748	0.37483	0.32799	0.36217	0.29668	0.39183	0.33881	0.32592	0.41049	0.31341	0.32682	0.28452	0.27877	0.37549	0.33135	0.33155	0.30064	0.33853	0.3664	0.32596	0.3421	0.19655	0.31271	0.32598	0.32867	0.41219	0.34524	0.24315	0.28359	0.31674	0.29172	0.2953	0.31981	0.27311
1348.1	0.36778	0.37935	0.36378	0.38541	0.32739	0.37064	0.30437	0.38921	0.3493	0.33444	0.42129	0.31654	0.32962	0.2813	0.28109	0.37505	0.33977	0.32736	0.30466	0.34098	0.37692	0.3301	0.34823	0.20004	0.31128	0.32286	0.33623	0.42273	0.35261	0.24747	0.29379	0.31614	0.29966	0.3014	0.32609	0.2721
1349	0.37582	0.38647	0.36981	0.38709	0.33569	0.37663	0.31685	0.39152	0.35705	0.34709	0.41922	0.33422	0.3277	0.28589	0.28262	0.38058	0.35263	0.33499	0.31211	0.34648	0.38103	0.33854	0.35677	0.20299	0.30839	0.32025	0.33041	0.43135	0.36273	0.25523	0.29923	0.32052	0.3041	0.30919	0.32951	0.27933
1349.9	0.38055	0.38704	0.36851	0.3843	0.3382	0.38257	0.31727	0.38694	0.36529	0.34762	0.43375	0.33718	0.33211	0.28785	0.28145	0.38068	0.35654	0.3357	0.30972	0.35197	0.37505	0.33972	0.35893	0.20363	0.3033	0.31607	0.32432	0.43272	0.36572	0.25801	0.29855	0.32134	0.31113	0.31451	0.3297	0.28139
1350.8	0.37609	0.38003	0.36395	0.38804	0.33549	0.38777	0.31891	0.37871	0.36201	0.35227	0.4365	0.33427	0.32721	0.28379	0.2766	0.38568	0.36039	0.33794	0.30349	0.34618	0.36425	0.34218	0.35977	0.20096	0.30132	0.31162	0.31919	0.43475	0.36985	0.26667	0.29682	0.32108	0.31175	0.31539	0.32977	0.27828
1351.6	0.37814	0.37524	0.37467	0.38633	0.33912	0.39288	0.33501	0.37404	0.37071	0.35785	0.44167	0.32708	0.32535	0.2875	0.28425	0.39037	0.3649	0.34307	0.30968	0.3459	0.372	0.34938	0.3673	0.20084	0.29915	0.31507	0.32693	0.43632	0.37596	0.27547	0.30021	0.32172	0.313	0.33529	0.33501	0.2784
1352.5	0.37796	0.38247	0.37406	0.37727	0.34222	0.39315	0.33494	0.38376	0.37648	0.3556	0.43567	0.32523	0.32881	0.30199	0.28643	0.40107	0.36889	0.35528	0.30675	0.34876	0.37386	0.35602	0.37513	0.20496	0.30463	0.31975	0.3279	0.43982	0.3802	0.28016	0.30456	0.32588	0.3174	0.34236	0.3343	0.28271
1353.4	0.38133	0.37747	0.37439	0.37706	0.33487	0.38549	0.33097	0.38355	0.3781	0.36208	0.44355	0.318	0.33127	0.30311	0.2886	0.39937	0.36231	0.35409	0.30769	0.34887	0.37087	0.35683	0.38203	0.20724	0.31018	0.31684	0.33673	0.43729	0.38	0.27609	0.30975	0.32855	0.31835	0.3451	0.33675	0.28656
1354.3	0.38188	0.37342	0.37713	0.37713	0.33514	0.38942	0.33103	0.40003	0.37412	0.3609	0.44047	0.32447	0.33573	0.31109	0.29974	0.40206	0.36382	0.36722	0.31423	0.35137	0.38003	0.36078	0.39072	0.21144	0.32113	0.31616	0.34767	0.44399	0.3871	0.28859	0.31534	0.34002	0.32124	0.34601	0.34412	0.29726
1355.1	0.38226	0.38317	0.37463	0.38032	0.33496	0.3823	0.32996	0.39966	0.37513	0.36174	0.44439	0.3274	0.34497	0.32556	0.30476	0.40595	0.36343	0.36979	0.32089	0.35831	0.38709	0.36578	0.39607	0.21198	0.32893	0.32194	0.34752	0.45248	0.387	0.28874	0.324	0.34272	0.32579	0.34979	0.34597	0.30204
1356	0.38471	0.38603	0.36822	0.38213	0.33007	0.37979	0.32959	0.39863	0.36882	0.36652	0.44588	0.3346	0.35213	0.3259	0.30237	0.40709	0.36015	0.36744	0.33026	0.35733	0.39097	0.36675	0.39767	0.2138	0.33474	0.31797	0.34697	0.45318	0.38922	0.29131	0.32854	0.34785	0.33209	0.34737	0.3505	0.30575
1356.9	0.38535	0.3843	0.36407	0.38415	0.33245	0.38754	0.3355	0.39613	0.36492	0.36826	0.45368	0.34153	0.35658	0.33396	0.30338	0.40475	0.36242	0.36897	0.3415	0.35462	0.38863	0.36441	0.40325	0.21564	0.32954	0.31932	0.34821	0.45137	0.39022	0.29979	0.3317	0.34903	0.3336	0.34532	0.35751	0.30903
1357.8	0.3804	0.3985	0.37136	0.39012	0.33727	0.39731	0.33915	0.39924	0.365	0.36321	0.45355	0.34798	0.36041	0.34019	0.31179	0.41078	0.36547	0.37801	0.34899	0.36103	0.4028	0.36779	0.40244	0.22018	0.32925	0.32356	0.34969	0.4563	0.39528	0.31414	0.33826	0.35397	0.34257	0.34638	0.35926	0.31289
1358.6	0.38187	0.40708	0.38161	0.39151	0.33444	0.39285	0.35318	0.38998	0.36521	0.36577	0.44891	0.35386	0.36474	0.34159	0.31407	0.41452	0.36421	0.36828	0.35543	0.36059	0.40557	0.36981	0.40571	0.2202	0.33054	0.32258	0.35818	0.45489	0.38987	0.3133	0.3448	0.35232	0.34383	0.34507	0.35984	0.31212
1359.5	0.38457	0.40487	0.38897	0.39749	0.33507	0.39826	0.35993	0.40412	0.37124	0.36472	0.44897	0.35822	0.36363	0.33192	0.31815	0.41179	0.364	0.3743	0.35989	0.36375	0.41641	0.374	0.41746	0.22369	0.33676	0.3244	0.36361	0.45157	0.39168	0.32123	0.34851	0.35678	0.34829	0.35132	0.36852	0.32121
1360.4	0.37643	0.40355	0.39922	0.39661	0.33104	0.39962	0.34879	0.41402	0.38231	0.3614	0.4512	0.36031	0.36049	0.3305	0.31995	0.41229	0.36459	0.3799	0.35851	0.37048	0.42338	0.37923	0.4345	0.22519	0.33962	0.32337	0.36941	0.4514	0.39376	0.32902	0.35051	0.35973	0.35347	0.35164	0.37086	0.32584
1361.3	0.37872	0.40755	0.41321	0.4006	0.33654	0.39813	0.35424	0.41922	0.38268	0.37009	0.45775	0.36354	0.36726	0.32202	0.32852	0.41575	0.37396	0.38704	0.36613	0.38221	0.43063	0.39978	0.44932	0.22638	0.35163	0.32213	0.38124	0.45338	0.40112	0.32861	0.35955	0.3695	0.35542	0.36053	0.3743	0.33859
1362.1	0.38388	0.40717	0.40805	0.39694	0.34817	0.41037	0.35834	0.42551	0.38956	0.37676	0.46241	0.37088	0.37198	0.32545	0.32985	0.41444	0.37619	0.39804	0.37605	0.39108	0.43918	0.41133	0.46217	0.23035	0.36043	0.32753	0.38628	0.44985	0.40538	0.33242	0.36241	0.37498	0.35878	0.35933	0.37869	0.34025
1363	0.38399	0.40774	0.4035	0.39966	0.35856	0.41252	0.35889	0.42936	0.39149	0.38328	0.46851	0.37354	0.37098	0.32676	0.32886	0.41523	0.37909	0.40537	0.38198	0.40338	0.45166	0.42408	0.47247	0.23696	0.36236	0.33761	0.38236	0.45197	0.41375	0.33227	0.36763	0.37907	0.35945	0.36546	0.37688	0.3398
1363.9	0.38284	0.40918	0.41205	0.39032	0.36098	0.42267	0.35981	0.4278	0.3963	0.39544	0.47015	0.38304	0.37357	0.33615	0.33256	0.41887	0.39608	0.40927	0.39171	0.41651	0.4591	0.43497	0.48117	0.24301	0.36358	0.34072	0.39007	0.45429	0.42131	0.33405	0.3738	0.38179	0.35751	0.36376	0.37688	0.33742
1364.8	0.38966	0.40262	0.41194	0.39142	0.36529	0.42227	0.36766	0.42632	0.39136	0.38875	0.4705	0.38966	0.3745	0.33807	0.33262	0.42666	0.39993	0.41149	0.39733	0.42677	0.46031	0.43774	0.48312	0.24794	0.36915	0.34383	0.39102	0.45811	0.42386	0.33013	0.38238	0.37857	0.35015	0.35952	0.3759	0.33519
1365.6	0.39581	0.4082	0.40726	0.39531	0.37138	0.43905	0.36898	0.42891	0.40031	0.39121	0.47932	0.40271	0.37705	0.34685	0.33367	0.43045	0.40281	0.42279	0.40595	0.43634	0.4819	0.44151	0.49301	0.25835	0.37293	0.35449	0.39205	0.46736	0.42793	0.33831	0.39011	0.37552	0.35679	0.35685	0.37854	0.33641
1366.5	0.38729	0.40212	0.40028	0.39812	0.36381	0.42892	0.3629	0.42546	0.40115	0.38396	0.48288	0.40732	0.37862	0.3479	0.32469	0.42997	0.40375	0.42504	0.40632	0.44138	0.49251	0.44121	0.50438	0.2599	0.37288	0.35456	0.38765	0.47547	0.42398	0.33516	0.38656	0.36931	0.355	0.35532	0.3764	0.33199
1367.4	0.38459	0.39797	0.39447	0.3898	0.35834	0.42683	0.3569	0.42371	0.40867	0.3852	0.48687	0.41123	0.37717	0.34493	0.32587	0.43483	0.40544	0.43662	0.41716	0.4486	0.50243	0.45017	0.51141	0.26307	0.38223	0.35627	0.39176	0.47255	0.42511	0.34293	0.38642	0.37015	0.36251	0.35033	0.37718	0.33542
1368.2	0.37538	0.39425	0.38709	0.37953	0.35344	0.42148	0.35269	0.41873	0.39787	0.3793	0.48739	0.40478	0.3716	0.34004	0.32129	0.42856	0.39529	0.43784	0.41953	0.45305	0.5075	0.46062	0.51551	0.2665	0.3846	0.35475	0.39199	0.4638	0.42175	0.34189	0.37942	0.36098	0.35746	0.34744	0.37357	0.32968
1369.1	0.38183	0.40206	0.39726	0.38529	0.35547	0.4252	0.36128	0.42289	0.40172	0.39698	0.49931	0.41192	0.38592	0.34287	0.33395	0.42884	0.40473	0.45043	0.4337	0.46574	0.52149	0.48119	0.53257	0.27372	0.38637	0.3643	0.40128	0.46502	0.42707	0.34846	0.38126	0.36847	0.36227	0.3495	0.37626	0.33428
1370	0.37385	0.39551	0.38564	0.38261	0.34644	0.41246	0.36004	0.42213	0.39833	0.38972	0.49777	0.41287	0.38066	0.34497	0.33031	0.43109	0.40448	0.44849	0.43238	0.47099	0.52394	0.49439	0.53672	0.27174	0.38841	0.36429	0.40152	0.45858	0.42794	0.34887	0.37763	0.3693	0.35502	0.34761	0.36774	0.32576
1370.9	0.37993	0.3983	0.37891	0.38271	0.3368	0.41289	0.36392	0.41993	0.39554	0.39765	0.49415	0.41487	0.37642	0.34621	0.33812	0.43445	0.40706	0.44925	0.43406	0.47672	0.53113	0.50836	0.54594	0.27522	0.3966	0.37125	0.40523	0.4565	0.43117	0.35229	0.38365	0.37111	0.35221	0.34871	0.36274	0.32408
1371.7	0.37649	0.40216	0.37978	0.39091	0.3402	0.41285	0.36642	0.42255	0.3895	0.40408	0.49406	0.41889	0.37901	0.35122	0.33599	0.44174	0.41431	0.45383	0.435	0.48727	0.53535	0.51848	0.55325	0.27919	0.39752	0.3748	0.41159	0.46127	0.4324	0.34778	0.3785	0.36813	0.34658	0.34989	0.3623	0.31796
1372.6	0.3891	0.40287	0.37867	0.40713	0.34265	0.41447	0.37087	0.42339	0.40531	0.40159	0.50408	0.43081	0.38905	0.36079	0.34066	0.45518	0.42572	0.46765	0.4431	0.49157	0.55594	0.52398	0.56359	0.28441	0.40649	0.38383	0.41571	0.47231	0.43794	0.34942	0.38767	0.37519	0.35335	0.34804	0.3605	0.32272
1373.5	0.38734	0.40206	0.368	0.41074	0.34215	0.41513	0.36788	0.42428	0.40398	0.39237	0.50657	0.43693	0.38467	0.36339	0.33446	0.45829	0.42719	0.47516	0.44283	0.49919	0.56708	0.52471	0.56474	0.28895	0.41649	0.38509	0.41857	0.47484	0.43606	0.34915	0.38708	0.37283	0.35186	0.34422	0.35406	0.32006
1374.3	0.3857	0.4088	0.37611	0.41365	0.34584	0.42235	0.37352	0.42049	0.39995	0.39572	0.50974	0.44159	0.3855	0.36262	0.33745	0.45954	0.42762	0.48407	0.4473	0.50321	0.57197	0.5234	0.57015	0.29329	0.42783	0.39277	0.42485	0.4803	0.43932	0.348	0.38421	0.36957	0.35604	0.34059	0.35402	0.31463
1375.2	0.37349	0.40401	0.3756	0.40848	0.35145	0.41653	0.36246	0.42008	0.39715	0.39027	0.50303	0.43653	0.38444	0.35807	0.33591	0.45987	0.43027	0.48575	0.44703	0.50434	0.57216	0.52055	0.55966	0.29221	0.42994	0.38702	0.42696	0.48149	0.43663	0.34099	0.37737	0.3657	0.34925	0.33739	0.34681	0.30607
1376.1	0.37098	0.40241	0.37402	0.40645	0.34323	0.42586	0.36276	0.41231	0.40932	0.38493	0.50434	0.43561	0.39121	0.35879	0.34311	0.4537	0.43175	0.49114	0.44652	0.50233	0.58122	0.51785	0.56216	0.2919	0.4447	0.39092	0.43055	0.47987	0.43666	0.34792	0.3809	0.36272	0.3548	0.33585	0.34652	0.30301
1377	0.36318	0.39969	0.36973	0.40053	0.33597	0.43248	0.36761	0.40984	0.41252	0.38831	0.50478	0.42976	0.39168	0.35419	0.33749	0.4523	0.42403	0.48906	0.44606	0.50336	0.57646	0.50992	0.55855	0.28831	0.45723	0.39584	0.42872	0.47987	0.4264	0.34654	0.37757	0.36236	0.35043	0.33168	0.34279	0.29712
1377.8	0.35625	0.39455	0.36527	0.39998	0.3341	0.4312	0.36467	0.40895	0.41033	0.39247	0.4945	0.4231	0.38715	0.35457	0.33488	0.45187	0.4217	0.48863	0.44473	0.49429	0.56666	0.49981	0.55238	0.28588	0.47052	0.39547	0.42103	0.47969	0.41742	0.34681	0.37586	0.36481	0.34656	0.32545	0.33541	0.29475
1378.7	0.35377	0.38135	0.36211	0.3977	0.32807	0.41687	0.3601	0.40857	0.42017	0.39563	0.49238	0.41729	0.38053	0.34945	0.32857	0.44779	0.42431	0.47774	0.44421	0.48689	0.55481	0.49024	0.53965	0.28408	0.48537	0.39115	0.41605	0.47481	0.40567	0.34622	0.37177	0.36115	0.34659	0.32297	0.33207	0.296
1379.6	0.36571	0.38024	0.37583	0.39989	0.33181	0.4201	0.37206	0.42156	0.42363	0.41003	0.50865	0.41362	0.38745	0.3468	0.3228	0.44584	0.42973	0.48015	0.45106	0.48416	0.55355	0.48922	0.54485	0.28459	0.50692	0.3998	0.4182	0.47249	0.40654	0.35411	0.37721	0.36547	0.35428	0.32509	0.3385	0.29884
1380.4	0.36721	0.36918	0.3763	0.39789	0.33261	0.41517	0.36992	0.41814	0.42784	0.41915	0.50419	0.40441	0.37681	0.34369	0.31369	0.44512	0.42407	0.4737	0.4492	0.47259	0.53587	0.47826	0.53246	0.27974	0.5131	0.39919	0.41131	0.47273	0.40492	0.34867	0.37359	0.36464	0.34897	0.3182	0.33116	0.29152
1381.3	0.37615	0.37117	0.37411	0.40196	0.338	0.40471	0.36923	0.42508	0.42396	0.42981	0.50394	0.39737	0.37053	0.34615	0.31945	0.43493	0.42322	0.47685	0.44764	0.46636	0.52299	0.47829	0.52591	0.27663	0.52727	0.39988	0.40867	0.46793	0.40794	0.35119	0.37426	0.36329	0.35259	0.32445	0.33194	0.29146
1382.2	0.37064	0.36495	0.36839	0.38271	0.33452	0.3951	0.36208	0.41979	0.42655	0.43732	0.50347	0.38654	0.36181	0.33755	0.31678	0.41802	0.42079	0.46233	0.43724	0.45242	0.50823	0.47428	0.50471	0.26559	0.53339	0.39911	0.40177	0.4556	0.40987	0.34143	0.36538	0.34807	0.35018	0.33168	0.3264	0.27782
1383	0.36693	0.35743	0.36124	0.37392	0.33727	0.39507	0.3544	0.42118	0.41867	0.4438	0.49524	0.38295	0.35352	0.33095	0.31721	0.41711	0.4168	0.46301	0.42665	0.44362	0.50195	0.46639	0.48935	0.26059	0.53859	0.39664	0.39938	0.44788	0.40883	0.33623	0.36769	0.34848	0.34829	0.33035	0.31699	0.27026
1383.9	0.36234	0.34718	0.35944	0.37297	0.33383	0.39361	0.35647	0.40992	0.42366	0.43969	0.48842	0.37884	0.34185	0.32396	0.3265	0.41394	0.40937	0.45973	0.42029	0.4329	0.48448	0.45121	0.46623	0.25438	0.54208	0.39491	0.39502	0.44275	0.40137	0.33015	0.36537	0.33942	0.34349	0.32884	0.31061	0.25962
1384.8	0.35776	0.33725	0.35689	0.36862	0.33008	0.39542	0.35676	0.41303	0.41468	0.42365	0.47742	0.37486	0.32881	0.31555	0.32217	0.40685	0.40202	0.45053	0.4012	0.42177	0.46957	0.43805	0.44576	0.24604	0.54558	0.388	0.38981	0.43771	0.3918	0.32627	0.3591	0.33674	0.33515	0.32562	0.29961	0.25321
1385.7	0.35025	0.33649	0.35521	0.36924	0.33452	0.40222	0.36248	0.4186	0.41878	0.411	0.47513	0.3726	0.32536	0.31116	0.31653	0.40918	0.39536	0.43795	0.39194	0.41578	0.45871	0.42401	0.42828	0.24181	0.54234	0.38649	0.38269	0.43157	0.39162	0.32035	0.35481	0.33787	0.33434	0.31968	0.29661	0.24639
1386.5	0.35187	0.32511	0.34943	0.36972	0.32868	0.40565	0.35847	0.40782	0.42152	0.40056	0.46196	0.36486	0.32066	0.31041	0.31053	0.40967	0.38799	0.43237	0.38816	0.40512	0.45186	0.40934	0.41712	0.23519	0.54127	0.38585	0.37894	0.42554	0.38565	0.31525	0.35014	0.33761	0.3378	0.31125	0.29405	0.24177
1387.4	0.35244	0.32895	0.35237	0.36763	0.32763	0.4113	0.35973	0.40061	0.42177	0.38493	0.45618	0.35585	0.32595	0.31441	0.30748	0.40353	0.37782	0.42437	0.37773	0.39638	0.43803	0.39627	0.40954	0.22912	0.53824	0.39183	0.36781	0.423	0.38189	0.31508	0.34052	0.33548	0.33386	0.30471	0.29267	0.24292
1388.3	0.34521	0.32909	0.3342	0.35662	0.31985	0.39926	0.34352	0.39453	0.41175	0.37238	0.44362	0.34205	0.32364	0.30855	0.29328	0.402	0.36238	0.40867	0.35955	0.38218	0.42359	0.37807	0.39701	0.21845	0.52748	0.38771	0.35318	0.41265	0.37636	0.3042	0.32739	0.33532	0.33499	0.29557	0.27814	0.24012
1389.1	0.3427	0.32834	0.32608	0.34943	0.32137	0.38916	0.33254	0.39054	0.40612	0.36865	0.4421	0.33989	0.32413	0.30383	0.29233	0.39282	0.35358	0.39938	0.35788	0.37542	0.41194	0.36654	0.38521	0.21644	0.51848	0.38971	0.34078	0.40551	0.37094	0.29822	0.32314	0.33129	0.33492	0.29447	0.27807	0.24677
1390	0.32809	0.3173	0.31222	0.33109	0.30638	0.36517	0.31389	0.37739	0.38346	0.36378	0.42382	0.32739	0.31231	0.28935	0.28097	0.37958	0.34626	0.38589	0.34765	0.35712	0.39491	0.35375	0.36488	0.20613	0.5026	0.38595	0.3242	0.39736	0.35423	0.28589	0.31001	0.31355	0.32166	0.28995	0.26238	0.23461
1390.9	0.32135	0.3164	0.30784	0.33218	0.31084	0.34929	0.30661	0.36908	0.3646	0.35879	0.42225	0.31931	0.30394	0.28519	0.27507	0.37737	0.33638	0.37665	0.33487	0.34877	0.37765	0.34562	0.35913	0.20294	0.49248	0.38668	0.31187	0.3983	0.34721	0.28093	0.30131	0.30715	0.30865	0.28737	0.2599	0.23346
1391.7	0.31808	0.29738	0.29626	0.32774	0.30228	0.33458	0.2926	0.35939	0.34287	0.35471	0.41599	0.30496	0.28983	0.26763	0.26425	0.3706	0.32865	0.36174	0.32445	0.33941	0.36747	0.33242	0.33935	0.19406	0.46992	0.37498	0.29504	0.38387	0.33694	0.26138	0.28468	0.29371	0.29351	0.28415	0.24854	0.21914
1392.6	0.31611	0.29911	0.29783	0.32308	0.29962	0.33745	0.28938	0.35347	0.33448	0.3444	0.41512	0.3015	0.28495	0.27039	0.27048	0.36186	0.33061	0.3599	0.3176	0.33396	0.3568	0.33047	0.32726	0.19145	0.45034	0.3796	0.29036	0.37631	0.33289	0.25835	0.28099	0.29056	0.27835	0.27923	0.25272	0.21335
1393.5	0.31534	0.30485	0.3039	0.32225	0.29493	0.32731	0.29604	0.34095	0.33047	0.34588	0.4111	0.29288	0.28938	0.27311	0.27028	0.3587	0.33124	0.35523	0.31159	0.32154	0.352	0.32851	0.32139	0.18646	0.4335	0.38225	0.28379	0.36807	0.32473	0.2469	0.27682	0.28355	0.27261	0.27688	0.24996	0.20348
1394.3	0.32513	0.31168	0.30818	0.32003	0.2947	0.33114	0.29637	0.33427	0.32254	0.33697	0.41038	0.29785	0.29279	0.27141	0.26854	0.36114	0.32262	0.35044	0.30636	0.31737	0.34348	0.31778	0.32352	0.18728	0.41501	0.37616	0.27758	0.363	0.32296	0.2474	0.27509	0.28483	0.26958	0.26912	0.25382	0.20561
1395.2	0.32066	0.32241	0.31122	0.31629	0.29297	0.33123	0.29926	0.32664	0.32089	0.32214	0.40836	0.29639	0.29328	0.26633	0.26774	0.35939	0.32291	0.34779	0.30577	0.31471	0.33955	0.31037	0.31763	0.18214	0.39202	0.37216	0.27438	0.3531	0.31551	0.2469	0.27127	0.27885	0.26952	0.26171	0.24855	0.20589
1396.1	0.31642	0.32245	0.31597	0.31884	0.28686	0.32911	0.29816	0.31833	0.31959	0.30904	0.40349	0.2882	0.29588	0.2629	0.26596	0.35282	0.31418	0.345	0.30241	0.30886	0.32378	0.29954	0.31857	0.17643	0.36969	0.36689	0.27069	0.35361	0.30983	0.24294	0.27382	0.27528	0.26026	0.25771	0.25028	0.19962
1396.9	0.31639	0.31244	0.31027	0.31656	0.27846	0.32138	0.29823	0.30968	0.30809	0.29822	0.396	0.28393	0.28251	0.2515	0.25376	0.34662	0.30236	0.33343	0.29587	0.3029	0.31392	0.29011	0.31763	0.17705	0.35218	0.34433	0.25904	0.34606	0.30519	0.234	0.26722	0.26412	0.25807	0.25348	0.24873	0.20092
1397.8	0.30507	0.30643	0.28686	0.30428	0.25521	0.32167	0.27268	0.29948	0.28801	0.28351	0.39362	0.26509	0.26453	0.23938	0.23486	0.33691	0.27694	0.32309	0.27463	0.30247	0.29798	0.2738	0.30729	0.16619	0.327	0.32208	0.2483	0.33602	0.29154	0.22711	0.24644	0.25635	0.24558	0.24275	0.24354	0.1927
1398.7	0.29793	0.29917	0.28207	0.29644	0.25159	0.32119	0.26351	0.29542	0.29551	0.2843	0.38697	0.25255	0.25292	0.23307	0.23081	0.33308	0.27721	0.3213	0.26809	0.30445	0.29717	0.27341	0.29968	0.15971	0.30958	0.31309	0.24535	0.32582	0.28804	0.22219	0.23966	0.24944	0.24248	0.23757	0.23791	0.18696
1399.5	0.29126	0.2846	0.27135	0.28688	0.24619	0.3111	0.25472	0.30123	0.28887	0.27628	0.37524	0.23961	0.23878	0.22059	0.21621	0.32505	0.26784	0.30652	0.25759	0.30299	0.29082	0.26286	0.29228	0.15726	0.28982	0.28287	0.23468	0.31758	0.28124	0.20693	0.23204	0.24732	0.23287	0.22697	0.23326	0.17581
1400.4	0.28458	0.28471	0.26725	0.27545	0.23589	0.30548	0.25338	0.3037	0.28863	0.27807	0.37505	0.23682	0.23084	0.21697	0.21418	0.3207	0.26501	0.30014	0.25404	0.29838	0.29116	0.26076	0.28883	0.15804	0.27871	0.26752	0.22572	0.31018	0.27534	0.20291	0.23159	0.24147	0.23587	0.21906	0.23089	0.17201
1401.3	0.26563	0.27722	0.26223	0.2614	0.22883	0.29568	0.23607	0.28801	0.27107	0.26372	0.36109	0.22943	0.22586	0.20696	0.19856	0.30597	0.25331	0.28653	0.2423	0.28039	0.28545	0.24641	0.27369	0.15496	0.25401	0.25028	0.21801	0.30274	0.26329	0.19379	0.22117	0.22938	0.22322	0.20261	0.2149	0.16386
1402.1	0.26925	0.27116	0.26366	0.26292	0.22872	0.28393	0.23414	0.28857	0.27316	0.25749	0.34816	0.23324	0.22041	0.19949	0.19	0.29959	0.26262	0.28658	0.24344	0.27111	0.28821	0.23964	0.27282	0.15678	0.24263	0.2381	0.20954	0.29845	0.26561	0.19054	0.21848	0.22064	0.21991	0.19736	0.21118	0.156
1403	0.26254	0.26353	0.26035	0.25977	0.21231	0.27879	0.22155	0.27814	0.25973	0.24804	0.34218	0.22907	0.21583	0.19179	0.17992	0.28692	0.24887	0.28128	0.22737	0.25971	0.27314	0.22972	0.26856	0.15292	0.22847	0.21517	0.20019	0.29364	0.25255	0.18475	0.20904	0.20989	0.21222	0.19766	0.20724	0.14985
1403.9	0.26294	0.26532	0.26167	0.25688	0.19936	0.2852	0.21997	0.2784	0.24977	0.25322	0.34081	0.23011	0.22135	0.18823	0.1759	0.279	0.23607	0.28212	0.22339	0.25073	0.26585	0.22783	0.26364	0.15421	0.22037	0.21178	0.19683	0.28813	0.24316	0.18648	0.21342	0.20675	0.20767	0.19612	0.20902	0.15078
1404.7	0.26372	0.26307	0.25111	0.24721	0.20354	0.28008	0.21491	0.2727	0.23445	0.24452	0.32292	0.23447	0.21689	0.18359	0.16144	0.26688	0.22878	0.2838	0.21491	0.23882	0.25588	0.22339	0.25611	0.15237	0.20816	0.19449	0.19378	0.27778	0.23272	0.18725	0.20376	0.20128	0.1986	0.19259	0.20257	0.15318
1405.6	0.27628	0.26358	0.24679	0.26064	0.20842	0.28529	0.2255	0.28279	0.24716	0.25124	0.32632	0.22926	0.21635	0.18564	0.1552	0.27567	0.22871	0.29197	0.2161	0.2442	0.25109	0.22771	0.26052	0.14621	0.20951	0.19132	0.18702	0.27892	0.23236	0.18994	0.20098	0.20579	0.19995	0.19926	0.2052	0.15314
1406.5	0.26525	0.25584	0.24941	0.25721	0.21578	0.28448	0.2258	0.27971	0.23324	0.24553	0.3298	0.22313	0.21816	0.18264	0.15864	0.27171	0.21632	0.28154	0.21286	0.23916	0.23691	0.22558	0.25505	0.14304	0.1995	0.18597	0.18793	0.2707	0.22383	0.18481	0.20253	0.20925	0.19133	0.1988	0.20647	0.15422
1407.3	0.26257	0.25687	0.25002	0.25637	0.21573	0.2771	0.23048	0.27234	0.22716	0.24378	0.33453	0.2212	0.21643	0.18225	0.15729	0.26563	0.21157	0.276	0.21574	0.2297	0.23269	0.22197	0.24829	0.1411	0.19328	0.18322	0.18665	0.26691	0.22006	0.17834	0.20009	0.20626	0.18412	0.19329	0.20441	0.15189
1408.2	0.25355	0.25293	0.24217	0.25233	0.21241	0.26883	0.22663	0.25875	0.2264	0.23084	0.32283	0.21514	0.20862	0.18315	0.15583	0.25789	0.21128	0.27284	0.20524	0.21645	0.22774	0.2176	0.23995	0.13417	0.18584	0.17805	0.18072	0.26497	0.21549	0.17647	0.1848	0.19497	0.18049	0.18958	0.19242	0.14642
1409.1	0.23956	0.24435	0.23061	0.25454	0.20458	0.25671	0.22673	0.24693	0.22319	0.22648	0.31567	0.20721	0.20447	0.17764	0.14671	0.25659	0.20202	0.26278	0.19653	0.20896	0.22304	0.20935	0.22932	0.1292	0.17684	0.16741	0.17134	0.26254	0.20997	0.16401	0.18165	0.19096	0.17467	0.18272	0.18578	0.13878
1409.9	0.2335	0.25129	0.2325	0.24985	0.19866	0.24715	0.22565	0.23644	0.22345	0.22839	0.31828	0.2126	0.20399	0.18357	0.15404	0.2472	0.20065	0.25505	0.19145	0.20045	0.21968	0.20558	0.22508	0.1296	0.17431	0.16785	0.17637	0.2573	0.20282	0.15632	0.18004	0.18558	0.17143	0.18124	0.18938	0.13553
1410.8	0.23727	0.25378	0.23226	0.25164	0.19484	0.24939	0.2312	0.23884	0.22758	0.23628	0.31506	0.2171	0.20653	0.18038	0.14495	0.24897	0.20334	0.25243	0.1926	0.19728	0.22043	0.20598	0.22416	0.12502	0.17148	0.15936	0.17019	0.2579	0.20686	0.15777	0.18225	0.18257	0.17325	0.17959	0.1847	0.13374
1411.7	0.23277	0.23808	0.21675	0.24459	0.18699	0.24289	0.22416	0.23302	0.22775	0.22682	0.3017	0.20201	0.19552	0.16743	0.12947	0.24114	0.19601	0.24404	0.18291	0.1904	0.21594	0.20225	0.21909	0.11819	0.16299	0.14706	0.15682	0.24894	0.19705	0.15061	0.17876	0.17985	0.1692	0.17117	0.17965	0.13145
1412.5	0.2314	0.24028	0.21782	0.24503	0.19003	0.23651	0.21973	0.23008	0.22444	0.23326	0.30203	0.20629	0.19453	0.16024	0.11957	0.23932	0.19257	0.23623	0.18019	0.18972	0.21335	0.1989	0.20968	0.11655	0.15323	0.14266	0.14838	0.24079	0.19361	0.14266	0.18022	0.17672	0.16175	0.16755	0.17416	0.12901
1413.4	0.24278	0.25725	0.22789	0.25	0.19268	0.25266	0.22252	0.23952	0.23431	0.24417	0.31093	0.20441	0.20286	0.16592	0.13036	0.23454	0.19212	0.2364	0.19306	0.19896	0.22149	0.20668	0.21711	0.11755	0.15518	0.15249	0.15517	0.24408	0.19695	0.15151	0.18298	0.18083	0.1705	0.16975	0.18006	0.1334
1414.2	0.24217	0.24928	0.23026	0.25002	0.1983	0.25915	0.21916	0.2427	0.228	0.24558	0.30418	0.19996	0.20389	0.15836	0.1275	0.23074	0.19564	0.23499	0.19401	0.19979	0.22248	0.20638	0.21543	0.11503	0.15009	0.148	0.15378	0.242	0.19911	0.14912	0.18413	0.17553	0.17316	0.16594	0.17054	0.12983
1415.1	0.23486	0.24709	0.22697	0.23933	0.18976	0.24634	0.2174	0.23646	0.2246	0.23053	0.2896	0.1943	0.19086	0.14898	0.12883	0.21519	0.19033	0.23225	0.188	0.19408	0.21785	0.19708	0.21012	0.1148	0.14159	0.14192	0.15244	0.23514	0.18566	0.141	0.17731	0.16644	0.16712	0.15462	0.15999	0.12382
1416	0.24387	0.26491	0.24129	0.24268	0.19901	0.25296	0.22662	0.25274	0.22092	0.2384	0.2899	0.20115	0.19527	0.15792	0.14324	0.21125	0.19415	0.23662	0.18936	0.1993	0.21864	0.19666	0.21314	0.11649	0.14154	0.14827	0.16518	0.23333	0.19042	0.14295	0.17847	0.16757	0.16735	0.15778	0.15731	0.12041
1416.9	0.25108	0.25675	0.23649	0.2362	0.18676	0.25342	0.2277	0.25423	0.21605	0.23075	0.28925	0.19365	0.19397	0.15457	0.14275	0.20637	0.17997	0.23682	0.19289	0.19394	0.2138	0.19089	0.22396	0.10977	0.13737	0.14171	0.16248	0.2296	0.19031	0.14056	0.17926	0.16205	0.16303	0.15091	0.16082	0.11156
1417.7	0.24788	0.24184	0.23477	0.22656	0.1791	0.24392	0.21848	0.25247	0.2181	0.22162	0.28927	0.19078	0.18541	0.14332	0.13698	0.2072	0.17691	0.23475	0.17938	0.18776	0.20591	0.18653	0.21949	0.10317	0.13095	0.13207	0.16141	0.22246	0.18502	0.13591	0.17492	0.15745	0.15563	0.1426	0.15343	0.103
1418.6	0.24624	0.23132	0.22098	0.21538	0.16872	0.23885	0.20772	0.25288	0.21393	0.21195	0.28326	0.18728	0.1812	0.13084	0.13052	0.20059	0.16248	0.22624	0.16683	0.18454	0.19701	0.17686	0.2158	0.099462	0.12827	0.1181	0.15712	0.21576	0.17647	0.14007	0.16937	0.15408	0.14721	0.12985	0.1475	0.097977
1419.4	0.2576	0.23088	0.21795	0.22029	0.17882	0.24934	0.20964	0.265	0.21446	0.21979	0.29196	0.19634	0.19097	0.14235	0.13024	0.20561	0.16358	0.22656	0.16526	0.19039	0.19931	0.18195	0.22063	0.09843	0.13502	0.12292	0.15673	0.2149	0.18225	0.14734	0.17563	0.15676	0.1493	0.1359	0.14761	0.09539
1420.3	0.25455	0.22207	0.21209	0.21488	0.17336	0.25208	0.20492	0.26059	0.22063	0.21509	0.2864	0.19018	0.19487	0.13959	0.12373	0.20601	0.16021	0.22489	0.15685	0.18807	0.20165	0.17904	0.21256	0.097212	0.13448	0.11868	0.14843	0.2146	0.18197	0.148	0.17774	0.15762	0.14699	0.12874	0.14291	0.093392
1421.2	0.2549	0.22298	0.21413	0.21994	0.17688	0.25951	0.20929	0.26368	0.22465	0.21507	0.28481	0.18932	0.19279	0.1457	0.12682	0.20224	0.1685	0.22307	0.15172	0.19024	0.20056	0.17579	0.20256	0.09942	0.13523	0.12061	0.14958	0.21277	0.17962	0.15256	0.1824	0.16026	0.14989	0.12577	0.13338	0.092006
1422	0.25322	0.22838	0.2133	0.21823	0.17641	0.26692	0.21421	0.26095	0.22198	0.21143	0.27811	0.18419	0.19803	0.14982	0.1318	0.19401	0.1688	0.21924	0.15372	0.18913	0.19653	0.17173	0.201	0.097493	0.13534	0.12682	0.14533	0.20848	0.18081	0.15908	0.18716	0.1577	0.14989	0.12456	0.1302	0.08891
1422.9	0.252	0.23031	0.21637	0.21682	0.16676	0.26536	0.21333	0.26233	0.21751	0.21248	0.28245	0.18365	0.19974	0.15548	0.12809	0.19161	0.16662	0.22026	0.15201	0.19167	0.19288	0.1734	0.19637	0.092475	0.13391	0.13376	0.13793	0.20126	0.18274	0.15649	0.18912	0.15984	0.1461	0.12881	0.1291	0.083927
1423.8	0.24754	0.23576	0.2135	0.22716	0.1628	0.25976	0.21593	0.25371	0.22007	0.2104	0.28456	0.17402	0.20181	0.14941	0.1291	0.19819	0.1601	0.21703	0.15109	0.18616	0.18874	0.16877	0.19099	0.093482	0.13196	0.13155	0.13261	0.20262	0.17772	0.15372	0.1948	0.15826	0.14765	0.12045	0.12866	0.086587
1424.6	0.23918	0.22765	0.21201	0.23203	0.16157	0.25701	0.21076	0.24411	0.21529	0.20319	0.28638	0.17083	0.20523	0.14509	0.12681	0.1998	0.15274	0.20604	0.14803	0.18008	0.17989	0.16311	0.19138	0.089341	0.13081	0.13242	0.13161	0.20291	0.1738	0.15228	0.1992	0.15033	0.14802	0.11391	0.12993	0.07779
1425.5	0.2351	0.22674	0.21038	0.23076	0.16406	0.25477	0.20152	0.24147	0.21398	0.20316	0.29131	0.17203	0.21292	0.14198	0.12714	0.20065	0.14987	0.20479	0.14603	0.18153	0.17845	0.16971	0.19859	0.089097	0.13719	0.13429	0.13229	0.20872	0.17398	0.14818	0.20163	0.15209	0.14649	0.12091	0.13218	0.08354
1426.3	0.23813	0.23097	0.20573	0.23747	0.16773	0.24194	0.19304	0.23455	0.20661	0.2037	0.29004	0.17967	0.21301	0.14006	0.11636	0.20558	0.14651	0.19341	0.13385	0.17864	0.17493	0.17032	0.19108	0.089465	0.13898	0.13388	0.12755	0.20532	0.16955	0.14063	0.20223	0.1493	0.14124	0.11961	0.12676	0.082212
1427.2	0.24132	0.23979	0.21032	0.24608	0.1767	0.24489	0.2023	0.24609	0.21354	0.20313	0.28959	0.17748	0.20895	0.1373	0.12134	0.2131	0.14675	0.18966	0.13757	0.17853	0.17707	0.17189	0.19084	0.094143	0.1416	0.13481	0.12975	0.20897	0.16548	0.1425	0.21555	0.1506	0.14285	0.1119	0.12974	0.088157
1428.1	0.23973	0.23843	0.21016	0.2321	0.17428	0.24805	0.20072	0.25339	0.20905	0.20303	0.28572	0.17625	0.21225	0.14213	0.11992	0.20568	0.15056	0.18871	0.14078	0.18354	0.17293	0.17631	0.19572	0.09449	0.14628	0.13564	0.13112	0.20255	0.16898	0.14653	0.21949	0.14926	0.13905	0.11679	0.13229	0.088903
1428.9	0.24275	0.24924	0.21263	0.23238	0.17238	0.24007	0.20713	0.25398	0.20154	0.20387	0.28325	0.17772	0.20942	0.14888	0.11384	0.20704	0.15236	0.18331	0.14242	0.17966	0.17403	0.17518	0.19459	0.09596	0.14398	0.14045	0.1314	0.20032	0.16499	0.14304	0.22249	0.14895	0.13486	0.11873	0.12694	0.091798
1429.8	0.239	0.23951	0.21401	0.22797	0.17151	0.23777	0.21102	0.2512	0.1981	0.20475	0.27126	0.17379	0.2087	0.14136	0.11642	0.20463	0.15168	0.17633	0.13835	0.17686	0.16761	0.1732	0.18646	0.096463	0.14206	0.13686	0.12862	0.19071	0.16319	0.1437	0.22548	0.14534	0.13674	0.11572	0.12263	0.084377
1430.7	0.23821	0.23271	0.21467	0.23092	0.16792	0.24967	0.21515	0.25549	0.19458	0.20041	0.27503	0.16426	0.20675	0.1388	0.11653	0.20662	0.15405	0.18004	0.13893	0.1791	0.16915	0.16792	0.19103	0.095008	0.14611	0.13686	0.12514	0.19672	0.16506	0.14835	0.22743	0.14343	0.13546	0.1137	0.1263	0.080017
1431.5	0.23812	0.22209	0.20597	0.2239	0.16708	0.23886	0.21446	0.24721	0.19587	0.20037	0.2737	0.16355	0.20996	0.13744	0.11394	0.19898	0.15468	0.17562	0.14025	0.17954	0.17132	0.17018	0.19179	0.092322	0.14263	0.13765	0.11834	0.19533	0.16788	0.14505	0.22218	0.14344	0.13515	0.11991	0.12393	0.079469
1432.4	0.2458	0.22555	0.20925	0.2314	0.17313	0.24209	0.21285	0.24974	0.20078	0.19473	0.27874	0.1703	0.21599	0.13658	0.11766	0.20559	0.15293	0.16961	0.13591	0.18483	0.17597	0.17111	0.19144	0.091497	0.14218	0.13866	0.12079	0.20441	0.16752	0.141	0.21723	0.14755	0.13808	0.11017	0.12472	0.07999
1433.2	0.24094	0.21898	0.19669	0.22787	0.16539	0.24153	0.2121	0.25613	0.20737	0.19491	0.27742	0.16888	0.21762	0.12742	0.11908	0.20312	0.14435	0.16867	0.13704	0.19503	0.17452	0.17172	0.19725	0.089578	0.14292	0.13428	0.11162	0.20002	0.16748	0.13964	0.20911	0.15236	0.13493	0.1076	0.12826	0.081705
1434.1	0.24668	0.22946	0.19092	0.22633	0.15922	0.24176	0.21601	0.26272	0.20882	0.19599	0.28419	0.17077	0.22028	0.1262	0.11331	0.20518	0.1433	0.16927	0.14244	0.19427	0.1756	0.17055	0.20157	0.087669	0.14329	0.13227	0.1101	0.20048	0.1665	0.14015	0.20465	0.15434	0.13157	0.10116	0.13529	0.085975
1434.9	0.2469	0.22983	0.18997	0.21856	0.15839	0.24037	0.21726	0.26764	0.21844	0.2016	0.28552	0.1762	0.22475	0.12835	0.12002	0.20187	0.13826	0.16859	0.14679	0.192	0.17568	0.17724	0.20506	0.090949	0.14165	0.13063	0.11363	0.19722	0.16247	0.13341	0.19754	0.15213	0.13332	0.10485	0.13871	0.093954
1435.8	0.2452	0.24285	0.20184	0.22489	0.1546	0.2505	0.22091	0.27308	0.22331	0.2063	0.29227	0.17689	0.23325	0.13885	0.1219	0.20848	0.13996	0.16722	0.1465	0.19385	0.17518	0.17462	0.21292	0.091432	0.14729	0.13687	0.1225	0.20247	0.16037	0.12991	0.19426	0.14899	0.1339	0.10479	0.14237	0.095096
1436.7	0.23776	0.2388	0.20174	0.22234	0.14698	0.24812	0.22043	0.26974	0.22254	0.20555	0.28877	0.17357	0.22367	0.14087	0.12151	0.20484	0.13876	0.1701	0.14579	0.18464	0.17202	0.17136	0.21156	0.088989	0.1444	0.13913	0.11674	0.19735	0.15644	0.12716	0.18768	0.14652	0.12811	0.11062	0.14112	0.097927
1437.5	0.23812	0.23895	0.19837	0.22453	0.1556	0.24437	0.226	0.27262	0.22322	0.20242	0.29319	0.17614	0.22159	0.1436	0.12585	0.20943	0.14615	0.17052	0.15057	0.1853	0.17024	0.17488	0.21227	0.090476	0.14397	0.13694	0.12042	0.20472	0.16113	0.12787	0.18498	0.14166	0.13065	0.11198	0.13962	0.098719
1438.4	0.24269	0.24723	0.21992	0.23229	0.16238	0.25697	0.23724	0.27793	0.23514	0.20774	0.30581	0.17992	0.226	0.15842	0.13605	0.21844	0.15179	0.17668	0.15069	0.19158	0.18181	0.18222	0.22263	0.093409	0.14457	0.1454	0.12992	0.21487	0.16454	0.13185	0.17817	0.1417	0.134	0.12218	0.14562	0.10328
1439.3	0.24832	0.25297	0.2295	0.23794	0.1671	0.25837	0.24523	0.27921	0.23394	0.20302	0.30805	0.18616	0.22563	0.15933	0.13812	0.22574	0.15786	0.18129	0.15228	0.19896	0.17877	0.18144	0.23147	0.093801	0.14834	0.15234	0.13187	0.21382	0.17038	0.1332	0.1781	0.14627	0.1344	0.11989	0.15274	0.10464
1440.1	0.25398	0.24926	0.2318	0.23933	0.17833	0.26839	0.2421	0.27322	0.22832	0.20004	0.30743	0.18514	0.22593	0.15877	0.14619	0.22436	0.16202	0.18983	0.15727	0.19991	0.18103	0.18967	0.23859	0.092577	0.14584	0.14757	0.13408	0.21118	0.17588	0.13938	0.17608	0.14518	0.13574	0.12212	0.15331	0.10429
1441	0.25695	0.25206	0.2391	0.24184	0.18472	0.26913	0.24425	0.27513	0.23988	0.20552	0.30807	0.1821	0.22916	0.15275	0.14807	0.2209	0.16264	0.18947	0.15792	0.20738	0.1836	0.19363	0.24509	0.094958	0.14601	0.14776	0.14047	0.21182	0.18046	0.13707	0.17137	0.14058	0.14361	0.12205	0.15239	0.10517
1441.8	0.27144	0.25936	0.25179	0.25188	0.19205	0.29502	0.24308	0.28244	0.25344	0.21383	0.31591	0.19688	0.24631	0.16343	0.15273	0.22749	0.17293	0.20947	0.1611	0.2149	0.19331	0.19969	0.2559	0.10012	0.15489	0.15727	0.14563	0.21676	0.18349	0.14554	0.16937	0.14596	0.14705	0.12808	0.16558	0.11206
1442.7	0.27575	0.25987	0.24847	0.25655	0.19318	0.29163	0.23826	0.28749	0.25916	0.21969	0.31356	0.1991	0.24565	0.16224	0.15661	0.23091	0.17556	0.21407	0.16964	0.22216	0.19448	0.19934	0.26052	0.10379	0.15865	0.15269	0.14196	0.21661	0.18476	0.14367	0.17146	0.14791	0.14893	0.13048	0.16968	0.11397
1443.6	0.26855	0.25257	0.24643	0.25528	0.1925	0.28856	0.23438	0.29541	0.26052	0.22612	0.31887	0.19781	0.25142	0.16304	0.15768	0.23089	0.17241	0.21669	0.1738	0.22223	0.19809	0.20073	0.25898	0.10396	0.15939	0.14076	0.14035	0.21754	0.17977	0.14339	0.16554	0.14574	0.1456	0.13276	0.16588	0.11594
1444.4	0.2727	0.25747	0.24082	0.2513	0.19138	0.28334	0.23734	0.30283	0.26343	0.22669	0.32038	0.20138	0.25245	0.16471	0.15369	0.23698	0.17213	0.21896	0.17535	0.22574	0.19992	0.19994	0.25423	0.10925	0.16459	0.14207	0.1397	0.21982	0.18106	0.14434	0.16492	0.14753	0.14659	0.13334	0.17262	0.12046
1445.3	0.27485	0.2582	0.24696	0.25969	0.19509	0.28746	0.24089	0.30722	0.2624	0.23026	0.32454	0.20686	0.25763	0.17449	0.16613	0.24756	0.17784	0.22258	0.18357	0.22405	0.20397	0.20285	0.25392	0.11245	0.16931	0.13946	0.1424	0.22334	0.18247	0.15077	0.17371	0.15259	0.14377	0.13567	0.17555	0.12045
1446.1	0.27237	0.26611	0.25526	0.25869	0.2005	0.27852	0.23982	0.30699	0.25746	0.23057	0.3222	0.20275	0.24995	0.17559	0.16944	0.24505	0.17553	0.2139	0.18628	0.21858	0.20139	0.20381	0.25127	0.11212	0.17122	0.13926	0.14349	0.22014	0.17809	0.14639	0.17307	0.14432	0.13897	0.13237	0.17122	0.11677
1447	0.26911	0.26383	0.2558	0.26439	0.20525	0.27662	0.23286	0.30837	0.25892	0.22365	0.32391	0.19899	0.25201	0.18057	0.17078	0.2452	0.17511	0.21179	0.18245	0.22289	0.1986	0.20679	0.24875	0.1097	0.1677	0.14076	0.14515	0.21665	0.17728	0.14653	0.17414	0.14781	0.13672	0.12715	0.16462	0.1132
1447.8	0.27787	0.26416	0.25612	0.26854	0.20841	0.28435	0.24256	0.31887	0.26299	0.22319	0.32363	0.19887	0.25356	0.18493	0.17592	0.24177	0.18352	0.21621	0.19212	0.23375	0.20392	0.20914	0.2497	0.11228	0.16806	0.14379	0.14845	0.21735	0.18022	0.14992	0.18648	0.15417	0.14111	0.12789	0.16572	0.11037
1448.7	0.27116	0.26544	0.26821	0.27026	0.21165	0.28604	0.25217	0.3118	0.26587	0.23682	0.32654	0.20736	0.26083	0.18616	0.1862	0.24055	0.18802	0.21936	0.19974	0.23874	0.20843	0.20958	0.25736	0.11386	0.1704	0.14435	0.15106	0.21654	0.18236	0.15264	0.19086	0.15414	0.1409	0.13071	0.16484	0.11164
1449.6	0.27171	0.27235	0.25942	0.25988	0.20584	0.27977	0.25213	0.30853	0.2655	0.23736	0.32649	0.20672	0.25863	0.19099	0.17709	0.23909	0.19087	0.22373	0.19909	0.24189	0.21266	0.20926	0.25818	0.11356	0.17386	0.15001	0.14637	0.21037	0.18085	0.14962	0.18832	0.15272	0.14432	0.12859	0.1623	0.11221
1450.4	0.26849	0.26035	0.25969	0.24647	0.20106	0.27555	0.25491	0.30801	0.26366	0.24136	0.32631	0.20414	0.26265	0.18774	0.18474	0.23159	0.19415	0.22995	0.2013	0.24586	0.21615	0.21293	0.25022	0.11558	0.17304	0.14168	0.14735	0.20589	0.18213	0.15383	0.19294	0.16056	0.15307	0.13125	0.15951	0.11368
1451.3	0.2688	0.26785	0.25662	0.24055	0.20424	0.26914	0.26442	0.30802	0.2599	0.23979	0.33239	0.21508	0.27055	0.18841	0.18955	0.23413	0.20232	0.23765	0.20575	0.25086	0.22316	0.21929	0.25093	0.12288	0.18567	0.14501	0.14865	0.20986	0.18737	0.16184	0.19532	0.16111	0.16004	0.13277	0.16388	0.11917
1452.1	0.26684	0.28253	0.26524	0.24229	0.19978	0.26621	0.25553	0.29657	0.26189	0.2392	0.33551	0.21555	0.27417	0.19883	0.19987	0.24168	0.19978	0.23965	0.20226	0.24991	0.22255	0.22276	0.25276	0.12364	0.18807	0.1499	0.15633	0.21097	0.18794	0.16631	0.19029	0.16087	0.16434	0.13337	0.16722	0.11997
1453	0.2652	0.27836	0.25396	0.24193	0.19354	0.26154	0.24906	0.30491	0.26644	0.22912	0.33262	0.20685	0.27066	0.20449	0.19527	0.2398	0.19919	0.2397	0.192	0.24955	0.21853	0.22613	0.24513	0.12275	0.18492	0.14887	0.15018	0.21183	0.18291	0.16469	0.1884	0.16159	0.16595	0.13062	0.1627	0.11344
1453.9	0.26796	0.28424	0.25159	0.24664	0.20795	0.26452	0.25688	0.31419	0.26353	0.22739	0.34116	0.20628	0.27498	0.2074	0.2012	0.23882	0.20819	0.24095	0.19665	0.25171	0.21919	0.22798	0.25005	0.12697	0.18449	0.15143	0.1533	0.2186	0.18791	0.17351	0.19301	0.16667	0.16391	0.13376	0.16823	0.11738
1454.7	0.26915	0.29227	0.24814	0.25049	0.21741	0.26715	0.24462	0.30896	0.25521	0.22622	0.34256	0.20214	0.27139	0.21385	0.19548	0.24817	0.21817	0.23953	0.19613	0.24956	0.21223	0.22663	0.24819	0.12677	0.18831	0.15744	0.15166	0.22034	0.19139	0.17408	0.19226	0.16609	0.15705	0.13236	0.16744	0.11708
1455.6	0.26956	0.29335	0.24809	0.25681	0.21467	0.2747	0.24067	0.30619	0.25353	0.22719	0.33258	0.19724	0.27336	0.22027	0.19529	0.24862	0.22173	0.23294	0.19604	0.24248	0.20651	0.22523	0.24191	0.1282	0.1896	0.16392	0.15362	0.21417	0.1892	0.17369	0.1945	0.16666	0.15168	0.13415	0.16331	0.11959
1456.4	0.2681	0.2902	0.24226	0.26006	0.21486	0.278	0.24214	0.30846	0.25093	0.22174	0.32761	0.19636	0.27037	0.21709	0.19234	0.25129	0.22963	0.23754	0.19211	0.23853	0.20837	0.22661	0.23729	0.13147	0.19605	0.16932	0.15088	0.21706	0.18949	0.17557	0.1922	0.16837	0.15193	0.13627	0.15842	0.12352
1457.3	0.27214	0.28737	0.24332	0.26526	0.22112	0.27613	0.24129	0.30223	0.24811	0.22409	0.32747	0.19827	0.26699	0.2082	0.19638	0.25981	0.23779	0.23658	0.19533	0.2434	0.2057	0.22336	0.23448	0.13365	0.20138	0.16975	0.15565	0.222	0.1936	0.17835	0.19172	0.17231	0.14825	0.13389	0.16048	0.1263
1458.1	0.27102	0.28097	0.24769	0.27137	0.20728	0.27868	0.22643	0.29658	0.25405	0.22668	0.31895	0.18982	0.26976	0.20581	0.19969	0.26506	0.2338	0.23335	0.19254	0.24745	0.20496	0.22438	0.22604	0.12663	0.2068	0.16855	0.15672	0.22526	0.18778	0.17689	0.1872	0.17253	0.15259	0.13269	0.15955	0.11938
1459	0.27596	0.28173	0.24633	0.284	0.203	0.27917	0.23968	0.30722	0.26883	0.23598	0.31971	0.19608	0.27673	0.21332	0.20103	0.26913	0.23569	0.2352	0.19734	0.25586	0.21711	0.23168	0.23242	0.13067	0.21437	0.17743	0.15979	0.2299	0.19522	0.18726	0.18955	0.17707	0.16203	0.14163	0.16131	0.12247
1459.9	0.2748	0.27998	0.24887	0.27686	0.20308	0.28355	0.24335	0.30548	0.26741	0.23305	0.33187	0.19725	0.27407	0.216	0.20242	0.26926	0.23238	0.24422	0.20197	0.25376	0.22127	0.22668	0.23566	0.12691	0.21687	0.17866	0.1612	0.23058	0.19094	0.19341	0.18524	0.17797	0.16557	0.13852	0.16489	0.12274
1460.7	0.2785	0.2811	0.24574	0.26903	0.20644	0.27947	0.23925	0.30068	0.27082	0.24282	0.3329	0.20391	0.27388	0.21682	0.19892	0.26462	0.22842	0.24103	0.20628	0.25295	0.21989	0.22163	0.22822	0.12627	0.21633	0.17694	0.15948	0.22932	0.18969	0.19506	0.18474	0.17582	0.16843	0.13802	0.16579	0.12216
1461.6	0.28299	0.29119	0.25461	0.27869	0.21116	0.28266	0.2436	0.30739	0.27219	0.24694	0.33108	0.20136	0.27727	0.22713	0.202	0.26223	0.22615	0.23955	0.21424	0.24967	0.22555	0.22499	0.228	0.1221	0.22315	0.18181	0.16652	0.23139	0.18901	0.2034	0.18527	0.17953	0.17722	0.14447	0.16653	0.12197
1462.4	0.28146	0.28631	0.25658	0.27184	0.21576	0.28467	0.24812	0.29902	0.267	0.24523	0.33317	0.21007	0.27356	0.22541	0.19782	0.25934	0.22305	0.24263	0.21621	0.24261	0.22062	0.22027	0.22305	0.12684	0.2205	0.18037	0.16847	0.22393	0.18608	0.20928	0.18146	0.17622	0.17578	0.14376	0.1668	0.12775
1463.3	0.28591	0.29331	0.27229	0.27542	0.21858	0.28473	0.25053	0.30051	0.26262	0.23848	0.34197	0.21755	0.27528	0.22934	0.20817	0.26533	0.21955	0.24192	0.22235	0.24088	0.21308	0.21041	0.22565	0.12662	0.21618	0.17888	0.17531	0.22647	0.18467	0.20758	0.18006	0.18083	0.17966	0.14266	0.17454	0.13507
1464.1	0.28838	0.29303	0.27023	0.27533	0.22192	0.28275	0.24867	0.30725	0.2639	0.24429	0.34213	0.21767	0.27642	0.22663	0.20682	0.26395	0.21841	0.23584	0.21969	0.23689	0.2043	0.20814	0.22569	0.12463	0.21368	0.17382	0.17571	0.22931	0.19373	0.20741	0.17661	0.18248	0.18105	0.14572	0.17398	0.13625
1465	0.2876	0.29395	0.27865	0.27498	0.2254	0.28281	0.25248	0.32132	0.26335	0.24447	0.34417	0.21093	0.28028	0.23072	0.21078	0.26482	0.22152	0.23185	0.22149	0.23967	0.20062	0.20954	0.22702	0.12118	0.21265	0.1785	0.18117	0.22796	0.19729	0.21126	0.17833	0.18613	0.18376	0.14597	0.17185	0.13791
1465.8	0.2882	0.29205	0.27129	0.25798	0.22022	0.28391	0.24546	0.3163	0.2646	0.23976	0.34573	0.21075	0.28211	0.23091	0.20606	0.26216	0.21624	0.23759	0.21596	0.23081	0.19895	0.20592	0.22662	0.12382	0.20132	0.17378	0.1725	0.22134	0.19529	0.20885	0.17347	0.1861	0.18426	0.14605	0.17553	0.1408
1466.7	0.29633	0.29518	0.2804	0.26594	0.22537	0.28666	0.25413	0.33708	0.2727	0.23723	0.35134	0.20976	0.2841	0.23397	0.21484	0.26853	0.22168	0.24283	0.21729	0.23816	0.20657	0.20354	0.23356	0.12349	0.20359	0.17257	0.17232	0.23205	0.20515	0.21186	0.17532	0.19292	0.19118	0.14841	0.178	0.14025
1467.5	0.29094	0.2885	0.27117	0.2615	0.21778	0.28952	0.2525	0.33176	0.27304	0.2354	0.35076	0.2036	0.2836	0.22663	0.20825	0.2611	0.21451	0.24567	0.2087	0.23471	0.20504	0.19915	0.22809	0.11718	0.20229	0.16493	0.169	0.22824	0.19969	0.20892	0.17402	0.19302	0.188	0.14677	0.17408	0.13328
1468.4	0.2944	0.28886	0.27058	0.26676	0.21764	0.28873	0.25242	0.33565	0.28195	0.23457	0.35315	0.21069	0.28164	0.22005	0.20745	0.26375	0.21399	0.23855	0.20869	0.23903	0.21244	0.19699	0.22265	0.11903	0.20335	0.16289	0.17051	0.22989	0.19629	0.20466	0.17473	0.19515	0.19355	0.14719	0.17712	0.13238
1469.3	0.30013	0.28823	0.26436	0.27066	0.21467	0.28914	0.25739	0.33182	0.27851	0.23724	0.35341	0.21325	0.27447	0.21352	0.20335	0.26034	0.20881	0.23395	0.20906	0.23381	0.20791	0.19096	0.22477	0.12162	0.19885	0.15686	0.16238	0.22877	0.19554	0.19844	0.17361	0.19674	0.18867	0.14554	0.18296	0.13599
1470.1	0.30256	0.29445	0.27353	0.28603	0.21998	0.29168	0.26485	0.3429	0.28825	0.24219	0.36544	0.22151	0.27666	0.21941	0.20954	0.26934	0.216	0.23158	0.21186	0.24159	0.20518	0.19508	0.22241	0.12179	0.20484	0.16315	0.16386	0.23718	0.19727	0.19926	0.17686	0.19763	0.19259	0.14755	0.18212	0.14049
1471	0.29833	0.28746	0.26306	0.28627	0.21709	0.28834	0.25844	0.33305	0.28353	0.2506	0.36628	0.2232	0.26774	0.21752	0.20231	0.26331	0.21006	0.22312	0.2105	0.2358	0.19511	0.19698	0.21497	0.12001	0.19974	0.16113	0.15908	0.22879	0.19184	0.19234	0.1737	0.19331	0.18603	0.14998	0.18065	0.1412
1471.8	0.29678	0.28308	0.26312	0.28204	0.22419	0.28848	0.25643	0.33797	0.27977	0.24882	0.35863	0.22282	0.26108	0.21667	0.20085	0.25878	0.21198	0.21414	0.21558	0.23641	0.19423	0.19912	0.20767	0.12545	0.19995	0.16034	0.15534	0.2274	0.19587	0.19398	0.17822	0.18928	0.18582	0.14626	0.1777	0.14773
1472.7	0.28644	0.2686	0.25142	0.27742	0.21588	0.27662	0.25076	0.32413	0.26474	0.23815	0.34482	0.21382	0.24736	0.21299	0.1878	0.24672	0.20071	0.21214	0.21848	0.23073	0.18502	0.18978	0.20217	0.12085	0.19221	0.15286	0.1405	0.22392	0.18741	0.18876	0.17793	0.1831	0.1774	0.13939	0.17202	0.14405
1473.5	0.28837	0.26957	0.26064	0.28625	0.22734	0.28374	0.24694	0.32609	0.26435	0.24166	0.34942	0.21621	0.25716	0.22011	0.19269	0.2512	0.20238	0.22098	0.21899	0.23577	0.19494	0.19504	0.20638	0.12311	0.20244	0.15663	0.14591	0.23177	0.19097	0.1918	0.18022	0.18484	0.17991	0.14998	0.18043	0.14694
1474.4	0.28494	0.2658	0.24594	0.27363	0.22735	0.279	0.24013	0.31849	0.24469	0.24049	0.33518	0.21169	0.25146	0.21461	0.19019	0.24026	0.19402	0.21738	0.21199	0.23162	0.19035	0.18604	0.20595	0.12359	0.20388	0.15555	0.1383	0.225	0.18857	0.18923	0.17358	0.18029	0.17361	0.14737	0.17857	0.14373
1475.2	0.27701	0.27417	0.23905	0.2608	0.22675	0.2784	0.24258	0.31054	0.2368	0.23364	0.33046	0.20949	0.25218	0.21539	0.1911	0.23498	0.18784	0.21281	0.21745	0.22859	0.18959	0.183	0.20384	0.12239	0.20994	0.15859	0.13645	0.22284	0.18556	0.18802	0.1779	0.18049	0.17351	0.14413	0.17638	0.1407
1476.1	0.28161	0.27372	0.23447	0.26608	0.23021	0.27542	0.24278	0.3053	0.24072	0.23379	0.32916	0.20661	0.25254	0.21191	0.1942	0.23542	0.18944	0.21381	0.21053	0.22359	0.19065	0.18055	0.2093	0.11844	0.21695	0.16249	0.14012	0.22322	0.18702	0.18227	0.16914	0.17741	0.17142	0.14664	0.17848	0.1354
1476.9	0.29379	0.28316	0.24033	0.26164	0.24251	0.28654	0.24673	0.31201	0.24345	0.242	0.3373	0.20873	0.26495	0.21997	0.20704	0.2384	0.19932	0.2159	0.20977	0.22578	0.18954	0.18644	0.2151	0.12317	0.22657	0.17379	0.15009	0.22439	0.1964	0.18909	0.17169	0.1782	0.17191	0.15659	0.18731	0.13779
1477.8	0.29023	0.28386	0.2344	0.24905	0.24415	0.27992	0.25929	0.30976	0.25018	0.2385	0.33466	0.20292	0.26626	0.21999	0.20613	0.23211	0.19966	0.2116	0.21531	0.22894	0.18745	0.18613	0.21533	0.12062	0.22711	0.17607	0.14619	0.22046	0.19763	0.18875	0.17858	0.17938	0.173	0.1505	0.18492	0.13502
1478.7	0.2896	0.29387	0.24586	0.25263	0.25064	0.28689	0.26566	0.32388	0.26356	0.23961	0.34586	0.20902	0.27661	0.22698	0.2111	0.23729	0.21087	0.21848	0.22295	0.23761	0.19308	0.19034	0.22292	0.12546	0.23424	0.18335	0.1611	0.21978	0.20479	0.19174	0.19343	0.18801	0.17893	0.15523	0.19382	0.1413
1479.5	0.29436	0.28642	0.24505	0.25103	0.24721	0.28524	0.26143	0.33016	0.26381	0.23704	0.34192	0.20919	0.28256	0.22729	0.2073	0.23872	0.20909	0.2216	0.21575	0.24096	0.19557	0.18928	0.22946	0.12565	0.23313	0.18477	0.16301	0.22131	0.20693	0.19113	0.19521	0.18997	0.18235	0.15657	0.20119	0.14478
1480.4	0.29715	0.29884	0.25247	0.25151	0.25508	0.2908	0.27008	0.33593	0.26957	0.24682	0.34687	0.21851	0.29452	0.24278	0.21408	0.24587	0.21331	0.2267	0.22533	0.25081	0.20131	0.20222	0.23735	0.13103	0.23661	0.19741	0.17202	0.22254	0.21005	0.19681	0.21175	0.19559	0.19066	0.16464	0.21257	0.15546
1481.2	0.2981	0.30651	0.25833	0.25837	0.25982	0.28907	0.27223	0.33782	0.27451	0.24585	0.34067	0.21898	0.29817	0.24802	0.21824	0.25315	0.21463	0.23536	0.22541	0.25587	0.20995	0.20735	0.23539	0.1328	0.23896	0.20372	0.17582	0.22678	0.21293	0.19676	0.21872	0.19928	0.19428	0.16403	0.21004	0.1606
1482.1	0.29489	0.30657	0.25436	0.26069	0.26927	0.28933	0.26243	0.32952	0.27432	0.24032	0.34016	0.22345	0.29246	0.24265	0.22107	0.25274	0.21512	0.24263	0.22161	0.25142	0.20775	0.20649	0.23288	0.13651	0.24358	0.20378	0.17471	0.22828	0.21487	0.1965	0.22184	0.19371	0.19572	0.16751	0.20966	0.16196
1482.9	0.29649	0.29583	0.2547	0.26539	0.2623	0.28748	0.25576	0.31727	0.2689	0.23821	0.33377	0.21493	0.28853	0.2386	0.21815	0.25196	0.20135	0.23984	0.21933	0.24718	0.20649	0.21271	0.23098	0.13441	0.24	0.20349	0.16901	0.23172	0.21089	0.19521	0.21693	0.18731	0.19068	0.16791	0.20922	0.16193
1483.8	0.30144	0.30186	0.27294	0.2821	0.27762	0.29701	0.25834	0.32228	0.28028	0.24804	0.33798	0.22477	0.29556	0.23976	0.23653	0.2557	0.20987	0.25241	0.22691	0.25282	0.21262	0.22436	0.23316	0.14034	0.24925	0.21027	0.1787	0.23828	0.22139	0.20126	0.22399	0.18867	0.19061	0.17263	0.21523	0.16451
1484.6	0.28476	0.28542	0.26088	0.27473	0.27519	0.28517	0.25147	0.31065	0.26905	0.23953	0.33486	0.21033	0.28029	0.22411	0.22622	0.24522	0.20556	0.2461	0.21899	0.24436	0.20608	0.216	0.22388	0.14026	0.2447	0.19946	0.16368	0.23985	0.21495	0.19396	0.2163	0.18241	0.18347	0.16614	0.21123	0.15433
1485.5	0.27923	0.29123	0.25584	0.27889	0.28091	0.29202	0.26384	0.31199	0.26901	0.24709	0.34024	0.21467	0.28585	0.22484	0.23274	0.24412	0.20427	0.24857	0.22057	0.24536	0.20857	0.21903	0.2351	0.14281	0.24379	0.20464	0.1695	0.2413	0.21189	0.19542	0.2205	0.17888	0.18616	0.16626	0.21766	0.15199
1486.3	0.27917	0.28675	0.25597	0.27675	0.27834	0.289	0.26405	0.31335	0.26149	0.24911	0.33933	0.21016	0.28553	0.22529	0.23691	0.24625	0.20747	0.24081	0.21804	0.24638	0.21195	0.21785	0.23858	0.14245	0.24301	0.20532	0.17777	0.24095	0.20957	0.19497	0.21744	0.17758	0.18637	0.15885	0.22224	0.15161
1487.2	0.27322	0.2861	0.25433	0.27858	0.28538	0.29018	0.26294	0.31479	0.26613	0.24489	0.34201	0.21208	0.2869	0.22713	0.24062	0.24279	0.21448	0.23622	0.22007	0.25119	0.21607	0.21039	0.23686	0.14333	0.24374	0.20696	0.17791	0.24471	0.21199	0.19232	0.21763	0.18067	0.19284	0.15592	0.22296	0.15562
1488	0.26949	0.28674	0.24602	0.26893	0.28765	0.28431	0.26007	0.31033	0.25126	0.2427	0.33993	0.20399	0.28264	0.22757	0.2342	0.24403	0.21619	0.23336	0.21232	0.25434	0.21159	0.20669	0.23174	0.14361	0.23746	0.20408	0.17864	0.24092	0.20643	0.19404	0.21234	0.18227	0.18948	0.15461	0.21679	0.1543
1488.9	0.28214	0.30749	0.2519	0.27903	0.29161	0.29072	0.26999	0.31945	0.2528	0.24502	0.34105	0.21514	0.2916	0.24689	0.24563	0.24896	0.21459	0.2423	0.21334	0.25886	0.21337	0.20974	0.23419	0.14578	0.24561	0.21437	0.18549	0.24357	0.20922	0.20172	0.21409	0.18832	0.19475	0.15699	0.22139	0.16118
1489.8	0.28148	0.3001	0.25857	0.26739	0.29303	0.27859	0.26189	0.31206	0.24763	0.23769	0.33408	0.20166	0.28227	0.24679	0.24628	0.23753	0.21901	0.24049	0.2122	0.25756	0.20966	0.20323	0.2218	0.14263	0.24188	0.21176	0.17803	0.24131	0.21013	0.19639	0.2083	0.1908	0.19285	0.15471	0.21878	0.1616
1490.6	0.2875	0.3008	0.25985	0.2736	0.29498	0.28213	0.26374	0.3159	0.25182	0.23979	0.3346	0.20504	0.28342	0.24894	0.24241	0.23981	0.21941	0.24422	0.21753	0.26278	0.21155	0.20626	0.21901	0.14129	0.24051	0.21522	0.17678	0.24711	0.21127	0.19973	0.20756	0.195	0.19563	0.1608	0.21773	0.1641
1491.5	0.29142	0.30876	0.25727	0.26813	0.30306	0.28201	0.26836	0.31397	0.25382	0.24623	0.33366	0.21028	0.28399	0.2556	0.24513	0.2424	0.21882	0.24825	0.22034	0.262	0.216	0.21235	0.22328	0.14243	0.23926	0.21875	0.18281	0.24588	0.21659	0.20558	0.2129	0.19377	0.19581	0.16299	0.2165	0.16402
1492.3	0.2928	0.29877	0.25474	0.2701	0.29491	0.27598	0.26611	0.30815	0.26122	0.23838	0.32942	0.20659	0.28277	0.25278	0.24211	0.23896	0.21127	0.24702	0.2243	0.25766	0.21467	0.20813	0.22037	0.13913	0.23701	0.215	0.17625	0.24311	0.21245	0.19982	0.21337	0.18791	0.20075	0.15868	0.21585	0.16216
1493.2	0.28267	0.2787	0.25131	0.25477	0.28804	0.26775	0.25404	0.29168	0.26016	0.23087	0.32499	0.19591	0.27375	0.24103	0.23929	0.23356	0.21075	0.23575	0.22279	0.25694	0.21486	0.20038	0.21426	0.13312	0.22457	0.21339	0.17518	0.23778	0.20968	0.19619	0.21218	0.18522	0.1964	0.1512	0.20857	0.15376
1494	0.28477	0.28016	0.25943	0.26343	0.28506	0.27792	0.25674	0.29435	0.26473	0.23568	0.33195	0.20771	0.27596	0.23806	0.24617	0.2472	0.21156	0.23927	0.22309	0.26285	0.22311	0.20578	0.22378	0.13443	0.22613	0.21519	0.18529	0.24177	0.21338	0.2004	0.20794	0.18648	0.19821	0.15464	0.21298	0.15625
1494.8	0.27827	0.28205	0.26318	0.26577	0.28538	0.27313	0.25257	0.29222	0.25678	0.23422	0.33229	0.20673	0.27557	0.24355	0.25502	0.24805	0.21239	0.2389	0.22136	0.26191	0.21856	0.20787	0.22805	0.13427	0.22062	0.2158	0.18751	0.24411	0.21407	0.19642	0.20206	0.18776	0.19431	0.15618	0.2152	0.15471
1495.7	0.2733	0.26919	0.26103	0.25976	0.27531	0.26284	0.24349	0.28821	0.24554	0.23161	0.32936	0.20532	0.26797	0.23376	0.25252	0.24266	0.21242	0.24062	0.21999	0.2548	0.2089	0.20543	0.22463	0.13316	0.21882	0.21172	0.18311	0.2397	0.20699	0.18836	0.19551	0.18309	0.18971	0.15475	0.21201	0.14984
1496.5	0.27549	0.27417	0.26748	0.25332	0.28022	0.26766	0.24319	0.29067	0.24252	0.23934	0.33435	0.21218	0.27016	0.23757	0.25612	0.24602	0.21652	0.23884	0.21418	0.25449	0.20761	0.20929	0.22968	0.13787	0.22163	0.21682	0.19047	0.23899	0.21277	0.19341	0.19464	0.18875	0.18507	0.16047	0.21151	0.15622
1497.4	0.28534	0.28169	0.27728	0.26248	0.28387	0.27245	0.24559	0.30328	0.25364	0.24845	0.34358	0.22472	0.27508	0.2395	0.26106	0.25237	0.21811	0.24728	0.21916	0.2638	0.2084	0.21633	0.23487	0.14112	0.22798	0.21533	0.19261	0.24263	0.21776	0.19869	0.19556	0.19143	0.1925	0.16314	0.2131	0.16561
1498.2	0.28744	0.27422	0.27198	0.26198	0.27781	0.26964	0.24195	0.29636	0.2491	0.25319	0.34235	0.22397	0.26999	0.23889	0.25381	0.25333	0.21371	0.24087	0.22279	0.26853	0.20392	0.21708	0.23505	0.14182	0.22977	0.21143	0.1839	0.24108	0.21432	0.19898	0.19578	0.19224	0.1931	0.16354	0.20927	0.16581
1499.1	0.28881	0.28237	0.28165	0.257	0.2764	0.28	0.24466	0.2909	0.25798	0.25701	0.34693	0.22476	0.27102	0.24065	0.25246	0.26029	0.21603	0.24854	0.22326	0.26759	0.21277	0.216	0.23448	0.14078	0.23979	0.21477	0.18581	0.23546	0.21701	0.20458	0.19761	0.19169	0.19493	0.16452	0.20422	0.16474
1500	0.28984	0.29714	0.29277	0.26229	0.2749	0.28636	0.25829	0.29681	0.27135	0.26008	0.34989	0.23482	0.27642	0.24584	0.26609	0.27041	0.22046	0.25535	0.22994	0.27914	0.22456	0.21699	0.23337	0.14435	0.24757	0.22175	0.18989	0.24125	0.21949	0.2094	0.20391	0.19969	0.20461	0.16589	0.20442	0.16655
1500.8	0.28902	0.30225	0.30506	0.26334	0.28122	0.28964	0.26594	0.29812	0.28148	0.26636	0.35151	0.23751	0.27661	0.2468	0.27552	0.27093	0.23356	0.25905	0.24158	0.28142	0.23292	0.22359	0.23339	0.14522	0.24906	0.2287	0.18971	0.24482	0.22415	0.206	0.19987	0.20079	0.21141	0.17174	0.20857	0.1664
1501.7	0.2807	0.30139	0.30111	0.25677	0.26943	0.28171	0.26151	0.29653	0.27428	0.26228	0.35026	0.23395	0.27429	0.2408	0.27063	0.26922	0.23208	0.25495	0.24354	0.27693	0.23199	0.2243	0.24106	0.14606	0.24814	0.23124	0.18751	0.24362	0.22091	0.19749	0.19757	0.20152	0.20988	0.17339	0.21156	0.16446
1502.5	0.27948	0.31494	0.31015	0.26353	0.27005	0.28807	0.26277	0.30369	0.28374	0.25916	0.35292	0.23938	0.28107	0.24929	0.27438	0.26977	0.23767	0.26392	0.24473	0.27848	0.23835	0.22545	0.2319	0.15013	0.25497	0.24023	0.19558	0.24339	0.22572	0.20168	0.20277	0.20544	0.2143	0.17481	0.20703	0.16908
1503.4	0.26934	0.30259	0.30277	0.26151	0.2507	0.28105	0.25705	0.30302	0.28015	0.25759	0.3473	0.24542	0.27693	0.24474	0.27376	0.26227	0.23332	0.25914	0.24428	0.28445	0.2342	0.22824	0.23478	0.15348	0.25043	0.23679	0.1923	0.2444	0.22383	0.19531	0.1995	0.20385	0.20817	0.17134	0.20239	0.17323
1504.2	0.27355	0.30213	0.30769	0.27561	0.24941	0.28512	0.25756	0.30223	0.27668	0.25764	0.35133	0.24352	0.27516	0.24868	0.27564	0.26847	0.23881	0.26647	0.24852	0.28652	0.23224	0.23177	0.24105	0.15157	0.25869	0.24058	0.19763	0.24757	0.22717	0.19792	0.19641	0.19941	0.20161	0.17255	0.20473	0.17941
1505.1	0.26988	0.29529	0.30199	0.283	0.22467	0.27716	0.24937	0.30051	0.27233	0.24608	0.34957	0.24085	0.26872	0.24417	0.27111	0.27209	0.22745	0.26763	0.24304	0.28983	0.23586	0.22896	0.2463	0.15187	0.26376	0.2346	0.20001	0.25333	0.22071	0.19445	0.1951	0.19527	0.20094	0.16193	0.20072	0.17963
1505.9	0.28134	0.3033	0.31863	0.30017	0.2299	0.28455	0.26041	0.29912	0.27995	0.25093	0.35385	0.24993	0.27032	0.25291	0.28685	0.28568	0.23761	0.27313	0.24975	0.29899	0.2451	0.23283	0.24684	0.15322	0.27136	0.23731	0.21307	0.26243	0.22805	0.19749	0.19893	0.19694	0.20223	0.16659	0.19956	0.18482
1506.7	0.28002	0.30212	0.31018	0.29808	0.22701	0.28054	0.25694	0.29385	0.27883	0.24807	0.35112	0.24646	0.26414	0.24765	0.28646	0.29193	0.23951	0.27278	0.24883	0.29774	0.24408	0.23572	0.25346	0.14937	0.26611	0.23554	0.20737	0.26682	0.22544	0.1902	0.19669	0.19429	0.19817	0.16531	0.20404	0.17976
1507.6	0.29104	0.31518	0.31292	0.31093	0.24182	0.28212	0.26304	0.30489	0.28747	0.25437	0.35462	0.25414	0.26755	0.25423	0.29053	0.29965	0.24761	0.27335	0.25502	0.29867	0.24942	0.23669	0.24721	0.1505	0.27059	0.24478	0.20756	0.26763	0.23373	0.19622	0.20228	0.19478	0.20916	0.17164	0.21021	0.18473
1508.4	0.28629	0.3063	0.31524	0.30322	0.24293	0.2821	0.2509	0.30151	0.27952	0.25312	0.35124	0.24683	0.26239	0.24492	0.28435	0.29582	0.24613	0.26416	0.24695	0.29734	0.24386	0.23263	0.24254	0.14786	0.257	0.23377	0.20136	0.26557	0.23147	0.19291	0.19483	0.19798	0.21026	0.16715	0.2104	0.17635
1509.3	0.29064	0.32154	0.31738	0.31243	0.26024	0.29349	0.26694	0.30558	0.28229	0.25765	0.35672	0.25661	0.26792	0.25345	0.28828	0.30527	0.25854	0.27083	0.2575	0.30526	0.24335	0.23107	0.24634	0.15162	0.25683	0.24269	0.19959	0.26842	0.24457	0.20402	0.20132	0.20399	0.21202	0.1698	0.21441	0.17825
1510.1	0.28861	0.32552	0.31449	0.30909	0.26133	0.30257	0.27085	0.30694	0.28038	0.26876	0.35888	0.25613	0.27591	0.24896	0.2869	0.30893	0.2602	0.27704	0.25571	0.30217	0.24293	0.23327	0.25126	0.15392	0.25672	0.2448	0.19376	0.26854	0.24414	0.20864	0.19857	0.20542	0.21278	0.1699	0.2194	0.17674
1511	0.29072	0.32099	0.32085	0.30596	0.26215	0.30318	0.2757	0.31733	0.28169	0.28067	0.36553	0.26147	0.28091	0.24917	0.28922	0.30612	0.2639	0.28128	0.26365	0.3032	0.24606	0.23602	0.254	0.15685	0.25767	0.24385	0.19926	0.26271	0.24569	0.21391	0.19792	0.20739	0.21589	0.17155	0.21959	0.17847
1511.8	0.28819	0.31682	0.3193	0.30066	0.25575	0.304	0.2759	0.31459	0.27431	0.27175	0.36652	0.25652	0.28035	0.24429	0.28193	0.31022	0.2604	0.2844	0.25993	0.30693	0.24279	0.23552	0.2588	0.16003	0.25056	0.24174	0.19737	0.26339	0.24192	0.21144	0.18981	0.20834	0.20805	0.16631	0.21682	0.17278
1512.7	0.29276	0.31757	0.31797	0.2997	0.25249	0.3089	0.28787	0.3119	0.28362	0.27878	0.37289	0.26999	0.28697	0.24865	0.27556	0.31414	0.25508	0.28826	0.26224	0.30666	0.25276	0.24544	0.2697	0.16886	0.25024	0.2451	0.19654	0.25923	0.24358	0.2145	0.19672	0.21176	0.20947	0.17234	0.21653	0.17874
1513.5	0.29215	0.31866	0.3207	0.30117	0.24942	0.31176	0.28578	0.3144	0.28702	0.2891	0.37983	0.26686	0.29187	0.25461	0.27258	0.31763	0.25235	0.28715	0.2615	0.30285	0.25941	0.24987	0.2729	0.1678	0.25	0.24791	0.19863	0.25762	0.23886	0.20981	0.19451	0.21296	0.21384	0.17578	0.2203	0.17716
1514.4	0.28972	0.32204	0.31815	0.29884	0.24087	0.31338	0.27617	0.31842	0.28602	0.27836	0.37378	0.2655	0.28646	0.26252	0.26583	0.31477	0.2487	0.28694	0.26194	0.30613	0.25771	0.24614	0.26964	0.16856	0.23984	0.25139	0.19891	0.25419	0.23687	0.21225	0.19074	0.21025	0.21208	0.1733	0.21403	0.1768
1515.2	0.28479	0.32191	0.31234	0.29613	0.2394	0.31451	0.27504	0.31503	0.28237	0.27563	0.36735	0.26244	0.28714	0.26207	0.25854	0.31226	0.24784	0.28029	0.25619	0.30689	0.25334	0.24552	0.26802	0.16718	0.23589	0.25089	0.19183	0.25172	0.23768	0.21163	0.19002	0.20858	0.21224	0.17271	0.21204	0.17551
1516.1	0.28787	0.32867	0.31582	0.29053	0.24254	0.31308	0.27931	0.31767	0.28478	0.28367	0.37182	0.26057	0.28729	0.26149	0.26058	0.30793	0.24815	0.27611	0.26167	0.30238	0.25278	0.25023	0.27666	0.16399	0.23617	0.24511	0.19746	0.24983	0.23634	0.20518	0.19402	0.20891	0.21801	0.17445	0.2132	0.17678
1516.9	0.28913	0.32814	0.31571	0.29031	0.24331	0.30006	0.27923	0.31555	0.2752	0.28153	0.36493	0.24475	0.27996	0.25375	0.26447	0.3075	0.25132	0.27273	0.25773	0.29909	0.24762	0.24613	0.2702	0.15747	0.23209	0.23854	0.1988	0.25021	0.23706	0.19936	0.18929	0.20432	0.21403	0.17256	0.21048	0.17199
1517.8	0.29079	0.33169	0.31409	0.29086	0.24173	0.30295	0.28106	0.31724	0.27312	0.27923	0.35949	0.24344	0.28056	0.25064	0.26487	0.30384	0.25425	0.27476	0.26114	0.30075	0.24427	0.24773	0.27071	0.15772	0.23014	0.23641	0.20118	0.24757	0.24002	0.20357	0.19413	0.20683	0.21392	0.17717	0.21119	0.17667
1518.6	0.29158	0.31898	0.31437	0.29162	0.24609	0.30219	0.28678	0.31522	0.2788	0.27682	0.35879	0.23921	0.27958	0.24741	0.26327	0.29884	0.25799	0.27284	0.26408	0.30345	0.24676	0.24685	0.27035	0.15604	0.22973	0.22669	0.19596	0.24202	0.23995	0.19863	0.19742	0.20745	0.21513	0.17801	0.21609	0.17602
1519.5	0.29386	0.31908	0.32239	0.29672	0.24267	0.30273	0.28823	0.31749	0.28089	0.27356	0.35876	0.23119	0.28023	0.24611	0.26519	0.30217	0.25779	0.27294	0.26019	0.30122	0.24557	0.24209	0.27002	0.1579	0.22761	0.22516	0.20058	0.24554	0.24326	0.20073	0.19486	0.2107	0.21	0.17797	0.21568	0.17182
1520.3	0.29811	0.32454	0.32627	0.30908	0.24542	0.31505	0.29657	0.31357	0.29064	0.27533	0.35878	0.23699	0.28775	0.25414	0.26662	0.30809	0.26337	0.28686	0.25947	0.30319	0.25443	0.24289	0.26423	0.15978	0.22951	0.23464	0.19838	0.24656	0.24449	0.21339	0.20325	0.2153	0.21088	0.18071	0.22059	0.17221
1521.1	0.29849	0.32657	0.33105	0.31038	0.24675	0.32655	0.29735	0.31789	0.29957	0.27493	0.35871	0.24209	0.29354	0.25678	0.26496	0.30838	0.26827	0.28753	0.26743	0.30771	0.25779	0.24195	0.26654	0.16297	0.2303	0.23962	0.20184	0.24497	0.24404	0.21538	0.20573	0.21857	0.21617	0.18164	0.22518	0.17874
1522	0.29521	0.32039	0.33443	0.30218	0.24951	0.32585	0.29299	0.306	0.30251	0.27202	0.35723	0.24295	0.28812	0.25245	0.25857	0.30599	0.26647	0.28389	0.26604	0.30581	0.25506	0.23761	0.26466	0.16107	0.22207	0.2344	0.20045	0.2453	0.23638	0.21422	0.20391	0.21203	0.2126	0.17611	0.21898	0.17825
1522.8	0.30533	0.32521	0.33715	0.30611	0.26028	0.3301	0.29545	0.30405	0.30317	0.29034	0.36172	0.25163	0.29374	0.25091	0.25331	0.30853	0.26654	0.28869	0.26575	0.30248	0.2609	0.2463	0.26738	0.16229	0.21961	0.2336	0.21104	0.25055	0.24201	0.21903	0.20756	0.2183	0.21619	0.18037	0.21876	0.17787
1523.7	0.3002	0.3223	0.32789	0.30813	0.26161	0.33339	0.29162	0.29807	0.3011	0.28774	0.36223	0.25711	0.28985	0.25008	0.24513	0.30359	0.26373	0.29342	0.27067	0.29989	0.25845	0.24905	0.26948	0.16046	0.217	0.22654	0.20677	0.24973	0.23833	0.21822	0.21003	0.21444	0.21665	0.1784	0.22099	0.18395
1524.5	0.29635	0.31026	0.32162	0.30454	0.25784	0.3324	0.28266	0.30154	0.28994	0.28796	0.3607	0.25614	0.28312	0.24718	0.23934	0.30065	0.26558	0.28796	0.27044	0.2999	0.24961	0.24624	0.27076	0.15841	0.20956	0.21818	0.20605	0.25006	0.2391	0.21448	0.20665	0.21062	0.2149	0.17949	0.2215	0.18398
1525.4	0.29194	0.3038	0.31055	0.30809	0.25867	0.33145	0.27891	0.30148	0.28667	0.29303	0.36505	0.2575	0.28413	0.25454	0.22999	0.30054	0.26277	0.28693	0.26947	0.2967	0.24595	0.24696	0.2744	0.15754	0.20966	0.2172	0.20255	0.25442	0.24074	0.21515	0.2102	0.2114	0.21207	0.18206	0.22678	0.18172
1526.2	0.29579	0.30097	0.30953	0.31139	0.26331	0.33273	0.28073	0.31557	0.28884	0.29413	0.36625	0.25984	0.28498	0.25828	0.22215	0.29985	0.26582	0.29222	0.26048	0.30434	0.24639	0.2503	0.27491	0.15938	0.21105	0.21467	0.19909	0.25426	0.24412	0.21514	0.21035	0.2168	0.21338	0.1886	0.23046	0.18544
1527.1	0.28851	0.29475	0.30851	0.31142	0.25827	0.3372	0.28061	0.32712	0.28456	0.28492	0.36544	0.25425	0.28092	0.25751	0.22389	0.30171	0.26517	0.29343	0.26207	0.30955	0.24017	0.25036	0.2784	0.15936	0.20956	0.21678	0.18931	0.25194	0.24088	0.21556	0.20826	0.21292	0.21201	0.19061	0.23452	0.19177
1527.9	0.2969	0.29541	0.3155	0.30963	0.2688	0.33363	0.28873	0.33213	0.28559	0.2938	0.36844	0.26017	0.28414	0.26148	0.22597	0.3038	0.2664	0.29178	0.26426	0.31397	0.24561	0.2573	0.28429	0.15933	0.20998	0.22319	0.19515	0.25193	0.24291	0.2139	0.21233	0.21781	0.21595	0.19787	0.24038	0.1953
1528.8	0.29617	0.29505	0.32436	0.30685	0.27211	0.32427	0.28875	0.33327	0.29655	0.29124	0.37213	0.25391	0.28834	0.25919	0.2257	0.30753	0.26495	0.28434	0.26763	0.31697	0.24906	0.25803	0.28629	0.15878	0.20971	0.2255	0.20152	0.25072	0.24243	0.21406	0.21045	0.22116	0.2188	0.19978	0.24216	0.19802
1529.6	0.29987	0.30222	0.33179	0.31184	0.27073	0.32354	0.296	0.33761	0.3063	0.28826	0.37579	0.2526	0.29117	0.25678	0.23232	0.30848	0.26105	0.28436	0.27356	0.32155	0.25302	0.25238	0.28759	0.15817	0.2076	0.23023	0.20397	0.25299	0.23773	0.21856	0.20918	0.22267	0.21986	0.20128	0.24044	0.20157
1530.5	0.29912	0.30146	0.33383	0.31053	0.27201	0.31908	0.30043	0.3448	0.30503	0.29022	0.37927	0.25207	0.29744	0.25125	0.2412	0.31109	0.25568	0.28036	0.28307	0.32469	0.25492	0.25595	0.29335	0.15604	0.20813	0.23034	0.2119	0.25559	0.23769	0.21397	0.20946	0.22577	0.22285	0.20413	0.24515	0.19999
1531.3	0.29935	0.3111	0.32886	0.30836	0.27311	0.31767	0.29919	0.33595	0.30643	0.2924	0.38522	0.25805	0.30481	0.25639	0.23664	0.31282	0.25858	0.27746	0.28056	0.31934	0.2574	0.25522	0.29204	0.16007	0.21326	0.23396	0.21318	0.2566	0.23509	0.21115	0.21353	0.22509	0.22387	0.20839	0.24501	0.2026
1532.1	0.30242	0.32231	0.32919	0.31486	0.27855	0.33196	0.3011	0.34391	0.31459	0.29581	0.39514	0.268	0.3174	0.26661	0.24006	0.32135	0.26479	0.28445	0.28587	0.32589	0.26001	0.25553	0.29297	0.16966	0.21989	0.2394	0.21465	0.26172	0.23964	0.21968	0.21607	0.22653	0.23335	0.21448	0.24819	0.20977
1533	0.30644	0.3201	0.32843	0.31694	0.28267	0.34839	0.31072	0.34284	0.32251	0.29331	0.39685	0.27029	0.32359	0.26839	0.24792	0.3199	0.26498	0.29346	0.28746	0.32596	0.26439	0.25338	0.29813	0.17176	0.22206	0.23966	0.21391	0.26661	0.23925	0.22334	0.22172	0.22491	0.23888	0.21064	0.25284	0.21078
1533.8	0.31909	0.33611	0.32454	0.32152	0.28708	0.36164	0.31704	0.35417	0.33332	0.30146	0.39906	0.27835	0.32939	0.27978	0.24781	0.3278	0.27529	0.30158	0.28581	0.334	0.26569	0.26355	0.30123	0.17615	0.228	0.24467	0.21612	0.26935	0.24759	0.22687	0.22417	0.23059	0.24807	0.21819	0.25904	0.2138
1534.7	0.33221	0.34335	0.32701	0.33319	0.28833	0.36837	0.31295	0.35426	0.34539	0.30288	0.4063	0.28362	0.33815	0.28737	0.2538	0.33177	0.28317	0.30808	0.28828	0.32804	0.26726	0.26311	0.30482	0.18163	0.23004	0.25575	0.21896	0.27099	0.25299	0.23484	0.22757	0.23008	0.25712	0.22069	0.26724	0.21524
1535.5	0.3335	0.33784	0.32642	0.3326	0.29378	0.36571	0.32331	0.35776	0.3459	0.3044	0.40692	0.27848	0.3432	0.28613	0.26292	0.32828	0.28307	0.31087	0.29294	0.32827	0.26539	0.26479	0.3085	0.1809	0.22982	0.25568	0.22372	0.27113	0.25722	0.23648	0.23186	0.23194	0.26218	0.21866	0.26975	0.21623
1536.4	0.33266	0.32602	0.32166	0.33172	0.2944	0.36006	0.31962	0.36158	0.351	0.30222	0.40987	0.27644	0.34318	0.28469	0.2666	0.3263	0.28443	0.30549	0.29073	0.32961	0.26809	0.26632	0.31725	0.17751	0.23014	0.25602	0.23245	0.27109	0.25876	0.23713	0.23109	0.23401	0.26725	0.21984	0.27296	0.21467
1537.2	0.3373	0.33557	0.3227	0.33472	0.29721	0.35717	0.32364	0.36679	0.34979	0.30786	0.41354	0.2864	0.3401	0.29502	0.26337	0.32853	0.28767	0.30203	0.29172	0.33276	0.26763	0.27148	0.32027	0.18148	0.23659	0.26309	0.2344	0.26665	0.26512	0.23196	0.23755	0.24071	0.26933	0.22711	0.27597	0.2207
1538	0.32808	0.31754	0.32515	0.325	0.29566	0.35152	0.31482	0.36169	0.34201	0.30624	0.41717	0.28432	0.34732	0.29047	0.26544	0.32185	0.28102	0.29729	0.29042	0.32998	0.26822	0.27256	0.32838	0.18255	0.23879	0.26238	0.24125	0.26439	0.26186	0.22815	0.23926	0.23733	0.26743	0.22779	0.27963	0.22026
1538.9	0.32683	0.31322	0.31849	0.32423	0.29849	0.35841	0.33125	0.35881	0.34432	0.31426	0.42122	0.28586	0.35114	0.29886	0.26532	0.32177	0.28978	0.29927	0.29597	0.33705	0.27672	0.2781	0.33148	0.18294	0.24676	0.26567	0.24382	0.27248	0.2648	0.22848	0.25033	0.2439	0.26567	0.22997	0.28112	0.2265
1539.7	0.32853	0.31809	0.32229	0.3343	0.29599	0.36484	0.33139	0.36814	0.36226	0.32409	0.42993	0.29362	0.35954	0.30349	0.26653	0.32834	0.29167	0.30138	0.30198	0.34648	0.28691	0.28503	0.34175	0.18446	0.25104	0.27395	0.25024	0.27768	0.26776	0.22917	0.24883	0.25381	0.27306	0.24143	0.2878	0.23084
1540.6	0.32661	0.32065	0.32059	0.33216	0.28588	0.36418	0.33362	0.36985	0.36707	0.33264	0.42716	0.28869	0.35759	0.30102	0.26578	0.32756	0.29065	0.30247	0.30747	0.34716	0.28518	0.2866	0.35014	0.18571	0.24937	0.27414	0.24171	0.27555	0.26868	0.22375	0.25135	0.25437	0.27256	0.24392	0.28892	0.23095
1541.4	0.32626	0.30995	0.31178	0.33336	0.28696	0.36204	0.32814	0.37036	0.37071	0.34762	0.42834	0.28673	0.36699	0.28998	0.26786	0.33445	0.2919	0.30429	0.30507	0.3488	0.2904	0.29641	0.35605	0.18644	0.24491	0.26802	0.24128	0.28386	0.27052	0.22544	0.24999	0.25657	0.2772	0.25094	0.29139	0.23021
1542.3	0.32727	0.31245	0.3118	0.33248	0.28532	0.36634	0.33757	0.38412	0.37192	0.34894	0.42568	0.29654	0.37197	0.28896	0.27769	0.33696	0.29814	0.30911	0.30753	0.35536	0.29288	0.29997	0.36125	0.19043	0.24695	0.26977	0.24432	0.28416	0.27253	0.22693	0.25373	0.2661	0.28644	0.25282	0.2954	0.23525
1543.1	0.32654	0.32293	0.31708	0.33992	0.28873	0.36149	0.33531	0.39383	0.36962	0.3545	0.42459	0.30636	0.37759	0.29229	0.28407	0.34514	0.29579	0.31193	0.30832	0.35912	0.29436	0.30587	0.36956	0.19531	0.25075	0.27432	0.24924	0.28398	0.27526	0.22736	0.25489	0.26775	0.29174	0.26321	0.29789	0.24119
1543.9	0.32211	0.31665	0.30755	0.33922	0.28753	0.35902	0.33192	0.39427	0.36409	0.34591	0.41897	0.30958	0.37971	0.29024	0.28303	0.3485	0.29533	0.3131	0.30303	0.35976	0.29215	0.30712	0.37305	0.19669	0.25173	0.27528	0.24791	0.28677	0.27361	0.2288	0.25376	0.26462	0.29102	0.25875	0.29724	0.2397
1544.8	0.32913	0.32017	0.31423	0.33911	0.29526	0.35972	0.32985	0.39211	0.36543	0.3453	0.4208	0.31415	0.38684	0.29354	0.28975	0.35623	0.3025	0.31664	0.30477	0.36354	0.29607	0.31248	0.37295	0.20044	0.25647	0.28415	0.26299	0.29236	0.2794	0.22572	0.25473	0.26767	0.29831	0.2644	0.30192	0.24449
1545.6	0.32163	0.32592	0.32144	0.33793	0.28717	0.35303	0.33023	0.39197	0.36939	0.33452	0.41953	0.31687	0.38883	0.30127	0.29556	0.35229	0.30021	0.31912	0.30771	0.36352	0.30062	0.31166	0.37868	0.20133	0.25949	0.28818	0.26799	0.28957	0.27581	0.22484	0.25333	0.2689	0.30372	0.2644	0.30158	0.24915
1546.5	0.32904	0.3298	0.32569	0.34765	0.29741	0.35564	0.32951	0.38813	0.38307	0.33997	0.42685	0.31597	0.39409	0.30568	0.29428	0.35821	0.30757	0.32666	0.31698	0.36535	0.31309	0.3201	0.39006	0.20239	0.26406	0.29413	0.27605	0.29893	0.28643	0.22645	0.26004	0.27008	0.31245	0.27648	0.30592	0.25556
1547.3	0.32367	0.31896	0.3138	0.34157	0.29299	0.3573	0.33006	0.3736	0.38337	0.33067	0.4243	0.30427	0.3871	0.3013	0.28743	0.35033	0.30407	0.32173	0.31871	0.35885	0.31157	0.31802	0.39564	0.19965	0.25669	0.2898	0.26634	0.29463	0.28513	0.22011	0.2563	0.26655	0.318	0.27401	0.30443	0.25174
1548.1	0.32641	0.32006	0.31808	0.33433	0.28662	0.35824	0.32716	0.37165	0.38084	0.32734	0.41914	0.29918	0.38449	0.30528	0.2917	0.3472	0.30513	0.32186	0.31945	0.36263	0.31612	0.31938	0.39861	0.19967	0.25562	0.29051	0.2701	0.29451	0.2884	0.21569	0.25957	0.27061	0.31942	0.27741	0.30384	0.25389
1549	0.32741	0.32084	0.31908	0.34356	0.28673	0.35735	0.33386	0.37232	0.37632	0.32651	0.42173	0.30009	0.3868	0.3065	0.2917	0.34739	0.30177	0.32764	0.32269	0.36626	0.32578	0.32457	0.41019	0.1991	0.2601	0.28778	0.26948	0.29922	0.28932	0.21527	0.26564	0.27877	0.31895	0.2746	0.30717	0.25654
1549.8	0.33016	0.3157	0.31153	0.33884	0.28573	0.35989	0.33245	0.37814	0.3618	0.32871	0.41862	0.29667	0.38593	0.30248	0.28473	0.34777	0.30633	0.32762	0.32298	0.36866	0.33001	0.32911	0.41376	0.20124	0.26311	0.29335	0.27217	0.30032	0.29616	0.20963	0.26764	0.27869	0.31934	0.2752	0.30831	0.25749
1550.7	0.32215	0.30996	0.30493	0.33768	0.29106	0.35637	0.33201	0.37533	0.35237	0.31998	0.40864	0.28967	0.37643	0.30192	0.28279	0.3399	0.30659	0.32583	0.31969	0.3678	0.32853	0.32755	0.40951	0.20118	0.26052	0.29559	0.25855	0.29491	0.2993	0.20484	0.25849	0.27618	0.31144	0.26467	0.30102	0.25763
1551.5	0.32327	0.31306	0.3115	0.33504	0.29346	0.35413	0.3261	0.38025	0.3547	0.32299	0.40433	0.29416	0.38175	0.29799	0.28626	0.34205	0.3098	0.33195	0.31774	0.37545	0.33396	0.34154	0.41152	0.2068	0.26479	0.29962	0.26937	0.30054	0.30398	0.20686	0.26074	0.27969	0.3124	0.26714	0.3027	0.26338
1552.4	0.32069	0.31561	0.31521	0.34176	0.29764	0.35836	0.32805	0.37931	0.3554	0.32397	0.39962	0.29617	0.37921	0.29439	0.28232	0.33952	0.30449	0.34087	0.32378	0.3752	0.3335	0.34704	0.41529	0.21052	0.26489	0.29953	0.26998	0.3033	0.30767	0.20875	0.2611	0.27671	0.31497	0.27058	0.30865	0.26344
1553.2	0.31781	0.30974	0.31208	0.33993	0.29837	0.36377	0.33057	0.37538	0.35392	0.31648	0.38711	0.29406	0.37613	0.28886	0.28454	0.33603	0.30026	0.34219	0.32218	0.37176	0.3305	0.34373	0.40951	0.21313	0.26257	0.30252	0.27009	0.29973	0.30795	0.20855	0.26126	0.26859	0.31515	0.27537	0.30574	0.2627
1554.1	0.326	0.30998	0.31476	0.351	0.31205	0.37361	0.3345	0.37824	0.36371	0.31478	0.39143	0.29186	0.38386	0.29383	0.28614	0.33986	0.30686	0.34757	0.33309	0.37661	0.33441	0.34847	0.41618	0.21555	0.26731	0.30413	0.27087	0.30657	0.31249	0.21463	0.26519	0.27113	0.31381	0.2771	0.31107	0.2656
1554.9	0.32893	0.3147	0.32024	0.35235	0.30949	0.37556	0.33784	0.37549	0.36018	0.32184	0.39215	0.29741	0.39299	0.30106	0.28249	0.34014	0.30592	0.34573	0.33971	0.38243	0.33836	0.35867	0.41876	0.22028	0.27616	0.30364	0.27928	0.31249	0.31309	0.21242	0.2735	0.27137	0.31598	0.28541	0.3164	0.26803
1555.7	0.33055	0.30694	0.32015	0.34518	0.31028	0.37257	0.3287	0.37119	0.35091	0.31193	0.38932	0.28628	0.38576	0.3025	0.27434	0.33051	0.30134	0.33858	0.33551	0.37644	0.33813	0.34977	0.40904	0.21546	0.27389	0.30049	0.27119	0.30853	0.3115	0.20531	0.26634	0.26195	0.3114	0.2821	0.31532	0.26108
1556.6	0.33741	0.30632	0.31983	0.336	0.31239	0.36896	0.33111	0.37011	0.34658	0.3118	0.39538	0.28476	0.38999	0.30427	0.27411	0.3306	0.30657	0.33304	0.34002	0.37601	0.34403	0.34944	0.40723	0.2164	0.28024	0.29992	0.27503	0.30921	0.31217	0.19771	0.27145	0.26456	0.31287	0.28279	0.31451	0.26752
1557.4	0.33701	0.31046	0.31717	0.32855	0.30676	0.36693	0.3292	0.3685	0.33938	0.31056	0.39685	0.27677	0.38872	0.30223	0.26636	0.32628	0.30394	0.33099	0.3418	0.37585	0.34176	0.35097	0.4044	0.21588	0.27644	0.29387	0.26644	0.31017	0.31132	0.19653	0.26947	0.26098	0.31106	0.27777	0.31463	0.26624
1558.3	0.32753	0.31038	0.32247	0.32274	0.29711	0.36146	0.32841	0.35586	0.32812	0.30651	0.38905	0.27639	0.38224	0.29722	0.26792	0.31898	0.29202	0.32469	0.33924	0.37376	0.33576	0.33878	0.39112	0.21243	0.27108	0.29303	0.26678	0.30455	0.31036	0.18822	0.26738	0.25756	0.30358	0.27824	0.3106	0.26415
1559.1	0.32609	0.31042	0.31769	0.31945	0.29504	0.3541	0.32506	0.36082	0.32826	0.29411	0.3902	0.27297	0.37845	0.28751	0.26355	0.31789	0.29117	0.32016	0.33293	0.37192	0.33166	0.32832	0.38781	0.21029	0.2682	0.28834	0.26445	0.30332	0.30839	0.18692	0.26458	0.25909	0.29952	0.27119	0.31142	0.26382
1559.9	0.3245	0.31977	0.31075	0.32423	0.29541	0.35371	0.32848	0.36321	0.32817	0.29689	0.38733	0.27843	0.37991	0.29048	0.26338	0.32133	0.2902	0.32127	0.33286	0.37772	0.32633	0.322	0.38698	0.20832	0.27225	0.29102	0.26792	0.30518	0.31066	0.18788	0.26702	0.26267	0.29487	0.26967	0.31502	0.26308
1560.8	0.31648	0.3272	0.31158	0.33172	0.30368	0.34934	0.32503	0.36572	0.33119	0.30097	0.38359	0.27823	0.3754	0.29362	0.2599	0.31416	0.29026	0.31923	0.3294	0.379	0.32057	0.31617	0.37832	0.20693	0.27005	0.29601	0.26168	0.30184	0.31312	0.18702	0.2648	0.25959	0.2915	0.26869	0.31326	0.25762
1561.6	0.30916	0.32615	0.30773	0.33019	0.30241	0.34599	0.31563	0.36179	0.32826	0.29907	0.38059	0.27706	0.36919	0.29622	0.24972	0.30939	0.29136	0.31316	0.3184	0.38438	0.31559	0.30858	0.36372	0.20165	0.26921	0.29956	0.25692	0.30231	0.30813	0.17959	0.26398	0.26118	0.28803	0.26978	0.31296	0.25304
1562.4	0.31298	0.33342	0.30033	0.32949	0.30362	0.33942	0.31095	0.3581	0.32848	0.29603	0.38011	0.27389	0.36271	0.29889	0.2415	0.3043	0.29424	0.3089	0.3106	0.38306	0.3102	0.30667	0.35337	0.20096	0.26646	0.29598	0.24988	0.30191	0.30155	0.1758	0.26075	0.257	0.29066	0.26797	0.31017	0.2476
1563.3	0.31606	0.33461	0.30707	0.32907	0.29991	0.34711	0.30973	0.35037	0.33301	0.29878	0.37996	0.26673	0.3598	0.29645	0.25513	0.30618	0.29189	0.31553	0.30959	0.37823	0.30655	0.30003	0.3378	0.1955	0.26113	0.2933	0.2502	0.30182	0.29619	0.17474	0.25594	0.2503	0.29109	0.27026	0.31244	0.24279
1564.1	0.31376	0.33016	0.31353	0.32994	0.29824	0.34866	0.31247	0.35559	0.32841	0.30207	0.37525	0.26551	0.35828	0.28807	0.26079	0.30429	0.28925	0.30946	0.30674	0.37678	0.30798	0.29645	0.32606	0.19575	0.25797	0.28399	0.24891	0.29705	0.29046	0.16794	0.25138	0.24929	0.29167	0.27128	0.31093	0.24572
1565	0.31971	0.32412	0.31328	0.32673	0.29438	0.34586	0.31261	0.34954	0.32561	0.29076	0.37623	0.26245	0.35524	0.28557	0.26668	0.31114	0.28896	0.30428	0.30302	0.37185	0.30423	0.28655	0.31911	0.19103	0.25691	0.28036	0.24855	0.29352	0.28566	0.16722	0.24915	0.24768	0.28909	0.26943	0.31388	0.24073
1565.8	0.32546	0.3263	0.32142	0.32266	0.29444	0.349	0.31811	0.35715	0.33009	0.28627	0.38074	0.26334	0.35759	0.28406	0.2742	0.31286	0.29002	0.30659	0.30734	0.36658	0.3019	0.2839	0.31725	0.18759	0.25793	0.27553	0.252	0.2896	0.28452	0.16976	0.24242	0.24886	0.291	0.27635	0.31445	0.24193
1566.6	0.33163	0.33189	0.33157	0.32805	0.29819	0.35349	0.32036	0.36575	0.33912	0.29372	0.38554	0.27349	0.36779	0.28356	0.28906	0.31746	0.28549	0.32153	0.31465	0.36642	0.30292	0.28623	0.31576	0.18716	0.25703	0.27762	0.25644	0.29304	0.28128	0.17031	0.24295	0.24922	0.29541	0.28184	0.32121	0.24747
1567.5	0.3257	0.32371	0.32472	0.32068	0.29036	0.33999	0.31611	0.35857	0.32653	0.28977	0.37979	0.27548	0.35945	0.27937	0.27934	0.30719	0.27004	0.30485	0.311	0.36021	0.28933	0.27341	0.306	0.1817	0.24628	0.26677	0.24815	0.28029	0.27061	0.15522	0.24278	0.24325	0.29086	0.27847	0.31771	0.24399
1568.3	0.3265	0.32545	0.32278	0.32164	0.28928	0.341	0.31535	0.35364	0.33339	0.28939	0.38559	0.27823	0.35844	0.27827	0.27773	0.30899	0.27057	0.30829	0.31609	0.35629	0.28557	0.2678	0.30213	0.17979	0.24141	0.26801	0.24156	0.2787	0.26384	0.15828	0.24667	0.24403	0.2913	0.27887	0.31833	0.24253
1569.2	0.32899	0.32705	0.32063	0.31911	0.28804	0.35022	0.31076	0.35158	0.32648	0.29487	0.38936	0.27405	0.3521	0.2733	0.27355	0.29962	0.26164	0.31151	0.31367	0.35168	0.27821	0.2638	0.29439	0.17602	0.2348	0.25693	0.23995	0.27515	0.25242	0.15431	0.2421	0.24177	0.28471	0.278	0.31899	0.24123
1570	0.32842	0.32503	0.31619	0.32878	0.30078	0.34136	0.30957	0.34791	0.32552	0.30038	0.39163	0.27605	0.35085	0.27503	0.27709	0.30494	0.26245	0.30792	0.31316	0.34846	0.2754	0.26084	0.28901	0.17885	0.23218	0.25374	0.23837	0.27017	0.24943	0.14724	0.24312	0.23775	0.28284	0.27306	0.32369	0.24397
1570.8	0.31378	0.30275	0.30597	0.31359	0.29529	0.33644	0.30803	0.34498	0.32074	0.28978	0.38457	0.26833	0.33551	0.26704	0.27161	0.29419	0.26108	0.29329	0.30648	0.34364	0.26446	0.25406	0.28294	0.17733	0.22887	0.24448	0.22643	0.26059	0.24507	0.14587	0.24289	0.23564	0.27766	0.26941	0.32156	0.23991
1571.7	0.30977	0.30035	0.30357	0.31642	0.3062	0.3392	0.30883	0.34102	0.32248	0.29188	0.37938	0.26789	0.3338	0.26915	0.27185	0.29594	0.27126	0.29836	0.30742	0.34232	0.26512	0.25782	0.28129	0.176	0.23071	0.2521	0.22643	0.2636	0.24917	0.15349	0.24446	0.23748	0.27915	0.26969	0.31988	0.23952
1572.5	0.30579	0.30115	0.30442	0.30972	0.31015	0.33788	0.30518	0.33538	0.31506	0.28997	0.38054	0.26136	0.3292	0.26965	0.27065	0.29139	0.27226	0.29684	0.30379	0.34102	0.26001	0.25323	0.28177	0.17234	0.22798	0.2544	0.22207	0.25981	0.25029	0.15132	0.24019	0.2384	0.27742	0.26755	0.31732	0.23744
1573.3	0.3005	0.2831	0.30443	0.30641	0.3056	0.3323	0.30153	0.33876	0.31336	0.28231	0.37328	0.26095	0.32751	0.25996	0.27185	0.29232	0.2719	0.2894	0.29665	0.34326	0.25989	0.24749	0.27799	0.17374	0.22509	0.25021	0.21077	0.25685	0.24964	0.14984	0.23876	0.23564	0.27963	0.26352	0.31546	0.2391
1574.2	0.30472	0.28174	0.31763	0.30717	0.30379	0.34042	0.30216	0.33978	0.31355	0.28708	0.37292	0.26535	0.32965	0.26086	0.27682	0.28955	0.27711	0.29097	0.2988	0.3443	0.26232	0.24704	0.28364	0.16931	0.22739	0.25102	0.2106	0.26045	0.25221	0.157	0.24145	0.23803	0.27785	0.2618	0.31618	0.23952
1575	0.30915	0.28855	0.31399	0.30271	0.30355	0.34285	0.29525	0.33374	0.30638	0.2897	0.36632	0.25688	0.32996	0.26617	0.27378	0.2853	0.27639	0.28971	0.29997	0.34131	0.25989	0.24128	0.28329	0.16411	0.22585	0.25284	0.21128	0.25554	0.25009	0.15599	0.23497	0.23537	0.27146	0.25863	0.31358	0.23609
1575.8	0.30929	0.29384	0.31831	0.3026	0.29971	0.34421	0.29554	0.33933	0.30108	0.29323	0.37614	0.2557	0.32993	0.26584	0.27682	0.28844	0.27184	0.28349	0.29843	0.34544	0.25834	0.23901	0.28132	0.16684	0.22358	0.24716	0.20875	0.25182	0.24493	0.15009	0.23376	0.23079	0.26613	0.26074	0.31099	0.23565
1576.7	0.31217	0.29238	0.31137	0.2932	0.29405	0.34266	0.29095	0.341	0.29977	0.29262	0.37966	0.25805	0.32912	0.26306	0.27469	0.2822	0.26539	0.28155	0.29742	0.34584	0.25747	0.24106	0.27754	0.16842	0.2221	0.24209	0.20192	0.24888	0.24119	0.14628	0.23384	0.22452	0.25991	0.25694	0.31199	0.23587
1577.5	0.30885	0.3105	0.31328	0.29578	0.29847	0.33166	0.29192	0.33519	0.30356	0.29591	0.37552	0.25996	0.3299	0.26686	0.2733	0.28488	0.26848	0.28162	0.3035	0.34309	0.253	0.24553	0.27621	0.16907	0.21925	0.25118	0.20608	0.25237	0.24375	0.1418	0.2338	0.22151	0.25863	0.25598	0.30495	0.23427
1578.4	0.30002	0.30184	0.29538	0.28619	0.28566	0.32459	0.28837	0.33344	0.29596	0.28486	0.37177	0.25359	0.31481	0.2528	0.26432	0.28016	0.25424	0.27529	0.30128	0.33955	0.24763	0.23638	0.26472	0.17001	0.213	0.24719	0.19132	0.24782	0.23619	0.13294	0.2316	0.21531	0.24879	0.25038	0.2976	0.22655
1579.2	0.30455	0.31166	0.31044	0.30821	0.29637	0.33075	0.29577	0.34118	0.30834	0.29146	0.38697	0.26222	0.31848	0.25443	0.27228	0.29206	0.26249	0.28538	0.30427	0.34617	0.25317	0.24452	0.27272	0.17566	0.21628	0.24915	0.19752	0.25455	0.2409	0.13493	0.24085	0.21882	0.25454	0.24954	0.3015	0.22922
1580	0.30417	0.30345	0.30062	0.29825	0.29193	0.32928	0.28576	0.33932	0.30576	0.27949	0.36987	0.25824	0.31033	0.24853	0.26164	0.28485	0.26159	0.28927	0.29367	0.3427	0.2506	0.23861	0.2706	0.17411	0.21249	0.2486	0.19354	0.24826	0.23713	0.13441	0.23425	0.21577	0.25117	0.2386	0.29605	0.22122
1580.9	0.29789	0.30112	0.30572	0.30834	0.2867	0.32246	0.28899	0.33939	0.30002	0.26872	0.3649	0.25792	0.30168	0.24246	0.25957	0.28937	0.26271	0.2848	0.29667	0.33542	0.24461	0.23333	0.27075	0.17527	0.21193	0.2463	0.19978	0.24552	0.23454	0.13283	0.22959	0.20896	0.24712	0.23393	0.29192	0.2184
1581.7	0.30358	0.30328	0.30932	0.31069	0.28803	0.32941	0.2954	0.3495	0.30034	0.27295	0.37019	0.263	0.30322	0.24755	0.26005	0.29384	0.26687	0.28693	0.29875	0.34112	0.24747	0.23235	0.27456	0.17669	0.2118	0.24667	0.20261	0.24249	0.23633	0.13747	0.23071	0.20936	0.24673	0.23396	0.29539	0.21942
1582.5	0.29747	0.31242	0.30539	0.30653	0.28792	0.32515	0.29141	0.3347	0.29591	0.26717	0.3645	0.25803	0.30073	0.24831	0.25421	0.28911	0.26749	0.28599	0.28989	0.33352	0.23841	0.22692	0.27554	0.17067	0.20403	0.24635	0.20462	0.23373	0.23518	0.13485	0.22301	0.20095	0.24066	0.22594	0.28874	0.21775
1583.4	0.28971	0.29991	0.29697	0.29435	0.269	0.31144	0.29022	0.32011	0.28435	0.25905	0.34985	0.2482	0.29155	0.23877	0.23803	0.28239	0.25774	0.2789	0.27863	0.32329	0.2306	0.21516	0.26515	0.16596	0.1949	0.23709	0.19988	0.22577	0.22489	0.1296	0.2137	0.1899	0.23007	0.22114	0.2793	0.21117
1584.2	0.29059	0.31677	0.30204	0.30098	0.27165	0.31519	0.29766	0.32541	0.29089	0.26748	0.36478	0.25416	0.29971	0.25071	0.24419	0.28554	0.25868	0.28286	0.28416	0.32615	0.23567	0.2251	0.27517	0.16686	0.20327	0.24785	0.20009	0.22633	0.22795	0.1342	0.21337	0.18919	0.23114	0.22894	0.28137	0.22081
1585	0.28465	0.31166	0.30274	0.29221	0.26922	0.3173	0.28986	0.31938	0.30004	0.27245	0.35216	0.2477	0.29754	0.25344	0.24662	0.27992	0.25425	0.28198	0.27259	0.32979	0.2379	0.22251	0.2696	0.16288	0.19748	0.24777	0.19476	0.22306	0.22316	0.13229	0.21025	0.18954	0.23273	0.22775	0.27584	0.21434
1585.9	0.27697	0.30441	0.30055	0.2896	0.26932	0.31772	0.27989	0.30494	0.29276	0.26571	0.3445	0.24329	0.28733	0.25205	0.24385	0.27349	0.25408	0.2784	0.26431	0.32038	0.23588	0.2214	0.26216	0.15777	0.20146	0.24404	0.1849	0.21739	0.21651	0.12891	0.20942	0.18036	0.22788	0.2238	0.26993	0.21295
1586.7	0.28712	0.30142	0.3155	0.29375	0.27553	0.31797	0.28056	0.30644	0.29524	0.26897	0.34491	0.24509	0.29502	0.25268	0.25296	0.2741	0.25771	0.28293	0.26607	0.32356	0.23835	0.22611	0.26242	0.16207	0.20435	0.24402	0.18794	0.2175	0.21379	0.13218	0.21396	0.17982	0.23308	0.22972	0.26986	0.21732
1587.6	0.29191	0.30985	0.32257	0.29735	0.28305	0.3237	0.27778	0.31374	0.29579	0.27306	0.34649	0.25207	0.29342	0.25146	0.25793	0.27658	0.2568	0.28006	0.26406	0.32655	0.24156	0.23008	0.26198	0.16476	0.21215	0.24924	0.18673	0.2141	0.2176	0.13507	0.21249	0.18391	0.23635	0.23084	0.27209	0.21988
1588.4	0.29134	0.29682	0.31612	0.29878	0.2786	0.31339	0.27578	0.3063	0.29411	0.2686	0.34108	0.24567	0.28474	0.23841	0.25193	0.27502	0.25162	0.27416	0.2657	0.31819	0.23836	0.21994	0.25718	0.1617	0.20369	0.2378	0.18049	0.214	0.21458	0.1316	0.21604	0.18679	0.23435	0.22203	0.27186	0.21273
1589.2	0.29169	0.30131	0.31822	0.30636	0.28337	0.31414	0.27787	0.30707	0.28466	0.26707	0.34478	0.24879	0.2856	0.23628	0.24802	0.2836	0.25593	0.27426	0.26655	0.3174	0.23164	0.22512	0.25978	0.16224	0.20958	0.23455	0.1779	0.21466	0.21947	0.13483	0.22236	0.18606	0.23071	0.22632	0.27383	0.2184
1590.1	0.28551	0.30624	0.31189	0.29778	0.2783	0.30782	0.28893	0.31125	0.28565	0.264	0.3525	0.24145	0.29208	0.23139	0.24516	0.28113	0.24912	0.2752	0.26605	0.3179	0.23233	0.22132	0.26592	0.16028	0.2067	0.23537	0.17523	0.21386	0.21862	0.13562	0.21949	0.18852	0.22918	0.22246	0.27753	0.21526
1590.9	0.28051	0.3084	0.30949	0.30048	0.27682	0.3143	0.29031	0.32436	0.29104	0.26605	0.3539	0.24526	0.29189	0.23447	0.24394	0.28327	0.24744	0.27521	0.26615	0.3215	0.23455	0.2249	0.26556	0.16176	0.21211	0.23415	0.17809	0.21166	0.22055	0.14059	0.22135	0.19827	0.23096	0.22176	0.28223	0.21407
1591.7	0.26877	0.29515	0.30497	0.29582	0.27995	0.30394	0.28036	0.31951	0.28758	0.26139	0.34706	0.24194	0.29294	0.23416	0.24793	0.27754	0.24442	0.26927	0.26288	0.31626	0.23296	0.22155	0.26183	0.15663	0.20469	0.23199	0.17131	0.20954	0.21864	0.13596	0.22119	0.19555	0.22636	0.21878	0.27708	0.20829
1592.6	0.26421	0.29947	0.30837	0.29097	0.27793	0.30082	0.27626	0.325	0.28542	0.25434	0.34195	0.24686	0.29421	0.23374	0.24807	0.27647	0.24125	0.26614	0.25431	0.32318	0.23257	0.21863	0.2557	0.15502	0.20493	0.23694	0.16854	0.20572	0.21872	0.13686	0.21499	0.19469	0.22587	0.21736	0.27419	0.20971
1593.4	0.26519	0.28842	0.29798	0.28492	0.26672	0.28924	0.2805	0.32114	0.28174	0.25215	0.33802	0.24202	0.2935	0.22687	0.24882	0.2675	0.2321	0.26167	0.25427	0.31668	0.22707	0.21216	0.25172	0.15089	0.20061	0.23677	0.16837	0.20084	0.20972	0.13309	0.21192	0.19172	0.221	0.21029	0.27531	0.20254
1594.2	0.27252	0.2768	0.30015	0.29008	0.26495	0.29032	0.27105	0.3215	0.28429	0.25392	0.33273	0.23718	0.28821	0.2223	0.25296	0.26373	0.23101	0.25682	0.25466	0.31966	0.22077	0.20627	0.24672	0.14981	0.20206	0.23622	0.17011	0.20178	0.21017	0.13565	0.21364	0.1912	0.21804	0.21083	0.27128	0.20342
1595.1	0.27334	0.27617	0.29615	0.28773	0.26014	0.27696	0.26265	0.31507	0.28253	0.25817	0.32824	0.22916	0.28061	0.2232	0.24678	0.25828	0.22508	0.25015	0.24653	0.31698	0.21906	0.20289	0.24473	0.14519	0.20009	0.24092	0.16179	0.2027	0.20965	0.12791	0.2053	0.18568	0.21103	0.21163	0.26851	0.20253
1595.9	0.28262	0.28293	0.29411	0.29688	0.25842	0.28703	0.26532	0.32725	0.28179	0.25842	0.33361	0.22789	0.28262	0.22537	0.24369	0.26803	0.2276	0.25006	0.24918	0.32502	0.21856	0.20519	0.24459	0.14449	0.20651	0.24759	0.16279	0.20942	0.21119	0.12929	0.20758	0.18644	0.21327	0.21247	0.27087	0.21182
1596.7	0.28418	0.27831	0.28997	0.29685	0.26022	0.2911	0.26654	0.3217	0.28369	0.26385	0.3269	0.22227	0.2781	0.22263	0.2407	0.26714	0.22757	0.25137	0.25	0.31493	0.21059	0.20996	0.24142	0.14189	0.20521	0.2405	0.16042	0.20771	0.21356	0.12887	0.21211	0.1818	0.20894	0.21286	0.27052	0.2071
1597.6	0.28921	0.28837	0.29846	0.29947	0.27154	0.30648	0.26687	0.32809	0.29545	0.27474	0.33231	0.22738	0.28045	0.22596	0.24493	0.27711	0.23185	0.26063	0.25018	0.32067	0.21945	0.21508	0.24073	0.14423	0.2074	0.24107	0.16419	0.21087	0.22115	0.13528	0.21426	0.18576	0.21783	0.21801	0.27055	0.21021
1598.4	0.28532	0.29526	0.2975	0.29444	0.2812	0.30716	0.2646	0.32878	0.29155	0.27336	0.33246	0.24031	0.28402	0.22808	0.23995	0.27623	0.2356	0.26155	0.24371	0.31561	0.21809	0.2138	0.23987	0.14198	0.20778	0.23795	0.16104	0.20351	0.22442	0.13526	0.21358	0.18874	0.21817	0.2207	0.26854	0.20771
1599.2	0.27881	0.28805	0.28905	0.2926	0.28278	0.31505	0.26711	0.32274	0.28449	0.26657	0.32666	0.24173	0.28638	0.20914	0.2375	0.27701	0.23654	0.26261	0.24288	0.30765	0.21076	0.20528	0.23684	0.13994	0.20275	0.23291	0.15703	0.20117	0.22041	0.1374	0.21518	0.1811	0.21986	0.21393	0.26649	0.19672
1600.1	0.28236	0.29132	0.28448	0.28446	0.28912	0.3187	0.27733	0.32133	0.29219	0.27124	0.33315	0.24294	0.28511	0.20724	0.23499	0.26689	0.23636	0.26585	0.24739	0.30758	0.21282	0.20307	0.24191	0.13976	0.20344	0.2293	0.15417	0.19692	0.22313	0.14105	0.21711	0.18171	0.22122	0.21485	0.26885	0.19212
1600.9	0.28682	0.29855	0.29504	0.29142	0.29187	0.32375	0.27786	0.32657	0.29195	0.27424	0.3435	0.25076	0.29574	0.20937	0.24859	0.27116	0.24329	0.26398	0.25684	0.3162	0.22189	0.20219	0.2469	0.14418	0.20794	0.2368	0.16453	0.20089	0.22485	0.14195	0.21661	0.18743	0.22811	0.21402	0.27106	0.19895
1601.7	0.28369	0.29456	0.28791	0.29162	0.28464	0.31719	0.27766	0.33263	0.28795	0.26428	0.3411	0.24872	0.29347	0.21032	0.24526	0.26366	0.24118	0.25785	0.25832	0.31634	0.22132	0.19548	0.25047	0.14113	0.20376	0.23597	0.15978	0.20294	0.21943	0.13506	0.21552	0.18761	0.22313	0.21016	0.27055	0.19342
1602.6	0.28621	0.29466	0.28327	0.29231	0.27043	0.31802	0.28305	0.33185	0.29003	0.2685	0.34046	0.24745	0.29104	0.20828	0.25029	0.25944	0.23644	0.2564	0.26539	0.31612	0.22157	0.20351	0.25121	0.14443	0.20139	0.23725	0.16598	0.20292	0.21371	0.13087	0.21528	0.19027	0.22212	0.20925	0.27181	0.19188
1603.4	0.29385	0.30353	0.29408	0.30338	0.27238	0.31919	0.28873	0.34311	0.30299	0.27076	0.3499	0.25958	0.29687	0.22109	0.26143	0.26359	0.23536	0.25913	0.27102	0.32727	0.22821	0.20888	0.25547	0.15053	0.20506	0.23826	0.17532	0.20782	0.21914	0.13252	0.21679	0.20323	0.22529	0.21326	0.27368	0.20023
1604.2	0.28533	0.29889	0.29423	0.30218	0.26335	0.30719	0.27459	0.33756	0.29984	0.26733	0.34038	0.25903	0.29225	0.215	0.2639	0.26618	0.2326	0.25299	0.26254	0.32169	0.22228	0.20511	0.24809	0.14686	0.19596	0.23355	0.17253	0.20738	0.21207	0.12431	0.20588	0.19945	0.21754	0.21083	0.26887	0.1923
1605.1	0.28882	0.30075	0.28939	0.29454	0.26982	0.31558	0.28136	0.34647	0.30859	0.2706	0.34603	0.25481	0.29621	0.21979	0.25846	0.2656	0.23645	0.2629	0.25762	0.32353	0.22059	0.20521	0.25354	0.1467	0.19591	0.23261	0.16834	0.21077	0.21689	0.12487	0.20753	0.19937	0.2136	0.21525	0.2712	0.18773
1605.9	0.29304	0.29765	0.28854	0.28815	0.2751	0.3132	0.27514	0.33948	0.30717	0.27499	0.34974	0.25059	0.29642	0.21961	0.26354	0.26318	0.2386	0.26456	0.25234	0.32115	0.215	0.20676	0.24895	0.14599	0.19415	0.23353	0.16639	0.20544	0.21803	0.12618	0.20483	0.19629	0.20921	0.21827	0.26866	0.19286
1606.7	0.30102	0.30149	0.30126	0.29914	0.28143	0.31855	0.277	0.34864	0.30823	0.27369	0.35347	0.24838	0.30226	0.22069	0.27112	0.27634	0.24032	0.26739	0.25437	0.32937	0.21692	0.20364	0.24728	0.14454	0.19253	0.2324	0.16539	0.21567	0.21916	0.12964	0.20497	0.19442	0.20969	0.21799	0.26735	0.19093
1607.6	0.30614	0.29652	0.30089	0.29142	0.28558	0.32499	0.27512	0.34725	0.30947	0.28072	0.35355	0.24163	0.29848	0.21871	0.26534	0.27192	0.24261	0.26736	0.25731	0.32928	0.21973	0.2101	0.24452	0.14339	0.18599	0.22837	0.16483	0.21304	0.21391	0.12424	0.20818	0.19101	0.21142	0.21923	0.26524	0.18989
1608.4	0.31464	0.30909	0.31548	0.30381	0.29386	0.33621	0.2879	0.35002	0.32045	0.28555	0.36231	0.25266	0.30878	0.22531	0.26687	0.27831	0.24983	0.27828	0.27022	0.33374	0.2265	0.21056	0.2529	0.15028	0.19135	0.23107	0.1761	0.21591	0.22076	0.12794	0.21581	0.19492	0.22083	0.21994	0.27109	0.19945
1609.2	0.31014	0.30199	0.32129	0.30232	0.28812	0.32459	0.28261	0.33891	0.31085	0.27455	0.35692	0.24989	0.2977	0.21403	0.26431	0.27533	0.24226	0.27027	0.27268	0.32712	0.22372	0.20719	0.24426	0.14697	0.18068	0.22282	0.17619	0.20738	0.2104	0.12283	0.20877	0.1876	0.22339	0.2172	0.27206	0.19351
1610.1	0.31434	0.30518	0.32973	0.31453	0.29188	0.33064	0.29241	0.34421	0.32409	0.28138	0.36235	0.25964	0.30299	0.21445	0.25826	0.27978	0.24418	0.27091	0.28268	0.3288	0.23409	0.21228	0.24855	0.14888	0.18384	0.2251	0.18018	0.21511	0.21552	0.12387	0.21656	0.19014	0.23555	0.21859	0.27658	0.19474
1610.9	0.31115	0.29683	0.32463	0.31329	0.29162	0.32416	0.28761	0.34283	0.33124	0.28404	0.35831	0.26589	0.29777	0.20948	0.25311	0.2777	0.24661	0.27243	0.28084	0.32601	0.23628	0.21196	0.2482	0.15222	0.18217	0.22231	0.18204	0.21045	0.21698	0.11839	0.21828	0.19432	0.24	0.22299	0.27854	0.2002
1611.7	0.30814	0.29779	0.32789	0.30802	0.28839	0.32136	0.28577	0.34406	0.33288	0.27824	0.35827	0.25892	0.29735	0.21302	0.25402	0.28148	0.2472	0.27233	0.27832	0.32115	0.23733	0.2076	0.24861	0.15047	0.18307	0.22326	0.18445	0.20874	0.22116	0.11839	0.2096	0.19245	0.24043	0.22111	0.28233	0.19765
1612.5	0.30056	0.29227	0.3274	0.29797	0.28893	0.3206	0.27781	0.33987	0.32063	0.27314	0.35713	0.24498	0.29279	0.21422	0.25228	0.27787	0.24618	0.26911	0.2712	0.31851	0.23386	0.21101	0.24405	0.14731	0.17923	0.22658	0.18478	0.20665	0.21949	0.11485	0.20441	0.19086	0.2382	0.22391	0.27832	0.19472
1613.4	0.30568	0.29954	0.32777	0.30573	0.29472	0.32308	0.28091	0.33731	0.33002	0.28652	0.35925	0.24839	0.29459	0.22087	0.25689	0.27628	0.2548	0.27642	0.26952	0.32144	0.23799	0.21462	0.24509	0.15	0.18476	0.23283	0.19087	0.21215	0.22744	0.11747	0.20982	0.19671	0.2388	0.22983	0.27628	0.1966
1614.2	0.30337	0.30115	0.31926	0.29803	0.2979	0.32194	0.275	0.33279	0.32155	0.28209	0.35847	0.24111	0.29221	0.21973	0.25314	0.27315	0.25684	0.27877	0.26533	0.32293	0.23401	0.21237	0.24557	0.14678	0.17981	0.23172	0.18872	0.2097	0.22708	0.11338	0.20128	0.19877	0.23521	0.23022	0.27461	0.19026
1615	0.3037	0.30365	0.32502	0.29888	0.30495	0.32635	0.27479	0.33322	0.32168	0.28339	0.36458	0.23625	0.29442	0.22264	0.25393	0.27128	0.25728	0.28337	0.26404	0.32472	0.23072	0.21557	0.24753	0.14444	0.18089	0.22986	0.18892	0.21347	0.23129	0.11895	0.1998	0.19958	0.2348	0.2314	0.27586	0.18665
1615.9	0.30036	0.30702	0.32225	0.29962	0.3036	0.32302	0.28028	0.3282	0.31625	0.28722	0.36283	0.24096	0.293	0.22189	0.25471	0.27011	0.26519	0.28159	0.27178	0.32673	0.2283	0.21548	0.24969	0.14066	0.18355	0.2306	0.18891	0.21824	0.23031	0.11615	0.20867	0.19876	0.23232	0.2376	0.27321	0.18916
1616.7	0.30193	0.30332	0.3073	0.30155	0.29928	0.32198	0.2782	0.32693	0.31509	0.28751	0.36006	0.24687	0.28934	0.21658	0.2477	0.26873	0.26112	0.28048	0.27086	0.32751	0.22594	0.21536	0.25168	0.14133	0.17974	0.22438	0.18263	0.21893	0.23323	0.12015	0.20724	0.20231	0.23114	0.23859	0.27457	0.18902
1617.5	0.29734	0.29642	0.30889	0.29964	0.29761	0.31885	0.27498	0.3277	0.30189	0.27758	0.35802	0.24618	0.29052	0.21254	0.25022	0.27012	0.25826	0.27645	0.27067	0.32559	0.21859	0.21342	0.25012	0.14111	0.17823	0.21948	0.17923	0.22388	0.23219	0.11788	0.20589	0.19976	0.22574	0.23345	0.27352	0.18697
1618.4	0.29948	0.30631	0.32134	0.30291	0.29691	0.32231	0.27833	0.33467	0.30591	0.27811	0.36562	0.252	0.29391	0.21826	0.25916	0.2765	0.25774	0.2809	0.27466	0.32919	0.22015	0.21343	0.25572	0.14592	0.18757	0.2211	0.1847	0.22827	0.23339	0.122	0.21044	0.20419	0.22455	0.2378	0.27432	0.19512
1619.2	0.29301	0.31028	0.30879	0.29741	0.29235	0.31679	0.27738	0.33052	0.30303	0.27597	0.35965	0.24931	0.28894	0.21824	0.25674	0.27295	0.25965	0.27499	0.27457	0.32685	0.22328	0.21461	0.25009	0.14543	0.18464	0.22625	0.18311	0.22363	0.23092	0.11721	0.20687	0.20382	0.22334	0.2333	0.27037	0.19352
1620	0.29032	0.31488	0.31434	0.30417	0.29546	0.31846	0.27236	0.33079	0.30247	0.28085	0.35811	0.24601	0.28954	0.21688	0.2572	0.27466	0.25642	0.27729	0.27093	0.32822	0.2272	0.2164	0.24938	0.14483	0.1827	0.22859	0.18464	0.22281	0.23342	0.11922	0.20408	0.2066	0.22455	0.23226	0.26898	0.18815
1620.8	0.29442	0.31457	0.31962	0.29592	0.29422	0.3187	0.27831	0.33584	0.30352	0.28298	0.36129	0.24181	0.29431	0.21821	0.26084	0.27311	0.25694	0.28003	0.27868	0.32888	0.22723	0.21505	0.25297	0.14195	0.19171	0.2312	0.18791	0.21928	0.2287	0.1211	0.20938	0.20393	0.21818	0.23128	0.26867	0.1858
1621.7	0.30488	0.31895	0.31176	0.30175	0.29271	0.32433	0.27716	0.338	0.31286	0.28698	0.35801	0.24069	0.29397	0.22381	0.25281	0.28274	0.25563	0.28027	0.2816	0.32979	0.23178	0.21808	0.25568	0.14074	0.19287	0.23779	0.18621	0.21627	0.22573	0.12169	0.21018	0.20752	0.22147	0.23462	0.26706	0.18799
1622.5	0.29805	0.3082	0.30946	0.30255	0.29101	0.31802	0.27033	0.33115	0.30235	0.29125	0.34763	0.23431	0.28606	0.21669	0.25041	0.27612	0.2566	0.27328	0.28298	0.32497	0.22771	0.22082	0.25066	0.13884	0.1842	0.23206	0.18694	0.21024	0.22079	0.11702	0.20285	0.20085	0.22111	0.23327	0.26474	0.18172
1623.3	0.30353	0.30853	0.31498	0.3038	0.29011	0.32638	0.27423	0.33	0.30425	0.29225	0.34822	0.2375	0.2942	0.22155	0.25028	0.28182	0.252	0.27974	0.28683	0.3288	0.23224	0.22075	0.25782	0.13937	0.18642	0.23059	0.18934	0.21301	0.21884	0.12166	0.20274	0.19937	0.22113	0.23781	0.26828	0.18341
1624.1	0.30475	0.30724	0.30134	0.29546	0.29097	0.32888	0.27395	0.331	0.30535	0.28924	0.34985	0.23708	0.29601	0.22372	0.25263	0.28022	0.25273	0.27546	0.2898	0.33098	0.23355	0.22124	0.25981	0.13975	0.19262	0.2335	0.18673	0.2149	0.21629	0.12365	0.20218	0.19585	0.22077	0.23297	0.26723	0.18178
1625	0.30309	0.31102	0.30254	0.29897	0.28682	0.33327	0.26868	0.32505	0.30818	0.2858	0.34563	0.24187	0.29411	0.222	0.25814	0.28215	0.26105	0.27645	0.28156	0.33404	0.2346	0.22397	0.25359	0.14017	0.19079	0.2335	0.18393	0.21613	0.2201	0.12164	0.19729	0.19405	0.22733	0.23313	0.25955	0.18311
1625.8	0.29245	0.30955	0.3037	0.28599	0.28407	0.32981	0.26956	0.31927	0.30184	0.28699	0.34837	0.23885	0.28838	0.21959	0.26446	0.26868	0.25869	0.27409	0.27872	0.33678	0.23717	0.22803	0.25579	0.13811	0.18948	0.23061	0.18552	0.21194	0.21524	0.1191	0.19268	0.18902	0.2232	0.2307	0.25569	0.18369
1626.6	0.28792	0.30482	0.29897	0.27966	0.27896	0.3252	0.27072	0.31587	0.31041	0.27652	0.34831	0.24122	0.28808	0.21715	0.26406	0.26951	0.26146	0.27062	0.27333	0.33583	0.24136	0.2241	0.25508	0.13563	0.19074	0.2311	0.18235	0.21242	0.21482	0.11814	0.19443	0.18851	0.22129	0.22551	0.25478	0.18138
1627.5	0.29114	0.30628	0.30333	0.28274	0.2812	0.32232	0.26575	0.31439	0.31105	0.27907	0.35082	0.24381	0.28127	0.21187	0.26749	0.2653	0.26482	0.2615	0.27198	0.33211	0.24574	0.22449	0.25859	0.13464	0.19074	0.23116	0.18332	0.20954	0.21805	0.11229	0.19727	0.18493	0.22467	0.22408	0.25236	0.18098
1628.3	0.289	0.29933	0.3045	0.28697	0.27536	0.31275	0.26438	0.30365	0.30405	0.2705	0.35705	0.24134	0.27296	0.2123	0.26185	0.26446	0.25996	0.26086	0.27095	0.32576	0.24356	0.22191	0.25982	0.13203	0.17938	0.22815	0.17977	0.20568	0.2146	0.10955	0.19619	0.18174	0.22098	0.21939	0.25191	0.18152
1629.1	0.2888	0.29557	0.30125	0.28808	0.27609	0.31395	0.26377	0.30527	0.30087	0.27059	0.35656	0.23731	0.27149	0.21458	0.26137	0.26203	0.25652	0.26081	0.27252	0.32107	0.24668	0.22465	0.26343	0.13203	0.17736	0.22757	0.18379	0.20881	0.2102	0.11056	0.19407	0.18421	0.22003	0.21415	0.2567	0.17931
1630	0.28459	0.29331	0.30489	0.29582	0.27676	0.30924	0.2587	0.31124	0.30208	0.26569	0.35552	0.23907	0.27137	0.21495	0.2536	0.26868	0.2562	0.26151	0.2706	0.32157	0.24732	0.2196	0.26126	0.13201	0.18023	0.22866	0.18587	0.21098	0.21065	0.11089	0.19344	0.18752	0.22805	0.21225	0.25626	0.17828
1630.8	0.28693	0.30115	0.31088	0.30131	0.28069	0.31309	0.2604	0.31906	0.29659	0.2667	0.36019	0.24494	0.27324	0.22041	0.25351	0.26934	0.24948	0.26369	0.27318	0.32582	0.2515	0.2214	0.26376	0.13437	0.18435	0.23315	0.19061	0.20868	0.21157	0.11215	0.19388	0.19362	0.22943	0.2117	0.25634	0.17808
1631.6	0.28263	0.30043	0.30844	0.30037	0.27792	0.3098	0.25806	0.31388	0.28843	0.26586	0.36483	0.23702	0.27188	0.22451	0.24706	0.2714	0.24879	0.26881	0.27094	0.3257	0.24595	0.22046	0.26371	0.13068	0.18445	0.23467	0.19087	0.20856	0.20535	0.11298	0.18822	0.1954	0.22207	0.20542	0.25496	0.16899
1632.4	0.28671	0.3016	0.31124	0.30355	0.28575	0.31388	0.2663	0.32658	0.28897	0.26758	0.35819	0.24172	0.27559	0.21862	0.24706	0.27548	0.25453	0.27429	0.27509	0.33114	0.24687	0.22079	0.26001	0.13369	0.19068	0.2363	0.1908	0.20776	0.20817	0.11448	0.18983	0.1991	0.22466	0.20715	0.25206	0.16686
1633.3	0.28948	0.30786	0.31094	0.30665	0.28678	0.31302	0.2691	0.33032	0.29299	0.26913	0.35863	0.23795	0.27409	0.21992	0.24088	0.27691	0.25139	0.27029	0.27632	0.33849	0.24878	0.21575	0.25249	0.13192	0.18959	0.24328	0.18777	0.20602	0.20741	0.11284	0.19518	0.20282	0.22134	0.20855	0.24808	0.15983
1634.1	0.29177	0.30871	0.30907	0.30522	0.28343	0.31945	0.26694	0.32569	0.28732	0.27776	0.36396	0.23495	0.27738	0.22168	0.24147	0.27562	0.25311	0.26698	0.27802	0.33634	0.24828	0.21829	0.25085	0.13078	0.18944	0.2435	0.18858	0.204	0.20756	0.11632	0.1968	0.20145	0.21302	0.2064	0.24536	0.15575
1634.9	0.28847	0.29802	0.29904	0.30744	0.27718	0.32178	0.26085	0.31949	0.28668	0.27795	0.35778	0.22497	0.2735	0.2153	0.23798	0.27459	0.25627	0.2697	0.27794	0.33019	0.23853	0.21675	0.24223	0.12684	0.18748	0.24005	0.18583	0.20644	0.20693	0.11498	0.19304	0.1937	0.20914	0.20321	0.24072	0.15085
1635.7	0.2867	0.29582	0.29302	0.29531	0.28527	0.31913	0.26539	0.32513	0.2873	0.27759	0.35021	0.22187	0.27146	0.21283	0.23744	0.26912	0.25846	0.26331	0.28439	0.33315	0.23183	0.21691	0.23458	0.12783	0.18317	0.23908	0.18221	0.20637	0.21308	0.11398	0.19684	0.19675	0.20923	0.20374	0.2388	0.15818
1636.6	0.28662	0.2968	0.28756	0.29887	0.28331	0.31773	0.25683	0.31759	0.28456	0.27823	0.35275	0.22713	0.27442	0.21278	0.23593	0.26561	0.2573	0.26042	0.27593	0.32712	0.22668	0.21486	0.23381	0.12661	0.17975	0.23746	0.18154	0.20967	0.21374	0.11659	0.19519	0.19618	0.20154	0.19975	0.23861	0.15878
1637.4	0.27918	0.28712	0.28625	0.30019	0.28508	0.30488	0.25511	0.31317	0.27982	0.27067	0.35005	0.22857	0.26906	0.20387	0.23756	0.26504	0.25433	0.26229	0.27471	0.31832	0.22086	0.21117	0.23052	0.12493	0.17581	0.22624	0.18328	0.21082	0.21171	0.1164	0.19136	0.18819	0.20226	0.19299	0.24067	0.15915
1638.2	0.27553	0.27967	0.28482	0.29745	0.29123	0.30199	0.25833	0.31013	0.28171	0.25964	0.34432	0.22859	0.26417	0.19855	0.23546	0.26383	0.25586	0.26372	0.27617	0.3157	0.22041	0.2051	0.22257	0.12308	0.17286	0.22376	0.17452	0.21034	0.21043	0.11616	0.18649	0.18573	0.19876	0.18894	0.2378	0.15649
1639.1	0.28426	0.28913	0.29121	0.29101	0.29667	0.30052	0.26255	0.31347	0.28243	0.26365	0.344	0.22978	0.26435	0.20084	0.23794	0.26809	0.25942	0.26526	0.28122	0.32114	0.22263	0.21183	0.22588	0.1269	0.17552	0.22836	0.17468	0.20944	0.2139	0.12506	0.1911	0.19036	0.19793	0.19174	0.23451	0.15757
1639.9	0.27971	0.287	0.29729	0.30457	0.29149	0.30648	0.26297	0.30839	0.27798	0.25444	0.34747	0.23718	0.26446	0.19931	0.24134	0.27648	0.25794	0.26968	0.27936	0.31455	0.22172	0.20559	0.22303	0.12924	0.17813	0.22598	0.17316	0.21154	0.20835	0.12892	0.18798	0.1808	0.19445	0.18881	0.23341	0.15343
1640.7	0.27708	0.28894	0.30406	0.30594	0.29282	0.31357	0.27318	0.3121	0.28338	0.2546	0.34921	0.23612	0.26665	0.20384	0.24024	0.27831	0.25509	0.26943	0.288	0.31645	0.22614	0.20894	0.22035	0.12986	0.18371	0.22976	0.17317	0.21511	0.2059	0.13303	0.19475	0.17843	0.19816	0.19369	0.23106	0.15453
1641.5	0.28184	0.29809	0.30283	0.29901	0.29333	0.31553	0.27602	0.31061	0.28582	0.25552	0.35348	0.24049	0.27481	0.20867	0.23955	0.27781	0.25773	0.26612	0.28889	0.31567	0.2297	0.20808	0.22179	0.13495	0.18807	0.23146	0.169	0.20797	0.207	0.13531	0.20045	0.18266	0.19366	0.19684	0.22901	0.16076
1642.4	0.28752	0.30557	0.30399	0.30118	0.29048	0.31222	0.27702	0.31237	0.29393	0.25912	0.354	0.24416	0.27846	0.20918	0.23667	0.2767	0.25415	0.26292	0.28843	0.3117	0.22861	0.20528	0.23001	0.13552	0.18457	0.22737	0.17042	0.20852	0.20667	0.13647	0.20293	0.18534	0.19597	0.20064	0.23063	0.16259
1643.2	0.29384	0.30244	0.30593	0.30352	0.29415	0.31588	0.28353	0.30622	0.29938	0.25304	0.36049	0.24844	0.28439	0.20941	0.23688	0.27358	0.25122	0.26232	0.28706	0.30499	0.23228	0.19693	0.23145	0.13447	0.18137	0.22184	0.16981	0.20998	0.20649	0.13881	0.20429	0.18335	0.19634	0.19752	0.23275	0.16391
1644	0.29091	0.29793	0.29732	0.28841	0.28515	0.31003	0.27882	0.30266	0.30385	0.25067	0.35263	0.24463	0.28288	0.20556	0.22306	0.25902	0.23736	0.25754	0.28051	0.3011	0.23117	0.19422	0.22817	0.12992	0.17971	0.21841	0.16652	0.20319	0.20021	0.13677	0.20544	0.18544	0.195	0.19226	0.2286	0.15835
1644.8	0.2922	0.2966	0.29469	0.28449	0.29113	0.3059	0.27025	0.30645	0.30885	0.25045	0.34894	0.23906	0.28019	0.20161	0.22287	0.25989	0.23813	0.25989	0.27715	0.30269	0.23004	0.19167	0.23063	0.13004	0.17829	0.21515	0.1685	0.2017	0.20212	0.13447	0.20101	0.18842	0.1988	0.1915	0.2291	0.15886
1645.6	0.29256	0.29543	0.30053	0.28645	0.29572	0.31054	0.27099	0.30741	0.30265	0.25116	0.34978	0.23474	0.27481	0.20267	0.22635	0.26195	0.23844	0.25892	0.28089	0.30199	0.22454	0.19115	0.22826	0.12593	0.1741	0.21457	0.17039	0.20973	0.20287	0.13576	0.20009	0.18783	0.20195	0.19116	0.22656	0.15218
1646.5	0.29023	0.29604	0.29693	0.29334	0.29646	0.31853	0.26797	0.31017	0.29597	0.24741	0.35409	0.23206	0.27409	0.20404	0.22459	0.26757	0.24055	0.26422	0.28078	0.30297	0.22162	0.19546	0.22884	0.12723	0.17883	0.21859	0.17396	0.21357	0.20339	0.13995	0.20191	0.18427	0.20061	0.19242	0.22709	0.1527
1647.3	0.2847	0.30075	0.29804	0.29603	0.30095	0.31551	0.26513	0.30316	0.29244	0.25248	0.34775	0.23319	0.27396	0.20546	0.22881	0.26805	0.24217	0.25998	0.27271	0.30271	0.21538	0.19631	0.22634	0.12707	0.17628	0.22156	0.1782	0.21259	0.20227	0.13655	0.2003	0.18817	0.20106	0.19463	0.22584	0.1554
1648.1	0.29758	0.3103	0.31312	0.3055	0.3162	0.3216	0.27291	0.30759	0.29144	0.263	0.35572	0.23305	0.27853	0.21304	0.24302	0.2774	0.25594	0.26802	0.27725	0.30578	0.2194	0.20124	0.23262	0.13056	0.1771	0.23021	0.19019	0.21774	0.21326	0.14256	0.2023	0.19148	0.20287	0.20057	0.22689	0.16143
1649	0.29367	0.30603	0.31374	0.30068	0.30509	0.31541	0.27091	0.29999	0.28662	0.25988	0.35785	0.23124	0.27559	0.21581	0.24471	0.2759	0.24977	0.26291	0.2747	0.30348	0.2153	0.19712	0.2275	0.12946	0.17378	0.2272	0.18739	0.21132	0.20846	0.14141	0.19867	0.19158	0.19667	0.19578	0.22194	0.15824
1649.8	0.29079	0.30498	0.31033	0.29675	0.29948	0.31222	0.27135	0.30131	0.2865	0.25824	0.34905	0.22943	0.27425	0.21852	0.24064	0.27245	0.24432	0.26573	0.27016	0.29924	0.21236	0.19641	0.22606	0.13147	0.17481	0.22503	0.18668	0.20507	0.203	0.13913	0.1953	0.1904	0.19264	0.19012	0.21741	0.15777
1650.6	0.29685	0.30986	0.31795	0.29406	0.30441	0.31316	0.28477	0.30621	0.29429	0.263	0.34484	0.23558	0.27746	0.22313	0.2528	0.26898	0.24393	0.26909	0.27381	0.30249	0.21531	0.19898	0.22505	0.13461	0.17665	0.22534	0.18772	0.20707	0.20534	0.14615	0.20303	0.19544	0.19544	0.19248	0.21767	0.16274
1651.4	0.29336	0.30442	0.31528	0.29531	0.29934	0.31075	0.28432	0.3143	0.29097	0.25548	0.34658	0.23108	0.2705	0.22426	0.24643	0.27055	0.23693	0.26826	0.27639	0.30104	0.21548	0.19261	0.22111	0.13482	0.17656	0.21823	0.17845	0.21055	0.20299	0.14595	0.20525	0.18907	0.19334	0.18633	0.21462	0.16213
1652.3	0.29294	0.30271	0.31213	0.29695	0.29506	0.3077	0.28949	0.3221	0.29394	0.25435	0.34892	0.23636	0.27619	0.22607	0.24465	0.27517	0.23561	0.25968	0.27846	0.30149	0.21693	0.19352	0.22501	0.13636	0.1806	0.21307	0.17264	0.2131	0.20262	0.14418	0.20932	0.19028	0.19282	0.1899	0.22051	0.16586
1653.1	0.29614	0.30044	0.31141	0.29552	0.2929	0.3059	0.28915	0.32446	0.29411	0.2474	0.34295	0.23007	0.27371	0.21916	0.24071	0.26997	0.24041	0.25596	0.27682	0.2961	0.21645	0.18601	0.22415	0.13543	0.18351	0.20396	0.17499	0.21352	0.20677	0.14583	0.2062	0.18793	0.19064	0.18988	0.21862	0.16495
1653.9	0.29611	0.29419	0.31504	0.29949	0.29849	0.30797	0.28457	0.32395	0.29705	0.24495	0.35066	0.23048	0.27455	0.21357	0.24155	0.27238	0.24307	0.2505	0.27482	0.29966	0.21927	0.18302	0.22739	0.13745	0.18631	0.20231	0.17749	0.21677	0.21242	0.14786	0.20827	0.19097	0.19419	0.19284	0.21758	0.16484
1654.7	0.29638	0.29073	0.31241	0.30639	0.29806	0.30795	0.28161	0.31962	0.29561	0.24802	0.36014	0.23028	0.27517	0.21153	0.23796	0.27451	0.24495	0.24389	0.27263	0.29702	0.22085	0.17811	0.22871	0.1373	0.18755	0.20036	0.17761	0.2177	0.21316	0.13975	0.20638	0.18793	0.19301	0.1912	0.21859	0.16368
1655.6	0.29584	0.28724	0.30928	0.29969	0.29515	0.30891	0.28327	0.32152	0.29292	0.25162	0.3607	0.23118	0.28088	0.20815	0.23374	0.26953	0.24702	0.2408	0.27387	0.29465	0.21744	0.18136	0.23111	0.136	0.19041	0.2007	0.17869	0.21315	0.21051	0.13813	0.20516	0.18603	0.19101	0.1933	0.21934	0.16101
1656.4	0.28895	0.29054	0.3043	0.29822	0.29443	0.31072	0.27966	0.31361	0.2892	0.24548	0.35666	0.22886	0.27183	0.20767	0.23255	0.26534	0.24643	0.24284	0.27399	0.29167	0.21515	0.17573	0.22399	0.13508	0.18768	0.2007	0.17798	0.21398	0.20973	0.14081	0.20535	0.18255	0.19279	0.1848	0.21202	0.15654
1657.2	0.2902	0.29953	0.31071	0.30335	0.29782	0.31719	0.28869	0.31642	0.28537	0.25562	0.36472	0.23834	0.27796	0.21771	0.23722	0.2732	0.24541	0.24638	0.2787	0.2923	0.21303	0.18619	0.22805	0.13829	0.19107	0.21492	0.1814	0.22234	0.21177	0.14233	0.21377	0.18344	0.19728	0.19204	0.21933	0.16066
1658	0.29012	0.30818	0.30557	0.3096	0.29028	0.31946	0.29313	0.31561	0.29364	0.26096	0.36287	0.24686	0.28344	0.22281	0.23839	0.27528	0.24407	0.24964	0.27798	0.29286	0.2195	0.18822	0.22938	0.13875	0.19254	0.22198	0.18113	0.22872	0.21066	0.14753	0.21413	0.18676	0.20336	0.1946	0.22687	0.1647
1658.8	0.28174	0.30424	0.30475	0.29664	0.28313	0.30782	0.28478	0.30778	0.28167	0.25413	0.35337	0.24523	0.27561	0.21359	0.23434	0.2653	0.23795	0.24956	0.27096	0.28891	0.21241	0.18269	0.22203	0.13716	0.18856	0.2179	0.1785	0.22571	0.20739	0.15204	0.20983	0.18873	0.19975	0.18871	0.22277	0.16101
1659.7	0.28809	0.32249	0.31004	0.30835	0.28422	0.31166	0.28592	0.30283	0.2901	0.25713	0.36197	0.24362	0.2796	0.2208	0.2408	0.26929	0.24192	0.25505	0.26818	0.28975	0.21928	0.19011	0.22585	0.13988	0.19367	0.22387	0.18478	0.23552	0.21482	0.16071	0.21142	0.19327	0.20484	0.19395	0.2289	0.16328
1660.5	0.28661	0.31444	0.29924	0.30878	0.27471	0.31256	0.26995	0.29615	0.28772	0.25685	0.35831	0.23975	0.27844	0.21333	0.2339	0.26298	0.23577	0.25538	0.25198	0.2878	0.21651	0.19196	0.22402	0.1392	0.18944	0.21881	0.17725	0.23271	0.21129	0.16555	0.19943	0.19128	0.20351	0.19901	0.22781	0.16242
1661.3	0.28321	0.30269	0.29429	0.30065	0.2718	0.31255	0.2573	0.29077	0.29096	0.24934	0.35287	0.23483	0.27348	0.20581	0.23005	0.25138	0.23262	0.25645	0.2415	0.28519	0.21996	0.1875	0.22366	0.14	0.18096	0.20866	0.16951	0.22695	0.20657	0.17028	0.19356	0.19407	0.20301	0.18977	0.22139	0.1625
1662.1	0.28565	0.30428	0.29541	0.30194	0.27594	0.31356	0.25758	0.29131	0.28302	0.24739	0.35544	0.23231	0.27418	0.20568	0.22976	0.25061	0.23873	0.2575	0.24102	0.28189	0.2162	0.18933	0.22618	0.13858	0.1816	0.20429	0.17087	0.22678	0.20893	0.16964	0.19696	0.19202	0.20004	0.1895	0.21829	0.16643
1663	0.29088	0.31324	0.28981	0.30756	0.28218	0.32517	0.26424	0.29816	0.29274	0.25196	0.3627	0.23323	0.27963	0.21756	0.23392	0.26385	0.24521	0.26453	0.24651	0.28346	0.22298	0.19586	0.23381	0.13946	0.18664	0.20824	0.17139	0.23076	0.21582	0.17745	0.20193	0.19072	0.20496	0.19475	0.21856	0.16788
1663.8	0.27933	0.28999	0.27723	0.29287	0.27292	0.31393	0.2577	0.30145	0.27826	0.24151	0.34967	0.24142	0.27119	0.2091	0.22922	0.25761	0.23684	0.25852	0.24505	0.27902	0.21638	0.18803	0.22912	0.13797	0.18198	0.20392	0.16467	0.22435	0.21078	0.17189	0.20152	0.18904	0.19549	0.18713	0.21088	0.16697
1664.6	0.28422	0.29697	0.28154	0.29804	0.28244	0.31234	0.26974	0.30847	0.28202	0.24311	0.3585	0.25063	0.27655	0.21452	0.23671	0.2695	0.2432	0.25905	0.25587	0.27706	0.22105	0.18903	0.2329	0.14046	0.19306	0.20766	0.17325	0.2361	0.21871	0.17576	0.21006	0.19557	0.19694	0.18739	0.21406	0.17274
1665.4	0.28606	0.29957	0.27764	0.29986	0.27488	0.31131	0.27802	0.31434	0.27957	0.24831	0.36122	0.25158	0.27888	0.22003	0.2404	0.27593	0.24218	0.2581	0.26593	0.28193	0.22242	0.19815	0.23532	0.14097	0.19933	0.21012	0.18043	0.24159	0.21986	0.17563	0.21649	0.19667	0.19298	0.19343	0.21811	0.17163
1666.2	0.28924	0.2989	0.27441	0.2893	0.2726	0.306	0.28392	0.31493	0.27822	0.25326	0.36545	0.25359	0.27761	0.22106	0.24116	0.27315	0.24201	0.26255	0.2711	0.28371	0.22275	0.20295	0.23792	0.14464	0.2044	0.213	0.18048	0.24429	0.22402	0.18429	0.22276	0.19456	0.1899	0.19165	0.21955	0.17405
1667.1	0.28418	0.29541	0.27145	0.29067	0.26081	0.29981	0.27642	0.31307	0.27814	0.24639	0.36219	0.25138	0.27898	0.21879	0.23833	0.27279	0.24381	0.25764	0.26778	0.2821	0.22338	0.20038	0.24035	0.14652	0.20496	0.21318	0.18485	0.24639	0.22313	0.18427	0.22048	0.19887	0.18737	0.18802	0.22149	0.17478
1667.9	0.29263	0.30956	0.27965	0.30062	0.26709	0.31477	0.28663	0.30878	0.28615	0.25435	0.37304	0.2522	0.28574	0.22596	0.24333	0.28902	0.25263	0.26768	0.27296	0.28633	0.22893	0.20288	0.24658	0.14955	0.21479	0.21449	0.19127	0.25607	0.23323	0.20005	0.22271	0.2057	0.19547	0.19167	0.22701	0.17938
1668.7	0.29241	0.30394	0.28574	0.29768	0.26351	0.31438	0.28792	0.30989	0.28888	0.25657	0.37565	0.24952	0.28729	0.22969	0.24374	0.28542	0.25326	0.27329	0.27323	0.29265	0.23187	0.20644	0.24512	0.15002	0.21532	0.21422	0.19441	0.25169	0.23103	0.20326	0.22431	0.20895	0.19723	0.18976	0.22196	0.17842
1669.5	0.29484	0.31043	0.2865	0.30118	0.27206	0.31714	0.28954	0.30532	0.29122	0.25308	0.37768	0.26021	0.29153	0.23466	0.23929	0.28816	0.26286	0.27623	0.26733	0.29398	0.23447	0.19948	0.24283	0.14936	0.22169	0.21739	0.19046	0.25171	0.23757	0.21162	0.22523	0.21006	0.20469	0.1849	0.21666	0.1843
1670.4	0.29289	0.31124	0.2921	0.30487	0.27463	0.32304	0.28582	0.30621	0.29653	0.26253	0.37624	0.25712	0.29739	0.23945	0.24	0.29703	0.26369	0.2761	0.26652	0.29538	0.23835	0.2029	0.24108	0.1493	0.22398	0.2171	0.19161	0.25618	0.23911	0.21612	0.22377	0.21579	0.20788	0.19392	0.21653	0.18438
1671.2	0.30168	0.31371	0.30472	0.30315	0.28194	0.32756	0.29739	0.31385	0.30662	0.27131	0.38226	0.26677	0.301	0.24464	0.24706	0.29546	0.26469	0.27933	0.26824	0.29758	0.24113	0.21358	0.24141	0.15281	0.22995	0.21914	0.19213	0.25865	0.24185	0.21894	0.22631	0.22236	0.21308	0.19517	0.21336	0.19074
1672	0.29791	0.31	0.30006	0.29469	0.27489	0.31861	0.29171	0.31904	0.30609	0.27352	0.37959	0.2607	0.30014	0.2486	0.24132	0.28639	0.26111	0.27571	0.26184	0.29692	0.24622	0.21818	0.23837	0.15189	0.22868	0.22145	0.19393	0.2535	0.237	0.21701	0.2251	0.21804	0.21117	0.19138	0.20661	0.18789
1672.8	0.29916	0.31571	0.30559	0.29038	0.27223	0.31767	0.29592	0.32486	0.31347	0.28773	0.3789	0.25772	0.30465	0.25072	0.24747	0.29096	0.26128	0.27582	0.26141	0.29105	0.2509	0.23074	0.24652	0.15622	0.23224	0.22296	0.19919	0.26087	0.23946	0.22009	0.22757	0.21956	0.21055	0.1991	0.21308	0.18911
1673.6	0.27903	0.28818	0.27967	0.27067	0.2465	0.30122	0.27968	0.31594	0.27953	0.2728	0.37323	0.24104	0.28886	0.24733	0.21964	0.27952	0.24503	0.26734	0.2457	0.28361	0.25136	0.22404	0.23713	0.1463	0.22901	0.22261	0.20128	0.24547	0.22996	0.21711	0.21462	0.19735	0.194	0.17787	0.20188	0.17045
