# Supplementary material for: All-flexible chronoepifluidic nanoplasmonic patch for label-free metabolite profiling in sweat
Source: Nat Commun. 2025 Aug 27;16:8017. doi: 10.1038/s41467-025-63510-2 (PMC12391418; doi:10.1038/s41467-025-63510-2)
Supplement: Supplementary file 4 — Supplementary Data 1 [file 41467_2025_63510_MOESM4_ESM.zip › ML_SERS data_Base solution_UA_5uM_Lac_0mM_Tyr_0uM_Glu_250uM.csv]

	Measurement number
Wavenumber (cm-1)	1	2	3	4	5	6	7	8	9	10	11	12	13	14	15	16	17	18	19	20	21	22	23	24	25	26	27	28	29	30	31	32	33	34	35	36
457.71	0.26582	0.26297	0.27639	0.27741	0.29515	0.1814	0.13773	0.12501	0.25694	0.098552	0.18278	0.35443	0.38894	0.31275	0.31275	0.29354	0.34733	0.21082	0.223	0.17801	0.22814	0.22745	0.33468	0.15407	0.20784	0.19886	0.19359	0.27236	0.36952	0.25601	0.21261	0.3335	0.3335	0.21899	0.28798	0.1197
458.74	0.31778	0.34673	0.28634	0.36793	0.27737	0.21608	0.20116	0.21739	0.2585	0.1119	0.20397	0.37147	0.43113	0.314	0.314	0.29079	0.34879	0.2124	0.20905	0.2739	0.22065	0.29868	0.35334	0.21182	0.26453	0.28711	0.27734	0.28277	0.3503	0.25063	0.22983	0.30248	0.30248	0.24599	0.36288	0.17677
459.78	0.31207	0.3462	0.30544	0.36744	0.30692	0.24733	0.20791	0.27975	0.23202	0.1391	0.21066	0.39064	0.41467	0.31018	0.31018	0.29108	0.34613	0.25261	0.22069	0.26382	0.2311	0.28786	0.3747	0.21813	0.27459	0.26065	0.29908	0.28172	0.37539	0.27729	0.21872	0.28871	0.28871	0.26375	0.40383	0.20644
460.81	0.33008	0.35817	0.31424	0.39589	0.30738	0.25656	0.2391	0.29124	0.23015	0.14824	0.22525	0.39805	0.43095	0.30043	0.30043	0.29677	0.34094	0.26785	0.2398	0.24939	0.22732	0.28687	0.3854	0.23437	0.29348	0.25973	0.33709	0.27854	0.38816	0.27558	0.22742	0.27984	0.27984	0.26943	0.43403	0.23366
461.85	0.32449	0.34822	0.32869	0.40094	0.3418	0.28098	0.26615	0.32389	0.25073	0.17306	0.25189	0.42429	0.41208	0.3104	0.3104	0.31853	0.37261	0.29066	0.27299	0.25181	0.24304	0.31118	0.41249	0.25622	0.28838	0.24233	0.34711	0.28267	0.42498	0.31479	0.24361	0.29636	0.29636	0.28991	0.45433	0.2733
462.88	0.34185	0.35722	0.34251	0.40954	0.37802	0.27945	0.26729	0.33032	0.25559	0.20281	0.2785	0.42955	0.4298	0.33942	0.33942	0.32841	0.38337	0.29134	0.29096	0.24098	0.25577	0.31978	0.43084	0.26381	0.29275	0.25329	0.37168	0.30036	0.4414	0.32265	0.25215	0.32038	0.32038	0.29984	0.48886	0.28663
463.92	0.3681	0.38351	0.37947	0.43394	0.39967	0.27827	0.3115	0.33188	0.30621	0.21774	0.29097	0.45287	0.43924	0.36116	0.36116	0.34403	0.40107	0.31655	0.33218	0.26368	0.30716	0.36159	0.43779	0.30195	0.31303	0.29042	0.40819	0.33134	0.46286	0.3244	0.29587	0.36455	0.36455	0.3282	0.49582	0.29914
464.93	0.37395	0.4016	0.38831	0.45001	0.40891	0.28606	0.34819	0.32599	0.33981	0.22176	0.30283	0.48435	0.46199	0.38917	0.38917	0.36656	0.4253	0.32039	0.33403	0.30244	0.35365	0.3716	0.43757	0.37094	0.30333	0.34786	0.43053	0.35471	0.47554	0.35153	0.31641	0.39415	0.39415	0.34949	0.48959	0.35367
465.96	0.38728	0.4198	0.40441	0.46948	0.44095	0.32456	0.36357	0.36801	0.3721	0.24776	0.34058	0.50372	0.48078	0.3961	0.3961	0.37206	0.4563	0.34069	0.34427	0.34512	0.39546	0.42305	0.47413	0.3775	0.31416	0.37535	0.45024	0.38083	0.48639	0.37702	0.33463	0.46212	0.46212	0.40782	0.51371	0.36058
467	0.41031	0.45698	0.44805	0.4899	0.46959	0.3465	0.41111	0.40431	0.40762	0.27248	0.38315	0.51426	0.51753	0.41686	0.41686	0.38096	0.4684	0.38057	0.36533	0.37923	0.44607	0.42381	0.48894	0.3997	0.35786	0.42597	0.4865	0.41975	0.50417	0.39626	0.37106	0.48621	0.48621	0.43681	0.5226	0.36542
468.03	0.42865	0.47947	0.46883	0.52244	0.49394	0.39802	0.46971	0.42446	0.44171	0.29447	0.41721	0.55499	0.55156	0.448	0.448	0.39229	0.48267	0.42321	0.41109	0.40005	0.46535	0.44686	0.5157	0.41657	0.39458	0.4435	0.52085	0.46156	0.53031	0.44205	0.40727	0.51457	0.51457	0.47054	0.54189	0.39555
469.06	0.45573	0.49523	0.51366	0.56357	0.51985	0.46768	0.50245	0.47877	0.47358	0.33453	0.46291	0.57689	0.60304	0.48408	0.48408	0.4108	0.51285	0.44877	0.44565	0.4441	0.49193	0.46938	0.56131	0.43733	0.45051	0.49488	0.55244	0.48317	0.56469	0.5106	0.43799	0.57794	0.57794	0.49085	0.5858	0.42987
470.1	0.49412	0.53148	0.55417	0.59982	0.55842	0.50936	0.50697	0.52808	0.505	0.39396	0.52338	0.60851	0.6248	0.51843	0.51843	0.41932	0.55209	0.46803	0.49864	0.48883	0.48756	0.52447	0.63488	0.46517	0.49528	0.52691	0.57499	0.5206	0.60856	0.53441	0.48243	0.61482	0.61482	0.53689	0.64409	0.44947
471.13	0.51686	0.57197	0.60204	0.64256	0.59965	0.52996	0.55688	0.57452	0.52541	0.43578	0.54048	0.64571	0.65295	0.57867	0.57867	0.45833	0.60103	0.48949	0.55708	0.54477	0.53293	0.53754	0.66999	0.54722	0.52614	0.5877	0.6109	0.55502	0.64394	0.57894	0.534	0.62342	0.62342	0.55468	0.6677	0.51644
472.16	0.54035	0.59491	0.62944	0.67554	0.63705	0.54589	0.54913	0.55765	0.53736	0.4455	0.55053	0.66733	0.66704	0.59085	0.59085	0.48108	0.64544	0.48742	0.56878	0.5558	0.56393	0.55265	0.68259	0.55472	0.54524	0.602	0.63463	0.57655	0.66112	0.58392	0.52914	0.66069	0.66069	0.58224	0.67347	0.52768
473.17	0.57513	0.64044	0.69748	0.71114	0.67314	0.56724	0.56921	0.60249	0.58015	0.4794	0.60725	0.67693	0.6818	0.62429	0.62429	0.51836	0.69214	0.54659	0.58482	0.64421	0.6106	0.59962	0.73805	0.59147	0.57649	0.67537	0.66432	0.6026	0.70957	0.6121	0.58079	0.71442	0.71442	0.62453	0.70712	0.54216
474.21	0.61126	0.67827	0.7189	0.72858	0.70195	0.59058	0.58914	0.61282	0.5987	0.5253	0.64928	0.6997	0.70445	0.66261	0.66261	0.55801	0.72365	0.61472	0.61076	0.67613	0.63196	0.6526	0.75738	0.62235	0.61305	0.69648	0.70655	0.63493	0.72591	0.63587	0.62558	0.71343	0.71343	0.6851	0.7095	0.58932
475.24	0.63866	0.72708	0.75093	0.77003	0.72952	0.63418	0.65312	0.64833	0.65656	0.54168	0.71132	0.72025	0.74736	0.69749	0.69749	0.62671	0.74605	0.68669	0.64697	0.73689	0.71858	0.68819	0.7745	0.65395	0.65838	0.74402	0.73259	0.67543	0.75422	0.67659	0.64571	0.77255	0.77255	0.71132	0.72214	0.64824
476.27	0.67997	0.76835	0.79116	0.80184	0.77791	0.68561	0.66475	0.66772	0.70753	0.58076	0.77182	0.74928	0.77693	0.73511	0.73511	0.65494	0.79596	0.73265	0.65532	0.76104	0.76849	0.74739	0.79304	0.65582	0.71085	0.8	0.77644	0.72091	0.79059	0.71885	0.67043	0.82354	0.82354	0.74932	0.75199	0.6817
477.31	0.70803	0.7966	0.82589	0.83041	0.79657	0.73185	0.73531	0.74494	0.7662	0.65262	0.82181	0.78356	0.84126	0.76436	0.76436	0.6837	0.81524	0.78327	0.73497	0.81776	0.8126	0.80601	0.82687	0.70916	0.76569	0.86883	0.81784	0.75618	0.82489	0.75723	0.75605	0.8738	0.8738	0.80873	0.78902	0.73826
478.34	0.73167	0.81386	0.85	0.84975	0.84514	0.79094	0.77303	0.78874	0.80915	0.69013	0.84876	0.84783	0.89255	0.77928	0.77928	0.69831	0.85448	0.79755	0.78675	0.83145	0.87186	0.83369	0.83832	0.77711	0.81606	0.89353	0.85488	0.76702	0.85642	0.79585	0.80585	0.90532	0.90532	0.84632	0.80553	0.7931
479.37	0.75649	0.86719	0.88041	0.89722	0.89301	0.81794	0.81343	0.84386	0.86237	0.72283	0.89782	0.88878	0.93108	0.81936	0.81936	0.7254	0.90701	0.80352	0.83495	0.86518	0.89139	0.855	0.88108	0.83422	0.86724	0.94181	0.87674	0.8184	0.89154	0.81144	0.82668	0.93829	0.93829	0.85285	0.84527	0.83017
480.38	0.77745	0.86181	0.91595	0.92395	0.9178	0.84117	0.85848	0.88316	0.88111	0.75965	0.92325	0.90324	0.9593	0.83641	0.83641	0.72991	0.9329	0.80772	0.87064	0.85622	0.8827	0.85835	0.89828	0.8353	0.8881	0.93503	0.89992	0.8562	0.92671	0.85204	0.88878	0.93725	0.93725	0.88729	0.88076	0.81725
481.41	0.77862	0.8744	0.9457	0.94086	0.92519	0.85735	0.89886	0.9302	0.8924	0.79012	0.94127	0.92266	0.97246	0.86325	0.86325	0.76927	0.925	0.83164	0.92991	0.88933	0.87623	0.865	0.92563	0.8741	0.88049	0.92625	0.90887	0.86374	0.93803	0.86564	0.91496	0.92615	0.92615	0.89641	0.89208	0.8368
482.45	0.78134	0.90615	0.97296	0.96333	0.93584	0.89121	0.92423	0.9573	0.9168	0.81344	0.94298	0.95471	0.96687	0.90365	0.90365	0.81069	0.94689	0.8531	0.93407	0.92512	0.89051	0.90051	0.96326	0.92287	0.86693	0.92145	0.93175	0.88526	0.95556	0.9153	0.90336	0.93132	0.93132	0.90994	0.90196	0.89171
483.48	0.78204	0.93139	0.97792	0.97788	0.91953	0.91391	0.92463	0.97036	0.92821	0.80858	0.93788	0.94928	0.94296	0.9037	0.9037	0.85157	0.93095	0.88925	0.92901	0.93767	0.89874	0.89839	0.97219	0.92816	0.85762	0.92188	0.92686	0.90196	0.953	0.92521	0.88407	0.93373	0.93373	0.9047	0.90108	0.92155
484.51	0.76009	0.90792	0.97202	0.9585	0.89695	0.90682	0.92263	0.95419	0.91856	0.81094	0.92306	0.94219	0.92636	0.89924	0.89924	0.86507	0.9199	0.86741	0.91305	0.91206	0.906	0.89368	0.9606	0.9003	0.81322	0.91229	0.90756	0.8781	0.93432	0.92607	0.88369	0.93393	0.93393	0.9234	0.91667	0.91027
485.54	0.72319	0.90658	0.94144	0.92461	0.87545	0.87458	0.86815	0.91246	0.90458	0.77951	0.88022	0.91362	0.86389	0.8745	0.8745	0.8541	0.89798	0.83066	0.86683	0.85933	0.91321	0.88918	0.92074	0.87266	0.74991	0.88206	0.90069	0.81993	0.8837	0.88583	0.84414	0.91632	0.91632	0.88969	0.85473	0.90946
486.57	0.70594	0.8854	0.91285	0.90751	0.85866	0.87456	0.84347	0.88937	0.92195	0.75859	0.86818	0.90981	0.82519	0.84195	0.84195	0.84679	0.87005	0.81335	0.83941	0.82679	0.92051	0.87383	0.89547	0.86158	0.71354	0.8416	0.83831	0.80623	0.86052	0.84994	0.79516	0.9335	0.9335	0.85488	0.84111	0.8932
487.58	0.70548	0.86524	0.85219	0.91071	0.8536	0.83523	0.77882	0.85566	0.89869	0.72713	0.89733	0.87162	0.75993	0.8018	0.8018	0.86368	0.81989	0.769	0.80498	0.78732	0.89278	0.81361	0.87988	0.80243	0.6607	0.7946	0.77361	0.78244	0.82234	0.80774	0.77537	0.94051	0.94051	0.79835	0.84853	0.83904
488.61	0.69569	0.82387	0.80612	0.88309	0.81895	0.793	0.76613	0.79898	0.85341	0.72361	0.87859	0.81772	0.75559	0.74954	0.74954	0.86946	0.8133	0.71073	0.78167	0.7501	0.84363	0.81	0.85002	0.74733	0.62402	0.72334	0.7508	0.74825	0.78924	0.78087	0.74038	0.88558	0.88558	0.80419	0.8204	0.78341
489.64	0.67974	0.80643	0.76654	0.86614	0.80687	0.76969	0.73402	0.75704	0.83271	0.70997	0.862	0.78697	0.72011	0.65871	0.65871	0.85412	0.76713	0.68076	0.76879	0.72236	0.82247	0.76964	0.81771	0.70637	0.57237	0.65387	0.71232	0.69692	0.77857	0.74974	0.70579	0.85821	0.85821	0.76035	0.77282	0.7518
490.67	0.6928	0.80905	0.72915	0.84964	0.8047	0.74609	0.72303	0.74039	0.82063	0.70531	0.84569	0.76473	0.72935	0.63217	0.63217	0.87189	0.75056	0.65027	0.76748	0.71658	0.78187	0.71923	0.79756	0.68285	0.54523	0.65	0.65471	0.67318	0.77597	0.7146	0.68218	0.82192	0.82192	0.72962	0.77802	0.71035
491.7	0.69558	0.80939	0.70263	0.82098	0.78203	0.72524	0.6814	0.72119	0.79506	0.71138	0.82692	0.72915	0.73325	0.61447	0.61447	0.86474	0.74202	0.61442	0.70098	0.69549	0.76306	0.68213	0.77133	0.63911	0.56711	0.66489	0.66113	0.64871	0.77253	0.70261	0.65392	0.79464	0.79464	0.74197	0.74672	0.68263
492.74	0.67295	0.78532	0.70177	0.77245	0.73555	0.70123	0.66705	0.68142	0.75515	0.68404	0.77822	0.7071	0.7191	0.60959	0.60959	0.83306	0.7229	0.61113	0.66937	0.63349	0.7477	0.66168	0.72925	0.59334	0.55657	0.65731	0.64168	0.61383	0.75501	0.65861	0.61812	0.74814	0.74814	0.71239	0.70684	0.65823
493.74	0.67218	0.77202	0.6942	0.768	0.73027	0.70502	0.62301	0.67891	0.73247	0.69341	0.76595	0.72314	0.69047	0.60746	0.60746	0.81691	0.7093	0.60673	0.63673	0.60511	0.75847	0.62628	0.72962	0.61573	0.54685	0.66067	0.618	0.62455	0.74606	0.66698	0.57665	0.77174	0.77174	0.67437	0.71148	0.67073
494.77	0.68446	0.76498	0.68846	0.75427	0.7062	0.72226	0.61412	0.68904	0.72249	0.68117	0.77231	0.72285	0.67843	0.63585	0.63585	0.8279	0.72105	0.60483	0.62495	0.61076	0.76631	0.63855	0.74116	0.60877	0.5779	0.67084	0.61716	0.64002	0.73142	0.66401	0.56008	0.7669	0.7669	0.68067	0.70107	0.68218
495.8	0.67534	0.73666	0.66937	0.73817	0.68708	0.724	0.58798	0.66308	0.69471	0.66669	0.77192	0.72972	0.66979	0.61557	0.61557	0.79473	0.70196	0.59588	0.57924	0.59988	0.7532	0.63877	0.74828	0.59059	0.58861	0.64772	0.61473	0.64681	0.72147	0.65605	0.52957	0.80192	0.80192	0.69899	0.70236	0.6787
496.83	0.65968	0.7404	0.65604	0.73274	0.65457	0.71323	0.59958	0.6217	0.68192	0.64541	0.7491	0.73602	0.64163	0.60123	0.60123	0.77182	0.66462	0.58892	0.59168	0.59839	0.73859	0.63901	0.7312	0.59193	0.54129	0.65719	0.60197	0.64288	0.67096	0.66264	0.55588	0.77817	0.77817	0.68626	0.70925	0.6647
497.86	0.66045	0.72319	0.62592	0.71146	0.62143	0.7185	0.57376	0.59614	0.67059	0.61768	0.72262	0.73696	0.65894	0.58426	0.58426	0.75519	0.65056	0.55483	0.56972	0.61602	0.71826	0.61095	0.68388	0.59013	0.55664	0.63485	0.57952	0.64649	0.65124	0.68531	0.5536	0.75427	0.75427	0.70169	0.69064	0.65112
498.87	0.63646	0.70136	0.58404	0.66956	0.58749	0.68343	0.55797	0.52231	0.66242	0.56802	0.68986	0.70775	0.64443	0.56189	0.56189	0.70979	0.61016	0.53623	0.54467	0.58715	0.66893	0.57827	0.64632	0.53875	0.50976	0.6443	0.5386	0.612	0.60471	0.63847	0.5507	0.71702	0.71702	0.67174	0.65548	0.62199
499.9	0.62241	0.69907	0.5617	0.65949	0.56135	0.64353	0.52522	0.50292	0.63492	0.55052	0.61839	0.68535	0.63085	0.56089	0.56089	0.68452	0.59798	0.51209	0.51114	0.56261	0.63024	0.5457	0.59176	0.5425	0.48786	0.62848	0.53336	0.61553	0.56981	0.62844	0.55509	0.68261	0.68261	0.65033	0.62728	0.56845
500.93	0.61319	0.69021	0.55828	0.66581	0.54393	0.64586	0.54077	0.48377	0.60577	0.53209	0.59282	0.67328	0.60808	0.55878	0.55878	0.67706	0.57518	0.50432	0.52796	0.54215	0.60599	0.54522	0.58169	0.55167	0.49197	0.63598	0.54535	0.6128	0.52467	0.62379	0.57694	0.62754	0.62754	0.64186	0.60757	0.57871
501.96	0.61404	0.67277	0.54498	0.65548	0.5252	0.63628	0.51852	0.48788	0.5731	0.51023	0.57215	0.65056	0.60684	0.56155	0.56155	0.66487	0.59103	0.50353	0.52026	0.54753	0.58493	0.54423	0.56582	0.52543	0.50212	0.60298	0.57922	0.59998	0.55036	0.61688	0.57163	0.61784	0.61784	0.63925	0.57829	0.5761
502.99	0.59752	0.6625	0.54825	0.66312	0.53081	0.6245	0.51794	0.49383	0.55555	0.50244	0.57461	0.63578	0.60446	0.5555	0.5555	0.64186	0.59779	0.51489	0.53856	0.50886	0.56809	0.52548	0.58863	0.52187	0.49372	0.61594	0.61395	0.60039	0.56474	0.59714	0.57177	0.62026	0.62026	0.62012	0.56667	0.56969
504.02	0.57811	0.64872	0.52671	0.65544	0.51008	0.59769	0.49865	0.49876	0.51526	0.47174	0.54998	0.62777	0.56996	0.54508	0.54508	0.6205	0.58394	0.47322	0.51352	0.48981	0.54039	0.511	0.55175	0.49929	0.48536	0.56913	0.627	0.59033	0.56185	0.58709	0.52257	0.59875	0.59875	0.58335	0.5545	0.54592
505.02	0.56742	0.61818	0.52831	0.64456	0.51318	0.58098	0.50296	0.47511	0.50264	0.42937	0.55641	0.61899	0.58086	0.51189	0.51189	0.59394	0.57579	0.47643	0.5118	0.47882	0.53751	0.49028	0.56649	0.43595	0.49227	0.57333	0.62056	0.5726	0.58194	0.58025	0.47599	0.63149	0.63149	0.56212	0.57192	0.55414
506.05	0.55293	0.59015	0.50565	0.62341	0.49661	0.54351	0.46345	0.47534	0.50607	0.41848	0.54803	0.60772	0.57565	0.49923	0.49923	0.55343	0.57722	0.45738	0.47699	0.48646	0.54813	0.47963	0.52268	0.42256	0.47536	0.54448	0.5913	0.55006	0.58616	0.57597	0.4295	0.64528	0.64528	0.54777	0.54851	0.54437
507.08	0.53324	0.54987	0.46559	0.59455	0.49897	0.50181	0.45937	0.44491	0.47375	0.3723	0.51488	0.58074	0.54988	0.4738	0.4738	0.50894	0.57027	0.41703	0.44499	0.43192	0.53842	0.43291	0.49731	0.39237	0.47131	0.50571	0.54575	0.53791	0.55882	0.5546	0.37984	0.63132	0.63132	0.48857	0.52115	0.52623
508.11	0.51202	0.53232	0.42913	0.54817	0.49363	0.46466	0.43092	0.39451	0.437	0.36547	0.46857	0.55343	0.52757	0.44479	0.44479	0.45728	0.55723	0.39995	0.39364	0.40159	0.52462	0.44456	0.47119	0.36313	0.44864	0.44789	0.48265	0.49179	0.52831	0.55356	0.33687	0.6056	0.6056	0.47641	0.49891	0.50528
509.14	0.50324	0.51489	0.43443	0.55283	0.49202	0.44449	0.43737	0.37656	0.42356	0.37354	0.45942	0.54195	0.52958	0.43711	0.43711	0.4589	0.58372	0.39172	0.41542	0.36516	0.52243	0.4584	0.48059	0.35826	0.46326	0.44276	0.45803	0.45901	0.53976	0.55928	0.37227	0.60164	0.60164	0.51267	0.49169	0.51439
510.14	0.48242	0.49829	0.41376	0.55184	0.46314	0.42175	0.40765	0.34493	0.37221	0.35998	0.432	0.5241	0.50194	0.40748	0.40748	0.45083	0.55942	0.36184	0.38407	0.33882	0.47155	0.44905	0.44574	0.35373	0.4273	0.39649	0.43842	0.47101	0.5183	0.56322	0.37145	0.53607	0.53607	0.50778	0.45551	0.48415
511.17	0.45736	0.4781	0.41022	0.53332	0.45316	0.40192	0.40407	0.31508	0.34648	0.34354	0.40821	0.51818	0.47976	0.39968	0.39968	0.44938	0.55808	0.34445	0.37757	0.31127	0.43961	0.44086	0.4478	0.32755	0.40838	0.37173	0.43754	0.464	0.52423	0.54867	0.3671	0.51754	0.51754	0.49433	0.45668	0.45572
512.2	0.43108	0.47321	0.41124	0.51887	0.43361	0.38964	0.39303	0.29083	0.3372	0.32917	0.41137	0.50486	0.47018	0.35753	0.35753	0.45397	0.51794	0.31968	0.35209	0.29134	0.40212	0.45001	0.44207	0.32152	0.36785	0.3513	0.43043	0.44234	0.51894	0.5343	0.35809	0.49028	0.49028	0.50023	0.45401	0.42164
513.23	0.41801	0.44153	0.40631	0.52245	0.39631	0.37911	0.38474	0.2851	0.33847	0.29283	0.41426	0.48461	0.43058	0.33339	0.33339	0.46904	0.47517	0.27698	0.36031	0.27307	0.38191	0.44613	0.42614	0.29922	0.3339	0.35186	0.42957	0.47151	0.50279	0.50501	0.33596	0.4797	0.4797	0.48661	0.43714	0.38259
514.23	0.38795	0.43483	0.37473	0.4869	0.37628	0.36122	0.36674	0.27427	0.33002	0.24913	0.39662	0.44574	0.40843	0.33697	0.33697	0.43134	0.41353	0.23969	0.30889	0.26586	0.35494	0.39903	0.39799	0.26131	0.30498	0.34638	0.40552	0.46232	0.46255	0.46847	0.3052	0.45748	0.45748	0.4443	0.40789	0.32654
515.26	0.36092	0.4009	0.35751	0.45003	0.35461	0.35272	0.35427	0.26428	0.32302	0.23379	0.39586	0.41621	0.39323	0.34726	0.34726	0.40036	0.3901	0.20929	0.28692	0.23831	0.34458	0.37906	0.40381	0.24397	0.29645	0.35932	0.38321	0.4029	0.43993	0.43508	0.29401	0.46136	0.46136	0.42153	0.4002	0.28637
516.29	0.35743	0.39607	0.35319	0.43448	0.35498	0.34331	0.34321	0.23862	0.29725	0.1927	0.37699	0.38956	0.37318	0.3437	0.3437	0.38387	0.36773	0.1953	0.26323	0.21283	0.33579	0.35788	0.38831	0.21874	0.28213	0.33486	0.38145	0.39106	0.41888	0.42306	0.27724	0.42707	0.42707	0.3862	0.39082	0.26826
517.32	0.3449	0.36488	0.34386	0.42507	0.34314	0.33294	0.32253	0.24004	0.28206	0.19695	0.37994	0.38419	0.35978	0.36474	0.36474	0.37061	0.35865	0.19743	0.26472	0.21941	0.30969	0.34958	0.39317	0.2079	0.29148	0.31207	0.34582	0.40659	0.37711	0.42922	0.27309	0.40486	0.40486	0.38353	0.38612	0.24719
518.34	0.34741	0.36891	0.35381	0.43814	0.36079	0.34112	0.33314	0.25029	0.29866	0.18757	0.39283	0.39844	0.37094	0.39043	0.39043	0.37612	0.36818	0.22817	0.2718	0.25057	0.32665	0.32623	0.41619	0.2234	0.32364	0.31667	0.38056	0.38915	0.38841	0.45132	0.31528	0.4079	0.4079	0.35436	0.40221	0.27366
519.35	0.34828	0.36185	0.36607	0.4346	0.36574	0.31734	0.30956	0.24196	0.29452	0.18663	0.37553	0.39856	0.36499	0.38962	0.38962	0.36469	0.36815	0.21001	0.2744	0.24884	0.33102	0.3153	0.42051	0.23496	0.33864	0.28894	0.39657	0.38795	0.38949	0.43017	0.30937	0.40732	0.40732	0.36173	0.39853	0.27996
520.37	0.35593	0.38323	0.3657	0.43497	0.38975	0.31125	0.3189	0.22413	0.29987	0.19413	0.38916	0.40403	0.36829	0.40239	0.40239	0.36544	0.36015	0.21719	0.28992	0.24779	0.35162	0.3379	0.4215	0.25227	0.33518	0.29578	0.41698	0.40047	0.3977	0.41897	0.30675	0.40445	0.40445	0.37995	0.39441	0.29437
521.4	0.35836	0.36747	0.36992	0.42693	0.37408	0.31462	0.30303	0.24906	0.2908	0.2156	0.39105	0.41338	0.38807	0.42483	0.42483	0.36912	0.36065	0.22221	0.29219	0.25632	0.33842	0.33694	0.43136	0.24707	0.34038	0.3122	0.43047	0.37709	0.39234	0.42118	0.29566	0.41829	0.41829	0.40255	0.39297	0.27094
522.43	0.37233	0.37913	0.36099	0.41874	0.37087	0.2811	0.28894	0.2408	0.27064	0.20299	0.37603	0.42098	0.39494	0.41229	0.41229	0.36464	0.35188	0.21181	0.28761	0.23721	0.34079	0.30949	0.41701	0.26154	0.35793	0.32727	0.433	0.33788	0.40471	0.40769	0.29546	0.42844	0.42844	0.38826	0.38333	0.27625
523.43	0.36692	0.39259	0.35143	0.39034	0.35321	0.23985	0.27837	0.24165	0.23387	0.2139	0.33506	0.42018	0.38895	0.42993	0.42993	0.33446	0.35748	0.17729	0.25673	0.21033	0.30302	0.31893	0.38961	0.27361	0.34754	0.34322	0.38918	0.30969	0.38268	0.38021	0.23945	0.39286	0.39286	0.39935	0.36896	0.25733
524.46	0.37178	0.38956	0.34554	0.39068	0.3345	0.26154	0.28939	0.23652	0.22861	0.23065	0.34405	0.42452	0.41149	0.42984	0.42984	0.34358	0.37351	0.21577	0.26607	0.21978	0.31771	0.34199	0.38628	0.27585	0.34695	0.3471	0.37881	0.31147	0.38934	0.39233	0.23935	0.38735	0.38735	0.41233	0.37557	0.24621
525.48	0.34812	0.37003	0.33926	0.37966	0.31989	0.24209	0.27013	0.20972	0.23842	0.21276	0.3081	0.42808	0.36944	0.41773	0.41773	0.3401	0.36418	0.20176	0.25133	0.20752	0.31956	0.28354	0.34704	0.28835	0.3199	0.30559	0.3407	0.29899	0.3554	0.38442	0.22512	0.38544	0.38544	0.3782	0.35928	0.25093
526.51	0.33224	0.36721	0.30804	0.37807	0.28942	0.22804	0.25046	0.166	0.23169	0.1785	0.28296	0.39663	0.35046	0.36934	0.36934	0.3151	0.33969	0.17559	0.2163	0.17409	0.30034	0.23516	0.30613	0.27984	0.31897	0.28032	0.28467	0.2915	0.33183	0.37228	0.21765	0.36642	0.36642	0.32481	0.32641	0.24645
527.51	0.3241	0.33989	0.30904	0.39334	0.27483	0.23505	0.27406	0.12904	0.24253	0.16602	0.26288	0.38729	0.33338	0.37057	0.37057	0.30318	0.35498	0.19053	0.23567	0.15188	0.31297	0.24292	0.29208	0.26694	0.29489	0.28386	0.27756	0.30088	0.33494	0.34274	0.22688	0.35848	0.35848	0.32202	0.31274	0.23961
528.54	0.30536	0.31627	0.31296	0.37761	0.28205	0.2278	0.26532	0.11014	0.25388	0.16461	0.24007	0.37997	0.31478	0.34945	0.34945	0.30178	0.32657	0.17557	0.22744	0.14395	0.34102	0.23781	0.27073	0.24681	0.26935	0.26526	0.28719	0.28971	0.31759	0.33976	0.24766	0.36628	0.36628	0.30809	0.29804	0.22615
529.56	0.28656	0.3146	0.31417	0.37593	0.26007	0.19943	0.24827	0.10059	0.24735	0.14792	0.22926	0.38084	0.27449	0.34292	0.34292	0.30287	0.29013	0.15612	0.20561	0.12065	0.31926	0.20821	0.26094	0.22749	0.24233	0.25374	0.28765	0.28082	0.29231	0.3133	0.21811	0.36446	0.36446	0.27194	0.28737	0.20313
530.59	0.29567	0.30635	0.29482	0.34603	0.24022	0.16985	0.20237	0.11579	0.21016	0.12106	0.20775	0.37378	0.28823	0.32898	0.32898	0.2689	0.27943	0.13833	0.17634	0.1099	0.27119	0.19439	0.25865	0.21421	0.2398	0.25039	0.29425	0.25742	0.27336	0.27729	0.18439	0.32527	0.32527	0.23452	0.2764	0.17607
531.61	0.27635	0.29333	0.29907	0.33807	0.23327	0.14508	0.20615	0.097718	0.20149	0.13611	0.18966	0.37446	0.26306	0.32683	0.32683	0.26234	0.26445	0.13828	0.19466	0.10089	0.24788	0.18677	0.24108	0.20301	0.23045	0.22647	0.31291	0.25843	0.25534	0.24129	0.18206	0.31558	0.31558	0.24435	0.25696	0.14647
532.62	0.25688	0.31079	0.3084	0.32177	0.23841	0.13777	0.18372	0.10462	0.18941	0.16386	0.18722	0.37768	0.27474	0.32709	0.32709	0.27773	0.25514	0.10461	0.18255	0.10501	0.21505	0.17982	0.24089	0.17175	0.21361	0.20877	0.31646	0.25633	0.23908	0.239	0.16525	0.29016	0.29016	0.2523	0.25909	0.1382
533.64	0.24858	0.30231	0.28349	0.31628	0.22357	0.11814	0.16805	0.098518	0.16652	0.15203	0.18165	0.34274	0.25765	0.31114	0.31114	0.27745	0.27174	0.094351	0.17884	0.10186	0.17046	0.15337	0.23422	0.16471	0.19032	0.1802	0.29238	0.24575	0.24638	0.21358	0.13599	0.26446	0.26446	0.23013	0.24824	0.11439
534.67	0.2615	0.29249	0.29266	0.31284	0.24846	0.1143	0.17384	0.12922	0.16478	0.166	0.17371	0.33997	0.29534	0.31494	0.31494	0.28396	0.27732	0.084721	0.1775	0.10352	0.16803	0.15948	0.23007	0.20009	0.19879	0.18332	0.29799	0.25345	0.24562	0.19792	0.15392	0.25265	0.25265	0.22397	0.22978	0.13257
535.67	0.24548	0.28506	0.2867	0.32742	0.25599	0.13298	0.20847	0.11562	0.16562	0.18709	0.19251	0.32343	0.27872	0.32631	0.32631	0.30648	0.29409	0.11056	0.20372	0.10326	0.17494	0.17856	0.22956	0.15297	0.18296	0.16272	0.27808	0.26357	0.25258	0.20556	0.17576	0.25664	0.25664	0.24517	0.237	0.1295
536.69	0.26831	0.28795	0.29461	0.33417	0.27733	0.13374	0.2196	0.12937	0.18289	0.19833	0.21522	0.32575	0.31389	0.34083	0.34083	0.33176	0.31217	0.12627	0.20548	0.11523	0.21228	0.23027	0.26975	0.1366	0.1905	0.18992	0.26407	0.27815	0.2963	0.20926	0.17987	0.25779	0.25779	0.25527	0.26715	0.13852
537.72	0.27194	0.27732	0.27965	0.33354	0.26973	0.13128	0.22376	0.13851	0.17713	0.17516	0.21433	0.30539	0.30167	0.33684	0.33684	0.32904	0.28124	0.13903	0.19484	0.11223	0.22663	0.20346	0.27206	0.13657	0.19412	0.17886	0.232	0.27403	0.29878	0.1968	0.17371	0.27918	0.27918	0.23574	0.26962	0.11579
538.74	0.29917	0.30178	0.29206	0.36359	0.27198	0.16903	0.24859	0.16031	0.18136	0.16934	0.2322	0.32411	0.33893	0.36075	0.36075	0.36534	0.27355	0.16983	0.21236	0.13889	0.24917	0.21475	0.28351	0.12153	0.24157	0.18972	0.24754	0.30645	0.28803	0.22126	0.20582	0.29474	0.29474	0.25545	0.26918	0.12975
539.74	0.2968	0.29365	0.27343	0.3587	0.2557	0.16525	0.23309	0.12584	0.16195	0.14393	0.22627	0.30166	0.31579	0.32728	0.32728	0.36762	0.27478	0.17045	0.20887	0.13007	0.2385	0.20438	0.28679	0.066891	0.24978	0.17241	0.24071	0.28804	0.27655	0.2417	0.18801	0.28637	0.28637	0.24792	0.27511	0.09779
540.77	0.30663	0.29744	0.28668	0.35237	0.24958	0.16179	0.23372	0.15051	0.17438	0.1313	0.19398	0.3067	0.33124	0.30832	0.30832	0.36956	0.25228	0.16439	0.20168	0.14707	0.25976	0.20388	0.28849	0.08822	0.24608	0.20218	0.24544	0.27634	0.26515	0.24449	0.18953	0.28583	0.28583	0.24273	0.25184	0.099861
541.79	0.28216	0.30989	0.28463	0.33713	0.25717	0.16782	0.22429	0.16938	0.1643	0.12488	0.18902	0.30789	0.30267	0.2917	0.2917	0.37063	0.271	0.15695	0.18852	0.15421	0.25756	0.1963	0.29342	0.12135	0.21948	0.17398	0.23032	0.24931	0.23994	0.22859	0.17239	0.27498	0.27498	0.23706	0.22741	0.084086
542.82	0.29017	0.31641	0.28036	0.32826	0.23835	0.15791	0.21436	0.17247	0.16958	0.11347	0.16957	0.2986	0.29065	0.27014	0.27014	0.36136	0.25176	0.1505	0.16903	0.16097	0.25601	0.20791	0.27	0.12068	0.2169	0.1729	0.25368	0.23886	0.22892	0.21944	0.15467	0.24415	0.24415	0.21061	0.20697	0.094514
543.82	0.27428	0.30296	0.28703	0.31929	0.25116	0.16109	0.24678	0.17124	0.17616	0.12114	0.18217	0.31222	0.28661	0.26527	0.26527	0.3311	0.26977	0.14837	0.16723	0.15571	0.24906	0.2047	0.28843	0.14675	0.1925	0.15242	0.26425	0.22045	0.24339	0.20481	0.15871	0.24024	0.24024	0.20923	0.2174	0.10874
544.84	0.27361	0.31307	0.31375	0.32205	0.29558	0.18996	0.28622	0.20727	0.20246	0.13067	0.17895	0.33271	0.30107	0.28764	0.28764	0.32313	0.29969	0.17149	0.19548	0.21059	0.27692	0.21143	0.27344	0.17111	0.19544	0.18947	0.29145	0.24218	0.28541	0.24238	0.20008	0.2455	0.2455	0.23333	0.22118	0.15092
545.86	0.27733	0.32984	0.32581	0.33772	0.29266	0.19596	0.30733	0.20385	0.2013	0.16598	0.20763	0.33209	0.31805	0.29287	0.29287	0.32791	0.31082	0.17063	0.2052	0.21373	0.28047	0.23298	0.26221	0.17056	0.22766	0.19575	0.30468	0.27095	0.3068	0.24601	0.17491	0.2703	0.2703	0.25672	0.22838	0.14954
546.89	0.30331	0.35287	0.34232	0.35178	0.28642	0.21674	0.34653	0.21044	0.20726	0.17466	0.23312	0.34964	0.35413	0.30957	0.30957	0.33545	0.30051	0.19196	0.22919	0.24158	0.29228	0.21729	0.26506	0.17811	0.26233	0.24889	0.3404	0.29243	0.32353	0.28328	0.20425	0.28883	0.28883	0.27281	0.25503	0.1889
547.89	0.30426	0.36738	0.36485	0.36261	0.32558	0.23916	0.3712	0.24196	0.23229	0.19928	0.28034	0.384	0.38904	0.34137	0.34137	0.34998	0.36925	0.21902	0.28052	0.2472	0.31436	0.24905	0.28579	0.20143	0.29873	0.27951	0.36613	0.32391	0.36181	0.3003	0.23887	0.32812	0.32812	0.30709	0.27444	0.19913
548.91	0.31564	0.39718	0.3609	0.37773	0.31896	0.23168	0.34675	0.24003	0.23243	0.22135	0.26889	0.38712	0.40883	0.34266	0.34266	0.35521	0.3553	0.22228	0.27935	0.24997	0.31867	0.25654	0.25599	0.21204	0.32383	0.31625	0.36095	0.33684	0.35944	0.29246	0.23074	0.33098	0.33098	0.33246	0.27857	0.20545
549.93	0.33353	0.41793	0.35832	0.39606	0.3067	0.23457	0.34381	0.23126	0.22368	0.25414	0.29028	0.37511	0.44375	0.3427	0.3427	0.36211	0.36743	0.231	0.2673	0.23912	0.29462	0.28685	0.26498	0.20524	0.34327	0.29077	0.35093	0.34276	0.35571	0.27326	0.20673	0.33961	0.33961	0.35058	0.27894	0.18908
550.93	0.33666	0.43324	0.35517	0.40937	0.32222	0.23487	0.34419	0.24362	0.21645	0.23749	0.28177	0.38592	0.44587	0.34812	0.34812	0.35975	0.3693	0.23015	0.26843	0.22491	0.30571	0.27614	0.28163	0.23117	0.34388	0.30648	0.35368	0.33317	0.36253	0.28519	0.24009	0.31835	0.31835	0.34436	0.27054	0.19649
551.96	0.3207	0.42127	0.33558	0.39519	0.31528	0.22355	0.31169	0.22158	0.18803	0.23238	0.23597	0.37438	0.40912	0.3427	0.3427	0.33268	0.35261	0.21153	0.25973	0.19543	0.28379	0.27548	0.25389	0.23259	0.31937	0.28963	0.33486	0.31529	0.33549	0.26908	0.23143	0.28959	0.28959	0.32811	0.24641	0.19534
552.98	0.30255	0.4168	0.32961	0.38517	0.30186	0.21693	0.29703	0.20612	0.17091	0.21961	0.2063	0.35655	0.38813	0.33329	0.33329	0.31744	0.34992	0.20976	0.22933	0.20731	0.24488	0.23935	0.24919	0.22915	0.27432	0.27206	0.29982	0.30517	0.31505	0.26173	0.2117	0.26446	0.26446	0.31048	0.24017	0.18982
553.98	0.2861	0.38488	0.33159	0.35264	0.27159	0.19453	0.25878	0.19544	0.16716	0.20538	0.20145	0.32493	0.35475	0.30762	0.30762	0.29018	0.33474	0.17604	0.19023	0.19527	0.22507	0.23976	0.25366	0.18089	0.23665	0.25373	0.27544	0.28911	0.28227	0.26081	0.19501	0.25127	0.25127	0.29301	0.22094	0.17594
555	0.25902	0.35779	0.30813	0.32305	0.2325	0.15469	0.21364	0.18612	0.14672	0.17332	0.17846	0.31329	0.2886	0.27679	0.27679	0.25183	0.29531	0.14917	0.1584	0.1751	0.20634	0.19265	0.24413	0.17027	0.18604	0.23669	0.24077	0.25925	0.24723	0.24005	0.17617	0.22904	0.22904	0.25032	0.20344	0.15643
556.02	0.24691	0.32203	0.29272	0.30023	0.20464	0.1276	0.18086	0.15662	0.12117	0.16621	0.15148	0.27948	0.28491	0.24654	0.24654	0.23055	0.25102	0.13152	0.12352	0.17802	0.15277	0.16819	0.21257	0.12322	0.16699	0.1713	0.2164	0.2499	0.20973	0.22201	0.14391	0.19889	0.19889	0.22842	0.17995	0.11673
557.05	0.24652	0.30103	0.28037	0.29402	0.18935	0.09166	0.18084	0.14432	0.13478	0.15495	0.16654	0.25483	0.28782	0.24025	0.24025	0.20962	0.24884	0.11096	0.13154	0.17063	0.14332	0.15683	0.21472	0.10585	0.1643	0.16542	0.23668	0.25779	0.21466	0.21924	0.12011	0.20502	0.20502	0.2189	0.1767	0.098163
558.04	0.25533	0.28034	0.27408	0.29279	0.18064	0.086092	0.1635	0.11444	0.11975	0.16022	0.16948	0.22782	0.27656	0.21513	0.21513	0.18452	0.22153	0.087924	0.11205	0.14193	0.15471	0.16437	0.19478	0.068898	0.17254	0.13232	0.23587	0.2374	0.20096	0.21729	0.1152	0.18868	0.18868	0.23013	0.15407	0.099
559.07	0.25128	0.27355	0.27116	0.29645	0.18796	0.095674	0.18724	0.12451	0.10636	0.16587	0.1653	0.22652	0.28008	0.20262	0.20262	0.18448	0.23392	0.092565	0.12344	0.11564	0.15111	0.1301	0.19139	0.07169	0.17109	0.10736	0.25247	0.25127	0.21721	0.20474	0.11746	0.16806	0.16806	0.19592	0.1527	0.095667
560.09	0.25203	0.28113	0.28707	0.3169	0.19466	0.11961	0.22583	0.13133	0.12489	0.19112	0.18954	0.22813	0.29616	0.21299	0.21299	0.20069	0.24162	0.11233	0.16969	0.11817	0.16615	0.15466	0.21149	0.074352	0.19723	0.11534	0.25148	0.26854	0.22236	0.21226	0.15094	0.17799	0.17799	0.21924	0.1651	0.10251
561.09	0.24423	0.28228	0.28964	0.30932	0.17813	0.1274	0.22346	0.13706	0.13153	0.17956	0.19735	0.24075	0.27019	0.21484	0.21484	0.19563	0.24413	0.11389	0.19827	0.083342	0.19882	0.1432	0.21799	0.10224	0.19351	0.11817	0.26741	0.24825	0.22265	0.19258	0.15624	0.18203	0.18203	0.22088	0.19402	0.11672
562.11	0.24636	0.287	0.31635	0.30331	0.18494	0.14737	0.24406	0.14384	0.13014	0.18638	0.20042	0.247	0.27532	0.20222	0.20222	0.19377	0.24986	0.12704	0.19417	0.077665	0.21316	0.15171	0.22977	0.097366	0.19388	0.097075	0.23166	0.23871	0.22871	0.19872	0.16155	0.16301	0.16301	0.24027	0.18962	0.11189
563.13	0.2576	0.29764	0.31213	0.29881	0.16687	0.13375	0.23312	0.14331	0.12615	0.17862	0.18786	0.2546	0.27866	0.21906	0.21906	0.19733	0.22244	0.12527	0.18623	0.08206	0.18237	0.16266	0.22826	0.12724	0.21141	0.11643	0.23551	0.24651	0.21726	0.19023	0.16329	0.15155	0.15155	0.24167	0.21471	0.10076
564.13	0.27203	0.3241	0.32572	0.29248	0.16636	0.12943	0.21675	0.10893	0.13491	0.16778	0.19841	0.24513	0.27915	0.23713	0.23713	0.19726	0.18435	0.1558	0.20453	0.10154	0.17828	0.18383	0.22052	0.13129	0.24239	0.14153	0.23729	0.24442	0.21311	0.19576	0.16567	0.17318	0.17318	0.26784	0.21544	0.082203
565.15	0.28218	0.32099	0.29595	0.27576	0.17315	0.11542	0.17385	0.088221	0.1272	0.14891	0.18203	0.24242	0.26783	0.23046	0.23046	0.18193	0.20103	0.13538	0.16992	0.098979	0.17359	0.18945	0.20165	0.12176	0.23051	0.14321	0.22795	0.22995	0.20907	0.17947	0.127	0.16236	0.16236	0.25751	0.21855	0.077929
566.17	0.29017	0.34648	0.28849	0.26736	0.1946	0.10774	0.20453	0.086773	0.14469	0.16491	0.19138	0.22273	0.2588	0.23939	0.23939	0.16899	0.20886	0.13495	0.16555	0.12163	0.15072	0.20438	0.20799	0.098724	0.22928	0.17291	0.20574	0.25154	0.21413	0.18566	0.15957	0.16618	0.16618	0.26921	0.21117	0.080346
567.17	0.27725	0.36443	0.26614	0.28153	0.19414	0.10211	0.17646	0.10125	0.15081	0.15729	0.19147	0.22071	0.2506	0.2312	0.2312	0.17835	0.20613	0.13942	0.15899	0.11918	0.14249	0.19562	0.20278	0.086625	0.21341	0.19098	0.23223	0.25271	0.20565	0.16294	0.17669	0.16985	0.16985	0.2513	0.22172	0.092909
568.19	0.27068	0.36672	0.27484	0.28937	0.21521	0.11035	0.1929	0.11907	0.15293	0.14495	0.18662	0.23193	0.26683	0.23271	0.23271	0.18436	0.24224	0.14302	0.17549	0.14663	0.17677	0.17759	0.20738	0.073598	0.21438	0.20635	0.2463	0.24729	0.21568	0.17224	0.17956	0.20395	0.20395	0.26553	0.21234	0.12415
569.21	0.25906	0.33679	0.25196	0.29486	0.23138	0.10204	0.19135	0.11001	0.13846	0.14749	0.15074	0.24036	0.2647	0.20706	0.20706	0.18848	0.27395	0.10948	0.16352	0.13703	0.16894	0.18259	0.20741	0.066963	0.18424	0.19172	0.23617	0.23569	0.21489	0.15883	0.16792	0.1779	0.1779	0.28608	0.21883	0.13979
570.2	0.26271	0.34113	0.26407	0.30048	0.22905	0.098957	0.22219	0.1136	0.11814	0.12315	0.13858	0.24581	0.29931	0.23103	0.23103	0.20215	0.27014	0.10603	0.19101	0.12119	0.17062	0.15348	0.20016	0.087023	0.19519	0.19607	0.242	0.2381	0.21779	0.14254	0.19077	0.1938	0.1938	0.2795	0.21033	0.15628
571.22	0.27653	0.32036	0.26852	0.30638	0.22788	0.1188	0.20101	0.11184	0.11824	0.10797	0.14408	0.25882	0.33084	0.22535	0.22535	0.22896	0.27958	0.11803	0.18269	0.12893	0.18811	0.16664	0.19437	0.097721	0.2043	0.17672	0.24875	0.2298	0.21956	0.15318	0.17846	0.2127	0.2127	0.27393	0.21327	0.16993
572.24	0.29504	0.3172	0.27814	0.31366	0.22889	0.12203	0.21337	0.13373	0.13575	0.11081	0.13486	0.25515	0.334	0.24295	0.24295	0.22924	0.27949	0.12441	0.17589	0.1527	0.18782	0.15924	0.15905	0.11367	0.2177	0.16305	0.25459	0.24445	0.21631	0.14208	0.16829	0.23425	0.23425	0.29435	0.20644	0.16453
573.24	0.29472	0.32879	0.26978	0.31709	0.22565	0.12958	0.22519	0.14756	0.14535	0.12379	0.11967	0.25449	0.33973	0.22615	0.22615	0.2372	0.2774	0.12241	0.16221	0.13409	0.18749	0.1695	0.14208	0.14381	0.20481	0.14966	0.25755	0.24596	0.21135	0.15079	0.16901	0.23853	0.23853	0.27343	0.17965	0.16919
574.26	0.2891	0.33342	0.25778	0.3042	0.20519	0.13789	0.23965	0.14599	0.14023	0.10983	0.13408	0.25518	0.31561	0.22977	0.22977	0.23192	0.24823	0.14353	0.17556	0.12279	0.17615	0.16108	0.13877	0.15041	0.17643	0.1404	0.23851	0.23133	0.21246	0.14367	0.18296	0.24862	0.24862	0.2507	0.1517	0.1858
575.28	0.2869	0.33609	0.2565	0.30384	0.19358	0.14647	0.24026	0.17716	0.17392	0.13774	0.13945	0.26568	0.28958	0.23741	0.23741	0.23631	0.22137	0.14979	0.1652	0.16142	0.18251	0.17009	0.14238	0.17236	0.16119	0.15686	0.24094	0.23638	0.20759	0.163	0.17169	0.23592	0.23592	0.26412	0.14812	0.19667
576.28	0.27384	0.33239	0.25684	0.30493	0.20279	0.12141	0.24249	0.19522	0.17513	0.13535	0.1233	0.27202	0.24997	0.25535	0.25535	0.21176	0.24187	0.13173	0.16844	0.12967	0.16422	0.15503	0.13734	0.18649	0.15448	0.15408	0.23962	0.23659	0.22137	0.12374	0.15054	0.23446	0.23446	0.24088	0.13	0.20564
577.3	0.28152	0.33291	0.25136	0.30001	0.23089	0.13735	0.25237	0.19331	0.17196	0.14458	0.15205	0.2679	0.26697	0.28265	0.28265	0.22117	0.2573	0.14094	0.18055	0.14396	0.1734	0.17543	0.17676	0.19787	0.14879	0.18058	0.21947	0.23453	0.25343	0.14168	0.1728	0.22875	0.22875	0.22822	0.1361	0.21912
578.32	0.29165	0.33245	0.24882	0.28137	0.24292	0.14559	0.23907	0.16809	0.17215	0.15285	0.17658	0.26078	0.25306	0.3091	0.3091	0.21699	0.2458	0.1511	0.19294	0.14144	0.1513	0.16762	0.21293	0.19008	0.15701	0.19589	0.18692	0.22904	0.25445	0.1457	0.16914	0.21479	0.21479	0.22407	0.14741	0.20377
579.31	0.30482	0.34795	0.24989	0.30573	0.26619	0.1675	0.24079	0.17882	0.20025	0.18231	0.21643	0.27217	0.29077	0.33228	0.33228	0.23445	0.28936	0.1642	0.19311	0.15007	0.17442	0.16134	0.23483	0.2275	0.21231	0.22923	0.19485	0.23574	0.26416	0.18228	0.17174	0.22475	0.22475	0.23075	0.16904	0.19342
580.33	0.30691	0.35609	0.25204	0.31876	0.2773	0.18116	0.24782	0.16144	0.2195	0.19871	0.23839	0.26792	0.29931	0.32322	0.32322	0.23334	0.32271	0.19024	0.2114	0.14273	0.17454	0.1638	0.24248	0.22618	0.22037	0.23579	0.21529	0.24176	0.27256	0.19669	0.20834	0.21971	0.21971	0.24399	0.17882	0.18317
581.35	0.31841	0.36381	0.23987	0.3266	0.27404	0.20934	0.2556	0.12633	0.23125	0.23296	0.24877	0.26779	0.36769	0.32035	0.32035	0.24789	0.3242	0.22476	0.20741	0.1705	0.19578	0.17426	0.25678	0.21014	0.2295	0.2309	0.22126	0.22238	0.28568	0.21647	0.21533	0.22023	0.22023	0.25761	0.20476	0.18162
582.35	0.31389	0.37588	0.25556	0.33982	0.27711	0.20807	0.26702	0.10591	0.23198	0.26379	0.23766	0.29835	0.35904	0.31765	0.31765	0.25792	0.33479	0.22185	0.23855	0.14438	0.19497	0.17459	0.26483	0.23931	0.24143	0.22742	0.24563	0.21898	0.27443	0.23572	0.22227	0.23541	0.23541	0.25245	0.20845	0.20093
583.36	0.30124	0.34767	0.25077	0.35661	0.26411	0.19644	0.2699	0.13281	0.26315	0.28022	0.26027	0.30379	0.35349	0.30737	0.30737	0.25866	0.34798	0.24562	0.23975	0.15762	0.20874	0.19037	0.25626	0.24815	0.23185	0.20852	0.25941	0.20694	0.26783	0.24779	0.2075	0.23781	0.23781	0.24085	0.22291	0.20141
584.38	0.30792	0.36214	0.26304	0.35756	0.27916	0.19235	0.28674	0.19863	0.30056	0.29248	0.26173	0.32187	0.36398	0.33801	0.33801	0.26927	0.36041	0.26321	0.26251	0.19518	0.21207	0.21379	0.25885	0.24491	0.22348	0.24207	0.28978	0.22267	0.27834	0.26208	0.22664	0.25606	0.25606	0.23232	0.22553	0.22395
585.38	0.29887	0.35469	0.25278	0.33637	0.28887	0.18114	0.27852	0.19517	0.30941	0.29891	0.26681	0.33271	0.36126	0.37136	0.37136	0.26937	0.33991	0.25786	0.25381	0.15469	0.20762	0.21528	0.27126	0.25231	0.20849	0.26186	0.26698	0.2087	0.2762	0.2566	0.19518	0.25196	0.25196	0.21349	0.21188	0.24763
586.4	0.30577	0.36101	0.2719	0.33217	0.30036	0.19462	0.30413	0.2499	0.32911	0.32364	0.30517	0.36936	0.34126	0.38349	0.38349	0.28131	0.35957	0.27531	0.28365	0.18388	0.22164	0.2349	0.28895	0.30181	0.22369	0.30218	0.29524	0.22948	0.29283	0.31519	0.2133	0.28547	0.28547	0.2595	0.23358	0.26701
587.41	0.30145	0.32616	0.23287	0.31711	0.25333	0.19124	0.28194	0.26389	0.34243	0.33259	0.32832	0.36164	0.35615	0.36259	0.36259	0.28381	0.32144	0.28635	0.24686	0.1952	0.23667	0.23875	0.28636	0.29833	0.23782	0.29075	0.25566	0.22232	0.26886	0.30679	0.17254	0.29033	0.29033	0.26159	0.2242	0.23989
588.41	0.3136	0.34656	0.2251	0.30246	0.25455	0.1897	0.30077	0.2563	0.34443	0.33255	0.32109	0.38376	0.37189	0.37403	0.37403	0.28806	0.31864	0.26337	0.24666	0.20065	0.24658	0.23546	0.30522	0.30575	0.25596	0.29419	0.25562	0.24054	0.2739	0.31157	0.19159	0.29974	0.29974	0.26701	0.22417	0.26042
589.43	0.29953	0.31239	0.20466	0.25587	0.22021	0.18211	0.28673	0.20836	0.31398	0.32783	0.30429	0.3877	0.34137	0.32312	0.32312	0.25489	0.28065	0.25941	0.21225	0.17612	0.24081	0.2146	0.29678	0.30507	0.26396	0.25247	0.23887	0.21259	0.25086	0.30336	0.16487	0.28647	0.28647	0.26281	0.22413	0.25261
590.42	0.29538	0.30446	0.20375	0.23789	0.21821	0.19084	0.30997	0.21816	0.30814	0.32673	0.2956	0.38623	0.33626	0.2863	0.2863	0.25779	0.27899	0.26551	0.21562	0.19452	0.23984	0.21836	0.29387	0.29085	0.29297	0.18983	0.25723	0.19254	0.25083	0.29142	0.15962	0.28998	0.28998	0.25711	0.23577	0.21869
591.44	0.26774	0.28956	0.17371	0.21623	0.21326	0.17098	0.27996	0.21937	0.29776	0.29598	0.27687	0.36397	0.31531	0.28316	0.28316	0.24821	0.2605	0.25161	0.19717	0.19533	0.21399	0.19123	0.2727	0.26604	0.27566	0.18526	0.217	0.17614	0.21941	0.2549	0.13545	0.24073	0.24073	0.20583	0.18738	0.18683
592.46	0.27368	0.29205	0.18144	0.20836	0.24909	0.16851	0.29899	0.21453	0.28441	0.27282	0.25998	0.362	0.31289	0.28708	0.28708	0.23831	0.29113	0.24269	0.20574	0.18366	0.18807	0.21647	0.28438	0.26213	0.28155	0.20016	0.25667	0.15636	0.22701	0.26037	0.13627	0.2156	0.2156	0.20869	0.18299	0.19472
593.45	0.27216	0.28423	0.17732	0.20922	0.25319	0.18345	0.31475	0.20388	0.267	0.27346	0.26741	0.35536	0.32017	0.27986	0.27986	0.23678	0.29065	0.26	0.21903	0.15891	0.17971	0.22041	0.29287	0.26404	0.27453	0.19478	0.24081	0.13513	0.24264	0.24252	0.12311	0.18222	0.18222	0.21703	0.18261	0.17352
594.47	0.2885	0.30038	0.18816	0.22319	0.26728	0.18405	0.32668	0.23226	0.2786	0.27368	0.25328	0.3563	0.34283	0.31687	0.31687	0.2666	0.31957	0.23894	0.23667	0.16881	0.18192	0.24497	0.30785	0.28161	0.26657	0.21156	0.24953	0.16495	0.23589	0.21873	0.11888	0.16476	0.16476	0.24765	0.178	0.19605
595.46	0.3082	0.31248	0.17907	0.21809	0.28468	0.19837	0.34078	0.25215	0.26071	0.2697	0.25319	0.36251	0.35679	0.32992	0.32992	0.27818	0.35007	0.25274	0.23256	0.18193	0.18803	0.26902	0.32232	0.30974	0.25125	0.2453	0.25072	0.19059	0.25838	0.23044	0.12253	0.16479	0.16479	0.26542	0.17465	0.22652
596.48	0.34198	0.34607	0.19491	0.25035	0.30907	0.2564	0.37739	0.27322	0.30492	0.2903	0.27192	0.36598	0.38009	0.35377	0.35377	0.30205	0.3447	0.27776	0.25056	0.1981	0.21642	0.3042	0.36188	0.33658	0.27961	0.26716	0.29211	0.22131	0.26842	0.24016	0.16228	0.20181	0.20181	0.31045	0.20354	0.26925
597.49	0.34594	0.37634	0.1882	0.26794	0.3206	0.26832	0.39354	0.31535	0.32385	0.29653	0.2555	0.38051	0.37029	0.37059	0.37059	0.31458	0.36251	0.27358	0.26378	0.23532	0.22238	0.27839	0.35669	0.33927	0.2727	0.25389	0.28772	0.26237	0.27863	0.23174	0.18597	0.1958	0.1958	0.33392	0.20669	0.25672
598.49	0.37745	0.43483	0.22497	0.3178	0.37247	0.30425	0.41523	0.3686	0.36743	0.3288	0.29113	0.39758	0.38832	0.43294	0.43294	0.34229	0.40274	0.29748	0.29336	0.28533	0.26841	0.31098	0.39534	0.39288	0.31009	0.30747	0.3584	0.31708	0.31127	0.25338	0.22414	0.24934	0.24934	0.3783	0.23648	0.32099
599.5	0.39495	0.46946	0.21933	0.33777	0.40828	0.33219	0.43566	0.36947	0.38334	0.34435	0.33778	0.40147	0.39696	0.4403	0.4403	0.32856	0.42282	0.32123	0.30799	0.30004	0.32197	0.31534	0.42493	0.43333	0.34242	0.32555	0.36968	0.30467	0.34884	0.25709	0.24184	0.29517	0.29517	0.38014	0.24966	0.32171
600.52	0.41975	0.47765	0.23515	0.37968	0.44082	0.33245	0.44829	0.39365	0.42504	0.36893	0.37374	0.41139	0.4133	0.43773	0.43773	0.33321	0.42411	0.30528	0.32187	0.31698	0.35949	0.30624	0.45677	0.46797	0.38431	0.3402	0.38113	0.3268	0.32772	0.27075	0.26785	0.33086	0.33086	0.40924	0.27738	0.34306
601.51	0.45557	0.52025	0.27836	0.40145	0.46031	0.32911	0.4922	0.41299	0.45377	0.38084	0.4052	0.43627	0.45484	0.45581	0.45581	0.35835	0.475	0.31524	0.35214	0.34319	0.3893	0.31176	0.47964	0.48815	0.42943	0.38425	0.40012	0.37726	0.35618	0.29499	0.29363	0.35018	0.35018	0.43178	0.28706	0.36622
602.53	0.47958	0.55602	0.31709	0.40758	0.47869	0.37331	0.5228	0.41538	0.47001	0.40431	0.46415	0.43768	0.46834	0.4713	0.4713	0.36903	0.48732	0.34768	0.36306	0.37065	0.41811	0.35169	0.52012	0.52903	0.44973	0.43509	0.41958	0.38085	0.39695	0.32155	0.32104	0.38455	0.38455	0.43379	0.31659	0.4263
603.52	0.47256	0.54317	0.31724	0.37256	0.46695	0.35435	0.52322	0.42659	0.45375	0.39031	0.44332	0.429	0.46573	0.44402	0.44402	0.34298	0.46953	0.35368	0.34148	0.37948	0.39906	0.34199	0.48918	0.51442	0.42508	0.4464	0.43306	0.36423	0.39164	0.31217	0.31116	0.37379	0.37379	0.42609	0.30093	0.39756
604.54	0.49086	0.55775	0.35136	0.39466	0.46874	0.3852	0.55403	0.45991	0.45009	0.40755	0.44686	0.42707	0.49186	0.45697	0.45697	0.35868	0.46235	0.37972	0.36018	0.42628	0.38475	0.37889	0.49926	0.51647	0.44077	0.46405	0.47109	0.40772	0.40329	0.33371	0.34337	0.37126	0.37126	0.47498	0.33109	0.42937
605.55	0.50376	0.61616	0.37532	0.40437	0.45924	0.41585	0.55672	0.45489	0.46394	0.41203	0.44935	0.41789	0.49677	0.50725	0.50725	0.36104	0.47563	0.40881	0.36871	0.46426	0.43318	0.43794	0.47917	0.49581	0.45106	0.51572	0.4875	0.42456	0.46132	0.34193	0.35913	0.39542	0.39542	0.48385	0.33605	0.44112
606.55	0.49082	0.59475	0.3469	0.38949	0.44305	0.41048	0.52353	0.46073	0.434	0.39812	0.44601	0.40944	0.45857	0.495	0.495	0.32617	0.4464	0.38956	0.34303	0.45874	0.42308	0.45095	0.45049	0.50341	0.39219	0.47516	0.48548	0.39387	0.44005	0.32268	0.34141	0.38676	0.38676	0.46086	0.3457	0.43355
607.56	0.50983	0.58235	0.35265	0.41314	0.45672	0.4144	0.51958	0.46253	0.45836	0.42196	0.40691	0.41936	0.48995	0.49726	0.49726	0.33008	0.47231	0.40839	0.34707	0.46307	0.45717	0.47878	0.4415	0.4974	0.43079	0.46598	0.50014	0.41673	0.45963	0.31823	0.35025	0.408	0.408	0.48924	0.3504	0.44156
608.55	0.53184	0.59108	0.3532	0.4343	0.45849	0.46788	0.52969	0.4517	0.47671	0.43639	0.42103	0.42044	0.49874	0.50041	0.50041	0.35264	0.49699	0.41535	0.38685	0.48708	0.50222	0.50608	0.46774	0.51075	0.46855	0.48777	0.49245	0.42193	0.4935	0.34724	0.39178	0.4445	0.4445	0.50552	0.37888	0.46537
609.57	0.53105	0.59013	0.34973	0.43713	0.4606	0.43768	0.51061	0.47779	0.5088	0.42219	0.43094	0.41308	0.47402	0.51285	0.51285	0.36139	0.49906	0.40118	0.37786	0.48013	0.56149	0.51454	0.46343	0.5113	0.47696	0.49558	0.4958	0.41605	0.49985	0.36096	0.38675	0.46865	0.46865	0.50163	0.38051	0.45082
610.58	0.53911	0.53965	0.33499	0.42302	0.4421	0.4143	0.50434	0.46582	0.47312	0.4211	0.41933	0.40121	0.48041	0.46819	0.46819	0.33497	0.48176	0.38452	0.38037	0.45039	0.5205	0.51236	0.45022	0.49377	0.49226	0.45523	0.50777	0.40037	0.44617	0.34599	0.37764	0.43926	0.43926	0.50795	0.36912	0.44786
611.57	0.55182	0.54173	0.34654	0.41967	0.44731	0.41096	0.51438	0.43869	0.48159	0.44737	0.4161	0.38978	0.49198	0.46328	0.46328	0.35161	0.49587	0.37567	0.38463	0.44456	0.55913	0.52547	0.45559	0.46772	0.53121	0.47335	0.52514	0.40167	0.45822	0.34928	0.37654	0.45443	0.45443	0.5515	0.37567	0.44048
612.59	0.56404	0.56919	0.36466	0.41278	0.42114	0.4044	0.50991	0.47445	0.47684	0.43383	0.4392	0.38565	0.51176	0.47957	0.47957	0.36378	0.45863	0.36863	0.41174	0.47387	0.56904	0.51064	0.44924	0.49101	0.54777	0.50147	0.53526	0.40544	0.44432	0.38058	0.39013	0.48456	0.48456	0.57565	0.38236	0.45183
613.58	0.55203	0.5582	0.35184	0.39299	0.39914	0.34647	0.46616	0.44008	0.4474	0.41381	0.42884	0.36087	0.50357	0.46091	0.46091	0.35075	0.43634	0.3392	0.37449	0.43938	0.538	0.47798	0.4161	0.48119	0.52538	0.47404	0.51199	0.41255	0.40098	0.34903	0.35583	0.45638	0.45638	0.57606	0.35334	0.4253
614.6	0.56895	0.55314	0.35076	0.37267	0.37813	0.33256	0.42543	0.38217	0.41386	0.40794	0.41023	0.34642	0.51659	0.43343	0.43343	0.33544	0.4472	0.32968	0.36417	0.41406	0.47813	0.45489	0.37921	0.47277	0.50229	0.45436	0.49269	0.38881	0.40415	0.31455	0.35982	0.43355	0.43355	0.54517	0.31102	0.42019
615.59	0.55226	0.55243	0.36627	0.37553	0.38024	0.3188	0.40287	0.36923	0.42333	0.40344	0.40379	0.35626	0.49144	0.44385	0.44385	0.35972	0.46308	0.33121	0.37022	0.42873	0.473	0.43153	0.39415	0.50338	0.47515	0.4586	0.49715	0.39792	0.44306	0.30482	0.3617	0.44701	0.44701	0.54246	0.3226	0.41262
616.6	0.532	0.55123	0.34948	0.39001	0.34886	0.30667	0.36449	0.37377	0.39855	0.39156	0.38689	0.34229	0.48125	0.44498	0.44498	0.34957	0.4184	0.33409	0.36374	0.42816	0.44156	0.41135	0.3985	0.49424	0.48388	0.44321	0.47437	0.39122	0.41588	0.31008	0.3794	0.4334	0.4334	0.51793	0.31146	0.41291
617.61	0.49177	0.49752	0.30981	0.34241	0.32201	0.26881	0.31905	0.32364	0.35246	0.35408	0.3627	0.32134	0.45564	0.40306	0.40306	0.3172	0.42523	0.29982	0.32087	0.38307	0.39344	0.40191	0.37085	0.44756	0.43315	0.40399	0.43594	0.35502	0.40007	0.27225	0.34313	0.38566	0.38566	0.47639	0.28936	0.36951
618.61	0.47997	0.46872	0.30546	0.33642	0.30018	0.25849	0.32055	0.32709	0.35303	0.36725	0.34303	0.31259	0.43956	0.38612	0.38612	0.31629	0.3984	0.3111	0.32785	0.39149	0.3803	0.40079	0.3847	0.4475	0.42713	0.3592	0.43865	0.35275	0.39287	0.25093	0.35991	0.37015	0.37015	0.47176	0.28211	0.38586
619.62	0.45262	0.45423	0.30827	0.33964	0.29041	0.26796	0.3547	0.36265	0.36503	0.37087	0.33506	0.31304	0.42923	0.38492	0.38492	0.3277	0.37823	0.29449	0.37535	0.43369	0.40115	0.40782	0.40792	0.49019	0.43987	0.38116	0.45278	0.38833	0.3827	0.2724	0.36497	0.38571	0.38571	0.47743	0.2896	0.40646
620.61	0.42985	0.44152	0.27882	0.32452	0.27677	0.25673	0.35431	0.35591	0.34673	0.33908	0.3058	0.29601	0.43449	0.37657	0.37657	0.31338	0.35288	0.28092	0.3516	0.41663	0.40729	0.39406	0.40277	0.48723	0.41715	0.38048	0.41822	0.39644	0.34128	0.29468	0.35868	0.37898	0.37898	0.45037	0.27373	0.39494
621.62	0.44132	0.44047	0.29358	0.31917	0.28048	0.2569	0.34864	0.32887	0.32858	0.33702	0.29219	0.30395	0.43022	0.39407	0.39407	0.30641	0.38589	0.28788	0.35451	0.41523	0.40495	0.40931	0.40573	0.52182	0.39892	0.42582	0.43041	0.41707	0.3801	0.30211	0.34812	0.40098	0.40098	0.44564	0.27469	0.40149
622.61	0.44338	0.45915	0.32999	0.33837	0.28706	0.27912	0.34973	0.31385	0.34056	0.35215	0.31255	0.30564	0.42654	0.43363	0.43363	0.31248	0.35611	0.32471	0.3804	0.42642	0.44499	0.41502	0.45234	0.55543	0.40556	0.46863	0.47987	0.47065	0.38605	0.31924	0.34703	0.42781	0.42781	0.46686	0.29825	0.42508
623.63	0.43892	0.47402	0.31737	0.32712	0.29461	0.29681	0.33847	0.32454	0.35597	0.35069	0.32342	0.32794	0.44626	0.47536	0.47536	0.32863	0.37122	0.35373	0.37493	0.45181	0.49013	0.45731	0.46129	0.57266	0.44956	0.55378	0.48402	0.46334	0.40432	0.36568	0.33665	0.44623	0.44623	0.49136	0.3307	0.43782
624.62	0.42434	0.45537	0.30619	0.33138	0.29011	0.30896	0.31128	0.29158	0.346	0.35833	0.3446	0.3381	0.46478	0.48339	0.48339	0.33726	0.37364	0.41299	0.35932	0.43953	0.5007	0.46484	0.47593	0.54803	0.47968	0.58207	0.50588	0.46609	0.43359	0.38642	0.32538	0.45518	0.45518	0.50706	0.3483	0.42815
625.63	0.42646	0.46365	0.31128	0.34391	0.27724	0.3235	0.32326	0.31061	0.34011	0.37411	0.3926	0.33294	0.50126	0.51817	0.51817	0.35434	0.36491	0.44364	0.3911	0.47931	0.49788	0.48019	0.5092	0.56116	0.53433	0.6436	0.56835	0.47693	0.44589	0.40398	0.35036	0.47754	0.47754	0.53142	0.36665	0.44201
626.64	0.39813	0.43438	0.32203	0.32414	0.28264	0.32389	0.35837	0.33977	0.35484	0.36927	0.42875	0.35603	0.52927	0.53335	0.53335	0.36865	0.36758	0.47129	0.416	0.48673	0.52873	0.49788	0.54246	0.5978	0.57909	0.67083	0.61109	0.4916	0.44049	0.43415	0.3723	0.47355	0.47355	0.54848	0.39684	0.48252
627.63	0.40187	0.41869	0.29299	0.31959	0.27172	0.31278	0.39079	0.37504	0.38429	0.37627	0.43833	0.36574	0.55369	0.54423	0.54423	0.39007	0.39164	0.46662	0.42765	0.52185	0.54098	0.50633	0.53501	0.62902	0.62619	0.70745	0.61736	0.48533	0.44901	0.4432	0.41359	0.50903	0.50903	0.54461	0.37934	0.51443
628.64	0.39295	0.41736	0.32435	0.34727	0.28524	0.32479	0.42439	0.39959	0.38563	0.38946	0.4657	0.37802	0.58512	0.56103	0.56103	0.41761	0.41219	0.46269	0.48208	0.56183	0.53064	0.52485	0.55073	0.63046	0.64479	0.74586	0.67876	0.55231	0.46467	0.46558	0.4715	0.52678	0.52678	0.57305	0.38416	0.5325
629.63	0.39095	0.44116	0.35323	0.35654	0.31059	0.31556	0.45802	0.42555	0.4167	0.37672	0.48549	0.40211	0.61668	0.61351	0.61351	0.42817	0.44511	0.44702	0.49581	0.5704	0.54068	0.55836	0.56952	0.65489	0.67494	0.8031	0.7075	0.58506	0.48429	0.4876	0.51875	0.53399	0.53399	0.59123	0.42126	0.55874
630.65	0.37804	0.42506	0.37288	0.35971	0.31166	0.31408	0.44717	0.42661	0.44071	0.37687	0.50253	0.43387	0.61202	0.61859	0.61859	0.44615	0.47363	0.44943	0.47871	0.57236	0.57128	0.58711	0.56982	0.65601	0.70661	0.82456	0.72592	0.61704	0.52077	0.51053	0.52703	0.5509	0.5509	0.62523	0.4545	0.60374
631.64	0.37212	0.42283	0.35271	0.36984	0.31529	0.32801	0.44185	0.42414	0.45277	0.40404	0.50947	0.42567	0.61056	0.61614	0.61614	0.47579	0.47584	0.44768	0.47823	0.59289	0.57446	0.61424	0.56272	0.6295	0.72492	0.83773	0.72585	0.64648	0.54702	0.52971	0.53105	0.56133	0.56133	0.66421	0.44638	0.60076
632.65	0.36046	0.43481	0.34523	0.40263	0.3466	0.36258	0.415	0.42972	0.43383	0.40833	0.52168	0.44941	0.61625	0.63241	0.63241	0.49888	0.48753	0.49286	0.46323	0.59687	0.57074	0.65667	0.58694	0.63503	0.75719	0.8774	0.74229	0.67701	0.55496	0.58457	0.52819	0.53608	0.53608	0.69607	0.50177	0.61614
633.64	0.37171	0.41998	0.33574	0.39729	0.35101	0.35972	0.39653	0.43732	0.44947	0.39016	0.50148	0.4539	0.62671	0.6273	0.6273	0.49679	0.50926	0.49413	0.44962	0.58148	0.6032	0.65297	0.58084	0.65836	0.78929	0.87696	0.74629	0.67037	0.57906	0.61028	0.50754	0.55936	0.55936	0.67877	0.51761	0.62311
634.65	0.37332	0.40103	0.31315	0.3952	0.33411	0.36605	0.37741	0.42941	0.43738	0.40218	0.50286	0.45329	0.63463	0.62053	0.62053	0.53337	0.50813	0.49617	0.45213	0.60916	0.62358	0.65035	0.58654	0.6594	0.80127	0.86162	0.74977	0.6881	0.56399	0.63889	0.49924	0.5764	0.5764	0.68774	0.51572	0.64929
635.64	0.37635	0.41098	0.32112	0.38382	0.35053	0.39899	0.38517	0.43294	0.4548	0.41279	0.50365	0.46105	0.664	0.63185	0.63185	0.56558	0.51555	0.5202	0.47023	0.6135	0.61887	0.65285	0.59122	0.66476	0.83923	0.86122	0.7613	0.67939	0.58712	0.65783	0.5027	0.56363	0.56363	0.68949	0.5028	0.65817
636.65	0.37696	0.4225	0.33746	0.39158	0.35819	0.39907	0.38592	0.42858	0.44492	0.39752	0.50783	0.47816	0.69003	0.63443	0.63443	0.57872	0.52803	0.518	0.47864	0.59869	0.60289	0.6419	0.59789	0.69088	0.88535	0.87269	0.78954	0.67701	0.59639	0.65647	0.53144	0.56596	0.56596	0.67746	0.52463	0.65883
637.66	0.36989	0.39506	0.3553	0.35859	0.36325	0.38337	0.40054	0.42569	0.4629	0.39329	0.51281	0.46367	0.69124	0.6128	0.6128	0.58773	0.54166	0.48764	0.48438	0.58781	0.61447	0.62635	0.58159	0.66711	0.89306	0.84194	0.80121	0.6745	0.61999	0.6511	0.54423	0.5762	0.5762	0.67525	0.50454	0.64764
638.65	0.35401	0.40481	0.35374	0.34308	0.36436	0.39364	0.41827	0.39916	0.44754	0.39546	0.54098	0.44158	0.66021	0.65871	0.65871	0.61904	0.54216	0.47068	0.4772	0.57578	0.58916	0.6172	0.59641	0.63234	0.87788	0.85786	0.81033	0.67508	0.62491	0.64052	0.55584	0.56711	0.56711	0.68153	0.49954	0.63285
639.66	0.3394	0.41014	0.34763	0.32161	0.37892	0.40446	0.44159	0.43041	0.43761	0.40817	0.53657	0.43112	0.63859	0.65151	0.65151	0.64199	0.53042	0.4771	0.47637	0.57375	0.58509	0.60409	0.58195	0.61976	0.88864	0.8624	0.79807	0.65755	0.64282	0.66116	0.56111	0.56963	0.56963	0.69188	0.502	0.61488
640.65	0.32802	0.39857	0.33462	0.31314	0.38356	0.37709	0.42832	0.44312	0.41824	0.40267	0.50404	0.4148	0.6164	0.65615	0.65615	0.65937	0.52125	0.45391	0.46943	0.5756	0.58046	0.58793	0.55994	0.61954	0.84063	0.85476	0.78511	0.6619	0.63171	0.65409	0.56415	0.57756	0.57756	0.67314	0.49913	0.59575
641.66	0.31942	0.38463	0.29619	0.29992	0.36606	0.37651	0.4216	0.44971	0.41669	0.38068	0.50493	0.39344	0.59035	0.66083	0.66083	0.69112	0.52111	0.45062	0.4556	0.58764	0.5971	0.563	0.5405	0.58521	0.80382	0.84624	0.76706	0.64597	0.62645	0.68903	0.53257	0.58297	0.58297	0.66039	0.4693	0.59302
642.65	0.30161	0.38071	0.27422	0.27955	0.34142	0.36481	0.39607	0.41554	0.38554	0.3651	0.49004	0.37416	0.56915	0.63195	0.63195	0.72094	0.50406	0.44658	0.42595	0.55991	0.55662	0.51744	0.51307	0.53477	0.74943	0.82422	0.74787	0.61344	0.59928	0.69132	0.48335	0.56174	0.56174	0.62278	0.46604	0.58183
643.66	0.28948	0.37433	0.26986	0.27234	0.35559	0.36444	0.39712	0.41314	0.39064	0.35311	0.47956	0.38931	0.58563	0.58166	0.58166	0.73195	0.5025	0.45893	0.43342	0.54282	0.55133	0.52153	0.50284	0.53948	0.74495	0.80059	0.72654	0.59886	0.59417	0.71553	0.46347	0.56007	0.56007	0.60672	0.46999	0.59383
644.64	0.29153	0.36696	0.25225	0.27351	0.355	0.36962	0.40314	0.37692	0.38324	0.34285	0.49064	0.38749	0.57406	0.5776	0.5776	0.74443	0.52091	0.45925	0.41518	0.486	0.50651	0.50784	0.51697	0.50708	0.71786	0.78546	0.71459	0.58741	0.58863	0.72051	0.45636	0.54926	0.54926	0.59417	0.47601	0.58503
645.65	0.29682	0.36167	0.2374	0.26522	0.33784	0.38313	0.41624	0.3535	0.34066	0.32117	0.47891	0.38531	0.56731	0.56476	0.56476	0.73722	0.51775	0.45403	0.40869	0.46539	0.45517	0.48965	0.47613	0.45167	0.71599	0.79323	0.68349	0.54954	0.57625	0.70777	0.44785	0.50982	0.50982	0.5646	0.44036	0.5596
646.64	0.29414	0.35615	0.26225	0.25388	0.3657	0.39261	0.41321	0.34631	0.32841	0.32218	0.45785	0.37462	0.57745	0.55419	0.55419	0.7479	0.51052	0.46462	0.39788	0.44186	0.4233	0.47066	0.45711	0.41828	0.67513	0.77226	0.66473	0.53203	0.56502	0.70013	0.44891	0.48935	0.48935	0.54806	0.42623	0.53295
647.65	0.29212	0.33165	0.26867	0.24945	0.35805	0.4031	0.42394	0.35629	0.32027	0.32395	0.43744	0.3912	0.56227	0.56761	0.56761	0.73762	0.50033	0.45866	0.41544	0.42287	0.40629	0.47669	0.43253	0.42916	0.65092	0.7424	0.62634	0.51029	0.54595	0.68611	0.45315	0.47203	0.47203	0.55917	0.40276	0.53262
648.64	0.29897	0.3324	0.26718	0.27296	0.34648	0.43727	0.42302	0.3856	0.31334	0.33837	0.44354	0.39041	0.54533	0.59191	0.59191	0.74738	0.49665	0.4776	0.40467	0.42128	0.42231	0.46855	0.41112	0.42232	0.63193	0.72697	0.62456	0.50504	0.55816	0.69105	0.46121	0.46175	0.46175	0.57038	0.39529	0.51911
649.65	0.28527	0.32128	0.27939	0.27035	0.33918	0.44114	0.39337	0.39454	0.31814	0.31561	0.41574	0.3822	0.54431	0.56742	0.56742	0.72825	0.4806	0.47784	0.37227	0.43526	0.42495	0.4581	0.34445	0.41334	0.60902	0.71637	0.61802	0.48258	0.52295	0.65054	0.44037	0.42962	0.42962	0.5448	0.34807	0.50568
650.63	0.27506	0.31143	0.28468	0.27114	0.35425	0.43851	0.40076	0.39068	0.35265	0.32119	0.42898	0.37324	0.51101	0.53326	0.53326	0.72762	0.48089	0.45966	0.36657	0.4212	0.43931	0.43782	0.34637	0.42762	0.5829	0.67706	0.60854	0.47223	0.50546	0.64772	0.43484	0.41448	0.41448	0.54644	0.34412	0.48667
651.64	0.27692	0.30374	0.29323	0.26055	0.34074	0.43704	0.40173	0.39786	0.3467	0.31513	0.39776	0.39409	0.47239	0.51932	0.51932	0.69571	0.48256	0.45242	0.37094	0.42156	0.41213	0.44326	0.32133	0.4339	0.56799	0.65153	0.59651	0.44247	0.49556	0.61885	0.41541	0.40016	0.40016	0.51923	0.32283	0.50814
652.63	0.27611	0.32094	0.29647	0.29264	0.3497	0.4183	0.39411	0.37541	0.34771	0.31221	0.40207	0.3836	0.47094	0.51365	0.51365	0.67397	0.47456	0.42387	0.36339	0.40197	0.42483	0.42897	0.32789	0.43087	0.58797	0.65028	0.59679	0.4542	0.48979	0.58052	0.42236	0.40512	0.40512	0.50659	0.29188	0.48058
653.64	0.26364	0.32287	0.28301	0.26164	0.34117	0.38239	0.37856	0.35982	0.35239	0.29697	0.39634	0.36959	0.45351	0.46222	0.46222	0.62183	0.45167	0.3825	0.34289	0.39339	0.40272	0.41595	0.30575	0.39265	0.574	0.62168	0.56124	0.41947	0.44913	0.51508	0.38074	0.37285	0.37285	0.47322	0.24395	0.45862
654.62	0.26134	0.34333	0.29381	0.26017	0.33206	0.37599	0.37454	0.34519	0.33506	0.30164	0.37724	0.35666	0.43174	0.46998	0.46998	0.57298	0.42253	0.34572	0.36291	0.38002	0.39992	0.41198	0.28976	0.35267	0.54647	0.58734	0.53868	0.39171	0.44446	0.46565	0.3654	0.35762	0.35762	0.47057	0.23282	0.43234
655.63	0.2623	0.36387	0.31197	0.27319	0.33415	0.39256	0.36222	0.36286	0.33372	0.31608	0.4119	0.39771	0.4455	0.4846	0.4846	0.54753	0.41886	0.35377	0.34896	0.39741	0.40242	0.43823	0.30427	0.37571	0.52027	0.58426	0.53749	0.38771	0.43471	0.44243	0.34065	0.36169	0.36169	0.47434	0.24828	0.45368
656.62	0.24521	0.37412	0.29138	0.27899	0.30978	0.38005	0.35762	0.3233	0.33812	0.3156	0.43926	0.38548	0.44826	0.4868	0.4868	0.5172	0.39859	0.33493	0.31178	0.37448	0.40673	0.42199	0.31213	0.37721	0.51805	0.55968	0.49791	0.38867	0.41087	0.39326	0.29413	0.33039	0.33039	0.47046	0.26267	0.41618
657.63	0.24822	0.38497	0.29211	0.26122	0.30965	0.41647	0.35861	0.33703	0.35313	0.31909	0.45743	0.40448	0.43185	0.46822	0.46822	0.48422	0.39939	0.349	0.29229	0.39162	0.39655	0.41015	0.3168	0.37695	0.48909	0.51053	0.49389	0.36434	0.40659	0.38126	0.27741	0.31146	0.31146	0.46347	0.29267	0.41719
658.61	0.24851	0.37665	0.29659	0.27318	0.31744	0.39732	0.34787	0.30994	0.33517	0.32324	0.4489	0.41045	0.42824	0.46218	0.46218	0.4559	0.39742	0.32496	0.27805	0.37447	0.36529	0.38829	0.31717	0.3643	0.4421	0.46204	0.47442	0.35137	0.39672	0.33641	0.27323	0.30604	0.30604	0.44039	0.31577	0.39239
659.62	0.26511	0.37077	0.29051	0.27673	0.32581	0.39019	0.34415	0.33286	0.35147	0.32924	0.48316	0.45012	0.42834	0.42051	0.42051	0.44291	0.39591	0.32723	0.27828	0.40781	0.37427	0.3842	0.33629	0.39489	0.44687	0.4318	0.45649	0.3672	0.3749	0.32948	0.28365	0.31482	0.31482	0.41533	0.33328	0.39584
660.61	0.27284	0.37371	0.25952	0.27542	0.33343	0.37628	0.33069	0.32951	0.36055	0.35078	0.45352	0.44389	0.4209	0.40586	0.40586	0.40623	0.37984	0.30949	0.28319	0.40444	0.38882	0.3882	0.31937	0.39213	0.46256	0.40026	0.40577	0.35341	0.37283	0.28046	0.27523	0.30455	0.30455	0.41846	0.31013	0.38681
661.62	0.28844	0.39424	0.27602	0.29245	0.3573	0.40213	0.3411	0.34942	0.40133	0.37715	0.45826	0.47377	0.41849	0.38733	0.38733	0.3918	0.4019	0.32213	0.31019	0.43766	0.42953	0.39297	0.30947	0.39872	0.45308	0.40269	0.42476	0.359	0.37924	0.27591	0.30504	0.33101	0.33101	0.43728	0.31897	0.40864
662.6	0.28434	0.41402	0.28157	0.30142	0.36889	0.40796	0.35855	0.38334	0.43056	0.42365	0.47213	0.48991	0.42395	0.40161	0.40161	0.37064	0.38196	0.32015	0.32177	0.45971	0.44979	0.4068	0.30104	0.41682	0.45085	0.44026	0.41029	0.35974	0.36661	0.28214	0.30266	0.31779	0.31779	0.42299	0.30979	0.39888
663.61	0.29103	0.43701	0.28941	0.29148	0.35662	0.43432	0.35896	0.41502	0.47737	0.45075	0.48645	0.51136	0.40607	0.43732	0.43732	0.3544	0.37749	0.35562	0.31822	0.49388	0.48263	0.42575	0.31773	0.4414	0.4714	0.48534	0.39875	0.3558	0.35947	0.32524	0.29675	0.32671	0.32671	0.42326	0.29238	0.45213
664.59	0.28141	0.44531	0.29078	0.27928	0.34057	0.45228	0.35998	0.40793	0.52066	0.48919	0.49709	0.51454	0.38985	0.47209	0.47209	0.3287	0.38286	0.37021	0.31031	0.46771	0.46892	0.4166	0.30936	0.44468	0.45739	0.4954	0.3936	0.32435	0.36102	0.32587	0.26132	0.30588	0.30588	0.42706	0.28411	0.45894
665.6	0.28572	0.48247	0.31767	0.29726	0.34685	0.4641	0.38092	0.42605	0.59746	0.53938	0.53889	0.51402	0.39297	0.51317	0.51317	0.34108	0.41158	0.41231	0.33927	0.4969	0.4845	0.41997	0.33248	0.43108	0.46864	0.53575	0.43099	0.35759	0.38154	0.36828	0.30286	0.33338	0.33338	0.42545	0.31194	0.48746
666.59	0.27151	0.46516	0.31289	0.28357	0.33566	0.42759	0.35	0.41844	0.61242	0.5955	0.56158	0.49646	0.3867	0.52093	0.52093	0.31244	0.37916	0.3784	0.3394	0.5037	0.46496	0.43188	0.33569	0.43134	0.4687	0.52773	0.40821	0.35765	0.38503	0.37684	0.30407	0.31104	0.31104	0.40557	0.30557	0.46522
667.57	0.26922	0.47191	0.30204	0.29507	0.33517	0.42889	0.34972	0.40674	0.67102	0.64924	0.59338	0.48907	0.38068	0.5298	0.5298	0.33488	0.39457	0.39488	0.36627	0.52117	0.46771	0.45067	0.34037	0.43414	0.4885	0.54013	0.42925	0.37419	0.40455	0.39018	0.3284	0.32932	0.32932	0.46008	0.32724	0.47237
668.58	0.27645	0.4696	0.3143	0.30703	0.36416	0.42865	0.34839	0.42503	0.70485	0.71283	0.61449	0.48747	0.40183	0.52404	0.52404	0.35451	0.42697	0.41664	0.40957	0.54615	0.47183	0.45209	0.34138	0.45881	0.50321	0.53925	0.47095	0.40788	0.43932	0.40925	0.35203	0.35375	0.35375	0.49519	0.36064	0.452
669.56	0.27632	0.47308	0.33119	0.32011	0.36504	0.44397	0.35869	0.4396	0.73845	0.76868	0.63419	0.463	0.42032	0.55457	0.55457	0.37972	0.45875	0.43568	0.44525	0.58542	0.50637	0.48207	0.37713	0.48064	0.54299	0.56776	0.50249	0.43445	0.49883	0.4642	0.39001	0.40158	0.40158	0.52163	0.39371	0.47122
670.57	0.26967	0.45439	0.32947	0.31935	0.35359	0.46748	0.34584	0.46128	0.75336	0.79686	0.66288	0.4823	0.44357	0.55723	0.55723	0.36514	0.47067	0.4432	0.45709	0.60419	0.542	0.50721	0.40142	0.53623	0.5687	0.55681	0.52822	0.42448	0.53224	0.50282	0.38712	0.44888	0.44888	0.54044	0.39722	0.5033
671.55	0.28659	0.47195	0.35102	0.35884	0.36601	0.51577	0.37631	0.49846	0.79473	0.82078	0.7202	0.50401	0.47128	0.58102	0.58102	0.40781	0.50634	0.49842	0.4917	0.628	0.55434	0.53518	0.43062	0.59091	0.62366	0.59185	0.57412	0.44163	0.55266	0.54578	0.43708	0.51949	0.51949	0.60353	0.43361	0.57154
672.56	0.30191	0.4624	0.36427	0.35114	0.36701	0.50043	0.38003	0.52264	0.77429	0.80726	0.70769	0.49663	0.49908	0.57857	0.57857	0.38996	0.52334	0.48086	0.49604	0.65883	0.54135	0.54011	0.45261	0.60107	0.63674	0.58289	0.58782	0.44847	0.56496	0.55067	0.4666	0.53539	0.53539	0.60332	0.43633	0.62142
673.54	0.29949	0.4663	0.36107	0.38091	0.34116	0.5359	0.41624	0.52958	0.74459	0.79354	0.73292	0.50546	0.52081	0.58959	0.58959	0.39176	0.50649	0.47995	0.5216	0.67979	0.55876	0.56151	0.47672	0.62551	0.68993	0.60006	0.60363	0.44969	0.56655	0.55762	0.52351	0.54817	0.54817	0.62363	0.46208	0.67566
674.55	0.32971	0.47506	0.3651	0.40457	0.36369	0.50644	0.42384	0.54072	0.72262	0.78521	0.72281	0.51236	0.57436	0.58558	0.58558	0.40499	0.50632	0.47206	0.55029	0.70126	0.55391	0.57257	0.4713	0.67427	0.74524	0.61147	0.63616	0.4764	0.56627	0.56624	0.57359	0.55924	0.55924	0.65805	0.48063	0.71316
675.53	0.34204	0.46828	0.37657	0.42135	0.37299	0.50561	0.43421	0.51072	0.70358	0.75729	0.70061	0.50374	0.59041	0.61252	0.61252	0.44184	0.51654	0.46243	0.57321	0.68605	0.53622	0.55948	0.45781	0.685	0.75418	0.67401	0.6395	0.49166	0.56412	0.60027	0.61299	0.55848	0.55848	0.67779	0.5063	0.73479
676.54	0.34884	0.46331	0.37942	0.42444	0.36219	0.48395	0.42639	0.53405	0.67822	0.71684	0.65647	0.48705	0.6152	0.63522	0.63522	0.44098	0.53185	0.45166	0.56491	0.6888	0.54418	0.56634	0.46801	0.6882	0.76967	0.69733	0.65367	0.4989	0.58149	0.61849	0.60311	0.55795	0.55795	0.67269	0.50394	0.76246
677.52	0.36438	0.47969	0.39855	0.45659	0.35685	0.49173	0.42192	0.55831	0.67037	0.69845	0.65459	0.49402	0.65297	0.67212	0.67212	0.45134	0.56139	0.50054	0.58214	0.68672	0.5652	0.59596	0.49195	0.71922	0.81433	0.76553	0.69066	0.51712	0.6264	0.66439	0.64207	0.59415	0.59415	0.69672	0.51987	0.81532
678.5	0.36632	0.4736	0.40335	0.44027	0.34838	0.47679	0.37893	0.53951	0.65636	0.67105	0.61944	0.49266	0.6462	0.68409	0.68409	0.43379	0.57283	0.48514	0.56252	0.6412	0.53529	0.59553	0.47194	0.71648	0.80687	0.7965	0.6998	0.51766	0.63736	0.65146	0.63111	0.61662	0.61662	0.70814	0.51422	0.82863
679.51	0.36724	0.49396	0.41589	0.46578	0.34791	0.53686	0.3835	0.53706	0.66296	0.62956	0.6369	0.49515	0.62853	0.69509	0.69509	0.43622	0.60227	0.5157	0.53987	0.63198	0.56808	0.6033	0.5115	0.68365	0.79122	0.85346	0.72371	0.55423	0.65939	0.67114	0.63753	0.67784	0.67784	0.71067	0.5299	0.85398
680.49	0.3697	0.50892	0.41653	0.47756	0.31146	0.55673	0.39673	0.55793	0.63556	0.5935	0.61203	0.47438	0.61584	0.65912	0.65912	0.41393	0.55622	0.54214	0.52895	0.62324	0.54277	0.59145	0.51588	0.65877	0.78761	0.81444	0.73057	0.59218	0.64997	0.65494	0.65055	0.69555	0.69555	0.71735	0.54015	0.87
681.5	0.38475	0.5567	0.42454	0.49409	0.32473	0.60459	0.40765	0.56167	0.6288	0.5869	0.62668	0.47837	0.62499	0.68089	0.68089	0.43013	0.55233	0.54967	0.55423	0.61467	0.54612	0.59278	0.55848	0.6589	0.79178	0.86599	0.75212	0.61536	0.66543	0.67881	0.70958	0.71268	0.71268	0.74857	0.58076	0.8747
682.48	0.36763	0.54886	0.42515	0.48701	0.31437	0.6235	0.41503	0.52703	0.57672	0.55911	0.62081	0.44356	0.58087	0.65364	0.65364	0.4264	0.54459	0.53349	0.54471	0.60396	0.54405	0.59382	0.55159	0.64173	0.7723	0.82714	0.73442	0.60007	0.64967	0.66277	0.69975	0.70912	0.70912	0.73613	0.59241	0.86899
683.49	0.37433	0.56596	0.42756	0.51708	0.32396	0.63152	0.43869	0.57585	0.58865	0.54646	0.62902	0.41727	0.58166	0.63653	0.63653	0.44122	0.5449	0.54287	0.52108	0.6072	0.57671	0.60293	0.56722	0.65242	0.75754	0.83914	0.75155	0.63012	0.6618	0.68387	0.71797	0.72368	0.72368	0.74829	0.61503	0.88694
684.47	0.35863	0.54509	0.38779	0.49688	0.30157	0.6193	0.41562	0.58106	0.54392	0.51433	0.58243	0.39368	0.54941	0.60158	0.60158	0.42775	0.52398	0.51486	0.50589	0.59351	0.51731	0.58384	0.55326	0.63908	0.72175	0.7733	0.70514	0.61857	0.64671	0.66138	0.7013	0.66938	0.66938	0.75102	0.59553	0.8775
685.45	0.36939	0.53479	0.39401	0.47623	0.33244	0.61439	0.38901	0.57243	0.51944	0.49516	0.59497	0.37735	0.55379	0.58775	0.58775	0.41553	0.55076	0.48848	0.47853	0.58418	0.52265	0.58514	0.56467	0.64339	0.7386	0.77379	0.7242	0.5811	0.64751	0.64764	0.69388	0.65956	0.65956	0.75683	0.6042	0.87219
686.46	0.35222	0.48096	0.36238	0.46017	0.31648	0.59209	0.36995	0.54069	0.46909	0.46192	0.53949	0.34142	0.51914	0.52216	0.52216	0.36728	0.53456	0.47203	0.43756	0.55707	0.49982	0.56344	0.5224	0.61309	0.70148	0.71085	0.69215	0.56183	0.63969	0.59582	0.64576	0.62378	0.62378	0.72838	0.57172	0.86115
687.44	0.37929	0.48899	0.35512	0.47327	0.333	0.60732	0.38479	0.5708	0.47232	0.44586	0.52615	0.36699	0.52406	0.53494	0.53494	0.39111	0.52271	0.45885	0.45505	0.54267	0.49205	0.54053	0.51178	0.61282	0.71532	0.7182	0.70564	0.59169	0.63255	0.60673	0.63525	0.64382	0.64382	0.72894	0.58303	0.84171
688.44	0.39303	0.46251	0.35344	0.46056	0.33021	0.60973	0.40287	0.50773	0.43746	0.42036	0.47234	0.36349	0.51833	0.51492	0.51492	0.38869	0.51145	0.45305	0.46151	0.54768	0.46887	0.50623	0.47274	0.57059	0.74269	0.6713	0.68566	0.56717	0.61617	0.62004	0.64055	0.61339	0.61339	0.71634	0.54573	0.82724
689.42	0.39975	0.44289	0.3506	0.45724	0.32184	0.58071	0.39891	0.4978	0.42131	0.39394	0.4646	0.37356	0.49167	0.50145	0.50145	0.38132	0.4761	0.44268	0.43127	0.50248	0.4915	0.48332	0.43796	0.55759	0.72352	0.65283	0.66692	0.54685	0.59019	0.58839	0.62285	0.59688	0.59688	0.68408	0.51597	0.81259
690.43	0.41251	0.45669	0.3477	0.47678	0.31324	0.55903	0.42049	0.50217	0.40063	0.38424	0.43752	0.37855	0.46895	0.50252	0.50252	0.38215	0.49013	0.4241	0.43678	0.53305	0.48477	0.47143	0.42672	0.56171	0.71271	0.6155	0.6451	0.54054	0.58511	0.55508	0.6036	0.56775	0.56775	0.68075	0.50412	0.82194
691.41	0.42587	0.47512	0.36042	0.47423	0.33147	0.5524	0.42077	0.5164	0.41622	0.3562	0.44826	0.38107	0.47089	0.51818	0.51818	0.38495	0.48616	0.42398	0.43708	0.52366	0.50041	0.42635	0.40319	0.56465	0.72095	0.61304	0.63769	0.52762	0.58294	0.57325	0.58282	0.58314	0.58314	0.65333	0.4822	0.81405
692.39	0.41787	0.46739	0.34428	0.46664	0.33958	0.5497	0.3991	0.47649	0.40405	0.32479	0.4275	0.3641	0.44088	0.47482	0.47482	0.34625	0.45863	0.4203	0.40431	0.51263	0.4911	0.38842	0.39459	0.57282	0.67436	0.58572	0.6052	0.49037	0.58746	0.54934	0.56377	0.56141	0.56141	0.6367	0.44992	0.80665
693.39	0.42564	0.4922	0.36244	0.47513	0.3564	0.53849	0.38382	0.48363	0.40998	0.32511	0.45865	0.36758	0.44234	0.50649	0.50649	0.35923	0.45991	0.40826	0.39964	0.48729	0.49502	0.39771	0.40264	0.5899	0.63755	0.605	0.61503	0.49248	0.57676	0.53745	0.53021	0.55805	0.55805	0.62932	0.44913	0.78977
694.38	0.42135	0.50885	0.39604	0.46751	0.37077	0.53081	0.39975	0.46287	0.39206	0.33349	0.44892	0.36645	0.45066	0.51804	0.51804	0.35399	0.46409	0.40132	0.42108	0.51768	0.49252	0.39996	0.38212	0.5832	0.62883	0.59184	0.64075	0.45678	0.56222	0.52953	0.53836	0.55674	0.55674	0.62589	0.44501	0.77879
695.38	0.42235	0.51553	0.38674	0.46811	0.3839	0.52407	0.40767	0.45729	0.4173	0.35519	0.44951	0.39434	0.47557	0.50692	0.50692	0.3656	0.4429	0.41746	0.43628	0.49996	0.51591	0.4169	0.35732	0.57811	0.59578	0.62553	0.62066	0.45401	0.56371	0.5358	0.5436	0.57057	0.57057	0.62009	0.42368	0.76036
696.36	0.42729	0.51803	0.38274	0.4497	0.35925	0.50138	0.39896	0.4483	0.38801	0.34753	0.44731	0.40583	0.45256	0.50605	0.50605	0.36073	0.40774	0.4156	0.40662	0.48986	0.4898	0.43869	0.36287	0.57006	0.56407	0.59983	0.60427	0.43997	0.51103	0.47096	0.54446	0.52283	0.52283	0.62142	0.41524	0.71084
697.34	0.44164	0.54627	0.40578	0.47762	0.36502	0.48199	0.40885	0.46578	0.40553	0.37036	0.45747	0.40885	0.48447	0.55005	0.55005	0.41833	0.44989	0.42564	0.40787	0.505	0.51393	0.47816	0.37319	0.56084	0.56149	0.61987	0.62109	0.46118	0.5299	0.48925	0.57286	0.52088	0.52088	0.64657	0.40295	0.68928
698.34	0.44745	0.57167	0.40999	0.48392	0.38287	0.4814	0.43833	0.49626	0.39656	0.39504	0.46846	0.41572	0.52143	0.54133	0.54133	0.41553	0.43465	0.43091	0.42252	0.54344	0.51777	0.47147	0.38833	0.58225	0.58132	0.59323	0.62039	0.47382	0.52538	0.48433	0.581	0.50435	0.50435	0.65768	0.4157	0.67867
699.32	0.46394	0.5954	0.40803	0.49503	0.40954	0.48692	0.45476	0.51942	0.40711	0.40087	0.47637	0.41015	0.52306	0.54041	0.54041	0.41527	0.42956	0.41998	0.42439	0.53271	0.52374	0.48824	0.42406	0.61155	0.59477	0.60634	0.60477	0.47847	0.52754	0.49483	0.59615	0.50035	0.50035	0.66866	0.42087	0.66713
700.33	0.44668	0.60491	0.41113	0.48228	0.41136	0.46676	0.4256	0.50372	0.38155	0.37321	0.4575	0.37001	0.49017	0.55354	0.55354	0.40516	0.41619	0.40659	0.36983	0.51669	0.48241	0.47012	0.4241	0.5849	0.58246	0.60156	0.58657	0.47059	0.5148	0.47378	0.57506	0.47592	0.47592	0.654	0.40529	0.61234
701.31	0.43467	0.62613	0.43465	0.48329	0.43435	0.45932	0.4764	0.51019	0.39043	0.41067	0.4237	0.36456	0.47456	0.55295	0.55295	0.41863	0.43832	0.40059	0.4068	0.5311	0.49552	0.47768	0.4084	0.58077	0.58165	0.60646	0.5944	0.47033	0.54569	0.48835	0.61044	0.50087	0.50087	0.65999	0.4045	0.61839
702.29	0.43192	0.62477	0.4445	0.44171	0.44259	0.45153	0.48598	0.51229	0.36295	0.42747	0.42928	0.37145	0.47209	0.55385	0.55385	0.36741	0.40693	0.401	0.40344	0.53342	0.4638	0.46369	0.39019	0.57908	0.5874	0.59123	0.5949	0.45542	0.50063	0.48368	0.59889	0.47709	0.47709	0.6653	0.40251	0.60933
703.29	0.40386	0.58195	0.40672	0.42952	0.40047	0.40213	0.42815	0.45194	0.34392	0.37395	0.38732	0.35344	0.38792	0.52701	0.52701	0.34902	0.36968	0.36101	0.35044	0.47482	0.42748	0.44588	0.36893	0.53244	0.52533	0.55488	0.51608	0.40766	0.4728	0.41611	0.56555	0.47735	0.47735	0.62019	0.37537	0.5873
704.27	0.38792	0.54495	0.39855	0.40415	0.37193	0.38006	0.40884	0.41563	0.34942	0.36621	0.3803	0.33175	0.35713	0.50966	0.50966	0.3519	0.35148	0.37419	0.33482	0.47758	0.40371	0.43286	0.33694	0.51055	0.48341	0.53748	0.49853	0.39883	0.46899	0.42256	0.5372	0.47452	0.47452	0.60009	0.3682	0.55901
705.27	0.38528	0.53799	0.39183	0.36602	0.36621	0.37783	0.41891	0.40887	0.34517	0.38746	0.36394	0.33435	0.33841	0.48596	0.48596	0.34334	0.33792	0.36812	0.35109	0.43166	0.39241	0.4477	0.33364	0.50409	0.46268	0.49531	0.5212	0.38039	0.44726	0.46009	0.53477	0.45901	0.45901	0.60163	0.35499	0.53405
706.25	0.3703	0.4913	0.35551	0.34539	0.34728	0.34533	0.37771	0.3493	0.32521	0.35735	0.36473	0.30394	0.31425	0.43904	0.43904	0.32413	0.29712	0.32922	0.30749	0.39022	0.3524	0.43069	0.31706	0.44343	0.40547	0.43398	0.4895	0.35309	0.3854	0.44935	0.48442	0.42246	0.42246	0.57533	0.33104	0.49685
707.23	0.31941	0.43736	0.28811	0.31109	0.27959	0.277	0.31802	0.27794	0.31549	0.31106	0.33089	0.24295	0.2512	0.37276	0.37276	0.30766	0.21275	0.2589	0.23938	0.30434	0.31755	0.39963	0.28257	0.35965	0.31226	0.36052	0.39554	0.31364	0.31821	0.37949	0.42964	0.39272	0.39272	0.51924	0.313	0.44582
708.23	0.30184	0.4317	0.28358	0.27438	0.2517	0.25591	0.32273	0.23507	0.29809	0.29556	0.30738	0.22617	0.23393	0.33524	0.33524	0.30131	0.19064	0.25546	0.2347	0.28267	0.29495	0.36399	0.26041	0.31219	0.27592	0.32512	0.42045	0.28981	0.26733	0.39416	0.42553	0.36192	0.36192	0.50096	0.30186	0.3879
709.21	0.27222	0.43109	0.24431	0.23715	0.23663	0.21101	0.29366	0.19078	0.22443	0.25066	0.28024	0.21142	0.19135	0.30611	0.30611	0.25338	0.1487	0.22011	0.18929	0.20926	0.24693	0.29751	0.24172	0.25636	0.21314	0.26946	0.35908	0.23167	0.22065	0.35053	0.38823	0.31698	0.31698	0.42612	0.27125	0.35056
710.21	0.25038	0.39634	0.20539	0.20893	0.17761	0.15817	0.25216	0.15287	0.15902	0.167	0.23265	0.16389	0.16615	0.28222	0.28222	0.23787	0.10354	0.15885	0.14536	0.20118	0.20189	0.23856	0.19378	0.20464	0.17756	0.2157	0.31009	0.17818	0.17052	0.31018	0.3335	0.27813	0.27813	0.37326	0.24964	0.31107
711.19	0.24914	0.38231	0.18954	0.18841	0.15644	0.12973	0.20617	0.14435	0.12196	0.15081	0.20623	0.15532	0.1482	0.27191	0.27191	0.22925	0.085502	0.13371	0.11235	0.21047	0.18002	0.19885	0.15725	0.1715	0.16716	0.20113	0.27404	0.15304	0.14204	0.30561	0.30379	0.25522	0.25522	0.33304	0.23321	0.28187
712.17	0.24309	0.36435	0.18211	0.14811	0.14061	0.13503	0.20448	0.14415	0.096992	0.12734	0.17813	0.13173	0.11228	0.2516	0.2516	0.2162	0.089919	0.1244	0.10947	0.18745	0.16754	0.18162	0.13218	0.14355	0.15363	0.15841	0.26218	0.1205	0.13759	0.31165	0.29115	0.23815	0.23815	0.28268	0.1837	0.23173
713.17	0.21824	0.32907	0.17737	0.12215	0.13635	0.1143	0.1664	0.1509	0.079262	0.12161	0.14896	0.1044	0.098356	0.22615	0.22615	0.19994	0.086511	0.09756	0.07329	0.149	0.13947	0.18159	0.095901	0.12529	0.11859	0.12655	0.21106	0.11014	0.13446	0.29593	0.23934	0.21985	0.21985	0.24282	0.1365	0.208
714.15	0.20446	0.29674	0.17171	0.12441	0.092496	0.10495	0.16463	0.13599	0.093898	0.11809	0.11898	0.10025	0.10723	0.23269	0.23269	0.21225	0.068686	0.065171	0.064532	0.14193	0.12614	0.17125	0.067402	0.10224	0.13358	0.11469	0.20675	0.11755	0.095075	0.29513	0.22206	0.18451	0.18451	0.2489	0.11661	0.17708
715.13	0.17236	0.27538	0.17094	0.12421	0.093923	0.10467	0.17431	0.12813	0.090142	0.13627	0.13734	0.11641	0.083249	0.19663	0.19663	0.20721	0.071176	0.077431	0.071072	0.1236	0.12237	0.14561	0.051238	0.10758	0.093539	0.10606	0.16819	0.14005	0.088206	0.28221	0.22106	0.18191	0.18191	0.24313	0.10166	0.16211
716.13	0.15273	0.25528	0.17537	0.11973	0.060231	0.11522	0.17966	0.11362	0.074989	0.10474	0.10526	0.10993	0.10052	0.18575	0.18575	0.21109	0.067279	0.086561	0.076644	0.09362	0.099993	0.13662	0.067743	0.12958	0.079376	0.069902	0.18339	0.13964	0.096232	0.27468	0.22091	0.16398	0.16398	0.23395	0.08944	0.14318
717.11	0.15251	0.23481	0.18359	0.13852	0.076311	0.09501	0.19248	0.095125	0.059658	0.10362	0.090201	0.13199	0.11355	0.17825	0.17825	0.21055	0.087829	0.10579	0.10043	0.090749	0.075155	0.11815	0.06303	0.1525	0.092407	0.082142	0.20718	0.12471	0.097659	0.2729	0.21125	0.12861	0.12861	0.22592	0.081441	0.16268
718.08	0.17144	0.24109	0.16214	0.12557	0.081614	0.09718	0.18757	0.093207	0.059897	0.078798	0.088732	0.15525	0.13247	0.19258	0.19258	0.1906	0.072463	0.11429	0.11941	0.11773	0.082746	0.098246	0.079194	0.17717	0.11321	0.10019	0.21952	0.11594	0.081929	0.27623	0.20316	0.10768	0.10768	0.2246	0.094751	0.17777
719.09	0.16465	0.21289	0.14354	0.11632	0.08632	0.074713	0.13923	0.098856	0.048113	0.07735	0.087259	0.1431	0.13765	0.15827	0.15827	0.17239	0.085102	0.14201	0.10117	0.14221	0.072627	0.12116	0.081113	0.17767	0.10066	0.082868	0.20867	0.12838	0.07812	0.27593	0.18409	0.12859	0.12859	0.23666	0.073184	0.16746
720.06	0.19022	0.20757	0.16841	0.11348	0.10106	0.07336	0.12686	0.10221	0.08548	0.08176	0.095347	0.14088	0.16575	0.18772	0.18772	0.17831	0.11727	0.14312	0.10997	0.16125	0.10169	0.15522	0.11079	0.1884	0.14021	0.082145	0.24716	0.13253	0.10527	0.2625	0.19647	0.12721	0.12721	0.23394	0.084551	0.19836
721.06	0.19217	0.20877	0.15252	0.096758	0.13037	0.06995	0.15181	0.1215	0.11172	0.10848	0.12717	0.16514	0.16695	0.2055	0.2055	0.16855	0.14543	0.14865	0.12416	0.20069	0.12561	0.17547	0.10375	0.20533	0.17015	0.11973	0.2544	0.12266	0.11397	0.25497	0.18303	0.13163	0.13163	0.23888	0.078541	0.209
722.04	0.20427	0.21277	0.14493	0.095191	0.12006	0.080259	0.1502	0.12469	0.10785	0.096845	0.12294	0.17006	0.1979	0.21447	0.21447	0.18574	0.12407	0.15617	0.10852	0.242	0.11998	0.1804	0.10188	0.23687	0.18345	0.13455	0.25304	0.14337	0.11664	0.24636	0.16807	0.12248	0.12248	0.23988	0.097026	0.2029
723.02	0.18843	0.20459	0.15972	0.10846	0.12594	0.088184	0.17908	0.13452	0.12368	0.10407	0.14853	0.17964	0.19368	0.23255	0.23255	0.20561	0.14916	0.18469	0.10716	0.25646	0.12317	0.1862	0.12266	0.24754	0.18583	0.15215	0.26258	0.15047	0.11273	0.21687	0.18783	0.12787	0.12787	0.24539	0.10162	0.20337
724.02	0.20054	0.23333	0.18314	0.13225	0.14344	0.10356	0.21068	0.13585	0.16094	0.11809	0.14522	0.21212	0.21873	0.24617	0.24617	0.22995	0.15629	0.18719	0.13415	0.23096	0.14202	0.18684	0.14514	0.28658	0.20524	0.20239	0.29515	0.15974	0.15212	0.20649	0.19176	0.11891	0.11891	0.26014	0.11809	0.21976
724.99	0.19383	0.21682	0.1569	0.12716	0.13415	0.10722	0.21896	0.14405	0.14179	0.11505	0.13158	0.22408	0.21836	0.24674	0.24674	0.20376	0.14512	0.21378	0.11778	0.22554	0.13	0.18022	0.1427	0.28603	0.1992	0.21006	0.28614	0.16009	0.13045	0.20403	0.16559	0.11313	0.11313	0.25013	0.10787	0.19765
725.97	0.19377	0.21594	0.15453	0.12682	0.11797	0.12658	0.21478	0.12217	0.12684	0.11587	0.12121	0.21645	0.22623	0.24436	0.24436	0.18539	0.15083	0.22872	0.12874	0.16232	0.13797	0.18991	0.14642	0.28224	0.1869	0.20592	0.27225	0.16756	0.12885	0.21515	0.17761	0.1101	0.1101	0.26176	0.11099	0.20048
726.97	0.17966	0.21652	0.17242	0.10458	0.13549	0.13183	0.20799	0.12798	0.12581	0.13032	0.12953	0.23923	0.2305	0.25547	0.25547	0.15214	0.1815	0.22325	0.14766	0.15018	0.16601	0.18493	0.16277	0.26689	0.18416	0.19771	0.27426	0.14953	0.12685	0.21669	0.16545	0.12813	0.12813	0.26065	0.10814	0.20577
727.95	0.17517	0.221	0.15521	0.10356	0.11637	0.1253	0.19057	0.10355	0.11144	0.12772	0.11336	0.22608	0.21716	0.25148	0.25148	0.14529	0.18162	0.20108	0.14138	0.12206	0.16157	0.18276	0.1558	0.24461	0.17064	0.18182	0.24682	0.14136	0.15155	0.2407	0.15003	0.1093	0.1093	0.23349	0.095748	0.19708
728.92	0.16942	0.21115	0.14438	0.0793	0.10404	0.1185	0.20634	0.10601	0.076373	0.11343	0.11271	0.22676	0.19909	0.26636	0.26636	0.13137	0.19586	0.19275	0.15306	0.14533	0.17054	0.18978	0.14922	0.23893	0.16011	0.16297	0.22964	0.13391	0.132	0.23303	0.14997	0.11646	0.11646	0.20207	0.097927	0.19865
729.92	0.15985	0.22967	0.14094	0.085714	0.097008	0.11566	0.18327	0.086839	0.074967	0.090604	0.089318	0.2216	0.17489	0.24543	0.24543	0.14013	0.18228	0.17433	0.15844	0.12326	0.15762	0.18702	0.12428	0.22456	0.15905	0.14245	0.1995	0.13647	0.13358	0.23533	0.14027	0.10576	0.10576	0.17609	0.08195	0.18349
730.9	0.16234	0.2323	0.14813	0.093673	0.085361	0.083799	0.17449	0.082202	0.080154	0.089697	0.095907	0.21824	0.17233	0.22943	0.22943	0.1507	0.15709	0.14881	0.11735	0.14981	0.14225	0.19332	0.13852	0.21257	0.14496	0.14595	0.19166	0.13105	0.13065	0.22822	0.11696	0.096171	0.096171	0.17599	0.078694	0.17272
731.87	0.17766	0.26407	0.15855	0.11949	0.05677	0.10091	0.1995	0.082256	0.097399	0.11074	0.12693	0.2201	0.20111	0.23394	0.23394	0.17322	0.15746	0.17829	0.12633	0.14882	0.15524	0.21143	0.15491	0.24353	0.15941	0.16634	0.20939	0.15109	0.12016	0.25808	0.15283	0.11091	0.11091	0.19797	0.0888	0.18014
732.87	0.18414	0.25598	0.13428	0.10442	0.045752	0.090977	0.19147	0.08745	0.073577	0.10533	0.13116	0.20381	0.21256	0.21972	0.21972	0.15851	0.13489	0.14935	0.13207	0.15172	0.13069	0.20651	0.14248	0.23426	0.15146	0.15223	0.17381	0.1388	0.099388	0.24248	0.13816	0.10109	0.10109	0.18001	0.089768	0.15637
733.85	0.1877	0.26571	0.14002	0.10812	0.066616	0.10528	0.17711	0.073516	0.07863	0.11778	0.14702	0.18766	0.22782	0.22358	0.22358	0.16841	0.12819	0.14621	0.12058	0.1208	0.1037	0.1919	0.1448	0.21823	0.18232	0.12778	0.18353	0.12546	0.12691	0.26976	0.10704	0.077198	0.077198	0.20402	0.087119	0.14468
734.83	0.16368	0.25824	0.13732	0.10115	0.058873	0.097869	0.19987	0.076691	0.086737	0.14548	0.16561	0.1995	0.22212	0.22115	0.22115	0.17364	0.11237	0.15811	0.13487	0.10864	0.11623	0.17149	0.15563	0.21675	0.14158	0.14738	0.20165	0.1003	0.12343	0.2786	0.11244	0.073775	0.073775	0.20633	0.097358	0.15161
735.82	0.14851	0.25751	0.13848	0.10672	0.072596	0.10634	0.19274	0.097156	0.077679	0.13326	0.16742	0.21019	0.20772	0.23317	0.23317	0.17532	0.12458	0.17147	0.15492	0.1169	0.10467	0.1535	0.14851	0.22964	0.13494	0.14925	0.18969	0.11027	0.10835	0.27329	0.11141	0.066689	0.066689	0.185	0.1081	0.14421
736.8	0.12957	0.23925	0.11047	0.10539	0.10011	0.085366	0.15654	0.097057	0.087705	0.11687	0.12777	0.19316	0.18311	0.23632	0.23632	0.18088	0.13597	0.15473	0.1228	0.10085	0.074909	0.14215	0.13196	0.19451	0.13006	0.13816	0.15117	0.10095	0.11445	0.25622	0.081338	0.053631	0.053631	0.15496	0.10362	0.11989
737.77	0.12875	0.25117	0.13204	0.11663	0.10754	0.092893	0.17005	0.13412	0.10965	0.14232	0.11718	0.20333	0.20499	0.25156	0.25156	0.19766	0.14123	0.1829	0.10309	0.096669	0.094823	0.16418	0.1338	0.21546	0.14395	0.14847	0.19414	0.10305	0.12588	0.27355	0.077044	0.069632	0.069632	0.19515	0.10334	0.13736
738.77	0.12658	0.25389	0.13916	0.11822	0.10454	0.090978	0.17297	0.17254	0.12436	0.15923	0.12375	0.19787	0.21633	0.2611	0.2611	0.21084	0.14213	0.1885	0.10246	0.12198	0.11078	0.19635	0.13803	0.22406	0.12474	0.17702	0.18733	0.10221	0.099879	0.26964	0.11902	0.09537	0.09537	0.19102	0.10523	0.14599
739.75	0.14903	0.26988	0.16407	0.13096	0.10914	0.12381	0.17347	0.1852	0.10813	0.15908	0.14091	0.19552	0.25072	0.29038	0.29038	0.20732	0.15268	0.18808	0.11024	0.13975	0.10065	0.23034	0.1608	0.2636	0.1731	0.19472	0.1841	0.1071	0.11757	0.26685	0.13007	0.094501	0.094501	0.20907	0.10155	0.15767
740.72	0.15104	0.26686	0.1581	0.12793	0.11844	0.12007	0.16068	0.174	0.14187	0.16543	0.15079	0.17593	0.26045	0.26161	0.26161	0.21105	0.14277	0.18876	0.11655	0.11413	0.12206	0.23374	0.17076	0.25457	0.17044	0.16095	0.19353	0.095612	0.12899	0.24769	0.12967	0.10212	0.10212	0.21289	0.1009	0.154
741.7	0.17083	0.27715	0.18701	0.14615	0.12226	0.14429	0.19958	0.20185	0.14257	0.19934	0.18203	0.19477	0.27041	0.25835	0.25835	0.22167	0.14788	0.17454	0.1573	0.14357	0.1547	0.23569	0.18662	0.27831	0.18249	0.16727	0.22122	0.10554	0.13923	0.24582	0.15951	0.11186	0.11186	0.24959	0.10473	0.16015
742.69	0.16843	0.28306	0.19458	0.14754	0.1291	0.1736	0.1988	0.1821	0.14754	0.2225	0.19994	0.19836	0.25012	0.239	0.239	0.23306	0.18216	0.18342	0.20214	0.17944	0.15941	0.24014	0.17828	0.27916	0.21645	0.19493	0.23257	0.13022	0.14263	0.2443	0.18005	0.10281	0.10281	0.25631	0.098241	0.16511
743.67	0.16965	0.28748	0.1948	0.12865	0.12614	0.17899	0.19091	0.1683	0.17445	0.21721	0.18733	0.20915	0.25303	0.24021	0.24021	0.21421	0.20036	0.18582	0.19445	0.17574	0.1662	0.22475	0.18603	0.27622	0.21635	0.18158	0.23171	0.13283	0.14098	0.23033	0.16743	0.088736	0.088736	0.26773	0.10872	0.15088
744.64	0.18705	0.31242	0.20684	0.13316	0.15182	0.19256	0.2119	0.20238	0.22218	0.24086	0.20714	0.21463	0.26604	0.24793	0.24793	0.23727	0.21959	0.17921	0.18419	0.19538	0.18791	0.21282	0.20796	0.27372	0.21712	0.17964	0.26455	0.13977	0.14553	0.23582	0.17721	0.1198	0.1198	0.27507	0.13227	0.16377
745.64	0.18716	0.3214	0.19099	0.11323	0.1432	0.19164	0.24126	0.18471	0.20517	0.26764	0.19411	0.21478	0.24311	0.26229	0.26229	0.23533	0.22797	0.15227	0.17428	0.21193	0.17289	0.20475	0.16641	0.27331	0.22418	0.2053	0.23619	0.14752	0.15617	0.24723	0.17989	0.10648	0.10648	0.27797	0.1131	0.1768
746.61	0.17876	0.33694	0.17289	0.11496	0.14435	0.18592	0.22072	0.20357	0.21229	0.28326	0.19222	0.20146	0.22332	0.27862	0.27862	0.23648	0.21893	0.15971	0.14772	0.23966	0.18779	0.22324	0.17121	0.27402	0.21225	0.22096	0.23313	0.15876	0.17027	0.22648	0.16725	0.12381	0.12381	0.27807	0.13016	0.18455
747.59	0.18261	0.3454	0.18138	0.13005	0.15441	0.1683	0.24186	0.22381	0.23671	0.29453	0.20855	0.20903	0.22083	0.29614	0.29614	0.25794	0.19453	0.16068	0.15042	0.24091	0.2032	0.22038	0.18629	0.26901	0.18852	0.19981	0.21713	0.1601	0.16659	0.21814	0.17372	0.15449	0.15449	0.27615	0.14621	0.16176
748.58	0.18789	0.34482	0.17504	0.15537	0.15616	0.19045	0.24124	0.23311	0.22474	0.30234	0.23168	0.20557	0.21698	0.28971	0.28971	0.27399	0.18729	0.1463	0.16176	0.24561	0.18632	0.22087	0.18097	0.27263	0.19188	0.20488	0.21506	0.17222	0.18299	0.20596	0.15888	0.14538	0.14538	0.26798	0.14053	0.1731
749.56	0.17625	0.31718	0.16067	0.15625	0.14682	0.19077	0.22862	0.22744	0.218	0.31781	0.22233	0.20551	0.20019	0.27323	0.27323	0.27576	0.20259	0.14885	0.16624	0.22688	0.1977	0.23523	0.15475	0.23411	0.20339	0.20545	0.19134	0.17915	0.18676	0.19585	0.14397	0.13891	0.13891	0.27505	0.15185	0.16148
750.53	0.19551	0.32808	0.17136	0.17204	0.14821	0.22192	0.20074	0.25187	0.25411	0.31089	0.22085	0.23186	0.23023	0.2814	0.2814	0.29464	0.17814	0.17978	0.17186	0.21869	0.1983	0.23108	0.17108	0.24163	0.21484	0.19666	0.20157	0.17349	0.17373	0.19889	0.14552	0.16109	0.16109	0.27232	0.15268	0.16649
751.51	0.20006	0.32311	0.1773	0.15197	0.15447	0.20993	0.18827	0.24632	0.26623	0.30157	0.23746	0.2508	0.25595	0.28123	0.28123	0.27619	0.18081	0.17057	0.18104	0.20826	0.17473	0.23676	0.14725	0.23621	0.22584	0.1851	0.18939	0.15727	0.18311	0.19495	0.14042	0.1376	0.1376	0.26084	0.13238	0.16633
752.5	0.19567	0.31341	0.17987	0.12254	0.15372	0.21408	0.17163	0.26669	0.26412	0.3077	0.23914	0.24421	0.27104	0.28507	0.28507	0.22608	0.19209	0.13479	0.14919	0.19503	0.1589	0.23565	0.12812	0.22514	0.22842	0.18755	0.19612	0.11774	0.20179	0.19309	0.11709	0.12922	0.12922	0.26487	0.12085	0.18589
753.48	0.19576	0.30793	0.18272	0.13244	0.15	0.18744	0.19039	0.26279	0.28354	0.334	0.23315	0.24734	0.26863	0.27973	0.27973	0.2108	0.18259	0.11287	0.1508	0.21352	0.14968	0.24072	0.12997	0.22013	0.23925	0.18591	0.20623	0.10743	0.19475	0.18048	0.13604	0.1259	0.1259	0.25432	0.12406	0.18215
754.45	0.1857	0.31004	0.18512	0.13061	0.15892	0.18145	0.18247	0.22976	0.31035	0.34431	0.26478	0.23368	0.26322	0.28093	0.28093	0.20431	0.15776	0.11539	0.14057	0.20937	0.13343	0.22756	0.13929	0.23379	0.2339	0.16427	0.20503	0.11505	0.17797	0.17274	0.14855	0.11817	0.11817	0.22345	0.11553	0.18088
755.44	0.18327	0.31216	0.2098	0.1562	0.18016	0.17378	0.20411	0.24839	0.32481	0.37866	0.28722	0.2255	0.26166	0.2678	0.2678	0.18472	0.19876	0.13316	0.14532	0.22019	0.13145	0.24993	0.1485	0.22475	0.23513	0.18241	0.23785	0.12791	0.19398	0.17711	0.1417	0.11819	0.11819	0.22915	0.13703	0.20795
756.42	0.17393	0.30471	0.20819	0.16541	0.18467	0.17685	0.20859	0.22472	0.34385	0.39613	0.27994	0.22875	0.23542	0.25236	0.25236	0.18805	0.20102	0.14365	0.15494	0.16739	0.10863	0.23919	0.16148	0.21932	0.21118	0.17931	0.23953	0.13145	0.18174	0.17578	0.13467	0.11521	0.11521	0.21903	0.14388	0.21731
757.39	0.18835	0.31781	0.20939	0.20223	0.1936	0.19352	0.22271	0.20554	0.37556	0.40234	0.28802	0.23769	0.23045	0.27005	0.27005	0.2141	0.20546	0.17977	0.17812	0.17726	0.11659	0.2453	0.19345	0.24894	0.21773	0.17967	0.24169	0.15819	0.18849	0.18606	0.1592	0.11437	0.11437	0.22444	0.14234	0.23522
758.36	0.19798	0.3506	0.23843	0.20199	0.22233	0.22955	0.23414	0.21903	0.39819	0.43281	0.31329	0.24945	0.24042	0.29675	0.29675	0.23012	0.24367	0.21708	0.1888	0.18185	0.14932	0.24517	0.20342	0.26801	0.23397	0.21722	0.2491	0.17885	0.20821	0.22239	0.17525	0.13454	0.13454	0.22668	0.14473	0.2497
759.36	0.20758	0.33408	0.24515	0.19785	0.21227	0.21434	0.25675	0.21363	0.39383	0.43709	0.29138	0.25781	0.23438	0.27994	0.27994	0.21962	0.22559	0.22128	0.18708	0.18028	0.1346	0.2403	0.19548	0.26123	0.18256	0.19956	0.23157	0.15772	0.20432	0.22087	0.17007	0.11358	0.11358	0.24424	0.14079	0.23902
760.33	0.21258	0.32186	0.24293	0.19116	0.21636	0.21744	0.24667	0.20847	0.40492	0.44761	0.31343	0.28093	0.24635	0.31606	0.31606	0.20798	0.20454	0.19612	0.18931	0.16761	0.14211	0.25122	0.22614	0.2785	0.18911	0.21591	0.2145	0.15112	0.2187	0.22403	0.18087	0.1275	0.1275	0.25699	0.15248	0.21743
761.3	0.23785	0.32752	0.26132	0.21575	0.21677	0.23581	0.26084	0.2367	0.42073	0.46646	0.33879	0.26905	0.27257	0.35082	0.35082	0.22465	0.20314	0.20585	0.18438	0.20321	0.15938	0.25101	0.22812	0.29109	0.226	0.23958	0.22104	0.16198	0.21838	0.24026	0.17576	0.12367	0.12367	0.28506	0.15625	0.23104
762.27	0.25429	0.32192	0.27169	0.22743	0.24594	0.23967	0.25472	0.23897	0.42935	0.49304	0.34332	0.28441	0.28121	0.34208	0.34208	0.21054	0.21391	0.21065	0.17687	0.18556	0.17305	0.26182	0.22825	0.31211	0.21905	0.25122	0.2282	0.17432	0.23631	0.24354	0.16844	0.14611	0.14611	0.2823	0.16846	0.24422
763.27	0.26401	0.30458	0.26453	0.24261	0.25291	0.22126	0.24646	0.24992	0.43689	0.47528	0.35908	0.27585	0.28001	0.3345	0.3345	0.20527	0.19153	0.21112	0.15946	0.18266	0.17224	0.26271	0.22402	0.30711	0.19371	0.22014	0.23587	0.16527	0.22196	0.23584	0.15566	0.14672	0.14672	0.27739	0.178	0.23367
764.24	0.27929	0.32643	0.27054	0.25022	0.27023	0.20584	0.22512	0.25765	0.45046	0.46602	0.39355	0.29243	0.31355	0.37043	0.37043	0.20491	0.22126	0.18572	0.15515	0.20219	0.19372	0.29939	0.23744	0.33352	0.25113	0.2745	0.24441	0.17917	0.23225	0.22153	0.14105	0.17044	0.17044	0.29292	0.15576	0.24274
765.21	0.2747	0.34502	0.27397	0.2665	0.29101	0.21304	0.26537	0.27173	0.44672	0.46714	0.40116	0.28477	0.31858	0.36842	0.36842	0.24024	0.24753	0.19589	0.16544	0.23393	0.2007	0.28888	0.23264	0.35646	0.25844	0.27748	0.26243	0.20558	0.24041	0.23091	0.15454	0.16949	0.16949	0.29639	0.16243	0.25328
766.18	0.28561	0.32852	0.27327	0.27404	0.28708	0.21073	0.29553	0.28565	0.44239	0.43759	0.40799	0.28929	0.32807	0.3599	0.3599	0.22847	0.26912	0.18289	0.19737	0.26199	0.2385	0.3003	0.25558	0.34916	0.26552	0.27028	0.27328	0.22144	0.25637	0.22446	0.17609	0.21134	0.21134	0.28787	0.16434	0.25747
767.18	0.27486	0.31069	0.265	0.26455	0.26417	0.20644	0.30178	0.28739	0.41127	0.39761	0.4139	0.26926	0.31614	0.3573	0.3573	0.24008	0.27393	0.1815	0.20666	0.28632	0.24083	0.30502	0.24989	0.31964	0.24583	0.25991	0.25897	0.21635	0.23994	0.20048	0.20806	0.17704	0.17704	0.29672	0.16223	0.23891
768.15	0.27417	0.31029	0.2692	0.27318	0.25958	0.22877	0.32325	0.28903	0.40907	0.39166	0.41292	0.29432	0.33622	0.36625	0.36625	0.25932	0.2816	0.20971	0.22329	0.30586	0.25168	0.33275	0.26619	0.35134	0.24766	0.27741	0.26995	0.2301	0.24859	0.21205	0.23741	0.1843	0.1843	0.32137	0.16844	0.2779
769.12	0.27471	0.29879	0.27356	0.30041	0.27179	0.26209	0.34316	0.31517	0.387	0.39211	0.39794	0.28434	0.32292	0.3572	0.3572	0.27445	0.28703	0.23344	0.23546	0.30706	0.24093	0.3396	0.28636	0.35054	0.22948	0.25756	0.29922	0.24745	0.26952	0.24044	0.25906	0.18426	0.18426	0.31552	0.18054	0.29358
770.09	0.29531	0.30603	0.28781	0.30918	0.25882	0.26911	0.35391	0.30637	0.38328	0.3779	0.39833	0.29067	0.32077	0.3761	0.3761	0.29019	0.27856	0.26488	0.24991	0.30698	0.26497	0.35222	0.289	0.36696	0.25007	0.23074	0.32396	0.24987	0.25754	0.25171	0.26389	0.16406	0.16406	0.31877	0.19266	0.31484
771.09	0.28631	0.34145	0.27848	0.29243	0.26671	0.27937	0.33087	0.27261	0.35723	0.35486	0.38952	0.30232	0.35072	0.39074	0.39074	0.29683	0.26936	0.28844	0.23167	0.30226	0.25181	0.36502	0.29387	0.39596	0.25892	0.27194	0.31914	0.24135	0.2552	0.27993	0.27592	0.14251	0.14251	0.32554	0.20595	0.33143
772.06	0.29622	0.35716	0.292	0.30648	0.27856	0.27849	0.34905	0.25935	0.35195	0.35845	0.38928	0.31424	0.39099	0.41194	0.41194	0.31443	0.26284	0.27758	0.23691	0.28823	0.23623	0.38385	0.29946	0.40511	0.31005	0.29594	0.33685	0.25846	0.27	0.29401	0.27122	0.14394	0.14394	0.34091	0.22162	0.33679
773.03	0.29245	0.37588	0.2995	0.29492	0.28242	0.26601	0.34785	0.25544	0.32337	0.3572	0.36794	0.29776	0.38023	0.42617	0.42617	0.33166	0.26891	0.25453	0.27449	0.29641	0.24226	0.37999	0.2918	0.37742	0.32729	0.31014	0.33319	0.26568	0.28561	0.26493	0.26133	0.16915	0.16915	0.35827	0.20675	0.30599
774	0.29319	0.39609	0.29408	0.31721	0.27244	0.27037	0.35301	0.25832	0.33402	0.36378	0.38536	0.31489	0.4136	0.44875	0.44875	0.35383	0.28412	0.26567	0.30721	0.33422	0.26569	0.3838	0.28865	0.38844	0.34836	0.33855	0.3342	0.26687	0.28205	0.27302	0.25618	0.19908	0.19908	0.35875	0.21191	0.29806
774.99	0.29335	0.40828	0.29524	0.32722	0.29244	0.28697	0.34572	0.28443	0.30329	0.34558	0.3795	0.31194	0.43735	0.46417	0.46417	0.34839	0.30937	0.27861	0.33939	0.35724	0.25678	0.38413	0.31268	0.36357	0.34741	0.35479	0.3339	0.26688	0.30603	0.28244	0.27051	0.20254	0.20254	0.35841	0.21265	0.29032
775.96	0.28542	0.42027	0.30785	0.34419	0.32849	0.28298	0.33509	0.29921	0.32374	0.35095	0.39314	0.30909	0.41958	0.49076	0.49076	0.37265	0.32961	0.27147	0.3581	0.35383	0.25886	0.39998	0.31853	0.35772	0.32054	0.34541	0.34404	0.28695	0.30927	0.26929	0.25633	0.24367	0.24367	0.36401	0.20015	0.29118
776.93	0.28347	0.44129	0.32108	0.34114	0.32932	0.30314	0.32986	0.3251	0.33052	0.33743	0.41125	0.32479	0.42625	0.50272	0.50272	0.37096	0.33342	0.31481	0.37719	0.37164	0.3001	0.40656	0.32195	0.37739	0.32805	0.34523	0.38079	0.28711	0.3172	0.29525	0.27306	0.27124	0.27124	0.36148	0.20997	0.32693
777.9	0.28842	0.46124	0.33036	0.35942	0.34931	0.32931	0.34264	0.34228	0.35857	0.34231	0.42452	0.35049	0.46616	0.52306	0.52306	0.3592	0.33851	0.35603	0.36999	0.36415	0.33423	0.44024	0.33909	0.41631	0.34652	0.36022	0.40347	0.29521	0.33598	0.34123	0.28776	0.26369	0.26369	0.36722	0.22084	0.36702
778.89	0.31278	0.49802	0.34597	0.33739	0.39376	0.33332	0.36216	0.36507	0.35722	0.33795	0.41501	0.354	0.4638	0.5666	0.5666	0.33744	0.34222	0.37787	0.35357	0.3564	0.35646	0.44533	0.34543	0.43262	0.33962	0.37616	0.41112	0.30949	0.3596	0.36772	0.3202	0.27735	0.27735	0.38955	0.22923	0.39508
779.86	0.31466	0.51034	0.36451	0.34938	0.39593	0.34036	0.37359	0.38393	0.37344	0.35484	0.4181	0.37159	0.47831	0.58918	0.58918	0.33479	0.34902	0.37238	0.32277	0.37933	0.37954	0.48324	0.33588	0.47642	0.35655	0.40458	0.42019	0.33316	0.36559	0.36465	0.33654	0.32626	0.32626	0.42459	0.24042	0.42793
780.83	0.34097	0.51925	0.38098	0.35032	0.39611	0.37567	0.39953	0.40204	0.36349	0.37115	0.39616	0.38331	0.4912	0.57857	0.57857	0.33072	0.35408	0.41279	0.3463	0.40142	0.40199	0.50764	0.32931	0.49459	0.39002	0.40111	0.44222	0.32173	0.38589	0.40249	0.36816	0.30282	0.30282	0.45426	0.25647	0.4398
781.8	0.3464	0.5103	0.39734	0.34825	0.38276	0.37319	0.41141	0.41947	0.36356	0.38826	0.34929	0.37549	0.4978	0.57558	0.57558	0.34246	0.35138	0.42356	0.35243	0.42161	0.40699	0.49469	0.32439	0.48742	0.3955	0.40112	0.42651	0.34359	0.36799	0.42905	0.37967	0.33636	0.33636	0.45932	0.23334	0.41089
782.8	0.36448	0.50303	0.40293	0.33395	0.37862	0.40193	0.41318	0.40459	0.35541	0.38999	0.33767	0.37832	0.49738	0.54967	0.54967	0.32397	0.35305	0.43739	0.35857	0.43612	0.39929	0.50284	0.32209	0.48686	0.40443	0.39589	0.4251	0.35007	0.35803	0.43681	0.37727	0.33788	0.33788	0.46125	0.22981	0.40835
783.77	0.35629	0.49441	0.40688	0.33555	0.33237	0.41027	0.39963	0.42126	0.35855	0.36804	0.32168	0.3866	0.50875	0.5177	0.5177	0.32823	0.34704	0.44098	0.39395	0.45692	0.37879	0.49877	0.31329	0.49021	0.42115	0.38902	0.41926	0.33715	0.35574	0.45151	0.37709	0.32581	0.32581	0.47096	0.246	0.4003
784.73	0.35404	0.51211	0.39857	0.3249	0.32287	0.40895	0.39192	0.42617	0.3765	0.35842	0.33683	0.39268	0.49198	0.50747	0.50747	0.32829	0.34164	0.44044	0.4156	0.46482	0.38643	0.47868	0.32199	0.48306	0.406	0.39958	0.41042	0.32585	0.36518	0.44862	0.35402	0.34044	0.34044	0.44702	0.2294	0.36904
785.7	0.34507	0.50733	0.3931	0.32255	0.29709	0.39161	0.39257	0.42648	0.39413	0.3471	0.33643	0.38018	0.48965	0.50406	0.50406	0.32725	0.32709	0.44056	0.37276	0.47964	0.39787	0.42945	0.30677	0.48169	0.41248	0.39077	0.38431	0.33973	0.34331	0.4357	0.33962	0.35806	0.35806	0.41449	0.24041	0.3483
786.67	0.35054	0.51192	0.38769	0.33323	0.30934	0.38458	0.39773	0.41983	0.41913	0.34966	0.38107	0.39269	0.46781	0.5089	0.5089	0.31914	0.34746	0.4253	0.37028	0.47573	0.39863	0.46051	0.3416	0.50292	0.40074	0.38958	0.39362	0.33821	0.35599	0.42101	0.3203	0.34268	0.34268	0.40466	0.26819	0.35069
787.66	0.32919	0.53744	0.38312	0.36657	0.3076	0.35924	0.40521	0.42193	0.42675	0.33963	0.41184	0.40463	0.44473	0.53335	0.53335	0.32746	0.37545	0.39819	0.37815	0.48229	0.39626	0.46572	0.34722	0.5097	0.40208	0.40143	0.39431	0.35276	0.37077	0.42699	0.33151	0.3499	0.3499	0.41842	0.28239	0.33984
788.63	0.33104	0.55133	0.39331	0.37397	0.32526	0.36403	0.41291	0.40379	0.43002	0.34721	0.44129	0.40679	0.44483	0.5604	0.5604	0.32759	0.38961	0.38399	0.36814	0.46636	0.41361	0.46855	0.36084	0.50033	0.42105	0.41822	0.40887	0.37405	0.37576	0.40373	0.34136	0.34158	0.34158	0.41891	0.27436	0.33026
789.6	0.34166	0.53981	0.41714	0.38187	0.34445	0.35866	0.41685	0.40517	0.43855	0.35448	0.43655	0.38997	0.46385	0.56985	0.56985	0.33379	0.41381	0.3785	0.37791	0.4558	0.41879	0.50197	0.3617	0.49251	0.46035	0.41231	0.44306	0.37939	0.39197	0.43415	0.37039	0.32926	0.32926	0.44927	0.27757	0.32798
790.57	0.34432	0.55624	0.43193	0.38804	0.36575	0.38235	0.43181	0.42618	0.44535	0.38375	0.46537	0.41828	0.4681	0.5687	0.5687	0.33186	0.42317	0.37887	0.41029	0.43788	0.41791	0.5448	0.39942	0.49884	0.46093	0.42561	0.46993	0.37678	0.40151	0.43745	0.39727	0.33143	0.33143	0.47406	0.29118	0.33812
791.54	0.34085	0.58352	0.44207	0.38341	0.37081	0.41328	0.42917	0.45325	0.43646	0.40095	0.47353	0.43654	0.50943	0.59793	0.59793	0.35253	0.43729	0.3889	0.42165	0.44586	0.42299	0.56121	0.41409	0.52356	0.49687	0.46317	0.46759	0.38316	0.40128	0.45569	0.40017	0.33342	0.33342	0.51669	0.29681	0.35073
792.53	0.35654	0.58346	0.46711	0.35909	0.38391	0.42562	0.45207	0.49486	0.46328	0.41632	0.48834	0.4411	0.54192	0.62222	0.62222	0.35661	0.44592	0.40697	0.43457	0.44354	0.44136	0.56479	0.44643	0.55072	0.49692	0.50351	0.48551	0.38733	0.40235	0.46788	0.41517	0.34509	0.34509	0.51565	0.3135	0.35614
793.5	0.36583	0.59764	0.47901	0.3697	0.40975	0.42603	0.48987	0.53174	0.49734	0.43239	0.49565	0.46085	0.55163	0.63947	0.63947	0.38285	0.49452	0.43599	0.46681	0.49583	0.47123	0.59209	0.45674	0.59288	0.49786	0.5383	0.51595	0.41517	0.40777	0.49557	0.43573	0.37147	0.37147	0.52732	0.3354	0.36554
794.47	0.37586	0.60596	0.46781	0.37643	0.42833	0.44307	0.51261	0.51925	0.51837	0.461	0.49655	0.47262	0.57494	0.68023	0.68023	0.39987	0.50329	0.4423	0.48408	0.49774	0.49834	0.612	0.4667	0.61352	0.49613	0.56701	0.50296	0.41877	0.41493	0.5105	0.44975	0.37654	0.37654	0.53486	0.33525	0.37902
795.43	0.38698	0.60762	0.4867	0.38022	0.44068	0.43798	0.53665	0.50858	0.5338	0.43717	0.51539	0.4837	0.6105	0.72826	0.72826	0.39999	0.55151	0.44522	0.49748	0.51682	0.51153	0.62084	0.48314	0.6359	0.50382	0.59908	0.51021	0.4166	0.46188	0.50939	0.47596	0.37727	0.37727	0.52701	0.32181	0.3754
796.4	0.40565	0.6048	0.48582	0.3937	0.48135	0.44546	0.55584	0.5119	0.57583	0.45093	0.53708	0.4979	0.62693	0.74938	0.74938	0.40662	0.56584	0.47863	0.53424	0.55096	0.53426	0.62391	0.48422	0.6343	0.50931	0.60578	0.52448	0.42938	0.48694	0.53039	0.52142	0.39708	0.39708	0.52211	0.3332	0.38039
797.39	0.43513	0.6102	0.49109	0.42072	0.49653	0.44986	0.55235	0.53996	0.59628	0.4753	0.55266	0.50958	0.6576	0.77715	0.77715	0.44196	0.58312	0.49736	0.55273	0.60725	0.54502	0.65653	0.48287	0.63287	0.57321	0.61294	0.54153	0.45158	0.51364	0.54222	0.54368	0.41307	0.41307	0.5365	0.33311	0.39691
798.36	0.44111	0.60087	0.49473	0.42581	0.49096	0.47765	0.53428	0.53764	0.6166	0.49718	0.56565	0.52837	0.67628	0.78517	0.78517	0.45262	0.57852	0.51132	0.55299	0.62295	0.57488	0.66837	0.50612	0.63196	0.61992	0.61707	0.52621	0.45748	0.53835	0.56324	0.55832	0.40961	0.40961	0.53922	0.3448	0.42714
799.33	0.42211	0.60567	0.51339	0.39747	0.49135	0.48111	0.52124	0.57683	0.62395	0.48842	0.59296	0.54809	0.67055	0.78889	0.78889	0.45321	0.59638	0.54084	0.54216	0.65237	0.57555	0.6545	0.51416	0.64797	0.61921	0.6229	0.53977	0.46761	0.54079	0.56297	0.51862	0.40163	0.40163	0.50716	0.36207	0.43148
800.29	0.42982	0.612	0.50745	0.39555	0.49507	0.4937	0.51408	0.62149	0.66042	0.51849	0.62326	0.56562	0.67047	0.81221	0.81221	0.47664	0.58658	0.55692	0.57799	0.67701	0.61177	0.68678	0.51364	0.6746	0.65439	0.64669	0.56897	0.49786	0.54897	0.61049	0.51252	0.41742	0.41742	0.52555	0.3778	0.45148
801.26	0.41932	0.62507	0.51643	0.39648	0.48275	0.49051	0.5295	0.63289	0.67808	0.52591	0.64227	0.58175	0.65	0.81351	0.81351	0.47373	0.59825	0.54989	0.56739	0.69432	0.61098	0.69334	0.52311	0.70803	0.66229	0.67831	0.58905	0.51002	0.56676	0.60042	0.50383	0.43254	0.43254	0.53097	0.3856	0.4547
802.23	0.40852	0.6366	0.52856	0.39078	0.50802	0.50996	0.54244	0.629	0.68293	0.53975	0.66242	0.58991	0.64224	0.81525	0.81525	0.48017	0.62049	0.57441	0.57469	0.6832	0.64317	0.68077	0.54361	0.73213	0.64259	0.69258	0.59851	0.52653	0.5981	0.64125	0.50268	0.45722	0.45722	0.53619	0.39673	0.47547
803.22	0.39697	0.63311	0.52808	0.37865	0.54984	0.50429	0.54447	0.63936	0.68193	0.54069	0.69389	0.59528	0.64957	0.83276	0.83276	0.48485	0.62765	0.57135	0.56954	0.65795	0.62427	0.68008	0.56459	0.74654	0.63026	0.70518	0.63485	0.52294	0.6197	0.63555	0.48001	0.47109	0.47109	0.54379	0.39775	0.49231
804.18	0.42007	0.61641	0.5361	0.39886	0.56755	0.51591	0.55392	0.65382	0.71089	0.53325	0.7267	0.60587	0.67557	0.81915	0.81915	0.49941	0.60656	0.58072	0.58383	0.67423	0.62577	0.6762	0.59798	0.74095	0.65022	0.7318	0.66089	0.55105	0.63353	0.65445	0.51841	0.50943	0.50943	0.56986	0.41089	0.49748
805.15	0.41727	0.61567	0.5418	0.40244	0.59173	0.5136	0.55733	0.62503	0.69272	0.51715	0.69131	0.60549	0.68162	0.81163	0.81163	0.50098	0.60075	0.58003	0.56511	0.66962	0.59228	0.63902	0.6079	0.72159	0.63811	0.74067	0.68446	0.56931	0.63091	0.63604	0.50215	0.49673	0.49673	0.55504	0.40468	0.49087
806.12	0.43654	0.62983	0.5613	0.40971	0.6499	0.53234	0.55566	0.64177	0.69633	0.52543	0.68661	0.61604	0.73757	0.83369	0.83369	0.51961	0.61845	0.58426	0.58709	0.69132	0.61204	0.65279	0.60427	0.72509	0.6817	0.77992	0.7148	0.60095	0.66242	0.67081	0.50834	0.50482	0.50482	0.58799	0.40727	0.52427
807.08	0.43934	0.63484	0.55835	0.40815	0.67466	0.53435	0.54728	0.64571	0.69877	0.50133	0.67385	0.62272	0.77476	0.86317	0.86317	0.52612	0.60814	0.58553	0.58463	0.69724	0.59882	0.64509	0.58617	0.73228	0.70988	0.80761	0.72914	0.60142	0.64682	0.6594	0.51956	0.48586	0.48586	0.58828	0.4189	0.51044
808.07	0.43886	0.64436	0.545	0.39706	0.68595	0.54844	0.53337	0.64529	0.69556	0.50851	0.66832	0.61498	0.76212	0.84171	0.84171	0.51671	0.59329	0.60309	0.5912	0.69749	0.61822	0.64079	0.55589	0.71671	0.73221	0.81785	0.74054	0.61663	0.64095	0.68756	0.51872	0.49233	0.49233	0.58596	0.41776	0.48286
809.04	0.42065	0.65814	0.53746	0.38885	0.70442	0.54405	0.51088	0.62275	0.66359	0.51814	0.64554	0.612	0.73337	0.81842	0.81842	0.50074	0.59907	0.58759	0.58085	0.69651	0.60335	0.65475	0.53664	0.72926	0.75187	0.82315	0.74703	0.60851	0.65161	0.686	0.5095	0.47056	0.47056	0.60295	0.39521	0.4805
810	0.40742	0.64277	0.54556	0.41794	0.70592	0.56082	0.51293	0.63556	0.65999	0.53768	0.66695	0.61832	0.72018	0.79467	0.79467	0.5121	0.59428	0.60597	0.58175	0.70107	0.62396	0.67012	0.54907	0.73924	0.76829	0.83529	0.76104	0.64317	0.65751	0.71893	0.51467	0.49307	0.49307	0.61884	0.41603	0.46933
810.97	0.3999	0.62211	0.53186	0.41559	0.69288	0.55119	0.49583	0.63667	0.65751	0.52417	0.68278	0.60189	0.68751	0.77048	0.77048	0.49745	0.57236	0.58315	0.57906	0.67411	0.62083	0.63687	0.55839	0.72382	0.73595	0.79575	0.75832	0.64632	0.65292	0.68393	0.49274	0.47775	0.47775	0.59836	0.40475	0.42736
811.93	0.39705	0.59182	0.52456	0.4293	0.68097	0.54574	0.49108	0.6286	0.61805	0.522	0.67464	0.60404	0.61928	0.71968	0.71968	0.49845	0.56156	0.55554	0.58408	0.66451	0.58747	0.62499	0.57597	0.69876	0.72533	0.76045	0.77208	0.65056	0.65468	0.65889	0.46377	0.46879	0.46879	0.58813	0.39795	0.43728
812.9	0.40453	0.57531	0.53338	0.44075	0.66912	0.52326	0.49572	0.62146	0.59181	0.5039	0.66503	0.58926	0.61447	0.70706	0.70706	0.47735	0.52754	0.52566	0.56973	0.67809	0.54901	0.59494	0.57886	0.7174	0.72399	0.72874	0.76195	0.65057	0.63037	0.6477	0.44708	0.44124	0.44124	0.57946	0.37179	0.4357
813.87	0.42023	0.57811	0.50622	0.43659	0.66752	0.52566	0.49071	0.62887	0.59019	0.4993	0.66534	0.57756	0.63005	0.70966	0.70966	0.45656	0.51909	0.52157	0.58353	0.66212	0.56509	0.55941	0.56381	0.70205	0.70989	0.73972	0.73366	0.66963	0.58608	0.64226	0.41621	0.43463	0.43463	0.56123	0.38469	0.425
814.85	0.42505	0.59247	0.49015	0.41376	0.65512	0.49954	0.47531	0.63537	0.5546	0.48638	0.63923	0.5478	0.60424	0.68169	0.68169	0.43004	0.51159	0.49505	0.55554	0.66704	0.54296	0.53944	0.53406	0.67907	0.69644	0.71481	0.70711	0.64055	0.56963	0.60579	0.40643	0.42033	0.42033	0.53101	0.35175	0.42659
815.82	0.42454	0.57798	0.46169	0.40416	0.63364	0.48989	0.47099	0.61678	0.51923	0.47316	0.59437	0.52902	0.57011	0.63309	0.63309	0.40969	0.47346	0.49748	0.50322	0.66427	0.52055	0.52303	0.52366	0.65239	0.69525	0.71172	0.68206	0.61175	0.56428	0.61127	0.39027	0.40217	0.40217	0.48937	0.3454	0.40511
816.78	0.42983	0.59761	0.45535	0.38293	0.61543	0.48112	0.45977	0.60814	0.52935	0.46692	0.59553	0.49709	0.55666	0.64846	0.64846	0.35609	0.44708	0.47363	0.47127	0.6412	0.51631	0.51523	0.49754	0.6373	0.67885	0.74922	0.64606	0.59136	0.54079	0.59324	0.38321	0.38429	0.38429	0.46646	0.34654	0.38065
817.75	0.43479	0.59996	0.44095	0.38172	0.59231	0.48838	0.45794	0.60774	0.5198	0.44765	0.55355	0.47874	0.55072	0.62594	0.62594	0.36309	0.43042	0.44433	0.45662	0.61461	0.49719	0.49137	0.48013	0.59904	0.67205	0.75573	0.61803	0.57587	0.53028	0.54163	0.38522	0.3851	0.3851	0.43834	0.33792	0.38699
818.71	0.42775	0.60698	0.4503	0.40467	0.55828	0.46758	0.46621	0.59315	0.5038	0.45235	0.50754	0.47527	0.5036	0.6087	0.6087	0.37257	0.40411	0.44017	0.43317	0.60602	0.49545	0.49214	0.4824	0.60474	0.66505	0.74445	0.61756	0.55185	0.54567	0.50788	0.40434	0.37674	0.37674	0.42617	0.33468	0.39741
819.68	0.44955	0.59871	0.43609	0.40872	0.55151	0.47966	0.47987	0.58697	0.51957	0.44536	0.50036	0.47562	0.51336	0.6209	0.6209	0.36897	0.37785	0.42531	0.43119	0.59293	0.51025	0.47531	0.48853	0.60307	0.67661	0.75231	0.58857	0.55703	0.54326	0.513	0.40485	0.371	0.371	0.41821	0.33535	0.39421
820.64	0.44153	0.60205	0.4326	0.40524	0.51141	0.48477	0.46811	0.57012	0.50262	0.4209	0.49851	0.44873	0.49687	0.61199	0.61199	0.37626	0.36083	0.40945	0.4268	0.54802	0.48864	0.45735	0.45626	0.59819	0.66148	0.7142	0.57163	0.5373	0.47367	0.46823	0.38379	0.35101	0.35101	0.39316	0.3266	0.39747
821.63	0.43694	0.58278	0.43611	0.40335	0.49276	0.46985	0.46947	0.55221	0.475	0.40677	0.47193	0.44666	0.51892	0.55844	0.55844	0.38043	0.34095	0.39466	0.3993	0.52672	0.48284	0.42827	0.43651	0.57905	0.62993	0.64975	0.55848	0.5115	0.4724	0.43657	0.36061	0.35536	0.35536	0.38704	0.30575	0.39164
822.59	0.45418	0.58149	0.4585	0.41738	0.48995	0.47393	0.47802	0.5274	0.47891	0.41928	0.4732	0.43877	0.51677	0.55261	0.55261	0.3679	0.35426	0.38469	0.40607	0.51274	0.5019	0.434	0.42284	0.54296	0.60909	0.62546	0.59256	0.50642	0.46386	0.41669	0.3517	0.37001	0.37001	0.39416	0.31064	0.35512
823.56	0.46089	0.56293	0.46087	0.41154	0.48183	0.4691	0.49125	0.50742	0.45922	0.39936	0.4688	0.42277	0.50778	0.524	0.524	0.35834	0.35586	0.35327	0.39332	0.4676	0.4663	0.39484	0.38911	0.51953	0.56769	0.59115	0.57942	0.48209	0.44372	0.39216	0.32202	0.34948	0.34948	0.36341	0.26656	0.34838
824.52	0.43805	0.54484	0.45725	0.3914	0.44717	0.43666	0.45218	0.47709	0.42512	0.38575	0.45882	0.38175	0.45508	0.48641	0.48641	0.32671	0.32614	0.29567	0.37262	0.4289	0.42734	0.38535	0.36104	0.47487	0.51625	0.52155	0.54793	0.4211	0.38615	0.32933	0.29805	0.33125	0.33125	0.37183	0.25322	0.30951
825.49	0.4462	0.55451	0.47576	0.41056	0.47436	0.43515	0.46561	0.48542	0.43197	0.39479	0.45854	0.398	0.45085	0.49473	0.49473	0.32185	0.35765	0.30452	0.39302	0.43056	0.44059	0.38781	0.36513	0.44069	0.47135	0.53004	0.52356	0.40888	0.40879	0.32053	0.30954	0.34029	0.34029	0.39296	0.24817	0.3002
826.45	0.45309	0.54593	0.46482	0.41659	0.4597	0.43338	0.46911	0.48976	0.42429	0.40469	0.45261	0.3998	0.44311	0.48875	0.48875	0.30763	0.3669	0.32521	0.41437	0.42988	0.42576	0.37214	0.36129	0.41617	0.47948	0.50403	0.49943	0.39556	0.37036	0.31326	0.33702	0.32192	0.32192	0.41469	0.23916	0.30907
827.41	0.42905	0.53616	0.43325	0.40161	0.45451	0.42694	0.44431	0.49043	0.39639	0.3916	0.44968	0.39134	0.4118	0.47641	0.47641	0.29711	0.34581	0.33138	0.38363	0.41292	0.39478	0.37017	0.37167	0.42945	0.42086	0.45693	0.42322	0.37401	0.35624	0.30274	0.34091	0.28764	0.28764	0.40068	0.22863	0.32119
828.4	0.4265	0.53841	0.41663	0.39048	0.43524	0.44507	0.42679	0.50034	0.41233	0.39451	0.44026	0.39405	0.4065	0.46435	0.46435	0.27202	0.32621	0.34429	0.34829	0.4201	0.38497	0.38671	0.38256	0.40572	0.38781	0.41632	0.39231	0.33494	0.3361	0.30546	0.34417	0.31453	0.31453	0.436	0.23728	0.29857
829.36	0.42814	0.55034	0.40299	0.41461	0.44023	0.4502	0.44172	0.50501	0.43668	0.37995	0.41902	0.42743	0.40061	0.46828	0.46828	0.29762	0.37871	0.37248	0.3442	0.41016	0.38224	0.37753	0.37662	0.44019	0.35548	0.44088	0.37699	0.35591	0.36709	0.31351	0.34537	0.32455	0.32455	0.42088	0.24575	0.31951
830.33	0.42982	0.5399	0.37961	0.39786	0.43138	0.43204	0.41642	0.49632	0.43364	0.38037	0.41492	0.41395	0.4181	0.4542	0.4542	0.28561	0.38202	0.35647	0.32951	0.38615	0.35698	0.40107	0.37497	0.45378	0.35465	0.40219	0.36269	0.33926	0.37348	0.32685	0.35859	0.31689	0.31689	0.43117	0.24088	0.3507
831.29	0.42051	0.54374	0.36904	0.37329	0.41893	0.41252	0.39486	0.49255	0.43814	0.35423	0.39018	0.38858	0.39525	0.43056	0.43056	0.30355	0.34677	0.32928	0.29504	0.38619	0.36175	0.41499	0.36954	0.46004	0.30755	0.38301	0.3611	0.33927	0.37096	0.30694	0.3205	0.34127	0.34127	0.38602	0.22095	0.32653
832.25	0.40434	0.53472	0.35084	0.36726	0.39392	0.39004	0.37176	0.46935	0.43454	0.35105	0.36147	0.39385	0.3893	0.41327	0.41327	0.30466	0.34734	0.30424	0.2913	0.36609	0.36847	0.40683	0.36059	0.44482	0.30798	0.3846	0.35577	0.31974	0.36171	0.27958	0.30657	0.33401	0.33401	0.38248	0.21506	0.29564
833.22	0.38795	0.51535	0.34544	0.3545	0.38012	0.36432	0.36866	0.44846	0.41941	0.32903	0.37127	0.36046	0.38367	0.39961	0.39961	0.31943	0.34595	0.30452	0.31473	0.32782	0.36537	0.39363	0.37917	0.45113	0.30653	0.37693	0.34854	0.34567	0.34069	0.2946	0.32717	0.31795	0.31795	0.3688	0.22315	0.2805
834.18	0.37883	0.50598	0.35633	0.32974	0.36752	0.34126	0.35956	0.45538	0.40082	0.33756	0.36948	0.34614	0.40998	0.38415	0.38415	0.309	0.32228	0.31042	0.31677	0.33434	0.33928	0.39498	0.37733	0.42077	0.32238	0.36373	0.38221	0.32862	0.32323	0.28771	0.33437	0.31544	0.31544	0.38646	0.21918	0.28886
835.14	0.3676	0.48848	0.34343	0.31605	0.33263	0.30949	0.34883	0.41762	0.38051	0.31214	0.33185	0.32629	0.38217	0.39213	0.39213	0.31435	0.28809	0.28877	0.29012	0.34174	0.32277	0.33973	0.36828	0.40551	0.30832	0.36718	0.39368	0.32295	0.28555	0.26255	0.30542	0.30709	0.30709	0.34764	0.20803	0.25159
836.11	0.35755	0.46897	0.32713	0.32851	0.32627	0.30102	0.32532	0.39339	0.36636	0.2921	0.32427	0.31123	0.3707	0.40637	0.40637	0.31008	0.28149	0.28806	0.296	0.3208	0.32731	0.3248	0.38115	0.40094	0.31639	0.37682	0.38203	0.3124	0.2767	0.26111	0.30869	0.28316	0.28316	0.36422	0.22042	0.24461
837.09	0.36479	0.45188	0.34901	0.31508	0.32427	0.28855	0.33452	0.39229	0.34815	0.28283	0.31129	0.28363	0.37058	0.38991	0.38991	0.30457	0.27233	0.30674	0.28563	0.31357	0.3123	0.33789	0.37019	0.40084	0.30172	0.38	0.38612	0.30589	0.26661	0.27501	0.32034	0.29086	0.29086	0.38491	0.21959	0.26752
838.05	0.36915	0.44266	0.36015	0.32687	0.32526	0.2877	0.31694	0.41219	0.34019	0.28271	0.28928	0.29672	0.36015	0.39494	0.39494	0.31377	0.27218	0.29919	0.28768	0.34716	0.30582	0.35071	0.33148	0.36502	0.30652	0.39353	0.38974	0.30878	0.27191	0.24769	0.30722	0.2735	0.2735	0.37632	0.21597	0.2638
839.01	0.3692	0.42383	0.35649	0.32668	0.32171	0.31296	0.30819	0.39305	0.30893	0.27332	0.2922	0.29027	0.34345	0.4057	0.4057	0.3066	0.23882	0.29459	0.29889	0.34872	0.31093	0.3504	0.32982	0.35381	0.29837	0.40089	0.35865	0.29982	0.25159	0.24145	0.29905	0.23774	0.23774	0.38968	0.20097	0.22881
839.98	0.37119	0.43151	0.38234	0.33435	0.32812	0.33929	0.30816	0.41995	0.2915	0.26844	0.2999	0.28477	0.36704	0.38015	0.38015	0.30516	0.23824	0.31982	0.29502	0.34594	0.31589	0.38367	0.33834	0.33844	0.30945	0.39855	0.37337	0.30373	0.25956	0.26682	0.29006	0.2268	0.2268	0.41113	0.198	0.23877
840.94	0.35886	0.42781	0.38469	0.33017	0.32385	0.34425	0.30826	0.4295	0.2853	0.28556	0.31174	0.29926	0.36468	0.37163	0.37163	0.29343	0.25366	0.31751	0.29707	0.36527	0.27839	0.37892	0.32467	0.35326	0.30726	0.36148	0.38314	0.28468	0.26525	0.27077	0.29166	0.21891	0.21891	0.40421	0.18911	0.24339
841.9	0.35389	0.42923	0.37946	0.34775	0.3191	0.34731	0.3065	0.43583	0.29281	0.26728	0.30756	0.30666	0.35318	0.394	0.394	0.29833	0.26822	0.30818	0.30563	0.36794	0.27661	0.35068	0.31251	0.3279	0.31918	0.36408	0.38381	0.29369	0.2556	0.27636	0.29322	0.23134	0.23134	0.39562	0.18891	0.22506
842.86	0.35743	0.43283	0.37245	0.33436	0.31109	0.3444	0.30728	0.39702	0.27536	0.26034	0.30816	0.29985	0.36012	0.40876	0.40876	0.29592	0.25327	0.30004	0.27649	0.34822	0.26034	0.32095	0.30391	0.33945	0.3331	0.34534	0.37713	0.30197	0.24832	0.25417	0.29374	0.23607	0.23607	0.38956	0.19	0.21256
843.82	0.36742	0.43443	0.36751	0.33772	0.31354	0.31696	0.3337	0.36808	0.28426	0.24512	0.30256	0.29627	0.3666	0.39649	0.39649	0.27827	0.26651	0.28698	0.2832	0.34019	0.27201	0.30755	0.30418	0.32972	0.33201	0.32819	0.34214	0.28019	0.25779	0.2478	0.30538	0.25137	0.25137	0.35104	0.19741	0.23872
844.79	0.36485	0.46097	0.36366	0.34123	0.33723	0.32383	0.36213	0.361	0.27095	0.24629	0.30297	0.31991	0.33948	0.43032	0.43032	0.26938	0.28003	0.27222	0.31097	0.35325	0.28211	0.29642	0.30133	0.35588	0.3496	0.38259	0.32929	0.28692	0.24608	0.23235	0.35202	0.26136	0.26136	0.35798	0.21964	0.25838
845.75	0.38516	0.46852	0.34721	0.3531	0.3383	0.31916	0.37478	0.33673	0.26411	0.22234	0.29299	0.31782	0.32934	0.41262	0.41262	0.26619	0.27791	0.27342	0.32072	0.29988	0.28878	0.27646	0.30149	0.32976	0.3411	0.39909	0.29093	0.30694	0.23829	0.22608	0.36448	0.27103	0.27103	0.35134	0.23148	0.2544
846.71	0.40123	0.47146	0.34119	0.34747	0.34168	0.31801	0.39155	0.30327	0.2489	0.22957	0.30605	0.29228	0.36142	0.39885	0.39885	0.25157	0.27194	0.28932	0.33599	0.29506	0.28815	0.25804	0.30369	0.32301	0.35567	0.40759	0.27014	0.30632	0.24403	0.24833	0.38631	0.24722	0.24722	0.33991	0.23978	0.24112
847.69	0.40641	0.48578	0.35017	0.36796	0.37297	0.32726	0.39594	0.32764	0.24794	0.24502	0.31866	0.30439	0.36854	0.40423	0.40423	0.25527	0.30844	0.29731	0.35806	0.33618	0.3292	0.28985	0.33417	0.34401	0.36561	0.44741	0.28881	0.29248	0.27082	0.29036	0.39451	0.25589	0.25589	0.33983	0.25393	0.29579
848.65	0.39025	0.48442	0.3549	0.34886	0.36439	0.32605	0.35254	0.32269	0.22027	0.25165	0.30497	0.27605	0.35114	0.37604	0.37604	0.25913	0.30534	0.30734	0.32081	0.33173	0.2894	0.27514	0.30119	0.31812	0.35582	0.41048	0.31868	0.30002	0.25198	0.28719	0.37542	0.23483	0.23483	0.33533	0.23828	0.26798
849.61	0.39298	0.44934	0.34698	0.35182	0.35821	0.33703	0.34017	0.29344	0.24092	0.25537	0.32386	0.27724	0.34624	0.34771	0.34771	0.25636	0.28803	0.31328	0.31298	0.31345	0.25705	0.2647	0.28822	0.31769	0.32266	0.37646	0.29158	0.29061	0.23356	0.29915	0.35714	0.23606	0.23606	0.33375	0.22422	0.27368
850.57	0.39235	0.45393	0.36984	0.33284	0.39066	0.37033	0.35463	0.29275	0.24503	0.27375	0.3169	0.26779	0.35545	0.3766	0.3766	0.26916	0.30955	0.31629	0.31665	0.33088	0.26198	0.28858	0.26894	0.31953	0.33801	0.40372	0.31666	0.29532	0.25614	0.31877	0.35433	0.23357	0.23357	0.34847	0.21474	0.29554
851.54	0.38604	0.46335	0.36548	0.32174	0.39489	0.3719	0.33599	0.31019	0.24432	0.27714	0.33118	0.29094	0.31592	0.38939	0.38939	0.26547	0.32351	0.28605	0.28236	0.33698	0.24139	0.3166	0.28794	0.34663	0.32679	0.38602	0.33196	0.27789	0.24846	0.28679	0.30896	0.22042	0.22042	0.35597	0.22623	0.32059
852.5	0.3896	0.47065	0.35986	0.3224	0.40791	0.39043	0.35902	0.30183	0.25658	0.27853	0.35262	0.2739	0.31789	0.39476	0.39476	0.25398	0.30808	0.2851	0.30649	0.30807	0.20954	0.30233	0.26387	0.33696	0.31976	0.37925	0.31744	0.29348	0.2614	0.28481	0.30329	0.2216	0.2216	0.37835	0.21694	0.29582
853.46	0.41119	0.49505	0.37694	0.35236	0.43181	0.42699	0.37157	0.32332	0.28147	0.28277	0.38813	0.2893	0.32444	0.42709	0.42709	0.27908	0.33236	0.29114	0.33473	0.31454	0.22266	0.30583	0.29886	0.34953	0.32932	0.43647	0.3477	0.30929	0.28023	0.31122	0.31725	0.23591	0.23591	0.40106	0.24809	0.31708
854.42	0.41309	0.4854	0.37025	0.32436	0.40698	0.39989	0.35981	0.3173	0.26844	0.28672	0.36943	0.2774	0.31924	0.40231	0.40231	0.26498	0.32016	0.26561	0.32531	0.29288	0.23594	0.32374	0.30244	0.32778	0.3442	0.41497	0.36001	0.29963	0.28032	0.29873	0.28739	0.23931	0.23931	0.39287	0.26044	0.31304
855.38	0.41024	0.4828	0.37494	0.32869	0.3629	0.38614	0.33042	0.31862	0.26649	0.27718	0.39032	0.28862	0.31165	0.36898	0.36898	0.24563	0.27648	0.25785	0.32098	0.3058	0.22501	0.31002	0.33219	0.32363	0.35471	0.38427	0.3468	0.27166	0.25599	0.28945	0.25144	0.22478	0.22478	0.36605	0.27521	0.31441
856.34	0.41524	0.46277	0.39273	0.35343	0.36181	0.39438	0.33629	0.32402	0.2631	0.26201	0.38686	0.2945	0.32794	0.36783	0.36783	0.26257	0.26775	0.27077	0.32205	0.31999	0.23127	0.31493	0.32072	0.31324	0.36362	0.39967	0.34847	0.28436	0.27037	0.29526	0.25869	0.23431	0.23431	0.37124	0.27325	0.32383
857.3	0.41016	0.42051	0.36856	0.33053	0.32507	0.36615	0.31982	0.30259	0.24662	0.25206	0.35665	0.29124	0.32296	0.34394	0.34394	0.25899	0.26216	0.26394	0.31024	0.31904	0.24252	0.32456	0.32769	0.29293	0.37318	0.34468	0.33788	0.26937	0.25319	0.29503	0.25973	0.23841	0.23841	0.36878	0.26608	0.33517
858.26	0.39773	0.3844	0.34006	0.30857	0.29629	0.3294	0.31214	0.27005	0.25379	0.24647	0.32049	0.30437	0.34087	0.33574	0.33574	0.24871	0.26118	0.22725	0.26934	0.30358	0.23649	0.32653	0.31245	0.30548	0.38754	0.28546	0.31439	0.26339	0.26955	0.27571	0.23944	0.22787	0.22787	0.36756	0.24391	0.35219
859.22	0.38457	0.3718	0.32962	0.31399	0.29357	0.33051	0.29484	0.26508	0.24004	0.22938	0.30694	0.28831	0.33268	0.33256	0.33256	0.25674	0.28701	0.23825	0.2443	0.2959	0.22796	0.29369	0.30285	0.29201	0.35731	0.27687	0.30676	0.26237	0.31009	0.26959	0.2288	0.21426	0.21426	0.37337	0.23288	0.32855
860.18	0.37028	0.36115	0.30421	0.30453	0.30964	0.32167	0.29905	0.24978	0.23996	0.23175	0.29546	0.2779	0.34625	0.3441	0.3441	0.27028	0.31445	0.23696	0.22118	0.2973	0.23445	0.31041	0.28026	0.30133	0.34839	0.30977	0.30791	0.27927	0.32454	0.27612	0.23332	0.24252	0.24252	0.396	0.22062	0.32743
861.13	0.35176	0.34636	0.27958	0.27618	0.31192	0.32271	0.26861	0.22105	0.25043	0.24241	0.27662	0.28719	0.34167	0.31935	0.31935	0.25254	0.31053	0.23725	0.21822	0.26531	0.22834	0.28424	0.27541	0.291	0.34144	0.28365	0.30232	0.27308	0.33255	0.28925	0.22451	0.24348	0.24348	0.38133	0.21542	0.3319
862.09	0.33629	0.34393	0.26339	0.27166	0.29958	0.30933	0.26089	0.21007	0.24901	0.23069	0.26209	0.28828	0.32439	0.30862	0.30862	0.25246	0.31422	0.21022	0.20844	0.24112	0.18571	0.25335	0.27035	0.2985	0.3098	0.32039	0.28238	0.26923	0.34006	0.24514	0.21567	0.20616	0.20616	0.34171	0.23219	0.31688
863.08	0.32114	0.33011	0.24287	0.26238	0.30708	0.30764	0.25879	0.21363	0.23246	0.21549	0.27493	0.26983	0.30816	0.30918	0.30918	0.238	0.31536	0.21722	0.21939	0.21537	0.18014	0.24153	0.27638	0.28954	0.29604	0.33965	0.25869	0.27619	0.34325	0.24508	0.23666	0.212	0.212	0.33713	0.24977	0.30812
864.03	0.32734	0.34526	0.24629	0.27227	0.31809	0.31902	0.25888	0.22917	0.23687	0.22511	0.29715	0.27806	0.32262	0.35006	0.35006	0.23748	0.3309	0.22599	0.23728	0.24682	0.1897	0.24409	0.28983	0.31095	0.32039	0.36751	0.26706	0.30638	0.33946	0.26617	0.25084	0.24591	0.24591	0.34549	0.2717	0.32143
864.99	0.32197	0.32953	0.24601	0.27674	0.28928	0.305	0.27016	0.22258	0.23803	0.22146	0.27662	0.30726	0.30747	0.33568	0.33568	0.23492	0.30715	0.22225	0.25231	0.22102	0.18965	0.23448	0.28955	0.30849	0.30368	0.36045	0.27905	0.30116	0.34027	0.2571	0.25583	0.22699	0.22699	0.34628	0.28808	0.32891
865.95	0.30665	0.32098	0.22707	0.2664	0.26117	0.28747	0.28106	0.22841	0.22461	0.20848	0.27077	0.29784	0.29606	0.32492	0.32492	0.23909	0.29503	0.2443	0.24657	0.21965	0.19107	0.24435	0.28343	0.29712	0.29538	0.34533	0.26959	0.30242	0.33111	0.27518	0.24808	0.22407	0.22407	0.36894	0.29829	0.3263
866.91	0.28834	0.31133	0.23647	0.26774	0.2557	0.29867	0.26629	0.1968	0.22162	0.18903	0.26227	0.30886	0.29278	0.32927	0.32927	0.23593	0.2745	0.24427	0.22179	0.22796	0.19538	0.25166	0.27693	0.27136	0.29908	0.31758	0.28838	0.30524	0.29863	0.29971	0.23398	0.24311	0.24311	0.39508	0.2862	0.32982
867.87	0.28286	0.32937	0.24613	0.27115	0.24859	0.2939	0.26051	0.19535	0.23498	0.19482	0.24135	0.33576	0.27644	0.34897	0.34897	0.24856	0.27492	0.2447	0.22596	0.25974	0.2183	0.26009	0.26514	0.28577	0.29353	0.33483	0.30137	0.31206	0.29462	0.31296	0.21751	0.24561	0.24561	0.40571	0.28588	0.34597
868.83	0.26024	0.30994	0.23822	0.2416	0.23346	0.26671	0.27582	0.16124	0.22995	0.20577	0.22905	0.33735	0.26639	0.33536	0.33536	0.23741	0.24318	0.22547	0.21976	0.23089	0.20808	0.26554	0.25222	0.28404	0.28565	0.31572	0.29629	0.29606	0.28805	0.29178	0.2462	0.20521	0.20521	0.41246	0.28045	0.34067
869.79	0.25661	0.29599	0.22946	0.245	0.24507	0.28105	0.26333	0.16018	0.23134	0.2068	0.23859	0.31572	0.26144	0.32401	0.32401	0.23526	0.24591	0.22834	0.21356	0.23275	0.20527	0.2713	0.24091	0.28067	0.28105	0.27307	0.27312	0.31691	0.2977	0.29656	0.27033	0.2038	0.2038	0.41389	0.27454	0.34834
870.74	0.26757	0.33689	0.24439	0.26247	0.26307	0.29272	0.30936	0.18292	0.2426	0.23186	0.25363	0.32494	0.28166	0.3793	0.3793	0.25416	0.27978	0.21851	0.24149	0.27123	0.22169	0.28259	0.24546	0.30276	0.28382	0.31828	0.27422	0.33865	0.30738	0.28404	0.30189	0.23349	0.23349	0.3998	0.28044	0.35674
871.7	0.26963	0.34291	0.25353	0.27116	0.27435	0.29912	0.33333	0.20598	0.245	0.23512	0.27524	0.31639	0.28469	0.38856	0.38856	0.24164	0.30197	0.24481	0.24804	0.2736	0.24668	0.27661	0.24078	0.32626	0.2788	0.3364	0.26591	0.33783	0.33241	0.3044	0.31444	0.23659	0.23659	0.40463	0.28247	0.36701
872.66	0.2582	0.33015	0.25081	0.28294	0.28057	0.31875	0.351	0.19924	0.24508	0.25038	0.29602	0.31525	0.31164	0.35754	0.35754	0.25094	0.28977	0.25534	0.25775	0.25699	0.26347	0.29846	0.26119	0.34661	0.28502	0.32657	0.27079	0.34779	0.32756	0.30977	0.31244	0.24526	0.24526	0.40334	0.28402	0.36397
873.62	0.26738	0.36274	0.27576	0.32299	0.2989	0.33734	0.37059	0.23453	0.29103	0.26332	0.33231	0.32651	0.34164	0.3855	0.3855	0.28138	0.34262	0.27024	0.28816	0.27977	0.32685	0.31573	0.28838	0.36645	0.32336	0.35233	0.28612	0.37006	0.3542	0.33376	0.32096	0.28888	0.28888	0.42344	0.3042	0.38714
874.58	0.2621	0.36514	0.28264	0.30776	0.2992	0.34641	0.36483	0.26505	0.27159	0.26153	0.34033	0.32137	0.3624	0.41724	0.41724	0.28023	0.35195	0.26753	0.26545	0.295	0.31945	0.30108	0.30768	0.37588	0.3387	0.37334	0.30238	0.34834	0.34115	0.3453	0.3104	0.28015	0.28015	0.42177	0.3112	0.36154
875.53	0.27337	0.3467	0.28946	0.31473	0.30213	0.35568	0.36333	0.26267	0.29254	0.25423	0.35218	0.32466	0.39076	0.4006	0.4006	0.27128	0.35546	0.26102	0.29039	0.29571	0.33759	0.31578	0.31966	0.39781	0.36878	0.36017	0.32522	0.33314	0.36891	0.36232	0.30802	0.29725	0.29725	0.43303	0.31802	0.36292
876.49	0.28892	0.34573	0.28864	0.31661	0.30622	0.34688	0.35901	0.27371	0.30571	0.27227	0.35633	0.32965	0.43119	0.39504	0.39504	0.28841	0.34632	0.27124	0.30218	0.28839	0.33743	0.34451	0.34338	0.40422	0.39889	0.34717	0.34976	0.34055	0.37873	0.35899	0.30956	0.29004	0.29004	0.42942	0.32364	0.36564
877.45	0.29825	0.35389	0.29574	0.30298	0.30007	0.34206	0.36106	0.29664	0.33456	0.27065	0.36256	0.33682	0.42462	0.42657	0.42657	0.26843	0.35636	0.26154	0.29832	0.30726	0.34947	0.34557	0.35577	0.41859	0.39939	0.34664	0.35152	0.34435	0.38008	0.36252	0.322	0.30075	0.30075	0.419	0.33491	0.37725
878.41	0.28219	0.31781	0.27944	0.30694	0.29629	0.33936	0.34702	0.2921	0.31984	0.25831	0.32699	0.35252	0.40368	0.39391	0.39391	0.26246	0.33567	0.27	0.27484	0.30444	0.31054	0.34818	0.34631	0.42229	0.37109	0.29661	0.3512	0.34702	0.35701	0.34925	0.31009	0.28406	0.28406	0.38788	0.3085	0.37447
879.36	0.27353	0.31661	0.288	0.31345	0.31166	0.32598	0.37141	0.27874	0.3536	0.26716	0.32916	0.37055	0.39012	0.39585	0.39585	0.25858	0.35944	0.2719	0.31152	0.29924	0.327	0.36093	0.33898	0.4214	0.36562	0.29154	0.36107	0.36511	0.37065	0.34933	0.34026	0.30989	0.30989	0.38375	0.31136	0.37367
880.32	0.2522	0.32224	0.3004	0.30614	0.30642	0.31488	0.33364	0.26737	0.32686	0.25881	0.32061	0.37134	0.36709	0.39569	0.39569	0.26934	0.34501	0.27163	0.28068	0.27668	0.30305	0.3365	0.34099	0.39941	0.36304	0.29387	0.36038	0.38215	0.36411	0.35319	0.31677	0.27149	0.27149	0.3788	0.28976	0.36572
881.28	0.2447	0.32114	0.30396	0.29218	0.31728	0.32778	0.35909	0.28015	0.34681	0.26061	0.33696	0.38513	0.35019	0.40584	0.40584	0.26838	0.33796	0.28328	0.30745	0.29725	0.32585	0.33933	0.36554	0.42278	0.37186	0.31362	0.38577	0.37286	0.36821	0.35888	0.35647	0.32195	0.32195	0.37766	0.30882	0.3653
882.23	0.23824	0.3017	0.30174	0.29286	0.31809	0.32145	0.35302	0.27918	0.32219	0.25086	0.32737	0.37543	0.36312	0.38829	0.38829	0.28828	0.32129	0.28982	0.30048	0.29689	0.31067	0.33778	0.34878	0.39137	0.39556	0.31231	0.39116	0.37509	0.36747	0.33161	0.36266	0.33691	0.33691	0.3822	0.29258	0.32723
883.19	0.24186	0.33231	0.3124	0.28421	0.32621	0.33763	0.35189	0.29734	0.3357	0.25297	0.33142	0.37287	0.37425	0.42701	0.42701	0.30743	0.32723	0.3078	0.31954	0.31374	0.33611	0.3324	0.35888	0.38109	0.38412	0.3927	0.3975	0.37594	0.39142	0.35089	0.36606	0.34915	0.34915	0.40225	0.31081	0.32964
884.15	0.25146	0.32892	0.31016	0.2807	0.30928	0.32647	0.33564	0.30419	0.31976	0.23908	0.31634	0.36075	0.388	0.40632	0.40632	0.31107	0.31185	0.31989	0.29189	0.31934	0.36103	0.34812	0.35712	0.39189	0.39094	0.39876	0.38581	0.3745	0.37565	0.35364	0.34328	0.32953	0.32953	0.40891	0.30645	0.33071
885.1	0.25469	0.3118	0.30315	0.27093	0.30878	0.32883	0.36173	0.30182	0.33247	0.24157	0.3405	0.34862	0.38221	0.41887	0.41887	0.31372	0.3019	0.33071	0.30653	0.33	0.37458	0.35945	0.3596	0.3963	0.39955	0.41333	0.39319	0.38638	0.37068	0.35429	0.36338	0.33802	0.33802	0.40611	0.32896	0.32755
886.06	0.24746	0.33274	0.30839	0.26763	0.29314	0.32614	0.34493	0.3242	0.31544	0.24586	0.34619	0.35421	0.37583	0.4455	0.4455	0.31452	0.33237	0.33264	0.30744	0.33893	0.37081	0.37326	0.35488	0.37231	0.39274	0.42545	0.386	0.39927	0.36327	0.35881	0.33997	0.29943	0.29943	0.40948	0.32664	0.33408
887.01	0.24977	0.36825	0.30584	0.25922	0.2804	0.34427	0.34108	0.33745	0.33528	0.25288	0.36524	0.35931	0.37157	0.44374	0.44374	0.29425	0.33619	0.34684	0.32151	0.33493	0.39377	0.36609	0.36726	0.39503	0.3875	0.4314	0.38794	0.37646	0.3714	0.38645	0.33243	0.31299	0.31299	0.41739	0.33639	0.3489
887.97	0.25224	0.35393	0.29299	0.24125	0.271	0.33546	0.35529	0.31744	0.33225	0.24579	0.37068	0.351	0.37642	0.42873	0.42873	0.27299	0.33745	0.33234	0.30883	0.33763	0.36718	0.37521	0.37061	0.37987	0.42179	0.37973	0.40589	0.37918	0.37519	0.39071	0.34164	0.30197	0.30197	0.39945	0.32869	0.34058
888.93	0.25327	0.38364	0.30595	0.23963	0.29541	0.36146	0.36314	0.33822	0.35541	0.27718	0.42057	0.37235	0.38556	0.47346	0.47346	0.28818	0.36096	0.32835	0.3445	0.36785	0.34906	0.37498	0.40423	0.37702	0.42449	0.41049	0.42778	0.39141	0.40306	0.41445	0.34131	0.32552	0.32552	0.4269	0.34048	0.34399
889.88	0.24571	0.37457	0.29075	0.23924	0.28055	0.34798	0.3591	0.32686	0.35603	0.27956	0.3954	0.38136	0.39992	0.42445	0.42445	0.26424	0.36838	0.30668	0.34479	0.37449	0.34709	0.37219	0.39226	0.36784	0.40168	0.36757	0.41429	0.3621	0.39767	0.39718	0.32634	0.34826	0.34826	0.43296	0.33007	0.32603
890.84	0.25954	0.37378	0.2874	0.25411	0.28835	0.35628	0.3682	0.30389	0.35616	0.28406	0.39654	0.40558	0.43078	0.41551	0.41551	0.28903	0.37657	0.288	0.34387	0.3719	0.35235	0.34792	0.37922	0.40645	0.41425	0.36377	0.41232	0.36905	0.42073	0.40625	0.31649	0.36375	0.36375	0.43712	0.32623	0.32823
891.79	0.26345	0.36597	0.30296	0.27357	0.30101	0.33891	0.37547	0.30245	0.35236	0.29771	0.39307	0.4045	0.44432	0.4188	0.4188	0.30214	0.38964	0.2679	0.33994	0.37979	0.33124	0.36714	0.37679	0.38758	0.43474	0.36272	0.42327	0.37693	0.40645	0.39922	0.32913	0.3565	0.3565	0.42304	0.32404	0.34228
892.75	0.2679	0.3617	0.30198	0.29062	0.30118	0.32916	0.40112	0.32281	0.34866	0.31681	0.39832	0.41441	0.45098	0.40677	0.40677	0.30047	0.39835	0.266	0.38553	0.39643	0.34515	0.37563	0.37996	0.40195	0.44075	0.36819	0.39939	0.38385	0.38553	0.38929	0.35782	0.37894	0.37894	0.43291	0.34093	0.34808
893.7	0.26307	0.33411	0.2773	0.29408	0.28176	0.31923	0.41193	0.30589	0.33784	0.31232	0.38035	0.41626	0.44958	0.36317	0.36317	0.28804	0.39294	0.26743	0.3812	0.37015	0.35358	0.36194	0.35721	0.40493	0.45736	0.32734	0.39051	0.37737	0.3752	0.35588	0.35505	0.37473	0.37473	0.41321	0.3328	0.35598
894.66	0.26843	0.34479	0.27964	0.29543	0.2697	0.33072	0.41065	0.31237	0.36801	0.32576	0.3964	0.41516	0.45343	0.39359	0.39359	0.29945	0.37359	0.29194	0.36767	0.34065	0.3576	0.3637	0.37935	0.40992	0.45713	0.36518	0.39532	0.39726	0.37853	0.37192	0.35667	0.36566	0.36566	0.41734	0.32922	0.36236
895.61	0.26218	0.32289	0.26879	0.27729	0.26224	0.31976	0.3894	0.31256	0.37616	0.33633	0.39693	0.39288	0.4426	0.37441	0.37441	0.26823	0.36402	0.2717	0.32951	0.32059	0.35077	0.35777	0.36859	0.36829	0.4422	0.34431	0.36979	0.39239	0.37237	0.35505	0.35936	0.37156	0.37156	0.41881	0.33174	0.33067
896.57	0.25171	0.30313	0.25759	0.27019	0.25006	0.32736	0.38783	0.30571	0.36617	0.3357	0.40225	0.38581	0.41217	0.36502	0.36502	0.24686	0.35551	0.28514	0.32672	0.33161	0.35998	0.35646	0.34811	0.35865	0.40005	0.33501	0.35487	0.37907	0.37812	0.37533	0.35047	0.3503	0.3503	0.43153	0.33707	0.30117
897.52	0.24924	0.31568	0.27968	0.27021	0.24513	0.34056	0.36135	0.318	0.38273	0.34849	0.41919	0.38168	0.40415	0.36291	0.36291	0.24059	0.33818	0.29343	0.30647	0.3149	0.36332	0.34687	0.31698	0.34557	0.38942	0.36207	0.36125	0.36434	0.3842	0.40884	0.32192	0.32209	0.32209	0.43252	0.33081	0.28426
898.48	0.24786	0.30963	0.27321	0.27069	0.24669	0.3246	0.35025	0.31493	0.39286	0.34704	0.38424	0.35886	0.38069	0.35777	0.35777	0.2235	0.31913	0.26515	0.28017	0.31899	0.3612	0.33498	0.3022	0.31454	0.36212	0.35317	0.36947	0.36032	0.37022	0.42623	0.3137	0.31329	0.31329	0.4288	0.30277	0.27006
899.43	0.23	0.30059	0.27064	0.26955	0.25524	0.32492	0.33482	0.32272	0.391	0.34468	0.37399	0.35238	0.35687	0.34501	0.34501	0.23173	0.34297	0.24133	0.25919	0.33965	0.36739	0.3323	0.28294	0.31965	0.34386	0.32476	0.36126	0.34298	0.35028	0.41871	0.30231	0.30339	0.30339	0.41802	0.31351	0.27259
900.39	0.21632	0.30955	0.26636	0.27233	0.23855	0.29488	0.31933	0.33559	0.41008	0.35061	0.36168	0.34429	0.3415	0.35919	0.35919	0.2207	0.3285	0.23037	0.27134	0.37172	0.35964	0.31993	0.2786	0.31573	0.34298	0.32855	0.3668	0.33633	0.30797	0.41061	0.28095	0.2899	0.2899	0.42559	0.29688	0.28263
901.34	0.21408	0.31172	0.25738	0.26638	0.2258	0.26668	0.30928	0.32168	0.4267	0.375	0.34096	0.34039	0.34618	0.34792	0.34792	0.22506	0.31198	0.21397	0.2751	0.33883	0.32148	0.29934	0.27984	0.28943	0.3317	0.30437	0.35471	0.33299	0.31356	0.37938	0.26539	0.27155	0.27155	0.43126	0.28359	0.26291
902.3	0.20941	0.29376	0.21996	0.25215	0.19728	0.24128	0.28521	0.30734	0.44857	0.36944	0.3279	0.32527	0.34033	0.33146	0.33146	0.23109	0.26865	0.18134	0.25321	0.33289	0.28342	0.28634	0.27645	0.27289	0.31768	0.23457	0.31374	0.30286	0.28072	0.34209	0.24367	0.28029	0.28029	0.41662	0.25038	0.26489
903.25	0.20011	0.29944	0.23648	0.2494	0.20375	0.22913	0.28328	0.30493	0.46619	0.38646	0.34728	0.33311	0.31712	0.3314	0.3314	0.23707	0.27339	0.18002	0.24876	0.30387	0.26494	0.29135	0.27183	0.26955	0.30011	0.2409	0.27967	0.28051	0.29518	0.32303	0.23702	0.28418	0.28418	0.39845	0.25868	0.25249
904.2	0.2099	0.3209	0.23764	0.26812	0.21611	0.21638	0.30216	0.31008	0.50432	0.42356	0.35115	0.35328	0.31682	0.33692	0.33692	0.24023	0.26521	0.18837	0.28293	0.30998	0.26494	0.28447	0.26637	0.2465	0.3046	0.25168	0.28076	0.28839	0.30177	0.3082	0.26693	0.28965	0.28965	0.4079	0.24663	0.26704
905.16	0.20881	0.32299	0.24854	0.29118	0.22309	0.23786	0.30285	0.29182	0.51446	0.45665	0.36229	0.35339	0.31175	0.31878	0.31878	0.25004	0.27375	0.20227	0.26425	0.27057	0.24306	0.28398	0.28057	0.2456	0.29367	0.24525	0.26575	0.27201	0.32024	0.29075	0.28794	0.29915	0.29915	0.40579	0.24466	0.29159
906.09	0.224	0.34388	0.2776	0.33445	0.26006	0.29471	0.35326	0.31874	0.58556	0.5187	0.39131	0.36603	0.34151	0.32689	0.32689	0.27755	0.29734	0.22557	0.29245	0.29387	0.27334	0.29975	0.29383	0.27327	0.32333	0.26309	0.28948	0.29765	0.32592	0.33762	0.31122	0.33999	0.33999	0.40988	0.26035	0.34679
907.04	0.21302	0.35811	0.30107	0.35345	0.2841	0.31052	0.37207	0.30399	0.59477	0.576	0.39557	0.37731	0.32654	0.33498	0.33498	0.26262	0.33905	0.23999	0.2931	0.2904	0.28913	0.27994	0.29088	0.2723	0.30257	0.28245	0.30239	0.32296	0.34045	0.33062	0.33114	0.32554	0.32554	0.40685	0.27618	0.32977
908	0.2283	0.36979	0.31025	0.36157	0.27262	0.31616	0.36492	0.31877	0.64842	0.64949	0.4272	0.39592	0.37511	0.33194	0.33194	0.27289	0.34065	0.25326	0.31311	0.30767	0.30616	0.29533	0.30352	0.29246	0.30652	0.28216	0.32511	0.34469	0.32075	0.33993	0.34731	0.35082	0.35082	0.41848	0.29927	0.3609
908.95	0.23216	0.3718	0.32085	0.35626	0.27563	0.31001	0.35495	0.32399	0.68077	0.72663	0.45566	0.39383	0.38086	0.32879	0.32879	0.26605	0.36248	0.25969	0.32702	0.29753	0.29426	0.29505	0.30249	0.30275	0.29783	0.29714	0.32868	0.34631	0.32546	0.35315	0.34789	0.34326	0.34326	0.40479	0.31276	0.36254
909.9	0.23318	0.36947	0.32111	0.34739	0.28022	0.31284	0.37445	0.3222	0.72366	0.78719	0.45213	0.391	0.38323	0.32136	0.32136	0.25988	0.35023	0.27046	0.35004	0.29779	0.32392	0.31542	0.27795	0.28532	0.28531	0.28455	0.33387	0.3545	0.31767	0.37686	0.3258	0.33773	0.33773	0.40057	0.31568	0.3346
910.85	0.22971	0.333	0.2956	0.31735	0.26205	0.27263	0.32769	0.29469	0.73378	0.82969	0.45387	0.38691	0.36869	0.28324	0.28324	0.25035	0.35773	0.25512	0.30659	0.26196	0.31435	0.30713	0.26503	0.27632	0.28006	0.25534	0.31563	0.33629	0.31208	0.32863	0.30119	0.31225	0.31225	0.37775	0.29749	0.30781
911.81	0.23246	0.32171	0.28935	0.30389	0.26259	0.26556	0.33083	0.3062	0.79751	0.86662	0.45414	0.38609	0.37735	0.28401	0.28401	0.25605	0.34819	0.28352	0.31121	0.26835	0.33636	0.31927	0.26044	0.28492	0.28856	0.23796	0.33187	0.31935	0.31965	0.33736	0.28413	0.33902	0.33902	0.37931	0.27869	0.33057
912.76	0.2245	0.34481	0.27763	0.30995	0.27283	0.2918	0.34913	0.30791	0.81332	0.91084	0.45514	0.36108	0.37413	0.32441	0.32441	0.25997	0.35881	0.29085	0.30954	0.278	0.34614	0.32441	0.27009	0.25575	0.32088	0.26132	0.33202	0.31224	0.33344	0.32299	0.27884	0.33085	0.33085	0.37844	0.27882	0.31311
913.71	0.20798	0.33347	0.26921	0.30536	0.25356	0.28337	0.3461	0.28206	0.83178	0.89738	0.4467	0.34376	0.35828	0.31547	0.31547	0.2445	0.33225	0.29114	0.27171	0.28921	0.34663	0.32436	0.26774	0.25905	0.31163	0.21887	0.31931	0.28321	0.31381	0.30919	0.23961	0.33419	0.33419	0.36677	0.26075	0.27822
914.67	0.20052	0.32042	0.27067	0.311	0.2527	0.28872	0.34005	0.29316	0.85585	0.90337	0.45943	0.34367	0.34983	0.31402	0.31402	0.25103	0.34972	0.28691	0.26929	0.30741	0.32617	0.30454	0.26162	0.29151	0.30269	0.22659	0.31765	0.28224	0.33955	0.30221	0.23913	0.31282	0.31282	0.34035	0.25347	0.26846
915.62	0.1878	0.33901	0.28465	0.29219	0.25183	0.2842	0.34957	0.29252	0.8548	0.90012	0.47265	0.33875	0.32875	0.3611	0.3611	0.24445	0.33292	0.29173	0.28944	0.30982	0.31841	0.30012	0.25479	0.29934	0.29279	0.25847	0.33148	0.27172	0.33527	0.30797	0.23671	0.28977	0.28977	0.35079	0.24467	0.27516
916.57	0.17977	0.34928	0.27387	0.30196	0.23225	0.28142	0.32774	0.2858	0.82696	0.87839	0.47733	0.33717	0.3124	0.33995	0.33995	0.25666	0.32795	0.25609	0.27126	0.29915	0.29025	0.30291	0.24867	0.2977	0.27684	0.26042	0.29942	0.28287	0.33674	0.28891	0.23097	0.27262	0.27262	0.33259	0.25418	0.26754
917.52	0.17649	0.3299	0.2824	0.31025	0.20833	0.26846	0.30679	0.26322	0.80062	0.84496	0.48171	0.3432	0.29252	0.30563	0.30563	0.25697	0.3146	0.25697	0.26083	0.28158	0.28043	0.28072	0.22947	0.3018	0.25355	0.23045	0.28312	0.28087	0.34622	0.29895	0.21983	0.23917	0.23917	0.34834	0.22814	0.2482
918.47	0.181	0.32738	0.27685	0.31303	0.21533	0.29346	0.31295	0.27741	0.77293	0.83048	0.49091	0.33986	0.28907	0.31565	0.31565	0.25305	0.33055	0.26366	0.2587	0.24921	0.26643	0.29666	0.21433	0.27231	0.25834	0.23754	0.29004	0.29038	0.35338	0.30296	0.22072	0.24097	0.24097	0.35923	0.21805	0.25264
919.43	0.17659	0.34039	0.27949	0.32523	0.23276	0.29585	0.29529	0.27466	0.7484	0.78953	0.51701	0.33717	0.28313	0.30826	0.30826	0.26397	0.30666	0.274	0.25438	0.23765	0.29348	0.31389	0.2213	0.25214	0.29228	0.23636	0.28843	0.29813	0.33639	0.31257	0.24151	0.26208	0.26208	0.37402	0.21596	0.25828
920.38	0.17584	0.34511	0.27836	0.34288	0.25377	0.30556	0.29786	0.27906	0.70314	0.74419	0.53623	0.33788	0.28373	0.29259	0.29259	0.26854	0.30876	0.28018	0.24229	0.24151	0.30294	0.31859	0.227	0.25115	0.26967	0.24816	0.28192	0.31392	0.3332	0.32467	0.23795	0.27185	0.27185	0.36806	0.23187	0.24837
921.31	0.19607	0.35217	0.28493	0.35157	0.28702	0.31645	0.30856	0.28868	0.68736	0.73303	0.54553	0.34058	0.30454	0.31275	0.31275	0.2599	0.31803	0.27839	0.2494	0.24323	0.31406	0.33863	0.24804	0.27004	0.29498	0.25462	0.29856	0.31842	0.34099	0.35257	0.24359	0.27518	0.27518	0.38784	0.22683	0.24391
922.26	0.19692	0.34463	0.26302	0.34344	0.288	0.33115	0.3061	0.28912	0.64948	0.69515	0.5416	0.32363	0.29967	0.30661	0.30661	0.24036	0.3099	0.28328	0.2499	0.25092	0.28633	0.35106	0.226	0.26926	0.27228	0.24379	0.27931	0.31696	0.32173	0.33327	0.24917	0.27307	0.27307	0.37812	0.21822	0.26327
923.21	0.2003	0.36233	0.26969	0.34274	0.29598	0.33281	0.29027	0.28372	0.61152	0.65833	0.55757	0.33531	0.31505	0.30324	0.30324	0.2562	0.29077	0.27661	0.26241	0.2595	0.30513	0.34833	0.23553	0.3023	0.28532	0.25258	0.28596	0.32418	0.3392	0.34593	0.26003	0.26135	0.26135	0.37953	0.21802	0.27652
924.16	0.20504	0.35145	0.25402	0.32666	0.27528	0.3098	0.29055	0.29327	0.56796	0.62113	0.53779	0.32061	0.3277	0.32155	0.32155	0.2496	0.30926	0.24237	0.25334	0.26408	0.28014	0.34612	0.23389	0.30238	0.26021	0.25158	0.30347	0.32999	0.32713	0.32511	0.25033	0.25328	0.25328	0.37198	0.20424	0.27899
925.11	0.20901	0.35969	0.25163	0.32508	0.26328	0.30224	0.29059	0.30356	0.56081	0.58024	0.52257	0.3245	0.34927	0.33948	0.33948	0.2536	0.32495	0.2402	0.27292	0.27937	0.28887	0.36076	0.23823	0.2931	0.31224	0.25352	0.31809	0.32458	0.34203	0.33927	0.28316	0.27111	0.27111	0.39382	0.20018	0.27809
926.06	0.19757	0.34796	0.25064	0.31935	0.24765	0.30233	0.27372	0.29009	0.52094	0.51674	0.54567	0.31431	0.35696	0.32015	0.32015	0.26225	0.30411	0.24539	0.28203	0.25111	0.29135	0.33819	0.24072	0.26436	0.32072	0.26343	0.31528	0.32177	0.34254	0.31058	0.28638	0.27754	0.27754	0.36733	0.20844	0.27107
927.02	0.20115	0.36552	0.26106	0.33514	0.26142	0.27664	0.26848	0.29828	0.5122	0.46807	0.55328	0.31883	0.35572	0.3265	0.3265	0.28807	0.30177	0.2379	0.28175	0.25593	0.3227	0.34104	0.2699	0.2674	0.34384	0.29851	0.33989	0.33752	0.3422	0.31557	0.2954	0.29512	0.29512	0.35402	0.23316	0.26261
927.97	0.20341	0.33799	0.26151	0.31694	0.25051	0.27089	0.25473	0.31579	0.47266	0.42685	0.53371	0.31709	0.35263	0.33307	0.33307	0.28273	0.30421	0.23406	0.2616	0.23598	0.33091	0.33267	0.27821	0.25425	0.3504	0.27959	0.33996	0.33193	0.33261	0.2974	0.28835	0.31428	0.31428	0.37312	0.23033	0.25908
928.92	0.22527	0.35423	0.27668	0.3195	0.26923	0.31019	0.27989	0.31876	0.44951	0.4061	0.54023	0.34091	0.35767	0.33078	0.33078	0.28762	0.28618	0.26903	0.25612	0.25173	0.36784	0.32273	0.29568	0.26427	0.36144	0.27359	0.34548	0.33104	0.3196	0.30209	0.30521	0.31205	0.31205	0.38162	0.26251	0.25911
929.87	0.22802	0.34716	0.27354	0.32628	0.26315	0.33382	0.27042	0.32736	0.41939	0.37815	0.54746	0.34962	0.33727	0.33262	0.33262	0.29807	0.26024	0.29244	0.24618	0.27277	0.35649	0.30984	0.28559	0.26827	0.33225	0.25861	0.33972	0.33936	0.30393	0.31833	0.28174	0.29311	0.29311	0.36265	0.27529	0.26874
930.82	0.23886	0.34334	0.26266	0.31686	0.24891	0.32334	0.28365	0.31553	0.4013	0.35171	0.5256	0.34488	0.34366	0.33203	0.33203	0.29599	0.26002	0.30564	0.22263	0.27664	0.34889	0.31233	0.27276	0.26653	0.33619	0.24321	0.33871	0.33055	0.2661	0.33552	0.26919	0.27582	0.27582	0.37666	0.26189	0.27369
931.75	0.2244	0.33876	0.25912	0.30671	0.24039	0.33527	0.29026	0.30846	0.37768	0.33816	0.544	0.35227	0.35304	0.32619	0.32619	0.30368	0.26316	0.31272	0.22325	0.28488	0.33137	0.32137	0.2827	0.2636	0.30985	0.24841	0.33012	0.32564	0.26548	0.34951	0.25589	0.27074	0.27074	0.39699	0.2586	0.26667
932.7	0.2345	0.35826	0.26557	0.32325	0.2475	0.31856	0.30224	0.30452	0.39212	0.34152	0.54225	0.35403	0.34531	0.33711	0.33711	0.31497	0.28065	0.2914	0.24105	0.32922	0.33148	0.33798	0.27791	0.27815	0.30558	0.27314	0.31892	0.32807	0.25551	0.34539	0.27237	0.26827	0.26827	0.39905	0.26907	0.25753
933.65	0.22352	0.35234	0.25684	0.3212	0.24776	0.3083	0.29801	0.29148	0.38098	0.33772	0.54809	0.3418	0.34202	0.3281	0.3281	0.31179	0.31271	0.29223	0.26324	0.32565	0.32555	0.36791	0.26984	0.27116	0.29966	0.25916	0.30111	0.31815	0.28609	0.3733	0.28095	0.28132	0.28132	0.42192	0.26601	0.27439
934.6	0.21967	0.35678	0.25643	0.32384	0.25619	0.28746	0.29991	0.26116	0.36427	0.32529	0.52071	0.32977	0.36475	0.30713	0.30713	0.31582	0.32664	0.25831	0.26649	0.28301	0.32136	0.36876	0.26604	0.28166	0.30403	0.2751	0.29646	0.31161	0.27493	0.33236	0.26375	0.28904	0.28904	0.41113	0.24833	0.28333
935.55	0.21852	0.35696	0.26418	0.32227	0.2638	0.27902	0.29476	0.26623	0.3524	0.33984	0.49435	0.32443	0.35993	0.32103	0.32103	0.31277	0.33588	0.2514	0.29597	0.29377	0.31901	0.38738	0.27484	0.26767	0.30248	0.27622	0.30449	0.30715	0.30181	0.31986	0.25681	0.28558	0.28558	0.43375	0.26229	0.26737
936.5	0.23221	0.34673	0.26592	0.31293	0.26935	0.26387	0.28837	0.26646	0.3353	0.342	0.47537	0.32764	0.33902	0.34709	0.34709	0.3217	0.3535	0.24406	0.28763	0.26482	0.33892	0.38485	0.2728	0.28994	0.32665	0.26059	0.31296	0.30949	0.29352	0.32414	0.25511	0.28411	0.28411	0.43352	0.2787	0.27668
937.45	0.22878	0.33828	0.25391	0.31622	0.25751	0.28163	0.29411	0.26413	0.31456	0.32437	0.47478	0.31223	0.35661	0.33608	0.33608	0.33025	0.33205	0.27993	0.28554	0.25784	0.32166	0.37021	0.26959	0.29103	0.33936	0.26395	0.33056	0.33004	0.29056	0.32655	0.26326	0.27282	0.27282	0.40527	0.28758	0.30599
938.4	0.23261	0.33663	0.26407	0.31488	0.2495	0.27288	0.29601	0.25022	0.32918	0.29979	0.45894	0.30631	0.36611	0.33076	0.33076	0.3537	0.32383	0.29799	0.29961	0.24284	0.31506	0.37037	0.26482	0.29259	0.34541	0.31321	0.34345	0.33831	0.2862	0.3129	0.22841	0.29861	0.29861	0.38706	0.28429	0.29451
939.32	0.23413	0.319	0.26743	0.31319	0.25243	0.26827	0.2846	0.28206	0.3139	0.30002	0.45119	0.30614	0.34054	0.35291	0.35291	0.358	0.32114	0.29782	0.29684	0.2681	0.30793	0.38121	0.28382	0.28436	0.32647	0.30649	0.33754	0.35443	0.29584	0.32536	0.24547	0.30129	0.30129	0.4036	0.28016	0.28322
940.27	0.24112	0.32196	0.27163	0.32173	0.25102	0.2906	0.27424	0.28142	0.31558	0.30055	0.48695	0.32144	0.33435	0.37103	0.37103	0.3757	0.3336	0.30185	0.28617	0.28458	0.2956	0.39806	0.30918	0.32015	0.30556	0.33385	0.3388	0.37306	0.28788	0.34267	0.26428	0.32129	0.32129	0.41281	0.29774	0.30171
941.22	0.245	0.32261	0.26738	0.32394	0.2567	0.3078	0.28718	0.27548	0.33907	0.28313	0.47731	0.32578	0.36578	0.37078	0.37078	0.3724	0.34409	0.31155	0.32715	0.29553	0.27629	0.40264	0.31335	0.30752	0.33061	0.3043	0.34576	0.36876	0.30926	0.34807	0.28429	0.32841	0.32841	0.3987	0.28812	0.32641
942.17	0.25672	0.33167	0.2789	0.33326	0.26798	0.31577	0.28888	0.27021	0.33703	0.29457	0.47876	0.34254	0.36094	0.3863	0.3863	0.39571	0.37633	0.31183	0.34376	0.3221	0.26382	0.4342	0.34054	0.30359	0.33181	0.29157	0.35674	0.37271	0.32111	0.3683	0.27675	0.33234	0.33234	0.41915	0.29207	0.30732
943.12	0.26239	0.3377	0.28697	0.35007	0.28475	0.31753	0.2707	0.28078	0.33058	0.30659	0.48271	0.34518	0.37717	0.39419	0.39419	0.40445	0.40193	0.30341	0.30392	0.33512	0.26098	0.42959	0.36986	0.29513	0.34102	0.2812	0.36453	0.39116	0.3339	0.37037	0.30225	0.29419	0.29419	0.41725	0.30419	0.32223
944.07	0.26485	0.35263	0.28689	0.35193	0.28528	0.31972	0.27344	0.2574	0.36676	0.29575	0.49055	0.34912	0.38593	0.38622	0.38622	0.41554	0.42734	0.32608	0.30205	0.35234	0.27557	0.42337	0.36463	0.29082	0.35344	0.26779	0.37155	0.37881	0.34986	0.36746	0.29297	0.30426	0.30426	0.42367	0.31059	0.3181
945.02	0.26279	0.36645	0.30392	0.37511	0.31891	0.3278	0.29408	0.26521	0.36544	0.30675	0.48898	0.373	0.39712	0.39416	0.39416	0.43784	0.4694	0.3647	0.31777	0.33638	0.31706	0.42513	0.36288	0.2883	0.3728	0.27751	0.37815	0.38614	0.37245	0.38337	0.29037	0.31338	0.31338	0.41891	0.31799	0.32308
945.96	0.26153	0.35997	0.30795	0.36571	0.32438	0.32775	0.2755	0.28536	0.36036	0.32371	0.47604	0.36275	0.41	0.39847	0.39847	0.43966	0.46918	0.36255	0.28151	0.3398	0.32794	0.41016	0.36893	0.27325	0.33983	0.30081	0.36511	0.36839	0.37806	0.37465	0.25306	0.31668	0.31668	0.43518	0.30469	0.27463
946.89	0.26452	0.35892	0.29722	0.36703	0.33536	0.34137	0.2826	0.30814	0.38617	0.32476	0.47748	0.35975	0.44842	0.39743	0.39743	0.44906	0.45843	0.37447	0.26883	0.32072	0.37155	0.40263	0.3546	0.28531	0.32855	0.31438	0.35448	0.36528	0.37921	0.37838	0.2443	0.3347	0.3347	0.42073	0.2968	0.26785
947.84	0.25174	0.36107	0.27692	0.35658	0.31242	0.3493	0.28086	0.32026	0.36209	0.3142	0.46733	0.35981	0.42737	0.42773	0.42773	0.44864	0.44335	0.37399	0.30555	0.32351	0.37395	0.39775	0.34216	0.31247	0.32333	0.31264	0.34614	0.34874	0.35874	0.37765	0.23837	0.33609	0.33609	0.4034	0.27641	0.23845
948.79	0.25332	0.37208	0.28112	0.35294	0.31539	0.3854	0.28527	0.34516	0.35044	0.33875	0.47836	0.3762	0.43773	0.45932	0.45932	0.46052	0.45462	0.38948	0.30727	0.32281	0.4007	0.40493	0.3689	0.3419	0.31169	0.34665	0.33904	0.36843	0.36433	0.40047	0.25833	0.33368	0.33368	0.39069	0.28662	0.24505
949.74	0.25741	0.37885	0.26805	0.32732	0.30617	0.37126	0.29849	0.34024	0.37157	0.33414	0.47236	0.36192	0.4494	0.46592	0.46592	0.45017	0.44022	0.35863	0.31285	0.32149	0.39916	0.39339	0.35705	0.35253	0.32044	0.33658	0.33358	0.35677	0.37195	0.38271	0.27142	0.34122	0.34122	0.39745	0.27129	0.24193
950.68	0.24617	0.39725	0.26028	0.35678	0.30392	0.35716	0.31196	0.33143	0.37666	0.32408	0.46587	0.37191	0.43799	0.46734	0.46734	0.47657	0.42238	0.34931	0.34333	0.34711	0.41375	0.38988	0.35281	0.38721	0.33168	0.35056	0.34321	0.39022	0.35288	0.3859	0.29576	0.34175	0.34175	0.37256	0.26845	0.26384
951.63	0.24402	0.38915	0.27414	0.35748	0.2991	0.31502	0.30676	0.31717	0.35043	0.31336	0.44886	0.3556	0.43258	0.46392	0.46392	0.47384	0.42614	0.32446	0.35464	0.34169	0.36799	0.36861	0.37259	0.37099	0.3678	0.37086	0.35178	0.38035	0.36474	0.361	0.31415	0.32654	0.32654	0.37274	0.2648	0.25575
952.58	0.26364	0.39785	0.29188	0.35816	0.31333	0.28775	0.3233	0.3061	0.37009	0.31973	0.448	0.36909	0.47185	0.45245	0.45245	0.46516	0.42007	0.30597	0.34953	0.34821	0.36075	0.35955	0.37152	0.36009	0.39168	0.38006	0.35651	0.38359	0.38965	0.33954	0.30462	0.32135	0.32135	0.38259	0.28658	0.26674
953.5	0.27038	0.39464	0.2878	0.354	0.31425	0.26433	0.33474	0.30498	0.3658	0.31039	0.42094	0.34812	0.48163	0.43121	0.43121	0.44949	0.38927	0.27602	0.35718	0.34145	0.35115	0.34712	0.35074	0.34976	0.40857	0.37954	0.36622	0.3729	0.38725	0.33366	0.30921	0.32839	0.32839	0.38429	0.26853	0.25792
954.45	0.25658	0.39347	0.29191	0.3448	0.31448	0.25457	0.31192	0.29995	0.34051	0.28406	0.36925	0.33883	0.48869	0.41443	0.41443	0.44542	0.37276	0.2518	0.3404	0.34089	0.32529	0.32727	0.33189	0.32622	0.42266	0.37196	0.38199	0.36602	0.39252	0.3235	0.28647	0.30964	0.30964	0.3644	0.24706	0.24972
955.4	0.28869	0.38896	0.31925	0.34407	0.32706	0.26539	0.32062	0.31853	0.33074	0.28818	0.37355	0.33844	0.51256	0.42131	0.42131	0.43335	0.38737	0.24739	0.33123	0.34816	0.33236	0.33045	0.33784	0.32003	0.43938	0.37451	0.41196	0.36795	0.41614	0.3244	0.28359	0.28985	0.28985	0.38855	0.25647	0.26414
956.35	0.2775	0.37562	0.30458	0.34057	0.31668	0.28151	0.31811	0.31911	0.34881	0.28358	0.35843	0.34058	0.49068	0.40196	0.40196	0.41341	0.39168	0.23066	0.31858	0.35901	0.35499	0.32463	0.31503	0.31705	0.40871	0.3608	0.39794	0.38046	0.42337	0.33112	0.26737	0.28619	0.28619	0.39072	0.25982	0.27527
957.29	0.24922	0.35121	0.27996	0.33956	0.2842	0.29549	0.29674	0.31246	0.34592	0.27489	0.35125	0.32386	0.44332	0.38835	0.38835	0.41159	0.35643	0.22487	0.28531	0.31907	0.36754	0.31744	0.30848	0.29167	0.37474	0.34463	0.37402	0.35622	0.39639	0.33711	0.2688	0.30179	0.30179	0.36171	0.23422	0.2706
958.24	0.24452	0.35159	0.27235	0.33818	0.27438	0.2771	0.29205	0.29583	0.33705	0.26222	0.35607	0.32468	0.44314	0.37351	0.37351	0.38851	0.34863	0.24049	0.28536	0.30755	0.36067	0.30953	0.31823	0.25735	0.39201	0.33933	0.37997	0.35319	0.39811	0.33256	0.25941	0.30979	0.30979	0.3553	0.24105	0.25873
959.17	0.25502	0.3408	0.25934	0.35154	0.26637	0.28114	0.28744	0.28424	0.32031	0.28023	0.37297	0.33484	0.41867	0.38745	0.38745	0.36841	0.34263	0.24874	0.26513	0.31032	0.36833	0.30502	0.33559	0.24601	0.37286	0.3567	0.37983	0.35259	0.37522	0.34286	0.27312	0.30056	0.30056	0.34243	0.23907	0.27696
960.11	0.22329	0.34392	0.24804	0.32981	0.25007	0.2838	0.27797	0.25344	0.32369	0.26591	0.36048	0.33594	0.4007	0.39498	0.39498	0.32672	0.34048	0.25944	0.24487	0.28939	0.35266	0.31108	0.32713	0.22599	0.37219	0.38681	0.37952	0.32142	0.36493	0.33581	0.2825	0.32772	0.32772	0.31979	0.2451	0.25677
961.06	0.22783	0.37166	0.24854	0.34025	0.27099	0.30024	0.27909	0.25871	0.31619	0.26427	0.37912	0.34422	0.40679	0.40336	0.40336	0.31927	0.33405	0.26992	0.24247	0.28586	0.3598	0.31876	0.32975	0.22298	0.39377	0.37815	0.38745	0.31945	0.36723	0.34187	0.29672	0.33472	0.33472	0.31629	0.25363	0.24408
962.01	0.22956	0.37319	0.24491	0.34994	0.29453	0.28548	0.27059	0.25589	0.30555	0.2696	0.34007	0.34447	0.3963	0.40293	0.40293	0.31718	0.35685	0.27056	0.26424	0.29475	0.34349	0.32372	0.31808	0.22779	0.37293	0.36152	0.40503	0.35318	0.38239	0.34767	0.30349	0.32604	0.32604	0.35074	0.23953	0.24332
962.95	0.21046	0.36191	0.24888	0.34434	0.29498	0.28484	0.25018	0.23231	0.2931	0.28278	0.32132	0.33604	0.38624	0.40553	0.40553	0.30752	0.33439	0.21322	0.25237	0.2695	0.33109	0.3118	0.28142	0.24416	0.35729	0.35033	0.40282	0.35313	0.3621	0.3304	0.30281	0.3104	0.3104	0.33602	0.243	0.25119
963.9	0.19899	0.35656	0.25482	0.34604	0.29684	0.28243	0.24295	0.26113	0.31076	0.2728	0.31572	0.32486	0.37443	0.37771	0.37771	0.30512	0.33047	0.19808	0.26648	0.26206	0.33176	0.31119	0.27662	0.23844	0.32993	0.32562	0.39096	0.36436	0.36867	0.32669	0.28616	0.31093	0.31093	0.35592	0.26526	0.23854
964.82	0.22111	0.33471	0.25077	0.3551	0.29454	0.27157	0.23439	0.27717	0.30503	0.26788	0.32967	0.31007	0.39657	0.336	0.336	0.30928	0.29982	0.19188	0.28166	0.26511	0.34306	0.2937	0.27339	0.22016	0.32964	0.27119	0.35256	0.39339	0.36719	0.32227	0.30062	0.30761	0.30761	0.3418	0.2573	0.2171
965.77	0.20444	0.31559	0.25594	0.33878	0.27506	0.23876	0.20389	0.25988	0.28949	0.26636	0.28255	0.29486	0.37445	0.33302	0.33302	0.27998	0.27928	0.17693	0.2796	0.24589	0.32545	0.31187	0.24797	0.18517	0.29894	0.26448	0.3613	0.38124	0.35862	0.29808	0.2831	0.29437	0.29437	0.34128	0.22381	0.21225
966.71	0.21164	0.31852	0.27813	0.31987	0.27273	0.23266	0.21885	0.24609	0.28449	0.23555	0.29574	0.29846	0.38407	0.34058	0.34058	0.25239	0.26901	0.17145	0.27751	0.24335	0.30697	0.2846	0.25376	0.17473	0.32562	0.28719	0.34579	0.36885	0.33564	0.27584	0.29764	0.27003	0.27003	0.29745	0.25137	0.19748
967.66	0.22609	0.31094	0.27567	0.32205	0.25705	0.23263	0.22339	0.25946	0.28909	0.2209	0.28615	0.29803	0.37036	0.33906	0.33906	0.24706	0.27764	0.19426	0.2874	0.25689	0.311	0.28685	0.26015	0.15722	0.31557	0.24736	0.33053	0.3588	0.33134	0.25486	0.30861	0.25589	0.25589	0.32007	0.25644	0.17677
968.61	0.23064	0.31132	0.2727	0.31439	0.24493	0.23811	0.23387	0.24814	0.28408	0.22194	0.26865	0.30438	0.389	0.3485	0.3485	0.23144	0.28188	0.21233	0.3058	0.2772	0.30675	0.29639	0.24841	0.17916	0.33354	0.25625	0.34022	0.34559	0.32167	0.2538	0.30937	0.25187	0.25187	0.30874	0.2528	0.17249
969.55	0.22529	0.32186	0.27968	0.29667	0.23858	0.24765	0.24209	0.22746	0.27049	0.22974	0.24625	0.31661	0.36238	0.37332	0.37332	0.21909	0.30418	0.22374	0.29785	0.27352	0.26366	0.29044	0.2375	0.21122	0.3261	0.28273	0.36725	0.32617	0.32236	0.26205	0.29118	0.2334	0.2334	0.32716	0.24604	0.21618
970.47	0.23575	0.31877	0.2781	0.30225	0.23127	0.27335	0.24726	0.20758	0.27729	0.22697	0.27302	0.32124	0.35159	0.3529	0.3529	0.22634	0.2931	0.23339	0.30215	0.26285	0.26012	0.24784	0.25279	0.26311	0.3135	0.27229	0.36519	0.33838	0.31409	0.29384	0.297	0.24185	0.24185	0.31529	0.25314	0.25496
971.42	0.24569	0.3082	0.27384	0.29149	0.23106	0.27955	0.22909	0.21064	0.2835	0.27049	0.27966	0.32238	0.37055	0.32114	0.32114	0.214	0.30672	0.22931	0.28869	0.26947	0.28571	0.26527	0.23557	0.2793	0.31404	0.26352	0.37395	0.33026	0.3437	0.30279	0.25502	0.24525	0.24525	0.36477	0.22925	0.27613
972.37	0.24553	0.30963	0.27732	0.30931	0.24204	0.30775	0.23648	0.21658	0.30243	0.26957	0.2982	0.34763	0.39056	0.30372	0.30372	0.21969	0.33429	0.25807	0.28259	0.28568	0.2827	0.25348	0.26017	0.3032	0.31492	0.28807	0.39478	0.3399	0.36021	0.33836	0.24281	0.2673	0.2673	0.36504	0.23059	0.28798
973.31	0.25224	0.31325	0.28804	0.32244	0.25037	0.29773	0.24144	0.20691	0.30332	0.27497	0.3068	0.33921	0.38974	0.28912	0.28912	0.22796	0.31247	0.25189	0.25423	0.27133	0.26457	0.24803	0.24955	0.29305	0.32307	0.2731	0.39774	0.36807	0.35218	0.34958	0.25533	0.26848	0.26848	0.3614	0.23399	0.28643
974.26	0.22303	0.29844	0.26335	0.32305	0.23075	0.29128	0.22949	0.20743	0.28945	0.27598	0.28893	0.31355	0.34905	0.25377	0.25377	0.21316	0.29048	0.23316	0.24758	0.22968	0.28314	0.2556	0.24673	0.2446	0.28937	0.22646	0.37254	0.3655	0.32406	0.32456	0.23852	0.26746	0.26746	0.36621	0.23349	0.24336
975.18	0.22783	0.31065	0.27022	0.32255	0.25012	0.29411	0.25824	0.24238	0.30343	0.31582	0.29851	0.33758	0.3728	0.2768	0.2768	0.22326	0.31668	0.24492	0.2651	0.26312	0.29551	0.29483	0.27168	0.26644	0.29699	0.23538	0.36681	0.36869	0.32886	0.33209	0.26455	0.28387	0.28387	0.42278	0.26872	0.24981
976.12	0.20416	0.32021	0.25557	0.32377	0.25136	0.30524	0.27604	0.27091	0.31033	0.29668	0.28886	0.31916	0.35874	0.29118	0.29118	0.23498	0.30287	0.23975	0.27617	0.26181	0.29072	0.29945	0.27092	0.25315	0.2879	0.22973	0.35784	0.37312	0.31375	0.34355	0.28239	0.31842	0.31842	0.39501	0.27913	0.24975
977.07	0.20736	0.31848	0.26467	0.31075	0.24492	0.29585	0.28223	0.27174	0.28971	0.29031	0.28583	0.29625	0.32808	0.29199	0.29199	0.22721	0.28142	0.22091	0.26473	0.25668	0.26548	0.33261	0.26665	0.24044	0.29559	0.23698	0.35519	0.37554	0.31797	0.34297	0.2867	0.30043	0.30043	0.41727	0.27021	0.27508
978.01	0.1979	0.31342	0.24045	0.31063	0.22717	0.29521	0.2841	0.27485	0.30874	0.29313	0.29849	0.29705	0.31937	0.30919	0.30919	0.23063	0.28276	0.2307	0.26691	0.27387	0.28858	0.33973	0.28716	0.24619	0.26419	0.25439	0.34923	0.35892	0.31913	0.34451	0.30898	0.3257	0.3257	0.43622	0.27019	0.27703
978.96	0.21916	0.33235	0.25025	0.32012	0.23957	0.29476	0.29602	0.28624	0.32854	0.29537	0.30924	0.30888	0.34565	0.3282	0.3282	0.24585	0.29201	0.23969	0.27456	0.31095	0.28641	0.34295	0.29875	0.27218	0.25964	0.28905	0.35233	0.36847	0.33717	0.36562	0.33145	0.35673	0.35673	0.44854	0.26833	0.29615
979.88	0.21969	0.33272	0.23802	0.31127	0.23811	0.28531	0.28086	0.27119	0.29887	0.2633	0.30151	0.30037	0.34456	0.32366	0.32366	0.24762	0.29102	0.23016	0.25535	0.30823	0.26755	0.32871	0.29006	0.23949	0.25994	0.28842	0.33612	0.35679	0.32542	0.36052	0.3026	0.33845	0.33845	0.41005	0.26142	0.27284
980.82	0.23804	0.35287	0.27439	0.32356	0.23276	0.27924	0.2782	0.24903	0.29125	0.25604	0.32092	0.32836	0.34671	0.32826	0.32826	0.26347	0.30182	0.24455	0.25081	0.29888	0.27214	0.32539	0.32405	0.25004	0.25836	0.29089	0.36161	0.36179	0.33204	0.37072	0.32468	0.32709	0.32709	0.40502	0.29925	0.26297
981.77	0.2357	0.36469	0.26594	0.32796	0.24049	0.26821	0.2534	0.2351	0.28574	0.25574	0.32962	0.32926	0.3562	0.33571	0.33571	0.28601	0.31851	0.25673	0.24769	0.2904	0.29134	0.30164	0.31021	0.2496	0.24562	0.28532	0.34586	0.36793	0.31579	0.35694	0.32767	0.32997	0.32997	0.37482	0.30833	0.25319
982.71	0.23734	0.37469	0.29748	0.30997	0.24998	0.28427	0.25908	0.2244	0.2778	0.25052	0.35957	0.33817	0.36299	0.33148	0.33148	0.29299	0.33195	0.25656	0.2651	0.26475	0.29302	0.30109	0.32069	0.23802	0.2988	0.30046	0.33771	0.35004	0.3271	0.35652	0.32308	0.31902	0.31902	0.37088	0.30912	0.25158
983.63	0.23267	0.37608	0.3018	0.30881	0.25431	0.28279	0.24334	0.21542	0.26996	0.23853	0.36797	0.34745	0.34744	0.32893	0.32893	0.30512	0.34799	0.25023	0.24624	0.27103	0.27781	0.31211	0.30277	0.23003	0.3197	0.29353	0.35834	0.3356	0.33115	0.36176	0.32671	0.28143	0.28143	0.35463	0.32095	0.25444
984.58	0.2408	0.39917	0.31521	0.31377	0.26398	0.29622	0.24797	0.22121	0.29741	0.23043	0.36812	0.35657	0.34992	0.36322	0.36322	0.31792	0.34283	0.25183	0.24842	0.2734	0.29856	0.31073	0.29986	0.24651	0.33794	0.31479	0.38117	0.3353	0.35226	0.36578	0.34577	0.29526	0.29526	0.37188	0.31389	0.274
985.52	0.24213	0.39203	0.30466	0.32073	0.28327	0.31769	0.26369	0.24204	0.32353	0.2532	0.37286	0.35716	0.35813	0.36714	0.36714	0.33933	0.35223	0.25796	0.28058	0.29839	0.32017	0.32453	0.30816	0.26006	0.36656	0.32661	0.37194	0.35389	0.36138	0.37132	0.36435	0.3343	0.3343	0.39316	0.29677	0.29288
986.46	0.24911	0.41188	0.31829	0.34021	0.28261	0.33254	0.29569	0.25353	0.35915	0.25697	0.37109	0.39225	0.36569	0.36823	0.36823	0.36215	0.33868	0.26602	0.29762	0.30817	0.35498	0.34516	0.32837	0.29062	0.38722	0.34987	0.39191	0.36288	0.36176	0.37886	0.3821	0.35308	0.35308	0.40464	0.29927	0.31633
987.41	0.25865	0.40598	0.30449	0.3554	0.28513	0.32368	0.29448	0.27295	0.35024	0.24848	0.33688	0.39408	0.36924	0.36377	0.36377	0.36344	0.32236	0.25116	0.28863	0.33308	0.35158	0.34233	0.31515	0.31964	0.3566	0.32894	0.37659	0.37685	0.35735	0.3533	0.36439	0.35878	0.35878	0.38907	0.29233	0.34175
988.33	0.26921	0.42686	0.32116	0.37109	0.31004	0.34917	0.33594	0.30393	0.34861	0.26222	0.35399	0.40889	0.39426	0.36243	0.36243	0.38806	0.32296	0.25463	0.32458	0.34063	0.35609	0.34797	0.33298	0.34568	0.36226	0.3345	0.37119	0.391	0.36837	0.36131	0.38326	0.37538	0.37538	0.39644	0.2901	0.36565
989.27	0.2449	0.39738	0.30235	0.3578	0.28564	0.34483	0.34763	0.27611	0.31132	0.2646	0.33937	0.38898	0.35011	0.29738	0.29738	0.37719	0.28976	0.2488	0.31537	0.30059	0.33508	0.33051	0.30714	0.31503	0.32237	0.30657	0.33135	0.37581	0.33922	0.35056	0.36423	0.33836	0.33836	0.35739	0.27364	0.32153
990.21	0.24078	0.39847	0.29456	0.36098	0.27803	0.34599	0.34295	0.27267	0.29663	0.25083	0.33339	0.40157	0.33753	0.30539	0.30539	0.36669	0.28596	0.24507	0.29177	0.29926	0.31839	0.31996	0.3006	0.32615	0.30156	0.29731	0.33317	0.3438	0.32132	0.32734	0.34167	0.32074	0.32074	0.35684	0.26199	0.31509
991.16	0.24392	0.39546	0.29789	0.32928	0.28638	0.33948	0.34212	0.27032	0.27766	0.26193	0.33706	0.37975	0.33699	0.30998	0.30998	0.35801	0.3087	0.23499	0.28244	0.29447	0.2947	0.31989	0.29937	0.31738	0.2902	0.26518	0.32664	0.31006	0.33716	0.34771	0.33214	0.30568	0.30568	0.35005	0.24956	0.29418
992.08	0.2334	0.38044	0.30849	0.32667	0.29376	0.33272	0.35318	0.28405	0.27671	0.26433	0.3367	0.38252	0.31635	0.29321	0.29321	0.37731	0.33389	0.24231	0.29416	0.28602	0.31545	0.31896	0.29266	0.30093	0.28111	0.25245	0.35199	0.3164	0.35231	0.35994	0.34315	0.30506	0.30506	0.34747	0.24077	0.29795
993.02	0.22951	0.36855	0.3034	0.31509	0.28062	0.3189	0.3392	0.26985	0.29575	0.26085	0.31837	0.38079	0.30565	0.28242	0.28242	0.37264	0.32937	0.25411	0.26716	0.2799	0.3191	0.30658	0.26547	0.29918	0.26964	0.24372	0.34723	0.31973	0.34301	0.33863	0.33114	0.31853	0.31853	0.34732	0.23966	0.29325
993.96	0.23948	0.37391	0.31698	0.32292	0.28572	0.29577	0.32844	0.29144	0.2962	0.25727	0.32689	0.38774	0.31124	0.31211	0.31211	0.35802	0.3378	0.26727	0.28216	0.29203	0.32287	0.31992	0.29847	0.2906	0.28748	0.24376	0.37258	0.32445	0.34676	0.34092	0.33306	0.32722	0.32722	0.35783	0.25269	0.31376
994.9	0.26077	0.39522	0.33262	0.31563	0.29061	0.28834	0.3316	0.28807	0.29351	0.25071	0.31007	0.38267	0.33171	0.31767	0.31767	0.36207	0.35878	0.28674	0.28523	0.29196	0.33365	0.33031	0.28836	0.28698	0.30771	0.25131	0.36815	0.33158	0.37328	0.3547	0.33459	0.31381	0.31381	0.36091	0.24899	0.31308
995.82	0.26354	0.38955	0.32903	0.31867	0.28467	0.27636	0.32318	0.2745	0.28927	0.25116	0.29915	0.37256	0.34203	0.32271	0.32271	0.35337	0.33491	0.27236	0.2912	0.27779	0.31264	0.32428	0.26555	0.27172	0.31366	0.26192	0.35253	0.33558	0.3668	0.31154	0.3467	0.30352	0.30352	0.36917	0.2342	0.29656
996.77	0.27339	0.40845	0.32779	0.31847	0.28175	0.29267	0.30243	0.23776	0.28489	0.25538	0.29597	0.35968	0.33514	0.33818	0.33818	0.33956	0.31696	0.27484	0.28948	0.25132	0.27693	0.34159	0.26973	0.28484	0.30984	0.2673	0.33548	0.32675	0.33773	0.31246	0.33884	0.28586	0.28586	0.3869	0.23313	0.26425
997.71	0.29437	0.42244	0.34881	0.33553	0.29363	0.30981	0.30421	0.22992	0.2848	0.26076	0.31582	0.36516	0.34697	0.36028	0.36028	0.34957	0.33584	0.30334	0.29984	0.26415	0.31495	0.34926	0.2987	0.31101	0.33334	0.28917	0.34206	0.32996	0.3451	0.34287	0.34437	0.27541	0.27541	0.39714	0.24163	0.26474
998.65	0.29836	0.43351	0.37224	0.33826	0.29425	0.32167	0.3088	0.23669	0.3026	0.26921	0.31654	0.36312	0.38232	0.37799	0.37799	0.36738	0.36424	0.29637	0.30699	0.2755	0.32967	0.37155	0.28805	0.32994	0.35346	0.29966	0.32825	0.34486	0.36057	0.31519	0.34997	0.27437	0.27437	0.41749	0.237	0.26333
999.57	0.28321	0.42177	0.35328	0.34674	0.28857	0.31806	0.30266	0.24888	0.30975	0.27155	0.3429	0.35603	0.3554	0.3745	0.3745	0.37454	0.33652	0.27706	0.29636	0.28376	0.31302	0.36172	0.29256	0.32058	0.33554	0.30047	0.31614	0.35825	0.349	0.30532	0.34895	0.27966	0.27966	0.41973	0.2373	0.26247
1000.5	0.28231	0.43277	0.34564	0.36812	0.29359	0.33763	0.31453	0.29312	0.31774	0.26313	0.35417	0.36804	0.33437	0.37965	0.37965	0.37682	0.34044	0.3008	0.31398	0.32076	0.32507	0.37035	0.31203	0.33869	0.29899	0.30255	0.32836	0.36759	0.3488	0.31302	0.34642	0.2939	0.2939	0.41941	0.24923	0.26688
1001.5	0.27699	0.42908	0.33834	0.35284	0.28055	0.32779	0.30939	0.3109	0.32579	0.26426	0.35619	0.36442	0.34054	0.36044	0.36044	0.37408	0.33216	0.30461	0.27402	0.33253	0.32407	0.35042	0.31494	0.31006	0.26962	0.28781	0.32724	0.36584	0.35257	0.30508	0.33585	0.29688	0.29688	0.40571	0.24227	0.2466
1002.4	0.25632	0.40674	0.30412	0.34248	0.26488	0.30888	0.29376	0.30603	0.31651	0.25506	0.34038	0.33333	0.3263	0.3337	0.3337	0.35158	0.29857	0.25695	0.27462	0.30021	0.28762	0.32859	0.29986	0.2549	0.2491	0.24904	0.30693	0.34814	0.34528	0.2868	0.31521	0.27904	0.27904	0.3808	0.22803	0.19972
1003.3	0.25972	0.41144	0.27889	0.34633	0.26247	0.3121	0.28876	0.30118	0.32683	0.25648	0.35377	0.33989	0.32896	0.31905	0.31905	0.35449	0.30012	0.2706	0.27479	0.29534	0.28498	0.32674	0.30663	0.27745	0.24716	0.24772	0.30375	0.35341	0.33446	0.31281	0.31711	0.29285	0.29285	0.37211	0.2379	0.22316
1004.3	0.28174	0.42171	0.29858	0.3507	0.26695	0.32148	0.31357	0.31262	0.34463	0.28829	0.36366	0.34537	0.35936	0.33075	0.33075	0.35547	0.32716	0.28382	0.32366	0.28966	0.29776	0.35252	0.32527	0.29258	0.25609	0.25568	0.31256	0.35403	0.35273	0.34175	0.32911	0.30389	0.30389	0.3889	0.25102	0.24641
1005.2	0.27934	0.41603	0.3032	0.34204	0.26596	0.29555	0.29946	0.28311	0.34752	0.3035	0.35344	0.32729	0.35997	0.32882	0.32882	0.35431	0.34569	0.27584	0.31411	0.27231	0.31801	0.34063	0.30764	0.26004	0.27631	0.27187	0.30207	0.36613	0.3543	0.33911	0.28133	0.30587	0.30587	0.38025	0.25147	0.25225
1006.1	0.30554	0.46096	0.32177	0.3692	0.28085	0.31456	0.32902	0.29243	0.34987	0.30806	0.37976	0.33809	0.38685	0.37144	0.37144	0.36438	0.38071	0.2805	0.37822	0.27919	0.33147	0.35815	0.3171	0.29277	0.34631	0.32599	0.31811	0.37608	0.37192	0.35788	0.30714	0.32087	0.32087	0.39151	0.2696	0.2883
1007.1	0.32432	0.49244	0.33006	0.38146	0.28255	0.30953	0.34131	0.30334	0.35901	0.32314	0.39356	0.36016	0.39845	0.39665	0.39665	0.39049	0.40215	0.31319	0.39353	0.29715	0.3553	0.38669	0.32781	0.32999	0.37119	0.36227	0.32522	0.39747	0.38775	0.37217	0.33826	0.3565	0.3565	0.42579	0.28111	0.3265
1008	0.34703	0.4993	0.36533	0.39399	0.29974	0.31357	0.36346	0.32173	0.38165	0.33545	0.42034	0.3778	0.42178	0.4106	0.4106	0.40691	0.41291	0.31341	0.3985	0.2997	0.38024	0.39704	0.33509	0.34844	0.39155	0.38893	0.35977	0.42195	0.41241	0.38191	0.35303	0.38182	0.38182	0.45215	0.29038	0.32172
1008.9	0.3358	0.499	0.36282	0.38595	0.30225	0.31511	0.32731	0.29293	0.35413	0.3094	0.41214	0.37211	0.3808	0.39911	0.39911	0.38976	0.40398	0.33426	0.35603	0.27993	0.3667	0.38866	0.32625	0.34317	0.39493	0.38298	0.37104	0.42448	0.38605	0.37793	0.32158	0.36165	0.36165	0.44278	0.28975	0.29353
1009.9	0.3488	0.50767	0.39146	0.40697	0.28348	0.34708	0.32132	0.31298	0.35547	0.31431	0.43947	0.39089	0.40243	0.38907	0.38907	0.39629	0.39107	0.36837	0.35988	0.30938	0.36998	0.39678	0.34782	0.39357	0.42561	0.37442	0.38631	0.4502	0.39066	0.40308	0.3635	0.37807	0.37807	0.45141	0.30099	0.28878
1010.8	0.34338	0.48919	0.39468	0.38611	0.27961	0.31923	0.30303	0.32906	0.35034	0.30212	0.43612	0.38726	0.39716	0.36836	0.36836	0.38412	0.37642	0.35996	0.34649	0.32282	0.3845	0.37181	0.36065	0.40079	0.39435	0.36804	0.38807	0.44858	0.38217	0.39917	0.35819	0.37269	0.37269	0.44807	0.31399	0.28175
1011.7	0.33568	0.4676	0.4204	0.36681	0.25725	0.33265	0.28623	0.31564	0.37302	0.28062	0.45903	0.38353	0.39395	0.35682	0.35682	0.36286	0.34876	0.34907	0.34153	0.29456	0.37573	0.35452	0.37971	0.41037	0.40993	0.36078	0.40122	0.44548	0.35564	0.39583	0.34391	0.35897	0.35897	0.42581	0.32963	0.27061
1012.7	0.33127	0.45788	0.41267	0.36951	0.24879	0.33666	0.26326	0.30942	0.37018	0.27395	0.45707	0.37267	0.38264	0.36151	0.36151	0.35331	0.35365	0.36243	0.34464	0.29899	0.38026	0.33413	0.40121	0.40911	0.41995	0.35023	0.399	0.43733	0.35302	0.3867	0.33635	0.3557	0.3557	0.42186	0.3337	0.27717
1013.6	0.35017	0.46491	0.43308	0.38227	0.24487	0.33319	0.27484	0.32536	0.40564	0.28754	0.46688	0.38021	0.41708	0.36273	0.36273	0.35908	0.33606	0.34436	0.34835	0.32308	0.39098	0.33406	0.42715	0.41598	0.41811	0.34389	0.40099	0.46604	0.37266	0.37933	0.35485	0.38462	0.38462	0.41501	0.3347	0.29701
1014.5	0.34825	0.4561	0.42912	0.3748	0.25767	0.32568	0.27313	0.33423	0.40627	0.27878	0.47343	0.36923	0.41025	0.36377	0.36377	0.3345	0.34494	0.30745	0.35612	0.30061	0.38419	0.34232	0.44053	0.38125	0.41735	0.34997	0.41035	0.45363	0.367	0.39874	0.34449	0.36551	0.36551	0.40914	0.32473	0.3034
1015.5	0.32947	0.43626	0.43689	0.38687	0.25277	0.33546	0.27399	0.30349	0.4291	0.27698	0.46849	0.3575	0.41567	0.34977	0.34977	0.33189	0.35539	0.32043	0.33779	0.28982	0.38317	0.36065	0.42932	0.37069	0.42183	0.32899	0.40434	0.46856	0.38075	0.41247	0.34514	0.35609	0.35609	0.4066	0.31075	0.31165
1016.4	0.34901	0.44456	0.46983	0.40759	0.28856	0.34329	0.30772	0.32071	0.42127	0.29516	0.46264	0.36277	0.42401	0.38692	0.38692	0.3351	0.39502	0.33849	0.33884	0.32027	0.40524	0.3832	0.43409	0.37004	0.42907	0.36488	0.42258	0.48471	0.40396	0.42123	0.33966	0.34402	0.34402	0.42334	0.29922	0.31931
1017.3	0.35332	0.46661	0.49663	0.40858	0.28594	0.35459	0.35727	0.31367	0.42479	0.30882	0.46331	0.35065	0.41757	0.40181	0.40181	0.3257	0.41283	0.33175	0.36121	0.31449	0.40512	0.38618	0.41394	0.35806	0.43652	0.36729	0.43414	0.47097	0.40428	0.44253	0.37132	0.34082	0.34082	0.41195	0.30769	0.3122
1018.3	0.3211	0.45591	0.48954	0.3908	0.26579	0.34216	0.36592	0.29418	0.4096	0.2926	0.47256	0.34508	0.40283	0.38823	0.38823	0.30375	0.43325	0.31292	0.37277	0.30205	0.41277	0.37887	0.38383	0.34858	0.42566	0.36191	0.42053	0.42323	0.39864	0.44453	0.36071	0.32755	0.32755	0.39239	0.32091	0.31091
1019.2	0.34394	0.49186	0.51478	0.40424	0.29152	0.36383	0.39496	0.31635	0.43956	0.3053	0.48082	0.36875	0.42374	0.43991	0.43991	0.32636	0.4656	0.35109	0.39206	0.32189	0.43736	0.39149	0.4012	0.38853	0.45909	0.40018	0.44213	0.44013	0.43379	0.45864	0.39015	0.35586	0.35586	0.40953	0.34211	0.35909
1020.1	0.35096	0.51122	0.52145	0.41719	0.30341	0.37583	0.40376	0.33231	0.43801	0.32143	0.48065	0.38819	0.41016	0.47941	0.47941	0.32279	0.47804	0.35452	0.40051	0.36292	0.43654	0.40071	0.41371	0.39199	0.47178	0.40459	0.46415	0.43913	0.44976	0.47031	0.38933	0.36667	0.36667	0.41774	0.36214	0.37382
1021.1	0.34034	0.51956	0.52037	0.4131	0.29718	0.37492	0.37743	0.33156	0.43537	0.33051	0.47826	0.37332	0.41402	0.48176	0.48176	0.32094	0.45597	0.34174	0.39917	0.36551	0.43213	0.40542	0.39827	0.37125	0.45474	0.40264	0.46076	0.43099	0.45074	0.47358	0.3813	0.39038	0.39038	0.41201	0.36993	0.37105
1022	0.33433	0.50551	0.51676	0.41781	0.3111	0.36066	0.33618	0.34116	0.4184	0.32629	0.48185	0.38817	0.41611	0.46401	0.46401	0.31776	0.43201	0.33447	0.38453	0.37565	0.44122	0.39622	0.40911	0.36291	0.43512	0.38921	0.45335	0.45188	0.45294	0.46136	0.35697	0.37766	0.37766	0.39944	0.34796	0.37109
1022.9	0.36071	0.5169	0.5421	0.42096	0.34433	0.38945	0.34615	0.37257	0.41924	0.3478	0.48108	0.39156	0.43382	0.47591	0.47591	0.32484	0.42394	0.34929	0.38445	0.38085	0.42747	0.41355	0.40634	0.38199	0.46296	0.40687	0.47955	0.47405	0.44707	0.47406	0.37891	0.36343	0.36343	0.44074	0.33367	0.37638
1023.9	0.32291	0.49276	0.53824	0.39	0.31802	0.38431	0.33347	0.33678	0.39357	0.34546	0.46327	0.38624	0.40173	0.43926	0.43926	0.3104	0.39314	0.33136	0.35959	0.33596	0.39032	0.39363	0.37518	0.37319	0.43158	0.35934	0.46139	0.45974	0.43293	0.44402	0.36804	0.36236	0.36236	0.42161	0.31407	0.34454
1024.8	0.31978	0.49725	0.56336	0.3846	0.32438	0.39451	0.34605	0.35063	0.38823	0.36235	0.49351	0.39179	0.39206	0.4331	0.4331	0.31084	0.36797	0.32667	0.37091	0.30789	0.39207	0.3775	0.38124	0.39215	0.41477	0.35006	0.46081	0.45364	0.42463	0.44492	0.37723	0.3727	0.3727	0.40129	0.29961	0.34257
1025.7	0.32025	0.50647	0.55083	0.38096	0.31733	0.38014	0.34711	0.35255	0.39162	0.3708	0.4884	0.39923	0.38395	0.43414	0.43414	0.29473	0.38019	0.32764	0.36636	0.30934	0.37228	0.35441	0.39195	0.41283	0.40221	0.34837	0.43217	0.44653	0.42355	0.44015	0.38798	0.36731	0.36731	0.39861	0.31196	0.35572
1026.7	0.31244	0.50078	0.55123	0.37692	0.32085	0.39332	0.34746	0.35931	0.40393	0.36828	0.46762	0.39038	0.36786	0.40921	0.40921	0.29697	0.3815	0.33298	0.33765	0.29829	0.35294	0.37091	0.35348	0.40464	0.3706	0.34708	0.41345	0.42232	0.41997	0.44407	0.40325	0.38599	0.38599	0.39516	0.3036	0.33899
1027.6	0.31178	0.51334	0.5565	0.40157	0.30936	0.39161	0.34459	0.35221	0.40517	0.37777	0.48637	0.39823	0.35085	0.4043	0.4043	0.29975	0.36376	0.35875	0.34438	0.28546	0.36259	0.3565	0.37221	0.39568	0.36381	0.36455	0.40993	0.42777	0.42107	0.44349	0.40593	0.39923	0.39923	0.38305	0.31247	0.33023
1028.5	0.33908	0.52113	0.55022	0.43612	0.32585	0.38487	0.36061	0.38203	0.43254	0.38945	0.48266	0.39835	0.3803	0.42625	0.42625	0.30502	0.36794	0.36352	0.34262	0.32072	0.39794	0.37035	0.37404	0.38137	0.34791	0.3873	0.40769	0.44291	0.40972	0.46092	0.40198	0.3901	0.3901	0.3935	0.32171	0.3193
1029.4	0.3478	0.51653	0.54617	0.43721	0.31401	0.37125	0.34971	0.37158	0.44992	0.39127	0.46104	0.39272	0.37744	0.41513	0.41513	0.31189	0.37775	0.37296	0.32598	0.3019	0.41477	0.35435	0.35567	0.35217	0.35964	0.38199	0.40854	0.44105	0.39228	0.43745	0.37872	0.38063	0.38063	0.40846	0.30811	0.30077
1030.4	0.35375	0.52459	0.54521	0.44455	0.32753	0.38588	0.3612	0.37477	0.45582	0.39031	0.46056	0.39023	0.38432	0.39114	0.39114	0.32376	0.39097	0.35243	0.32353	0.28462	0.43383	0.3541	0.34488	0.33982	0.36962	0.36852	0.4276	0.44615	0.39323	0.44206	0.36467	0.3817	0.3817	0.3865	0.28331	0.3028
1031.3	0.35223	0.53947	0.54465	0.4492	0.34231	0.38886	0.39368	0.3742	0.46955	0.40656	0.466	0.41003	0.40336	0.43067	0.43067	0.31673	0.40606	0.36342	0.36692	0.29763	0.44811	0.35981	0.3786	0.35774	0.3942	0.39265	0.4386	0.44786	0.39266	0.44683	0.36998	0.37089	0.37089	0.39846	0.29565	0.33286
1032.2	0.34533	0.52202	0.5239	0.43201	0.35098	0.37441	0.38905	0.35946	0.47392	0.39218	0.41973	0.39701	0.41963	0.44833	0.44833	0.31599	0.41366	0.32892	0.36895	0.31289	0.43233	0.34893	0.35835	0.35007	0.36836	0.36406	0.4239	0.42832	0.39736	0.43307	0.35669	0.35503	0.35503	0.39105	0.27862	0.32084
1033.2	0.3273	0.5332	0.5196	0.40802	0.3505	0.39547	0.36551	0.34696	0.46439	0.38882	0.43216	0.38871	0.41961	0.43476	0.43476	0.30564	0.41644	0.32193	0.35783	0.30087	0.41385	0.33073	0.35238	0.34218	0.35632	0.36137	0.41498	0.38847	0.40065	0.42264	0.34358	0.34259	0.34259	0.38987	0.26529	0.32869
1034.1	0.32765	0.55735	0.49073	0.40846	0.36248	0.4223	0.36738	0.34751	0.44645	0.39163	0.44129	0.37118	0.43564	0.4387	0.4387	0.29326	0.4144	0.3196	0.37601	0.3192	0.37907	0.34843	0.35944	0.34615	0.34132	0.37079	0.4025	0.37498	0.40874	0.43009	0.34746	0.32902	0.32902	0.39662	0.27132	0.32405
1035	0.31888	0.5388	0.47196	0.38886	0.36192	0.41286	0.36986	0.34133	0.41969	0.39406	0.414	0.37127	0.42255	0.44206	0.44206	0.28541	0.39956	0.33088	0.38733	0.32898	0.35009	0.36442	0.34166	0.33904	0.32948	0.32032	0.39374	0.35909	0.40133	0.4158	0.35127	0.31616	0.31616	0.41494	0.25631	0.31017
1036	0.32834	0.56565	0.45857	0.39777	0.35749	0.40455	0.35297	0.34317	0.43317	0.40311	0.41756	0.35678	0.42472	0.43498	0.43498	0.30317	0.39002	0.32451	0.37141	0.32774	0.34676	0.36791	0.33659	0.33976	0.33271	0.3136	0.3972	0.36548	0.40097	0.40808	0.34187	0.31691	0.31691	0.4274	0.258	0.29899
1036.9	0.31899	0.57241	0.44195	0.40137	0.35723	0.39119	0.34861	0.35463	0.42304	0.42468	0.4131	0.35545	0.42583	0.43968	0.43968	0.31672	0.391	0.31809	0.34985	0.32945	0.34987	0.38391	0.34128	0.3264	0.3439	0.30016	0.39437	0.37486	0.39447	0.38412	0.34064	0.30583	0.30583	0.41597	0.27221	0.31061
1037.8	0.32493	0.58086	0.42995	0.40151	0.37261	0.3629	0.35509	0.32654	0.44599	0.4322	0.40788	0.33803	0.42563	0.44834	0.44834	0.33184	0.39405	0.32574	0.35372	0.34789	0.36191	0.40249	0.34455	0.32527	0.36529	0.31668	0.40337	0.38797	0.39595	0.37415	0.36167	0.31841	0.31841	0.41697	0.28598	0.31432
1038.8	0.32256	0.56305	0.41729	0.39136	0.35981	0.32396	0.35188	0.32044	0.45886	0.42943	0.38933	0.33603	0.41521	0.44733	0.44733	0.32968	0.37625	0.31902	0.3593	0.34289	0.36257	0.40496	0.33953	0.30899	0.37511	0.32915	0.402	0.4001	0.39233	0.36188	0.37996	0.33235	0.33235	0.40372	0.29826	0.32183
1039.7	0.31889	0.58389	0.42272	0.39702	0.35134	0.32977	0.35755	0.32049	0.50368	0.4324	0.41314	0.33753	0.43068	0.46357	0.46357	0.34961	0.37964	0.33181	0.36328	0.36215	0.40259	0.39753	0.35497	0.33367	0.38893	0.39411	0.38465	0.41161	0.38716	0.38492	0.38826	0.36607	0.36607	0.41068	0.32609	0.33321
1040.6	0.31228	0.56355	0.40591	0.36877	0.33465	0.32563	0.34167	0.2864	0.49797	0.41517	0.39711	0.31541	0.41709	0.45067	0.45067	0.33695	0.36788	0.30297	0.36329	0.34716	0.38997	0.3667	0.33002	0.32032	0.36593	0.36876	0.3625	0.39222	0.389	0.37801	0.37306	0.3652	0.3652	0.38706	0.29876	0.30412
1041.5	0.32062	0.57902	0.40329	0.37282	0.33916	0.33881	0.3388	0.25874	0.52399	0.4149	0.424	0.31637	0.42639	0.46326	0.46326	0.35789	0.39375	0.32683	0.38483	0.3579	0.4022	0.36241	0.31847	0.34672	0.3786	0.40287	0.37687	0.38697	0.39598	0.40961	0.38613	0.40238	0.40238	0.40755	0.28898	0.32004
1042.5	0.31583	0.56646	0.38281	0.36143	0.32011	0.34628	0.32649	0.28901	0.47702	0.40733	0.3998	0.32148	0.41484	0.46344	0.46344	0.36806	0.36385	0.31778	0.39955	0.34789	0.38393	0.32824	0.29626	0.35402	0.38155	0.3674	0.34431	0.39133	0.38737	0.3949	0.36438	0.39011	0.39011	0.38967	0.28049	0.3019
1043.4	0.32194	0.55655	0.39134	0.37516	0.32392	0.3692	0.32675	0.28643	0.46553	0.40355	0.41595	0.33061	0.43635	0.48348	0.48348	0.40394	0.38204	0.34839	0.40715	0.3354	0.39764	0.32455	0.28621	0.38782	0.39192	0.3607	0.35434	0.38583	0.38908	0.42484	0.36448	0.37927	0.37927	0.39771	0.26259	0.31111
1044.3	0.31048	0.53002	0.3736	0.38255	0.32953	0.36564	0.32725	0.29454	0.42363	0.40124	0.41127	0.32831	0.43545	0.47465	0.47465	0.41881	0.37454	0.3435	0.42131	0.31858	0.36808	0.33079	0.28905	0.37445	0.37132	0.33243	0.3753	0.38685	0.3928	0.40241	0.39108	0.34476	0.34476	0.38813	0.2469	0.32904
1045.2	0.29773	0.51097	0.34834	0.39129	0.31784	0.34464	0.32149	0.29844	0.38513	0.39594	0.41017	0.32364	0.42952	0.47846	0.47846	0.41786	0.36339	0.33434	0.40776	0.29744	0.33741	0.33238	0.28173	0.37449	0.36895	0.32838	0.37094	0.39305	0.38592	0.3894	0.3914	0.32312	0.32312	0.39499	0.26722	0.3357
1046.2	0.29433	0.5073	0.34801	0.39982	0.30479	0.33839	0.31948	0.33658	0.35738	0.3856	0.40031	0.31828	0.43253	0.48026	0.48026	0.40998	0.34135	0.3276	0.41564	0.31533	0.34187	0.33905	0.27708	0.37073	0.37058	0.29821	0.36378	0.39182	0.39441	0.38621	0.372	0.30349	0.30349	0.39663	0.25808	0.32843
1047.1	0.287	0.48741	0.33486	0.39666	0.29401	0.32981	0.31659	0.28827	0.3571	0.36376	0.40698	0.30943	0.45328	0.45997	0.45997	0.40426	0.34	0.30806	0.38737	0.28185	0.33098	0.35417	0.28587	0.35016	0.36923	0.28381	0.38048	0.37452	0.38376	0.39462	0.38073	0.31113	0.31113	0.40658	0.26029	0.31596
1048	0.27476	0.49627	0.31593	0.37929	0.28958	0.33633	0.3134	0.26908	0.36005	0.35725	0.40725	0.31321	0.4542	0.46697	0.46697	0.38807	0.31635	0.26883	0.35952	0.30451	0.3484	0.35844	0.29195	0.34054	0.33037	0.29246	0.3626	0.38242	0.36142	0.37746	0.36396	0.31502	0.31502	0.40496	0.28909	0.30971
1049	0.26535	0.48807	0.29203	0.36695	0.27751	0.32905	0.30738	0.23825	0.35737	0.32873	0.40816	0.31454	0.45921	0.46058	0.46058	0.3666	0.31807	0.24777	0.33234	0.3045	0.35771	0.3383	0.2761	0.33172	0.3412	0.29327	0.33185	0.36577	0.3489	0.36938	0.33693	0.31246	0.31246	0.40453	0.28873	0.26668
1049.9	0.26451	0.49677	0.30517	0.35476	0.27968	0.35094	0.31098	0.25337	0.34721	0.31685	0.39792	0.33112	0.49604	0.46605	0.46605	0.3821	0.32686	0.26759	0.32776	0.34177	0.37589	0.35389	0.29173	0.32275	0.34861	0.29888	0.34704	0.36682	0.35113	0.37899	0.33181	0.32321	0.32321	0.40316	0.29757	0.27346
1050.8	0.24872	0.48097	0.29742	0.33316	0.27949	0.35512	0.30623	0.23844	0.33044	0.28956	0.38811	0.31601	0.48668	0.45965	0.45965	0.36074	0.30887	0.27524	0.2977	0.32828	0.36272	0.33747	0.29686	0.30929	0.32146	0.312	0.35377	0.37356	0.32144	0.37915	0.31589	0.31742	0.31742	0.38994	0.30291	0.26803
1051.7	0.25351	0.49798	0.30376	0.31977	0.28642	0.35729	0.31157	0.2549	0.32589	0.29078	0.38248	0.33217	0.50981	0.49014	0.49014	0.33608	0.31482	0.27955	0.31186	0.33669	0.36637	0.33186	0.28671	0.32606	0.30665	0.33057	0.35263	0.36573	0.32346	0.37454	0.3069	0.29498	0.29498	0.38775	0.30126	0.29431
1052.7	0.25479	0.49355	0.31138	0.32203	0.28559	0.35072	0.30849	0.26673	0.29	0.27777	0.39089	0.33362	0.52029	0.49613	0.49613	0.34429	0.324	0.29068	0.31403	0.31609	0.34343	0.33625	0.29239	0.31633	0.32812	0.33648	0.36427	0.35963	0.34884	0.36966	0.31913	0.30051	0.30051	0.38854	0.27998	0.30036
1053.6	0.25561	0.49652	0.3109	0.30851	0.28989	0.34863	0.27812	0.27113	0.28068	0.25798	0.39521	0.31958	0.5341	0.48888	0.48888	0.33522	0.29079	0.28322	0.30294	0.29436	0.34117	0.31851	0.2864	0.29891	0.3058	0.30264	0.3789	0.36316	0.33928	0.36517	0.29878	0.29525	0.29525	0.37009	0.2763	0.31256
1054.5	0.26912	0.50111	0.30984	0.31638	0.30733	0.35619	0.26158	0.26663	0.28023	0.25944	0.43436	0.31638	0.53756	0.52166	0.52166	0.33379	0.29361	0.28241	0.29691	0.2894	0.33874	0.30803	0.29806	0.30532	0.30206	0.34642	0.38549	0.36458	0.32991	0.36075	0.27873	0.3027	0.3027	0.37025	0.28109	0.31865
1055.4	0.28366	0.49484	0.30012	0.30927	0.30341	0.34654	0.27239	0.27107	0.2749	0.25727	0.45732	0.32885	0.56668	0.52172	0.52172	0.32511	0.3062	0.28389	0.31328	0.27151	0.33726	0.3248	0.30204	0.32024	0.31795	0.34744	0.38087	0.34668	0.33046	0.34223	0.30124	0.32027	0.32027	0.37421	0.29012	0.31224
1056.4	0.2931	0.48358	0.29737	0.32211	0.29751	0.35618	0.2931	0.28214	0.28335	0.24247	0.47192	0.32699	0.57658	0.52332	0.52332	0.3375	0.31392	0.31231	0.32665	0.28334	0.34224	0.33337	0.32686	0.34612	0.32929	0.34998	0.39014	0.3585	0.33267	0.35676	0.30451	0.33197	0.33197	0.37731	0.29867	0.31044
1057.3	0.28387	0.4715	0.27853	0.30714	0.278	0.33997	0.28806	0.26964	0.30531	0.22133	0.44215	0.31834	0.58493	0.50946	0.50946	0.3141	0.31352	0.29988	0.31285	0.2807	0.3478	0.33341	0.31175	0.34225	0.29993	0.32248	0.3813	0.35538	0.29787	0.35129	0.28527	0.32799	0.32799	0.37818	0.29146	0.29299
1058.2	0.31368	0.48737	0.29937	0.32685	0.29597	0.35687	0.32305	0.29183	0.3125	0.24667	0.43843	0.33448	0.59998	0.52798	0.52798	0.31108	0.36959	0.34353	0.31695	0.31991	0.34732	0.36319	0.33141	0.36373	0.33685	0.36447	0.4122	0.37791	0.31556	0.36849	0.31132	0.35266	0.35266	0.40315	0.30953	0.29731
1059.2	0.29907	0.46826	0.28303	0.30769	0.28807	0.34752	0.3616	0.2956	0.32261	0.23027	0.39933	0.34349	0.59526	0.50371	0.50371	0.30879	0.35856	0.35727	0.32018	0.3179	0.37057	0.34989	0.31249	0.36993	0.30742	0.31602	0.3851	0.37228	0.31655	0.38065	0.3407	0.34671	0.34671	0.39471	0.28832	0.30636
1060.1	0.29495	0.47036	0.28556	0.32728	0.30021	0.37116	0.37456	0.30111	0.34358	0.25102	0.398	0.36625	0.59021	0.50857	0.50857	0.33344	0.37244	0.35286	0.31575	0.3321	0.38467	0.35141	0.31471	0.36654	0.29902	0.33966	0.38569	0.40758	0.34502	0.40279	0.33171	0.34135	0.34135	0.42662	0.2895	0.32081
1061	0.29584	0.44533	0.27272	0.337	0.30256	0.36809	0.36449	0.3059	0.32491	0.25601	0.37749	0.36116	0.55465	0.48925	0.48925	0.33704	0.36109	0.3195	0.28412	0.32364	0.3887	0.35612	0.29386	0.3391	0.29193	0.32788	0.36999	0.40557	0.32732	0.38378	0.30901	0.32875	0.32875	0.42876	0.28138	0.31076
1061.9	0.31172	0.44712	0.27991	0.34853	0.34744	0.3763	0.37424	0.35171	0.31015	0.27013	0.38406	0.3679	0.54768	0.49134	0.49134	0.33641	0.3765	0.33969	0.31088	0.32956	0.38529	0.36077	0.30139	0.36637	0.3381	0.3541	0.37186	0.41068	0.36766	0.38665	0.33481	0.34659	0.34659	0.44111	0.29319	0.32138
1062.8	0.29428	0.43857	0.26583	0.34154	0.34263	0.35181	0.36511	0.34275	0.2973	0.26159	0.35659	0.36919	0.51926	0.49057	0.49057	0.32655	0.34664	0.31869	0.3049	0.30513	0.37671	0.352	0.29297	0.3592	0.29431	0.34794	0.34987	0.38925	0.36528	0.37413	0.31828	0.33472	0.33472	0.44432	0.26555	0.32377
1063.8	0.3073	0.43764	0.27784	0.35429	0.35631	0.3697	0.35479	0.34372	0.29661	0.26537	0.37868	0.38078	0.50301	0.47714	0.47714	0.32011	0.36615	0.30686	0.31371	0.28112	0.36509	0.37612	0.31038	0.36923	0.32967	0.36533	0.37574	0.40374	0.37656	0.39591	0.31239	0.3347	0.3347	0.45824	0.26953	0.31452
1064.7	0.31778	0.42715	0.2746	0.3517	0.35968	0.36325	0.37412	0.34201	0.29357	0.25836	0.36827	0.37347	0.48664	0.45282	0.45282	0.29245	0.35818	0.29766	0.31826	0.28332	0.36616	0.36997	0.31305	0.3829	0.31455	0.3282	0.36625	0.39177	0.36167	0.39009	0.34665	0.33095	0.33095	0.42751	0.27134	0.30477
1065.6	0.31552	0.44394	0.28378	0.35681	0.36096	0.36028	0.37805	0.3755	0.31799	0.25088	0.37914	0.37269	0.46191	0.44485	0.44485	0.28511	0.38706	0.31299	0.33738	0.30868	0.36139	0.35538	0.32512	0.38183	0.31694	0.34372	0.37184	0.41138	0.36256	0.40099	0.36806	0.36811	0.36811	0.43259	0.2849	0.28415
1066.5	0.32195	0.43662	0.27878	0.36216	0.335	0.35998	0.393	0.37109	0.33786	0.24533	0.36116	0.37426	0.44761	0.42138	0.42138	0.29605	0.37352	0.32005	0.32106	0.32193	0.37581	0.35177	0.32849	0.3676	0.31083	0.3119	0.36736	0.41425	0.33803	0.42659	0.36083	0.34733	0.34733	0.41041	0.28497	0.28879
1067.5	0.33099	0.40751	0.27954	0.37033	0.32097	0.37295	0.40332	0.37893	0.34708	0.24206	0.37809	0.37078	0.43161	0.41121	0.41121	0.29518	0.37119	0.33059	0.33032	0.33929	0.37982	0.34165	0.3249	0.37001	0.332	0.2909	0.37866	0.40154	0.35668	0.45448	0.35622	0.34654	0.34654	0.39629	0.28647	0.30505
1068.4	0.33997	0.41904	0.27912	0.3763	0.31532	0.35223	0.40251	0.39579	0.36014	0.24494	0.38232	0.36935	0.43002	0.41382	0.41382	0.2899	0.38813	0.33242	0.32363	0.37383	0.3939	0.34352	0.32596	0.3616	0.33111	0.29674	0.37214	0.3895	0.35221	0.44332	0.36006	0.36557	0.36557	0.41086	0.28165	0.32475
1069.3	0.3411	0.41356	0.27483	0.36163	0.29691	0.35349	0.36623	0.39655	0.34168	0.23766	0.36701	0.36363	0.40673	0.38593	0.38593	0.29542	0.38862	0.34963	0.32413	0.35484	0.38537	0.35524	0.32402	0.34212	0.33732	0.29576	0.36724	0.3877	0.35604	0.44961	0.34612	0.37481	0.37481	0.41004	0.26958	0.33733
1070.2	0.35397	0.40808	0.28464	0.36169	0.30359	0.35728	0.36886	0.38048	0.34454	0.26155	0.40542	0.38348	0.44772	0.39322	0.39322	0.28876	0.37754	0.3584	0.33227	0.34976	0.39823	0.37564	0.34021	0.35554	0.33628	0.28863	0.38638	0.39127	0.38957	0.46153	0.36412	0.3652	0.3652	0.42213	0.28193	0.3757
1071.2	0.34266	0.403	0.29601	0.35262	0.30485	0.34824	0.3292	0.35632	0.33705	0.23956	0.39966	0.37974	0.43404	0.39795	0.39795	0.25932	0.36899	0.32421	0.3248	0.33086	0.37874	0.36456	0.34302	0.32817	0.31945	0.2871	0.38633	0.3829	0.40179	0.42699	0.34303	0.37361	0.37361	0.41395	0.28148	0.35671
1072.1	0.34807	0.42922	0.31817	0.34319	0.33588	0.34379	0.31758	0.35547	0.33818	0.25781	0.40415	0.38689	0.43246	0.38796	0.38796	0.26497	0.38881	0.31736	0.347	0.32936	0.36602	0.39547	0.35547	0.34691	0.29603	0.29713	0.38487	0.39967	0.40353	0.4084	0.357	0.37952	0.37952	0.43187	0.30464	0.34306
1073	0.3701	0.43988	0.3278	0.36139	0.34576	0.363	0.34582	0.35452	0.35711	0.27443	0.4047	0.37511	0.47049	0.42193	0.42193	0.27424	0.39225	0.345	0.38039	0.35108	0.39269	0.41452	0.36541	0.3573	0.30525	0.32836	0.39706	0.427	0.439	0.42258	0.38715	0.40396	0.40396	0.43614	0.33391	0.37377
1073.9	0.37467	0.45563	0.32518	0.36239	0.3308	0.33117	0.34656	0.32626	0.35202	0.26876	0.41573	0.37106	0.48164	0.44355	0.44355	0.25325	0.38744	0.32436	0.37464	0.34721	0.39041	0.41521	0.3686	0.33919	0.2968	0.33295	0.40381	0.42047	0.41406	0.41431	0.36628	0.3989	0.3989	0.43484	0.34415	0.35223
1074.9	0.37767	0.44979	0.33202	0.35984	0.32988	0.31759	0.35008	0.29751	0.33993	0.24936	0.3957	0.35923	0.45906	0.44178	0.44178	0.26209	0.39312	0.3087	0.37317	0.34953	0.41601	0.42823	0.39236	0.32759	0.29324	0.32772	0.39652	0.4118	0.41268	0.41222	0.35184	0.39946	0.39946	0.43539	0.33925	0.36888
1075.8	0.39824	0.4618	0.32681	0.37937	0.33526	0.33288	0.38567	0.32274	0.32824	0.27636	0.41671	0.37524	0.45623	0.44355	0.44355	0.28866	0.40236	0.32423	0.38267	0.36469	0.44434	0.45025	0.38479	0.3453	0.28257	0.34642	0.39644	0.43089	0.41171	0.43295	0.37636	0.3956	0.3956	0.46917	0.33133	0.38304
1076.7	0.41893	0.47268	0.29815	0.38447	0.301	0.33444	0.37458	0.32585	0.32371	0.27524	0.41248	0.37316	0.48895	0.46589	0.46589	0.28481	0.39006	0.32713	0.36346	0.3754	0.45532	0.43295	0.38144	0.34732	0.30745	0.36141	0.39222	0.43414	0.39358	0.42964	0.37754	0.38398	0.38398	0.45962	0.32659	0.38068
1077.6	0.42533	0.47301	0.29552	0.36374	0.28761	0.32241	0.3369	0.31568	0.29135	0.25352	0.39461	0.36944	0.45458	0.44731	0.44731	0.2708	0.38542	0.32337	0.3433	0.33977	0.42228	0.41606	0.3434	0.3186	0.29942	0.33812	0.39056	0.41272	0.37423	0.41528	0.3392	0.36163	0.36163	0.44281	0.29555	0.33263
1078.6	0.44268	0.46834	0.30405	0.35993	0.31245	0.33769	0.34558	0.32443	0.30941	0.27139	0.38315	0.36608	0.4558	0.46753	0.46753	0.27527	0.39581	0.32498	0.33969	0.35115	0.43393	0.39438	0.3413	0.33066	0.31669	0.33918	0.38577	0.41743	0.40441	0.4135	0.35163	0.35139	0.35139	0.44202	0.29044	0.33824
1079.5	0.45196	0.49809	0.28202	0.3536	0.32306	0.34644	0.34247	0.33894	0.29419	0.26404	0.36664	0.36912	0.4757	0.47977	0.47977	0.26848	0.40097	0.31952	0.34706	0.34287	0.39535	0.36939	0.32377	0.34442	0.31675	0.33419	0.35983	0.40515	0.39397	0.41593	0.34898	0.34683	0.34683	0.42214	0.27779	0.31162
1080.4	0.45774	0.51225	0.28507	0.33215	0.332	0.33415	0.32305	0.32557	0.2932	0.25547	0.35709	0.34647	0.49695	0.49452	0.49452	0.26809	0.41132	0.31851	0.35165	0.35535	0.38085	0.35963	0.33675	0.33872	0.31415	0.33062	0.37505	0.39871	0.39022	0.401	0.32895	0.3323	0.3323	0.40967	0.27882	0.30876
1081.3	0.47511	0.51356	0.29646	0.33094	0.33601	0.3247	0.35102	0.30911	0.29687	0.24863	0.36245	0.34199	0.51984	0.52241	0.52241	0.28602	0.41935	0.31396	0.35859	0.32303	0.4034	0.3633	0.34126	0.33024	0.32509	0.32749	0.37035	0.39425	0.39684	0.40409	0.33279	0.34522	0.34522	0.42175	0.27196	0.31752
1082.2	0.48313	0.51235	0.28839	0.33387	0.32856	0.30194	0.34059	0.28417	0.28679	0.24317	0.35626	0.33561	0.56402	0.54676	0.54676	0.27475	0.38929	0.29753	0.35039	0.30679	0.41419	0.34212	0.35268	0.35919	0.31983	0.30138	0.35833	0.39592	0.37356	0.3902	0.34676	0.33882	0.33882	0.40917	0.26899	0.32547
1083.2	0.50261	0.53016	0.27422	0.34504	0.30615	0.30793	0.33713	0.28739	0.26527	0.22781	0.34588	0.33573	0.61329	0.55469	0.55469	0.29779	0.38914	0.30583	0.35057	0.30334	0.39293	0.35471	0.35422	0.36836	0.3245	0.27802	0.35697	0.39621	0.35529	0.39428	0.33941	0.32526	0.32526	0.43183	0.26653	0.32249
1084.1	0.51514	0.51331	0.26991	0.32934	0.284	0.28194	0.31173	0.25322	0.26947	0.22501	0.35394	0.32606	0.63831	0.55779	0.55779	0.286	0.36842	0.31397	0.32474	0.28019	0.38459	0.36165	0.34536	0.33333	0.30949	0.27482	0.36738	0.38112	0.36477	0.3705	0.3338	0.30199	0.30199	0.41755	0.26024	0.31336
1085	0.53308	0.51455	0.25603	0.31972	0.26261	0.26462	0.306	0.23141	0.28429	0.22147	0.35677	0.31901	0.68167	0.57233	0.57233	0.27311	0.34341	0.32408	0.30635	0.26271	0.38942	0.35243	0.32921	0.34213	0.30884	0.2639	0.34445	0.35939	0.37494	0.3707	0.33128	0.32225	0.32225	0.40257	0.25895	0.30659
1085.9	0.54711	0.51637	0.24963	0.33161	0.26967	0.25019	0.28519	0.26227	0.28476	0.21781	0.3611	0.30345	0.70155	0.56166	0.56166	0.26433	0.35923	0.31401	0.29358	0.26451	0.37478	0.34625	0.32421	0.33223	0.29689	0.25674	0.33692	0.37672	0.37763	0.36023	0.30185	0.31067	0.31067	0.39282	0.27101	0.29073
1086.8	0.54286	0.53044	0.25035	0.32255	0.27422	0.28036	0.30542	0.27407	0.29314	0.21163	0.3748	0.3095	0.68965	0.54352	0.54352	0.25682	0.35329	0.31544	0.29679	0.27923	0.35962	0.34484	0.33041	0.32327	0.29592	0.26661	0.32938	0.39418	0.3725	0.35851	0.28005	0.29526	0.29526	0.39907	0.28397	0.29374
1087.8	0.55351	0.51431	0.25456	0.31212	0.28651	0.26461	0.30427	0.28187	0.30898	0.20307	0.38328	0.30854	0.68337	0.52527	0.52527	0.23734	0.33363	0.30612	0.30528	0.27937	0.378	0.33386	0.31983	0.31503	0.28908	0.25324	0.3357	0.38871	0.38641	0.33313	0.29331	0.30536	0.30536	0.3702	0.28214	0.28527
1088.7	0.56261	0.5467	0.27061	0.32392	0.29985	0.29022	0.33198	0.30318	0.30604	0.20341	0.36918	0.31852	0.70401	0.55537	0.55537	0.24305	0.34172	0.32149	0.30714	0.29782	0.38175	0.3336	0.32616	0.30995	0.30106	0.28385	0.33846	0.38818	0.37265	0.33823	0.29467	0.31201	0.31201	0.37405	0.29436	0.27214
1089.6	0.55239	0.53816	0.26123	0.31503	0.29566	0.30582	0.32732	0.29745	0.27851	0.18934	0.35381	0.32682	0.69173	0.52754	0.52754	0.22346	0.33752	0.31183	0.29091	0.28252	0.35861	0.32468	0.31374	0.30181	0.303	0.27145	0.32719	0.36899	0.35941	0.32635	0.28643	0.29234	0.29234	0.35913	0.28743	0.26298
1090.5	0.55243	0.53999	0.26973	0.30272	0.29565	0.34677	0.33779	0.27199	0.28545	0.20786	0.35172	0.34358	0.691	0.52004	0.52004	0.21716	0.31454	0.33031	0.31612	0.29489	0.37489	0.35471	0.30268	0.31177	0.32886	0.2782	0.34932	0.36138	0.36589	0.354	0.33111	0.3023	0.3023	0.36919	0.2772	0.28453
1091.5	0.55297	0.5129	0.26095	0.29854	0.29664	0.32769	0.3243	0.27952	0.26511	0.21549	0.33295	0.33131	0.65828	0.48688	0.48688	0.21938	0.325	0.33257	0.30531	0.28831	0.34812	0.36073	0.29133	0.2765	0.31207	0.25241	0.335	0.32208	0.37621	0.35834	0.34656	0.29702	0.29702	0.35985	0.2596	0.25401
1092.4	0.54179	0.50181	0.26023	0.27283	0.30053	0.32501	0.3139	0.26464	0.24668	0.21446	0.31554	0.3108	0.63719	0.48149	0.48149	0.20674	0.33156	0.32474	0.27702	0.26853	0.32372	0.36223	0.27984	0.2368	0.32516	0.26596	0.33792	0.30477	0.37543	0.35697	0.32038	0.29522	0.29522	0.36632	0.25156	0.23379
1093.3	0.52399	0.47081	0.23805	0.27326	0.28486	0.29797	0.29927	0.25388	0.25447	0.21897	0.30937	0.29971	0.56546	0.45247	0.45247	0.19769	0.32663	0.29981	0.27677	0.23751	0.3296	0.34695	0.22341	0.24572	0.31423	0.24937	0.33449	0.31482	0.37881	0.3353	0.31709	0.3046	0.3046	0.37093	0.2316	0.26519
1094.2	0.51844	0.46813	0.23732	0.28743	0.28953	0.2737	0.30288	0.26418	0.2607	0.22987	0.3016	0.29533	0.53191	0.45298	0.45298	0.20435	0.34046	0.27152	0.28567	0.24447	0.33746	0.33585	0.22646	0.22297	0.3079	0.26313	0.33467	0.33385	0.36271	0.31853	0.3313	0.31374	0.31374	0.37477	0.22879	0.27301
1095.1	0.49289	0.44482	0.22952	0.28829	0.28816	0.25658	0.29438	0.24878	0.25721	0.20101	0.29568	0.28963	0.46889	0.41919	0.41919	0.19672	0.36963	0.26138	0.24914	0.23462	0.31651	0.30181	0.22271	0.20964	0.26344	0.24305	0.31316	0.31886	0.34884	0.29385	0.30679	0.30534	0.30534	0.36031	0.20733	0.27131
1096	0.47609	0.43658	0.22295	0.27817	0.26627	0.25103	0.29152	0.22717	0.27246	0.19436	0.27521	0.297	0.46379	0.41108	0.41108	0.20308	0.3521	0.2477	0.24341	0.22117	0.33082	0.28877	0.21332	0.23232	0.24762	0.2583	0.3333	0.32554	0.32216	0.27362	0.30033	0.29418	0.29418	0.35288	0.20292	0.3026
1097	0.43511	0.45401	0.22108	0.29983	0.2734	0.27144	0.29133	0.23012	0.28825	0.18586	0.29325	0.31168	0.42931	0.41184	0.41184	0.21587	0.3612	0.24666	0.25117	0.21511	0.33545	0.2754	0.22836	0.24307	0.20852	0.27357	0.32288	0.34547	0.31173	0.25442	0.30797	0.29315	0.29315	0.341	0.20948	0.33414
1097.9	0.416	0.44981	0.2263	0.3055	0.27588	0.31111	0.27197	0.22714	0.28495	0.18923	0.28584	0.29324	0.4191	0.37039	0.37039	0.21731	0.35629	0.25304	0.24147	0.21685	0.33931	0.28305	0.2403	0.21088	0.2175	0.26785	0.31982	0.35774	0.31175	0.30508	0.30477	0.28342	0.28342	0.33952	0.20138	0.30178
1098.8	0.40423	0.43456	0.23554	0.30977	0.28748	0.33625	0.28119	0.20972	0.28768	0.17693	0.30204	0.29133	0.39997	0.33993	0.33993	0.21019	0.35066	0.2676	0.23939	0.20042	0.34534	0.28492	0.22822	0.22701	0.21553	0.24584	0.35171	0.3505	0.32892	0.30879	0.29444	0.27672	0.27672	0.35124	0.20723	0.31069
1099.7	0.38371	0.43182	0.23826	0.30148	0.26887	0.33713	0.27223	0.21956	0.27828	0.17636	0.30635	0.29023	0.38749	0.33544	0.33544	0.20219	0.29727	0.25657	0.25112	0.206	0.35	0.27985	0.24527	0.2341	0.23221	0.24503	0.33924	0.35117	0.31721	0.32081	0.28943	0.26078	0.26078	0.32494	0.23004	0.31099
1100.6	0.37614	0.43628	0.25369	0.31172	0.27905	0.33591	0.28241	0.21035	0.25552	0.18476	0.33581	0.27479	0.37908	0.3307	0.3307	0.18293	0.29951	0.2416	0.24054	0.21637	0.33279	0.3092	0.24735	0.2116	0.24517	0.2399	0.33784	0.35973	0.33104	0.31673	0.29333	0.27331	0.27331	0.33686	0.23366	0.29235
1101.6	0.38387	0.42173	0.27378	0.32396	0.27171	0.33214	0.29403	0.22266	0.262	0.21353	0.34115	0.27645	0.36403	0.34212	0.34212	0.1857	0.28187	0.24617	0.26222	0.24421	0.36329	0.34201	0.23191	0.2261	0.25281	0.26193	0.36022	0.36091	0.31924	0.34749	0.30239	0.28865	0.28865	0.3447	0.22183	0.2923
1102.5	0.37495	0.41149	0.27852	0.30623	0.26894	0.30651	0.31845	0.24776	0.26285	0.21437	0.35668	0.2936	0.35397	0.34323	0.34323	0.18105	0.26899	0.24234	0.28206	0.27967	0.35973	0.35393	0.25148	0.24522	0.24276	0.24554	0.3661	0.34717	0.29275	0.3267	0.3143	0.27516	0.27516	0.35022	0.23637	0.29798
1103.4	0.37368	0.41207	0.28487	0.30624	0.28181	0.315	0.30871	0.2645	0.25256	0.24327	0.35471	0.29595	0.35274	0.36663	0.36663	0.17792	0.27543	0.24696	0.28689	0.29692	0.36887	0.37338	0.28208	0.26379	0.26494	0.24104	0.36103	0.35692	0.29857	0.35541	0.31961	0.27081	0.27081	0.37029	0.24627	0.30286
1104.3	0.388	0.41886	0.29695	0.31542	0.31863	0.30918	0.33907	0.29016	0.26017	0.25763	0.36557	0.29608	0.36179	0.37847	0.37847	0.18554	0.31488	0.26459	0.2936	0.30032	0.37983	0.37812	0.29771	0.24854	0.26485	0.24044	0.38157	0.37083	0.32928	0.3351	0.32799	0.30595	0.30595	0.3945	0.268	0.2935
1105.2	0.3787	0.41161	0.29121	0.31868	0.31559	0.32183	0.33227	0.311	0.27836	0.27662	0.34837	0.30173	0.33316	0.37392	0.37392	0.18946	0.29616	0.27556	0.30768	0.31215	0.39248	0.36691	0.30232	0.25119	0.26211	0.23893	0.38069	0.36278	0.32496	0.33821	0.33109	0.3074	0.3074	0.39309	0.28017	0.29801
1106.1	0.38484	0.42078	0.28169	0.32684	0.31602	0.32887	0.33841	0.29989	0.27534	0.27614	0.35103	0.30954	0.34695	0.36545	0.36545	0.18643	0.297	0.28683	0.2874	0.30759	0.37518	0.36122	0.31545	0.27506	0.30298	0.24202	0.36229	0.37954	0.34516	0.36256	0.33294	0.30055	0.30055	0.40153	0.30975	0.31534
1107.1	0.39455	0.42627	0.30102	0.34225	0.33285	0.3432	0.32693	0.29382	0.28577	0.28022	0.34685	0.32332	0.35416	0.37861	0.37861	0.19944	0.30767	0.29039	0.27623	0.27678	0.37959	0.33139	0.315	0.31083	0.31859	0.25868	0.37636	0.39507	0.36214	0.35122	0.3279	0.33351	0.33351	0.40199	0.30527	0.34401
1108	0.39846	0.41914	0.30184	0.32843	0.32303	0.322	0.34311	0.28308	0.31264	0.26157	0.3373	0.31508	0.34385	0.34534	0.34534	0.19948	0.3146	0.28766	0.29911	0.25075	0.34101	0.30133	0.29218	0.27707	0.30572	0.26879	0.35214	0.39616	0.35758	0.31639	0.33099	0.34203	0.34203	0.37911	0.27964	0.32811
1108.9	0.39958	0.42075	0.29498	0.32465	0.30855	0.33905	0.32568	0.27969	0.33371	0.28909	0.33394	0.3127	0.35358	0.36113	0.36113	0.2037	0.30777	0.2812	0.30054	0.2503	0.35862	0.34268	0.29678	0.28613	0.31779	0.29782	0.34736	0.4016	0.36191	0.3339	0.33801	0.32825	0.32825	0.40099	0.27242	0.32947
1109.8	0.42302	0.42235	0.30436	0.32481	0.32577	0.36301	0.33265	0.28645	0.36132	0.29459	0.37572	0.32703	0.37928	0.36595	0.36595	0.21915	0.33515	0.32019	0.32238	0.27002	0.40025	0.36181	0.31594	0.30911	0.35546	0.30616	0.35497	0.42167	0.38973	0.36493	0.35097	0.36411	0.36411	0.41584	0.28142	0.3322
1110.7	0.42123	0.41809	0.31554	0.32205	0.30824	0.33391	0.31008	0.26591	0.36573	0.29544	0.38165	0.33706	0.37842	0.37296	0.37296	0.2143	0.33831	0.31765	0.33351	0.26155	0.3905	0.35234	0.31886	0.31547	0.32658	0.2881	0.36403	0.40603	0.3822	0.3235	0.34664	0.37604	0.37604	0.40906	0.27268	0.31963
1111.6	0.43273	0.40773	0.31341	0.33453	0.28449	0.32282	0.31873	0.2389	0.36941	0.31022	0.39133	0.3289	0.39231	0.39166	0.39166	0.21735	0.36966	0.31322	0.33556	0.30548	0.37424	0.37208	0.33624	0.33759	0.32639	0.28544	0.3569	0.4211	0.38705	0.312	0.34068	0.34597	0.34597	0.40813	0.27662	0.31519
1112.6	0.45326	0.4374	0.35243	0.37483	0.26657	0.35584	0.33933	0.26203	0.37674	0.33674	0.42196	0.37026	0.43026	0.44182	0.44182	0.2541	0.36657	0.34425	0.35547	0.34112	0.40718	0.44096	0.35722	0.40311	0.3643	0.32217	0.40385	0.44535	0.39223	0.3476	0.37217	0.36071	0.36071	0.43334	0.29438	0.35448
1113.5	0.45487	0.42663	0.36178	0.38294	0.24777	0.32641	0.33054	0.2427	0.35595	0.30436	0.40883	0.38844	0.40459	0.41493	0.41493	0.25911	0.34875	0.33552	0.3568	0.35469	0.3751	0.40774	0.32794	0.4107	0.32622	0.29973	0.41832	0.4358	0.3562	0.31597	0.36383	0.3518	0.3518	0.41332	0.27257	0.37003
1114.4	0.45668	0.45241	0.38197	0.39635	0.22429	0.29492	0.34455	0.25334	0.33602	0.29811	0.39218	0.40438	0.41488	0.45545	0.45545	0.2664	0.36501	0.30972	0.35013	0.35562	0.36305	0.40402	0.32713	0.42969	0.32611	0.33522	0.43145	0.45825	0.34973	0.30068	0.36034	0.34876	0.34876	0.42845	0.28069	0.38798
1115.3	0.49504	0.46733	0.39533	0.39594	0.25121	0.33281	0.37558	0.29488	0.33852	0.31927	0.41379	0.40921	0.44802	0.46087	0.46087	0.29409	0.39633	0.32742	0.37365	0.38258	0.3861	0.44785	0.35196	0.42665	0.36802	0.37447	0.44821	0.4815	0.3623	0.34132	0.37561	0.36287	0.36287	0.46086	0.30581	0.40821
1116.2	0.50934	0.48277	0.40187	0.38193	0.27758	0.33867	0.40099	0.31996	0.34974	0.31629	0.42921	0.42289	0.43384	0.45767	0.45767	0.29129	0.37699	0.35706	0.39177	0.36814	0.42581	0.46315	0.35362	0.41621	0.36326	0.37423	0.46145	0.48052	0.39539	0.36423	0.39931	0.41729	0.41729	0.4666	0.3265	0.40895
1117.1	0.52798	0.50367	0.40463	0.3861	0.30766	0.34069	0.41417	0.37356	0.37747	0.32485	0.46393	0.43485	0.42255	0.47727	0.47727	0.3052	0.42303	0.38249	0.39902	0.41913	0.44721	0.47007	0.37704	0.40903	0.38374	0.42471	0.47498	0.52106	0.40337	0.37235	0.40341	0.44377	0.44377	0.49128	0.37575	0.42285
1118	0.537	0.50357	0.40347	0.39584	0.32362	0.36553	0.431	0.39277	0.40037	0.33448	0.48076	0.43095	0.44679	0.49591	0.49591	0.30559	0.43625	0.41314	0.41454	0.39971	0.47656	0.49329	0.39807	0.41387	0.43223	0.45803	0.48908	0.54028	0.4296	0.418	0.43558	0.47809	0.47809	0.51246	0.38666	0.43895
1119	0.55426	0.49953	0.41492	0.39863	0.36258	0.3928	0.43801	0.40756	0.4283	0.353	0.50873	0.45188	0.44507	0.51916	0.51916	0.31769	0.44334	0.44356	0.42634	0.42095	0.49345	0.51468	0.42533	0.43469	0.44353	0.47337	0.52325	0.53646	0.45856	0.45608	0.43489	0.4891	0.4891	0.52762	0.41249	0.46789
1119.9	0.55635	0.51301	0.41679	0.41878	0.37887	0.41025	0.45037	0.41006	0.45806	0.34685	0.53374	0.46322	0.43774	0.55358	0.55358	0.32342	0.46848	0.46538	0.43344	0.46022	0.53104	0.49952	0.45526	0.4768	0.46405	0.4859	0.53668	0.54318	0.49632	0.48451	0.44632	0.50246	0.50246	0.53055	0.42609	0.47402
1120.8	0.56305	0.50759	0.41589	0.42854	0.368	0.43867	0.4265	0.41783	0.47116	0.36339	0.56295	0.48101	0.44877	0.56839	0.56839	0.34838	0.50021	0.48045	0.44539	0.48484	0.5354	0.52757	0.4628	0.47853	0.50174	0.52207	0.54374	0.54123	0.50076	0.51771	0.46049	0.50141	0.50141	0.54933	0.42671	0.49429
1121.7	0.56235	0.50801	0.40958	0.43583	0.38184	0.44976	0.43103	0.42412	0.47391	0.37593	0.57298	0.48444	0.46322	0.58727	0.58727	0.37074	0.50001	0.46909	0.48138	0.48888	0.55651	0.53667	0.48549	0.5203	0.52245	0.53347	0.56794	0.53362	0.55096	0.55366	0.48982	0.53122	0.53122	0.55142	0.43999	0.51993
1122.6	0.56915	0.54264	0.4375	0.43869	0.39181	0.46629	0.46428	0.44537	0.49012	0.39975	0.59126	0.50104	0.49998	0.60986	0.60986	0.38158	0.53751	0.48782	0.49976	0.52509	0.56248	0.55428	0.50456	0.57214	0.56008	0.56991	0.59037	0.55385	0.58775	0.57261	0.49639	0.55146	0.55146	0.57905	0.48422	0.53771
1123.5	0.55829	0.53579	0.42669	0.45403	0.40491	0.48253	0.47054	0.46674	0.51146	0.39119	0.5811	0.49689	0.53746	0.59194	0.59194	0.40605	0.56985	0.51152	0.51049	0.54363	0.58069	0.55728	0.52032	0.57411	0.60382	0.60156	0.5772	0.57941	0.58244	0.59801	0.53387	0.57294	0.57294	0.59786	0.48347	0.54074
1124.5	0.5336	0.51599	0.42815	0.44402	0.40589	0.47972	0.49529	0.49903	0.52022	0.39943	0.57018	0.49411	0.54402	0.57766	0.57766	0.40879	0.56169	0.52376	0.52259	0.5377	0.58608	0.55961	0.52753	0.58281	0.595	0.62456	0.60558	0.58713	0.59243	0.61338	0.57308	0.5929	0.5929	0.61186	0.48788	0.57927
1125.4	0.52455	0.53795	0.45763	0.45267	0.43085	0.47074	0.52732	0.55454	0.54816	0.40637	0.57779	0.49171	0.57348	0.60427	0.60427	0.40979	0.56773	0.521	0.53889	0.56919	0.60716	0.56377	0.56266	0.61232	0.62631	0.66175	0.62886	0.61465	0.62268	0.60647	0.60178	0.61523	0.61523	0.64291	0.5202	0.61437
1126.3	0.51909	0.53311	0.47328	0.44357	0.43353	0.48137	0.52355	0.5706	0.57416	0.40926	0.59644	0.49949	0.58165	0.62099	0.62099	0.40639	0.58082	0.56501	0.5238	0.59474	0.63757	0.56736	0.58326	0.61723	0.62905	0.69955	0.64283	0.63364	0.61928	0.63194	0.61231	0.62634	0.62634	0.67156	0.52513	0.63475
1127.2	0.49467	0.53369	0.45969	0.44317	0.436	0.49729	0.52642	0.60731	0.58163	0.41496	0.61367	0.50743	0.57106	0.65991	0.65991	0.42226	0.57664	0.57974	0.5401	0.63537	0.66395	0.57539	0.60372	0.62822	0.64945	0.7208	0.6423	0.64539	0.63166	0.67263	0.64823	0.63194	0.63194	0.67203	0.52606	0.65246
1128.1	0.48446	0.54831	0.46248	0.43126	0.42648	0.48199	0.54477	0.61672	0.58522	0.43163	0.65862	0.50717	0.58152	0.69548	0.69548	0.4098	0.59464	0.5651	0.56732	0.6303	0.6766	0.60556	0.61115	0.64952	0.67202	0.739	0.65956	0.65671	0.67606	0.68035	0.66018	0.63749	0.63749	0.68455	0.54983	0.66572
1129	0.48722	0.56631	0.469	0.44506	0.45248	0.50038	0.54709	0.621	0.59907	0.43847	0.65818	0.5317	0.60961	0.72774	0.72774	0.43785	0.61507	0.59912	0.58377	0.6581	0.68383	0.64868	0.59621	0.67119	0.72012	0.77363	0.66659	0.67894	0.6895	0.707	0.6786	0.64989	0.64989	0.72316	0.566	0.69519
1129.9	0.46554	0.54983	0.43117	0.44612	0.44519	0.51279	0.54989	0.60127	0.58103	0.42616	0.62957	0.521	0.59511	0.71893	0.71893	0.45257	0.62491	0.61483	0.57863	0.66744	0.67105	0.65689	0.59102	0.66204	0.71246	0.79046	0.67581	0.67016	0.68884	0.74295	0.67805	0.64101	0.64101	0.72278	0.54453	0.67891
1130.9	0.43542	0.53263	0.40301	0.43319	0.4314	0.49274	0.57422	0.55389	0.55347	0.41219	0.59253	0.4876	0.59053	0.70523	0.70523	0.46051	0.62337	0.5833	0.59503	0.62981	0.64896	0.6515	0.5736	0.64201	0.70906	0.7685	0.6634	0.65462	0.69502	0.74158	0.69613	0.62639	0.62639	0.69795	0.52703	0.65833
1131.8	0.43272	0.50947	0.39352	0.4341	0.44164	0.49392	0.58172	0.54007	0.54514	0.41371	0.57679	0.48355	0.59585	0.6878	0.6878	0.48236	0.64053	0.59813	0.59075	0.64388	0.6538	0.65904	0.59715	0.62162	0.71217	0.74893	0.65193	0.65856	0.71014	0.75127	0.68231	0.6484	0.6484	0.71663	0.53292	0.66914
1132.7	0.40714	0.50218	0.3779	0.42715	0.44028	0.49942	0.57954	0.5289	0.53369	0.39986	0.55508	0.48119	0.57021	0.68678	0.68678	0.48737	0.63331	0.60102	0.57689	0.65912	0.63551	0.64716	0.62694	0.62537	0.68074	0.75154	0.65182	0.64178	0.70528	0.72693	0.673	0.6383	0.6383	0.70785	0.52896	0.65959
1133.6	0.37191	0.48913	0.35961	0.42086	0.42552	0.47753	0.56276	0.51785	0.53108	0.39833	0.54576	0.46569	0.5506	0.66384	0.66384	0.46624	0.61457	0.58176	0.56841	0.64851	0.62565	0.6325	0.62641	0.59966	0.63306	0.73591	0.64079	0.63136	0.69962	0.69512	0.64266	0.64396	0.64396	0.68746	0.5059	0.64075
1134.5	0.35922	0.49313	0.37156	0.42294	0.42935	0.47722	0.56071	0.52866	0.53634	0.40111	0.56703	0.48252	0.57485	0.67743	0.67743	0.46767	0.61706	0.5908	0.58258	0.63739	0.64121	0.63717	0.63715	0.62295	0.63981	0.74103	0.6574	0.64622	0.7098	0.70092	0.65329	0.66967	0.66967	0.69134	0.52772	0.65298
1135.4	0.34072	0.49023	0.36889	0.43037	0.43403	0.49798	0.55234	0.55832	0.55944	0.40608	0.58203	0.50855	0.60588	0.68209	0.68209	0.45994	0.62063	0.60759	0.5745	0.65949	0.65095	0.64159	0.6415	0.63656	0.64422	0.7405	0.66673	0.6602	0.72777	0.70348	0.64024	0.68541	0.68541	0.71676	0.54547	0.64939
1136.3	0.30907	0.47939	0.36114	0.41926	0.41577	0.47308	0.53254	0.52226	0.5593	0.3953	0.58163	0.50117	0.58878	0.67764	0.67764	0.44277	0.58881	0.57675	0.57126	0.62058	0.65422	0.64453	0.60737	0.63397	0.61829	0.75724	0.69542	0.64001	0.70788	0.67695	0.63285	0.6728	0.6728	0.70705	0.54403	0.61555
1137.2	0.31306	0.47049	0.38309	0.41773	0.41421	0.47278	0.5353	0.53289	0.56764	0.40538	0.59802	0.50799	0.60835	0.64545	0.64545	0.44446	0.56641	0.5858	0.58918	0.63668	0.66576	0.63164	0.57411	0.61162	0.63419	0.7578	0.69507	0.63144	0.69499	0.70497	0.65174	0.67989	0.67989	0.70544	0.53994	0.62608
1138.1	0.28556	0.43352	0.36471	0.38629	0.38604	0.46303	0.52067	0.4809	0.53879	0.37173	0.58521	0.49112	0.58473	0.60653	0.60653	0.42845	0.55444	0.54925	0.57274	0.59488	0.63759	0.60737	0.56412	0.59108	0.63173	0.72632	0.66414	0.59788	0.66887	0.67881	0.65305	0.64346	0.64346	0.66989	0.5324	0.60369
1139.1	0.26481	0.43873	0.34969	0.3911	0.40727	0.45693	0.53636	0.46617	0.52117	0.36457	0.57625	0.49049	0.57716	0.58697	0.58697	0.42297	0.55233	0.53108	0.57791	0.58403	0.62475	0.59045	0.55158	0.57351	0.62298	0.71222	0.63846	0.59128	0.66052	0.64238	0.65436	0.60906	0.60906	0.65534	0.51653	0.61135
1140	0.26693	0.42566	0.3487	0.38284	0.38614	0.45098	0.50837	0.42753	0.484	0.36206	0.57946	0.46985	0.53719	0.56663	0.56663	0.41225	0.53202	0.51512	0.54633	0.5563	0.59435	0.58636	0.53651	0.55126	0.61285	0.6784	0.59862	0.54681	0.63495	0.61999	0.62806	0.57932	0.57932	0.64907	0.51042	0.6164
1140.9	0.27766	0.43165	0.35415	0.37293	0.4032	0.45759	0.51474	0.44174	0.47014	0.3582	0.59266	0.48292	0.53258	0.5664	0.5664	0.41073	0.54632	0.5218	0.53879	0.53431	0.5778	0.56686	0.54154	0.55259	0.60189	0.66314	0.58178	0.55579	0.63843	0.61628	0.62787	0.57211	0.57211	0.6421	0.50791	0.62807
1141.8	0.2398	0.3993	0.31326	0.34917	0.39069	0.45464	0.4851	0.3971	0.43611	0.33437	0.53381	0.45704	0.48796	0.55901	0.55901	0.38935	0.5291	0.50046	0.49938	0.45333	0.55352	0.5537	0.51235	0.53395	0.54004	0.60333	0.54488	0.52521	0.61333	0.56978	0.5892	0.54492	0.54492	0.60686	0.46489	0.59585
1142.7	0.26283	0.4329	0.33012	0.36281	0.404	0.477	0.50088	0.44958	0.41731	0.36688	0.53237	0.46859	0.51057	0.57584	0.57584	0.40003	0.53105	0.5168	0.49408	0.47449	0.57048	0.57361	0.51521	0.52663	0.54852	0.60672	0.55174	0.54447	0.62116	0.57214	0.56839	0.53926	0.53926	0.62101	0.46944	0.59345
1143.6	0.26388	0.41102	0.33611	0.32969	0.36728	0.46448	0.48221	0.43524	0.40734	0.36595	0.49795	0.42852	0.48198	0.54442	0.54442	0.37269	0.49278	0.51724	0.44127	0.45503	0.58274	0.56384	0.47701	0.4828	0.5179	0.55915	0.54235	0.51571	0.5773	0.58813	0.54355	0.53802	0.53802	0.60009	0.45376	0.54887
1144.5	0.26001	0.40902	0.34807	0.32078	0.37302	0.47261	0.49673	0.46728	0.41449	0.37473	0.47252	0.42296	0.49736	0.50899	0.50899	0.36724	0.49009	0.51302	0.46979	0.46165	0.60285	0.56359	0.48217	0.45456	0.50873	0.54753	0.53917	0.5317	0.57794	0.57421	0.5424	0.5345	0.5345	0.58037	0.43608	0.52919
1145.5	0.25783	0.40072	0.33282	0.32134	0.36814	0.48182	0.45917	0.46822	0.40225	0.35664	0.43435	0.39745	0.50155	0.4923	0.4923	0.34697	0.47993	0.49135	0.43804	0.44904	0.57656	0.54202	0.44731	0.42091	0.49966	0.5208	0.51883	0.51351	0.5487	0.54828	0.49209	0.49722	0.49722	0.532	0.41138	0.48584
1146.4	0.2796	0.39875	0.34683	0.32757	0.35764	0.47076	0.4474	0.48679	0.39998	0.33796	0.41768	0.40386	0.51431	0.45406	0.45406	0.33112	0.48696	0.47349	0.42445	0.47705	0.56627	0.52193	0.43059	0.40348	0.52895	0.47533	0.513	0.49879	0.5199	0.55136	0.46298	0.49115	0.49115	0.50595	0.40636	0.46614
1147.3	0.26307	0.3754	0.32932	0.31704	0.32104	0.44113	0.42152	0.44313	0.39162	0.29621	0.39488	0.37005	0.48149	0.43074	0.43074	0.31286	0.46504	0.44371	0.40347	0.42018	0.52301	0.48175	0.40026	0.35003	0.4774	0.41145	0.50436	0.45397	0.47877	0.53168	0.43643	0.47374	0.47374	0.48409	0.37263	0.40155
1148.2	0.27373	0.35485	0.31372	0.30662	0.31278	0.43156	0.42069	0.42109	0.36734	0.26691	0.39161	0.38316	0.48982	0.43219	0.43219	0.29607	0.45032	0.41492	0.42347	0.39256	0.47789	0.44389	0.37885	0.34778	0.46301	0.38338	0.44887	0.42934	0.46907	0.48244	0.40588	0.43891	0.43891	0.47079	0.36185	0.39076
1149.1	0.26916	0.34346	0.28575	0.29437	0.30052	0.39639	0.39571	0.3684	0.32689	0.23088	0.35734	0.36863	0.47159	0.4346	0.4346	0.26643	0.42164	0.38555	0.37558	0.38354	0.44452	0.41987	0.34244	0.32733	0.42297	0.35428	0.42384	0.38398	0.41503	0.43888	0.35175	0.40308	0.40308	0.44039	0.32929	0.35126
1150	0.25349	0.32536	0.28132	0.29254	0.29591	0.3617	0.38446	0.3201	0.32479	0.22016	0.33723	0.36701	0.45113	0.41477	0.41477	0.26131	0.40972	0.36203	0.36003	0.35016	0.42661	0.40071	0.32557	0.28882	0.39292	0.31366	0.38825	0.34965	0.38585	0.38542	0.33312	0.39128	0.39128	0.42943	0.29378	0.33975
1150.9	0.25548	0.35139	0.27221	0.29721	0.29042	0.36444	0.39591	0.28997	0.30625	0.21749	0.35039	0.34571	0.42479	0.42359	0.42359	0.26223	0.39668	0.36572	0.36405	0.29791	0.39137	0.3819	0.32344	0.27026	0.34814	0.31003	0.37187	0.3394	0.37704	0.35721	0.32729	0.34551	0.34551	0.41114	0.27961	0.3195
1151.8	0.25633	0.35585	0.26466	0.29982	0.30911	0.35984	0.38406	0.30055	0.30803	0.21059	0.34737	0.35421	0.41113	0.41241	0.41241	0.25811	0.38398	0.36621	0.35716	0.29295	0.3833	0.37804	0.30676	0.28391	0.35973	0.32528	0.34026	0.33461	0.37373	0.34659	0.32803	0.31267	0.31267	0.39742	0.2727	0.34448
1152.7	0.25777	0.38775	0.27251	0.32065	0.33642	0.36133	0.3782	0.32799	0.32978	0.22634	0.37103	0.3515	0.41722	0.4204	0.4204	0.26502	0.40313	0.37198	0.33947	0.31145	0.37765	0.38144	0.32521	0.27624	0.3656	0.34318	0.35589	0.3417	0.37633	0.34535	0.32263	0.31036	0.31036	0.37511	0.27289	0.32983
1153.6	0.24281	0.39596	0.26051	0.31374	0.3485	0.35987	0.3549	0.33302	0.33785	0.20376	0.36453	0.34042	0.3907	0.40696	0.40696	0.24999	0.41369	0.36953	0.32381	0.25927	0.34778	0.3425	0.30004	0.25117	0.33674	0.32183	0.33914	0.31871	0.38025	0.33876	0.3234	0.31094	0.31094	0.34043	0.25332	0.30893
1154.5	0.25683	0.42095	0.27246	0.31415	0.34999	0.38402	0.37426	0.34247	0.32823	0.19906	0.37514	0.34171	0.36903	0.4034	0.4034	0.23975	0.4095	0.38007	0.32819	0.27553	0.33477	0.347	0.31591	0.25745	0.31533	0.32172	0.34258	0.32361	0.36466	0.35369	0.33239	0.29902	0.29902	0.34236	0.26409	0.31683
1155.4	0.24362	0.41083	0.2741	0.31552	0.34023	0.35358	0.35534	0.35799	0.32887	0.19871	0.36669	0.33889	0.36213	0.39095	0.39095	0.22573	0.37743	0.35211	0.31153	0.27481	0.32947	0.34602	0.29839	0.2446	0.28616	0.3256	0.32445	0.3304	0.35151	0.31263	0.33129	0.31607	0.31607	0.33909	0.27622	0.3139
1156.4	0.25439	0.40491	0.27551	0.31644	0.35517	0.36098	0.37211	0.36117	0.32282	0.20387	0.37904	0.35402	0.36877	0.40814	0.40814	0.22637	0.39892	0.34954	0.3098	0.29061	0.31585	0.33022	0.30024	0.24143	0.26206	0.31215	0.32673	0.32624	0.36599	0.3007	0.30836	0.31619	0.31619	0.31111	0.26329	0.30091
1157.3	0.24617	0.38925	0.25182	0.29733	0.3196	0.36433	0.34672	0.31216	0.28098	0.19102	0.34766	0.34787	0.32785	0.3582	0.3582	0.21294	0.33827	0.33267	0.2931	0.25033	0.2972	0.31358	0.27107	0.21477	0.21187	0.26208	0.29918	0.29458	0.31655	0.27215	0.25932	0.29111	0.29111	0.29715	0.24075	0.28006
1158.2	0.25918	0.38073	0.26482	0.30023	0.31023	0.35459	0.35441	0.29403	0.27381	0.20028	0.35362	0.36366	0.31276	0.32694	0.32694	0.23156	0.30276	0.30973	0.29224	0.23691	0.2928	0.30282	0.26548	0.23585	0.19568	0.23042	0.29232	0.30167	0.28835	0.24752	0.24827	0.26937	0.26937	0.29034	0.24001	0.28938
1159.1	0.24594	0.38886	0.26176	0.28023	0.30145	0.35806	0.33366	0.31305	0.28886	0.18891	0.36173	0.36123	0.31541	0.32747	0.32747	0.23044	0.30617	0.29957	0.29897	0.24558	0.27967	0.29268	0.25764	0.24188	0.18956	0.21976	0.29409	0.28341	0.28727	0.24211	0.2421	0.26094	0.26094	0.26597	0.22217	0.26743
1160	0.25281	0.40139	0.25583	0.27312	0.3235	0.38422	0.34536	0.29607	0.29342	0.19391	0.3812	0.35341	0.32735	0.32407	0.32407	0.23169	0.31837	0.30559	0.29545	0.26435	0.27921	0.28551	0.25456	0.23881	0.204	0.1992	0.30147	0.27421	0.29437	0.24428	0.24133	0.23667	0.23667	0.26804	0.2078	0.25532
1160.9	0.23388	0.39361	0.24426	0.2434	0.2775	0.368	0.31667	0.26421	0.27598	0.18426	0.3407	0.31307	0.29232	0.27979	0.27979	0.202	0.27533	0.26879	0.27639	0.23236	0.26484	0.26371	0.23673	0.21558	0.17494	0.16847	0.2757	0.24532	0.24113	0.22128	0.23393	0.21115	0.21115	0.2546	0.20027	0.21844
1161.8	0.23131	0.38012	0.26208	0.24034	0.27429	0.35544	0.30749	0.29212	0.29164	0.18851	0.33162	0.29251	0.2741	0.27044	0.27044	0.19351	0.30438	0.26787	0.27265	0.24816	0.26028	0.26692	0.23476	0.20749	0.18301	0.15411	0.28741	0.23823	0.2517	0.22594	0.24897	0.20831	0.20831	0.25699	0.19443	0.19996
1162.7	0.22735	0.37124	0.25037	0.23951	0.27071	0.3588	0.30544	0.30097	0.29761	0.18511	0.32094	0.2814	0.27916	0.28035	0.28035	0.17584	0.33374	0.26995	0.27217	0.27397	0.25933	0.27618	0.23221	0.17649	0.18714	0.1746	0.29776	0.25121	0.27939	0.23084	0.24127	0.2147	0.2147	0.25235	0.1898	0.17498
1163.6	0.22625	0.35298	0.23845	0.24864	0.24981	0.33406	0.29517	0.26093	0.27107	0.18893	0.28237	0.26368	0.27147	0.2562	0.2562	0.15768	0.31967	0.25439	0.2338	0.22514	0.25376	0.27418	0.19982	0.15984	0.18904	0.15137	0.28801	0.25092	0.26541	0.19528	0.22908	0.2081	0.2081	0.25393	0.19038	0.15204
1164.5	0.23317	0.35642	0.24933	0.24988	0.23023	0.32355	0.27022	0.25488	0.27583	0.19051	0.29113	0.27909	0.25312	0.27984	0.27984	0.16135	0.30361	0.26139	0.21983	0.21476	0.26387	0.29596	0.21134	0.15482	0.16915	0.173	0.29848	0.25361	0.25387	0.19873	0.19391	0.22597	0.22597	0.27133	0.20173	0.16026
1165.4	0.2334	0.34498	0.24405	0.24755	0.23372	0.30818	0.27507	0.24032	0.26367	0.19675	0.30317	0.29764	0.25223	0.27807	0.27807	0.16665	0.29982	0.27337	0.20805	0.22101	0.24433	0.30283	0.20672	0.16193	0.16486	0.1704	0.2853	0.27324	0.2617	0.20158	0.18274	0.21653	0.21653	0.27191	0.19112	0.15943
1166.4	0.23928	0.32949	0.23689	0.24005	0.23637	0.31652	0.28577	0.22189	0.26141	0.19822	0.29948	0.32739	0.28258	0.30029	0.30029	0.17459	0.31615	0.27742	0.20896	0.20726	0.23733	0.29841	0.21481	0.18369	0.16509	0.17956	0.30343	0.3011	0.28582	0.20407	0.19121	0.22276	0.22276	0.25788	0.2041	0.20824
1167.3	0.23196	0.3352	0.23149	0.24068	0.2149	0.28672	0.26591	0.20276	0.24947	0.19023	0.29406	0.31481	0.25075	0.29459	0.29459	0.1669	0.28695	0.2489	0.19126	0.18283	0.22726	0.25897	0.21082	0.17047	0.16885	0.16553	0.27821	0.28642	0.26309	0.20139	0.19834	0.19374	0.19374	0.24682	0.20203	0.19966
1168.2	0.24553	0.30832	0.22701	0.23529	0.2047	0.27633	0.26943	0.19168	0.24572	0.18942	0.31143	0.31821	0.25515	0.30283	0.30283	0.19237	0.24747	0.23047	0.20541	0.18589	0.22372	0.25076	0.22071	0.1651	0.17668	0.16461	0.25263	0.30126	0.27882	0.21855	0.2054	0.17924	0.17924	0.25987	0.19124	0.22632
1169.1	0.23893	0.27909	0.1915	0.23198	0.19317	0.27368	0.24214	0.19044	0.21279	0.17175	0.28175	0.30641	0.26143	0.27131	0.27131	0.20546	0.24632	0.2185	0.19088	0.18721	0.19934	0.23774	0.21213	0.15525	0.19581	0.14252	0.23161	0.30144	0.26133	0.22644	0.20227	0.15788	0.15788	0.24841	0.16047	0.22307
1170	0.252	0.2896	0.19421	0.23696	0.19023	0.28086	0.2353	0.20798	0.23195	0.16416	0.29721	0.29727	0.263	0.28906	0.28906	0.20175	0.26025	0.20956	0.19723	0.18549	0.22671	0.24008	0.22023	0.16627	0.21043	0.16334	0.24815	0.29937	0.27764	0.23877	0.23284	0.17777	0.17777	0.25555	0.16635	0.24233
1170.9	0.2379	0.30225	0.18796	0.23731	0.16845	0.25519	0.23761	0.17625	0.2225	0.1371	0.28373	0.2619	0.2416	0.29264	0.29264	0.20239	0.22777	0.18277	0.1995	0.18544	0.2214	0.23219	0.20579	0.12565	0.21877	0.18034	0.22437	0.31015	0.26615	0.24338	0.23554	0.18684	0.18684	0.26562	0.13866	0.20924
1171.8	0.24156	0.2726	0.18835	0.21901	0.17375	0.26212	0.23496	0.1742	0.21007	0.15448	0.27521	0.2675	0.27245	0.28814	0.28814	0.21264	0.21946	0.19503	0.19383	0.19287	0.20931	0.28327	0.21027	0.15127	0.22039	0.19116	0.25573	0.32119	0.29254	0.24261	0.22845	0.17012	0.17012	0.28436	0.1432	0.21996
1172.7	0.22757	0.26764	0.18179	0.21575	0.19068	0.25104	0.23081	0.20103	0.20212	0.14004	0.26025	0.24842	0.27361	0.27313	0.27313	0.19321	0.22957	0.19804	0.19003	0.22556	0.2011	0.26216	0.21319	0.14726	0.21481	0.2213	0.28165	0.30805	0.30506	0.25789	0.23485	0.1742	0.1742	0.25139	0.14116	0.2072
1173.6	0.22588	0.23956	0.19412	0.20297	0.19865	0.23673	0.24618	0.15839	0.21434	0.13074	0.23709	0.22912	0.25881	0.26774	0.26774	0.17341	0.24791	0.17581	0.20106	0.21587	0.19641	0.23608	0.2003	0.13765	0.22144	0.21997	0.29995	0.31035	0.34669	0.26538	0.25141	0.18385	0.18385	0.23581	0.15427	0.19201
1174.5	0.21851	0.22276	0.18564	0.19208	0.19908	0.22982	0.23367	0.15168	0.19796	0.13312	0.21696	0.22016	0.26006	0.28292	0.28292	0.17436	0.24387	0.1652	0.17755	0.21701	0.18333	0.24652	0.19549	0.11589	0.22346	0.21217	0.3057	0.31135	0.34936	0.26815	0.2462	0.19939	0.19939	0.23037	0.1562	0.18084
1175.4	0.22984	0.21181	0.1779	0.18703	0.21663	0.21092	0.21188	0.15143	0.19513	0.14015	0.23495	0.22056	0.25658	0.29725	0.29725	0.16188	0.25605	0.15661	0.15496	0.20512	0.17923	0.25384	0.21332	0.14987	0.22123	0.21569	0.31056	0.2932	0.34609	0.2576	0.2449	0.1782	0.1782	0.21783	0.16467	0.1834
1176.3	0.22407	0.2166	0.17591	0.18432	0.22451	0.20111	0.20276	0.13678	0.21009	0.1269	0.24189	0.21504	0.2497	0.32777	0.32777	0.15452	0.29076	0.13426	0.15351	0.20542	0.18658	0.2364	0.21932	0.1504	0.24183	0.24332	0.30969	0.30102	0.34259	0.26289	0.25325	0.20435	0.20435	0.21281	0.1622	0.20959
1177.2	0.23202	0.19885	0.17268	0.18489	0.2046	0.21554	0.20326	0.10365	0.20525	0.13356	0.23861	0.22455	0.24557	0.33252	0.33252	0.17053	0.30614	0.13876	0.15756	0.18779	0.19003	0.24817	0.21615	0.17207	0.25666	0.23581	0.34081	0.31896	0.35645	0.26769	0.27523	0.1914	0.1914	0.24827	0.17509	0.21442
1178.1	0.23457	0.20413	0.16436	0.19242	0.2152	0.22349	0.1786	0.12214	0.20195	0.13592	0.22912	0.2351	0.2573	0.36167	0.36167	0.16336	0.29746	0.13979	0.15217	0.18333	0.19455	0.2662	0.21521	0.20138	0.26388	0.27014	0.34976	0.33829	0.36359	0.26814	0.30106	0.19152	0.19152	0.25562	0.17988	0.24742
1179	0.2332	0.20306	0.17313	0.19368	0.22422	0.21043	0.19123	0.098149	0.20066	0.11992	0.22093	0.23025	0.26347	0.33837	0.33837	0.15864	0.29332	0.12581	0.16321	0.18651	0.19625	0.24756	0.21049	0.20537	0.27953	0.2846	0.35803	0.35042	0.37211	0.2502	0.29836	0.17259	0.17259	0.24731	0.17932	0.2576
1179.9	0.23423	0.2052	0.17307	0.18705	0.21824	0.23236	0.18219	0.093359	0.207	0.124	0.22306	0.24281	0.25798	0.33185	0.33185	0.17229	0.2976	0.15897	0.18221	0.17721	0.21523	0.25467	0.20222	0.20825	0.2956	0.30322	0.361	0.37335	0.38715	0.26764	0.30975	0.19608	0.19608	0.27663	0.19727	0.27255
1180.8	0.23238	0.1932	0.15884	0.18967	0.19698	0.22048	0.18077	0.082458	0.1788	0.1193	0.22869	0.22551	0.24786	0.3231	0.3231	0.17857	0.24927	0.16078	0.18691	0.17463	0.21454	0.24676	0.2039	0.2035	0.30141	0.28713	0.35814	0.3676	0.38041	0.2532	0.32144	0.2035	0.2035	0.2854	0.20401	0.25221
1181.8	0.21961	0.21419	0.15958	0.1886	0.18912	0.22099	0.18725	0.1089	0.17399	0.11839	0.2353	0.22686	0.24195	0.31868	0.31868	0.17236	0.23913	0.16454	0.16583	0.17217	0.18619	0.25926	0.20221	0.20806	0.2967	0.28079	0.32424	0.3738	0.34937	0.24498	0.3204	0.23199	0.23199	0.27777	0.22084	0.25633
1182.6	0.20787	0.20372	0.15617	0.17087	0.16641	0.22929	0.22568	0.12293	0.1664	0.13027	0.25019	0.21537	0.22365	0.31651	0.31651	0.18782	0.22373	0.17733	0.16361	0.18993	0.18146	0.26073	0.21428	0.20663	0.29075	0.28513	0.31208	0.34659	0.32322	0.24478	0.32124	0.23492	0.23492	0.28864	0.22774	0.23202
1183.5	0.20521	0.17478	0.15301	0.16228	0.15088	0.23517	0.18375	0.1413	0.16802	0.12664	0.25282	0.21268	0.20766	0.31253	0.31253	0.19042	0.21718	0.18984	0.14812	0.17045	0.18759	0.25389	0.21573	0.20271	0.2657	0.26483	0.31882	0.34009	0.32159	0.25553	0.3026	0.24785	0.24785	0.29647	0.22826	0.21933
1184.4	0.18993	0.17441	0.16978	0.17043	0.14584	0.22972	0.19397	0.16949	0.16231	0.12363	0.25617	0.2174	0.20857	0.32695	0.32695	0.17661	0.21976	0.18441	0.14369	0.1912	0.18379	0.24609	0.20813	0.21197	0.26399	0.2586	0.34594	0.32354	0.31995	0.25689	0.30938	0.25344	0.25344	0.30435	0.23993	0.22635
1185.4	0.19409	0.18939	0.17074	0.15953	0.13731	0.25959	0.20627	0.17751	0.1614	0.126	0.23022	0.2205	0.20973	0.3401	0.3401	0.15572	0.21843	0.19084	0.14204	0.16677	0.18259	0.23851	0.20234	0.22576	0.24086	0.26382	0.34351	0.30745	0.30279	0.26737	0.30199	0.24547	0.24547	0.30271	0.24528	0.21415
1186.3	0.19801	0.17425	0.16188	0.14717	0.13773	0.22201	0.17864	0.14521	0.1747	0.12757	0.21902	0.20837	0.22053	0.34152	0.34152	0.13616	0.20909	0.17649	0.1447	0.15296	0.20096	0.22873	0.19906	0.19785	0.24061	0.27674	0.33679	0.27315	0.29996	0.24096	0.26521	0.23779	0.23779	0.30364	0.23311	0.19579
1187.2	0.18553	0.19515	0.16344	0.15131	0.13077	0.17934	0.15424	0.14419	0.17807	0.11286	0.20857	0.21377	0.20022	0.34792	0.34792	0.11779	0.20347	0.15293	0.13431	0.11833	0.18385	0.21658	0.18746	0.1859	0.20928	0.26626	0.3251	0.28889	0.28348	0.22098	0.25654	0.24449	0.24449	0.29107	0.22631	0.18656
1188.1	0.18929	0.21817	0.16772	0.16041	0.13339	0.18591	0.19329	0.14122	0.19409	0.14654	0.21151	0.21653	0.2326	0.36798	0.36798	0.10958	0.20791	0.14751	0.16243	0.12677	0.19944	0.24292	0.20179	0.21859	0.24489	0.29015	0.31946	0.28251	0.28211	0.2174	0.28003	0.26229	0.26229	0.30456	0.23247	0.22066
1189	0.18432	0.20791	0.13769	0.16712	0.12738	0.18734	0.17917	0.10245	0.2022	0.15367	0.18546	0.19718	0.22256	0.3263	0.3263	0.10577	0.18229	0.13183	0.14693	0.1114	0.1896	0.23776	0.21037	0.19273	0.2124	0.26621	0.28358	0.27268	0.26991	0.20425	0.26432	0.23685	0.23685	0.28749	0.21556	0.21323
1189.9	0.17523	0.2155	0.15098	0.19434	0.14655	0.17453	0.16831	0.1307	0.22838	0.17884	0.20248	0.20763	0.22529	0.33034	0.33034	0.11729	0.2148	0.13681	0.14306	0.13046	0.21053	0.27057	0.22847	0.18243	0.22248	0.26435	0.28644	0.27573	0.30355	0.21717	0.2575	0.2678	0.2678	0.30388	0.22968	0.2476
1190.8	0.16194	0.22072	0.15782	0.20237	0.1394	0.19121	0.16277	0.13764	0.22026	0.20138	0.20789	0.20214	0.21041	0.32062	0.32062	0.1072	0.21493	0.14385	0.1181	0.12293	0.23694	0.25834	0.238	0.19095	0.21121	0.22493	0.28585	0.26571	0.30208	0.2202	0.26061	0.28373	0.28373	0.30355	0.23493	0.25681
1191.7	0.16967	0.23363	0.15696	0.20837	0.14481	0.21315	0.1848	0.13495	0.23053	0.23266	0.22768	0.21295	0.23053	0.31004	0.31004	0.1153	0.21321	0.16457	0.11854	0.13489	0.2627	0.2586	0.25656	0.19809	0.22986	0.22333	0.28118	0.25336	0.31739	0.22743	0.25864	0.27129	0.27129	0.31626	0.24021	0.26206
1192.6	0.17304	0.23902	0.16035	0.21541	0.14921	0.22772	0.1914	0.12057	0.22765	0.23391	0.22849	0.20861	0.22542	0.28938	0.28938	0.12448	0.21754	0.1942	0.12043	0.13547	0.26237	0.25331	0.26626	0.17917	0.2241	0.18082	0.26974	0.25175	0.32006	0.2227	0.27535	0.26131	0.26131	0.31727	0.24412	0.24197
1193.5	0.18042	0.2621	0.17606	0.22181	0.17166	0.2427	0.20338	0.13457	0.23691	0.24949	0.23938	0.19928	0.25155	0.34287	0.34287	0.12878	0.22907	0.19344	0.11842	0.13248	0.28045	0.26469	0.26529	0.18977	0.24929	0.2036	0.28683	0.25718	0.3283	0.22003	0.2804	0.27806	0.27806	0.32773	0.24136	0.22963
1194.4	0.18108	0.24988	0.16503	0.21057	0.16688	0.27275	0.22878	0.11441	0.23496	0.25247	0.2441	0.19723	0.26001	0.31874	0.31874	0.12228	0.21415	0.2314	0.12731	0.14306	0.2782	0.25513	0.25826	0.19559	0.2461	0.19768	0.28054	0.25975	0.31323	0.22392	0.2893	0.25987	0.25987	0.3166	0.22968	0.20798
1195.3	0.19008	0.28073	0.17844	0.2221	0.18066	0.2983	0.27967	0.12927	0.26558	0.24769	0.26832	0.20323	0.27753	0.33788	0.33788	0.13176	0.23795	0.24844	0.18143	0.17863	0.28313	0.26403	0.27199	0.1967	0.24373	0.2285	0.30013	0.28316	0.31084	0.24723	0.303	0.25191	0.25191	0.2942	0.22196	0.21806
1196.2	0.20129	0.26902	0.19586	0.23512	0.2131	0.3356	0.30605	0.13457	0.28981	0.29018	0.28532	0.20104	0.30687	0.32566	0.32566	0.14701	0.27471	0.26039	0.22307	0.19001	0.31334	0.28816	0.31047	0.22284	0.29036	0.24933	0.33264	0.29229	0.35309	0.25926	0.31999	0.26209	0.26209	0.28949	0.2339	0.25437
1197.1	0.19499	0.26361	0.19562	0.24461	0.22896	0.32536	0.29127	0.15286	0.29828	0.31781	0.29098	0.20592	0.31366	0.33846	0.33846	0.14285	0.28833	0.24657	0.22219	0.21271	0.29665	0.28857	0.29744	0.22755	0.29724	0.27636	0.32788	0.30021	0.33934	0.26924	0.29815	0.25067	0.25067	0.29646	0.23098	0.24911
1198	0.20082	0.26961	0.21626	0.26906	0.23038	0.33215	0.30796	0.18718	0.32053	0.36323	0.32395	0.22828	0.32379	0.33429	0.33429	0.1509	0.29774	0.26032	0.25372	0.25009	0.30487	0.31386	0.33817	0.24011	0.30318	0.29284	0.33181	0.32096	0.35118	0.27687	0.30385	0.25885	0.25885	0.31118	0.2499	0.25079
1198.9	0.21326	0.27357	0.21999	0.26958	0.22272	0.3101	0.31304	0.17689	0.31667	0.38352	0.3338	0.23591	0.32198	0.33219	0.33219	0.15729	0.28883	0.22143	0.24038	0.2467	0.28319	0.32733	0.34357	0.24943	0.29058	0.30006	0.32061	0.31783	0.33532	0.25807	0.30888	0.24309	0.24309	0.30433	0.24992	0.25019
1199.8	0.23757	0.26925	0.2243	0.28056	0.2389	0.32627	0.31282	0.19517	0.34535	0.44831	0.33576	0.25263	0.32575	0.31712	0.31712	0.18936	0.29603	0.22758	0.24435	0.25627	0.28737	0.3509	0.33654	0.26417	0.3213	0.32183	0.33128	0.3442	0.36334	0.26961	0.312	0.27611	0.27611	0.34138	0.24964	0.2759
1200.7	0.21841	0.26383	0.21313	0.25364	0.20949	0.2925	0.27789	0.17923	0.35514	0.45027	0.3249	0.24958	0.30605	0.32392	0.32392	0.16532	0.26997	0.20644	0.22543	0.2665	0.27173	0.34375	0.2918	0.23879	0.2634	0.29304	0.3008	0.34063	0.32327	0.2493	0.28594	0.27672	0.27672	0.34021	0.22269	0.24144
1201.6	0.22874	0.28998	0.22686	0.25994	0.19952	0.30754	0.30933	0.16914	0.38944	0.48049	0.34444	0.26012	0.28403	0.32812	0.32812	0.16605	0.24163	0.21912	0.22132	0.26479	0.30381	0.37239	0.30917	0.22216	0.25738	0.31637	0.3285	0.34498	0.32105	0.25741	0.27671	0.29274	0.29274	0.34664	0.24584	0.24756
1202.5	0.22835	0.27798	0.21876	0.24745	0.16997	0.2982	0.31033	0.16697	0.41779	0.48618	0.32569	0.25958	0.27247	0.32694	0.32694	0.17799	0.23996	0.2182	0.23014	0.27117	0.31845	0.33663	0.29995	0.2199	0.27908	0.3176	0.33892	0.3363	0.30175	0.24964	0.29756	0.30144	0.30144	0.30665	0.2326	0.24492
1203.4	0.2402	0.29543	0.23346	0.26288	0.1879	0.32736	0.32591	0.18801	0.46557	0.52777	0.34454	0.27788	0.28409	0.31913	0.31913	0.19289	0.25514	0.24217	0.27554	0.27793	0.35271	0.33849	0.2882	0.2206	0.30646	0.30913	0.36042	0.37011	0.31955	0.2621	0.32202	0.32129	0.32129	0.31745	0.22825	0.27416
1204.3	0.22283	0.29147	0.22159	0.25083	0.17561	0.30294	0.30247	0.16221	0.45724	0.52893	0.34716	0.2657	0.26199	0.33842	0.33842	0.17175	0.23221	0.23641	0.26441	0.26597	0.32464	0.32933	0.28321	0.21275	0.28645	0.30901	0.33035	0.35574	0.29474	0.24227	0.31735	0.28344	0.28344	0.32189	0.22273	0.2461
1205.2	0.23936	0.29833	0.24046	0.269	0.165	0.30156	0.29617	0.15864	0.46488	0.55327	0.36814	0.26861	0.25012	0.33859	0.33859	0.17878	0.26033	0.2442	0.26601	0.24953	0.34569	0.33105	0.30052	0.23141	0.30611	0.32386	0.36399	0.35936	0.3168	0.24325	0.32329	0.29522	0.29522	0.32204	0.23721	0.24223
1206.1	0.22465	0.27555	0.23685	0.26923	0.15204	0.28091	0.28219	0.17335	0.47292	0.54969	0.37868	0.27069	0.24973	0.32326	0.32326	0.18544	0.27082	0.24912	0.29514	0.25138	0.34293	0.31974	0.30728	0.2344	0.29791	0.30465	0.36948	0.36552	0.33022	0.22846	0.33899	0.29279	0.29279	0.31244	0.23416	0.25832
1207	0.22104	0.2637	0.21858	0.25569	0.14083	0.26533	0.26635	0.15478	0.45735	0.53473	0.37633	0.26622	0.24175	0.29393	0.29393	0.1702	0.26808	0.25056	0.27598	0.2278	0.32178	0.35069	0.28029	0.21631	0.26748	0.27225	0.3553	0.36378	0.33418	0.22523	0.28886	0.27237	0.27237	0.33079	0.22418	0.25882
1207.9	0.2216	0.26273	0.22632	0.25144	0.15237	0.26442	0.26243	0.15017	0.46998	0.52123	0.37508	0.25398	0.25551	0.32447	0.32447	0.16528	0.28088	0.27253	0.26635	0.23967	0.32751	0.34829	0.29016	0.20224	0.28031	0.31627	0.37009	0.35669	0.34393	0.2474	0.26626	0.27828	0.27828	0.34844	0.22029	0.26025
1208.8	0.2319	0.26238	0.23507	0.24126	0.16697	0.26768	0.27477	0.16315	0.46791	0.50702	0.37831	0.2742	0.27076	0.33165	0.33165	0.16142	0.28683	0.26848	0.25993	0.26062	0.34877	0.33124	0.2886	0.20714	0.28287	0.33297	0.41159	0.35503	0.36581	0.23512	0.27061	0.27741	0.27741	0.30874	0.22068	0.26415
1209.7	0.23249	0.25222	0.22512	0.24355	0.17421	0.27608	0.29709	0.18794	0.46139	0.48977	0.36731	0.27768	0.27352	0.33465	0.33465	0.16295	0.26121	0.28075	0.27246	0.27294	0.33827	0.32198	0.26721	0.18665	0.28659	0.33793	0.41058	0.36193	0.336	0.2512	0.27212	0.26424	0.26424	0.3113	0.21298	0.2748
1210.6	0.25407	0.26423	0.24472	0.23554	0.18765	0.28689	0.32012	0.20556	0.46465	0.48866	0.36452	0.29075	0.29602	0.365	0.365	0.17555	0.28426	0.29152	0.28226	0.27593	0.36474	0.31	0.25499	0.20951	0.31823	0.37157	0.42255	0.38559	0.3396	0.2699	0.27635	0.27923	0.27923	0.32051	0.19982	0.28206
1211.5	0.25885	0.27389	0.24679	0.23479	0.22027	0.28173	0.33463	0.2373	0.45519	0.49324	0.39668	0.3	0.30238	0.36704	0.36704	0.17446	0.29711	0.27972	0.29028	0.27546	0.37348	0.29102	0.24937	0.22393	0.33046	0.41393	0.43182	0.40961	0.34139	0.25719	0.28135	0.29151	0.29151	0.3296	0.20427	0.29425
1212.4	0.2478	0.26443	0.23436	0.22368	0.21306	0.26624	0.32482	0.24938	0.42239	0.4796	0.40722	0.28685	0.26611	0.34185	0.34185	0.16082	0.29028	0.25569	0.27646	0.25254	0.35773	0.27956	0.23666	0.23512	0.32109	0.39878	0.41967	0.39987	0.31543	0.24204	0.26926	0.27402	0.27402	0.31935	0.20101	0.26449
1213.3	0.2437	0.24482	0.24051	0.21865	0.20514	0.25656	0.31505	0.23633	0.41239	0.45477	0.41928	0.26912	0.26293	0.30886	0.30886	0.15698	0.30372	0.24244	0.27499	0.2181	0.34122	0.30472	0.21992	0.21344	0.33727	0.39474	0.42019	0.40882	0.31263	0.25084	0.24945	0.26664	0.26664	0.34012	0.19473	0.25417
1214.2	0.25103	0.26347	0.24704	0.22252	0.2185	0.26243	0.33539	0.25172	0.40829	0.4494	0.44671	0.25722	0.28247	0.3129	0.3129	0.16571	0.32769	0.24568	0.27355	0.2236	0.3633	0.30198	0.23713	0.18874	0.35944	0.43054	0.43141	0.43635	0.33706	0.2644	0.27354	0.27476	0.27476	0.35026	0.21107	0.25287
1215.1	0.25087	0.26929	0.21323	0.21364	0.22982	0.27149	0.3211	0.24893	0.38597	0.43394	0.45823	0.25498	0.27484	0.29832	0.29832	0.16897	0.32239	0.23011	0.26261	0.20477	0.33513	0.29933	0.22558	0.18472	0.3547	0.45354	0.44961	0.43517	0.33693	0.26793	0.27548	0.26899	0.26899	0.35459	0.22177	0.23109
1216	0.24553	0.27386	0.20895	0.19799	0.23367	0.29498	0.31989	0.24545	0.36531	0.4024	0.45081	0.25027	0.26994	0.2851	0.2851	0.17567	0.30761	0.23582	0.26322	0.23129	0.33944	0.29652	0.24315	0.16983	0.35558	0.45812	0.46865	0.4273	0.32898	0.30312	0.29614	0.26202	0.26202	0.32772	0.22122	0.24626
1216.9	0.24994	0.27777	0.20484	0.1988	0.22389	0.30855	0.33267	0.26333	0.38492	0.39478	0.45686	0.26264	0.28105	0.3009	0.3009	0.18006	0.30377	0.24039	0.25602	0.2544	0.34513	0.29197	0.23688	0.14612	0.36292	0.49674	0.4929	0.45928	0.33547	0.31912	0.31597	0.28718	0.28718	0.33623	0.22402	0.26414
1217.8	0.23743	0.30414	0.18703	0.20169	0.23662	0.32211	0.33781	0.27955	0.39758	0.39195	0.45857	0.27207	0.27975	0.33274	0.33274	0.19409	0.31019	0.24292	0.26509	0.28151	0.37932	0.28816	0.26235	0.16492	0.37983	0.53094	0.51695	0.47474	0.32857	0.33693	0.32556	0.30955	0.30955	0.35296	0.2358	0.28975
1218.7	0.23037	0.2963	0.17044	0.20331	0.2434	0.32769	0.31939	0.27684	0.38745	0.35871	0.4709	0.29342	0.28258	0.31974	0.31974	0.20065	0.28734	0.23291	0.24912	0.27444	0.35843	0.31054	0.2677	0.19166	0.36471	0.53023	0.53885	0.48582	0.32946	0.3321	0.31546	0.32104	0.32104	0.35032	0.22438	0.31551
1219.6	0.23473	0.29404	0.1847	0.23597	0.26713	0.30214	0.316	0.29333	0.39097	0.32705	0.49171	0.28827	0.29779	0.30548	0.30548	0.20292	0.29935	0.23083	0.22547	0.29778	0.36369	0.30438	0.28435	0.18803	0.36723	0.5197	0.54949	0.50694	0.3405	0.32947	0.30708	0.30157	0.30157	0.33355	0.22192	0.30521
1220.5	0.24978	0.27715	0.19831	0.25447	0.27713	0.31437	0.33356	0.28155	0.41104	0.33941	0.50567	0.28864	0.31205	0.30966	0.30966	0.20377	0.30882	0.23788	0.25818	0.27083	0.34424	0.31681	0.28839	0.18286	0.38314	0.53626	0.57991	0.52844	0.36921	0.32085	0.31748	0.30667	0.30667	0.36723	0.23321	0.26647
1221.4	0.24187	0.26509	0.19497	0.25477	0.27213	0.29879	0.32448	0.27774	0.37735	0.30753	0.4945	0.28244	0.33717	0.28288	0.28288	0.21049	0.29429	0.23317	0.27356	0.26606	0.33879	0.31823	0.2991	0.18154	0.39272	0.50414	0.58824	0.52451	0.35763	0.29932	0.30703	0.29534	0.29534	0.36326	0.22428	0.2618
1222.3	0.25294	0.25376	0.20976	0.26845	0.26656	0.29206	0.34433	0.29431	0.37393	0.29221	0.49118	0.28511	0.34675	0.25532	0.25532	0.21607	0.28557	0.23643	0.26981	0.26117	0.33655	0.3253	0.29135	0.19474	0.36717	0.50069	0.58804	0.5344	0.35231	0.3043	0.33159	0.30035	0.30035	0.36031	0.22811	0.24612
1223.2	0.25657	0.26448	0.21479	0.27199	0.282	0.29277	0.36219	0.2984	0.38795	0.30464	0.48352	0.28787	0.36434	0.26066	0.26066	0.23097	0.31057	0.24479	0.31265	0.28926	0.32578	0.32405	0.29683	0.21417	0.37073	0.50506	0.59255	0.53384	0.36276	0.31482	0.34368	0.2903	0.2903	0.36304	0.23188	0.25249
1224.1	0.24906	0.26556	0.2336	0.26424	0.25961	0.33519	0.37034	0.29422	0.39577	0.32428	0.46799	0.29282	0.36908	0.25997	0.25997	0.23712	0.29751	0.24356	0.33456	0.29866	0.32713	0.34029	0.31245	0.21326	0.37753	0.51615	0.6033	0.52645	0.33141	0.31649	0.35515	0.31843	0.31843	0.38402	0.23215	0.27227
1225	0.24211	0.28365	0.25237	0.28099	0.27781	0.34668	0.37459	0.31438	0.39425	0.33041	0.47966	0.31173	0.38293	0.27857	0.27857	0.26373	0.32574	0.24972	0.32681	0.33184	0.35682	0.35239	0.32191	0.24885	0.38158	0.52421	0.60977	0.5349	0.34324	0.32058	0.37519	0.32585	0.32585	0.39582	0.24642	0.31201
1225.9	0.24749	0.27735	0.26774	0.28096	0.30795	0.35344	0.38746	0.3292	0.39935	0.33487	0.48984	0.32241	0.3681	0.31902	0.31902	0.27259	0.34715	0.24737	0.33024	0.33173	0.34447	0.35211	0.32546	0.28055	0.36341	0.55597	0.60821	0.52961	0.36255	0.32971	0.4066	0.31615	0.31615	0.37751	0.26158	0.30048
1226.8	0.24374	0.2913	0.27688	0.27714	0.31714	0.39636	0.39069	0.35549	0.38836	0.36464	0.49768	0.32533	0.36265	0.3664	0.3664	0.28189	0.35322	0.28743	0.33998	0.36055	0.33252	0.35993	0.34863	0.30436	0.38508	0.57067	0.60103	0.52162	0.38221	0.35446	0.41367	0.31763	0.31763	0.38843	0.25987	0.31922
1227.7	0.23656	0.29521	0.29266	0.28749	0.3188	0.42559	0.38867	0.38641	0.38583	0.3595	0.50416	0.33534	0.36086	0.39963	0.39963	0.28591	0.35705	0.31061	0.32133	0.35244	0.32605	0.37436	0.36577	0.30482	0.4059	0.57817	0.60478	0.50958	0.37818	0.37378	0.41008	0.33135	0.33135	0.40421	0.27896	0.31941
1228.6	0.22119	0.28623	0.27237	0.27334	0.3171	0.42125	0.37551	0.40344	0.36133	0.34123	0.51608	0.3399	0.35422	0.41547	0.41547	0.28727	0.35375	0.31232	0.30886	0.34717	0.30572	0.378	0.36669	0.32245	0.38062	0.56662	0.56476	0.50379	0.41547	0.38817	0.40261	0.32921	0.32921	0.38204	0.27795	0.32117
1229.4	0.22073	0.30224	0.26117	0.28018	0.30547	0.41882	0.36979	0.43568	0.35265	0.32701	0.51234	0.33859	0.35689	0.44571	0.44571	0.30082	0.35665	0.33419	0.27587	0.35918	0.29915	0.38885	0.37466	0.31723	0.38508	0.57459	0.54079	0.50068	0.40277	0.41583	0.37814	0.33411	0.33411	0.37382	0.27215	0.3186
1230.3	0.21568	0.32345	0.25695	0.30477	0.30606	0.43056	0.35214	0.42975	0.36089	0.3343	0.51285	0.34341	0.37391	0.43641	0.43641	0.32299	0.36723	0.3568	0.262	0.34535	0.30769	0.40433	0.38903	0.30999	0.38604	0.53451	0.54407	0.5107	0.41757	0.42804	0.35286	0.35498	0.35498	0.38967	0.27883	0.32098
1231.2	0.22649	0.31746	0.26214	0.32111	0.32667	0.41795	0.35557	0.42422	0.36034	0.34084	0.52549	0.34956	0.41078	0.41843	0.41843	0.3392	0.36973	0.3436	0.27772	0.33517	0.32933	0.41052	0.39963	0.29721	0.37391	0.51068	0.53816	0.51217	0.43577	0.41581	0.34383	0.38895	0.38895	0.39377	0.29844	0.31067
1232.1	0.23042	0.31993	0.26842	0.31393	0.32821	0.40263	0.35858	0.40993	0.35425	0.35193	0.52353	0.33925	0.4098	0.40068	0.40068	0.34958	0.35796	0.33459	0.27917	0.33666	0.3483	0.41667	0.38413	0.29501	0.35754	0.48557	0.52619	0.4951	0.43493	0.39927	0.34583	0.38677	0.38677	0.3927	0.27458	0.28428
1233	0.23879	0.33124	0.28044	0.31721	0.34979	0.41623	0.37631	0.41058	0.38122	0.36742	0.50592	0.33359	0.42241	0.41672	0.41672	0.35806	0.35592	0.3692	0.27812	0.33647	0.39541	0.43585	0.37737	0.28111	0.36075	0.48908	0.53419	0.48359	0.42562	0.40169	0.34811	0.38994	0.38994	0.41626	0.25973	0.27687
1233.9	0.24675	0.31981	0.30332	0.30781	0.35583	0.41399	0.37166	0.38873	0.37948	0.37508	0.48117	0.34206	0.44044	0.40046	0.40046	0.36267	0.34019	0.36295	0.30738	0.34425	0.39435	0.42619	0.36839	0.28896	0.35258	0.44354	0.54555	0.47156	0.4294	0.39482	0.34493	0.38756	0.38756	0.39871	0.25061	0.28464
1234.8	0.24934	0.34108	0.33041	0.30873	0.38023	0.41783	0.3843	0.41878	0.36197	0.38836	0.50891	0.35268	0.45694	0.43003	0.43003	0.37788	0.37598	0.37411	0.33821	0.39615	0.39857	0.43083	0.38991	0.29722	0.3794	0.48681	0.55281	0.47896	0.45389	0.40803	0.37579	0.3898	0.3898	0.39607	0.25495	0.30944
1235.7	0.24663	0.34338	0.33612	0.30098	0.36311	0.42617	0.38189	0.43608	0.36553	0.38181	0.51366	0.35717	0.44185	0.43415	0.43415	0.39148	0.38027	0.41096	0.33449	0.40663	0.40073	0.44004	0.40137	0.28614	0.38431	0.4765	0.55111	0.47337	0.43557	0.43708	0.37468	0.3603	0.3603	0.38692	0.25404	0.30631
1236.6	0.248	0.33199	0.32828	0.29219	0.36983	0.41115	0.38999	0.4284	0.3603	0.36147	0.50903	0.37172	0.44953	0.43746	0.43746	0.38963	0.39414	0.41012	0.33019	0.39815	0.38696	0.43126	0.41918	0.29604	0.40558	0.47018	0.52645	0.45657	0.4288	0.44731	0.38019	0.36088	0.36088	0.38337	0.25868	0.34801
1237.5	0.25146	0.34025	0.31624	0.29777	0.35129	0.39643	0.3848	0.4216	0.32004	0.35141	0.50735	0.37712	0.46808	0.44244	0.44244	0.40799	0.41519	0.39418	0.36413	0.39473	0.34424	0.4172	0.43361	0.29793	0.42553	0.46091	0.5195	0.44263	0.43042	0.43723	0.39055	0.34302	0.34302	0.3602	0.27811	0.36252
1238.4	0.25239	0.35687	0.31766	0.292	0.37045	0.39939	0.37589	0.40613	0.30738	0.35197	0.51189	0.38349	0.48994	0.44774	0.44774	0.41428	0.44144	0.39569	0.34926	0.37072	0.35642	0.43712	0.4463	0.30987	0.44202	0.46897	0.49952	0.44115	0.42633	0.43449	0.38615	0.34565	0.34565	0.40867	0.26993	0.35489
1239.3	0.25935	0.35045	0.32898	0.29342	0.35862	0.4034	0.3796	0.41161	0.31627	0.34937	0.49442	0.39297	0.49809	0.45544	0.45544	0.44131	0.43674	0.41234	0.34443	0.38455	0.36851	0.45019	0.44584	0.33805	0.43017	0.43703	0.50126	0.44248	0.41076	0.43457	0.36861	0.3392	0.3392	0.41484	0.27091	0.35162
1240.2	0.24392	0.34555	0.31635	0.29598	0.36457	0.4043	0.38663	0.39105	0.31117	0.32764	0.47698	0.40026	0.53455	0.46528	0.46528	0.46609	0.45747	0.39679	0.3568	0.37071	0.35181	0.44386	0.41598	0.34856	0.42481	0.39498	0.49267	0.43788	0.4312	0.41735	0.375	0.3394	0.3394	0.40949	0.25146	0.36007
1241.1	0.24081	0.36823	0.34251	0.30494	0.34903	0.44548	0.39864	0.39771	0.31218	0.34482	0.48317	0.40657	0.56195	0.48067	0.48067	0.51692	0.46426	0.43629	0.38418	0.39984	0.35887	0.45795	0.41194	0.36649	0.41281	0.40267	0.51237	0.45999	0.45132	0.43792	0.3856	0.34426	0.34426	0.42135	0.26728	0.3629
1242	0.24011	0.37922	0.34722	0.30089	0.37486	0.43881	0.41535	0.39129	0.32596	0.35078	0.48345	0.41487	0.58483	0.50406	0.50406	0.54876	0.47412	0.44938	0.37723	0.42017	0.37506	0.45771	0.39759	0.39153	0.43212	0.40535	0.5057	0.46803	0.45766	0.44559	0.38801	0.36088	0.36088	0.44698	0.25804	0.35849
1242.9	0.22112	0.36748	0.33617	0.29414	0.33018	0.43162	0.441	0.41121	0.31076	0.32804	0.49353	0.38771	0.58348	0.51025	0.51025	0.56858	0.42536	0.4548	0.41124	0.41279	0.35056	0.42504	0.3818	0.38566	0.39589	0.39474	0.48982	0.44041	0.45076	0.43957	0.42332	0.35519	0.35519	0.41083	0.26449	0.35531
1243.8	0.21187	0.36739	0.32904	0.27383	0.32784	0.44153	0.43385	0.37245	0.30597	0.31626	0.49327	0.37034	0.5925	0.50342	0.50342	0.58589	0.40495	0.44461	0.39553	0.37984	0.36632	0.43218	0.35792	0.36738	0.37947	0.40789	0.48202	0.40702	0.44423	0.4326	0.41266	0.36113	0.36113	0.41647	0.26576	0.36117
1244.6	0.21312	0.3583	0.33796	0.26299	0.31112	0.41972	0.41661	0.3635	0.29274	0.2923	0.48202	0.35707	0.58034	0.49642	0.49642	0.59281	0.35897	0.41764	0.35771	0.36006	0.36101	0.41988	0.35596	0.35795	0.35686	0.42638	0.47841	0.39107	0.42819	0.38163	0.38998	0.36592	0.36592	0.40465	0.27916	0.34375
1245.6	0.21143	0.35985	0.32628	0.25934	0.32761	0.40782	0.39688	0.35704	0.27062	0.27643	0.45114	0.35185	0.56512	0.51325	0.51325	0.61664	0.33735	0.38217	0.33779	0.33832	0.35331	0.40303	0.34617	0.3449	0.34775	0.42437	0.47444	0.39362	0.40054	0.35221	0.37645	0.36619	0.36619	0.40066	0.25684	0.33107
1246.4	0.2046	0.34993	0.3382	0.24592	0.29721	0.42346	0.39265	0.35709	0.26977	0.26669	0.45468	0.33991	0.54829	0.50011	0.50011	0.6517	0.31087	0.36067	0.32929	0.31965	0.34408	0.39719	0.33062	0.32328	0.31845	0.42142	0.48397	0.38225	0.38568	0.3346	0.36811	0.35142	0.35142	0.40378	0.2831	0.33983
1247.3	0.19556	0.35257	0.33418	0.24939	0.31199	0.43153	0.38392	0.33979	0.28043	0.27012	0.44404	0.34024	0.50147	0.49609	0.49609	0.68988	0.32238	0.3496	0.28042	0.32454	0.3575	0.3997	0.3316	0.31512	0.29301	0.43112	0.50256	0.39029	0.37373	0.32883	0.33662	0.35186	0.35186	0.3987	0.28604	0.33155
1248.2	0.19553	0.37104	0.33165	0.25888	0.30487	0.44328	0.38983	0.35572	0.28419	0.27863	0.42769	0.34738	0.48849	0.48886	0.48886	0.74527	0.31708	0.3428	0.29937	0.31219	0.3389	0.3974	0.33147	0.31039	0.27948	0.44596	0.4957	0.39347	0.36119	0.32565	0.33288	0.34673	0.34673	0.40169	0.28367	0.32733
1249.1	0.19192	0.40847	0.32543	0.26391	0.29473	0.44558	0.3962	0.35199	0.27662	0.2882	0.43187	0.34888	0.48012	0.48258	0.48258	0.79618	0.31212	0.34325	0.32837	0.33487	0.347	0.40994	0.33526	0.29811	0.28649	0.45762	0.48874	0.403	0.36374	0.34616	0.34787	0.33558	0.33558	0.43375	0.27087	0.35609
1250	0.18916	0.39154	0.33213	0.2569	0.27644	0.43	0.39071	0.35631	0.27479	0.2695	0.45335	0.35355	0.47942	0.45668	0.45668	0.82664	0.32114	0.35533	0.31145	0.33838	0.3505	0.41048	0.32428	0.27472	0.27325	0.44203	0.47218	0.39278	0.3651	0.35334	0.32174	0.3148	0.3148	0.40943	0.27975	0.34572
1250.9	0.19118	0.39015	0.33264	0.26647	0.27788	0.42243	0.37849	0.34651	0.27973	0.26712	0.44035	0.33972	0.47355	0.44097	0.44097	0.84053	0.31361	0.38176	0.30075	0.34681	0.3621	0.41564	0.32707	0.28412	0.25444	0.43605	0.45871	0.38336	0.36873	0.37771	0.31882	0.31281	0.31281	0.41636	0.25829	0.34545
1251.8	0.1983	0.39137	0.34642	0.26236	0.26398	0.42693	0.37013	0.35765	0.28661	0.26302	0.44596	0.35146	0.49377	0.43935	0.43935	0.87422	0.32531	0.38247	0.31062	0.34409	0.36215	0.41646	0.32367	0.29673	0.27855	0.42301	0.46606	0.37864	0.37637	0.38754	0.29632	0.30917	0.30917	0.43544	0.27706	0.36567
1252.7	0.19703	0.35449	0.34402	0.2478	0.25888	0.38561	0.35441	0.34035	0.27786	0.24149	0.43525	0.34308	0.46997	0.41318	0.41318	0.88086	0.30686	0.36951	0.29055	0.33145	0.34225	0.39481	0.34047	0.28229	0.29616	0.37659	0.46034	0.36904	0.35963	0.37147	0.28744	0.28612	0.28612	0.41414	0.27025	0.3522
1253.6	0.19499	0.32682	0.33518	0.24375	0.26326	0.365	0.34511	0.32709	0.28667	0.22374	0.42416	0.33637	0.44134	0.39348	0.39348	0.88797	0.32162	0.35248	0.2579	0.30167	0.32515	0.34143	0.33248	0.27061	0.26131	0.35233	0.44305	0.34111	0.332	0.36846	0.251	0.27055	0.27055	0.3723	0.27088	0.31387
1254.5	0.20232	0.34465	0.33694	0.25685	0.24087	0.35458	0.35508	0.32759	0.30763	0.22767	0.39451	0.33829	0.44671	0.39833	0.39833	0.89788	0.32202	0.33665	0.27123	0.30068	0.32729	0.33912	0.33167	0.28029	0.27666	0.3516	0.4527	0.32691	0.3264	0.34918	0.2576	0.26189	0.26189	0.38991	0.27715	0.32259
1255.4	0.20995	0.34089	0.33561	0.26879	0.24158	0.33722	0.35243	0.33738	0.29926	0.23244	0.41431	0.35443	0.44058	0.37979	0.37979	0.9244	0.34414	0.30567	0.26999	0.32068	0.31344	0.32282	0.33404	0.29329	0.27814	0.34659	0.4429	0.3442	0.3164	0.32	0.23264	0.25394	0.25394	0.37934	0.29342	0.30486
1256.3	0.21782	0.33126	0.32209	0.27383	0.25426	0.30223	0.34638	0.29732	0.29503	0.24042	0.40969	0.34447	0.41918	0.35505	0.35505	0.92952	0.34301	0.27626	0.26855	0.28307	0.28767	0.29967	0.3388	0.28176	0.26845	0.34565	0.41242	0.33553	0.29817	0.29088	0.2476	0.25405	0.25405	0.34904	0.28171	0.28756
1257.2	0.20794	0.33267	0.2962	0.27635	0.21641	0.28582	0.33751	0.27864	0.29445	0.24015	0.39668	0.34002	0.39907	0.34638	0.34638	0.90977	0.33501	0.25371	0.2497	0.26979	0.28012	0.27422	0.29861	0.27396	0.21627	0.32799	0.36223	0.31148	0.28736	0.26964	0.21915	0.2447	0.2447	0.34687	0.26454	0.2701
1258	0.22763	0.33938	0.30658	0.27643	0.21961	0.299	0.34167	0.28287	0.29838	0.25822	0.4019	0.34437	0.40182	0.35925	0.35925	0.93422	0.34329	0.29531	0.26925	0.27026	0.28848	0.30135	0.29531	0.30942	0.25008	0.34077	0.37065	0.32329	0.29653	0.28699	0.25323	0.25002	0.25002	0.36161	0.27609	0.29571
1258.9	0.22731	0.33287	0.30586	0.26544	0.22598	0.28708	0.34035	0.27873	0.30732	0.25871	0.41912	0.31608	0.3802	0.35893	0.35893	0.93233	0.32185	0.28378	0.26821	0.27206	0.28044	0.29477	0.2886	0.30486	0.23959	0.34348	0.34841	0.31979	0.29209	0.28995	0.23651	0.26184	0.26184	0.33218	0.27573	0.27024
1259.8	0.22072	0.32897	0.28428	0.24858	0.22304	0.29904	0.33695	0.26196	0.3	0.23923	0.3859	0.30683	0.36058	0.36567	0.36567	0.9105	0.30742	0.29056	0.24579	0.2215	0.26311	0.29724	0.2697	0.26884	0.21301	0.34469	0.35013	0.29761	0.28889	0.29302	0.22887	0.26921	0.26921	0.32093	0.24364	0.2637
1260.7	0.2152	0.33539	0.27358	0.23883	0.21828	0.30638	0.33798	0.26355	0.29495	0.21879	0.38337	0.30458	0.35836	0.36067	0.36067	0.89765	0.30767	0.29755	0.23778	0.22519	0.26256	0.30221	0.2477	0.24931	0.19948	0.32892	0.33125	0.29129	0.29503	0.29553	0.2066	0.24652	0.24652	0.31127	0.23393	0.24829
1261.6	0.22249	0.33969	0.27334	0.24876	0.25503	0.31128	0.34293	0.26491	0.30601	0.21665	0.39915	0.30578	0.35946	0.36024	0.36024	0.89656	0.31823	0.31638	0.23706	0.23564	0.28087	0.31941	0.25435	0.27176	0.21419	0.33427	0.33864	0.30327	0.29689	0.31733	0.21136	0.2767	0.2767	0.30513	0.24633	0.25252
1262.5	0.21559	0.32413	0.26285	0.25447	0.24146	0.30265	0.3324	0.25825	0.30821	0.20544	0.36938	0.29705	0.35058	0.3409	0.3409	0.86558	0.30651	0.28739	0.21136	0.2227	0.26808	0.30355	0.22636	0.24206	0.20535	0.31078	0.32058	0.31017	0.26844	0.30541	0.18044	0.28003	0.28003	0.29375	0.22344	0.23006
1263.4	0.21323	0.28699	0.22389	0.23964	0.22339	0.29038	0.3088	0.22428	0.2682	0.19997	0.34512	0.29502	0.3258	0.30129	0.30129	0.81502	0.28306	0.28378	0.16534	0.18009	0.23391	0.27041	0.21069	0.21922	0.15902	0.26575	0.29928	0.27302	0.25503	0.29357	0.15971	0.24283	0.24283	0.28588	0.20785	0.21281
1264.3	0.20489	0.28216	0.22691	0.2194	0.20957	0.24897	0.29217	0.22564	0.25934	0.19867	0.33309	0.29288	0.29519	0.27884	0.27884	0.77987	0.25246	0.25447	0.14478	0.17303	0.2169	0.24561	0.19919	0.22563	0.15171	0.22007	0.26482	0.25348	0.21798	0.2842	0.15405	0.20599	0.20599	0.27082	0.20551	0.21207
1265.2	0.20083	0.25691	0.21435	0.21176	0.19535	0.24088	0.27575	0.22421	0.2589	0.20187	0.3117	0.28577	0.27322	0.24505	0.24505	0.74833	0.22631	0.24583	0.11843	0.17195	0.20137	0.24086	0.17862	0.22107	0.15169	0.1952	0.24242	0.23829	0.19181	0.28575	0.14384	0.1978	0.1978	0.28103	0.19732	0.21064
1266.1	0.20921	0.26054	0.21366	0.22082	0.1777	0.24635	0.26811	0.23284	0.26782	0.20496	0.29539	0.275	0.28266	0.23139	0.23139	0.72697	0.21934	0.24355	0.11149	0.17286	0.21058	0.23596	0.17043	0.19664	0.16028	0.17105	0.22417	0.2282	0.18667	0.28524	0.14251	0.19003	0.19003	0.3011	0.21026	0.20325
1266.9	0.22036	0.25019	0.20437	0.21007	0.19637	0.23959	0.26643	0.22156	0.25479	0.2084	0.31185	0.27107	0.27742	0.21286	0.21286	0.68987	0.21922	0.22354	0.12816	0.16301	0.19088	0.2219	0.17084	0.19261	0.15836	0.16426	0.22567	0.21	0.19867	0.29124	0.1556	0.1641	0.1641	0.30853	0.23142	0.1997
1267.8	0.2198	0.25615	0.2132	0.21219	0.20406	0.2372	0.26354	0.2235	0.25412	0.20181	0.32427	0.25888	0.25068	0.19729	0.19729	0.68405	0.22479	0.19468	0.16613	0.14988	0.21387	0.22497	0.16838	0.19356	0.14738	0.14277	0.21371	0.22688	0.19482	0.30118	0.16461	0.20221	0.20221	0.3105	0.21856	0.21226
1268.7	0.23405	0.25441	0.20512	0.23528	0.18935	0.24553	0.27024	0.20814	0.2495	0.19136	0.33887	0.25074	0.26548	0.21354	0.21354	0.6837	0.25186	0.19975	0.18719	0.14489	0.22804	0.21444	0.17129	0.17162	0.14343	0.14786	0.20913	0.24389	0.22026	0.32291	0.16525	0.22267	0.22267	0.31007	0.23705	0.21622
1269.6	0.24359	0.27075	0.21524	0.24708	0.19419	0.23292	0.27581	0.19888	0.23791	0.17683	0.34673	0.2613	0.27403	0.24018	0.24018	0.66501	0.23865	0.1856	0.20552	0.13141	0.22798	0.22025	0.1707	0.16326	0.13155	0.15047	0.22084	0.24645	0.23275	0.32322	0.17582	0.23492	0.23492	0.31337	0.22653	0.20775
1270.5	0.2523	0.27746	0.22205	0.23104	0.18396	0.22826	0.2937	0.18138	0.21363	0.16869	0.37196	0.25592	0.27179	0.25141	0.25141	0.64976	0.24343	0.17838	0.21068	0.12436	0.20828	0.21206	0.17225	0.15263	0.1233	0.1706	0.24294	0.24969	0.24648	0.34325	0.18576	0.23086	0.23086	0.30385	0.22979	0.21033
1271.4	0.24286	0.30067	0.23262	0.23211	0.17809	0.21908	0.28875	0.18868	0.20785	0.17653	0.38062	0.2469	0.26445	0.26196	0.26196	0.63422	0.2336	0.18817	0.20642	0.14013	0.22267	0.22652	0.17834	0.1502	0.10066	0.15477	0.2217	0.23668	0.25276	0.35707	0.17364	0.23919	0.23919	0.30206	0.20747	0.21094
1272.3	0.24446	0.31629	0.24431	0.24051	0.17569	0.23684	0.2874	0.18744	0.22213	0.17479	0.38108	0.25155	0.2779	0.28859	0.28859	0.61293	0.22269	0.20998	0.19028	0.15763	0.22007	0.20974	0.1786	0.15443	0.11271	0.18144	0.21946	0.23635	0.24217	0.376	0.17883	0.22234	0.22234	0.30025	0.22614	0.19226
1273.2	0.24788	0.33874	0.27057	0.25089	0.20833	0.25602	0.2893	0.21905	0.23988	0.18886	0.39867	0.25362	0.25999	0.28738	0.28738	0.60003	0.23218	0.20382	0.19981	0.17323	0.2321	0.23481	0.20664	0.15956	0.12984	0.19208	0.22414	0.23366	0.24479	0.40603	0.18941	0.2231	0.2231	0.30183	0.2304	0.18845
1274.1	0.25149	0.32527	0.26951	0.25416	0.18522	0.26165	0.28075	0.23256	0.22357	0.21823	0.39217	0.24063	0.2552	0.26049	0.26049	0.59158	0.2355	0.21433	0.18358	0.18065	0.23008	0.24087	0.21672	0.16761	0.13679	0.16863	0.20752	0.2301	0.23484	0.42061	0.19023	0.21681	0.21681	0.30386	0.22504	0.20142
1274.9	0.2489	0.31356	0.26104	0.27233	0.21784	0.25862	0.26106	0.25796	0.22539	0.21719	0.37587	0.25613	0.24419	0.24444	0.24444	0.58012	0.21043	0.21455	0.1798	0.15998	0.2254	0.2183	0.21327	0.16681	0.14645	0.14075	0.17193	0.23214	0.22862	0.43345	0.20537	0.22121	0.22121	0.28756	0.2143	0.1946
1275.8	0.26432	0.32287	0.27226	0.28989	0.22856	0.29621	0.25126	0.25973	0.22079	0.21547	0.39121	0.27016	0.26032	0.23847	0.23847	0.57454	0.22295	0.22466	0.15919	0.15947	0.21752	0.23618	0.23634	0.16965	0.16071	0.1467	0.19245	0.23525	0.2407	0.47194	0.2058	0.23217	0.23217	0.30243	0.23537	0.20157
1276.7	0.28675	0.32818	0.27171	0.30357	0.24551	0.27996	0.26182	0.26231	0.20942	0.21297	0.39078	0.26784	0.27994	0.22452	0.22452	0.56566	0.24599	0.20954	0.15532	0.1508	0.22774	0.25261	0.23695	0.17464	0.19227	0.13703	0.17733	0.24316	0.27301	0.50109	0.19784	0.23949	0.23949	0.32246	0.22142	0.21797
1277.6	0.30065	0.32984	0.28042	0.31767	0.23566	0.29177	0.28001	0.237	0.20718	0.19319	0.37551	0.27641	0.30388	0.22911	0.22911	0.55645	0.22613	0.22645	0.16182	0.14713	0.2091	0.2261	0.21098	0.16246	0.2026	0.12712	0.202	0.24583	0.26599	0.48205	0.20305	0.24723	0.24723	0.30358	0.21243	0.21352
1278.5	0.31277	0.35542	0.29146	0.33314	0.28134	0.31106	0.29433	0.24554	0.21086	0.16171	0.36873	0.27293	0.30525	0.25518	0.25518	0.53814	0.24194	0.24214	0.17161	0.1348	0.22458	0.2154	0.2215	0.15157	0.19903	0.14944	0.20049	0.2341	0.29349	0.51065	0.20481	0.24577	0.24577	0.30532	0.23051	0.19603
1279.4	0.33439	0.38196	0.31413	0.35594	0.28935	0.34868	0.30697	0.23908	0.22938	0.17075	0.38923	0.26498	0.33935	0.2852	0.2852	0.53516	0.28554	0.26568	0.19693	0.16754	0.25484	0.24579	0.23446	0.17012	0.22365	0.19493	0.24231	0.23965	0.31742	0.55258	0.19714	0.26873	0.26873	0.34069	0.23079	0.22007
1280.3	0.32501	0.36586	0.30709	0.36839	0.26717	0.31557	0.29451	0.21488	0.205	0.1418	0.36504	0.25449	0.31687	0.28974	0.28974	0.51253	0.26334	0.24922	0.19252	0.14554	0.23915	0.22418	0.20603	0.16187	0.20364	0.17572	0.21058	0.23172	0.29336	0.51502	0.17843	0.23959	0.23959	0.30822	0.21159	0.21039
1281.2	0.32184	0.35799	0.31604	0.37437	0.25739	0.34295	0.29352	0.21276	0.18841	0.14232	0.36554	0.26395	0.31092	0.29597	0.29597	0.51379	0.25193	0.27783	0.18833	0.15651	0.21691	0.23005	0.21035	0.14906	0.17844	0.16653	0.21583	0.23777	0.29444	0.50628	0.18056	0.23373	0.23373	0.308	0.21932	0.18287
1282	0.3183	0.35726	0.3118	0.37241	0.26098	0.33652	0.27289	0.22373	0.17956	0.1526	0.35522	0.26259	0.29866	0.28569	0.28569	0.48682	0.27238	0.30012	0.17875	0.14245	0.21936	0.25655	0.20115	0.18181	0.17224	0.17019	0.18752	0.22692	0.30919	0.51009	0.19033	0.22643	0.22643	0.33778	0.2081	0.18978
1282.9	0.31495	0.33614	0.30749	0.36107	0.22598	0.32649	0.25684	0.20731	0.17441	0.13049	0.3499	0.26706	0.28624	0.2748	0.2748	0.45979	0.25039	0.29473	0.17468	0.13365	0.17139	0.20821	0.17222	0.18408	0.145	0.14876	0.19126	0.22591	0.28507	0.49208	0.18617	0.20742	0.20742	0.29871	0.19018	0.19143
1283.8	0.31831	0.31908	0.31694	0.37193	0.20789	0.30976	0.26365	0.19218	0.1551	0.12445	0.33071	0.27452	0.26695	0.25972	0.25972	0.44354	0.22527	0.25802	0.16195	0.11751	0.14158	0.19909	0.17221	0.19576	0.12305	0.11774	0.17327	0.22472	0.27389	0.45088	0.19526	0.18533	0.18533	0.29031	0.18386	0.18804
1284.7	0.31725	0.3231	0.3237	0.37142	0.22447	0.32823	0.27993	0.18828	0.16919	0.12925	0.32515	0.27339	0.26208	0.24285	0.24285	0.43302	0.25251	0.26313	0.15555	0.11047	0.16409	0.20726	0.16773	0.21246	0.12022	0.12838	0.19477	0.22697	0.29458	0.46178	0.20333	0.2135	0.2135	0.31277	0.1963	0.18019
1285.6	0.32245	0.34393	0.33495	0.37505	0.2482	0.3191	0.28386	0.18795	0.19511	0.12391	0.31969	0.26652	0.25345	0.22286	0.22286	0.40708	0.26216	0.25775	0.16279	0.10764	0.15827	0.20711	0.17783	0.23259	0.11898	0.14058	0.22717	0.2146	0.29969	0.44877	0.22832	0.21146	0.21146	0.3073	0.20949	0.20071
1286.5	0.32777	0.34329	0.32403	0.3798	0.23891	0.32495	0.29151	0.16843	0.18415	0.12868	0.3355	0.27523	0.246	0.23378	0.23378	0.39382	0.21996	0.22622	0.1829	0.117	0.14579	0.19164	0.20607	0.24307	0.10184	0.14098	0.21608	0.22092	0.2773	0.44377	0.23384	0.21486	0.21486	0.2833	0.22276	0.18878
1287.4	0.3329	0.36536	0.34095	0.38344	0.26085	0.32489	0.30939	0.17497	0.20085	0.14753	0.3177	0.28412	0.25761	0.23947	0.23947	0.38629	0.22523	0.22148	0.20315	0.13279	0.17292	0.22129	0.22138	0.26407	0.1202	0.16355	0.23223	0.23783	0.28454	0.42673	0.24352	0.22853	0.22853	0.28636	0.21807	0.17603
1288.3	0.312	0.35043	0.31928	0.3403	0.232	0.31026	0.29204	0.17418	0.17647	0.11488	0.29219	0.26223	0.24044	0.21825	0.21825	0.33921	0.20763	0.22312	0.18912	0.10554	0.14854	0.21033	0.18859	0.25695	0.10067	0.12714	0.22386	0.21985	0.27563	0.37656	0.21403	0.20038	0.20038	0.25296	0.19321	0.13755
1289.1	0.33271	0.37337	0.32952	0.33423	0.23838	0.31157	0.30605	0.20177	0.19547	0.12397	0.2944	0.28109	0.25199	0.25667	0.25667	0.32133	0.19368	0.23716	0.22198	0.152	0.15143	0.20779	0.20496	0.24334	0.11619	0.14314	0.24066	0.2227	0.28066	0.33451	0.23606	0.193	0.193	0.24578	0.17936	0.14708
1290	0.34209	0.3693	0.31859	0.33059	0.2235	0.31474	0.29594	0.21509	0.18932	0.1358	0.27608	0.2891	0.24125	0.27626	0.27626	0.30579	0.20818	0.23185	0.22316	0.1405	0.15383	0.19681	0.18631	0.23501	0.11704	0.14118	0.2219	0.23183	0.26418	0.29966	0.23482	0.20008	0.20008	0.22648	0.1628	0.14339
1290.9	0.32768	0.36136	0.32171	0.30925	0.20547	0.27828	0.2994	0.19456	0.18561	0.12492	0.24522	0.27168	0.23153	0.24743	0.24743	0.28668	0.21477	0.22815	0.18112	0.12718	0.18158	0.19423	0.17697	0.20649	0.11181	0.099155	0.22608	0.22122	0.25721	0.26777	0.22235	0.18551	0.18551	0.21413	0.13596	0.14532
1291.8	0.3407	0.35681	0.33913	0.32129	0.21677	0.28356	0.30993	0.20446	0.21514	0.14606	0.26375	0.28073	0.22262	0.24785	0.24785	0.28601	0.23452	0.23388	0.178	0.16094	0.21791	0.21489	0.19732	0.22356	0.12502	0.086519	0.22518	0.23255	0.26998	0.26628	0.23391	0.20997	0.20997	0.25272	0.15178	0.18857
1292.7	0.33678	0.35781	0.33096	0.30765	0.22617	0.25664	0.29058	0.17414	0.21467	0.16459	0.25217	0.2811	0.19931	0.23473	0.23473	0.27074	0.23747	0.22555	0.17511	0.1742	0.21896	0.21463	0.20852	0.20058	0.11413	0.095166	0.20558	0.20698	0.27879	0.24426	0.22218	0.19936	0.19936	0.24588	0.13991	0.17727
1293.6	0.33074	0.36046	0.3245	0.30549	0.21619	0.24527	0.28594	0.16339	0.22741	0.17275	0.2402	0.25892	0.21243	0.24086	0.24086	0.25867	0.23908	0.21779	0.18329	0.16022	0.21742	0.19788	0.22504	0.2119	0.11644	0.10626	0.19224	0.2046	0.27311	0.23877	0.21714	0.20616	0.20616	0.23645	0.14106	0.16878
1294.4	0.30858	0.34725	0.32382	0.29752	0.21412	0.22781	0.27898	0.15954	0.22099	0.16736	0.22338	0.24971	0.21063	0.21264	0.21264	0.24701	0.22669	0.20853	0.18165	0.17888	0.22421	0.19812	0.22513	0.21578	0.11018	0.11061	0.19347	0.19237	0.27736	0.22364	0.1971	0.18411	0.18411	0.22911	0.11847	0.15929
1295.3	0.3044	0.34148	0.32134	0.28776	0.22863	0.22681	0.25096	0.17287	0.25396	0.18028	0.23121	0.24959	0.19885	0.19439	0.19439	0.23579	0.22225	0.19484	0.19643	0.17206	0.2271	0.21083	0.22543	0.21094	0.09568	0.11349	0.20189	0.18687	0.28587	0.19635	0.1825	0.20169	0.20169	0.2371	0.12621	0.13857
1296.2	0.28888	0.34392	0.29172	0.27373	0.22038	0.21568	0.22618	0.14302	0.24721	0.18321	0.21839	0.22913	0.20452	0.18717	0.18717	0.21532	0.21743	0.17925	0.17629	0.15054	0.20277	0.21222	0.21812	0.19151	0.080935	0.11558	0.19004	0.15942	0.25959	0.15639	0.17274	0.18184	0.18184	0.21582	0.12641	0.10713
1297.1	0.28683	0.35804	0.30987	0.30391	0.22877	0.22973	0.23642	0.18745	0.28545	0.20785	0.23409	0.24545	0.23239	0.21022	0.21022	0.20717	0.24444	0.16022	0.16758	0.17345	0.21245	0.2106	0.24578	0.21295	0.090503	0.13685	0.21642	0.19219	0.23996	0.15392	0.18451	0.21494	0.21494	0.22143	0.1495	0.12573
1298	0.29576	0.36695	0.31192	0.30014	0.22484	0.23084	0.23932	0.18966	0.28435	0.22107	0.24816	0.24514	0.22594	0.2202	0.2202	0.19647	0.26105	0.15478	0.16239	0.16318	0.20684	0.22269	0.25434	0.2117	0.092348	0.13895	0.22196	0.21104	0.24082	0.14223	0.18664	0.20694	0.20694	0.22826	0.15375	0.12113
1298.9	0.30101	0.38294	0.30668	0.29638	0.22347	0.22865	0.25235	0.17456	0.30414	0.23401	0.25404	0.23856	0.2303	0.24065	0.24065	0.18155	0.2613	0.17433	0.1507	0.15812	0.20844	0.24083	0.24947	0.20977	0.10171	0.1214	0.21489	0.21101	0.24051	0.14958	0.1939	0.22128	0.22128	0.24217	0.16908	0.10927
1299.8	0.31463	0.38478	0.3079	0.3098	0.22471	0.24237	0.27553	0.18912	0.27358	0.24942	0.25255	0.22784	0.25778	0.26591	0.26591	0.18346	0.27923	0.18197	0.1549	0.18094	0.16488	0.23791	0.25237	0.21278	0.11837	0.13172	0.21819	0.22131	0.23493	0.17023	0.20764	0.21021	0.21021	0.24488	0.1766	0.11005
1300.6	0.30696	0.39022	0.30051	0.29401	0.21312	0.22025	0.26744	0.1817	0.24869	0.2418	0.26239	0.21466	0.24877	0.24934	0.24934	0.17511	0.26388	0.19258	0.17187	0.17729	0.15767	0.23266	0.25124	0.1983	0.1037	0.12307	0.2126	0.21051	0.24764	0.17906	0.19377	0.21257	0.21257	0.23439	0.17121	0.10129
1301.5	0.318	0.40219	0.29429	0.28311	0.21058	0.23916	0.29364	0.16726	0.26055	0.25252	0.27139	0.20538	0.2527	0.2688	0.2688	0.1922	0.26342	0.24695	0.20603	0.17821	0.1603	0.2596	0.25572	0.20485	0.10203	0.13949	0.20851	0.21326	0.25413	0.21587	0.20942	0.21551	0.21551	0.26415	0.18641	0.12447
1302.4	0.29864	0.3761	0.26797	0.26905	0.18563	0.20878	0.28749	0.15609	0.25652	0.23807	0.25354	0.20849	0.25217	0.22158	0.22158	0.18125	0.25099	0.21965	0.18793	0.18855	0.1717	0.26436	0.22587	0.20034	0.092522	0.094233	0.18823	0.18275	0.23688	0.19757	0.20425	0.21187	0.21187	0.2577	0.17843	0.12205
1303.3	0.30237	0.36497	0.25835	0.27824	0.18551	0.21081	0.29438	0.18395	0.25117	0.24472	0.24729	0.2075	0.27609	0.23501	0.23501	0.1977	0.25622	0.19654	0.20045	0.19531	0.16192	0.26242	0.24825	0.20918	0.10461	0.10537	0.18772	0.17989	0.23658	0.18803	0.20651	0.20647	0.20647	0.28325	0.17521	0.15613
1304.2	0.29543	0.37294	0.25018	0.27367	0.1831	0.21411	0.28674	0.1732	0.27912	0.23964	0.23743	0.20612	0.26813	0.24334	0.24334	0.18517	0.26193	0.18552	0.18299	0.19735	0.18952	0.29004	0.24279	0.2155	0.1095	0.12559	0.19628	0.17929	0.24917	0.18028	0.1988	0.22111	0.22111	0.28448	0.18784	0.17461
1305.1	0.309	0.35654	0.25003	0.28139	0.15673	0.24923	0.2819	0.19444	0.30434	0.23722	0.2339	0.21488	0.27581	0.25793	0.25793	0.17996	0.26966	0.18482	0.17137	0.2129	0.20535	0.29216	0.23308	0.2202	0.12572	0.11221	0.1963	0.18011	0.24849	0.18739	0.22032	0.23416	0.23416	0.28631	0.18414	0.17461
1305.9	0.29595	0.34934	0.26932	0.28611	0.15858	0.24355	0.27052	0.19617	0.28373	0.21513	0.21431	0.21757	0.26325	0.23598	0.23598	0.18387	0.2635	0.17729	0.17195	0.21551	0.21655	0.2774	0.22817	0.21813	0.13848	0.088884	0.21277	0.18245	0.24547	0.1783	0.24974	0.209	0.209	0.27489	0.18587	0.16896
1306.8	0.29626	0.35427	0.28139	0.29012	0.17675	0.26921	0.28827	0.17717	0.26039	0.21501	0.22764	0.21939	0.255	0.25016	0.25016	0.1989	0.25558	0.2023	0.19863	0.20061	0.2104	0.29341	0.22984	0.20589	0.12248	0.10401	0.22018	0.19402	0.25053	0.19864	0.26145	0.22212	0.22212	0.28402	0.18668	0.18269
1307.7	0.31665	0.36335	0.29462	0.29537	0.1876	0.26996	0.27458	0.18311	0.2814	0.19327	0.26866	0.22562	0.26532	0.24232	0.24232	0.19742	0.26111	0.2174	0.20723	0.21892	0.24222	0.28621	0.23602	0.21127	0.15088	0.11434	0.23599	0.20347	0.25466	0.20719	0.27159	0.25042	0.25042	0.26125	0.2101	0.18176
1308.6	0.34319	0.36726	0.30932	0.31991	0.21012	0.27054	0.28359	0.1885	0.29836	0.19044	0.30445	0.22674	0.29059	0.24669	0.24669	0.22762	0.28484	0.24899	0.25326	0.24362	0.25562	0.27527	0.25437	0.23322	0.18817	0.14346	0.24287	0.21762	0.28224	0.2367	0.29452	0.27307	0.27307	0.27742	0.21807	0.18393
1309.5	0.35061	0.3872	0.31196	0.33771	0.22321	0.25034	0.28994	0.20512	0.28682	0.21242	0.31944	0.23035	0.30759	0.27394	0.27394	0.23255	0.28981	0.27115	0.25514	0.23426	0.24678	0.27966	0.26496	0.25276	0.20079	0.17868	0.24706	0.22649	0.29307	0.23818	0.29644	0.26211	0.26211	0.30959	0.24247	0.19174
1310.3	0.35424	0.38628	0.29258	0.34051	0.22717	0.23241	0.28536	0.2026	0.29011	0.20483	0.33098	0.22648	0.30869	0.28608	0.28608	0.21546	0.28712	0.24713	0.23677	0.24386	0.25187	0.27587	0.26447	0.21904	0.17566	0.17138	0.22034	0.20613	0.30641	0.2254	0.26181	0.29821	0.29821	0.28627	0.24413	0.19981
1311.2	0.37025	0.40272	0.29968	0.37907	0.23605	0.24322	0.28101	0.25306	0.31732	0.21475	0.34718	0.24449	0.34917	0.31461	0.31461	0.22487	0.32388	0.25845	0.25309	0.28415	0.25479	0.26515	0.2774	0.25713	0.21405	0.2032	0.21983	0.22016	0.31272	0.23477	0.28472	0.29218	0.29218	0.29549	0.26096	0.22846
1312.1	0.35089	0.40206	0.29901	0.38932	0.23512	0.2545	0.28519	0.22563	0.30747	0.22989	0.34102	0.25403	0.35074	0.33647	0.33647	0.22018	0.33407	0.26803	0.25361	0.27022	0.2472	0.29724	0.26567	0.26133	0.19697	0.20711	0.22798	0.2147	0.32069	0.25671	0.28117	0.28288	0.28288	0.32193	0.255	0.24094
1313	0.3387	0.39301	0.30089	0.40094	0.22721	0.24989	0.27	0.22632	0.29663	0.21974	0.31678	0.27261	0.36027	0.34103	0.34103	0.21097	0.31866	0.27159	0.24426	0.26437	0.25038	0.293	0.24688	0.25865	0.18335	0.18157	0.22758	0.20658	0.28963	0.23273	0.27755	0.27864	0.27864	0.30994	0.24458	0.25321
1313.9	0.34387	0.38253	0.31526	0.40619	0.2501	0.24999	0.27269	0.22348	0.3127	0.2116	0.31078	0.28668	0.37538	0.33523	0.33523	0.22671	0.33789	0.26163	0.26126	0.2879	0.27605	0.3104	0.25074	0.24568	0.19969	0.18078	0.24435	0.21649	0.29231	0.24651	0.27013	0.29743	0.29743	0.30079	0.23725	0.26071
1314.8	0.36691	0.39734	0.31361	0.42064	0.25344	0.26128	0.28511	0.23375	0.32355	0.24001	0.32045	0.3015	0.41469	0.36482	0.36482	0.23369	0.33623	0.28943	0.28412	0.31065	0.29301	0.32269	0.26936	0.28322	0.26098	0.21635	0.25475	0.23382	0.28779	0.263	0.27806	0.29148	0.29148	0.32274	0.23902	0.27032
1315.6	0.35981	0.391	0.31128	0.41059	0.25689	0.26704	0.27379	0.22748	0.33426	0.22956	0.3157	0.29707	0.3987	0.36197	0.36197	0.2409	0.2994	0.2974	0.26292	0.31964	0.30895	0.3397	0.28768	0.26422	0.26407	0.23324	0.26807	0.23485	0.29038	0.29036	0.25594	0.29795	0.29795	0.31575	0.25042	0.24141
1316.5	0.37648	0.4116	0.31577	0.41581	0.27459	0.26525	0.27339	0.23325	0.34938	0.23898	0.33424	0.30046	0.42066	0.38043	0.38043	0.24625	0.29477	0.285	0.28836	0.32402	0.30607	0.33349	0.32203	0.2518	0.28291	0.24391	0.26662	0.2424	0.29353	0.27524	0.27276	0.30202	0.30202	0.29633	0.26796	0.23303
1317.4	0.36824	0.41748	0.31024	0.39738	0.27412	0.26089	0.27481	0.22721	0.34655	0.25793	0.33242	0.30546	0.41143	0.37137	0.37137	0.2282	0.29323	0.25975	0.29266	0.27286	0.31834	0.33805	0.336	0.23733	0.28644	0.24574	0.26676	0.2437	0.31473	0.28214	0.25371	0.29252	0.29252	0.31817	0.25969	0.21954
1318.3	0.36347	0.42818	0.31341	0.39545	0.2782	0.26941	0.28726	0.23409	0.34564	0.25838	0.34307	0.30798	0.40696	0.37663	0.37663	0.22416	0.28022	0.25929	0.29621	0.25339	0.29055	0.32693	0.35578	0.23528	0.2873	0.24574	0.26953	0.25654	0.31398	0.27232	0.24805	0.27697	0.27697	0.31544	0.25713	0.23003
1319.2	0.34916	0.42402	0.33318	0.39087	0.28174	0.28363	0.27973	0.23009	0.34389	0.26247	0.36105	0.29664	0.39666	0.37344	0.37344	0.23363	0.29057	0.24394	0.29298	0.22401	0.26282	0.33283	0.34641	0.23545	0.26848	0.24713	0.28447	0.26974	0.34255	0.27717	0.24908	0.26406	0.26406	0.32354	0.26407	0.21832
1320	0.34537	0.41372	0.33936	0.38356	0.28048	0.26744	0.26308	0.2231	0.35495	0.27811	0.3546	0.29199	0.39735	0.36523	0.36523	0.2182	0.31131	0.23077	0.29235	0.19632	0.26633	0.31117	0.32871	0.22389	0.27242	0.22038	0.29915	0.27028	0.35423	0.2422	0.2617	0.26553	0.26553	0.33188	0.25614	0.22504
1320.9	0.326	0.4055	0.34489	0.38542	0.26825	0.26655	0.28188	0.23166	0.36345	0.28134	0.33675	0.29577	0.36199	0.33364	0.33364	0.22368	0.3019	0.2414	0.2654	0.21397	0.29152	0.2983	0.31546	0.22565	0.24914	0.2307	0.32446	0.28352	0.35705	0.24464	0.25033	0.26562	0.26562	0.34425	0.23997	0.2241
1321.8	0.31504	0.39744	0.34966	0.38868	0.25662	0.27178	0.28012	0.22721	0.36568	0.25595	0.34309	0.29321	0.37189	0.3309	0.3309	0.21375	0.29718	0.23737	0.24889	0.2474	0.26453	0.26342	0.29369	0.21691	0.24017	0.22463	0.32566	0.28515	0.34743	0.22931	0.24846	0.24465	0.24465	0.31238	0.22878	0.25412
1322.7	0.31036	0.41223	0.36253	0.3934	0.26177	0.29088	0.29374	0.23224	0.37717	0.26541	0.36611	0.30437	0.38691	0.33955	0.33955	0.22336	0.31376	0.23652	0.25725	0.29034	0.28811	0.26118	0.29238	0.23877	0.26452	0.24715	0.32931	0.29115	0.3612	0.23244	0.25326	0.25561	0.25561	0.31404	0.24735	0.2607
1323.6	0.29398	0.41339	0.36177	0.39626	0.25693	0.28154	0.2915	0.23775	0.38776	0.24464	0.36832	0.31472	0.37259	0.30344	0.30344	0.21626	0.29176	0.2419	0.25456	0.28364	0.29048	0.24011	0.29637	0.23113	0.28401	0.23209	0.34103	0.28996	0.33604	0.21484	0.24202	0.2676	0.2676	0.29708	0.24467	0.25528
1324.4	0.29923	0.42671	0.37959	0.38991	0.2726	0.29475	0.31096	0.25672	0.38099	0.25448	0.37237	0.30705	0.3796	0.32405	0.32405	0.21256	0.27383	0.26355	0.24744	0.29667	0.27689	0.24004	0.29475	0.24257	0.31572	0.26199	0.33751	0.29332	0.33793	0.24174	0.2424	0.2739	0.2739	0.28049	0.26079	0.24559
1325.3	0.31021	0.43027	0.38973	0.39412	0.28249	0.3047	0.30071	0.27827	0.3762	0.25668	0.37553	0.31896	0.40452	0.34444	0.34444	0.20227	0.28909	0.27511	0.25735	0.31311	0.28865	0.25981	0.29939	0.24972	0.3591	0.2719	0.35711	0.30098	0.34212	0.24229	0.2518	0.27783	0.27783	0.28821	0.27227	0.27622
1326.2	0.31918	0.46773	0.4085	0.41285	0.3026	0.32926	0.31264	0.30671	0.38799	0.28287	0.37614	0.32911	0.40297	0.37016	0.37016	0.23133	0.31367	0.3132	0.27292	0.3444	0.31454	0.29636	0.31849	0.2576	0.3686	0.31033	0.39206	0.31815	0.36329	0.27157	0.28836	0.28835	0.28835	0.30521	0.28028	0.26286
1327.1	0.32039	0.47315	0.39816	0.41533	0.3099	0.3288	0.29209	0.30669	0.38918	0.2655	0.34208	0.32258	0.39315	0.36035	0.36035	0.229	0.31728	0.31217	0.26728	0.32141	0.30607	0.29324	0.29279	0.25131	0.36624	0.31008	0.3964	0.33953	0.35854	0.26696	0.28897	0.28162	0.28162	0.30519	0.25864	0.25134
1328	0.33247	0.47314	0.4009	0.41576	0.31942	0.31599	0.28507	0.29794	0.38136	0.27233	0.34009	0.32599	0.3974	0.36291	0.36291	0.22894	0.32761	0.29051	0.25835	0.33552	0.29981	0.28969	0.27242	0.20011	0.36091	0.33127	0.38814	0.34175	0.34881	0.25671	0.30106	0.27564	0.27564	0.32551	0.25431	0.24884
1328.8	0.32663	0.45645	0.3855	0.43212	0.3095	0.31654	0.2931	0.30784	0.36934	0.25185	0.33894	0.35859	0.40856	0.33516	0.33516	0.22848	0.32898	0.2684	0.26213	0.34822	0.30593	0.29968	0.27205	0.20545	0.35367	0.33045	0.38145	0.35317	0.34289	0.23894	0.29537	0.27129	0.27129	0.32609	0.24229	0.25554
1329.7	0.32196	0.46218	0.38477	0.40561	0.28851	0.30044	0.28493	0.28799	0.36596	0.23943	0.33789	0.34026	0.40091	0.31091	0.31091	0.20885	0.31028	0.26771	0.2419	0.31602	0.26359	0.28101	0.24615	0.17061	0.32485	0.33315	0.34997	0.33323	0.33728	0.2198	0.28955	0.25907	0.25907	0.31319	0.23576	0.20862
1330.6	0.32269	0.46113	0.38663	0.4016	0.28771	0.30678	0.29258	0.28843	0.35636	0.23649	0.37079	0.35605	0.40121	0.31328	0.31328	0.19818	0.29654	0.26343	0.23243	0.31104	0.25735	0.28778	0.25368	0.191	0.3426	0.34765	0.33199	0.31694	0.33944	0.20898	0.29305	0.27601	0.27601	0.33325	0.26922	0.21459
1331.5	0.32348	0.4609	0.39984	0.40779	0.27856	0.29779	0.31863	0.28015	0.34669	0.25228	0.39027	0.35734	0.39229	0.31706	0.31706	0.18766	0.28161	0.25706	0.24135	0.31692	0.25829	0.3029	0.259	0.17745	0.31931	0.36597	0.33541	0.30151	0.34301	0.20906	0.31371	0.27538	0.27538	0.36279	0.29057	0.22945
1332.4	0.33671	0.4658	0.40434	0.41772	0.27794	0.32028	0.34369	0.29089	0.33287	0.25544	0.37905	0.37159	0.40961	0.31946	0.31946	0.18335	0.29321	0.2758	0.24819	0.33987	0.25742	0.33882	0.26385	0.21611	0.32882	0.38298	0.33671	0.30992	0.36479	0.23458	0.33082	0.26794	0.26794	0.36093	0.30072	0.25097
1333.2	0.34338	0.49051	0.41284	0.42902	0.28013	0.31893	0.35451	0.2755	0.33952	0.25406	0.36567	0.35834	0.40506	0.32374	0.32374	0.18007	0.30968	0.28866	0.24196	0.32685	0.24173	0.34111	0.25433	0.18767	0.3319	0.39389	0.3677	0.30713	0.34353	0.23598	0.31609	0.261	0.261	0.37247	0.28815	0.24954
1334.1	0.34575	0.49438	0.40888	0.46319	0.27779	0.34132	0.38431	0.26941	0.33476	0.24993	0.36148	0.37587	0.42275	0.33873	0.33873	0.20514	0.31569	0.28149	0.28742	0.32754	0.26773	0.34788	0.25845	0.20651	0.37244	0.41532	0.36724	0.34234	0.33831	0.2559	0.32775	0.28475	0.28475	0.38458	0.28517	0.28046
1335	0.36066	0.50093	0.41951	0.48382	0.30564	0.34705	0.39769	0.30003	0.35322	0.25328	0.35479	0.37757	0.4467	0.35437	0.35437	0.20933	0.34407	0.28964	0.32144	0.3332	0.27618	0.35183	0.25523	0.20327	0.37446	0.4175	0.38386	0.36121	0.34746	0.26161	0.33768	0.30133	0.30133	0.4017	0.28176	0.29193
1335.9	0.36974	0.49322	0.42357	0.48558	0.30053	0.34617	0.38757	0.32182	0.35475	0.24991	0.37113	0.38525	0.4656	0.3577	0.3577	0.21504	0.34603	0.28306	0.31719	0.33793	0.2896	0.36468	0.27728	0.20475	0.41247	0.42699	0.40106	0.38581	0.34937	0.27456	0.34004	0.32069	0.32069	0.40015	0.28836	0.29918
1336.7	0.35569	0.50021	0.42212	0.46384	0.28685	0.32457	0.36175	0.3195	0.35456	0.24262	0.35843	0.36343	0.44643	0.36299	0.36299	0.20709	0.32588	0.27522	0.30306	0.30687	0.32097	0.33584	0.25629	0.19554	0.3751	0.41074	0.41919	0.38386	0.33743	0.2708	0.3137	0.34606	0.34606	0.39614	0.27249	0.28487
1337.6	0.36976	0.5007	0.43741	0.47325	0.31578	0.32387	0.36326	0.34032	0.37763	0.2533	0.38669	0.38319	0.46319	0.37761	0.37761	0.21638	0.34724	0.27339	0.33291	0.35311	0.36695	0.3461	0.27866	0.22933	0.38651	0.41325	0.41683	0.41348	0.37171	0.28738	0.34995	0.37819	0.37819	0.41702	0.28692	0.3295
1338.5	0.3709	0.47871	0.43348	0.46403	0.33813	0.31078	0.34389	0.35108	0.36354	0.25928	0.37853	0.37972	0.45259	0.38499	0.38499	0.19911	0.35425	0.26353	0.30823	0.35478	0.37467	0.34786	0.28687	0.22595	0.32798	0.38284	0.42308	0.41391	0.39051	0.27291	0.33754	0.3532	0.3532	0.40646	0.29345	0.30912
1339.4	0.37105	0.46068	0.4318	0.44426	0.31361	0.3088	0.33239	0.3028	0.3514	0.26588	0.37048	0.37427	0.42718	0.39456	0.39456	0.20048	0.32609	0.25896	0.2776	0.34097	0.37446	0.35013	0.28261	0.21963	0.31221	0.36305	0.43048	0.41765	0.38926	0.29476	0.32628	0.33995	0.33995	0.39105	0.27725	0.30656
1340.3	0.36505	0.46747	0.42751	0.45087	0.32237	0.30238	0.35977	0.28345	0.37081	0.27262	0.36618	0.37262	0.43246	0.41073	0.41073	0.20801	0.32186	0.27578	0.29731	0.34752	0.38547	0.35013	0.28425	0.22173	0.30145	0.36987	0.42186	0.41151	0.38452	0.32043	0.33221	0.34193	0.34193	0.36762	0.26297	0.31466
1341.1	0.38452	0.46985	0.42169	0.47773	0.34383	0.33211	0.40158	0.30109	0.40135	0.27463	0.40841	0.39546	0.46769	0.44645	0.44645	0.22713	0.32485	0.29481	0.31646	0.36898	0.40749	0.36296	0.32359	0.25094	0.3302	0.38752	0.42604	0.42784	0.38693	0.33662	0.35173	0.34865	0.34865	0.3835	0.28008	0.34726
1342	0.37999	0.46053	0.42187	0.47526	0.33104	0.34033	0.40222	0.29294	0.38923	0.28747	0.41208	0.39338	0.46404	0.44875	0.44875	0.23779	0.31211	0.29751	0.30264	0.36827	0.39781	0.36751	0.32443	0.2513	0.31489	0.39057	0.41942	0.42684	0.39551	0.34978	0.3458	0.34698	0.34698	0.3774	0.27175	0.33309
1342.9	0.39456	0.48941	0.44414	0.4812	0.32801	0.34414	0.42007	0.31213	0.41119	0.3148	0.42283	0.4156	0.48211	0.47154	0.47154	0.24919	0.31201	0.31204	0.31193	0.40485	0.41197	0.38501	0.32768	0.28321	0.36343	0.41511	0.44183	0.41363	0.39407	0.38721	0.36338	0.34955	0.34955	0.383	0.27787	0.3606
1343.8	0.39661	0.48798	0.43117	0.47524	0.32904	0.31756	0.42851	0.33664	0.40585	0.30974	0.41931	0.41236	0.50175	0.46776	0.46776	0.24872	0.31915	0.29413	0.32248	0.41517	0.42242	0.36798	0.32863	0.29934	0.38149	0.41282	0.42816	0.40641	0.37498	0.39999	0.36198	0.35178	0.35178	0.35695	0.2776	0.3522
1344.6	0.401	0.48326	0.44278	0.47285	0.31614	0.3223	0.42318	0.36176	0.36876	0.30493	0.41222	0.41142	0.50473	0.47858	0.47858	0.23916	0.32798	0.28697	0.31169	0.4005	0.42922	0.35593	0.31744	0.31359	0.37594	0.38867	0.44579	0.3894	0.38031	0.39646	0.3574	0.36042	0.36042	0.36687	0.28417	0.33672
1345.5	0.41883	0.47281	0.45255	0.47304	0.33185	0.3136	0.41445	0.38644	0.37756	0.33371	0.41135	0.42006	0.52958	0.50033	0.50033	0.24588	0.35846	0.29686	0.31629	0.41713	0.44018	0.38307	0.30736	0.32763	0.38462	0.38454	0.45646	0.38899	0.39671	0.4351	0.37482	0.39143	0.39143	0.37793	0.29133	0.3324
1346.4	0.43421	0.50489	0.43531	0.47232	0.33255	0.30501	0.42505	0.40577	0.39025	0.33264	0.43035	0.42881	0.54292	0.54894	0.54894	0.24743	0.37224	0.296	0.34027	0.41186	0.45568	0.38398	0.34069	0.35376	0.38721	0.39959	0.45372	0.38559	0.41367	0.47886	0.37889	0.39934	0.39934	0.38009	0.31462	0.3433
1347.3	0.43072	0.48014	0.41841	0.47586	0.34089	0.30203	0.43921	0.40057	0.37933	0.32504	0.46411	0.42195	0.55822	0.55832	0.55832	0.25422	0.37768	0.28065	0.34704	0.40067	0.44301	0.38962	0.35638	0.35372	0.37561	0.40334	0.45249	0.39977	0.40168	0.50006	0.3906	0.41062	0.41062	0.39796	0.32556	0.34777
1348.1	0.43651	0.47668	0.4233	0.48947	0.35109	0.29655	0.44698	0.4243	0.39039	0.34066	0.47977	0.42753	0.57863	0.56437	0.56437	0.25907	0.37109	0.30312	0.34633	0.42384	0.45814	0.40643	0.38134	0.35018	0.36342	0.43737	0.46303	0.41325	0.41143	0.49919	0.38577	0.4182	0.4182	0.43979	0.33738	0.35367
1349	0.45023	0.48027	0.42739	0.48508	0.38061	0.30564	0.45021	0.44734	0.42422	0.37116	0.5011	0.44226	0.58769	0.57826	0.57826	0.27978	0.40759	0.33059	0.34743	0.46434	0.47278	0.44477	0.40216	0.37797	0.37537	0.46804	0.48228	0.4504	0.42162	0.54845	0.40214	0.42327	0.42327	0.46588	0.34781	0.38624
1349.9	0.44751	0.48134	0.42815	0.48562	0.37027	0.30797	0.4649	0.44983	0.40988	0.36647	0.502	0.44917	0.57538	0.56698	0.56698	0.28111	0.43613	0.32039	0.35077	0.45954	0.46283	0.45301	0.42981	0.39472	0.38285	0.47415	0.48271	0.45366	0.43611	0.56165	0.39468	0.40697	0.40697	0.47132	0.34959	0.4149
1350.8	0.43653	0.44411	0.44479	0.47981	0.37756	0.30614	0.46184	0.43926	0.39485	0.36583	0.49318	0.43057	0.56785	0.55117	0.55117	0.28538	0.4384	0.32356	0.34323	0.44976	0.45175	0.45026	0.40963	0.38341	0.38046	0.44932	0.49772	0.46367	0.42667	0.57379	0.40721	0.40017	0.40017	0.46299	0.35188	0.38907
1351.6	0.46041	0.48144	0.45184	0.47181	0.39553	0.3244	0.45551	0.47404	0.42285	0.39358	0.49801	0.42561	0.57989	0.57457	0.57457	0.30537	0.47331	0.36065	0.35726	0.46959	0.48706	0.46356	0.41608	0.40561	0.40581	0.48264	0.49717	0.46148	0.45186	0.60086	0.40605	0.43869	0.43869	0.48527	0.35078	0.38566
1352.5	0.47806	0.50833	0.44265	0.46243	0.39311	0.34616	0.44613	0.47183	0.42178	0.38437	0.50398	0.41632	0.59031	0.59054	0.59054	0.31739	0.48498	0.34691	0.37751	0.46926	0.50278	0.47483	0.42526	0.40587	0.42766	0.4646	0.49485	0.47252	0.45431	0.64048	0.41926	0.44296	0.44296	0.47002	0.34097	0.37641
1353.4	0.47472	0.50811	0.42605	0.4771	0.38413	0.3576	0.43137	0.44413	0.41899	0.37505	0.51584	0.42197	0.58835	0.58729	0.58729	0.30917	0.45561	0.33032	0.36975	0.45029	0.50184	0.45892	0.43833	0.41163	0.43244	0.46329	0.47603	0.47606	0.46713	0.64343	0.43558	0.44705	0.44705	0.46104	0.35427	0.3679
1354.3	0.48839	0.54538	0.42722	0.47937	0.40431	0.35717	0.42544	0.43828	0.42655	0.39167	0.51764	0.42443	0.59602	0.60563	0.60563	0.33166	0.44705	0.34625	0.39051	0.46289	0.50286	0.45063	0.45236	0.43152	0.43311	0.47829	0.48326	0.49209	0.4863	0.68628	0.4571	0.46607	0.46607	0.479	0.36887	0.34642
1355.1	0.51009	0.5682	0.42183	0.48908	0.39658	0.36778	0.42518	0.43416	0.43346	0.39433	0.53591	0.43409	0.62151	0.60958	0.60958	0.3372	0.44646	0.34792	0.39109	0.46134	0.52233	0.47479	0.46957	0.42908	0.4626	0.49659	0.50689	0.48707	0.4981	0.69584	0.44858	0.49772	0.49772	0.50543	0.36505	0.36605
1356	0.51019	0.55516	0.42206	0.49908	0.4004	0.37333	0.41989	0.42883	0.42787	0.3857	0.51302	0.45122	0.6237	0.58458	0.58458	0.32447	0.4276	0.33842	0.3746	0.44883	0.52154	0.47005	0.47955	0.43911	0.44568	0.46645	0.52362	0.49716	0.50606	0.73279	0.43421	0.49655	0.49655	0.504	0.3721	0.38433
1356.9	0.52125	0.55724	0.41064	0.49153	0.41033	0.37662	0.42542	0.43913	0.42773	0.38717	0.51476	0.46349	0.62221	0.58687	0.58687	0.32518	0.43714	0.37282	0.35714	0.4491	0.49401	0.47751	0.48426	0.44525	0.47437	0.47602	0.52786	0.49623	0.52529	0.7699	0.43592	0.49981	0.49981	0.53044	0.39762	0.4132
1357.8	0.55405	0.57948	0.41171	0.48039	0.42592	0.3986	0.44897	0.46025	0.42642	0.37619	0.48314	0.45622	0.6435	0.59466	0.59466	0.34512	0.4565	0.40613	0.37221	0.46211	0.49463	0.47477	0.49574	0.44299	0.49023	0.50012	0.53891	0.48549	0.52914	0.81008	0.43266	0.51126	0.51126	0.54034	0.40044	0.42242
1358.6	0.57243	0.57278	0.41618	0.46682	0.42685	0.42973	0.46867	0.45208	0.40567	0.35064	0.47796	0.46	0.65389	0.58375	0.58375	0.32746	0.45384	0.40351	0.35819	0.44852	0.48676	0.48728	0.49773	0.42159	0.51683	0.51534	0.52958	0.4809	0.52544	0.8079	0.42922	0.4956	0.4956	0.54255	0.40067	0.43033
1359.5	0.59298	0.60057	0.41692	0.46419	0.43668	0.44816	0.48902	0.48116	0.41423	0.363	0.47721	0.47144	0.6377	0.57329	0.57329	0.3425	0.45882	0.41779	0.37707	0.46647	0.47477	0.49585	0.51292	0.42931	0.49996	0.51291	0.51865	0.48155	0.5474	0.80959	0.45195	0.47819	0.47819	0.55014	0.41438	0.43029
1360.4	0.61299	0.62685	0.41589	0.47575	0.4206	0.46153	0.49552	0.4866	0.41233	0.36252	0.49722	0.48202	0.60336	0.57711	0.57711	0.35688	0.47406	0.42291	0.3916	0.48124	0.45482	0.51515	0.54079	0.42632	0.50982	0.52399	0.49739	0.47979	0.55235	0.79164	0.46925	0.46992	0.46992	0.56072	0.42495	0.44225
1361.3	0.6392	0.64714	0.43403	0.49809	0.42982	0.48769	0.52571	0.47987	0.43486	0.37731	0.50834	0.49696	0.59264	0.57116	0.57116	0.36585	0.49866	0.43476	0.40716	0.4844	0.48192	0.53139	0.54201	0.45033	0.50722	0.5491	0.50948	0.48674	0.56319	0.78012	0.49676	0.4978	0.4978	0.56887	0.42147	0.43474
1362.1	0.66713	0.66269	0.44128	0.52193	0.44693	0.50348	0.53744	0.49583	0.44172	0.397	0.54547	0.50983	0.59554	0.56634	0.56634	0.37621	0.53041	0.47507	0.43346	0.50953	0.4868	0.54752	0.5452	0.45878	0.52758	0.53609	0.52136	0.50641	0.6031	0.77214	0.53623	0.52347	0.52347	0.57307	0.41504	0.43963
1363	0.69209	0.68245	0.43196	0.5523	0.44283	0.52417	0.52109	0.51939	0.46482	0.39704	0.5464	0.51126	0.59652	0.57133	0.57133	0.39492	0.54778	0.51674	0.43505	0.536	0.5213	0.55393	0.54915	0.46945	0.53076	0.52452	0.5174	0.51379	0.61015	0.76766	0.57	0.52627	0.52627	0.5584	0.39036	0.43263
1363.9	0.72935	0.68545	0.43023	0.56323	0.44332	0.53606	0.51916	0.52665	0.46022	0.39168	0.53238	0.52845	0.61145	0.59305	0.59305	0.39637	0.54561	0.53077	0.43308	0.53467	0.52731	0.55343	0.55824	0.48987	0.55418	0.53523	0.52699	0.52483	0.60331	0.75867	0.56761	0.54732	0.54732	0.5614	0.39336	0.46187
1364.8	0.75436	0.67659	0.42724	0.54726	0.44581	0.51158	0.50406	0.49583	0.43534	0.36048	0.52079	0.51987	0.61766	0.58032	0.58032	0.40357	0.54285	0.52794	0.42676	0.51783	0.52464	0.52896	0.5302	0.48266	0.55551	0.54308	0.53941	0.5292	0.58812	0.73356	0.57986	0.54493	0.54493	0.54632	0.37971	0.46029
1365.6	0.79803	0.69387	0.45044	0.56342	0.47466	0.54202	0.50702	0.52998	0.42886	0.36713	0.53343	0.52771	0.64134	0.59481	0.59481	0.42486	0.5738	0.54728	0.44524	0.54803	0.51909	0.54106	0.56205	0.49535	0.57247	0.55294	0.55044	0.5489	0.63034	0.73007	0.5805	0.53964	0.53964	0.5658	0.41111	0.49618
1366.5	0.81843	0.67932	0.45317	0.56036	0.48079	0.54093	0.49757	0.51286	0.42841	0.34636	0.52204	0.52763	0.65936	0.57873	0.57873	0.42469	0.55133	0.52174	0.4436	0.52142	0.50289	0.52919	0.56958	0.48659	0.57189	0.53648	0.54891	0.53519	0.60497	0.70005	0.54798	0.5073	0.5073	0.57285	0.43142	0.49471
1367.4	0.84058	0.68288	0.46263	0.56294	0.50162	0.54304	0.51103	0.51906	0.44185	0.36208	0.5355	0.54589	0.6459	0.58401	0.58401	0.43003	0.55982	0.52192	0.46854	0.52476	0.5	0.53033	0.58012	0.50808	0.58015	0.54376	0.56832	0.53964	0.61747	0.6812	0.53009	0.50858	0.50858	0.58731	0.45943	0.50779
1368.2	0.84318	0.66924	0.44011	0.55421	0.51218	0.52206	0.49658	0.48647	0.43124	0.34321	0.52714	0.53792	0.62386	0.54783	0.54783	0.43312	0.55998	0.50797	0.45414	0.50276	0.49715	0.52032	0.57578	0.51263	0.54448	0.52664	0.5234	0.5347	0.60025	0.64984	0.51208	0.49369	0.49369	0.58269	0.45176	0.49019
1369.1	0.87192	0.71217	0.44548	0.57391	0.53589	0.55826	0.5416	0.50393	0.47946	0.3756	0.55453	0.5541	0.6563	0.58306	0.58306	0.44851	0.57211	0.54259	0.47919	0.51232	0.53963	0.56388	0.61061	0.54545	0.56304	0.55736	0.5404	0.54962	0.63111	0.66973	0.52989	0.51594	0.51594	0.60627	0.47273	0.48763
1370	0.87742	0.69611	0.43438	0.56762	0.52989	0.54635	0.54087	0.48033	0.5035	0.35792	0.55078	0.54912	0.65808	0.55491	0.55491	0.44917	0.54549	0.54726	0.48031	0.49697	0.53313	0.54425	0.60279	0.55194	0.54826	0.5408	0.53084	0.5337	0.6125	0.65918	0.53241	0.5144	0.5144	0.58214	0.45782	0.47056
1370.9	0.8994	0.7006	0.43802	0.56156	0.52928	0.52908	0.5617	0.49529	0.50152	0.36191	0.56622	0.56941	0.65038	0.56118	0.56118	0.45312	0.57464	0.54291	0.46256	0.49591	0.55354	0.53806	0.60072	0.57839	0.55696	0.53449	0.53884	0.52819	0.63171	0.64822	0.52126	0.52815	0.52815	0.58664	0.45672	0.48202
1371.7	0.91627	0.6874	0.4392	0.55777	0.51588	0.50913	0.56546	0.50163	0.504	0.34941	0.58007	0.5661	0.68208	0.5451	0.5451	0.45773	0.56427	0.53116	0.448	0.4962	0.55575	0.5167	0.59929	0.56906	0.56803	0.53036	0.53849	0.526	0.62167	0.61758	0.50816	0.54622	0.54622	0.56813	0.44114	0.4919
1372.6	0.94205	0.70561	0.47796	0.56078	0.52132	0.52789	0.58211	0.5238	0.52447	0.35889	0.62907	0.57305	0.71871	0.56523	0.56523	0.47232	0.58591	0.5418	0.46615	0.53193	0.56269	0.54456	0.60513	0.59074	0.60945	0.55835	0.58091	0.52062	0.62623	0.60982	0.51864	0.53674	0.53674	0.57635	0.45519	0.49855
1373.5	0.96151	0.68696	0.5048	0.55102	0.52902	0.52547	0.59063	0.53527	0.5038	0.35596	0.62994	0.57848	0.71722	0.56723	0.56723	0.47336	0.59657	0.52332	0.46635	0.53989	0.544	0.53083	0.58885	0.58938	0.61213	0.55529	0.5786	0.50771	0.6238	0.5853	0.50012	0.51009	0.51009	0.55606	0.45627	0.49884
1374.3	0.97101	0.69589	0.50716	0.54434	0.52578	0.52685	0.592	0.53923	0.47076	0.35456	0.62955	0.5928	0.74254	0.59221	0.59221	0.4782	0.591	0.52063	0.45396	0.53521	0.5482	0.52905	0.58871	0.58566	0.6285	0.56127	0.57212	0.53024	0.61436	0.56299	0.48131	0.49578	0.49578	0.55054	0.45499	0.49926
1375.2	0.96884	0.69187	0.49425	0.54263	0.49753	0.52585	0.57938	0.53443	0.47006	0.34333	0.63249	0.58004	0.71132	0.5932	0.5932	0.48153	0.56047	0.5167	0.44688	0.53436	0.52218	0.51295	0.56821	0.55459	0.60113	0.57552	0.55887	0.53275	0.58982	0.5279	0.45585	0.48063	0.48063	0.51417	0.44062	0.46015
1376.1	0.96881	0.69538	0.49533	0.55413	0.51174	0.53952	0.58743	0.55198	0.45289	0.35505	0.61527	0.59331	0.69961	0.59801	0.59801	0.48986	0.56973	0.507	0.46343	0.54139	0.52123	0.53249	0.54722	0.57124	0.58141	0.59925	0.55542	0.52884	0.59221	0.53678	0.45286	0.46543	0.46543	0.53321	0.45335	0.4509
1377	0.96107	0.69334	0.49003	0.5625	0.49792	0.55992	0.59409	0.56779	0.44198	0.36585	0.581	0.60196	0.68633	0.58614	0.58614	0.48438	0.56772	0.52536	0.45809	0.54477	0.52692	0.52018	0.53531	0.55026	0.56992	0.60568	0.57308	0.53712	0.59303	0.53308	0.45414	0.45327	0.45327	0.53825	0.44484	0.45231
1377.8	0.94465	0.68237	0.47725	0.57345	0.49026	0.57465	0.58739	0.59013	0.44577	0.36277	0.58926	0.60702	0.68816	0.55541	0.55541	0.47508	0.54529	0.51994	0.44544	0.55384	0.50925	0.50428	0.52956	0.547	0.56388	0.58825	0.57586	0.53045	0.57261	0.51267	0.45806	0.4345	0.4345	0.52441	0.43093	0.45793
1378.7	0.92785	0.66879	0.47576	0.578	0.48369	0.55803	0.59678	0.58943	0.44419	0.36486	0.59984	0.61641	0.64608	0.52854	0.52854	0.47881	0.54569	0.50372	0.45215	0.55369	0.50529	0.50409	0.5248	0.53989	0.54926	0.57139	0.57822	0.50743	0.55201	0.50175	0.45317	0.43506	0.43506	0.528	0.43579	0.45248
1379.6	0.92038	0.6955	0.4839	0.60468	0.50861	0.57854	0.61981	0.60496	0.46838	0.38921	0.60437	0.64685	0.66318	0.5405	0.5405	0.48138	0.56671	0.53308	0.48938	0.56026	0.53805	0.55938	0.55849	0.587	0.55386	0.59002	0.57766	0.5125	0.57198	0.52747	0.48824	0.45092	0.45092	0.56124	0.44947	0.49788
1380.4	0.90189	0.69339	0.4891	0.58336	0.49247	0.55613	0.62177	0.57996	0.48987	0.39139	0.60274	0.64649	0.65018	0.554	0.554	0.46704	0.5589	0.55215	0.47062	0.55241	0.52391	0.55905	0.57759	0.5688	0.55691	0.57225	0.58358	0.51614	0.57483	0.52112	0.48997	0.44723	0.44723	0.56083	0.4454	0.48371
1381.3	0.90587	0.68704	0.49954	0.58439	0.50725	0.55472	0.6402	0.56666	0.50745	0.40572	0.63002	0.65334	0.64678	0.57896	0.57896	0.47208	0.54848	0.55887	0.47845	0.51656	0.52054	0.55084	0.59451	0.59181	0.56027	0.57175	0.5714	0.51451	0.57198	0.51641	0.48412	0.46274	0.46274	0.56116	0.44752	0.4969
1382.2	0.89015	0.67502	0.48438	0.57703	0.48978	0.53124	0.63253	0.54916	0.52613	0.39391	0.61525	0.65158	0.63184	0.58028	0.58028	0.46717	0.55572	0.55899	0.47028	0.50468	0.53279	0.51924	0.57654	0.57181	0.55056	0.57131	0.54987	0.52258	0.58582	0.50356	0.46688	0.48517	0.48517	0.55301	0.43437	0.48234
1383	0.86694	0.66151	0.46941	0.58032	0.48355	0.52421	0.63654	0.5669	0.54809	0.40228	0.61393	0.66667	0.64591	0.60215	0.60215	0.46115	0.5542	0.56226	0.46408	0.48625	0.52424	0.50909	0.57695	0.59594	0.53757	0.60754	0.55386	0.5443	0.59152	0.48613	0.47447	0.47043	0.47043	0.55209	0.42926	0.48127
1383.9	0.83998	0.63524	0.47457	0.56501	0.47441	0.52195	0.62512	0.57639	0.53752	0.39951	0.59647	0.68115	0.62722	0.59766	0.59766	0.46345	0.55344	0.52475	0.43901	0.48677	0.51053	0.48545	0.54956	0.57007	0.5203	0.61041	0.57111	0.53916	0.58503	0.4757	0.45262	0.46019	0.46019	0.55583	0.40691	0.48067
1384.8	0.80818	0.61701	0.46976	0.55368	0.47066	0.52881	0.6158	0.58469	0.5216	0.38416	0.59881	0.68348	0.62364	0.57014	0.57014	0.48122	0.54515	0.50189	0.45921	0.48657	0.4952	0.46523	0.53585	0.5545	0.49761	0.623	0.54852	0.53003	0.57653	0.45401	0.44363	0.46416	0.46416	0.54645	0.4002	0.47799
1385.7	0.7796	0.62473	0.46762	0.56146	0.48592	0.54816	0.61534	0.64178	0.53578	0.38987	0.59696	0.70402	0.6241	0.57556	0.57556	0.48986	0.5853	0.50841	0.47655	0.53055	0.50436	0.4663	0.52484	0.56843	0.50177	0.64501	0.55018	0.54243	0.59163	0.48229	0.47307	0.48451	0.48451	0.56083	0.40217	0.48041
1386.5	0.75905	0.62119	0.47115	0.55117	0.49749	0.55158	0.60918	0.67642	0.52645	0.40167	0.58464	0.71354	0.61832	0.58277	0.58277	0.48265	0.58913	0.51646	0.48363	0.54262	0.49972	0.49676	0.54502	0.55548	0.50081	0.63091	0.55858	0.53232	0.577	0.48182	0.46297	0.47673	0.47673	0.57047	0.41974	0.49502
1387.4	0.75903	0.62813	0.4915	0.54365	0.51384	0.56073	0.60787	0.67743	0.53244	0.40117	0.57137	0.71522	0.60662	0.58132	0.58132	0.47183	0.61576	0.51269	0.48773	0.58051	0.50542	0.50688	0.55125	0.53454	0.53264	0.63369	0.56246	0.50679	0.587	0.48144	0.47832	0.49544	0.49544	0.57044	0.43003	0.52819
1388.3	0.73967	0.61738	0.48272	0.52844	0.52172	0.5422	0.6134	0.65584	0.52941	0.3974	0.54896	0.70716	0.59433	0.57941	0.57941	0.46081	0.59738	0.51805	0.48951	0.57873	0.50663	0.50216	0.54957	0.51665	0.54518	0.61649	0.52874	0.50455	0.56205	0.49416	0.48051	0.49638	0.49638	0.53568	0.43917	0.52356
1389.1	0.73077	0.62255	0.48406	0.54981	0.5308	0.54368	0.6312	0.65605	0.54958	0.39806	0.5616	0.71112	0.57894	0.5973	0.5973	0.46583	0.59857	0.53574	0.47632	0.56703	0.51038	0.5243	0.54866	0.52879	0.54364	0.61937	0.5371	0.52366	0.56292	0.49347	0.49993	0.49555	0.49555	0.52997	0.45288	0.54727
1390	0.71756	0.58765	0.48506	0.53026	0.51547	0.52154	0.60874	0.60776	0.53604	0.37874	0.55589	0.70311	0.55997	0.57927	0.57927	0.46177	0.5552	0.5172	0.45201	0.53392	0.49689	0.52475	0.52285	0.48908	0.54917	0.59759	0.53161	0.49638	0.55541	0.49482	0.47382	0.49555	0.49555	0.49932	0.45004	0.52898
1390.9	0.71427	0.58471	0.49345	0.53897	0.51906	0.53719	0.60742	0.58061	0.54877	0.37733	0.57003	0.72857	0.56738	0.57843	0.57843	0.5049	0.56539	0.53059	0.4433	0.53275	0.50313	0.52515	0.50936	0.51285	0.56764	0.61774	0.54483	0.52561	0.56752	0.4991	0.50417	0.51579	0.51579	0.52942	0.45428	0.53232
1391.7	0.68709	0.55743	0.47559	0.5505	0.50668	0.52539	0.58125	0.57947	0.54133	0.36472	0.57603	0.73475	0.55792	0.58022	0.58022	0.53355	0.5336	0.51696	0.4471	0.50702	0.50808	0.52133	0.47893	0.52276	0.53475	0.61666	0.54132	0.52868	0.56164	0.49063	0.49568	0.5315	0.5315	0.52227	0.43884	0.52588
1392.6	0.69415	0.56646	0.48983	0.57896	0.49824	0.55542	0.58277	0.59199	0.533	0.37487	0.59456	0.74081	0.59046	0.60326	0.60326	0.57262	0.56487	0.51868	0.47293	0.52428	0.52952	0.51926	0.48215	0.54249	0.57558	0.65801	0.55463	0.54451	0.57959	0.47164	0.5355	0.54439	0.54439	0.57159	0.45049	0.55523
1393.5	0.70305	0.57335	0.49517	0.59727	0.49555	0.56622	0.57003	0.61715	0.54024	0.39313	0.6066	0.76486	0.61769	0.60972	0.60972	0.58325	0.5752	0.5262	0.48516	0.56473	0.54123	0.50827	0.48851	0.5567	0.62126	0.69576	0.57764	0.55035	0.57967	0.49966	0.54534	0.56324	0.56324	0.58235	0.47164	0.59492
1394.3	0.69975	0.58178	0.49314	0.61778	0.50235	0.58088	0.58363	0.63882	0.54952	0.40606	0.60945	0.77783	0.64683	0.6337	0.6337	0.60289	0.59601	0.5301	0.50134	0.5894	0.54681	0.53125	0.51088	0.58556	0.65576	0.73421	0.58248	0.58453	0.58883	0.49598	0.55939	0.56075	0.56075	0.61806	0.48193	0.63218
1395.2	0.70295	0.59199	0.49529	0.65169	0.50961	0.59763	0.58297	0.65942	0.54846	0.41201	0.62405	0.77347	0.68146	0.66253	0.66253	0.61337	0.60668	0.53997	0.52253	0.61203	0.56806	0.55203	0.52322	0.58128	0.68592	0.78119	0.59281	0.59111	0.61149	0.51128	0.54639	0.57963	0.57963	0.63016	0.49043	0.6553
1396.1	0.69558	0.59547	0.50608	0.66092	0.5058	0.62005	0.60569	0.64535	0.55997	0.42544	0.61925	0.75749	0.68534	0.67482	0.67482	0.6212	0.61978	0.56754	0.52305	0.62258	0.58338	0.56655	0.53814	0.55507	0.7263	0.78947	0.61532	0.59659	0.62854	0.52187	0.5518	0.57712	0.57712	0.65471	0.49783	0.65437
1396.9	0.67072	0.5785	0.49224	0.64904	0.51432	0.61127	0.60346	0.65088	0.58842	0.4236	0.6506	0.75396	0.68631	0.65488	0.65488	0.62285	0.59465	0.57539	0.50381	0.62313	0.57255	0.58239	0.54775	0.55731	0.70888	0.80707	0.62848	0.59762	0.63571	0.54528	0.53913	0.58394	0.58394	0.65576	0.51785	0.63586
1397.8	0.6591	0.56601	0.48355	0.62265	0.51337	0.59566	0.60395	0.61359	0.56977	0.42557	0.63694	0.73154	0.68179	0.6337	0.6337	0.62139	0.59178	0.54927	0.48883	0.59713	0.58202	0.60219	0.55124	0.54102	0.69664	0.78898	0.64119	0.57649	0.63411	0.52313	0.52242	0.58709	0.58709	0.65299	0.50949	0.61689
1398.7	0.65982	0.57463	0.48072	0.6469	0.5274	0.59081	0.60553	0.61516	0.57306	0.43516	0.64732	0.72379	0.67924	0.63626	0.63626	0.64244	0.62047	0.55686	0.48709	0.61403	0.60949	0.60705	0.5584	0.52288	0.69165	0.78328	0.64361	0.60662	0.6314	0.52093	0.53346	0.61712	0.61712	0.64745	0.52815	0.61517
1399.5	0.63675	0.5508	0.47337	0.62473	0.5139	0.58562	0.61721	0.6047	0.56403	0.42395	0.64113	0.71384	0.6426	0.61157	0.61157	0.6268	0.5899	0.55573	0.49089	0.60725	0.57282	0.58431	0.55494	0.53784	0.67057	0.74346	0.64523	0.60923	0.60654	0.51337	0.54718	0.61401	0.61401	0.63286	0.52726	0.60058
1400.4	0.64659	0.5625	0.46386	0.6138	0.52256	0.59714	0.63135	0.6245	0.55628	0.43404	0.64172	0.71543	0.65833	0.6182	0.6182	0.62081	0.60236	0.55779	0.50668	0.60742	0.56928	0.58585	0.55572	0.55407	0.6649	0.77218	0.62359	0.61654	0.60536	0.53602	0.55253	0.62498	0.62498	0.65541	0.53151	0.59673
1401.3	0.641	0.56638	0.45263	0.58885	0.50502	0.59121	0.60935	0.61296	0.52249	0.42198	0.62718	0.68163	0.65104	0.61613	0.61613	0.60839	0.60066	0.54062	0.50908	0.57523	0.55076	0.56009	0.56811	0.52678	0.64426	0.74313	0.60952	0.62233	0.57544	0.50719	0.53239	0.60748	0.60748	0.61997	0.51572	0.58127
1402.1	0.63324	0.56807	0.45226	0.60039	0.51338	0.59651	0.60476	0.62433	0.52802	0.41667	0.63356	0.67631	0.6472	0.63388	0.63388	0.61786	0.61066	0.56733	0.52148	0.57489	0.57011	0.53649	0.55941	0.50812	0.65759	0.73662	0.59959	0.64156	0.57777	0.51038	0.54162	0.60353	0.60353	0.61808	0.51266	0.56611
1403	0.61458	0.57077	0.45386	0.57606	0.51257	0.57586	0.60901	0.59672	0.52128	0.41815	0.62815	0.66537	0.64465	0.62622	0.62622	0.59268	0.60484	0.5617	0.51465	0.53704	0.555	0.51931	0.55122	0.50917	0.61955	0.74689	0.60469	0.59975	0.5717	0.47465	0.52478	0.58814	0.58814	0.63726	0.5092	0.55571
1403.9	0.61641	0.59068	0.46705	0.56257	0.53951	0.56805	0.62739	0.60458	0.51561	0.43799	0.63959	0.66074	0.65354	0.62094	0.62094	0.60278	0.61515	0.55753	0.5273	0.52614	0.58809	0.53901	0.5817	0.51873	0.6412	0.77477	0.61328	0.59163	0.57616	0.48331	0.53456	0.58425	0.58425	0.6513	0.50938	0.56981
1404.7	0.59444	0.59363	0.44762	0.5597	0.55082	0.54665	0.59515	0.58002	0.49684	0.42576	0.64204	0.63608	0.63739	0.59641	0.59641	0.60561	0.6017	0.54699	0.51751	0.50915	0.57703	0.52287	0.5757	0.5225	0.63142	0.7441	0.59491	0.60817	0.55348	0.4629	0.53623	0.56564	0.56564	0.61897	0.50963	0.56147
1405.6	0.6021	0.60229	0.46259	0.5811	0.57455	0.56272	0.61045	0.59673	0.5098	0.44076	0.61582	0.64724	0.64296	0.59998	0.59998	0.6137	0.62467	0.54725	0.52504	0.53071	0.57629	0.55578	0.55714	0.54467	0.63958	0.71988	0.62791	0.60547	0.58417	0.48031	0.55099	0.58793	0.58793	0.64372	0.50214	0.56934
1406.5	0.5982	0.59892	0.44831	0.55113	0.55759	0.58637	0.60887	0.57031	0.4972	0.44453	0.57585	0.63737	0.61523	0.59959	0.59959	0.59736	0.61485	0.53076	0.53323	0.49738	0.56394	0.58789	0.55743	0.56287	0.61503	0.71657	0.61328	0.59735	0.56742	0.47023	0.54425	0.56737	0.56737	0.64735	0.49	0.57052
1407.3	0.5949	0.5903	0.42391	0.5159	0.5441	0.5905	0.58205	0.5491	0.48296	0.42734	0.55232	0.62558	0.57604	0.57746	0.57746	0.58395	0.58876	0.51719	0.52485	0.49368	0.54593	0.5767	0.53833	0.53884	0.61699	0.68475	0.59738	0.58678	0.55449	0.48354	0.52175	0.54699	0.54699	0.6171	0.45533	0.55315
1408.2	0.59579	0.59922	0.40091	0.51923	0.50812	0.56169	0.543	0.51955	0.47049	0.4064	0.53851	0.58524	0.55884	0.58083	0.58083	0.57121	0.58174	0.48568	0.4762	0.49978	0.5251	0.56236	0.48449	0.50528	0.57601	0.6495	0.56405	0.58115	0.55085	0.46473	0.4802	0.51244	0.51244	0.5946	0.4436	0.53091
1409.1	0.59531	0.56563	0.40463	0.49061	0.4762	0.53952	0.52541	0.49014	0.45504	0.37565	0.50713	0.56588	0.53449	0.56878	0.56878	0.54785	0.5511	0.44593	0.44047	0.47834	0.51368	0.53913	0.44707	0.4573	0.52471	0.61358	0.56667	0.5524	0.51454	0.43087	0.41843	0.49865	0.49865	0.56666	0.4276	0.50709
1409.9	0.60929	0.56775	0.38544	0.48338	0.44387	0.51324	0.50053	0.46651	0.42475	0.36007	0.5093	0.55158	0.55299	0.56124	0.56124	0.52694	0.51994	0.44492	0.41336	0.47198	0.49502	0.53041	0.42823	0.43625	0.52615	0.62062	0.53039	0.54711	0.48832	0.4151	0.38725	0.47845	0.47845	0.55001	0.42717	0.4952
1410.8	0.6145	0.56314	0.38634	0.48949	0.45099	0.49717	0.51142	0.49545	0.41118	0.33205	0.52688	0.5401	0.55597	0.54628	0.54628	0.52516	0.51428	0.44335	0.40051	0.50521	0.47339	0.50932	0.4111	0.42106	0.50194	0.58465	0.51917	0.53531	0.47697	0.42488	0.38782	0.47093	0.47093	0.53841	0.43754	0.47804
1411.7	0.60567	0.54625	0.36511	0.46549	0.42137	0.47933	0.5013	0.49016	0.38335	0.31422	0.48953	0.50531	0.53818	0.51086	0.51086	0.49704	0.48291	0.43064	0.36972	0.49418	0.45303	0.50028	0.40176	0.41434	0.47062	0.52445	0.47986	0.50846	0.43993	0.41791	0.36636	0.45174	0.45174	0.52348	0.43259	0.46155
1412.5	0.59339	0.51928	0.34419	0.43585	0.40325	0.46196	0.47784	0.47112	0.36088	0.27881	0.45391	0.49227	0.51246	0.47267	0.47267	0.47414	0.4528	0.41999	0.34317	0.45407	0.43039	0.45361	0.3912	0.37633	0.42808	0.47023	0.44273	0.47704	0.40646	0.41597	0.3569	0.46027	0.46027	0.49108	0.42588	0.43031
1413.4	0.60775	0.56257	0.33023	0.43294	0.40815	0.46014	0.49841	0.49742	0.36678	0.28982	0.47522	0.48428	0.51854	0.4648	0.4648	0.47959	0.47439	0.43825	0.34646	0.49723	0.43988	0.46366	0.41935	0.3816	0.44858	0.46116	0.41922	0.46636	0.42957	0.43109	0.38537	0.47346	0.47346	0.50299	0.41963	0.42392
1414.2	0.60472	0.57012	0.31733	0.41712	0.42567	0.46044	0.49467	0.47644	0.37418	0.2831	0.48265	0.47585	0.46639	0.43907	0.43907	0.47919	0.45631	0.42862	0.33422	0.48824	0.45541	0.4489	0.42422	0.35904	0.41645	0.43433	0.40818	0.45118	0.41577	0.41816	0.38606	0.47523	0.47523	0.49645	0.41443	0.40661
1415.1	0.58394	0.57357	0.28981	0.37942	0.38695	0.43643	0.45828	0.43931	0.33323	0.25843	0.45015	0.4369	0.44401	0.41118	0.41118	0.45379	0.41184	0.39561	0.29028	0.42829	0.40845	0.40808	0.40024	0.32317	0.38468	0.40864	0.37433	0.41654	0.38232	0.38214	0.3359	0.4377	0.4377	0.47298	0.38004	0.36842
1416	0.60736	0.60594	0.29632	0.39865	0.3867	0.42424	0.45626	0.44135	0.34301	0.26668	0.45345	0.43758	0.47831	0.42562	0.42562	0.4893	0.40416	0.39098	0.32015	0.41771	0.41689	0.3968	0.39481	0.30303	0.39516	0.43433	0.36782	0.43603	0.392	0.35636	0.35171	0.43936	0.43936	0.45467	0.37992	0.35341
1416.9	0.60399	0.60418	0.27164	0.3624	0.37234	0.42548	0.45579	0.40604	0.32042	0.26721	0.40761	0.42031	0.45126	0.40807	0.40807	0.49396	0.37701	0.3769	0.32784	0.40525	0.38937	0.40917	0.37841	0.27851	0.36785	0.40794	0.34809	0.41035	0.36301	0.33047	0.32146	0.41047	0.41047	0.4495	0.34983	0.33793
1417.7	0.60092	0.58645	0.27047	0.34094	0.36397	0.42974	0.41494	0.37686	0.3059	0.25513	0.36854	0.41756	0.41664	0.40992	0.40992	0.47923	0.33078	0.3539	0.30643	0.38434	0.35453	0.39862	0.33921	0.2669	0.33475	0.39497	0.33902	0.38809	0.35292	0.32152	0.30224	0.3913	0.3913	0.41631	0.33414	0.32523
1418.6	0.58641	0.57693	0.26862	0.31589	0.32683	0.3891	0.38731	0.36174	0.27406	0.23406	0.34077	0.38483	0.38626	0.39547	0.39547	0.4868	0.32546	0.32694	0.30452	0.34795	0.3267	0.37749	0.31897	0.24253	0.29895	0.35376	0.31288	0.37283	0.34398	0.30037	0.29842	0.33383	0.33383	0.40131	0.31541	0.3157
1419.4	0.61756	0.5737	0.26146	0.32753	0.33988	0.37842	0.37514	0.33008	0.28393	0.23869	0.35557	0.38036	0.39652	0.39066	0.39066	0.4952	0.31533	0.32181	0.32054	0.36955	0.34502	0.39911	0.3232	0.25031	0.31505	0.34092	0.30427	0.39154	0.3683	0.31745	0.32573	0.34975	0.34975	0.39936	0.29777	0.32385
1420.3	0.60916	0.55952	0.24993	0.31913	0.33913	0.37891	0.37515	0.30776	0.26356	0.20037	0.34452	0.38511	0.37877	0.3636	0.3636	0.48129	0.3188	0.31621	0.31695	0.35383	0.33196	0.37958	0.32109	0.26179	0.27912	0.30546	0.2785	0.38639	0.38874	0.32805	0.33592	0.34807	0.34807	0.39322	0.28967	0.32283
1421.2	0.62616	0.56313	0.26554	0.32956	0.3477	0.37908	0.37345	0.32375	0.25907	0.19266	0.35144	0.39321	0.38888	0.37803	0.37803	0.47655	0.33594	0.32367	0.3379	0.36148	0.33024	0.37197	0.32857	0.30154	0.297	0.31849	0.28315	0.39851	0.4196	0.33907	0.3666	0.35298	0.35298	0.38361	0.3006	0.3461
1422	0.63704	0.5722	0.25556	0.32405	0.3353	0.37323	0.39892	0.3295	0.2373	0.17068	0.34992	0.38439	0.40715	0.35119	0.35119	0.48501	0.34216	0.32591	0.3456	0.32639	0.33751	0.36225	0.3383	0.29183	0.29522	0.29992	0.26911	0.39701	0.4024	0.35411	0.37248	0.32552	0.32552	0.38359	0.29721	0.35079
1422.9	0.64768	0.56269	0.23825	0.31343	0.34616	0.36347	0.41777	0.29988	0.23925	0.16559	0.31261	0.38547	0.42004	0.33696	0.33696	0.46206	0.32167	0.32186	0.33324	0.34118	0.33316	0.3441	0.31974	0.28653	0.29485	0.29042	0.25674	0.37135	0.39629	0.33834	0.37895	0.33084	0.33084	0.38683	0.27956	0.33061
1423.8	0.64717	0.56748	0.25429	0.30053	0.35279	0.34186	0.41197	0.31191	0.23202	0.15984	0.30225	0.39537	0.41046	0.32645	0.32645	0.46969	0.33348	0.31343	0.32408	0.35731	0.32021	0.32097	0.33989	0.2782	0.27572	0.29027	0.26995	0.35734	0.38591	0.34026	0.38268	0.32154	0.32154	0.38666	0.29143	0.33266
1424.6	0.6477	0.56932	0.27168	0.28001	0.34895	0.33318	0.39888	0.31664	0.21662	0.1677	0.27997	0.36904	0.38602	0.3326	0.3326	0.46283	0.32232	0.28813	0.29814	0.3567	0.28709	0.31853	0.31462	0.28337	0.28509	0.27162	0.3025	0.32407	0.37041	0.33207	0.3608	0.29776	0.29776	0.38167	0.28793	0.33012
1425.5	0.64907	0.57984	0.27168	0.28561	0.34967	0.3262	0.4021	0.31065	0.23712	0.17899	0.28242	0.37559	0.39155	0.30879	0.30879	0.47601	0.32273	0.27517	0.28981	0.34111	0.28676	0.31197	0.3148	0.29453	0.27836	0.2662	0.31105	0.32112	0.35548	0.30082	0.35765	0.29649	0.29649	0.39674	0.27759	0.33248
1426.3	0.64626	0.56467	0.27274	0.28791	0.33878	0.3018	0.37864	0.27935	0.24636	0.18793	0.27433	0.36928	0.40206	0.30448	0.30448	0.45547	0.31361	0.25214	0.28044	0.34997	0.28448	0.29243	0.32048	0.2947	0.28728	0.24226	0.31328	0.31679	0.35648	0.27669	0.34163	0.31554	0.31554	0.39801	0.2873	0.32624
1427.2	0.64242	0.55897	0.28128	0.2828	0.328	0.32361	0.37838	0.30618	0.23755	0.1845	0.28962	0.37439	0.39747	0.33694	0.33694	0.45707	0.31982	0.25259	0.29269	0.32809	0.26121	0.29822	0.32659	0.30542	0.29913	0.2526	0.31902	0.3179	0.35919	0.29849	0.32615	0.2939	0.2939	0.38799	0.29762	0.32686
1428.1	0.63625	0.54766	0.26125	0.28667	0.33072	0.36295	0.39168	0.30178	0.25271	0.19856	0.28427	0.35948	0.40045	0.3508	0.3508	0.44392	0.31649	0.27235	0.3135	0.27895	0.28135	0.32581	0.3078	0.31007	0.3065	0.24001	0.28581	0.31302	0.37962	0.29531	0.32111	0.30428	0.30428	0.38764	0.29395	0.32223
1428.9	0.63598	0.52056	0.24505	0.27375	0.32174	0.35501	0.38052	0.30049	0.251	0.17709	0.29885	0.35139	0.40294	0.34837	0.34837	0.41951	0.29361	0.27474	0.29347	0.26532	0.29227	0.31107	0.30589	0.29682	0.29968	0.24789	0.27265	0.31627	0.35511	0.29953	0.32586	0.29279	0.29279	0.36313	0.28581	0.30398
1429.8	0.61893	0.49424	0.22749	0.26166	0.31196	0.36004	0.36807	0.28583	0.25493	0.15087	0.30376	0.32405	0.37213	0.35953	0.35953	0.38468	0.28593	0.26891	0.26877	0.25859	0.30714	0.29393	0.29796	0.25062	0.2799	0.23672	0.24017	0.30077	0.35416	0.31355	0.30718	0.30473	0.30473	0.33302	0.27993	0.25777
1430.7	0.60821	0.47316	0.23867	0.26128	0.31957	0.36287	0.36952	0.28254	0.25676	0.13312	0.27262	0.31979	0.35976	0.33328	0.33328	0.37301	0.28751	0.28227	0.26682	0.23372	0.29065	0.30321	0.26601	0.24195	0.24235	0.21239	0.24025	0.29699	0.3528	0.30819	0.30709	0.29628	0.29628	0.32767	0.25034	0.24362
1431.5	0.58528	0.45482	0.22324	0.266	0.3205	0.34793	0.36271	0.27693	0.2755	0.11536	0.27031	0.29653	0.34953	0.30125	0.30125	0.34963	0.26388	0.30439	0.2747	0.23314	0.31076	0.29551	0.25554	0.24705	0.21475	0.19232	0.22011	0.29873	0.33685	0.30875	0.30543	0.31357	0.31357	0.30485	0.24022	0.24152
1432.4	0.56422	0.43697	0.24334	0.27006	0.31772	0.32576	0.36103	0.27114	0.27482	0.1176	0.27811	0.31501	0.34899	0.30608	0.30608	0.31732	0.26535	0.28778	0.26632	0.25365	0.2864	0.26478	0.26861	0.25573	0.21984	0.1863	0.24266	0.28949	0.3077	0.30222	0.30117	0.31098	0.31098	0.30852	0.26006	0.2402
1433.2	0.53084	0.41005	0.22732	0.26363	0.30918	0.31411	0.36469	0.24466	0.27006	0.12543	0.27803	0.30168	0.33544	0.28822	0.28822	0.29702	0.27626	0.28462	0.26229	0.25671	0.28043	0.28863	0.26879	0.24255	0.20295	0.16698	0.22412	0.27097	0.3135	0.28686	0.28336	0.31351	0.31351	0.32657	0.2568	0.21909
1434.1	0.50339	0.38576	0.2332	0.26282	0.31137	0.29398	0.35859	0.23091	0.24986	0.13559	0.28847	0.30011	0.3347	0.27249	0.27249	0.27226	0.26078	0.27039	0.26366	0.22358	0.24164	0.29864	0.25848	0.26206	0.18778	0.14278	0.21086	0.26736	0.30251	0.28148	0.28494	0.28501	0.28501	0.3194	0.25565	0.23072
1434.9	0.46785	0.37954	0.21288	0.24309	0.30577	0.28448	0.33561	0.22692	0.24332	0.13668	0.30763	0.29976	0.30763	0.28196	0.28196	0.2459	0.2668	0.24672	0.27021	0.23585	0.23152	0.28295	0.26872	0.26619	0.19203	0.17463	0.18963	0.26068	0.30865	0.27262	0.26635	0.26646	0.26646	0.31055	0.27142	0.23034
1435.8	0.46823	0.36864	0.22024	0.23815	0.2971	0.27996	0.32661	0.21311	0.23501	0.13272	0.29815	0.31239	0.32705	0.28769	0.28769	0.22275	0.27468	0.221	0.24528	0.23241	0.21891	0.27876	0.27049	0.2718	0.20807	0.18756	0.18476	0.25004	0.29902	0.25929	0.24985	0.27624	0.27624	0.31754	0.27196	0.22952
1436.7	0.44671	0.34241	0.20103	0.21331	0.27498	0.256	0.30822	0.20505	0.21984	0.10727	0.26801	0.28319	0.31258	0.25069	0.25069	0.20081	0.26968	0.21371	0.23021	0.21017	0.19921	0.25912	0.24161	0.27372	0.19212	0.161	0.16767	0.23809	0.29814	0.22267	0.23099	0.26276	0.26276	0.29482	0.25095	0.23601
1437.5	0.42591	0.33157	0.20021	0.22005	0.27178	0.26472	0.30871	0.21238	0.21857	0.094675	0.24508	0.28479	0.30084	0.2484	0.2484	0.18721	0.25443	0.2079	0.22827	0.19578	0.19283	0.23248	0.25254	0.28133	0.18093	0.14625	0.17532	0.22879	0.28142	0.22886	0.21567	0.25923	0.25923	0.27607	0.23977	0.26431
1438.4	0.41549	0.32978	0.20583	0.22287	0.27181	0.26924	0.31552	0.22566	0.21991	0.096645	0.21816	0.29144	0.3126	0.26303	0.26303	0.18789	0.28854	0.23263	0.23373	0.23313	0.2296	0.24444	0.26325	0.27175	0.21112	0.17219	0.21338	0.22331	0.29955	0.23813	0.20183	0.25226	0.25226	0.27965	0.24153	0.25587
1439.3	0.40225	0.32024	0.22794	0.24534	0.27016	0.28497	0.32381	0.23239	0.21285	0.10761	0.21252	0.29087	0.31755	0.27087	0.27087	0.19648	0.2792	0.25367	0.22349	0.22597	0.22638	0.26012	0.27173	0.2881	0.21052	0.15402	0.23132	0.22043	0.29204	0.24489	0.21808	0.24083	0.24083	0.28863	0.23287	0.23726
1440.1	0.37328	0.32111	0.23035	0.26513	0.26889	0.30368	0.30189	0.22275	0.21234	0.12924	0.19274	0.28205	0.30682	0.29991	0.29991	0.20649	0.29073	0.26628	0.2184	0.22913	0.23267	0.26953	0.26924	0.29114	0.19882	0.15602	0.2421	0.23885	0.28965	0.24164	0.21173	0.23045	0.23045	0.28697	0.21554	0.22419
1441	0.35255	0.31572	0.22804	0.27856	0.27057	0.31547	0.30393	0.20773	0.19616	0.12035	0.16976	0.28093	0.29043	0.32634	0.32634	0.20985	0.28196	0.26633	0.21339	0.24186	0.23935	0.28482	0.26232	0.26674	0.19602	0.18792	0.22975	0.24742	0.27675	0.26879	0.20813	0.21143	0.21143	0.27605	0.19096	0.19027
1441.8	0.33487	0.32067	0.2436	0.28542	0.26512	0.31351	0.29411	0.20773	0.21525	0.15728	0.20729	0.29322	0.31952	0.34285	0.34285	0.22089	0.31907	0.2775	0.23814	0.25764	0.2479	0.3008	0.26711	0.27861	0.21862	0.21055	0.24931	0.2627	0.31181	0.24836	0.23622	0.22037	0.22037	0.31253	0.20887	0.17795
1442.7	0.31872	0.32071	0.25449	0.29046	0.2651	0.30764	0.30631	0.22092	0.22552	0.17285	0.21257	0.28968	0.32064	0.33994	0.33994	0.22006	0.30162	0.27883	0.2518	0.26339	0.25332	0.29118	0.28493	0.29977	0.21342	0.22744	0.24656	0.26718	0.30688	0.24416	0.24368	0.24598	0.24598	0.3418	0.21083	0.1869
1443.6	0.28557	0.30202	0.23419	0.26762	0.2451	0.2873	0.30372	0.20953	0.22746	0.17377	0.21853	0.27598	0.32021	0.33508	0.33508	0.20825	0.30116	0.27604	0.24877	0.24714	0.2674	0.29472	0.2837	0.28731	0.21287	0.23801	0.22393	0.2672	0.30246	0.22238	0.22936	0.242	0.242	0.34709	0.19743	0.18153
1444.4	0.25717	0.27611	0.23953	0.24359	0.23223	0.26331	0.31191	0.20535	0.22197	0.17214	0.23036	0.26913	0.29684	0.31301	0.31301	0.19942	0.28415	0.27661	0.24976	0.26417	0.28092	0.29119	0.2925	0.28611	0.21165	0.22821	0.22279	0.24893	0.31167	0.22184	0.22788	0.24188	0.24188	0.33191	0.20174	0.1816
1445.3	0.23509	0.28028	0.24457	0.25128	0.22239	0.25436	0.2961	0.21736	0.23149	0.19108	0.26431	0.276	0.31157	0.3289	0.3289	0.21593	0.27491	0.28856	0.25163	0.2698	0.30385	0.28721	0.31101	0.30636	0.20048	0.24486	0.24247	0.2526	0.31822	0.21632	0.22066	0.25479	0.25479	0.33319	0.20496	0.19734
1446.1	0.22372	0.26567	0.23501	0.24959	0.22281	0.24965	0.29632	0.20588	0.2075	0.1745	0.22482	0.26505	0.30986	0.3256	0.3256	0.21917	0.23841	0.28973	0.2341	0.27066	0.31815	0.28641	0.30325	0.29301	0.18627	0.2576	0.20303	0.25161	0.28694	0.2313	0.2198	0.2379	0.2379	0.30289	0.1839	0.19932
1447	0.21127	0.27007	0.23197	0.2595	0.22937	0.26476	0.29726	0.2123	0.21904	0.16774	0.23137	0.26952	0.331	0.34204	0.34204	0.2307	0.24946	0.28607	0.24578	0.27016	0.32237	0.29819	0.28335	0.29366	0.17987	0.24932	0.21238	0.27166	0.28716	0.23266	0.24923	0.2328	0.2328	0.29676	0.18285	0.18157
1447.8	0.20272	0.24935	0.23478	0.27113	0.24486	0.27222	0.31357	0.20542	0.21057	0.17023	0.23651	0.28504	0.32548	0.33765	0.33765	0.23409	0.25668	0.29481	0.26899	0.29065	0.31461	0.28082	0.27827	0.30345	0.16663	0.24104	0.22629	0.27661	0.27844	0.26224	0.26847	0.2406	0.2406	0.28252	0.19694	0.20691
1448.7	0.20112	0.25988	0.24071	0.28628	0.26175	0.29087	0.3248	0.20646	0.22833	0.17999	0.2532	0.29516	0.34319	0.35777	0.35777	0.23962	0.29602	0.30741	0.27257	0.2647	0.32626	0.27978	0.29404	0.29638	0.18723	0.28088	0.24732	0.30258	0.28492	0.27595	0.28983	0.24646	0.24646	0.31096	0.21316	0.2101
1449.6	0.19682	0.2369	0.2398	0.27129	0.2618	0.30291	0.33676	0.21271	0.23807	0.19008	0.24573	0.28054	0.35186	0.3202	0.3202	0.23487	0.31426	0.30324	0.27117	0.27188	0.31597	0.2917	0.30506	0.27988	0.21289	0.27988	0.24356	0.31136	0.29535	0.27495	0.29358	0.24161	0.24161	0.31701	0.23153	0.19134
1450.4	0.18283	0.23562	0.23456	0.26822	0.26767	0.30948	0.33764	0.21532	0.25195	0.17877	0.2633	0.28354	0.33726	0.33693	0.33693	0.23206	0.32995	0.30034	0.28204	0.26982	0.32281	0.27109	0.31169	0.28089	0.21581	0.30493	0.2556	0.31486	0.30121	0.27316	0.27159	0.26259	0.26259	0.29835	0.2317	0.18451
1451.3	0.16943	0.20054	0.23468	0.2706	0.26357	0.30728	0.33354	0.19949	0.21575	0.18535	0.2688	0.29607	0.32638	0.33099	0.33099	0.24109	0.32253	0.31129	0.27916	0.26008	0.31165	0.26639	0.33947	0.27022	0.23546	0.33457	0.25412	0.30587	0.29946	0.29118	0.25905	0.2518	0.2518	0.29886	0.23813	0.19721
1452.1	0.16943	0.22922	0.23452	0.26226	0.25579	0.31282	0.31199	0.22698	0.20894	0.19742	0.2626	0.29919	0.33778	0.37508	0.37508	0.24982	0.32405	0.32085	0.26374	0.25702	0.32745	0.28591	0.33485	0.26282	0.2595	0.39388	0.28735	0.28732	0.29568	0.2811	0.24547	0.23345	0.23345	0.31258	0.23348	0.19242
1453	0.15104	0.20192	0.22396	0.24541	0.25654	0.30759	0.30693	0.24167	0.19604	0.19208	0.26241	0.29696	0.35251	0.35403	0.35403	0.24657	0.31599	0.30656	0.28396	0.27785	0.30526	0.29577	0.31905	0.26195	0.23726	0.37697	0.27191	0.26566	0.30054	0.27173	0.24174	0.23847	0.23847	0.30697	0.21695	0.19753
1453.9	0.14604	0.20868	0.23161	0.26153	0.27377	0.31233	0.31716	0.23299	0.18934	0.19182	0.28682	0.31532	0.37258	0.38022	0.38022	0.24622	0.32598	0.32052	0.29251	0.26632	0.30613	0.31976	0.32905	0.27245	0.23778	0.38393	0.28741	0.28757	0.29738	0.28841	0.25181	0.23233	0.23233	0.33279	0.22555	0.2304
1454.7	0.13412	0.17412	0.23248	0.26914	0.27243	0.28907	0.31051	0.21457	0.17645	0.20052	0.29027	0.30583	0.38585	0.35984	0.35984	0.25324	0.3137	0.30076	0.27354	0.23974	0.28452	0.33391	0.32143	0.26279	0.23753	0.38263	0.30686	0.30567	0.2898	0.2577	0.24409	0.22066	0.22066	0.35346	0.23065	0.22132
1455.6	0.13551	0.18408	0.22495	0.25672	0.27481	0.28285	0.30307	0.20756	0.1964	0.18836	0.30715	0.29541	0.40308	0.37176	0.37176	0.26345	0.30329	0.29317	0.26654	0.24959	0.28243	0.31274	0.31911	0.26314	0.23428	0.41155	0.31773	0.31564	0.29336	0.24322	0.23734	0.23622	0.23622	0.32753	0.2272	0.23473
1456.4	0.12453	0.16614	0.22417	0.27102	0.26925	0.27343	0.31791	0.20139	0.21387	0.18887	0.30818	0.29308	0.4153	0.35709	0.35709	0.26732	0.30137	0.28112	0.27788	0.2557	0.29569	0.30206	0.3441	0.25245	0.24399	0.40436	0.30953	0.33665	0.30092	0.24949	0.24637	0.26284	0.26284	0.31921	0.24724	0.24053
1457.3	0.10898	0.16412	0.21906	0.28318	0.25886	0.27432	0.33042	0.19328	0.21669	0.18612	0.30611	0.29281	0.39303	0.36904	0.36904	0.27622	0.30065	0.27674	0.26758	0.26377	0.3078	0.27996	0.35739	0.25067	0.25467	0.42375	0.33786	0.35335	0.30269	0.24877	0.25056	0.25419	0.25419	0.29564	0.25364	0.25296
1458.1	0.092743	0.16333	0.20905	0.25574	0.23918	0.24702	0.3208	0.20211	0.22466	0.18323	0.27932	0.28816	0.3722	0.35169	0.35169	0.26822	0.28997	0.25789	0.26047	0.26708	0.32072	0.23853	0.33551	0.24157	0.24502	0.44823	0.33763	0.31815	0.284	0.21743	0.25601	0.27793	0.27793	0.26779	0.22404	0.22722
1459	0.1071	0.18568	0.22733	0.25661	0.2511	0.26169	0.3393	0.24707	0.25817	0.18551	0.27944	0.30914	0.3856	0.35369	0.35369	0.26799	0.30946	0.29983	0.29017	0.30857	0.36812	0.24451	0.35726	0.26185	0.28028	0.46479	0.36409	0.32711	0.30032	0.26276	0.26505	0.30359	0.30359	0.26761	0.22865	0.25221
1459.9	0.089495	0.17422	0.23212	0.25253	0.25516	0.28175	0.32639	0.24533	0.25373	0.19989	0.28167	0.32121	0.37504	0.34967	0.34967	0.24554	0.33181	0.31692	0.27569	0.30437	0.35757	0.27748	0.35419	0.25896	0.2884	0.45172	0.36498	0.32776	0.30343	0.27769	0.27523	0.28588	0.28588	0.30148	0.23033	0.25433
1460.7	0.10033	0.15441	0.2225	0.24726	0.27202	0.29285	0.30898	0.24628	0.25439	0.191	0.28274	0.33028	0.36022	0.3297	0.3297	0.24253	0.34973	0.31857	0.26182	0.29758	0.32568	0.2815	0.33603	0.26246	0.28307	0.43023	0.37227	0.32738	0.29931	0.27667	0.26787	0.29147	0.29147	0.29848	0.21529	0.24878
1461.6	0.11545	0.17448	0.23578	0.2325	0.28693	0.29652	0.30196	0.26328	0.25263	0.19872	0.28896	0.34576	0.35234	0.34016	0.34016	0.23706	0.34427	0.33312	0.27165	0.29265	0.33771	0.30577	0.32914	0.26493	0.29202	0.44787	0.37694	0.34272	0.29741	0.29944	0.2646	0.31926	0.31926	0.32608	0.22189	0.24807
1462.4	0.11853	0.17623	0.24127	0.24652	0.29792	0.31861	0.28922	0.27358	0.24965	0.1914	0.30294	0.34475	0.35106	0.34537	0.34537	0.23354	0.34404	0.33488	0.26115	0.27424	0.31724	0.30534	0.33027	0.27323	0.29426	0.43339	0.38357	0.35533	0.32449	0.32335	0.25521	0.32096	0.32096	0.32895	0.2392	0.27591
1463.3	0.11205	0.1841	0.23548	0.24425	0.28921	0.34125	0.26665	0.26242	0.23517	0.20726	0.32051	0.34028	0.34832	0.36307	0.36307	0.2237	0.33318	0.31781	0.261	0.25155	0.28474	0.29367	0.32743	0.25199	0.29179	0.426	0.38104	0.35365	0.32554	0.33017	0.27182	0.30694	0.30694	0.34265	0.25592	0.28722
1464.1	0.11826	0.18445	0.22909	0.22508	0.27713	0.31759	0.26715	0.25004	0.23115	0.20289	0.30153	0.32381	0.34059	0.34127	0.34127	0.21515	0.32382	0.29842	0.25997	0.23334	0.2923	0.28533	0.31648	0.2288	0.27895	0.41069	0.39417	0.35101	0.31305	0.32569	0.24629	0.29845	0.29845	0.33366	0.25301	0.27871
1465	0.11816	0.19361	0.24288	0.228	0.2851	0.31668	0.28229	0.25684	0.23683	0.19206	0.30812	0.30881	0.35564	0.35921	0.35921	0.20749	0.31558	0.29023	0.27445	0.23298	0.31105	0.2919	0.31516	0.22695	0.29887	0.44551	0.3937	0.3598	0.33323	0.34298	0.23433	0.30335	0.30335	0.33817	0.25775	0.28022
1465.8	0.1182	0.17723	0.23007	0.23639	0.27249	0.31167	0.27362	0.24902	0.24089	0.17818	0.31267	0.2906	0.36034	0.33385	0.33385	0.2044	0.28882	0.30182	0.25032	0.21891	0.29904	0.2775	0.30076	0.21509	0.29762	0.42659	0.38638	0.34597	0.34596	0.35195	0.21472	0.27914	0.27914	0.32028	0.25257	0.27139
1466.7	0.12238	0.18023	0.23396	0.23595	0.27748	0.31293	0.30887	0.26963	0.24457	0.1986	0.30787	0.30122	0.36266	0.3431	0.3431	0.22062	0.3074	0.31006	0.29386	0.22668	0.29632	0.29531	0.29796	0.20933	0.30479	0.43509	0.40993	0.35123	0.34457	0.35826	0.23744	0.24471	0.24471	0.34625	0.25425	0.2578
1467.5	0.11536	0.16989	0.22675	0.21977	0.26566	0.2969	0.32052	0.25614	0.24534	0.19124	0.28349	0.28865	0.34312	0.32284	0.32284	0.20409	0.30258	0.3051	0.28268	0.23673	0.2833	0.30346	0.26436	0.19475	0.27275	0.45212	0.40012	0.35167	0.34873	0.35954	0.22947	0.23551	0.23551	0.33033	0.23767	0.22946
1468.4	0.11135	0.1828	0.23687	0.21665	0.26351	0.31152	0.3369	0.28147	0.25678	0.18929	0.29407	0.28733	0.34591	0.33456	0.33456	0.2062	0.28413	0.28308	0.28647	0.25523	0.28491	0.29098	0.26894	0.20739	0.29049	0.4617	0.40408	0.35264	0.3632	0.3667	0.24841	0.26217	0.26217	0.32778	0.24625	0.22335
1469.3	0.094243	0.16837	0.23587	0.1956	0.23211	0.30861	0.3201	0.25888	0.25167	0.18797	0.29377	0.2762	0.31978	0.29264	0.29264	0.1951	0.26231	0.26046	0.27885	0.2343	0.27493	0.27118	0.26113	0.19248	0.25654	0.43428	0.39539	0.35271	0.33373	0.33406	0.24665	0.26914	0.26914	0.30757	0.2423	0.20448
1470.1	0.086017	0.16281	0.24523	0.20044	0.23223	0.30862	0.32218	0.25424	0.25485	0.19986	0.2871	0.27267	0.33237	0.27986	0.27986	0.19289	0.27709	0.23694	0.28662	0.24384	0.27886	0.26667	0.24708	0.19605	0.27121	0.43211	0.40712	0.36623	0.31925	0.31772	0.25136	0.28532	0.28532	0.32667	0.24517	0.22514
1471	0.0803	0.14819	0.23764	0.18876	0.20838	0.2977	0.2943	0.21058	0.25563	0.17263	0.28348	0.27307	0.31017	0.2543	0.2543	0.16822	0.24629	0.22325	0.24225	0.22547	0.28764	0.24493	0.23804	0.17271	0.24675	0.41881	0.39602	0.37233	0.32435	0.30683	0.22413	0.30623	0.30623	0.30007	0.2347	0.21223
1471.8	0.078574	0.15291	0.23241	0.19505	0.20202	0.29774	0.30154	0.22181	0.25007	0.15548	0.30021	0.27638	0.3069	0.23516	0.23516	0.17731	0.23429	0.20458	0.23329	0.20196	0.29217	0.21594	0.24036	0.16785	0.24095	0.386	0.40946	0.36673	0.30925	0.30439	0.20196	0.30316	0.30316	0.2854	0.24165	0.2053
1472.7	0.061958	0.10859	0.19857	0.18406	0.16913	0.27511	0.26919	0.18464	0.23719	0.13011	0.26529	0.26983	0.26092	0.16666	0.16666	0.13439	0.20799	0.19782	0.19435	0.15715	0.25693	0.19477	0.21368	0.1398	0.20652	0.32094	0.39277	0.34951	0.26498	0.27034	0.16285	0.25701	0.25701	0.25887	0.20937	0.17997
1473.5	0.074183	0.12848	0.20332	0.19676	0.19917	0.27756	0.28858	0.20708	0.25864	0.16611	0.27255	0.28369	0.27869	0.18711	0.18711	0.14385	0.22493	0.20471	0.18236	0.18504	0.28324	0.21435	0.23152	0.14975	0.24154	0.33499	0.42509	0.38031	0.29791	0.28778	0.17864	0.24467	0.24467	0.29204	0.20692	0.2075
1474.4	0.072444	0.1121	0.18699	0.18448	0.20162	0.26235	0.27081	0.17706	0.24843	0.15453	0.26086	0.28988	0.27409	0.16423	0.16423	0.12622	0.20895	0.16484	0.16315	0.16732	0.26499	0.21361	0.2405	0.13061	0.23202	0.32426	0.4269	0.3836	0.28378	0.26421	0.17177	0.21675	0.21675	0.27862	0.1889	0.17373
1475.2	0.069303	0.093988	0.15981	0.17617	0.19694	0.26143	0.26305	0.16631	0.22927	0.14764	0.24689	0.2625	0.26352	0.12849	0.12849	0.11178	0.1727	0.15064	0.15691	0.16493	0.25238	0.21253	0.21389	0.10864	0.24023	0.30261	0.42266	0.37414	0.24054	0.26506	0.13671	0.19839	0.19839	0.26817	0.16442	0.15313
1476.1	0.073234	0.083997	0.17187	0.18241	0.19812	0.24086	0.24714	0.1633	0.24562	0.1642	0.23998	0.26412	0.27346	0.14167	0.14167	0.1095	0.14257	0.14074	0.13948	0.16401	0.25507	0.22412	0.21456	0.1252	0.26222	0.29419	0.435	0.40443	0.24551	0.24762	0.14003	0.20801	0.20801	0.29402	0.15048	0.16871
1476.9	0.079486	0.098764	0.18042	0.21187	0.21874	0.2422	0.26007	0.16454	0.26158	0.18731	0.27084	0.25982	0.29712	0.18298	0.18298	0.14666	0.15151	0.15193	0.16092	0.17418	0.28604	0.24528	0.21882	0.12801	0.26916	0.32246	0.45596	0.43628	0.26016	0.26269	0.15074	0.23957	0.23957	0.30394	0.16584	0.16906
1477.8	0.077303	0.094351	0.16826	0.21186	0.21088	0.24638	0.26078	0.16493	0.25702	0.17882	0.27039	0.25147	0.28501	0.16391	0.16391	0.14608	0.12692	0.16492	0.17501	0.16212	0.28122	0.23115	0.20874	0.11511	0.27062	0.32086	0.46453	0.43659	0.23621	0.28327	0.14348	0.24356	0.24356	0.29192	0.16496	0.15234
1478.7	0.088925	0.11909	0.1735	0.22248	0.20862	0.26291	0.29562	0.20477	0.28604	0.20478	0.30862	0.26352	0.29247	0.1992	0.1992	0.16562	0.15206	0.20385	0.20007	0.17147	0.29488	0.25238	0.21426	0.14467	0.28092	0.33461	0.50082	0.46017	0.25577	0.31341	0.16179	0.26353	0.26353	0.30037	0.18102	0.17949
1479.5	0.081687	0.10879	0.17805	0.21344	0.21778	0.24786	0.31146	0.21074	0.30943	0.21913	0.30914	0.27726	0.29406	0.22257	0.22257	0.15943	0.1627	0.19354	0.20987	0.17895	0.29654	0.26101	0.21127	0.16205	0.27067	0.31667	0.51484	0.47931	0.2726	0.2971	0.1751	0.25856	0.25856	0.29849	0.19453	0.18817
1480.4	0.086537	0.12274	0.17559	0.21831	0.23224	0.28643	0.34843	0.21492	0.33353	0.22531	0.32668	0.30499	0.30873	0.24003	0.24003	0.16434	0.21614	0.22718	0.24505	0.20139	0.31053	0.29498	0.2248	0.16908	0.28413	0.34014	0.5384	0.51572	0.28056	0.31132	0.17289	0.26649	0.26649	0.29328	0.21419	0.21104
1481.2	0.0985	0.12398	0.1835	0.21367	0.24074	0.28422	0.35727	0.23538	0.337	0.23544	0.32022	0.32695	0.33122	0.25023	0.25023	0.15739	0.23273	0.24062	0.24067	0.22272	0.30172	0.28883	0.22877	0.19115	0.30369	0.32263	0.55893	0.53625	0.29501	0.31327	0.18583	0.24852	0.24852	0.28316	0.21958	0.2477
1482.1	0.091022	0.10301	0.17893	0.22706	0.23681	0.27138	0.35428	0.24264	0.34175	0.23554	0.33889	0.33371	0.32619	0.26373	0.26373	0.15856	0.23616	0.23693	0.23641	0.22112	0.28025	0.2949	0.2353	0.22235	0.29818	0.29116	0.56403	0.5601	0.31068	0.30119	0.17321	0.21889	0.21889	0.27731	0.21911	0.24654
1482.9	0.088508	0.073381	0.17157	0.21778	0.23829	0.25129	0.34433	0.2282	0.34465	0.23011	0.30841	0.32441	0.31629	0.22727	0.22727	0.1364	0.2198	0.20992	0.22881	0.19922	0.2766	0.28777	0.22256	0.21396	0.28521	0.25633	0.54841	0.53817	0.29589	0.27232	0.15677	0.21519	0.21519	0.26795	0.20589	0.22326
1483.8	0.10151	0.10554	0.19913	0.265	0.25666	0.26686	0.36718	0.26205	0.3766	0.25939	0.33376	0.34853	0.35138	0.26437	0.26437	0.16723	0.26829	0.25057	0.24127	0.21104	0.30787	0.3099	0.25581	0.24566	0.30765	0.29812	0.57804	0.56543	0.32067	0.29115	0.18871	0.25344	0.25344	0.28911	0.21716	0.25746
1484.6	0.083465	0.075361	0.18175	0.25026	0.23917	0.25178	0.32742	0.24913	0.3668	0.25025	0.31662	0.32819	0.32365	0.21955	0.21955	0.15392	0.24773	0.22255	0.21212	0.19896	0.28736	0.29993	0.24923	0.23342	0.27059	0.23798	0.54746	0.52695	0.31131	0.27508	0.19348	0.22879	0.22879	0.2701	0.18886	0.22495
1485.5	0.092036	0.075699	0.18828	0.24309	0.23944	0.26164	0.32003	0.25875	0.37884	0.26212	0.32865	0.33803	0.33087	0.23025	0.23025	0.15695	0.25338	0.21613	0.22644	0.20637	0.28806	0.32052	0.2469	0.24149	0.29121	0.24635	0.55014	0.51688	0.33226	0.27166	0.17817	0.24812	0.24812	0.27861	0.17969	0.2057
1486.3	0.10218	0.095697	0.19763	0.23648	0.22771	0.27342	0.30787	0.24856	0.38121	0.27143	0.30687	0.35783	0.35192	0.23845	0.23845	0.14505	0.24982	0.2008	0.22198	0.20984	0.28237	0.32444	0.24213	0.24184	0.28274	0.26224	0.54392	0.5066	0.33297	0.26086	0.18381	0.26568	0.26568	0.26049	0.18186	0.20845
1487.2	0.11078	0.10981	0.20238	0.23233	0.22409	0.28271	0.30507	0.27259	0.3837	0.29152	0.32166	0.36784	0.36774	0.26594	0.26594	0.14762	0.24872	0.20207	0.21971	0.2141	0.25839	0.33377	0.26377	0.2513	0.29086	0.27015	0.53678	0.50611	0.34129	0.26407	0.20622	0.25224	0.25224	0.25134	0.18259	0.21167
1488	0.10266	0.10539	0.18809	0.21696	0.22838	0.27214	0.30194	0.24594	0.37345	0.29138	0.31682	0.34994	0.36755	0.25349	0.25349	0.1507	0.23935	0.17147	0.23191	0.20622	0.2429	0.30981	0.2574	0.25216	0.28948	0.23909	0.51752	0.48182	0.33264	0.24871	0.20204	0.23452	0.23452	0.22285	0.17577	0.20061
1488.9	0.12187	0.12893	0.20453	0.22576	0.2515	0.26922	0.3294	0.26943	0.385	0.318	0.33697	0.36517	0.41585	0.29529	0.29529	0.1624	0.2633	0.2112	0.26453	0.21631	0.25195	0.33803	0.26582	0.29323	0.34833	0.24728	0.51746	0.4732	0.35745	0.26501	0.21342	0.24069	0.24069	0.25162	0.18904	0.22707
1489.8	0.12564	0.1282	0.18719	0.22505	0.23142	0.27245	0.33281	0.25894	0.38609	0.30749	0.33265	0.35507	0.42858	0.29323	0.29323	0.16722	0.25022	0.2095	0.27183	0.2002	0.25471	0.33252	0.26399	0.29179	0.3385	0.24024	0.48748	0.47404	0.33606	0.28318	0.23346	0.24339	0.24339	0.25776	0.18762	0.22545
1490.6	0.13383	0.11282	0.17531	0.22509	0.23795	0.2722	0.34003	0.26672	0.39543	0.30907	0.33379	0.35361	0.43301	0.28587	0.28587	0.1822	0.26566	0.23262	0.28205	0.21697	0.24623	0.34388	0.25283	0.29818	0.3368	0.18591	0.47356	0.44335	0.34807	0.28673	0.26087	0.23624	0.23624	0.27816	0.17537	0.23233
1491.5	0.13702	0.12971	0.16843	0.24458	0.25001	0.28964	0.3474	0.28008	0.39769	0.30901	0.34029	0.36743	0.45523	0.29613	0.29613	0.21294	0.28919	0.26258	0.28013	0.26057	0.27501	0.34733	0.26571	0.31222	0.35693	0.18112	0.45995	0.43781	0.36444	0.30861	0.26146	0.25802	0.25802	0.2903	0.19439	0.23515
1492.3	0.12602	0.11514	0.15798	0.23225	0.22303	0.29106	0.31953	0.28621	0.39031	0.3121	0.33269	0.36965	0.46277	0.29015	0.29015	0.20311	0.29508	0.26741	0.26931	0.27669	0.25555	0.35589	0.26363	0.30799	0.33956	0.17899	0.43383	0.41759	0.35923	0.3045	0.25391	0.23483	0.23483	0.29469	0.18693	0.21606
1493.2	0.12932	0.10342	0.133	0.21401	0.20874	0.2884	0.29456	0.26183	0.36704	0.3111	0.32735	0.36302	0.43038	0.27776	0.27776	0.21468	0.28047	0.25967	0.24808	0.2856	0.24374	0.32794	0.25396	0.27873	0.30561	0.17667	0.411	0.39592	0.32831	0.29942	0.24866	0.2174	0.2174	0.28561	0.16892	0.19321
1494	0.11835	0.12257	0.13618	0.23194	0.22732	0.29766	0.29868	0.27564	0.36911	0.34898	0.32853	0.37353	0.41338	0.30784	0.30784	0.22617	0.31699	0.25969	0.25769	0.31511	0.25862	0.3398	0.2616	0.30371	0.2941	0.20244	0.40526	0.38683	0.33942	0.2872	0.2634	0.2045	0.2045	0.3001	0.17477	0.21886
1494.8	0.11265	0.14893	0.14713	0.23904	0.23107	0.2837	0.30168	0.25977	0.37003	0.36936	0.33163	0.37309	0.41246	0.35069	0.35069	0.23857	0.32058	0.25885	0.2618	0.30128	0.2866	0.35198	0.28219	0.31	0.30164	0.23808	0.38642	0.377	0.31434	0.27748	0.24044	0.2124	0.2124	0.32313	0.18054	0.19894
1495.7	0.09413	0.12274	0.14505	0.21799	0.20511	0.24561	0.27644	0.20747	0.36758	0.35921	0.31342	0.33991	0.38187	0.35744	0.35744	0.2175	0.29692	0.25255	0.25035	0.25769	0.26962	0.32063	0.26941	0.27889	0.26168	0.22113	0.35947	0.35157	0.28506	0.26944	0.20814	0.20126	0.20126	0.31458	0.17218	0.16982
1496.5	0.11302	0.1387	0.14718	0.21749	0.21382	0.25002	0.28044	0.20918	0.37065	0.35574	0.33481	0.33141	0.36437	0.40149	0.40149	0.23021	0.30027	0.25278	0.24777	0.23629	0.29804	0.33488	0.29396	0.28102	0.25739	0.22674	0.33859	0.34326	0.29466	0.2663	0.19733	0.21009	0.21009	0.32181	0.18906	0.19087
1497.4	0.10765	0.16374	0.1522	0.22942	0.21659	0.25141	0.2912	0.22078	0.3835	0.35935	0.35151	0.33155	0.37575	0.444	0.444	0.23559	0.30786	0.26013	0.28703	0.24238	0.30033	0.33254	0.30816	0.27932	0.25024	0.24164	0.3517	0.33306	0.31155	0.27158	0.20884	0.20975	0.20975	0.32403	0.21421	0.19796
1498.2	0.10426	0.15911	0.16209	0.21341	0.21608	0.24265	0.28773	0.19635	0.38503	0.33602	0.34695	0.31592	0.37029	0.43451	0.43451	0.23762	0.29743	0.25168	0.28608	0.23927	0.28719	0.32699	0.31465	0.26509	0.23318	0.20945	0.32857	0.30985	0.29768	0.27411	0.19442	0.22425	0.22425	0.31468	0.20459	0.19363
1499.1	0.10609	0.14634	0.15151	0.20701	0.23133	0.24376	0.2721	0.20159	0.37356	0.32306	0.34653	0.29148	0.37883	0.43984	0.43984	0.24204	0.29628	0.26253	0.28768	0.25501	0.27859	0.30668	0.31794	0.22616	0.22505	0.20438	0.3206	0.30356	0.31239	0.28037	0.20812	0.22879	0.22879	0.30943	0.20024	0.19644
1500	0.13223	0.18352	0.15847	0.21371	0.25526	0.27526	0.29167	0.22326	0.37241	0.32813	0.36942	0.30192	0.38553	0.46143	0.46143	0.25997	0.32706	0.29116	0.3288	0.29841	0.28306	0.30836	0.32635	0.24614	0.23735	0.22409	0.30349	0.30361	0.32143	0.29768	0.2208	0.22993	0.22993	0.31711	0.21172	0.22073
1500.8	0.14502	0.1895	0.15825	0.22819	0.25898	0.2834	0.29712	0.22037	0.38431	0.33791	0.36835	0.31499	0.39232	0.46374	0.46374	0.27301	0.32123	0.31976	0.35096	0.33906	0.28334	0.29347	0.31645	0.25392	0.26228	0.22098	0.30729	0.30171	0.3209	0.32254	0.24649	0.24908	0.24908	0.34315	0.22252	0.22547
1501.7	0.15508	0.17635	0.15815	0.22404	0.23424	0.28487	0.27267	0.21364	0.37687	0.33472	0.34346	0.29819	0.37235	0.44845	0.44845	0.26599	0.3104	0.30701	0.34491	0.31658	0.27806	0.28965	0.31209	0.25964	0.23965	0.19365	0.26011	0.29203	0.29266	0.31277	0.22423	0.2577	0.2577	0.34534	0.20756	0.20921
1502.5	0.1817	0.18946	0.15074	0.23276	0.2466	0.27436	0.2764	0.24162	0.37321	0.33524	0.36133	0.29233	0.39731	0.47515	0.47515	0.27894	0.32235	0.3393	0.34508	0.32313	0.29563	0.26434	0.31151	0.24716	0.25596	0.19783	0.26209	0.29649	0.30532	0.31165	0.2348	0.24877	0.24877	0.33357	0.21992	0.2002
1503.4	0.18364	0.18634	0.14458	0.21623	0.22111	0.26965	0.27211	0.21516	0.37318	0.33094	0.36161	0.29453	0.36913	0.46356	0.46356	0.26433	0.30142	0.3113	0.33848	0.30206	0.28027	0.26037	0.30478	0.2436	0.24211	0.16902	0.22218	0.26824	0.27976	0.3112	0.2141	0.25273	0.25273	0.32251	0.23789	0.20364
1504.2	0.18225	0.19173	0.15499	0.20502	0.2283	0.28053	0.27074	0.20541	0.35757	0.32827	0.35416	0.29611	0.37154	0.46268	0.46268	0.26563	0.30183	0.2809	0.30164	0.28502	0.29474	0.2781	0.29599	0.22219	0.23482	0.17755	0.22706	0.27458	0.27687	0.29859	0.2075	0.25844	0.25844	0.3487	0.23225	0.21307
1505.1	0.17708	0.19226	0.15967	0.18371	0.21358	0.26914	0.24678	0.20344	0.32526	0.3161	0.33047	0.27246	0.34333	0.44972	0.44972	0.2529	0.28465	0.24137	0.25895	0.25698	0.27369	0.26418	0.27996	0.1931	0.20731	0.16746	0.21101	0.24654	0.25216	0.26714	0.18904	0.23605	0.23605	0.32109	0.21766	0.18611
1505.9	0.19036	0.22068	0.17947	0.19186	0.23401	0.28346	0.26022	0.21118	0.3214	0.31786	0.33833	0.27446	0.35901	0.47476	0.47476	0.27177	0.2799	0.23621	0.24863	0.27313	0.28682	0.27188	0.29225	0.19232	0.20449	0.19742	0.23388	0.25005	0.25321	0.2618	0.20532	0.26316	0.26316	0.33117	0.23651	0.20329
1506.7	0.18676	0.2198	0.183	0.18746	0.22274	0.28513	0.25537	0.20353	0.30863	0.29988	0.32174	0.27869	0.34117	0.4486	0.4486	0.26257	0.25037	0.21613	0.25048	0.25897	0.27326	0.27196	0.27627	0.19096	0.19903	0.18867	0.22256	0.22464	0.23259	0.25096	0.19521	0.26258	0.26258	0.34458	0.23229	0.20855
1507.6	0.20322	0.23307	0.19865	0.21372	0.2405	0.29826	0.28066	0.22438	0.31571	0.28288	0.33598	0.28283	0.35048	0.44887	0.44887	0.28276	0.26527	0.22908	0.25892	0.26588	0.29437	0.26416	0.28438	0.2103	0.20374	0.20442	0.24763	0.23595	0.23651	0.25125	0.23065	0.26925	0.26925	0.34642	0.24648	0.2285
1508.4	0.19829	0.22528	0.1888	0.21034	0.23075	0.26414	0.26264	0.21351	0.31205	0.27188	0.31332	0.27327	0.32312	0.43118	0.43118	0.27347	0.23244	0.2047	0.25467	0.25811	0.26029	0.22933	0.26505	0.21238	0.17497	0.18349	0.24648	0.20354	0.22555	0.23126	0.24187	0.24822	0.24822	0.31724	0.22889	0.21325
1509.3	0.21464	0.24163	0.20329	0.21806	0.24935	0.29254	0.28521	0.22208	0.32579	0.27221	0.32956	0.28087	0.35134	0.41886	0.41886	0.28021	0.24841	0.22044	0.28126	0.27196	0.25505	0.25864	0.26626	0.21466	0.1797	0.16798	0.25326	0.22218	0.25148	0.25585	0.25301	0.28616	0.28616	0.34393	0.24391	0.23095
1510.1	0.20608	0.23483	0.20386	0.21985	0.25348	0.27815	0.29672	0.20108	0.33005	0.26547	0.319	0.28124	0.33855	0.41115	0.41115	0.28418	0.25831	0.22376	0.25652	0.26534	0.25509	0.25389	0.25028	0.19624	0.18803	0.15455	0.25904	0.23036	0.24994	0.25323	0.27186	0.28267	0.28267	0.34279	0.24226	0.21704
1511	0.20435	0.23344	0.19864	0.22132	0.25876	0.28567	0.27603	0.18535	0.32731	0.25258	0.31374	0.26932	0.32154	0.41313	0.41313	0.26694	0.25294	0.21681	0.23326	0.25778	0.23919	0.24747	0.24997	0.19265	0.1835	0.14426	0.25716	0.22133	0.24544	0.25803	0.27088	0.28891	0.28891	0.33067	0.25052	0.20985
1511.8	0.20338	0.24272	0.20118	0.19959	0.24467	0.27939	0.26182	0.16669	0.29541	0.25383	0.30406	0.25948	0.3275	0.38873	0.38873	0.25071	0.25568	0.19135	0.22187	0.23972	0.222	0.24005	0.22747	0.16688	0.17997	0.12741	0.24611	0.208	0.23758	0.24056	0.2622	0.28215	0.28215	0.3257	0.23476	0.18734
1512.7	0.21773	0.25745	0.21799	0.22189	0.23544	0.30038	0.2721	0.18281	0.30046	0.2579	0.34114	0.26729	0.34174	0.384	0.384	0.25755	0.27139	0.21976	0.2222	0.23649	0.23921	0.26118	0.23978	0.17922	0.20058	0.1175	0.24204	0.22217	0.2516	0.25418	0.27188	0.31736	0.31736	0.32768	0.25533	0.21065
1513.5	0.2404	0.26254	0.22444	0.24363	0.23861	0.28949	0.26536	0.19434	0.29948	0.25215	0.34498	0.2802	0.35349	0.3787	0.3787	0.26075	0.28846	0.22538	0.22049	0.24016	0.25201	0.24071	0.23193	0.21464	0.22419	0.13126	0.25216	0.22091	0.24601	0.25654	0.29223	0.30734	0.30734	0.3391	0.26663	0.2274
1514.4	0.25065	0.27617	0.2245	0.24145	0.24746	0.27646	0.25425	0.21438	0.2827	0.23281	0.34286	0.27881	0.36157	0.363	0.363	0.24813	0.28267	0.21436	0.22883	0.22926	0.2293	0.23249	0.21987	0.22113	0.2367	0.10714	0.23421	0.19854	0.25868	0.24223	0.28369	0.28441	0.28441	0.3261	0.2683	0.25385
1515.2	0.27017	0.30034	0.24229	0.23294	0.24479	0.28521	0.27126	0.22899	0.286	0.2348	0.35808	0.27231	0.36935	0.34031	0.34031	0.27179	0.30856	0.21974	0.232	0.22787	0.23289	0.24075	0.22322	0.21033	0.23664	0.093851	0.23334	0.21613	0.26232	0.24771	0.30415	0.2942	0.2942	0.34978	0.26328	0.26198
1516.1	0.27957	0.31959	0.24005	0.24743	0.25078	0.29157	0.26384	0.22744	0.29785	0.23008	0.35501	0.26215	0.35281	0.34973	0.34973	0.27411	0.29129	0.24613	0.21977	0.23179	0.24039	0.25228	0.23709	0.22354	0.23071	0.096992	0.23174	0.22095	0.26674	0.26525	0.29082	0.30141	0.30141	0.36199	0.26973	0.27791
1516.9	0.28109	0.30747	0.22923	0.24302	0.24285	0.27329	0.24315	0.20614	0.28395	0.20765	0.31545	0.23079	0.33293	0.35579	0.35579	0.27102	0.27075	0.22197	0.20104	0.20528	0.24053	0.23878	0.20873	0.18648	0.22433	0.081978	0.22818	0.21144	0.24981	0.25955	0.26444	0.27843	0.27843	0.36143	0.25704	0.25361
1517.8	0.27572	0.32993	0.22971	0.24261	0.25736	0.2803	0.24996	0.19395	0.28531	0.20012	0.32577	0.22173	0.32104	0.36477	0.36477	0.28782	0.26195	0.24053	0.20864	0.22496	0.2554	0.24882	0.22028	0.155	0.21533	0.087376	0.22792	0.22861	0.24553	0.27734	0.2543	0.29294	0.29294	0.36104	0.2547	0.26476
1518.6	0.28814	0.32945	0.22978	0.25949	0.25563	0.29026	0.25638	0.20749	0.27824	0.19949	0.33483	0.21074	0.31944	0.35779	0.35779	0.29839	0.25609	0.25744	0.21556	0.22238	0.27795	0.25582	0.21545	0.15202	0.19323	0.13277	0.22087	0.23392	0.24363	0.30127	0.2627	0.31041	0.31041	0.37338	0.25774	0.24939
1519.5	0.28393	0.32984	0.23232	0.272	0.2486	0.27791	0.25726	0.18273	0.26948	0.19241	0.32299	0.2146	0.31967	0.35569	0.35569	0.29212	0.24324	0.24396	0.21065	0.20551	0.27608	0.2492	0.19519	0.16854	0.1899	0.15155	0.21651	0.22543	0.24464	0.29326	0.25074	0.3028	0.3028	0.36226	0.25862	0.23649
1520.3	0.29111	0.32211	0.23924	0.26604	0.26078	0.28873	0.25329	0.19473	0.27091	0.19348	0.34403	0.22314	0.34079	0.35723	0.35723	0.30618	0.26759	0.24191	0.20345	0.20358	0.27402	0.25067	0.19455	0.1934	0.21358	0.17219	0.22564	0.23125	0.26589	0.29836	0.25428	0.31893	0.31893	0.36498	0.26953	0.23917
1521.1	0.29018	0.34596	0.24268	0.2628	0.28276	0.30852	0.27303	0.23098	0.28862	0.21231	0.36614	0.23368	0.36503	0.36058	0.36058	0.31217	0.28084	0.26139	0.23928	0.23321	0.29717	0.26912	0.22954	0.21845	0.23049	0.19959	0.23622	0.25156	0.26841	0.31447	0.28569	0.33848	0.33848	0.37282	0.28652	0.24997
1522	0.29056	0.33965	0.23958	0.26526	0.27173	0.30044	0.2562	0.23028	0.2726	0.19787	0.36145	0.23003	0.3646	0.36072	0.36072	0.30189	0.27574	0.25186	0.21776	0.20189	0.2941	0.25516	0.22767	0.22747	0.24476	0.21055	0.22172	0.22627	0.2882	0.30739	0.27933	0.32229	0.32229	0.35737	0.2864	0.2151
1522.8	0.29666	0.34529	0.2545	0.2658	0.2717	0.31844	0.256	0.21968	0.29751	0.21169	0.38771	0.24257	0.37075	0.3785	0.3785	0.30551	0.29611	0.25232	0.21946	0.23059	0.31111	0.27506	0.24831	0.25355	0.2804	0.20416	0.24354	0.24557	0.2975	0.33468	0.28191	0.34287	0.34287	0.35775	0.28455	0.2393
1523.7	0.29099	0.3368	0.23919	0.26494	0.27177	0.31961	0.24018	0.21279	0.29062	0.20841	0.4112	0.23665	0.35404	0.38675	0.38675	0.30307	0.2957	0.26819	0.21539	0.2339	0.30906	0.28076	0.27276	0.25423	0.27484	0.19914	0.24171	0.24423	0.30562	0.35436	0.28663	0.33275	0.33275	0.35536	0.29388	0.24088
1524.5	0.29429	0.33921	0.23739	0.28412	0.26147	0.3167	0.25244	0.2148	0.28761	0.20632	0.41301	0.24887	0.3532	0.3734	0.3734	0.30416	0.29651	0.25935	0.23223	0.24056	0.31237	0.29137	0.25257	0.25016	0.27362	0.19412	0.23583	0.24621	0.31031	0.36785	0.29381	0.32294	0.32294	0.3622	0.27349	0.25195
1525.4	0.30441	0.3348	0.24651	0.29691	0.24141	0.31508	0.24298	0.2014	0.26999	0.1945	0.41634	0.26841	0.35666	0.34468	0.34468	0.31676	0.31029	0.2467	0.24719	0.23177	0.31459	0.29221	0.25256	0.27693	0.27061	0.1854	0.23292	0.23646	0.31204	0.36615	0.30862	0.32577	0.32577	0.37345	0.26859	0.26225
1526.2	0.30822	0.33087	0.24618	0.29012	0.23834	0.30087	0.25021	0.18345	0.27206	0.19898	0.42529	0.26195	0.35817	0.34477	0.34477	0.3246	0.30643	0.24095	0.28165	0.22295	0.30132	0.29593	0.26448	0.29096	0.26344	0.17872	0.22727	0.25093	0.29554	0.37158	0.33938	0.32769	0.32769	0.38796	0.27172	0.26861
1527.1	0.30833	0.33518	0.23206	0.2829	0.24558	0.2757	0.24335	0.18522	0.24995	0.17706	0.42399	0.26458	0.34858	0.33119	0.33119	0.32143	0.301	0.23971	0.28538	0.20629	0.28903	0.27595	0.2772	0.30322	0.26148	0.15987	0.21857	0.24641	0.30516	0.37643	0.35722	0.32073	0.32073	0.38928	0.28804	0.2598
1527.9	0.31992	0.33981	0.24185	0.28663	0.24583	0.27975	0.26276	0.21259	0.257	0.18881	0.41594	0.27712	0.37014	0.33631	0.33631	0.32992	0.3003	0.24097	0.30879	0.21248	0.31237	0.28445	0.26979	0.3002	0.28815	0.1946	0.22359	0.26052	0.29489	0.381	0.36176	0.34171	0.34171	0.39594	0.2831	0.26075
1528.8	0.31012	0.34851	0.24183	0.28322	0.23318	0.25526	0.25618	0.22718	0.25742	0.17611	0.40226	0.27517	0.37687	0.35391	0.35391	0.32997	0.28768	0.2433	0.31559	0.22651	0.32273	0.27289	0.29884	0.31428	0.28467	0.20712	0.23842	0.2608	0.27282	0.39032	0.36494	0.33889	0.33889	0.38243	0.29249	0.26238
1529.6	0.30085	0.35765	0.22994	0.28396	0.25295	0.25785	0.26103	0.21883	0.24814	0.18409	0.40633	0.27604	0.38162	0.38438	0.38438	0.3225	0.28377	0.25856	0.30246	0.2183	0.28728	0.2679	0.30736	0.30508	0.29646	0.21143	0.25158	0.27207	0.27412	0.40437	0.35627	0.31676	0.31676	0.37219	0.29531	0.25268
1530.5	0.30086	0.36036	0.23625	0.28649	0.25602	0.27581	0.28283	0.23398	0.24856	0.19427	0.40154	0.29673	0.3777	0.3891	0.3891	0.32302	0.29085	0.25903	0.29155	0.22041	0.29708	0.27325	0.31537	0.31886	0.29314	0.20962	0.27835	0.27752	0.27411	0.42926	0.33043	0.32886	0.32886	0.36963	0.27936	0.26063
1531.3	0.28398	0.34927	0.23337	0.28861	0.2394	0.27233	0.28281	0.2387	0.26391	0.19373	0.40041	0.29386	0.37566	0.39156	0.39156	0.31756	0.27868	0.24678	0.27259	0.22216	0.30503	0.27373	0.32516	0.31522	0.30112	0.21283	0.29164	0.27164	0.27758	0.43004	0.30566	0.31145	0.31145	0.36277	0.26546	0.25145
1532.1	0.29261	0.35828	0.238	0.31714	0.25815	0.27793	0.2818	0.27046	0.28057	0.20711	0.43704	0.30716	0.39476	0.4067	0.4067	0.32268	0.31011	0.25365	0.28272	0.23053	0.32101	0.28966	0.37577	0.358	0.31332	0.2135	0.32183	0.28815	0.31149	0.44926	0.31532	0.33078	0.33078	0.37946	0.28836	0.28412
1533	0.30038	0.35679	0.22863	0.31046	0.27646	0.29734	0.28128	0.27547	0.27665	0.23675	0.44044	0.32075	0.39026	0.41904	0.41904	0.33579	0.34333	0.27553	0.27503	0.23843	0.29585	0.31382	0.37822	0.37987	0.31073	0.23087	0.3452	0.30091	0.34458	0.45523	0.3111	0.31554	0.31554	0.40397	0.28694	0.29765
1533.8	0.30572	0.35077	0.23418	0.30913	0.27508	0.28464	0.29719	0.2773	0.30655	0.2325	0.44734	0.32306	0.39637	0.40806	0.40806	0.33956	0.35	0.28218	0.2828	0.2656	0.31262	0.32647	0.37803	0.39749	0.30597	0.23512	0.35575	0.30612	0.39254	0.44808	0.31317	0.3343	0.3343	0.38772	0.29541	0.30503
1534.7	0.30467	0.3508	0.23189	0.31143	0.26921	0.27335	0.27804	0.28603	0.30634	0.23472	0.4469	0.32802	0.40424	0.42199	0.42199	0.33888	0.37085	0.29302	0.2663	0.29187	0.30964	0.33848	0.38302	0.40491	0.31823	0.2732	0.35928	0.31082	0.38908	0.43034	0.33194	0.31916	0.31916	0.39851	0.30146	0.30162
1535.5	0.311	0.35338	0.22473	0.31082	0.26137	0.28157	0.27514	0.26984	0.29037	0.2395	0.42675	0.3393	0.40056	0.42651	0.42651	0.33496	0.39364	0.29713	0.25978	0.29023	0.28432	0.33249	0.37466	0.39395	0.30348	0.28255	0.34443	0.3167	0.38753	0.43388	0.31478	0.3264	0.3264	0.3995	0.29819	0.29681
1536.4	0.29184	0.35588	0.21821	0.29965	0.25414	0.2853	0.26634	0.24569	0.27598	0.25049	0.40019	0.33225	0.38846	0.43038	0.43038	0.33494	0.37354	0.30235	0.25333	0.29239	0.25594	0.34449	0.35764	0.38191	0.297	0.29483	0.31965	0.30975	0.38416	0.41766	0.31456	0.29299	0.29299	0.40179	0.29309	0.28067
1537.2	0.28255	0.35508	0.22288	0.30859	0.24661	0.28898	0.28584	0.23276	0.27537	0.2325	0.40117	0.33183	0.39577	0.41267	0.41267	0.3184	0.35436	0.30602	0.25876	0.27886	0.26615	0.32618	0.35662	0.35833	0.30028	0.29297	0.3143	0.32073	0.37783	0.42386	0.32002	0.29822	0.29822	0.37554	0.28032	0.26595
1538	0.27115	0.35223	0.20869	0.30352	0.2264	0.29786	0.26508	0.24213	0.25976	0.24381	0.39359	0.34316	0.38993	0.41445	0.41445	0.30426	0.34656	0.29244	0.23571	0.26557	0.26974	0.33564	0.35845	0.34938	0.30589	0.31202	0.29957	0.31547	0.34187	0.43027	0.31041	0.30148	0.30148	0.39698	0.26519	0.26675
1538.9	0.2705	0.35693	0.21225	0.31664	0.23577	0.32346	0.26028	0.25729	0.26958	0.23966	0.38945	0.33557	0.40952	0.40474	0.40474	0.31145	0.33392	0.30608	0.24774	0.25982	0.26608	0.35232	0.34477	0.34321	0.30277	0.30453	0.30937	0.3301	0.36399	0.45356	0.30523	0.29933	0.29933	0.37875	0.26289	0.30456
1539.7	0.26107	0.35939	0.2289	0.30574	0.22941	0.34179	0.27532	0.2864	0.2851	0.2655	0.40305	0.33795	0.41508	0.40749	0.40749	0.30768	0.33141	0.31661	0.28246	0.26061	0.29126	0.37404	0.34214	0.35985	0.29625	0.31055	0.31772	0.3281	0.36767	0.44908	0.33089	0.29983	0.29983	0.39116	0.26436	0.32498
1540.6	0.25727	0.33287	0.22184	0.28556	0.21756	0.33353	0.28166	0.28218	0.28541	0.23738	0.37578	0.33367	0.40864	0.38658	0.38658	0.27523	0.32768	0.29177	0.2858	0.25399	0.29228	0.35627	0.32042	0.33083	0.29116	0.27683	0.33637	0.32548	0.36031	0.44801	0.31003	0.303	0.303	0.38751	0.23883	0.3085
1541.4	0.2412	0.33303	0.22564	0.29184	0.21143	0.33197	0.27302	0.28676	0.29395	0.24471	0.36511	0.33903	0.37991	0.37903	0.37903	0.26837	0.33436	0.27874	0.2818	0.26783	0.30348	0.36425	0.31293	0.33636	0.27972	0.27466	0.34209	0.32989	0.35548	0.45262	0.29688	0.31917	0.31917	0.38686	0.246	0.31673
1542.3	0.25433	0.33789	0.22574	0.29069	0.22559	0.32862	0.2999	0.29265	0.2944	0.24857	0.36735	0.32927	0.3827	0.3862	0.3862	0.27691	0.34272	0.2859	0.32546	0.28836	0.29379	0.35395	0.31027	0.31282	0.27758	0.27882	0.33016	0.32864	0.36058	0.45039	0.30664	0.29884	0.29884	0.39792	0.24248	0.30679
1543.1	0.25756	0.34925	0.23048	0.28772	0.21883	0.33019	0.31845	0.30526	0.30443	0.26022	0.39473	0.35635	0.38439	0.41267	0.41267	0.27396	0.35958	0.28991	0.33035	0.28913	0.31495	0.34783	0.34126	0.31251	0.28281	0.30121	0.35062	0.335	0.36349	0.43678	0.30241	0.32031	0.32031	0.42359	0.25398	0.30152
1543.9	0.25574	0.34565	0.21665	0.29869	0.23868	0.31487	0.31111	0.28149	0.30019	0.23666	0.38321	0.35308	0.38712	0.39801	0.39801	0.26165	0.35163	0.28472	0.30213	0.28441	0.29077	0.33225	0.32349	0.28887	0.28309	0.29432	0.36632	0.33378	0.3566	0.40948	0.28782	0.3	0.3	0.41759	0.24342	0.2846
1544.8	0.26181	0.3629	0.2225	0.32564	0.24086	0.30837	0.32039	0.29994	0.31793	0.24647	0.42395	0.36172	0.4047	0.41377	0.41377	0.28293	0.35499	0.29127	0.30793	0.29596	0.29749	0.32067	0.33029	0.30148	0.27795	0.32067	0.34765	0.34024	0.35778	0.393	0.28109	0.31818	0.31818	0.40163	0.25859	0.29295
1545.6	0.26969	0.36795	0.22388	0.30813	0.23951	0.28406	0.31405	0.30451	0.31262	0.23765	0.44492	0.34181	0.42455	0.43422	0.43422	0.26917	0.34341	0.28449	0.32554	0.27711	0.28455	0.31563	0.32464	0.27982	0.294	0.33099	0.3312	0.32138	0.35584	0.38079	0.28184	0.30462	0.30462	0.39122	0.25212	0.27527
1546.5	0.26825	0.37501	0.2438	0.33054	0.25632	0.28957	0.3151	0.31864	0.32807	0.24395	0.45165	0.34253	0.44095	0.4666	0.4666	0.25752	0.34494	0.31356	0.32384	0.27225	0.30992	0.34276	0.32882	0.30037	0.30725	0.33325	0.36568	0.33709	0.36375	0.40351	0.28289	0.31632	0.31632	0.39153	0.26512	0.297
1547.3	0.25902	0.35491	0.24103	0.31752	0.24909	0.27992	0.31213	0.31036	0.32215	0.25554	0.41766	0.32777	0.43403	0.43048	0.43048	0.24079	0.33924	0.29725	0.31648	0.26206	0.28002	0.33756	0.28322	0.28273	0.30103	0.26796	0.34253	0.32389	0.35182	0.40625	0.26536	0.30925	0.30925	0.37324	0.24566	0.28313
1548.1	0.25999	0.34862	0.24419	0.31075	0.22832	0.26775	0.31978	0.31531	0.31439	0.2617	0.41157	0.3246	0.42945	0.44559	0.44559	0.23962	0.34905	0.27977	0.34211	0.27367	0.28162	0.3441	0.28789	0.26256	0.30774	0.26733	0.33095	0.33053	0.35265	0.42425	0.27758	0.32141	0.32141	0.36847	0.24747	0.27188
1549	0.26665	0.34497	0.24997	0.30923	0.23119	0.27465	0.31698	0.31256	0.28752	0.27235	0.3893	0.3279	0.42328	0.45818	0.45818	0.2332	0.36036	0.30009	0.34525	0.27567	0.26232	0.35446	0.29867	0.25836	0.3082	0.26342	0.35839	0.33548	0.34927	0.45856	0.29234	0.29477	0.29477	0.36589	0.23888	0.28535
1549.8	0.27371	0.33823	0.25387	0.31864	0.23636	0.29371	0.33161	0.32822	0.30563	0.28656	0.37146	0.33344	0.41513	0.44297	0.44297	0.22902	0.36124	0.31098	0.34508	0.28007	0.26558	0.36035	0.29703	0.24886	0.28611	0.25433	0.36646	0.33852	0.35342	0.44209	0.29769	0.28737	0.28737	0.37814	0.24614	0.27739
1550.7	0.26615	0.31156	0.24787	0.31451	0.2202	0.28724	0.32042	0.3165	0.28833	0.26914	0.36341	0.32603	0.38541	0.41501	0.41501	0.24708	0.36722	0.27736	0.32043	0.27164	0.23496	0.32996	0.28229	0.21963	0.2557	0.22305	0.35404	0.33442	0.35589	0.42432	0.27244	0.26186	0.26186	0.36433	0.23808	0.25933
1551.5	0.28449	0.32005	0.26129	0.33934	0.23218	0.28552	0.31462	0.31543	0.29495	0.25444	0.38572	0.32696	0.37465	0.42674	0.42674	0.24504	0.35792	0.28642	0.31247	0.27227	0.25468	0.32948	0.29334	0.21606	0.2629	0.25388	0.36495	0.34003	0.36496	0.436	0.2746	0.26987	0.26987	0.37632	0.24974	0.25964
1552.4	0.28991	0.32243	0.26378	0.33314	0.25817	0.29814	0.29297	0.31329	0.30787	0.26203	0.40253	0.3245	0.3726	0.41343	0.41343	0.2502	0.36327	0.2939	0.2902	0.25683	0.25177	0.31394	0.27356	0.22163	0.2644	0.25845	0.3746	0.34115	0.36136	0.42383	0.25669	0.27606	0.27606	0.36926	0.26077	0.28161
1553.2	0.29163	0.33555	0.26387	0.32572	0.27099	0.3227	0.28088	0.30352	0.32531	0.2504	0.39528	0.32236	0.36934	0.40279	0.40279	0.25465	0.35528	0.29094	0.27587	0.2485	0.26592	0.31133	0.26054	0.21683	0.26256	0.26154	0.35571	0.34834	0.35906	0.41524	0.23359	0.27687	0.27687	0.38314	0.26394	0.28947
1554.1	0.29823	0.33629	0.27658	0.33931	0.28312	0.34321	0.27503	0.31451	0.3178	0.27176	0.39642	0.32861	0.38096	0.40332	0.40332	0.27918	0.38358	0.29188	0.27616	0.25593	0.2695	0.32014	0.26136	0.24638	0.27536	0.27078	0.36332	0.3746	0.37169	0.42818	0.23193	0.2844	0.2844	0.3984	0.27772	0.31392
1554.9	0.32687	0.35867	0.29659	0.3487	0.28903	0.35456	0.28426	0.32614	0.34359	0.27459	0.41247	0.34879	0.39186	0.42993	0.42993	0.27573	0.40082	0.32141	0.28566	0.26232	0.31159	0.31839	0.27387	0.2788	0.30597	0.31614	0.36947	0.39233	0.37648	0.43146	0.25612	0.32433	0.32433	0.39597	0.28659	0.32234
1555.7	0.30727	0.34954	0.26416	0.32385	0.27935	0.33553	0.28084	0.33037	0.33774	0.26009	0.38557	0.32289	0.35895	0.41889	0.41889	0.26922	0.38209	0.29422	0.28408	0.25242	0.29126	0.30561	0.26866	0.25377	0.29333	0.2975	0.35315	0.37805	0.35681	0.40592	0.24819	0.30699	0.30699	0.38074	0.2837	0.29902
1556.6	0.32443	0.35492	0.28044	0.33102	0.26954	0.35783	0.30937	0.3536	0.32494	0.25704	0.38372	0.33459	0.35759	0.42258	0.42258	0.25943	0.36501	0.31418	0.29357	0.26219	0.30894	0.33301	0.3025	0.28915	0.29557	0.3154	0.34804	0.38031	0.34162	0.44191	0.26434	0.30692	0.30692	0.39717	0.28759	0.31369
1557.4	0.33802	0.34969	0.2828	0.32904	0.26679	0.348	0.32209	0.34941	0.31803	0.26972	0.39499	0.32729	0.36063	0.41234	0.41234	0.26536	0.36447	0.30474	0.29733	0.26929	0.31884	0.33332	0.2946	0.28306	0.29696	0.32022	0.35476	0.369	0.35572	0.4509	0.28135	0.31434	0.31434	0.40329	0.29904	0.30258
1558.3	0.34258	0.35301	0.26807	0.30384	0.2509	0.33286	0.3139	0.31427	0.3166	0.24514	0.38642	0.30827	0.35825	0.41206	0.41206	0.25636	0.32633	0.29546	0.2772	0.25179	0.31515	0.31991	0.29719	0.25379	0.29442	0.31678	0.34507	0.33951	0.32589	0.44541	0.28844	0.30075	0.30075	0.39122	0.27672	0.29265
1559.1	0.33482	0.34896	0.2783	0.29785	0.25249	0.35497	0.31765	0.32404	0.31207	0.25174	0.36859	0.29912	0.34976	0.38786	0.38786	0.25426	0.30907	0.29167	0.28243	0.24882	0.28305	0.33288	0.29081	0.25577	0.28049	0.29981	0.34773	0.32221	0.3118	0.45057	0.28936	0.27281	0.27281	0.39899	0.27189	0.3146
1559.9	0.3537	0.35945	0.30931	0.31364	0.24736	0.38917	0.32275	0.31499	0.31856	0.26215	0.37711	0.3123	0.38953	0.37896	0.37896	0.26038	0.31075	0.29888	0.28012	0.27189	0.29365	0.3245	0.29836	0.28833	0.30095	0.31083	0.34506	0.33648	0.31671	0.44381	0.2956	0.26131	0.26131	0.39165	0.28032	0.34084
1560.8	0.35616	0.35647	0.30418	0.34542	0.25625	0.38479	0.3191	0.30644	0.33433	0.26059	0.38468	0.30819	0.40329	0.37058	0.37058	0.28169	0.31242	0.29499	0.28429	0.26808	0.28421	0.30872	0.28721	0.25559	0.33058	0.30119	0.32845	0.34111	0.32754	0.41514	0.28415	0.26016	0.26016	0.38096	0.28471	0.33129
1561.6	0.35786	0.34639	0.30806	0.33832	0.25708	0.37955	0.31563	0.30497	0.34104	0.24547	0.36961	0.29874	0.39851	0.35532	0.35532	0.26635	0.30936	0.29212	0.26982	0.25454	0.26605	0.29911	0.29411	0.26153	0.34476	0.27539	0.31517	0.32473	0.29878	0.39613	0.28735	0.25636	0.25636	0.36206	0.27921	0.33269
1562.4	0.36538	0.34623	0.32366	0.3512	0.2696	0.39092	0.31921	0.31373	0.33234	0.23886	0.37182	0.30522	0.39386	0.34129	0.34129	0.27555	0.3133	0.29865	0.26934	0.26913	0.23464	0.28399	0.28741	0.27081	0.35157	0.24456	0.29812	0.33208	0.28805	0.3918	0.27093	0.25193	0.25193	0.35897	0.30161	0.32775
1563.3	0.36791	0.36744	0.30872	0.35889	0.28086	0.37348	0.3104	0.29972	0.32901	0.24521	0.37567	0.29954	0.38321	0.34386	0.34386	0.28295	0.31929	0.27633	0.24951	0.27245	0.25259	0.27304	0.27775	0.2654	0.36687	0.25467	0.30194	0.33336	0.30108	0.38143	0.25586	0.25748	0.25748	0.38203	0.30992	0.32044
1564.1	0.3692	0.3777	0.30699	0.34304	0.28632	0.35315	0.31552	0.29261	0.31539	0.24356	0.36451	0.29206	0.3605	0.34503	0.34503	0.29658	0.32471	0.26229	0.26479	0.25884	0.24521	0.28741	0.29499	0.25065	0.35125	0.27638	0.29782	0.32438	0.29596	0.35897	0.26128	0.26438	0.26438	0.39685	0.30926	0.30581
1565	0.37442	0.39295	0.30565	0.33041	0.29247	0.35242	0.31034	0.28193	0.29264	0.25029	0.34217	0.28903	0.33922	0.34908	0.34908	0.299	0.32891	0.25959	0.26199	0.27573	0.23516	0.29512	0.29243	0.2755	0.34782	0.28885	0.31377	0.33049	0.29791	0.36391	0.26567	0.26238	0.26238	0.42167	0.31129	0.30882
1565.8	0.38678	0.4064	0.30133	0.35192	0.30176	0.36159	0.31622	0.29653	0.29382	0.26532	0.35173	0.3033	0.32581	0.35033	0.35033	0.3201	0.34757	0.25218	0.28036	0.29322	0.24362	0.31774	0.28862	0.28491	0.35191	0.30201	0.32949	0.34593	0.3294	0.35351	0.28106	0.26638	0.26638	0.43253	0.32404	0.31192
1566.6	0.40529	0.43056	0.32275	0.36673	0.32985	0.37653	0.35106	0.31471	0.3099	0.30536	0.37757	0.30852	0.34212	0.37476	0.37476	0.33763	0.35635	0.24463	0.29973	0.31259	0.3021	0.34437	0.29708	0.3203	0.39299	0.33831	0.35917	0.34325	0.37209	0.3508	0.3093	0.29845	0.29845	0.45604	0.33821	0.34082
1567.5	0.40212	0.42502	0.31578	0.34086	0.29741	0.37682	0.33528	0.29132	0.30237	0.28814	0.37283	0.29943	0.35071	0.34325	0.34325	0.32351	0.29928	0.24538	0.28584	0.29248	0.27464	0.34986	0.29071	0.29397	0.36858	0.33766	0.31677	0.32808	0.3248	0.34177	0.30855	0.30278	0.30278	0.43207	0.32322	0.3265
1568.3	0.40799	0.42518	0.33199	0.35589	0.31576	0.39327	0.33619	0.31009	0.31482	0.29513	0.40467	0.31224	0.36275	0.33461	0.33461	0.32229	0.297	0.25449	0.27688	0.31221	0.27363	0.34928	0.26614	0.31645	0.37839	0.33912	0.32234	0.32982	0.34748	0.36045	0.3283	0.31552	0.31552	0.42948	0.32292	0.35499
1569.2	0.41088	0.4355	0.35171	0.35859	0.31636	0.38331	0.34019	0.32237	0.34158	0.28687	0.40464	0.30658	0.35889	0.32	0.32	0.33501	0.2931	0.23957	0.26527	0.29418	0.27891	0.34662	0.26066	0.31653	0.37018	0.33011	0.31658	0.3172	0.35821	0.34932	0.32114	0.32814	0.32814	0.43293	0.30226	0.35896
1570	0.40433	0.4592	0.36934	0.34699	0.32016	0.37871	0.33468	0.32812	0.32966	0.3036	0.41451	0.30499	0.35432	0.33102	0.33102	0.34443	0.2836	0.24248	0.27164	0.30253	0.2859	0.34795	0.27399	0.32874	0.37144	0.33079	0.3203	0.31928	0.34554	0.35976	0.31412	0.34414	0.34414	0.45054	0.29802	0.37211
1570.8	0.39687	0.44897	0.33818	0.357	0.30904	0.36957	0.30095	0.33927	0.3228	0.2757	0.39851	0.31211	0.32136	0.30825	0.30825	0.33854	0.28941	0.25909	0.25618	0.29259	0.25813	0.34321	0.27481	0.30334	0.33162	0.31552	0.29464	0.32207	0.32266	0.36997	0.30553	0.33581	0.33581	0.44358	0.28543	0.35233
1571.7	0.41078	0.46203	0.3608	0.377	0.33329	0.36339	0.31816	0.36469	0.32925	0.28662	0.39486	0.32638	0.31299	0.32719	0.32719	0.36934	0.33383	0.25738	0.26957	0.29217	0.28455	0.34599	0.29842	0.32376	0.34914	0.29321	0.3273	0.34363	0.37134	0.38032	0.30865	0.35504	0.35504	0.45038	0.29223	0.36589
1572.5	0.40992	0.46862	0.3539	0.38102	0.33034	0.34338	0.31186	0.34261	0.34121	0.28194	0.39427	0.31825	0.30268	0.33049	0.33049	0.39281	0.3432	0.27177	0.27834	0.28195	0.279	0.35855	0.30808	0.30322	0.34748	0.28968	0.31956	0.34647	0.3675	0.36758	0.30203	0.35097	0.35097	0.46943	0.28011	0.34993
1573.3	0.39675	0.46363	0.33947	0.38209	0.33574	0.34456	0.31348	0.33932	0.32411	0.2969	0.40113	0.32372	0.29952	0.32164	0.32164	0.38157	0.34774	0.26366	0.30382	0.28241	0.26363	0.3609	0.32688	0.30197	0.31804	0.29151	0.33023	0.34651	0.37336	0.35563	0.3263	0.33272	0.33272	0.44856	0.28491	0.33966
1574.2	0.40469	0.48446	0.35473	0.41087	0.34192	0.35753	0.32326	0.36531	0.3663	0.3047	0.41867	0.33292	0.31457	0.33225	0.33225	0.4204	0.37628	0.28516	0.3093	0.30186	0.26961	0.3726	0.31804	0.30095	0.33369	0.3358	0.35062	0.3738	0.39262	0.37531	0.34453	0.35187	0.35187	0.46336	0.3081	0.34626
1575	0.40556	0.49106	0.35763	0.38503	0.33295	0.35327	0.32535	0.34977	0.364	0.32004	0.42757	0.3289	0.31747	0.33195	0.33195	0.42508	0.38035	0.27807	0.31793	0.29006	0.27205	0.35721	0.31101	0.30335	0.3478	0.34095	0.3407	0.36416	0.39672	0.37329	0.34577	0.35079	0.35079	0.45605	0.30215	0.36696
1575.8	0.40407	0.48488	0.34222	0.37848	0.33574	0.36865	0.31507	0.33525	0.37573	0.33675	0.44564	0.32304	0.31932	0.32819	0.32819	0.41735	0.36378	0.28617	0.3354	0.30415	0.27038	0.35237	0.30099	0.31163	0.34931	0.36422	0.31675	0.34952	0.3879	0.36395	0.36739	0.33434	0.33434	0.45384	0.30833	0.38083
1576.7	0.4239	0.47688	0.32948	0.38694	0.33131	0.38355	0.31695	0.36316	0.37899	0.36643	0.43504	0.32853	0.3221	0.31771	0.31771	0.41383	0.3642	0.28232	0.34429	0.32716	0.28724	0.36054	0.30572	0.34808	0.37217	0.34499	0.32321	0.34939	0.39096	0.39819	0.38201	0.34009	0.34009	0.44596	0.33198	0.39404
1577.5	0.44961	0.47905	0.34369	0.39298	0.31789	0.38806	0.31027	0.37004	0.39324	0.3672	0.45307	0.32753	0.35262	0.33432	0.33432	0.43097	0.36235	0.30663	0.32018	0.34897	0.34258	0.37119	0.31512	0.35852	0.42895	0.35137	0.31927	0.36441	0.36851	0.42782	0.37757	0.36098	0.36098	0.4522	0.33855	0.42185
1578.4	0.43816	0.4486	0.33248	0.36906	0.29604	0.36334	0.30697	0.34043	0.37108	0.35936	0.4373	0.32462	0.33344	0.30832	0.30832	0.3859	0.31659	0.29249	0.31459	0.32258	0.3371	0.35697	0.32566	0.3553	0.38769	0.29589	0.2892	0.33343	0.34425	0.40281	0.3765	0.31683	0.31683	0.42325	0.31795	0.40122
1579.2	0.45338	0.47219	0.3593	0.37897	0.32049	0.37471	0.33545	0.36272	0.39298	0.37336	0.45363	0.33741	0.34443	0.35982	0.35982	0.39979	0.33377	0.32071	0.34227	0.35108	0.35947	0.40531	0.36099	0.38058	0.40591	0.34481	0.32829	0.37404	0.37733	0.42575	0.40495	0.3382	0.3382	0.45572	0.32198	0.39797
1580	0.44607	0.47324	0.36748	0.38904	0.30902	0.35927	0.34758	0.35844	0.37807	0.36452	0.44241	0.34563	0.34104	0.34883	0.34883	0.39219	0.34824	0.32314	0.34953	0.33644	0.34708	0.40951	0.37415	0.37411	0.40197	0.32159	0.33828	0.38949	0.38187	0.42569	0.41595	0.32522	0.32522	0.43623	0.32592	0.37847
1580.9	0.42808	0.48787	0.37582	0.3723	0.31053	0.36486	0.35427	0.33667	0.36462	0.35757	0.45895	0.35461	0.33913	0.35776	0.35776	0.38241	0.35748	0.32618	0.33978	0.31688	0.34989	0.40842	0.38786	0.35764	0.3897	0.33059	0.34628	0.38458	0.39054	0.42625	0.41446	0.3157	0.3157	0.43147	0.31656	0.37375
1581.7	0.42834	0.50629	0.39384	0.37326	0.31564	0.38507	0.36258	0.32601	0.37284	0.37912	0.46441	0.36385	0.32874	0.38012	0.38012	0.37908	0.38776	0.3254	0.36824	0.31097	0.33713	0.424	0.38518	0.36984	0.37698	0.36104	0.36897	0.39479	0.41898	0.45659	0.43623	0.29261	0.29261	0.43719	0.32077	0.35194
1582.5	0.43286	0.49889	0.39092	0.38809	0.31982	0.39576	0.35091	0.31593	0.36258	0.37665	0.45615	0.34737	0.33238	0.37988	0.37988	0.37876	0.40561	0.3308	0.35397	0.2917	0.32183	0.43407	0.37455	0.34336	0.4124	0.37952	0.36803	0.39802	0.43098	0.46036	0.41146	0.26947	0.26947	0.44382	0.29687	0.32711
1583.4	0.41376	0.47912	0.38354	0.38991	0.30255	0.38448	0.33555	0.29256	0.36332	0.36765	0.43764	0.34645	0.33513	0.34657	0.34657	0.35044	0.39831	0.30667	0.32509	0.26746	0.31766	0.40634	0.34311	0.33354	0.39063	0.36164	0.34659	0.36896	0.42251	0.44277	0.40136	0.25402	0.25402	0.38997	0.28314	0.32475
1584.2	0.45087	0.5092	0.41425	0.40221	0.32544	0.40494	0.36094	0.33637	0.40286	0.39411	0.48214	0.36485	0.37296	0.37419	0.37419	0.36587	0.42551	0.3211	0.33476	0.3143	0.35797	0.42895	0.35587	0.36201	0.42778	0.40356	0.38003	0.37153	0.44013	0.46136	0.41837	0.27081	0.27081	0.41839	0.2854	0.33667
1585	0.46217	0.52535	0.41825	0.40542	0.32947	0.39813	0.35389	0.33842	0.4035	0.39212	0.46284	0.35961	0.37088	0.39414	0.39414	0.35682	0.41491	0.32086	0.34236	0.30949	0.36065	0.40912	0.32867	0.35683	0.40496	0.42746	0.36987	0.36633	0.41311	0.44805	0.41071	0.26346	0.26346	0.41202	0.28241	0.3263
1585.9	0.47471	0.53856	0.42242	0.42612	0.3442	0.40354	0.3535	0.34704	0.40941	0.37185	0.46555	0.36296	0.40073	0.38339	0.38339	0.3563	0.39276	0.33831	0.31275	0.31362	0.36594	0.39525	0.32459	0.34106	0.39048	0.41686	0.36637	0.35917	0.40882	0.42219	0.38938	0.2796	0.2796	0.38826	0.26937	0.31959
1586.7	0.48911	0.57884	0.44293	0.4336	0.35454	0.40911	0.36733	0.34191	0.42945	0.38538	0.48904	0.39178	0.41796	0.41549	0.41549	0.35939	0.39355	0.33899	0.31378	0.30879	0.38847	0.38937	0.33085	0.3702	0.38757	0.44928	0.36601	0.35679	0.421	0.42263	0.39316	0.31138	0.31138	0.36565	0.2866	0.31918
1587.6	0.52705	0.62328	0.46176	0.45572	0.36787	0.415	0.37668	0.3681	0.43741	0.4015	0.50881	0.40778	0.41804	0.43888	0.43888	0.37395	0.40179	0.35521	0.32372	0.31266	0.40047	0.39602	0.34997	0.37255	0.40692	0.4529	0.38437	0.37052	0.42011	0.40934	0.40402	0.3108	0.3108	0.38689	0.28341	0.30144
1588.4	0.52448	0.62863	0.46616	0.44688	0.37397	0.41208	0.36324	0.35787	0.43073	0.40135	0.49193	0.40175	0.39605	0.42357	0.42357	0.35285	0.38358	0.3468	0.30997	0.2996	0.38064	0.38924	0.3305	0.36249	0.37594	0.43967	0.37103	0.36533	0.40625	0.39829	0.37789	0.30379	0.30379	0.37897	0.27579	0.28007
1589.2	0.53612	0.63022	0.50532	0.47858	0.38833	0.43602	0.39069	0.37089	0.44433	0.41531	0.51195	0.41715	0.40692	0.40948	0.40948	0.36574	0.38736	0.34827	0.31306	0.29483	0.39126	0.39321	0.34915	0.36696	0.40472	0.42419	0.38785	0.38972	0.41646	0.39954	0.38438	0.30502	0.30502	0.3756	0.26958	0.27835
1590.1	0.54473	0.6337	0.52078	0.4935	0.38693	0.43998	0.4142	0.38576	0.46239	0.44303	0.51491	0.42132	0.37802	0.41524	0.41524	0.36758	0.41036	0.35338	0.33343	0.29735	0.3806	0.39767	0.33794	0.35478	0.4076	0.40694	0.37865	0.37916	0.42576	0.4048	0.39215	0.29127	0.29127	0.39942	0.27202	0.2708
1590.9	0.5684	0.66997	0.55081	0.51499	0.40937	0.4639	0.44149	0.43119	0.49527	0.45514	0.52826	0.43744	0.39553	0.42506	0.42506	0.37343	0.44085	0.3887	0.35996	0.33979	0.40535	0.40746	0.34484	0.37439	0.40326	0.41237	0.40998	0.38815	0.43393	0.42978	0.42598	0.2888	0.2888	0.42904	0.27796	0.3065
1591.7	0.55716	0.67703	0.57273	0.52266	0.41286	0.4803	0.44216	0.41884	0.50646	0.4479	0.52714	0.44583	0.38114	0.42912	0.42912	0.35848	0.42715	0.37837	0.35533	0.35619	0.4152	0.41453	0.33074	0.37034	0.3761	0.40635	0.40915	0.38665	0.40899	0.4345	0.39696	0.27053	0.27053	0.43736	0.29003	0.32414
1592.6	0.57038	0.68016	0.58909	0.55166	0.4015	0.49047	0.46225	0.42421	0.49139	0.43653	0.51955	0.44352	0.39787	0.42112	0.42112	0.35607	0.42963	0.36586	0.37169	0.36052	0.41339	0.40889	0.32596	0.35485	0.38837	0.39346	0.41361	0.39193	0.39488	0.42128	0.39027	0.26339	0.26339	0.41701	0.27634	0.33352
1593.4	0.58312	0.70478	0.59814	0.55244	0.40274	0.4858	0.47009	0.42953	0.49898	0.43459	0.53046	0.45156	0.4096	0.44266	0.44266	0.3318	0.42274	0.40013	0.36635	0.37061	0.41987	0.42003	0.3009	0.35826	0.35657	0.41277	0.40614	0.36147	0.40771	0.42843	0.3808	0.27777	0.27777	0.42469	0.26877	0.3239
1594.2	0.59306	0.73801	0.61508	0.55071	0.42778	0.49013	0.48386	0.43624	0.50198	0.43303	0.52869	0.4708	0.42244	0.46019	0.46019	0.32673	0.41204	0.395	0.39237	0.37348	0.42512	0.40361	0.29426	0.37879	0.34382	0.41438	0.41043	0.36078	0.40668	0.43302	0.37663	0.29306	0.29306	0.4177	0.26758	0.33482
1595.1	0.59606	0.71405	0.62149	0.5471	0.42158	0.48188	0.48783	0.43846	0.4873	0.41762	0.51759	0.46902	0.41305	0.44891	0.44891	0.31414	0.38286	0.36541	0.39333	0.35917	0.42377	0.39689	0.27715	0.35318	0.32699	0.38034	0.40318	0.3432	0.38711	0.4024	0.34897	0.31076	0.31076	0.41443	0.25861	0.30943
1595.9	0.62552	0.73453	0.63982	0.56196	0.42285	0.50381	0.53005	0.46659	0.49091	0.41807	0.52901	0.47108	0.44279	0.4352	0.4352	0.3205	0.38303	0.38824	0.42834	0.35926	0.41161	0.40629	0.29339	0.36095	0.3417	0.35546	0.4189	0.33965	0.40226	0.41601	0.3712	0.32956	0.32956	0.40745	0.26568	0.29338
1596.7	0.62092	0.75061	0.63961	0.57556	0.4336	0.51355	0.51448	0.47696	0.49955	0.40689	0.54042	0.49853	0.43724	0.46529	0.46529	0.31977	0.38215	0.40275	0.41167	0.3673	0.40652	0.39322	0.29584	0.38078	0.33587	0.36608	0.41458	0.34026	0.41352	0.42991	0.35982	0.33712	0.33712	0.43089	0.27552	0.30521
1597.6	0.63	0.77278	0.65063	0.60582	0.45068	0.53957	0.52304	0.50824	0.51377	0.41519	0.56078	0.51554	0.44569	0.49225	0.49225	0.3336	0.42749	0.38504	0.43496	0.40031	0.43459	0.39408	0.32524	0.40844	0.36201	0.35358	0.43047	0.37125	0.42004	0.42644	0.36153	0.33921	0.33921	0.43499	0.29107	0.32792
1598.4	0.62875	0.76384	0.64299	0.61176	0.44352	0.53678	0.52429	0.49874	0.51199	0.4065	0.56892	0.53175	0.44131	0.46288	0.46288	0.32619	0.44282	0.38626	0.42763	0.38594	0.44224	0.403	0.34004	0.42875	0.35274	0.33512	0.41526	0.38201	0.40697	0.39655	0.36516	0.33226	0.33226	0.43442	0.30564	0.3505
1599.2	0.61023	0.77435	0.63348	0.61372	0.45332	0.53692	0.51227	0.48038	0.50566	0.4001	0.5566	0.53338	0.42363	0.4591	0.4591	0.31998	0.44699	0.39037	0.41908	0.37762	0.42861	0.40294	0.3441	0.44742	0.33145	0.31984	0.39302	0.39466	0.39449	0.38635	0.34315	0.3196	0.3196	0.41267	0.29152	0.34641
1600.1	0.60063	0.76356	0.62399	0.62914	0.46816	0.522	0.49397	0.48534	0.51459	0.40766	0.54777	0.52118	0.43424	0.4792	0.4792	0.31769	0.45937	0.3851	0.40139	0.39369	0.45231	0.40408	0.33554	0.46027	0.33607	0.33097	0.37131	0.40304	0.39557	0.40488	0.33038	0.33104	0.33104	0.42039	0.28834	0.35738
1600.9	0.62784	0.7809	0.62688	0.63216	0.48886	0.53047	0.50084	0.50086	0.52743	0.43162	0.55024	0.52039	0.45004	0.48871	0.48871	0.32619	0.46741	0.40213	0.42431	0.40063	0.4711	0.42717	0.34737	0.48944	0.35045	0.34869	0.38263	0.40272	0.39855	0.40228	0.33489	0.34282	0.34282	0.43356	0.30451	0.36275
1601.7	0.62542	0.76685	0.6117	0.61015	0.47501	0.51244	0.48921	0.48799	0.50574	0.42095	0.52332	0.49401	0.42721	0.4631	0.4631	0.30043	0.42976	0.39728	0.40988	0.3808	0.42835	0.42574	0.3424	0.4751	0.328	0.33531	0.37511	0.37181	0.36307	0.39614	0.33601	0.32672	0.32672	0.43295	0.29123	0.34385
1602.6	0.61858	0.77888	0.60052	0.6029	0.47303	0.51684	0.47413	0.49776	0.50143	0.40851	0.52274	0.47136	0.42028	0.48337	0.48337	0.29318	0.40454	0.39135	0.40673	0.39543	0.43449	0.42483	0.3459	0.45821	0.35079	0.35066	0.37131	0.37213	0.35798	0.40744	0.33817	0.34563	0.34563	0.43261	0.28993	0.32886
1603.4	0.63513	0.792	0.61208	0.60635	0.47041	0.53	0.49489	0.51768	0.50673	0.42039	0.53139	0.46693	0.43149	0.51038	0.51038	0.28946	0.41878	0.39809	0.42043	0.42352	0.45087	0.42807	0.37066	0.47771	0.38912	0.39064	0.39084	0.38222	0.3764	0.41798	0.37056	0.36316	0.36316	0.4425	0.32126	0.35567
1604.2	0.62424	0.77298	0.58053	0.57179	0.44573	0.51484	0.47278	0.4944	0.47958	0.39072	0.52121	0.46178	0.4019	0.49471	0.49471	0.26915	0.39168	0.36643	0.41762	0.39399	0.42503	0.39779	0.36747	0.46557	0.36952	0.36867	0.38673	0.36844	0.35728	0.36662	0.36049	0.36058	0.36058	0.43101	0.30614	0.3378
1605.1	0.60379	0.74092	0.57048	0.57828	0.44576	0.5145	0.49239	0.49286	0.46422	0.37732	0.51555	0.46724	0.39812	0.48644	0.48644	0.2659	0.39984	0.36887	0.42903	0.38773	0.41911	0.40157	0.38089	0.4733	0.36523	0.35455	0.39913	0.38186	0.37304	0.36984	0.36849	0.35164	0.35164	0.43838	0.29746	0.34996
1605.9	0.59996	0.72418	0.54841	0.5859	0.4473	0.50686	0.49	0.4778	0.46328	0.36967	0.50188	0.48234	0.39816	0.48519	0.48519	0.26978	0.40782	0.35829	0.43093	0.36867	0.4255	0.40431	0.3782	0.50053	0.3761	0.35244	0.39085	0.40959	0.39405	0.35959	0.36904	0.36073	0.36073	0.43029	0.30043	0.35874
1606.7	0.59064	0.69943	0.55076	0.57224	0.44607	0.49053	0.49116	0.46835	0.44914	0.36469	0.48589	0.48321	0.41296	0.48125	0.48125	0.27247	0.42273	0.35153	0.44047	0.37269	0.41773	0.41329	0.38852	0.5169	0.38059	0.36843	0.41728	0.41631	0.39449	0.35746	0.37503	0.34828	0.34828	0.42793	0.2941	0.35243
1607.6	0.57592	0.68011	0.52113	0.5655	0.43759	0.47247	0.46125	0.4541	0.43837	0.34551	0.47795	0.48954	0.42005	0.46155	0.46155	0.26763	0.40958	0.34705	0.42858	0.3682	0.41468	0.41187	0.38459	0.51552	0.37743	0.3534	0.41446	0.41189	0.39304	0.37285	0.37398	0.33169	0.33169	0.4314	0.2714	0.35007
1608.4	0.56944	0.70299	0.52922	0.57265	0.44294	0.49129	0.46677	0.46525	0.44704	0.36514	0.48825	0.50261	0.43063	0.48285	0.48285	0.28039	0.42576	0.37267	0.42829	0.40062	0.42987	0.43667	0.42206	0.54046	0.39268	0.38848	0.45264	0.44407	0.41516	0.40444	0.38876	0.33678	0.33678	0.44912	0.29356	0.36513
1609.2	0.54048	0.69398	0.4942	0.53522	0.40748	0.46861	0.42537	0.44311	0.42694	0.35676	0.45709	0.47389	0.39877	0.48188	0.48188	0.26412	0.39301	0.35218	0.39877	0.38165	0.40658	0.43625	0.39696	0.51814	0.36733	0.39812	0.42566	0.42475	0.39561	0.4038	0.37376	0.33395	0.33395	0.43028	0.27726	0.32247
1610.1	0.51323	0.69075	0.49947	0.5231	0.39129	0.47346	0.41495	0.45758	0.41434	0.35264	0.465	0.46113	0.40878	0.5026	0.5026	0.27242	0.38443	0.37244	0.3966	0.41508	0.41632	0.43494	0.41769	0.50916	0.37743	0.42327	0.44031	0.4368	0.39038	0.42541	0.37341	0.35563	0.35563	0.43488	0.28402	0.33983
1610.9	0.50641	0.69798	0.4763	0.52871	0.37056	0.47563	0.40059	0.47144	0.41928	0.3432	0.45646	0.45448	0.39482	0.52661	0.52661	0.26726	0.37165	0.37541	0.38886	0.41166	0.4249	0.43295	0.42625	0.51223	0.36675	0.40914	0.43812	0.44142	0.39187	0.41921	0.37113	0.35694	0.35694	0.42799	0.28941	0.35704
1611.7	0.49256	0.67666	0.45945	0.51435	0.37158	0.46782	0.40511	0.48193	0.41184	0.35229	0.44485	0.43928	0.38523	0.53799	0.53799	0.27263	0.36894	0.37843	0.37108	0.42874	0.41616	0.44126	0.4217	0.51177	0.3749	0.42477	0.44068	0.45546	0.39399	0.41489	0.36753	0.37471	0.37471	0.42645	0.28227	0.34655
1612.5	0.47957	0.65815	0.44277	0.50632	0.36013	0.44353	0.38602	0.45264	0.39838	0.33728	0.42418	0.41732	0.38336	0.5234	0.5234	0.26754	0.3653	0.34867	0.34908	0.40597	0.39688	0.42377	0.38939	0.50289	0.37983	0.44419	0.42048	0.45394	0.38226	0.40833	0.35595	0.36603	0.36603	0.41723	0.26974	0.35105
1613.4	0.48569	0.65339	0.45554	0.51444	0.36376	0.45069	0.4014	0.44746	0.41072	0.33698	0.43192	0.4221	0.40473	0.52924	0.52924	0.27726	0.37005	0.35282	0.34541	0.44144	0.42409	0.4136	0.39359	0.51028	0.40327	0.44771	0.4336	0.4626	0.38528	0.41588	0.36628	0.37164	0.37164	0.40563	0.2744	0.38082
1614.2	0.48168	0.6375	0.43112	0.49792	0.36103	0.43653	0.37705	0.41906	0.40618	0.33883	0.41799	0.42339	0.3935	0.50743	0.50743	0.28033	0.3743	0.33502	0.33949	0.42489	0.42925	0.43064	0.36952	0.51662	0.38948	0.44779	0.46309	0.45198	0.38031	0.40912	0.37393	0.35589	0.35589	0.40652	0.27042	0.35328
1615	0.47392	0.63389	0.43802	0.49165	0.37158	0.44431	0.38829	0.39185	0.38759	0.35171	0.42837	0.43126	0.39866	0.49957	0.49957	0.28072	0.40691	0.34315	0.36245	0.4315	0.4326	0.43988	0.3672	0.52072	0.38784	0.47117	0.50224	0.45609	0.40364	0.42966	0.38957	0.35957	0.35957	0.42286	0.2685	0.35348
1615.9	0.46949	0.63815	0.4284	0.49325	0.35648	0.45942	0.37212	0.37388	0.3828	0.3284	0.4311	0.44058	0.4118	0.49655	0.49655	0.28129	0.41191	0.33825	0.37551	0.40216	0.44525	0.43228	0.36477	0.50501	0.37575	0.4747	0.5073	0.45351	0.40484	0.44407	0.39386	0.35201	0.35201	0.41651	0.27403	0.37076
1616.7	0.45456	0.60931	0.42524	0.47839	0.36047	0.44988	0.37325	0.38687	0.36634	0.3278	0.44486	0.44695	0.41104	0.48464	0.48464	0.28244	0.4168	0.35687	0.38687	0.40443	0.45233	0.45046	0.36681	0.50097	0.36875	0.44951	0.52595	0.44217	0.42454	0.44331	0.4057	0.34702	0.34702	0.41138	0.27153	0.36134
1617.5	0.43264	0.61891	0.39627	0.4679	0.34978	0.43249	0.34772	0.3728	0.35794	0.31547	0.43852	0.44544	0.40223	0.48554	0.48554	0.27552	0.41821	0.35776	0.37734	0.34873	0.42864	0.45759	0.36176	0.48576	0.36094	0.44103	0.53122	0.44645	0.41519	0.43311	0.40225	0.34096	0.34096	0.42065	0.26369	0.3471
1618.4	0.44353	0.63822	0.40765	0.47531	0.35552	0.45155	0.37688	0.38296	0.37495	0.31006	0.46393	0.43973	0.42234	0.52436	0.52436	0.27888	0.41587	0.35865	0.3927	0.36304	0.43477	0.47104	0.38783	0.47926	0.38865	0.46603	0.53246	0.4525	0.43368	0.43337	0.42314	0.35696	0.35696	0.43573	0.28924	0.36838
1619.2	0.44496	0.60916	0.37265	0.45584	0.33438	0.42619	0.35582	0.39401	0.37696	0.29845	0.45141	0.42603	0.43019	0.51688	0.51688	0.26177	0.36294	0.35381	0.37194	0.34363	0.41336	0.44584	0.35844	0.45448	0.39467	0.46459	0.50271	0.43232	0.41066	0.40967	0.41361	0.36019	0.36019	0.4287	0.2761	0.34237
1620	0.44928	0.61273	0.37191	0.45123	0.32946	0.41798	0.36537	0.40702	0.37729	0.30802	0.44756	0.42658	0.42828	0.52753	0.52753	0.26367	0.35121	0.35162	0.37762	0.35493	0.41749	0.45314	0.35407	0.45494	0.41324	0.476	0.52335	0.43866	0.40796	0.40255	0.42819	0.36353	0.36353	0.43042	0.28672	0.33405
1620.8	0.45756	0.62432	0.34752	0.45698	0.32537	0.43465	0.36728	0.39608	0.39273	0.30395	0.4378	0.42525	0.43918	0.53519	0.53519	0.24668	0.35414	0.36815	0.37292	0.35716	0.42638	0.46402	0.33677	0.44228	0.42906	0.47923	0.50049	0.43841	0.39	0.42026	0.4162	0.36098	0.36098	0.45101	0.28777	0.34655
1621.7	0.47126	0.59431	0.36076	0.44493	0.35177	0.44206	0.37764	0.40155	0.39204	0.31368	0.45029	0.42703	0.43848	0.53552	0.53552	0.25762	0.37508	0.3643	0.37569	0.39081	0.43956	0.47566	0.33879	0.46054	0.43727	0.47717	0.50242	0.43927	0.41702	0.40411	0.43114	0.35517	0.35517	0.45137	0.29686	0.35571
1622.5	0.4529	0.57489	0.34657	0.42355	0.34368	0.40411	0.3657	0.40223	0.38447	0.31461	0.41215	0.43481	0.42182	0.5146	0.5146	0.24998	0.3687	0.36957	0.37213	0.36289	0.43161	0.443	0.31064	0.4521	0.40957	0.4552	0.46705	0.44472	0.3976	0.38536	0.39814	0.35639	0.35639	0.44244	0.27084	0.35557
1623.3	0.45365	0.57921	0.35483	0.4172	0.35724	0.40785	0.37515	0.38692	0.38841	0.32057	0.41647	0.43936	0.41688	0.5209	0.5209	0.26497	0.41332	0.3589	0.3696	0.3813	0.44128	0.45685	0.32013	0.46103	0.42099	0.45098	0.4716	0.45386	0.39887	0.39874	0.39377	0.34759	0.34759	0.43995	0.27658	0.36879
1624.1	0.4482	0.56632	0.34229	0.41139	0.35645	0.40007	0.3664	0.37192	0.37856	0.32053	0.41547	0.42066	0.41387	0.50739	0.50739	0.26555	0.41042	0.35559	0.35869	0.34929	0.42378	0.44854	0.30491	0.4582	0.41706	0.44304	0.4537	0.44016	0.39609	0.37791	0.38182	0.33923	0.33923	0.43641	0.27691	0.34703
1625	0.44574	0.54819	0.3347	0.39435	0.34483	0.38235	0.36305	0.35527	0.36581	0.31616	0.40172	0.41555	0.41262	0.51151	0.51151	0.27181	0.39428	0.32075	0.37932	0.32916	0.41243	0.41497	0.30189	0.45799	0.41119	0.43716	0.45207	0.43488	0.39624	0.34776	0.38362	0.33138	0.33138	0.40085	0.27539	0.33145
1625.8	0.42827	0.55579	0.32182	0.38299	0.31024	0.3773	0.35003	0.33942	0.34905	0.30447	0.37912	0.39036	0.4257	0.50166	0.50166	0.24186	0.35787	0.31499	0.36295	0.30262	0.40922	0.38808	0.28315	0.42657	0.39484	0.44681	0.44644	0.41186	0.36132	0.34896	0.35995	0.33027	0.33027	0.39178	0.26929	0.32394
1626.6	0.42803	0.54572	0.29386	0.38334	0.2971	0.39754	0.33819	0.3133	0.33851	0.29939	0.38438	0.37204	0.41281	0.48071	0.48071	0.24426	0.35258	0.29933	0.34158	0.30651	0.39669	0.39686	0.28379	0.40388	0.37795	0.43931	0.4546	0.40192	0.34761	0.3517	0.35502	0.30331	0.30331	0.38527	0.27366	0.30702
1627.5	0.41384	0.54158	0.28357	0.3792	0.28526	0.39689	0.33186	0.34423	0.33965	0.30834	0.37465	0.36344	0.4088	0.48793	0.48793	0.24963	0.32564	0.29104	0.334	0.29276	0.37795	0.40251	0.3021	0.39996	0.35858	0.44266	0.44165	0.39233	0.35078	0.33983	0.33882	0.3046	0.3046	0.38782	0.2904	0.29795
1628.3	0.39866	0.51497	0.28005	0.35697	0.27018	0.39477	0.3384	0.30704	0.335	0.31	0.35314	0.3582	0.41585	0.47886	0.47886	0.24142	0.3045	0.29164	0.33723	0.28069	0.34282	0.39598	0.30527	0.38375	0.34254	0.42118	0.42817	0.37722	0.32397	0.33088	0.31483	0.29901	0.29901	0.39791	0.28156	0.30149
1629.1	0.38472	0.50609	0.28149	0.35138	0.27557	0.39187	0.33275	0.31368	0.32429	0.31669	0.36018	0.35609	0.40111	0.46485	0.46485	0.25732	0.29703	0.28879	0.311	0.26973	0.32333	0.39857	0.30141	0.37657	0.32209	0.38646	0.43293	0.36367	0.32802	0.32071	0.30898	0.29189	0.29189	0.41933	0.2855	0.29935
1630	0.3902	0.49783	0.28561	0.35133	0.2831	0.38431	0.35468	0.32425	0.33342	0.30648	0.36784	0.36084	0.38074	0.46708	0.46708	0.29012	0.31005	0.25723	0.33228	0.27912	0.29854	0.40613	0.3138	0.36838	0.32137	0.38422	0.43374	0.37988	0.33058	0.31824	0.33362	0.28579	0.28579	0.41846	0.27167	0.2817
1630.8	0.38635	0.48926	0.30416	0.34363	0.28901	0.36946	0.3692	0.34631	0.32938	0.3078	0.37286	0.35154	0.38666	0.47385	0.47385	0.29325	0.30241	0.24731	0.35249	0.29671	0.28283	0.39543	0.31776	0.36485	0.34652	0.38828	0.42888	0.35811	0.33342	0.32846	0.34238	0.28445	0.28445	0.40753	0.27042	0.27854
1631.6	0.37843	0.47146	0.30633	0.33948	0.2878	0.34683	0.36984	0.31186	0.3163	0.30337	0.36584	0.33663	0.38509	0.4593	0.4593	0.29645	0.29618	0.23567	0.33962	0.28615	0.28575	0.38893	0.28261	0.36015	0.34479	0.37389	0.42127	0.34632	0.31824	0.31026	0.35848	0.27353	0.27353	0.39583	0.23735	0.28087
1632.4	0.38115	0.47931	0.30315	0.34047	0.29739	0.33668	0.36366	0.34005	0.31516	0.30054	0.37601	0.32703	0.36509	0.45385	0.45385	0.31038	0.31959	0.21875	0.33989	0.30462	0.30401	0.37899	0.27196	0.36048	0.328	0.33513	0.41848	0.35434	0.33417	0.32605	0.365	0.26851	0.26851	0.38235	0.22866	0.28879
1633.3	0.37679	0.47645	0.31263	0.35104	0.28713	0.32656	0.37174	0.3509	0.32484	0.2822	0.36074	0.32303	0.37688	0.45099	0.45099	0.31305	0.32903	0.23167	0.36229	0.31601	0.3167	0.37054	0.27815	0.35182	0.33272	0.36234	0.4128	0.35341	0.33189	0.33139	0.36616	0.27995	0.27995	0.36247	0.21327	0.27967
1634.1	0.3619	0.4765	0.30549	0.34392	0.28267	0.30853	0.35536	0.34736	0.33797	0.2945	0.3564	0.32607	0.38924	0.45619	0.45619	0.3043	0.32332	0.25082	0.35487	0.29702	0.33478	0.35364	0.28657	0.36074	0.34502	0.35747	0.40256	0.32422	0.33351	0.33611	0.35565	0.30794	0.30794	0.36865	0.2309	0.291
1634.9	0.34205	0.46094	0.29151	0.33498	0.27468	0.28966	0.33813	0.33907	0.34119	0.29149	0.34137	0.31979	0.3768	0.45241	0.45241	0.29554	0.33429	0.24823	0.33847	0.26056	0.34416	0.33677	0.27256	0.36634	0.30416	0.3429	0.37363	0.32657	0.3304	0.30792	0.35268	0.30167	0.30167	0.37128	0.21851	0.29891
1635.7	0.33841	0.45245	0.28407	0.33689	0.26651	0.28804	0.35	0.34903	0.34836	0.29155	0.33639	0.32567	0.36649	0.43128	0.43128	0.29334	0.32617	0.25348	0.35137	0.26074	0.35368	0.33055	0.26969	0.3416	0.29043	0.32567	0.36012	0.33428	0.30479	0.30507	0.33996	0.30814	0.30814	0.37604	0.23085	0.28345
1636.6	0.32712	0.43883	0.29096	0.33428	0.25793	0.26962	0.3437	0.34289	0.3568	0.29843	0.33584	0.33236	0.36018	0.41596	0.41596	0.29176	0.30626	0.24983	0.33054	0.25286	0.33908	0.34059	0.27456	0.35239	0.30011	0.36742	0.3692	0.3252	0.31485	0.27917	0.32637	0.30626	0.30626	0.37697	0.23642	0.28043
1637.4	0.31787	0.43639	0.28552	0.31363	0.24808	0.26244	0.33606	0.33998	0.35028	0.29676	0.33708	0.34034	0.32717	0.41668	0.41668	0.27723	0.27714	0.22986	0.31376	0.26545	0.33131	0.33171	0.2652	0.36307	0.28035	0.36435	0.368	0.32681	0.29406	0.26489	0.34276	0.29498	0.29498	0.38793	0.23232	0.29052
1638.2	0.31739	0.42307	0.27989	0.31603	0.24837	0.26693	0.33002	0.34276	0.3337	0.28736	0.34005	0.32754	0.30184	0.39322	0.39322	0.27934	0.27368	0.20821	0.31781	0.28921	0.30881	0.32484	0.24845	0.34734	0.24812	0.33236	0.34323	0.33921	0.29658	0.24914	0.32781	0.26602	0.26602	0.37609	0.22624	0.27625
1639.1	0.32702	0.44059	0.28427	0.31236	0.26297	0.28846	0.35703	0.3431	0.3488	0.28776	0.34219	0.33237	0.31656	0.39165	0.39165	0.30191	0.2716	0.22095	0.33136	0.29483	0.31917	0.32609	0.25869	0.34933	0.2682	0.34077	0.36203	0.34739	0.31184	0.28069	0.32402	0.29125	0.29125	0.36093	0.23948	0.28281
1639.9	0.31006	0.44017	0.27848	0.29844	0.27597	0.30057	0.33825	0.32179	0.33364	0.289	0.34113	0.32916	0.31923	0.39059	0.39059	0.29842	0.28501	0.2331	0.30684	0.27201	0.29476	0.32369	0.27136	0.35848	0.26707	0.35472	0.3582	0.3475	0.35406	0.28733	0.31501	0.27416	0.27416	0.34837	0.24329	0.30413
1640.7	0.30429	0.4439	0.27879	0.30143	0.2714	0.31386	0.33016	0.3147	0.33695	0.28381	0.33075	0.32495	0.32315	0.39905	0.39905	0.31395	0.30747	0.2433	0.32217	0.27937	0.28514	0.32367	0.27216	0.34193	0.26593	0.33279	0.35429	0.35894	0.3522	0.3173	0.33315	0.2743	0.2743	0.3524	0.23698	0.31285
1641.5	0.31727	0.43795	0.26247	0.30461	0.27034	0.30542	0.31913	0.32499	0.34707	0.29644	0.34221	0.32436	0.33644	0.39023	0.39023	0.3335	0.32468	0.25535	0.3179	0.28069	0.2633	0.33747	0.29046	0.3462	0.28623	0.3422	0.34427	0.36116	0.35574	0.32357	0.31678	0.27011	0.27011	0.34083	0.24718	0.32608
1642.4	0.31432	0.42849	0.26164	0.30159	0.25484	0.28734	0.33563	0.32703	0.345	0.31995	0.34183	0.33147	0.34381	0.39368	0.39368	0.34176	0.31935	0.27921	0.32338	0.27383	0.26456	0.33983	0.30447	0.35541	0.30703	0.35749	0.3571	0.36362	0.345	0.33107	0.3311	0.27281	0.27281	0.35222	0.255	0.32208
1643.2	0.31087	0.41537	0.25828	0.30963	0.24061	0.26833	0.32955	0.33928	0.34038	0.32493	0.35368	0.34156	0.34105	0.40812	0.40812	0.34145	0.32791	0.26907	0.31669	0.2866	0.25119	0.33877	0.30011	0.3662	0.3188	0.33926	0.36958	0.35921	0.35059	0.32095	0.33781	0.24993	0.24993	0.36952	0.25238	0.32221
1644	0.32117	0.40999	0.24294	0.29956	0.21912	0.26514	0.33747	0.35088	0.353	0.31267	0.36393	0.34471	0.34629	0.39939	0.39939	0.35553	0.31441	0.26131	0.314	0.29924	0.25751	0.33092	0.28854	0.36689	0.32265	0.32288	0.37745	0.34192	0.33227	0.32714	0.33591	0.25059	0.25059	0.37385	0.24646	0.30903
1644.8	0.33354	0.40874	0.24093	0.30514	0.23197	0.26297	0.3697	0.37096	0.36617	0.32785	0.39125	0.3425	0.35362	0.41265	0.41265	0.36298	0.30941	0.26228	0.32329	0.30191	0.27314	0.31828	0.2997	0.37621	0.32104	0.3384	0.37553	0.35788	0.3252	0.32823	0.35693	0.2673	0.2673	0.37368	0.25599	0.303
1645.6	0.32018	0.40823	0.24378	0.30664	0.23559	0.26455	0.37649	0.34942	0.37033	0.32477	0.37275	0.32473	0.35511	0.43192	0.43192	0.36346	0.31543	0.25821	0.3178	0.28167	0.29294	0.31286	0.28167	0.35352	0.31444	0.32374	0.38997	0.35623	0.34145	0.35026	0.344	0.27652	0.27652	0.3777	0.25647	0.28657
1646.5	0.33388	0.41233	0.24401	0.30368	0.25425	0.28052	0.37175	0.34333	0.38574	0.32371	0.37942	0.32797	0.37256	0.43792	0.43792	0.36156	0.32507	0.2551	0.29992	0.27602	0.29791	0.32121	0.2781	0.34466	0.31811	0.3199	0.3997	0.36185	0.36309	0.34898	0.3465	0.28314	0.28314	0.38559	0.25801	0.30974
1647.3	0.32754	0.4041	0.23581	0.29584	0.24926	0.26607	0.34899	0.33077	0.3839	0.32113	0.36895	0.32416	0.3706	0.43723	0.43723	0.36183	0.30074	0.24527	0.27738	0.26007	0.29877	0.33013	0.28423	0.32333	0.31142	0.34112	0.38666	0.3696	0.35241	0.34702	0.33466	0.29241	0.29241	0.38841	0.25758	0.30359
1648.1	0.328	0.41228	0.25938	0.30368	0.25328	0.26914	0.3635	0.34279	0.38931	0.32568	0.37232	0.32015	0.38556	0.47169	0.47169	0.37005	0.31085	0.24485	0.31922	0.28359	0.30665	0.32495	0.30602	0.32493	0.33221	0.36142	0.38964	0.40142	0.36647	0.3642	0.35013	0.3071	0.3071	0.40552	0.26166	0.3214
1649	0.31476	0.40037	0.25688	0.28531	0.23479	0.27053	0.33677	0.33739	0.38312	0.30099	0.35013	0.3277	0.38167	0.4643	0.4643	0.36119	0.29758	0.24395	0.30737	0.27632	0.30124	0.33237	0.29185	0.31665	0.33579	0.36886	0.38724	0.3855	0.36414	0.34691	0.32502	0.28614	0.28614	0.39935	0.25831	0.33613
1649.8	0.31101	0.40363	0.24744	0.26888	0.23231	0.28083	0.33696	0.32231	0.3718	0.29383	0.34942	0.3311	0.38874	0.44318	0.44318	0.36411	0.29779	0.24602	0.32546	0.27476	0.28274	0.33187	0.29341	0.31851	0.33923	0.36683	0.37096	0.38972	0.35237	0.32955	0.33979	0.2755	0.2755	0.40235	0.26234	0.34492
1650.6	0.29042	0.39868	0.24706	0.2703	0.23159	0.28375	0.35053	0.32574	0.37943	0.2837	0.35118	0.33542	0.38408	0.4381	0.4381	0.36865	0.31434	0.26174	0.34382	0.28181	0.28856	0.3454	0.29018	0.31802	0.34464	0.37332	0.37607	0.3885	0.36011	0.35845	0.34574	0.27827	0.27827	0.40203	0.2717	0.34911
1651.4	0.28941	0.40868	0.25709	0.26468	0.23113	0.30353	0.35675	0.32146	0.36176	0.27176	0.35436	0.32691	0.38714	0.40778	0.40778	0.35659	0.32596	0.27749	0.35437	0.29265	0.26716	0.34707	0.28423	0.30677	0.34429	0.35795	0.39495	0.38276	0.36038	0.35655	0.3562	0.2809	0.2809	0.405	0.28118	0.34541
1652.3	0.29567	0.40419	0.24342	0.27505	0.23631	0.30984	0.336	0.29612	0.35855	0.28751	0.35791	0.33769	0.39201	0.39558	0.39558	0.36032	0.3141	0.29303	0.33362	0.28767	0.28041	0.36517	0.28054	0.31373	0.33204	0.32982	0.40409	0.37731	0.35761	0.36775	0.35207	0.2972	0.2972	0.40662	0.30002	0.34426
1653.1	0.27732	0.3926	0.2262	0.27057	0.22492	0.29204	0.33607	0.28377	0.32751	0.28306	0.35266	0.32611	0.37074	0.38773	0.38773	0.35192	0.29112	0.27096	0.33412	0.28028	0.26863	0.36939	0.27922	0.31383	0.31741	0.30653	0.4007	0.37087	0.33788	0.36571	0.35208	0.29944	0.29944	0.39479	0.2926	0.3371
1653.9	0.27467	0.385	0.23873	0.28266	0.23033	0.29332	0.344	0.29429	0.32477	0.2884	0.35768	0.3221	0.3706	0.39438	0.39438	0.36047	0.28995	0.26971	0.32661	0.30031	0.28773	0.38245	0.29044	0.31228	0.31054	0.31275	0.41723	0.38295	0.33272	0.37029	0.36627	0.31238	0.31238	0.39835	0.29245	0.34978
1654.7	0.28555	0.39074	0.24315	0.29511	0.21831	0.30579	0.32957	0.29102	0.30198	0.28452	0.36616	0.32039	0.3727	0.40788	0.40788	0.37245	0.26925	0.2695	0.31998	0.31715	0.29645	0.38315	0.29493	0.31128	0.29616	0.3422	0.42308	0.39615	0.31317	0.36524	0.36427	0.32707	0.32707	0.41004	0.29912	0.35691
1655.6	0.27429	0.37195	0.23221	0.29022	0.2085	0.30168	0.32187	0.2646	0.29521	0.28665	0.34013	0.31568	0.35114	0.40636	0.40636	0.37354	0.25968	0.25687	0.31893	0.30536	0.30047	0.38605	0.27805	0.30406	0.28913	0.33474	0.39405	0.39302	0.2953	0.36172	0.33396	0.32482	0.32482	0.40043	0.27929	0.35308
1656.4	0.27315	0.36568	0.24401	0.30477	0.20929	0.31069	0.31188	0.26677	0.28762	0.27102	0.32506	0.30998	0.32399	0.40611	0.40611	0.36988	0.26902	0.25205	0.30479	0.31938	0.2769	0.38278	0.27102	0.28751	0.29326	0.37012	0.39227	0.40442	0.29458	0.35034	0.33036	0.30282	0.30282	0.40003	0.26451	0.35146
1657.2	0.2948	0.38611	0.25887	0.31653	0.22202	0.32383	0.30782	0.26368	0.30569	0.27394	0.32702	0.31523	0.33904	0.42061	0.42061	0.37879	0.29454	0.27502	0.29789	0.33113	0.30302	0.37383	0.2741	0.28933	0.31846	0.38227	0.39625	0.41067	0.32099	0.35775	0.31786	0.30757	0.30757	0.42578	0.27399	0.35519
1658	0.30142	0.37548	0.25759	0.30532	0.21444	0.32056	0.30716	0.27914	0.29872	0.26564	0.32771	0.30947	0.33898	0.42364	0.42364	0.3602	0.28143	0.26296	0.29364	0.32936	0.29358	0.34953	0.27146	0.27415	0.31982	0.36698	0.37729	0.39488	0.33116	0.34961	0.29158	0.29677	0.29677	0.41267	0.27267	0.33506
1658.8	0.28182	0.3614	0.24105	0.27286	0.21443	0.30666	0.2838	0.24811	0.29268	0.26292	0.29981	0.2977	0.31827	0.40959	0.40959	0.33717	0.27265	0.23274	0.27485	0.28007	0.25205	0.31586	0.24852	0.26497	0.31138	0.32345	0.33843	0.36177	0.32389	0.32009	0.26666	0.25975	0.25975	0.3726	0.25357	0.3201
1659.7	0.29728	0.36934	0.24567	0.29104	0.2319	0.33279	0.29439	0.2779	0.30866	0.27009	0.32356	0.30881	0.34871	0.44224	0.44224	0.34854	0.27765	0.25267	0.28639	0.29603	0.2699	0.31969	0.26358	0.28235	0.32274	0.34508	0.34844	0.36701	0.34808	0.32306	0.29433	0.26742	0.26742	0.36934	0.26701	0.33443
1660.5	0.28514	0.36248	0.23186	0.27008	0.22763	0.2956	0.30277	0.27146	0.2965	0.26381	0.30754	0.30007	0.33786	0.40692	0.40692	0.32564	0.27072	0.21634	0.27285	0.26698	0.257	0.31377	0.24969	0.26078	0.30091	0.30506	0.3306	0.34968	0.3478	0.28411	0.27416	0.25576	0.25576	0.34823	0.26042	0.31163
1661.3	0.27705	0.34152	0.21771	0.26902	0.23346	0.29581	0.30192	0.27737	0.26485	0.25986	0.31439	0.29145	0.32701	0.38377	0.38377	0.30591	0.27866	0.19475	0.27256	0.271	0.22996	0.29891	0.25736	0.23624	0.25872	0.28531	0.31492	0.33962	0.3317	0.27215	0.28467	0.24084	0.24084	0.32907	0.25251	0.29077
1662.1	0.2821	0.34684	0.23071	0.29106	0.23851	0.30758	0.29061	0.2662	0.26931	0.2688	0.31444	0.30004	0.32385	0.37298	0.37298	0.3138	0.2869	0.21232	0.26859	0.26298	0.23932	0.29844	0.26358	0.24211	0.2661	0.28945	0.32542	0.33971	0.3164	0.27322	0.28724	0.24815	0.24815	0.34852	0.25276	0.28989
1663	0.29967	0.34222	0.24629	0.31969	0.25176	0.32234	0.30231	0.29133	0.27275	0.27103	0.31954	0.30629	0.33536	0.37189	0.37189	0.32147	0.31334	0.22874	0.28072	0.29854	0.27362	0.31546	0.28406	0.26961	0.27364	0.27703	0.34388	0.36372	0.32246	0.28121	0.29112	0.27251	0.27251	0.35725	0.25302	0.28266
1663.8	0.28483	0.32603	0.24142	0.30875	0.22533	0.29488	0.28635	0.25137	0.24814	0.26748	0.3117	0.29245	0.31931	0.32717	0.32717	0.29902	0.31345	0.2058	0.26205	0.27962	0.25578	0.29116	0.28497	0.24978	0.24602	0.24317	0.32582	0.34688	0.2978	0.26291	0.26355	0.2509	0.2509	0.35056	0.23983	0.25809
1664.6	0.28624	0.32766	0.2614	0.32238	0.23056	0.32397	0.28007	0.26169	0.25161	0.26254	0.34055	0.30272	0.33419	0.34198	0.34198	0.29555	0.31943	0.23647	0.27732	0.2884	0.27163	0.29462	0.30125	0.2758	0.2673	0.26007	0.34432	0.34594	0.28569	0.27909	0.28332	0.25543	0.25543	0.36027	0.2451	0.27482
1665.4	0.29155	0.33749	0.27166	0.33303	0.23261	0.32569	0.28351	0.25342	0.27868	0.26732	0.33846	0.31087	0.34512	0.3426	0.3426	0.28416	0.31036	0.25382	0.26649	0.2864	0.28462	0.30093	0.29997	0.30413	0.26738	0.26605	0.35069	0.34375	0.28351	0.28675	0.26619	0.26659	0.26659	0.36474	0.24801	0.27208
1666.2	0.29236	0.34265	0.27128	0.33316	0.23679	0.34291	0.29547	0.23515	0.27963	0.26006	0.35351	0.31941	0.35716	0.35438	0.35438	0.27152	0.31729	0.2681	0.26821	0.27719	0.28138	0.31179	0.30085	0.31906	0.267	0.28739	0.34113	0.3442	0.30621	0.32	0.27525	0.27438	0.27438	0.34088	0.25264	0.28036
1667.1	0.28467	0.35417	0.26441	0.32737	0.22501	0.3295	0.28433	0.23614	0.2754	0.26763	0.3467	0.31892	0.36263	0.36136	0.36136	0.26819	0.30525	0.27264	0.26123	0.27132	0.2742	0.31607	0.29725	0.30997	0.27499	0.30398	0.34356	0.33094	0.3122	0.3228	0.27076	0.26593	0.26593	0.35094	0.24311	0.28452
1667.9	0.29705	0.37754	0.28851	0.35343	0.26444	0.34816	0.2943	0.28199	0.3022	0.26768	0.36977	0.34741	0.3686	0.41292	0.41292	0.29261	0.32519	0.29306	0.27279	0.29159	0.30269	0.34032	0.30045	0.33647	0.30798	0.31418	0.37117	0.35541	0.34388	0.34384	0.28732	0.28546	0.28546	0.37209	0.26794	0.30409
1668.7	0.29872	0.392	0.27806	0.35337	0.25863	0.34761	0.29112	0.27812	0.2997	0.27228	0.36772	0.35007	0.36383	0.43139	0.43139	0.2868	0.32953	0.28709	0.27821	0.29287	0.29675	0.34038	0.30251	0.33568	0.29342	0.30956	0.36317	0.35573	0.34692	0.35121	0.27538	0.28715	0.28715	0.37621	0.2575	0.30294
1669.5	0.29922	0.39269	0.27739	0.35266	0.26249	0.35863	0.2922	0.2642	0.3075	0.26487	0.36922	0.36272	0.37178	0.43073	0.43073	0.2983	0.33614	0.28362	0.28852	0.30995	0.29518	0.34403	0.30767	0.31654	0.32131	0.29926	0.36625	0.37385	0.35066	0.35855	0.282	0.28336	0.28336	0.36843	0.25267	0.31048
1670.4	0.30037	0.38202	0.28644	0.35702	0.27313	0.35743	0.28242	0.28341	0.32624	0.29402	0.37234	0.37038	0.3697	0.41904	0.41904	0.30149	0.35289	0.28161	0.29445	0.31814	0.30603	0.35142	0.31482	0.34094	0.32807	0.29009	0.38304	0.39394	0.34733	0.3439	0.26281	0.27814	0.27814	0.39713	0.25567	0.31245
1671.2	0.30719	0.38837	0.28592	0.37	0.28458	0.37379	0.3044	0.28651	0.34598	0.29567	0.39275	0.38874	0.38379	0.41575	0.41575	0.30428	0.35155	0.2989	0.31875	0.33401	0.33511	0.35363	0.33542	0.36193	0.33501	0.30506	0.39757	0.41699	0.33982	0.36434	0.27518	0.28793	0.28793	0.40171	0.27518	0.32201
1672	0.30304	0.37553	0.27638	0.345	0.26896	0.36249	0.30354	0.26842	0.34477	0.28913	0.37613	0.37101	0.38738	0.37763	0.37763	0.28457	0.34143	0.30631	0.30748	0.31553	0.3206	0.34056	0.33155	0.34652	0.33168	0.30407	0.37532	0.39868	0.33112	0.36937	0.27563	0.28353	0.28353	0.38623	0.26065	0.30508
1672.8	0.30897	0.36985	0.29425	0.34488	0.28367	0.36429	0.31002	0.3047	0.36938	0.31829	0.38691	0.372	0.40598	0.37549	0.37549	0.30199	0.34704	0.34561	0.31538	0.30672	0.35988	0.34583	0.3376	0.38594	0.35452	0.33736	0.38372	0.40636	0.34816	0.38652	0.27972	0.30846	0.30846	0.40452	0.29178	0.3078
1673.6	0.27351	0.35727	0.28959	0.28008	0.24774	0.29699	0.30484	0.27948	0.34269	0.24561	0.3442	0.31096	0.36897	0.34056	0.34056	0.28046	0.33044	0.33053	0.25425	0.2449	0.31317	0.32109	0.28753	0.27772	0.32515	0.2779	0.31223	0.33008	0.34538	0.35934	0.28986	0.31264	0.31264	0.352	0.27466	0.25619
