# Supplementary material for: All-flexible chronoepifluidic nanoplasmonic patch for label-free metabolite profiling in sweat
Source: Nat Commun. 2025 Aug 27;16:8017. doi: 10.1038/s41467-025-63510-2 (PMC12391418; doi:10.1038/s41467-025-63510-2)
Supplement: Supplementary file 4 — Supplementary Data 1 [file 41467_2025_63510_MOESM4_ESM.zip › ML_SERS data_Base solution_UA_5uM_Lac_0mM_Tyr_100uM_Glu_0uM.csv]

	Measurement number
Wavenumber (cm-1)	1	2	3	4	5	6	7	8	9	10	11	12	13	14	15	16	17	18	19	20	21	22	23	24	25	26	27	28	29	30	31	32	33	34	35	36
457.71	0.16323	0.25313	0.16528	0.26123	0.32992	0.26787	0.28313	0.19846	0.35805	0.3692	0.28866	0.30016	0.25344	0.29046	0.25109	0.30958	0.29088	0.334	0.3175	0.32396	0.34743	0.33856	0.33249	0.32056	0.50649	0.51795	0.50699	0.53937	0.63858	0.3081	0.1508	0.22213	0.28943	0.21044	0.23886	0.20901
458.74	0.18608	0.30664	0.2194	0.27324	0.28664	0.25563	0.24256	0.17765	0.31798	0.44652	0.25205	0.31015	0.26217	0.291	0.25321	0.31343	0.26596	0.3153	0.31567	0.33194	0.33542	0.31935	0.32287	0.31398	0.53311	0.58287	0.46748	0.54728	0.5533	0.28233	0.1495	0.22607	0.2578	0.20905	0.22677	0.1987
459.78	0.18019	0.30762	0.22654	0.25723	0.28034	0.28286	0.25619	0.20486	0.31885	0.44661	0.2525	0.31933	0.26376	0.29142	0.26015	0.31358	0.27213	0.33333	0.31145	0.33556	0.32775	0.32486	0.32292	0.30891	0.51082	0.55287	0.48344	0.53407	0.55262	0.30478	0.1447	0.22883	0.24868	0.20759	0.23112	0.19565
460.81	0.18493	0.3128	0.25553	0.26157	0.27022	0.27948	0.26773	0.20799	0.31865	0.46405	0.26055	0.30502	0.26786	0.28681	0.26082	0.31524	0.26867	0.32423	0.30917	0.32875	0.31984	0.31975	0.31842	0.30098	0.50738	0.5343	0.47892	0.50901	0.53878	0.29211	0.14431	0.22847	0.23811	0.215	0.23689	0.19023
461.85	0.17424	0.31207	0.2657	0.26336	0.29791	0.29683	0.29955	0.21543	0.34117	0.46953	0.25095	0.29539	0.26275	0.28082	0.26329	0.32245	0.28502	0.32992	0.3073	0.32448	0.31956	0.3217	0.3145	0.29531	0.47717	0.50619	0.48625	0.50635	0.56265	0.29214	0.13834	0.22394	0.24065	0.22195	0.24396	0.19068
462.88	0.17637	0.31381	0.25065	0.23874	0.29459	0.2901	0.28734	0.21131	0.34986	0.45753	0.27483	0.30424	0.26146	0.28513	0.26013	0.32287	0.28907	0.32619	0.29642	0.31407	0.30801	0.32323	0.31942	0.28856	0.45608	0.50387	0.48723	0.47787	0.55972	0.27646	0.13238	0.22489	0.23484	0.21311	0.26071	0.19417
463.92	0.18203	0.30931	0.26099	0.2272	0.29007	0.28162	0.27922	0.18075	0.36458	0.4691	0.26504	0.29812	0.25595	0.28246	0.25278	0.31729	0.28501	0.31056	0.28449	0.29776	0.30564	0.31235	0.30683	0.27922	0.44735	0.50968	0.46366	0.4774	0.53718	0.25089	0.12759	0.21985	0.23846	0.21692	0.2586	0.19429
464.93	0.18	0.3264	0.26033	0.24479	0.2801	0.26622	0.28295	0.17683	0.36289	0.46062	0.25163	0.32352	0.2539	0.28332	0.25405	0.32853	0.28407	0.299	0.27811	0.28954	0.31569	0.3088	0.30051	0.28764	0.40908	0.52821	0.4403	0.47742	0.51587	0.23981	0.1282	0.21682	0.24288	0.21907	0.26617	0.2048
465.96	0.19309	0.34553	0.26088	0.24519	0.28487	0.27094	0.27939	0.17058	0.37333	0.46986	0.23964	0.33744	0.25894	0.28415	0.25206	0.33882	0.28815	0.3028	0.27081	0.2915	0.32315	0.31206	0.30082	0.28815	0.38295	0.52024	0.42297	0.49157	0.50299	0.23464	0.12379	0.21923	0.24594	0.21863	0.27485	0.20533
467	0.21233	0.35659	0.25934	0.24946	0.27112	0.27742	0.29131	0.16573	0.3618	0.45992	0.25746	0.34595	0.27211	0.28583	0.25288	0.33863	0.28544	0.30447	0.26856	0.28776	0.3234	0.30704	0.29687	0.28548	0.3846	0.52822	0.401	0.47575	0.47919	0.25116	0.12523	0.22037	0.24947	0.21673	0.28248	0.2105
468.03	0.22221	0.37307	0.26469	0.26264	0.28496	0.27197	0.31355	0.15273	0.3539	0.461	0.2503	0.33619	0.27493	0.27897	0.26115	0.35201	0.28384	0.31246	0.27237	0.27635	0.32215	0.30874	0.29141	0.28999	0.39863	0.50742	0.38069	0.47503	0.46083	0.25379	0.12932	0.21581	0.25178	0.22658	0.28434	0.21239
469.06	0.22804	0.39448	0.27885	0.27596	0.29511	0.27906	0.34351	0.18125	0.35743	0.44912	0.25006	0.32451	0.28305	0.28213	0.27496	0.36119	0.28727	0.32184	0.27186	0.28313	0.32413	0.31026	0.29284	0.2885	0.38474	0.49706	0.37954	0.42827	0.44718	0.25595	0.13418	0.22288	0.255	0.22749	0.2876	0.21211
470.1	0.23028	0.39622	0.27859	0.26	0.31217	0.268	0.34052	0.17703	0.34667	0.45946	0.27163	0.30742	0.28415	0.27142	0.2722	0.36088	0.28536	0.32378	0.26298	0.27973	0.31049	0.30762	0.29376	0.28258	0.39933	0.46365	0.36428	0.40392	0.43253	0.23743	0.12487	0.21941	0.24786	0.22853	0.29571	0.21594
471.13	0.21983	0.39484	0.26902	0.26464	0.30858	0.26083	0.35181	0.18134	0.335	0.46252	0.25986	0.30626	0.28238	0.26683	0.27975	0.36147	0.28475	0.32232	0.26622	0.27625	0.30742	0.29671	0.28832	0.28735	0.38968	0.46407	0.36696	0.36374	0.3973	0.22898	0.12636	0.22192	0.24749	0.22478	0.28976	0.22402
472.16	0.21204	0.40623	0.27844	0.26321	0.32598	0.26104	0.32999	0.18252	0.34382	0.48919	0.25303	0.3041	0.27665	0.26987	0.28231	0.36383	0.28517	0.31734	0.25776	0.2735	0.31133	0.29796	0.28232	0.28907	0.36432	0.44603	0.35553	0.33477	0.39408	0.20276	0.12225	0.22747	0.24792	0.23742	0.29119	0.22188
473.17	0.22517	0.42188	0.29016	0.27712	0.30555	0.26772	0.35485	0.2131	0.33157	0.50291	0.26784	0.31199	0.28858	0.27482	0.28219	0.36532	0.29187	0.31443	0.25434	0.29002	0.32191	0.29721	0.28258	0.28585	0.32831	0.43088	0.36204	0.32408	0.3787	0.20836	0.11976	0.23801	0.25366	0.24285	0.30438	0.22524
474.21	0.24029	0.42904	0.29032	0.28744	0.31422	0.27677	0.3511	0.20529	0.31183	0.53904	0.26101	0.32292	0.30104	0.27071	0.27764	0.36648	0.29601	0.31123	0.25766	0.28609	0.32303	0.29411	0.27865	0.29055	0.33276	0.39497	0.34765	0.32825	0.3586	0.20741	0.12013	0.24137	0.24789	0.24948	0.31356	0.24047
475.24	0.24957	0.45276	0.284	0.32071	0.31596	0.29351	0.39335	0.21004	0.33016	0.51964	0.25478	0.32516	0.3133	0.27803	0.27889	0.37827	0.29766	0.31787	0.26359	0.28446	0.33437	0.28836	0.27171	0.29772	0.31736	0.39475	0.32911	0.32852	0.35116	0.22097	0.1266	0.25013	0.26146	0.25488	0.31861	0.24733
476.27	0.27106	0.48721	0.28294	0.32897	0.32798	0.31398	0.40424	0.20262	0.33283	0.51818	0.25398	0.32641	0.32129	0.28569	0.27937	0.38279	0.30311	0.32915	0.25966	0.28753	0.33599	0.29241	0.27	0.29593	0.30997	0.39835	0.31006	0.32807	0.36257	0.22271	0.13122	0.252	0.26555	0.26742	0.33135	0.25846
477.31	0.2992	0.48984	0.28608	0.34788	0.31052	0.31997	0.45236	0.20453	0.34611	0.52706	0.26464	0.32612	0.33904	0.28797	0.28108	0.3905	0.29992	0.3388	0.27256	0.28705	0.34674	0.28969	0.27693	0.31133	0.31449	0.39427	0.28662	0.32055	0.33627	0.21402	0.14403	0.25363	0.27507	0.27318	0.33503	0.2794
478.34	0.30503	0.49249	0.29272	0.34706	0.3289	0.3335	0.45911	0.1865	0.37868	0.53336	0.24901	0.31899	0.35068	0.29047	0.29143	0.39372	0.30636	0.34521	0.27895	0.27818	0.3472	0.28255	0.27311	0.32389	0.30929	0.37198	0.27263	0.29039	0.33157	0.20919	0.15782	0.25179	0.2745	0.28022	0.33346	0.29046
479.37	0.32864	0.5192	0.28555	0.35581	0.34299	0.34136	0.48741	0.18332	0.40012	0.52777	0.2759	0.32594	0.36752	0.29916	0.2944	0.40425	0.31949	0.35848	0.2872	0.2841	0.34915	0.27817	0.27624	0.33408	0.31924	0.41428	0.25158	0.27802	0.34871	0.2143	0.16503	0.26369	0.27993	0.28263	0.35195	0.29832
480.38	0.36401	0.52216	0.32216	0.33969	0.33271	0.36315	0.48712	0.17314	0.41704	0.5615	0.30374	0.31556	0.38269	0.30534	0.29965	0.40759	0.32293	0.36575	0.2928	0.29512	0.36075	0.2825	0.28361	0.33873	0.2969	0.39318	0.2645	0.27297	0.32888	0.21342	0.17666	0.26675	0.27957	0.29931	0.37919	0.31051
481.41	0.37301	0.53595	0.35563	0.34363	0.34331	0.37957	0.50183	0.2024	0.41953	0.57663	0.31998	0.3281	0.39864	0.31618	0.31553	0.41491	0.33301	0.37201	0.29903	0.30561	0.35642	0.28365	0.2866	0.35138	0.29317	0.36832	0.27886	0.26939	0.30683	0.24035	0.18789	0.28368	0.28517	0.30315	0.39415	0.3324
482.45	0.37244	0.56589	0.36914	0.34111	0.3652	0.39914	0.50483	0.23551	0.42378	0.58057	0.32346	0.37256	0.40783	0.32236	0.32967	0.414	0.34441	0.38548	0.30236	0.32403	0.35973	0.29286	0.28051	0.3585	0.26154	0.36334	0.28933	0.26971	0.27833	0.27446	0.19995	0.29958	0.28509	0.31585	0.41293	0.35029
483.48	0.40272	0.58128	0.38614	0.35372	0.37682	0.43461	0.5139	0.271	0.43273	0.57315	0.32336	0.40851	0.42505	0.32923	0.33557	0.41653	0.34955	0.40165	0.30669	0.34463	0.37437	0.29469	0.29055	0.36789	0.25564	0.37067	0.27331	0.29415	0.27266	0.2836	0.21796	0.32479	0.29897	0.32327	0.43331	0.37617
484.51	0.42525	0.60029	0.39183	0.368	0.3794	0.45894	0.52712	0.29609	0.44588	0.59145	0.34125	0.41262	0.43987	0.34469	0.34987	0.42294	0.35916	0.41417	0.3204	0.36093	0.39419	0.31012	0.30627	0.38141	0.21886	0.35222	0.25023	0.30228	0.24913	0.30228	0.23421	0.34427	0.31974	0.35838	0.45308	0.39985
485.54	0.43129	0.64419	0.39724	0.40247	0.41585	0.46136	0.56467	0.33767	0.46271	0.59357	0.35491	0.43028	0.46942	0.36378	0.36839	0.42603	0.38641	0.42913	0.33995	0.3742	0.40696	0.32056	0.31174	0.39059	0.2016	0.38667	0.25021	0.3002	0.25465	0.31816	0.25352	0.36413	0.34082	0.36705	0.46523	0.41888
486.57	0.4566	0.66044	0.38992	0.42983	0.44078	0.47499	0.59708	0.33796	0.50512	0.60727	0.39575	0.46517	0.50252	0.37557	0.37551	0.44093	0.40381	0.44983	0.35814	0.38891	0.44506	0.33886	0.31751	0.40187	0.17601	0.42381	0.21764	0.32005	0.25919	0.32239	0.26898	0.37489	0.36247	0.39321	0.49049	0.44583
487.58	0.47916	0.68365	0.40364	0.45587	0.46779	0.49374	0.63711	0.35973	0.51921	0.61843	0.42182	0.45849	0.53114	0.39852	0.38406	0.46069	0.42372	0.46696	0.37723	0.41345	0.459	0.34966	0.3408	0.41057	0.16028	0.43953	0.24431	0.35306	0.26498	0.31731	0.2795	0.40082	0.38283	0.41803	0.52466	0.46986
488.61	0.49285	0.70129	0.4044	0.46347	0.49375	0.50016	0.67407	0.3873	0.53438	0.67444	0.47475	0.43889	0.55693	0.41144	0.39656	0.47419	0.45008	0.47722	0.39779	0.42442	0.4679	0.37617	0.34975	0.41638	0.18088	0.43178	0.26465	0.36392	0.27898	0.33548	0.29143	0.42176	0.39512	0.44814	0.55016	0.48845
489.64	0.51573	0.72958	0.4332	0.47457	0.52677	0.53464	0.71555	0.41403	0.57585	0.70913	0.50757	0.47072	0.59003	0.4253	0.41693	0.4858	0.47824	0.50077	0.40742	0.45177	0.48769	0.40126	0.36038	0.42651	0.18902	0.44483	0.30198	0.35359	0.32052	0.33951	0.31036	0.43866	0.41312	0.46672	0.58463	0.51841
490.67	0.54631	0.75945	0.42581	0.48915	0.56236	0.57302	0.75207	0.44218	0.58952	0.73592	0.51945	0.48889	0.60875	0.44828	0.43081	0.49385	0.49688	0.51914	0.42391	0.48188	0.503	0.41708	0.37669	0.44175	0.22106	0.47502	0.30894	0.36764	0.35116	0.34877	0.3292	0.46844	0.43293	0.49837	0.60186	0.54994
491.7	0.57268	0.7895	0.44966	0.49825	0.59517	0.61017	0.74126	0.47355	0.61889	0.76207	0.53414	0.50758	0.62262	0.48056	0.45156	0.50093	0.51431	0.5409	0.43	0.51048	0.51308	0.43202	0.3995	0.45476	0.28621	0.50468	0.35742	0.38267	0.37412	0.35594	0.3381	0.48861	0.45377	0.5135	0.62006	0.57645
492.74	0.59348	0.82252	0.48272	0.50443	0.62047	0.63438	0.76564	0.46737	0.65892	0.7938	0.56414	0.5154	0.64785	0.50854	0.47362	0.51343	0.53749	0.56207	0.44205	0.52438	0.53981	0.44647	0.41536	0.45706	0.33798	0.50697	0.37578	0.40722	0.42167	0.37321	0.36447	0.49896	0.4796	0.52923	0.63226	0.61155
493.74	0.61189	0.86021	0.52759	0.54824	0.64273	0.67132	0.76337	0.47394	0.68804	0.79092	0.56436	0.56507	0.66793	0.53997	0.49662	0.53332	0.55599	0.59876	0.45026	0.56003	0.55749	0.46355	0.43846	0.47564	0.36094	0.53696	0.39997	0.44445	0.43895	0.40306	0.37919	0.52274	0.50245	0.54591	0.65647	0.66238
494.77	0.61998	0.86765	0.56425	0.57673	0.66197	0.68681	0.7746	0.49278	0.68972	0.80896	0.57891	0.56693	0.67702	0.56599	0.51436	0.55397	0.57971	0.61773	0.46976	0.58307	0.56377	0.47503	0.45868	0.47991	0.37121	0.57605	0.4426	0.49875	0.44211	0.43055	0.39747	0.54476	0.51374	0.56069	0.66289	0.68875
495.8	0.62091	0.87874	0.58866	0.58325	0.67805	0.68785	0.75624	0.5006	0.72138	0.8324	0.62131	0.58291	0.68795	0.5932	0.52859	0.57162	0.59371	0.63807	0.47199	0.60415	0.57499	0.49575	0.47857	0.4912	0.38743	0.59742	0.48838	0.53528	0.45	0.44625	0.41035	0.5602	0.52895	0.57757	0.68595	0.71802
496.83	0.61186	0.91062	0.60558	0.59477	0.67366	0.70344	0.79378	0.52619	0.74771	0.85591	0.61238	0.5871	0.6992	0.61534	0.54308	0.58948	0.60515	0.65378	0.49014	0.62755	0.59314	0.50846	0.49307	0.4954	0.37968	0.62057	0.50114	0.57572	0.445	0.46609	0.43366	0.5739	0.54518	0.60298	0.69882	0.74029
497.86	0.62995	0.91915	0.58313	0.62093	0.68282	0.7143	0.79571	0.55533	0.77218	0.86035	0.60442	0.61184	0.71698	0.63961	0.55164	0.60908	0.61933	0.67127	0.49841	0.64888	0.60437	0.51394	0.50274	0.50963	0.42554	0.67531	0.51025	0.60545	0.47848	0.49284	0.43234	0.58941	0.55315	0.61457	0.70782	0.75735
498.87	0.64214	0.9348	0.57475	0.62685	0.69606	0.72043	0.83993	0.58348	0.79045	0.86985	0.61496	0.62184	0.72567	0.6719	0.55787	0.61684	0.63035	0.6794	0.51598	0.66478	0.62306	0.52408	0.51246	0.52	0.4106	0.75041	0.51572	0.64081	0.50528	0.50338	0.44744	0.58974	0.56169	0.62285	0.71287	0.76112
499.9	0.64742	0.94652	0.56919	0.63039	0.70928	0.71181	0.87285	0.60935	0.81314	0.8577	0.58938	0.62815	0.73904	0.70013	0.57371	0.62665	0.62846	0.68883	0.5238	0.6752	0.63865	0.5253	0.50946	0.52032	0.46562	0.78417	0.53454	0.69884	0.55021	0.49674	0.45076	0.59162	0.56547	0.62639	0.71259	0.76866
500.93	0.65429	0.95364	0.58682	0.65594	0.71386	0.73673	0.91377	0.63617	0.80285	0.84442	0.56209	0.6506	0.74204	0.71816	0.59211	0.64183	0.63809	0.69364	0.54369	0.68322	0.64733	0.53222	0.52191	0.52505	0.49758	0.80869	0.56744	0.76029	0.58672	0.51003	0.45426	0.58484	0.56791	0.62725	0.71258	0.77205
501.96	0.66062	0.94029	0.5986	0.65173	0.73611	0.72426	0.93131	0.65132	0.78827	0.84189	0.56399	0.65721	0.74947	0.7302	0.60192	0.64068	0.65747	0.69685	0.54444	0.68297	0.65218	0.53589	0.52638	0.53134	0.51733	0.83867	0.6064	0.79593	0.65848	0.51555	0.455	0.58955	0.56266	0.61823	0.70877	0.76778
502.99	0.64268	0.93764	0.63004	0.6474	0.74476	0.725	0.95412	0.66144	0.77291	0.83687	0.56788	0.66601	0.73045	0.73112	0.6133	0.63956	0.66264	0.68958	0.55239	0.6828	0.6531	0.54287	0.52666	0.53186	0.51449	0.86241	0.68106	0.82477	0.68238	0.51733	0.44858	0.5887	0.55069	0.60511	0.70667	0.75281
504.02	0.62284	0.9197	0.63777	0.65076	0.75649	0.72694	0.93702	0.68353	0.78337	0.84728	0.56288	0.65678	0.72091	0.73165	0.62415	0.64978	0.65988	0.68705	0.55161	0.68793	0.66155	0.54046	0.53261	0.52983	0.54432	0.8643	0.72683	0.85046	0.72193	0.5101	0.43513	0.59398	0.55356	0.59918	0.69902	0.73978
505.02	0.61039	0.9074	0.62283	0.64404	0.75449	0.7152	0.91862	0.68312	0.78921	0.84569	0.57774	0.64753	0.70929	0.72036	0.61144	0.64516	0.66073	0.68389	0.54222	0.68473	0.66704	0.54638	0.54006	0.53292	0.54489	0.86247	0.742	0.85376	0.72328	0.51477	0.41595	0.59268	0.54933	0.57638	0.69418	0.7183
506.05	0.59785	0.87763	0.59959	0.61388	0.7415	0.68643	0.89118	0.68561	0.81027	0.84834	0.56817	0.63752	0.70076	0.71652	0.59046	0.63614	0.65582	0.67623	0.53168	0.68489	0.67693	0.5484	0.53409	0.53353	0.57214	0.85394	0.72707	0.84123	0.76362	0.51474	0.39726	0.59026	0.54072	0.55876	0.68416	0.70278
507.08	0.58897	0.87156	0.57348	0.6157	0.73571	0.66326	0.89881	0.6847	0.81315	0.81383	0.57311	0.62161	0.69041	0.7109	0.5762	0.63582	0.64776	0.67023	0.52976	0.6841	0.67836	0.53594	0.52968	0.53388	0.59338	0.85821	0.70316	0.8414	0.768	0.50943	0.38408	0.58511	0.53319	0.5382	0.67386	0.68008
508.11	0.58092	0.84883	0.54214	0.59493	0.72928	0.65619	0.88085	0.68668	0.80586	0.80821	0.55597	0.62259	0.68678	0.7031	0.55868	0.62508	0.64162	0.66756	0.52393	0.68016	0.67599	0.53834	0.53231	0.5299	0.59044	0.8512	0.65765	0.81356	0.77488	0.50177	0.37822	0.57117	0.52883	0.53459	0.66345	0.66401
509.14	0.56326	0.82497	0.52216	0.56174	0.70102	0.60567	0.87453	0.65388	0.76318	0.78993	0.54282	0.60776	0.6726	0.68353	0.53438	0.60933	0.64144	0.64949	0.51591	0.65865	0.65458	0.54181	0.52473	0.51949	0.59047	0.80951	0.64394	0.80621	0.76541	0.48441	0.36077	0.54515	0.50416	0.51904	0.63765	0.63229
510.14	0.52883	0.80941	0.51436	0.54951	0.68595	0.57321	0.84643	0.65326	0.72685	0.77346	0.51059	0.619	0.65888	0.67421	0.52374	0.60468	0.63126	0.62903	0.51369	0.64647	0.63779	0.52689	0.5212	0.52104	0.59233	0.76777	0.6584	0.83055	0.78996	0.48368	0.3513	0.52528	0.49029	0.50618	0.6094	0.61566
511.17	0.50067	0.80468	0.5126	0.53621	0.68047	0.55093	0.83944	0.65183	0.72175	0.77417	0.49957	0.60284	0.64592	0.65547	0.51665	0.59903	0.62377	0.62155	0.51025	0.62963	0.62031	0.51644	0.52798	0.51991	0.55849	0.73769	0.65539	0.81398	0.77656	0.4587	0.33115	0.51308	0.47584	0.48681	0.59342	0.59371
512.2	0.47461	0.76894	0.51308	0.50611	0.63334	0.52865	0.80654	0.63147	0.68598	0.77533	0.47149	0.57713	0.62703	0.63906	0.50491	0.58315	0.60831	0.60468	0.50465	0.60322	0.59559	0.52196	0.52905	0.50743	0.55455	0.69083	0.69317	0.78598	0.76965	0.44522	0.30754	0.49487	0.45296	0.47699	0.57155	0.56518
513.23	0.45743	0.75335	0.49731	0.48926	0.58507	0.48812	0.77994	0.6234	0.67639	0.77797	0.44421	0.5185	0.61289	0.62133	0.49059	0.5756	0.59431	0.5954	0.48948	0.58054	0.57341	0.51116	0.53115	0.50573	0.55107	0.68408	0.69842	0.81549	0.72951	0.44546	0.28885	0.48421	0.43751	0.45723	0.54309	0.53078
514.23	0.44075	0.74755	0.47099	0.46802	0.5571	0.45276	0.75638	0.60658	0.67803	0.75778	0.41257	0.47732	0.60664	0.61216	0.47173	0.55973	0.58281	0.579	0.47283	0.56593	0.56128	0.49524	0.53274	0.49425	0.56161	0.72065	0.68668	0.80312	0.70626	0.43531	0.26584	0.47331	0.42999	0.43011	0.53589	0.50699
515.26	0.43309	0.73363	0.4642	0.4257	0.52551	0.43334	0.73154	0.57505	0.65751	0.74597	0.40281	0.44495	0.59311	0.59726	0.45588	0.53664	0.57402	0.57318	0.4623	0.54755	0.53841	0.49782	0.53612	0.4793	0.54015	0.73447	0.65577	0.74814	0.6947	0.41449	0.24398	0.45692	0.41181	0.41752	0.53258	0.47642
516.29	0.42036	0.71928	0.46013	0.38916	0.50949	0.42304	0.69768	0.5372	0.6251	0.71945	0.38851	0.43278	0.58446	0.58251	0.44675	0.52048	0.56682	0.56294	0.45166	0.52546	0.51926	0.4909	0.53679	0.47382	0.55158	0.74527	0.66542	0.73605	0.68962	0.41736	0.24107	0.44406	0.40157	0.40328	0.51447	0.45494
517.32	0.40779	0.70532	0.42039	0.38054	0.49108	0.40241	0.67807	0.52394	0.60098	0.71805	0.39124	0.41564	0.57149	0.56063	0.4264	0.51457	0.55971	0.55639	0.44057	0.51303	0.50485	0.48688	0.54927	0.47117	0.52365	0.7533	0.62384	0.76857	0.67365	0.41442	0.23235	0.43762	0.39051	0.38646	0.5148	0.43878
518.34	0.39959	0.6737	0.40814	0.37052	0.48439	0.39712	0.65477	0.47007	0.58845	0.6521	0.39045	0.40567	0.56518	0.5396	0.41933	0.50458	0.55984	0.54503	0.44119	0.50156	0.50068	0.47093	0.55891	0.46459	0.51987	0.71839	0.61723	0.73509	0.67582	0.40498	0.23161	0.4177	0.38243	0.36407	0.51081	0.43164
519.35	0.37952	0.67063	0.42052	0.3526	0.46185	0.38484	0.6266	0.45293	0.57673	0.62092	0.39449	0.39624	0.55435	0.52428	0.43051	0.49426	0.55049	0.53331	0.43006	0.48606	0.49466	0.46082	0.56358	0.46991	0.50803	0.69423	0.64462	0.71016	0.66908	0.4044	0.23201	0.40461	0.37126	0.35258	0.4949	0.42091
520.37	0.37052	0.6576	0.40482	0.34836	0.43757	0.36543	0.60061	0.42414	0.56357	0.60935	0.36327	0.37964	0.5416	0.50358	0.42118	0.49738	0.53993	0.52428	0.42318	0.47095	0.48762	0.45649	0.57092	0.46625	0.53186	0.68565	0.66183	0.69718	0.65443	0.40536	0.23271	0.39236	0.3651	0.34842	0.47234	0.40432
521.4	0.36453	0.64222	0.37704	0.34576	0.3901	0.33099	0.57441	0.39132	0.51679	0.59171	0.33756	0.36066	0.53011	0.47925	0.41147	0.48753	0.52783	0.51475	0.41646	0.45927	0.47594	0.4507	0.56611	0.44561	0.5246	0.67359	0.65039	0.67229	0.63311	0.39927	0.22476	0.37223	0.34981	0.34278	0.45299	0.38765
522.43	0.367	0.63574	0.37579	0.32773	0.38063	0.31478	0.55728	0.35574	0.50839	0.56797	0.30781	0.35692	0.52584	0.46296	0.41474	0.47151	0.51904	0.50035	0.40897	0.45239	0.46635	0.44636	0.56458	0.44579	0.54726	0.67184	0.6482	0.63256	0.62794	0.40079	0.2193	0.36315	0.34557	0.33212	0.43381	0.38185
523.43	0.34875	0.66655	0.38271	0.31003	0.36605	0.27305	0.5227	0.34331	0.47385	0.57936	0.28692	0.3596	0.50742	0.44911	0.40685	0.45412	0.50608	0.48533	0.40001	0.44199	0.45314	0.45713	0.55259	0.44105	0.5393	0.68749	0.64188	0.6255	0.64935	0.38487	0.2083	0.36251	0.33524	0.33166	0.41517	0.36895
524.46	0.34089	0.64443	0.35398	0.29961	0.34324	0.269	0.51479	0.30531	0.433	0.61139	0.25232	0.36505	0.49493	0.42106	0.38316	0.44311	0.48634	0.48579	0.40386	0.434	0.43905	0.4633	0.54313	0.42373	0.53962	0.66916	0.60984	0.62601	0.64499	0.38808	0.20195	0.35747	0.32099	0.32349	0.39881	0.36092
525.48	0.31291	0.63192	0.35416	0.29178	0.33689	0.25539	0.52115	0.27914	0.43543	0.5896	0.25965	0.3773	0.48746	0.40335	0.38484	0.42755	0.48126	0.48869	0.39995	0.43019	0.44377	0.45605	0.5299	0.42147	0.49781	0.6694	0.59773	0.63313	0.63346	0.38562	0.21151	0.34752	0.31532	0.30462	0.39839	0.36973
526.51	0.30507	0.62555	0.36133	0.2848	0.34673	0.24953	0.52556	0.26494	0.45224	0.57552	0.25311	0.36694	0.48439	0.39169	0.37976	0.42432	0.48008	0.49452	0.39496	0.42734	0.44999	0.45613	0.52315	0.41927	0.49697	0.64438	0.57979	0.62711	0.66365	0.3941	0.20933	0.34922	0.31301	0.28738	0.39717	0.37263
527.51	0.2973	0.6197	0.35689	0.29163	0.3476	0.25569	0.51252	0.24492	0.449	0.57726	0.24422	0.3553	0.4738	0.37343	0.37436	0.42409	0.46806	0.5046	0.4018	0.41965	0.45435	0.45637	0.51231	0.40246	0.48852	0.61108	0.56309	0.62476	0.66309	0.39914	0.21558	0.33519	0.30741	0.28456	0.38776	0.36598
528.54	0.29572	0.60817	0.34581	0.28071	0.34485	0.25364	0.53288	0.23785	0.46694	0.56948	0.23616	0.3319	0.47148	0.36661	0.37297	0.41801	0.45352	0.51041	0.39594	0.42622	0.46669	0.44894	0.50519	0.39288	0.48376	0.60552	0.54129	0.62756	0.67745	0.38909	0.21725	0.33034	0.31153	0.27738	0.37952	0.37121
529.56	0.2882	0.61889	0.35607	0.29012	0.36068	0.25662	0.52443	0.22691	0.46676	0.51408	0.24931	0.31419	0.46264	0.36965	0.37666	0.42249	0.44741	0.52019	0.40147	0.43515	0.47977	0.43944	0.50237	0.39474	0.47117	0.59833	0.54088	0.63915	0.66579	0.38348	0.22455	0.32553	0.31553	0.2759	0.38159	0.37067
530.59	0.3122	0.63038	0.35662	0.29934	0.37539	0.27921	0.49957	0.23701	0.4448	0.49433	0.23841	0.29944	0.45881	0.36726	0.37934	0.41695	0.4384	0.52679	0.40495	0.44491	0.48775	0.43794	0.50396	0.39347	0.49494	0.60856	0.54073	0.65223	0.68245	0.38606	0.21232	0.3287	0.30907	0.26929	0.37507	0.36443
531.61	0.30596	0.62216	0.36405	0.31327	0.38598	0.28799	0.49552	0.22382	0.42942	0.48577	0.22984	0.27678	0.45122	0.36025	0.37743	0.41072	0.41817	0.52124	0.41501	0.45342	0.49303	0.4396	0.49408	0.38822	0.4858	0.60065	0.5554	0.67507	0.67432	0.37452	0.21229	0.32884	0.30357	0.26818	0.36662	0.3618
532.62	0.31251	0.6185	0.38334	0.31278	0.40169	0.2781	0.49955	0.2197	0.40235	0.47803	0.21943	0.27343	0.44336	0.36596	0.3723	0.40449	0.41363	0.5171	0.42206	0.46574	0.50857	0.43777	0.49431	0.39276	0.47067	0.6058	0.55673	0.70111	0.6965	0.35496	0.20891	0.32499	0.297	0.26707	0.36055	0.36644
533.64	0.31631	0.6101	0.38985	0.34045	0.43424	0.2895	0.50098	0.21722	0.37892	0.49115	0.21439	0.27322	0.43691	0.36684	0.37547	0.40397	0.41401	0.51964	0.43538	0.47935	0.51759	0.45158	0.49139	0.39412	0.4751	0.61093	0.5707	0.70621	0.70407	0.3659	0.21175	0.32336	0.28956	0.26655	0.36038	0.36723
534.67	0.33585	0.6027	0.38417	0.33721	0.45333	0.28283	0.50152	0.22025	0.37668	0.50562	0.20784	0.28202	0.4399	0.36111	0.37802	0.39559	0.40965	0.51987	0.44851	0.49379	0.51705	0.45641	0.489	0.39011	0.50256	0.59472	0.56891	0.70185	0.74988	0.36189	0.21118	0.31775	0.2914	0.26553	0.35723	0.36807
535.67	0.32369	0.58698	0.37623	0.34104	0.46095	0.28878	0.52581	0.20694	0.37388	0.51488	0.21999	0.25572	0.43274	0.36168	0.36544	0.39837	0.40003	0.50971	0.4634	0.49986	0.51925	0.46224	0.4872	0.37567	0.49871	0.5824	0.51517	0.71723	0.75528	0.35554	0.21104	0.31642	0.29648	0.27485	0.35013	0.36241
536.69	0.33873	0.58271	0.3439	0.33407	0.47057	0.29854	0.51491	0.1875	0.36827	0.52704	0.2253	0.25314	0.42593	0.36897	0.36909	0.39709	0.39943	0.50966	0.47129	0.49997	0.52315	0.47528	0.49458	0.36933	0.50568	0.58841	0.50636	0.72509	0.77113	0.34961	0.20319	0.30117	0.29719	0.2789	0.34596	0.35237
537.72	0.31823	0.56499	0.31384	0.32361	0.46325	0.32307	0.52021	0.20205	0.37136	0.50145	0.23881	0.24782	0.42526	0.36184	0.36333	0.38795	0.38914	0.50867	0.4859	0.50174	0.53026	0.48092	0.50305	0.36046	0.51933	0.59556	0.5017	0.71739	0.76766	0.36352	0.19935	0.29526	0.29773	0.27149	0.3465	0.3428
538.74	0.31528	0.54733	0.28154	0.31647	0.44771	0.35139	0.5122	0.20383	0.35718	0.47736	0.24278	0.24176	0.42371	0.36767	0.35856	0.38814	0.37783	0.5107	0.49878	0.50245	0.52624	0.48291	0.51031	0.35186	0.5263	0.58963	0.48443	0.73504	0.74487	0.3694	0.18677	0.29047	0.29371	0.26499	0.34181	0.32917
539.74	0.30085	0.51711	0.25706	0.31458	0.44414	0.37549	0.49469	0.19689	0.35116	0.46137	0.23808	0.203	0.41293	0.36381	0.35205	0.38551	0.37537	0.50976	0.49286	0.49441	0.53117	0.49382	0.51453	0.34001	0.51118	0.61626	0.47689	0.7649	0.74195	0.37225	0.17273	0.28319	0.28468	0.25958	0.33297	0.31692
540.77	0.30137	0.49043	0.2345	0.31315	0.44232	0.39352	0.48751	0.19077	0.35835	0.46243	0.20431	0.21774	0.40522	0.37058	0.35291	0.37549	0.3651	0.51199	0.49865	0.5016	0.53776	0.50633	0.51422	0.3501	0.5025	0.60525	0.53129	0.74411	0.74552	0.38149	0.16587	0.28108	0.27973	0.25346	0.33628	0.31808
541.79	0.27679	0.45892	0.2128	0.30297	0.44726	0.40126	0.48584	0.20311	0.35075	0.44987	0.19662	0.23231	0.39381	0.37292	0.35186	0.36684	0.36105	0.50734	0.50287	0.51247	0.53886	0.50613	0.511	0.353	0.47173	0.60893	0.54466	0.72529	0.74392	0.38923	0.16256	0.28521	0.27873	0.24936	0.33593	0.31395
542.82	0.27681	0.4445	0.20377	0.30329	0.44583	0.4002	0.46157	0.19719	0.3659	0.45487	0.17273	0.2151	0.38909	0.38722	0.35903	0.37188	0.35516	0.50161	0.50638	0.5289	0.53105	0.50818	0.4958	0.35525	0.46951	0.60617	0.55636	0.71722	0.72746	0.38508	0.15448	0.29068	0.27584	0.24142	0.33212	0.31365
543.82	0.27261	0.41396	0.19334	0.27902	0.43333	0.38974	0.44056	0.18578	0.35652	0.43347	0.15368	0.20819	0.37834	0.38431	0.35693	0.36451	0.35037	0.48475	0.50549	0.52259	0.53012	0.50745	0.4944	0.35681	0.43622	0.57382	0.55836	0.70723	0.73683	0.37387	0.15201	0.28587	0.26731	0.23605	0.33246	0.30732
544.84	0.25716	0.39478	0.17961	0.26761	0.43031	0.40634	0.43781	0.1925	0.33912	0.41828	0.14317	0.22481	0.37372	0.39448	0.36213	0.35954	0.3514	0.47261	0.51284	0.53371	0.53589	0.49865	0.48214	0.36476	0.44805	0.5566	0.5679	0.66437	0.7321	0.38166	0.15283	0.29113	0.26724	0.22348	0.32526	0.30402
545.86	0.23931	0.35653	0.15608	0.23751	0.41061	0.38773	0.40456	0.17644	0.33217	0.40499	0.14638	0.18174	0.36603	0.38347	0.35701	0.3571	0.35441	0.44949	0.50056	0.52197	0.53631	0.48603	0.46459	0.352	0.46265	0.54236	0.56169	0.6476	0.71822	0.3748	0.13685	0.27187	0.26375	0.21566	0.30816	0.2846
546.89	0.20974	0.32203	0.14132	0.20977	0.36398	0.37581	0.3899	0.16266	0.30797	0.38098	0.13088	0.14253	0.35181	0.37433	0.33833	0.34752	0.33841	0.42819	0.4899	0.5151	0.52943	0.46142	0.45621	0.34227	0.4959	0.54417	0.56156	0.65717	0.67708	0.36684	0.11895	0.25899	0.24473	0.19378	0.29442	0.26365
547.89	0.17767	0.2881	0.11142	0.17115	0.33582	0.35633	0.34886	0.12608	0.27908	0.35232	0.11973	0.10591	0.33391	0.36163	0.32268	0.33217	0.32719	0.40034	0.45839	0.48802	0.52296	0.4335	0.43629	0.32278	0.50407	0.53635	0.59836	0.65824	0.70123	0.34422	0.095178	0.2318	0.22852	0.18276	0.27534	0.23641
548.91	0.16159	0.26751	0.092448	0.15503	0.30843	0.32518	0.333	0.10538	0.26897	0.34987	0.10576	0.091192	0.32393	0.35432	0.31114	0.32421	0.31978	0.38471	0.43005	0.4785	0.51044	0.4179	0.40851	0.31179	0.51271	0.54252	0.60361	0.64131	0.69191	0.32813	0.066887	0.21328	0.22171	0.17012	0.26034	0.2179
549.93	0.16264	0.2407	0.084516	0.14236	0.28567	0.27856	0.31024	0.11043	0.274	0.36777	0.096986	0.059765	0.31647	0.34363	0.29787	0.32043	0.3032	0.36295	0.40083	0.46692	0.498	0.40827	0.39848	0.30116	0.50155	0.51565	0.60378	0.63999	0.66924	0.31207	0.042203	0.19806	0.20757	0.16863	0.25188	0.20257
550.93	0.15504	0.24513	0.076357	0.13494	0.26316	0.25763	0.29573	0.11856	0.26023	0.35117	0.099074	0.070429	0.31298	0.34643	0.29736	0.31646	0.29742	0.3569	0.38692	0.46368	0.47834	0.39004	0.39654	0.30308	0.49409	0.51126	0.60883	0.65697	0.64039	0.29699	0.042632	0.19459	0.1959	0.15538	0.24593	0.19728
551.96	0.17501	0.26636	0.081028	0.15378	0.27259	0.25086	0.28779	0.13433	0.27447	0.36217	0.10737	0.099867	0.3224	0.35853	0.31253	0.32977	0.3081	0.35882	0.37606	0.46129	0.48291	0.39686	0.39651	0.31711	0.48272	0.49564	0.56947	0.64011	0.6478	0.30424	0.052711	0.19717	0.20342	0.16791	0.24781	0.21468
552.98	0.16672	0.27494	0.083115	0.16568	0.27081	0.22634	0.29932	0.16823	0.27462	0.35231	0.11868	0.11315	0.31911	0.3599	0.31718	0.33935	0.3153	0.36217	0.37074	0.46812	0.47534	0.3962	0.40289	0.33097	0.46629	0.49814	0.5294	0.62864	0.62125	0.31553	0.056259	0.21777	0.20963	0.16847	0.25018	0.22513
553.98	0.144	0.27924	0.083674	0.1745	0.26805	0.2269	0.2855	0.20393	0.30555	0.39881	0.14889	0.11101	0.31906	0.36045	0.31892	0.35297	0.31517	0.36882	0.36647	0.46704	0.47485	0.39309	0.4096	0.33658	0.47036	0.5144	0.52626	0.61573	0.59796	0.335	0.056977	0.23366	0.21203	0.17845	0.25915	0.23624
555	0.11627	0.27641	0.075371	0.1719	0.23414	0.212	0.29271	0.21652	0.32048	0.38705	0.17275	0.12176	0.31802	0.3599	0.31925	0.35622	0.32617	0.37399	0.37038	0.45835	0.46959	0.37968	0.40784	0.34536	0.46201	0.52859	0.52483	0.60699	0.58885	0.33927	0.058961	0.23847	0.21382	0.18011	0.26293	0.23512
556.02	0.11863	0.28487	0.08452	0.18785	0.22843	0.19471	0.30667	0.2369	0.33282	0.41409	0.17844	0.11287	0.32363	0.36492	0.32368	0.36772	0.3332	0.38423	0.36835	0.45385	0.47459	0.37969	0.40167	0.34321	0.46841	0.52628	0.51857	0.59852	0.59218	0.35741	0.049604	0.25197	0.21734	0.18822	0.27051	0.24095
557.05	0.10792	0.26089	0.076858	0.17172	0.19904	0.1636	0.30045	0.25794	0.33158	0.4013	0.18028	0.097741	0.31792	0.35564	0.31605	0.36447	0.33381	0.38018	0.35637	0.43903	0.45895	0.35916	0.38964	0.33807	0.48563	0.52512	0.55313	0.60615	0.61217	0.33526	0.034558	0.25464	0.22018	0.18093	0.26607	0.22588
558.04	0.11911	0.24392	0.07254	0.17551	0.17067	0.16139	0.31474	0.26282	0.32496	0.4199	0.18332	0.10395	0.32628	0.35099	0.31202	0.36707	0.33651	0.388	0.34854	0.42998	0.45758	0.35074	0.36794	0.33465	0.4833	0.51088	0.55128	0.59529	0.60514	0.32685	0.035398	0.24584	0.22011	0.18066	0.26543	0.2212
559.07	0.11737	0.23928	0.07122	0.16876	0.15205	0.1299	0.30527	0.28165	0.29436	0.36645	0.17167	0.10248	0.32833	0.34536	0.31197	0.36544	0.34632	0.38391	0.34182	0.42146	0.45541	0.32445	0.35371	0.33107	0.47959	0.47624	0.56767	0.59372	0.61031	0.3247	0.046276	0.23738	0.22013	0.16201	0.25834	0.22216
560.09	0.11642	0.22889	0.058789	0.16385	0.13695	0.10224	0.30375	0.28643	0.27647	0.35646	0.16941	0.086331	0.33332	0.34307	0.30451	0.36229	0.33811	0.3811	0.3244	0.41064	0.45112	0.30871	0.33194	0.31951	0.48856	0.46546	0.54984	0.5929	0.61205	0.30277	0.049581	0.23801	0.22207	0.15322	0.2526	0.23066
561.09	0.10695	0.21206	0.047442	0.14901	0.1029	0.075658	0.28739	0.28249	0.27283	0.34612	0.17751	0.10695	0.34064	0.33314	0.30002	0.35526	0.33338	0.37729	0.30365	0.39265	0.44147	0.29207	0.31927	0.32268	0.47498	0.4666	0.54563	0.57993	0.60686	0.28155	0.054018	0.23387	0.22307	0.15458	0.25634	0.23042
562.11	0.098964	0.20031	0.042174	0.14588	0.089206	0.065674	0.29226	0.28278	0.26957	0.36685	0.18213	0.10757	0.34613	0.31991	0.29444	0.35416	0.33798	0.38719	0.29688	0.38938	0.43542	0.28083	0.30369	0.30808	0.44714	0.46111	0.52858	0.57599	0.57615	0.29	0.054586	0.23526	0.21812	0.15654	0.26067	0.23966
563.13	0.089052	0.20753	0.035987	0.13165	0.072539	0.040834	0.28525	0.27113	0.27589	0.3681	0.20649	0.12328	0.35832	0.31719	0.28517	0.35245	0.33433	0.38333	0.28724	0.38229	0.41929	0.27164	0.29857	0.30967	0.4589	0.46549	0.50305	0.56746	0.56335	0.29086	0.056092	0.23955	0.21434	0.15189	0.25538	0.24666
564.13	0.091844	0.21245	0.034084	0.13552	0.057258	0.051714	0.31787	0.24736	0.26482	0.38504	0.23069	0.14213	0.37229	0.31449	0.28246	0.34706	0.32675	0.39244	0.27325	0.37245	0.40557	0.26829	0.28936	0.30707	0.46516	0.49625	0.48652	0.56455	0.52576	0.29132	0.055677	0.25123	0.21349	0.15611	0.25494	0.24718
565.15	0.089315	0.22717	0.040632	0.14051	0.076411	0.062936	0.3102	0.24854	0.26073	0.40339	0.24156	0.16966	0.37883	0.31321	0.27953	0.35392	0.33623	0.40223	0.26424	0.36555	0.3924	0.26935	0.29243	0.30923	0.45669	0.50203	0.48556	0.55436	0.5098	0.28918	0.046257	0.25494	0.21576	0.16035	0.25853	0.2454
566.17	0.069314	0.2219	0.048157	0.13696	0.089728	0.064013	0.32736	0.26608	0.221	0.39711	0.23758	0.16321	0.37058	0.31078	0.26603	0.35182	0.33419	0.40617	0.26238	0.36075	0.36923	0.26136	0.28558	0.30019	0.44984	0.49679	0.45524	0.52032	0.49411	0.28665	0.051877	0.25208	0.214	0.15228	0.24434	0.24734
567.17	0.049875	0.23398	0.0403	0.13783	0.081371	0.057975	0.32142	0.25921	0.20284	0.37979	0.25432	0.16413	0.36545	0.31251	0.26263	0.35482	0.32692	0.39832	0.24024	0.34513	0.34639	0.24927	0.28458	0.29669	0.42414	0.51084	0.45287	0.50117	0.46904	0.2732	0.057459	0.24694	0.20933	0.14665	0.23775	0.24504
568.19	0.049973	0.21793	0.0467	0.14612	0.092989	0.062609	0.29174	0.26451	0.19185	0.37767	0.2412	0.17041	0.35426	0.30333	0.27108	0.34402	0.32262	0.40552	0.22707	0.32449	0.33233	0.23911	0.27746	0.28601	0.39937	0.49232	0.46775	0.47692	0.45864	0.26587	0.050851	0.2441	0.21636	0.14705	0.2366	0.25235
569.21	0.055527	0.20661	0.042704	0.13465	0.11423	0.062111	0.28138	0.25447	0.18071	0.38282	0.2326	0.16258	0.34663	0.29389	0.26475	0.34374	0.32037	0.40087	0.22323	0.31429	0.3159	0.23388	0.27338	0.27719	0.39878	0.45638	0.43896	0.45904	0.46266	0.23904	0.055122	0.23934	0.21464	0.15661	0.22885	0.2487
570.2	0.068909	0.19724	0.043706	0.12621	0.11629	0.047968	0.28239	0.23506	0.15687	0.36383	0.215	0.15475	0.3403	0.28346	0.26469	0.34021	0.31321	0.39029	0.21446	0.29768	0.29722	0.22117	0.26469	0.27147	0.41156	0.44706	0.41165	0.46408	0.46449	0.23037	0.066634	0.23155	0.2146	0.15355	0.2221	0.25126
571.22	0.081517	0.19481	0.031952	0.13224	0.10978	0.04784	0.26121	0.19724	0.18768	0.35212	0.21966	0.14679	0.33999	0.27486	0.26323	0.33898	0.30431	0.38236	0.20727	0.28898	0.28906	0.21717	0.26653	0.26507	0.43034	0.44004	0.38897	0.45819	0.42516	0.22396	0.060496	0.23401	0.21584	0.15168	0.22521	0.24994
572.24	0.10117	0.19228	0.059212	0.14238	0.11975	0.053366	0.26228	0.18064	0.20895	0.36078	0.20796	0.14877	0.34173	0.27674	0.26408	0.33511	0.2974	0.3901	0.21437	0.29059	0.28928	0.22718	0.26264	0.27156	0.45489	0.4218	0.35685	0.46986	0.39777	0.22408	0.058284	0.24528	0.22599	0.15482	0.2121	0.25281
573.24	0.11299	0.19481	0.074054	0.14474	0.11441	0.052235	0.26973	0.17135	0.21457	0.36238	0.18241	0.15187	0.33707	0.27992	0.26097	0.33654	0.29311	0.38165	0.215	0.2955	0.28039	0.22663	0.26234	0.27729	0.45896	0.44188	0.33883	0.4762	0.3801	0.21023	0.063962	0.24461	0.22498	0.15271	0.19562	0.24344
574.26	0.099986	0.1983	0.082894	0.15409	0.098248	0.044461	0.27257	0.15852	0.23137	0.3597	0.17611	0.16843	0.32082	0.28697	0.25134	0.33013	0.2882	0.38409	0.22092	0.29546	0.27127	0.23545	0.26569	0.27898	0.43105	0.4388	0.31161	0.45478	0.35377	0.2086	0.071158	0.23737	0.22304	0.14328	0.19245	0.24673
575.28	0.079839	0.20216	0.081104	0.15621	0.078501	0.05662	0.25406	0.15754	0.25219	0.34343	0.17335	0.1909	0.30783	0.28879	0.24376	0.32343	0.27309	0.38553	0.21936	0.29772	0.26328	0.24698	0.26093	0.27302	0.39372	0.42496	0.29849	0.44095	0.31483	0.21032	0.068048	0.23802	0.21966	0.14216	0.18467	0.2415
576.28	0.085345	0.22016	0.087869	0.16519	0.10552	0.06334	0.27072	0.15334	0.24276	0.332	0.14938	0.2132	0.30025	0.29546	0.245	0.31876	0.27391	0.38665	0.21794	0.29446	0.26897	0.25605	0.26345	0.27352	0.3693	0.42167	0.29366	0.44663	0.34118	0.20528	0.076662	0.2384	0.22157	0.13649	0.17978	0.24183
577.3	0.078618	0.23143	0.076311	0.15144	0.11674	0.061594	0.24485	0.15581	0.22015	0.30992	0.14249	0.219	0.29054	0.29031	0.23517	0.31344	0.26703	0.37679	0.21617	0.28669	0.26084	0.24934	0.26493	0.26525	0.35939	0.42116	0.26966	0.43017	0.35118	0.19875	0.080555	0.23412	0.22007	0.1268	0.19446	0.23921
578.32	0.073041	0.26042	0.072369	0.14916	0.14058	0.064592	0.23917	0.14731	0.21705	0.30097	0.1555	0.21197	0.28747	0.29873	0.22513	0.31109	0.26698	0.3797	0.21347	0.27901	0.26704	0.25318	0.27131	0.2599	0.36009	0.41906	0.24545	0.43006	0.33417	0.21302	0.086813	0.2367	0.21954	0.12883	0.21359	0.24156
579.31	0.078819	0.25712	0.068098	0.15569	0.16095	0.065341	0.21524	0.15355	0.21187	0.28478	0.14882	0.19007	0.28858	0.29443	0.22871	0.30893	0.26604	0.37682	0.20673	0.2723	0.26931	0.24463	0.26858	0.26055	0.3958	0.42844	0.25186	0.45799	0.36361	0.21942	0.076981	0.23224	0.22613	0.13074	0.21796	0.23262
580.33	0.098015	0.26374	0.080339	0.16719	0.1816	0.06203	0.21823	0.15109	0.21665	0.2952	0.15187	0.18237	0.28707	0.29886	0.23059	0.31264	0.27226	0.37545	0.21911	0.26953	0.28146	0.24336	0.27707	0.26904	0.42692	0.44838	0.27091	0.46377	0.38265	0.22363	0.091735	0.23413	0.2344	0.14132	0.22483	0.23428
581.35	0.10804	0.2627	0.094747	0.14876	0.1827	0.063463	0.17851	0.1671	0.22129	0.31013	0.16981	0.17781	0.28587	0.29279	0.22866	0.31181	0.26894	0.36904	0.22554	0.27953	0.27724	0.24761	0.2745	0.27225	0.46473	0.44426	0.26716	0.45812	0.38261	0.22829	0.086498	0.23644	0.24002	0.14879	0.22617	0.23338
582.35	0.12124	0.26328	0.11357	0.16824	0.18869	0.059611	0.20309	0.14026	0.22508	0.29645	0.15553	0.19295	0.2778	0.2878	0.2317	0.3078	0.27304	0.36527	0.23822	0.2799	0.28115	0.246	0.2764	0.2802	0.4724	0.44084	0.32463	0.46128	0.38336	0.2338	0.096233	0.23548	0.24458	0.15387	0.21556	0.22772
583.36	0.13414	0.25045	0.13527	0.18348	0.18761	0.090282	0.19876	0.13837	0.23221	0.30092	0.15733	0.18496	0.27736	0.27775	0.23445	0.30953	0.27534	0.36463	0.25748	0.28636	0.28832	0.25455	0.28477	0.2771	0.46673	0.44203	0.33137	0.47956	0.3968	0.24641	0.099037	0.24281	0.25303	0.15869	0.21603	0.22355
584.38	0.15159	0.26536	0.14339	0.18625	0.19603	0.097748	0.19428	0.13085	0.25939	0.2906	0.1523	0.19373	0.2773	0.27573	0.23865	0.31079	0.27413	0.36023	0.27395	0.29336	0.28981	0.26168	0.29503	0.27829	0.46062	0.46067	0.34226	0.50152	0.39712	0.25558	0.11077	0.26185	0.2575	0.16383	0.22032	0.23024
585.38	0.14613	0.2774	0.15473	0.18572	0.19675	0.10479	0.17156	0.11511	0.26901	0.27856	0.164	0.19499	0.2724	0.27512	0.23823	0.30573	0.27483	0.36137	0.27604	0.29407	0.28926	0.2627	0.30668	0.28692	0.43198	0.46464	0.33328	0.49135	0.41807	0.25868	0.10764	0.25793	0.26066	0.15993	0.22827	0.22689
586.4	0.15057	0.2887	0.16659	0.19584	0.19987	0.11613	0.18455	0.11234	0.30147	0.30606	0.17724	0.1996	0.27169	0.26946	0.24124	0.30728	0.27976	0.37199	0.29282	0.29116	0.29903	0.26545	0.31654	0.29474	0.419	0.45785	0.36485	0.48486	0.44326	0.27539	0.12676	0.26452	0.26809	0.17683	0.23591	0.22575
587.41	0.16116	0.30117	0.15633	0.19861	0.20239	0.1313	0.16397	0.13225	0.34039	0.34342	0.19134	0.19082	0.28463	0.26902	0.22732	0.31431	0.28164	0.37392	0.29246	0.30253	0.31452	0.28004	0.32874	0.2951	0.43642	0.47126	0.3343	0.48058	0.45683	0.28063	0.13271	0.27093	0.27567	0.19013	0.25053	0.2274
588.41	0.17461	0.31633	0.13864	0.1905	0.20694	0.10914	0.16445	0.13827	0.34735	0.33788	0.19662	0.2056	0.28352	0.25505	0.22505	0.31356	0.2823	0.37223	0.28957	0.3015	0.31133	0.28108	0.33038	0.30185	0.46077	0.45877	0.36229	0.45659	0.47589	0.2654	0.13485	0.27381	0.27907	0.19911	0.25885	0.22431
589.43	0.18377	0.3206	0.13769	0.18201	0.20092	0.13016	0.15514	0.14708	0.34443	0.36083	0.22115	0.225	0.28568	0.24805	0.21885	0.31073	0.28593	0.38142	0.29171	0.30618	0.32428	0.28775	0.32954	0.31021	0.47339	0.43873	0.36941	0.40169	0.46075	0.27887	0.13954	0.26576	0.28434	0.20448	0.26495	0.21926
590.42	0.19851	0.3226	0.14046	0.18254	0.20765	0.15182	0.17017	0.14718	0.3285	0.38501	0.22481	0.21467	0.28951	0.24108	0.22233	0.30984	0.29097	0.38388	0.30036	0.31171	0.32923	0.29694	0.33347	0.30469	0.49109	0.43018	0.40279	0.37775	0.44985	0.29984	0.14861	0.27775	0.28728	0.20688	0.26467	0.20934
591.44	0.20465	0.3428	0.12264	0.19938	0.20306	0.16365	0.1723	0.15702	0.29452	0.36665	0.24656	0.22366	0.28776	0.24225	0.2095	0.30982	0.3018	0.37767	0.2971	0.31329	0.33356	0.29753	0.33598	0.30562	0.47912	0.46569	0.40147	0.39964	0.44097	0.30408	0.14471	0.27667	0.29259	0.20368	0.27124	0.20678
592.46	0.21003	0.33212	0.12287	0.1926	0.20772	0.16351	0.17912	0.16252	0.26266	0.36074	0.25513	0.21762	0.28799	0.2383	0.22467	0.30405	0.30729	0.37936	0.29417	0.30293	0.31687	0.30311	0.33382	0.3056	0.49203	0.4675	0.4429	0.3967	0.44552	0.31528	0.13939	0.27206	0.28281	0.20672	0.26602	0.19815
593.45	0.21792	0.31871	0.12492	0.19614	0.21142	0.18331	0.18064	0.15672	0.2625	0.35727	0.27861	0.21712	0.29567	0.23969	0.22662	0.30131	0.31169	0.38614	0.29912	0.30318	0.31885	0.30271	0.33436	0.30213	0.50219	0.459	0.43434	0.3838	0.44936	0.33302	0.14632	0.268	0.28587	0.20217	0.26392	0.20191
594.47	0.21403	0.32328	0.1347	0.21202	0.20468	0.1717	0.18512	0.14918	0.24516	0.34436	0.27354	0.22236	0.30023	0.24128	0.2276	0.30185	0.30655	0.37392	0.29323	0.29357	0.31386	0.30207	0.33586	0.29705	0.49534	0.48081	0.45349	0.41039	0.46986	0.31505	0.14469	0.27103	0.28902	0.19714	0.2544	0.2053
595.46	0.2188	0.33282	0.12545	0.22559	0.22066	0.18368	0.19119	0.14975	0.24264	0.34598	0.26717	0.2449	0.30591	0.24027	0.2257	0.30099	0.30924	0.37379	0.29431	0.2872	0.31071	0.30145	0.32825	0.29613	0.51129	0.47992	0.4457	0.41897	0.48494	0.30708	0.13944	0.26508	0.28971	0.20492	0.25461	0.21393
596.48	0.21088	0.31908	0.11931	0.23277	0.22307	0.18233	0.20022	0.13095	0.25442	0.33056	0.23744	0.22024	0.30952	0.23788	0.2307	0.30114	0.29558	0.36964	0.28635	0.28143	0.30266	0.29518	0.31846	0.28723	0.52818	0.46323	0.44304	0.41905	0.45935	0.30758	0.14012	0.25782	0.28959	0.20203	0.24711	0.21716
597.49	0.21956	0.33778	0.11724	0.25733	0.23649	0.20577	0.20792	0.14356	0.25737	0.325	0.23581	0.22759	0.30915	0.24497	0.22743	0.30783	0.29368	0.36807	0.29114	0.28829	0.30752	0.28671	0.31381	0.28644	0.52023	0.45665	0.40447	0.41964	0.4658	0.30535	0.15414	0.26025	0.29527	0.19967	0.25187	0.2298
598.49	0.20783	0.35249	0.12018	0.26341	0.22501	0.19796	0.21874	0.13662	0.23722	0.33517	0.22268	0.23553	0.29755	0.24741	0.22535	0.31109	0.28774	0.35095	0.28632	0.27652	0.30905	0.28852	0.30857	0.2883	0.5176	0.49001	0.42226	0.42976	0.444	0.29179	0.15747	0.24894	0.29406	0.21111	0.24856	0.22804
599.5	0.21066	0.34358	0.11735	0.25221	0.23949	0.1987	0.22824	0.13651	0.23834	0.32849	0.21878	0.23156	0.29272	0.24457	0.22306	0.31401	0.29697	0.3534	0.28121	0.27512	0.31098	0.28879	0.30921	0.28191	0.52856	0.48852	0.40098	0.37973	0.43761	0.30484	0.16237	0.24263	0.29673	0.21959	0.25486	0.22307
600.52	0.21374	0.31896	0.11232	0.26555	0.22844	0.17912	0.2264	0.13854	0.2435	0.31374	0.2241	0.23405	0.28945	0.23241	0.21678	0.32181	0.2909	0.35056	0.27381	0.27804	0.31605	0.2866	0.31782	0.28455	0.51814	0.47444	0.39477	0.38891	0.43795	0.29134	0.16827	0.24018	0.29682	0.21334	0.25971	0.23241
601.51	0.22582	0.30748	0.11905	0.25602	0.23688	0.1734	0.22701	0.13509	0.22158	0.29973	0.21909	0.25771	0.29093	0.23218	0.21318	0.32397	0.28853	0.35178	0.26842	0.27442	0.31091	0.27863	0.31537	0.28381	0.5487	0.48836	0.38834	0.37693	0.43287	0.27149	0.16633	0.23412	0.29433	0.20206	0.2591	0.22742
602.53	0.21115	0.29444	0.12345	0.25435	0.23998	0.1823	0.23508	0.10596	0.20091	0.27214	0.22881	0.27019	0.28965	0.22831	0.21339	0.32444	0.28934	0.36219	0.26268	0.25924	0.30812	0.28093	0.31839	0.28165	0.55282	0.49221	0.38607	0.35814	0.41417	0.26676	0.16609	0.22346	0.3003	0.19709	0.25915	0.2298
603.52	0.19616	0.28374	0.13322	0.24609	0.2678	0.18972	0.2418	0.1194	0.20638	0.24252	0.22353	0.26544	0.29221	0.23806	0.22111	0.32985	0.28683	0.38551	0.25683	0.26754	0.3053	0.276	0.31084	0.27617	0.53623	0.48048	0.37629	0.33792	0.39923	0.2647	0.16217	0.22835	0.29905	0.18352	0.26008	0.23002
604.54	0.18711	0.26251	0.12869	0.26579	0.27633	0.20553	0.25408	0.10974	0.19084	0.25139	0.21578	0.26476	0.29643	0.23867	0.22205	0.33977	0.27722	0.38869	0.26001	0.26849	0.30308	0.26934	0.30719	0.28136	0.52311	0.46993	0.37431	0.37643	0.37339	0.23856	0.15748	0.22964	0.29281	0.17869	0.26448	0.2411
605.55	0.16798	0.27524	0.1306	0.25879	0.29062	0.2065	0.24107	0.12406	0.18874	0.25185	0.20021	0.25198	0.29361	0.25005	0.22135	0.34245	0.27832	0.38994	0.2555	0.26335	0.29667	0.26779	0.29541	0.27344	0.50887	0.49908	0.33932	0.36381	0.34635	0.23863	0.1588	0.23176	0.30087	0.17896	0.26421	0.23681
606.55	0.1549	0.27801	0.14381	0.26723	0.29709	0.21358	0.25258	0.13808	0.18251	0.25374	0.20639	0.25008	0.28571	0.25211	0.22922	0.34812	0.28311	0.3966	0.25474	0.26404	0.30143	0.27613	0.30387	0.27986	0.46264	0.4615	0.32403	0.34463	0.34613	0.24759	0.16403	0.23768	0.29956	0.18861	0.27465	0.24946
607.56	0.15831	0.25219	0.14236	0.26865	0.30958	0.1964	0.23293	0.1413	0.18624	0.28291	0.17117	0.23977	0.28778	0.24497	0.23142	0.35441	0.27818	0.38771	0.24861	0.26905	0.30129	0.2781	0.29225	0.28434	0.44659	0.42807	0.33668	0.35251	0.33479	0.24024	0.16096	0.24033	0.30176	0.19073	0.27344	0.24369
608.55	0.17174	0.26069	0.14806	0.26989	0.31948	0.21874	0.22935	0.13872	0.17783	0.28868	0.16823	0.23243	0.29171	0.23745	0.22963	0.35312	0.28658	0.3808	0.24855	0.26298	0.29813	0.27453	0.30317	0.28735	0.44045	0.39168	0.30808	0.36626	0.34133	0.24704	0.17032	0.24127	0.30943	0.19531	0.2843	0.25686
609.57	0.17124	0.27325	0.15983	0.26604	0.33103	0.2106	0.22254	0.16109	0.20409	0.2681	0.173	0.21372	0.29233	0.24636	0.23263	0.34864	0.28388	0.37661	0.24228	0.26496	0.30659	0.28523	0.30898	0.28768	0.43526	0.3895	0.30767	0.36079	0.34096	0.25969	0.1732	0.24055	0.31947	0.19414	0.28822	0.25815
610.58	0.19857	0.2554	0.17154	0.26031	0.341	0.22527	0.2349	0.14774	0.19578	0.27051	0.18115	0.21104	0.30293	0.24286	0.2455	0.35249	0.28658	0.38148	0.24117	0.26809	0.31416	0.29255	0.31586	0.29035	0.4775	0.36004	0.32476	0.34998	0.32201	0.26406	0.18188	0.2312	0.31367	0.20143	0.28943	0.26687
611.57	0.2079	0.25207	0.18126	0.24327	0.34551	0.2409	0.22404	0.13668	0.21604	0.29055	0.16762	0.19296	0.31189	0.24371	0.25084	0.35311	0.29023	0.38428	0.24382	0.2705	0.31696	0.3031	0.31475	0.28543	0.48017	0.36799	0.35232	0.34894	0.29391	0.25931	0.19149	0.22967	0.32223	0.21489	0.28652	0.26596
612.59	0.21555	0.26995	0.18925	0.22905	0.33821	0.25869	0.23614	0.15704	0.2233	0.29528	0.18653	0.19936	0.31859	0.25801	0.25622	0.35037	0.29385	0.38529	0.24778	0.27584	0.31998	0.30681	0.32686	0.2806	0.49898	0.39203	0.33401	0.33451	0.27303	0.26941	0.19566	0.2365	0.33074	0.22475	0.29729	0.27692
613.58	0.23153	0.2665	0.18993	0.2473	0.33805	0.25252	0.25002	0.15511	0.2548	0.32817	0.1876	0.22196	0.33072	0.27036	0.2602	0.36554	0.30844	0.38511	0.2587	0.2853	0.33034	0.32687	0.34135	0.28459	0.51066	0.40851	0.34849	0.33887	0.2693	0.26596	0.19827	0.24028	0.34092	0.24355	0.31041	0.28718
614.6	0.24594	0.28965	0.20534	0.23584	0.34889	0.26766	0.26377	0.14706	0.2331	0.3399	0.17567	0.24239	0.34207	0.27724	0.27566	0.37692	0.32988	0.38941	0.26996	0.28956	0.33354	0.33245	0.34591	0.29492	0.52374	0.41654	0.34285	0.3201	0.2867	0.27681	0.21222	0.24482	0.35316	0.26489	0.32096	0.30195
615.59	0.24065	0.30008	0.22719	0.26262	0.35241	0.28678	0.29289	0.15813	0.24242	0.34891	0.17681	0.23327	0.34716	0.28899	0.28737	0.38482	0.34906	0.39312	0.28427	0.29907	0.33702	0.34211	0.35862	0.30488	0.48022	0.41312	0.34233	0.34692	0.30487	0.29793	0.22424	0.26813	0.3743	0.28348	0.34279	0.31655
616.6	0.25581	0.30332	0.24552	0.30152	0.3713	0.29045	0.31724	0.19269	0.24848	0.35141	0.20688	0.25505	0.35554	0.30492	0.30011	0.40449	0.36579	0.39395	0.30053	0.31807	0.34726	0.35244	0.37397	0.31821	0.48413	0.4517	0.33844	0.38837	0.31736	0.31645	0.24933	0.28846	0.3926	0.29169	0.36514	0.33111
617.61	0.28281	0.32097	0.28486	0.31929	0.40318	0.30235	0.32784	0.20593	0.25145	0.35344	0.23732	0.26548	0.36841	0.31497	0.31107	0.42153	0.39041	0.40884	0.3255	0.33805	0.36529	0.37011	0.38614	0.33807	0.4754	0.46278	0.34088	0.41425	0.35395	0.3253	0.27879	0.31123	0.4094	0.31378	0.38345	0.35317
618.61	0.30055	0.32558	0.31938	0.34907	0.42799	0.33086	0.3478	0.23845	0.24073	0.35241	0.25911	0.27777	0.38125	0.32178	0.32658	0.43381	0.39822	0.42456	0.33988	0.35509	0.38159	0.37911	0.39394	0.35823	0.47176	0.46402	0.36665	0.43576	0.36823	0.34942	0.31269	0.33343	0.42405	0.32598	0.39926	0.37115
619.62	0.33601	0.32138	0.3594	0.39495	0.4421	0.34147	0.36797	0.2799	0.26624	0.37764	0.30215	0.28956	0.39723	0.32926	0.34429	0.45275	0.41466	0.43929	0.35847	0.37568	0.39707	0.39349	0.41252	0.37099	0.47757	0.46115	0.4058	0.47509	0.36865	0.36996	0.34959	0.36647	0.43664	0.33914	0.4165	0.38738
620.61	0.37368	0.3554	0.39234	0.4185	0.47583	0.36352	0.3863	0.32866	0.29476	0.39861	0.32267	0.35981	0.41834	0.35294	0.35677	0.47171	0.43349	0.46072	0.37656	0.40563	0.4322	0.40697	0.4261	0.39638	0.49513	0.509	0.4367	0.4886	0.39018	0.40562	0.38598	0.3968	0.46327	0.36539	0.43491	0.40535
621.62	0.39038	0.392	0.41869	0.44552	0.48652	0.38044	0.39863	0.34105	0.31185	0.40634	0.33136	0.38287	0.43817	0.37203	0.37577	0.48197	0.45156	0.47672	0.39134	0.41777	0.45019	0.42924	0.44276	0.41038	0.50743	0.50848	0.4385	0.50968	0.43606	0.42414	0.40583	0.41251	0.47887	0.39347	0.45419	0.43234
622.61	0.40826	0.42761	0.46972	0.49644	0.49101	0.40788	0.44342	0.36836	0.37351	0.42517	0.34961	0.41074	0.4606	0.39372	0.40025	0.50449	0.47242	0.49234	0.40274	0.4317	0.4829	0.44674	0.46112	0.42794	0.51398	0.53527	0.48596	0.56197	0.42961	0.46914	0.43978	0.42932	0.50693	0.42036	0.47765	0.45143
623.63	0.44489	0.46282	0.50337	0.51647	0.50651	0.42928	0.46326	0.40395	0.40965	0.45506	0.38043	0.44894	0.4857	0.42209	0.41894	0.5215	0.49705	0.51297	0.42161	0.45322	0.50572	0.47048	0.47994	0.45335	0.54933	0.57012	0.48611	0.56044	0.42443	0.51707	0.46738	0.46094	0.5392	0.45199	0.50037	0.47516
624.62	0.48371	0.48991	0.5418	0.54147	0.533	0.46712	0.49883	0.43649	0.44584	0.48794	0.38254	0.4914	0.50786	0.44611	0.44218	0.54019	0.52125	0.54974	0.44141	0.47339	0.52539	0.49751	0.49682	0.47708	0.58424	0.59009	0.50812	0.56795	0.4431	0.56614	0.50378	0.49011	0.57962	0.49586	0.52805	0.49827
625.63	0.51917	0.5121	0.57257	0.55666	0.53273	0.49513	0.55684	0.48412	0.48573	0.51431	0.41008	0.48574	0.5387	0.46887	0.47473	0.56425	0.54319	0.5653	0.45989	0.49755	0.53337	0.53089	0.52066	0.49132	0.64587	0.59861	0.54449	0.58546	0.41663	0.58726	0.53849	0.52281	0.60101	0.51872	0.55737	0.52774
626.64	0.55852	0.53837	0.60941	0.56719	0.54795	0.53852	0.6006	0.53452	0.52793	0.54848	0.4734	0.54573	0.57092	0.48797	0.50403	0.57347	0.56996	0.59787	0.48719	0.52255	0.556	0.54848	0.54839	0.52042	0.6723	0.60692	0.61341	0.57376	0.42047	0.63112	0.58707	0.56212	0.63486	0.55146	0.59489	0.55658
627.63	0.59178	0.56527	0.62403	0.56405	0.55846	0.55384	0.63045	0.59111	0.56809	0.5846	0.50235	0.58149	0.59541	0.51353	0.52982	0.58805	0.59551	0.61988	0.51432	0.5583	0.57761	0.5723	0.57013	0.54646	0.71947	0.62558	0.63403	0.57498	0.46056	0.64439	0.62428	0.60193	0.65787	0.58344	0.62104	0.59127
628.64	0.62099	0.60222	0.65029	0.59071	0.56215	0.58515	0.66913	0.63219	0.59021	0.61508	0.52498	0.59965	0.62232	0.53251	0.56178	0.61575	0.61683	0.64428	0.54109	0.58292	0.58831	0.59457	0.58718	0.54968	0.74824	0.65597	0.70421	0.64737	0.48008	0.67016	0.66756	0.63747	0.67723	0.61675	0.65384	0.61197
629.63	0.63673	0.65096	0.67813	0.6205	0.57534	0.63472	0.69546	0.67136	0.63587	0.64544	0.58006	0.62132	0.65337	0.56209	0.58733	0.63906	0.65012	0.66155	0.56145	0.60598	0.61443	0.61261	0.61575	0.5759	0.76735	0.69876	0.7387	0.71757	0.5155	0.69747	0.69933	0.66001	0.70219	0.64266	0.69448	0.64215
630.65	0.66102	0.68296	0.70861	0.64498	0.60029	0.66444	0.722	0.68791	0.66122	0.71205	0.62197	0.67906	0.67694	0.58025	0.61228	0.65919	0.66988	0.69388	0.58801	0.6205	0.63986	0.63094	0.63014	0.59375	0.75656	0.7175	0.75405	0.76685	0.54599	0.71747	0.73568	0.68453	0.73402	0.68124	0.73346	0.67163
631.64	0.69874	0.71731	0.73451	0.67528	0.62626	0.70208	0.75772	0.73054	0.6955	0.78337	0.6325	0.69731	0.69869	0.60591	0.63553	0.70054	0.69321	0.71323	0.60894	0.64658	0.67522	0.65797	0.64002	0.61083	0.77962	0.74428	0.74755	0.81126	0.58295	0.74345	0.76398	0.73132	0.76358	0.71964	0.75658	0.69334
632.65	0.7391	0.76321	0.74434	0.70455	0.65638	0.74691	0.78401	0.75508	0.714	0.83318	0.67515	0.74317	0.71855	0.63527	0.65652	0.72884	0.71297	0.74602	0.62886	0.65781	0.68827	0.67738	0.65524	0.62735	0.78751	0.78509	0.75177	0.84645	0.60605	0.78927	0.79424	0.76047	0.78961	0.74965	0.78754	0.71632
633.64	0.78053	0.79939	0.76984	0.71792	0.68802	0.76974	0.80398	0.79178	0.77951	0.87959	0.70397	0.78758	0.74274	0.66367	0.67141	0.74775	0.73775	0.77249	0.64707	0.68249	0.72334	0.70457	0.67515	0.65656	0.81751	0.77522	0.75964	0.85362	0.66713	0.82582	0.83283	0.79657	0.83082	0.7924	0.81277	0.74417
634.65	0.81484	0.81746	0.78022	0.72415	0.70711	0.78653	0.82984	0.81622	0.81411	0.93398	0.7375	0.82321	0.76338	0.67703	0.68837	0.77081	0.73464	0.79393	0.6741	0.70757	0.75015	0.72937	0.68557	0.66893	0.8328	0.79153	0.76632	0.8769	0.66	0.84897	0.86293	0.8313	0.85181	0.82198	0.82861	0.76093
635.64	0.84522	0.8496	0.79857	0.72358	0.72224	0.82038	0.85369	0.83875	0.84736	0.93065	0.77072	0.85134	0.77568	0.69456	0.69935	0.78547	0.74933	0.81223	0.68484	0.7178	0.77498	0.73558	0.70344	0.68611	0.864	0.82025	0.78419	0.90069	0.69012	0.88752	0.87672	0.85906	0.87522	0.84396	0.84646	0.77487
636.65	0.88028	0.88099	0.82774	0.72519	0.73765	0.83178	0.87482	0.85403	0.86797	0.9341	0.79362	0.8841	0.79661	0.70983	0.71803	0.79726	0.75698	0.82852	0.70743	0.72661	0.7859	0.74918	0.71732	0.69853	0.89936	0.86276	0.81835	0.94447	0.69099	0.90283	0.89931	0.86617	0.88825	0.8612	0.86799	0.78984
637.66	0.91346	0.88714	0.85387	0.73314	0.75746	0.86008	0.89032	0.8674	0.89785	0.93122	0.81405	0.91083	0.81086	0.70756	0.73526	0.80675	0.76472	0.83688	0.71937	0.74098	0.81193	0.7581	0.73697	0.70664	0.9269	0.84657	0.87074	0.96317	0.71148	0.90306	0.91072	0.88714	0.91278	0.87925	0.88997	0.79378
638.65	0.93044	0.89703	0.86238	0.73814	0.77904	0.88993	0.92189	0.88063	0.90395	0.94183	0.84538	0.90469	0.81094	0.71629	0.74794	0.81282	0.76648	0.84034	0.72703	0.74732	0.82211	0.76285	0.74892	0.71255	0.92454	0.90748	0.8945	0.98336	0.71909	0.89888	0.90987	0.88423	0.91449	0.87729	0.90278	0.79188
639.66	0.94962	0.92467	0.86868	0.73547	0.79505	0.91146	0.95109	0.89633	0.9094	0.93991	0.86938	0.92303	0.81153	0.7268	0.75327	0.81338	0.77541	0.84511	0.73606	0.75657	0.82467	0.76234	0.75438	0.71454	0.91736	0.93516	0.89448	0.97895	0.73491	0.90983	0.91605	0.89821	0.92116	0.88171	0.91598	0.79476
640.65	0.97576	0.93455	0.87869	0.74044	0.81831	0.91389	0.94761	0.92547	0.92813	0.94786	0.87087	0.91824	0.81042	0.73208	0.7634	0.81655	0.77127	0.83979	0.74113	0.76862	0.82602	0.76392	0.75121	0.71622	0.92654	0.95688	0.89715	0.97601	0.78723	0.89088	0.91931	0.90121	0.92213	0.87675	0.91198	0.78881
641.66	0.98832	0.92942	0.86622	0.72533	0.83924	0.92546	0.94295	0.94381	0.94986	0.95586	0.87806	0.89953	0.79822	0.72628	0.75691	0.81427	0.7684	0.83739	0.73433	0.78146	0.83024	0.75788	0.75368	0.71858	0.89844	0.94354	0.89085	0.95653	0.8026	0.88858	0.9077	0.90175	0.93011	0.87738	0.90787	0.78149
642.65	0.97549	0.92538	0.86089	0.71657	0.84137	0.92963	0.9337	0.94438	0.95807	0.96081	0.86892	0.86724	0.78818	0.72525	0.75242	0.80919	0.74959	0.8255	0.73212	0.78366	0.82968	0.75317	0.75033	0.70974	0.87404	0.97151	0.89987	0.94242	0.79541	0.89377	0.89474	0.89157	0.9204	0.86392	0.89726	0.76204
643.66	0.95884	0.91276	0.84412	0.695	0.83631	0.91789	0.92862	0.93495	0.9639	0.94701	0.85948	0.88369	0.78013	0.7087	0.75075	0.79781	0.73965	0.81486	0.72081	0.78116	0.827	0.7373	0.74106	0.70021	0.85634	0.94239	0.86958	0.9125	0.788	0.86922	0.87997	0.87886	0.91368	0.8517	0.89055	0.75214
644.64	0.93871	0.87905	0.82714	0.67069	0.83614	0.89341	0.90413	0.91228	0.94143	0.91567	0.84589	0.85845	0.75809	0.6906	0.73889	0.78552	0.72818	0.80268	0.69647	0.76279	0.82163	0.72092	0.73285	0.68347	0.84763	0.91742	0.88178	0.89354	0.79772	0.84025	0.85468	0.84926	0.8934	0.83524	0.86981	0.73466
645.65	0.93167	0.84401	0.79858	0.64782	0.81643	0.89115	0.90156	0.87961	0.90979	0.89869	0.8031	0.84721	0.74713	0.6758	0.71944	0.76356	0.70914	0.79195	0.6825	0.74665	0.80222	0.71633	0.71727	0.66604	0.85966	0.89454	0.86609	0.87242	0.76828	0.83555	0.82824	0.82466	0.8682	0.8203	0.84854	0.71
646.64	0.89187	0.79834	0.75904	0.63738	0.79786	0.88543	0.88767	0.84486	0.87942	0.87038	0.75733	0.83178	0.72588	0.65927	0.69865	0.73983	0.68456	0.77915	0.66476	0.72335	0.77609	0.69567	0.69481	0.6445	0.86088	0.88912	0.85236	0.8669	0.78499	0.79887	0.79934	0.79734	0.83869	0.78578	0.82076	0.68358
647.65	0.87708	0.77444	0.74407	0.63223	0.80277	0.89782	0.89243	0.83215	0.84892	0.88712	0.72162	0.83512	0.70771	0.63903	0.67703	0.72498	0.67463	0.78282	0.64762	0.70518	0.75976	0.68764	0.67311	0.62882	0.878	0.87615	0.80903	0.86505	0.81043	0.77496	0.77883	0.78234	0.81446	0.77897	0.79808	0.68079
648.64	0.83929	0.72186	0.71207	0.60807	0.77467	0.89187	0.84503	0.80604	0.80213	0.86632	0.66874	0.78337	0.67605	0.61333	0.64367	0.71033	0.64396	0.7638	0.61733	0.67833	0.73185	0.66767	0.65067	0.60791	0.87373	0.86458	0.80261	0.87734	0.81031	0.76312	0.74163	0.76489	0.77763	0.74951	0.76179	0.64345
649.65	0.82321	0.68967	0.68958	0.57752	0.76244	0.89385	0.81697	0.79516	0.78617	0.84953	0.59199	0.7638	0.65786	0.59518	0.61492	0.6801	0.61614	0.73683	0.6028	0.65585	0.69976	0.65379	0.62523	0.59346	0.89434	0.8535	0.77339	0.87796	0.81792	0.74812	0.70099	0.74363	0.75642	0.71216	0.72729	0.61573
650.63	0.7747	0.66789	0.65706	0.56306	0.75895	0.88051	0.79809	0.77946	0.76034	0.82503	0.58645	0.72038	0.62507	0.57046	0.58905	0.6601	0.59491	0.71408	0.5917	0.63056	0.67681	0.62889	0.60843	0.57174	0.85879	0.84404	0.74977	0.86251	0.8248	0.71112	0.67739	0.71797	0.73814	0.68033	0.69654	0.59583
651.64	0.75598	0.64329	0.64531	0.53783	0.75364	0.86782	0.77116	0.76281	0.7217	0.81317	0.57276	0.70841	0.59758	0.54272	0.56165	0.63508	0.5665	0.68662	0.5679	0.60863	0.65647	0.61537	0.58595	0.5528	0.85296	0.82406	0.73662	0.85414	0.78778	0.70115	0.64438	0.69349	0.70453	0.64639	0.6697	0.57596
652.63	0.71459	0.60023	0.60195	0.50375	0.70509	0.80898	0.73532	0.73471	0.68936	0.74393	0.53003	0.6792	0.56581	0.52365	0.53347	0.60903	0.54022	0.64388	0.5427	0.57568	0.62151	0.58853	0.55621	0.53605	0.83355	0.80271	0.72055	0.86065	0.7478	0.64633	0.60826	0.65405	0.67265	0.59408	0.63354	0.53562
653.64	0.68901	0.58331	0.57451	0.48512	0.69946	0.76917	0.71279	0.70857	0.6783	0.71647	0.51089	0.64947	0.53818	0.51022	0.51189	0.57847	0.51869	0.6071	0.52606	0.55689	0.59609	0.56858	0.53236	0.51539	0.79921	0.81008	0.69918	0.83964	0.75425	0.60524	0.57351	0.61565	0.65855	0.56241	0.60542	0.51778
654.62	0.64645	0.55944	0.55445	0.47583	0.66705	0.73683	0.69668	0.6802	0.66084	0.70665	0.48811	0.6115	0.5043	0.4895	0.49459	0.55665	0.49025	0.58038	0.49551	0.53256	0.57878	0.55202	0.50176	0.47826	0.76464	0.80874	0.70767	0.82229	0.74433	0.54754	0.5439	0.58171	0.62568	0.53805	0.57087	0.48794
655.63	0.60949	0.52539	0.54343	0.44647	0.65561	0.72488	0.65598	0.65396	0.63613	0.66721	0.46018	0.60848	0.47278	0.46648	0.46792	0.53216	0.46899	0.55174	0.45296	0.50776	0.55708	0.53392	0.48331	0.4627	0.73309	0.78289	0.7242	0.83347	0.74611	0.51052	0.50781	0.55513	0.5913	0.50652	0.54626	0.45634
656.62	0.57358	0.50012	0.51905	0.42376	0.62862	0.69063	0.60291	0.61431	0.63374	0.64041	0.43646	0.58141	0.44773	0.45171	0.44957	0.50977	0.45057	0.52521	0.41351	0.47742	0.52977	0.51426	0.46567	0.44669	0.70155	0.78573	0.70796	0.83272	0.76278	0.48763	0.469	0.51971	0.56672	0.47837	0.50988	0.42781
657.63	0.55066	0.47365	0.50893	0.40538	0.61052	0.68118	0.56213	0.59913	0.63278	0.64228	0.44318	0.53968	0.42466	0.42715	0.4274	0.48139	0.41986	0.50477	0.38109	0.45972	0.51438	0.49417	0.45905	0.42906	0.67555	0.7457	0.7255	0.81372	0.75864	0.47419	0.43364	0.48525	0.53891	0.45239	0.48948	0.40737
658.61	0.52402	0.45964	0.4986	0.38734	0.60378	0.64775	0.55844	0.58429	0.62283	0.62798	0.43322	0.52902	0.40407	0.39923	0.40786	0.46188	0.4038	0.48975	0.36313	0.42992	0.4906	0.48786	0.44549	0.41224	0.68709	0.71509	0.73139	0.81055	0.78552	0.43874	0.41401	0.45661	0.50325	0.42422	0.46799	0.37961
659.62	0.51547	0.44039	0.47244	0.38625	0.58748	0.61679	0.54981	0.57903	0.62893	0.59667	0.44134	0.51804	0.38675	0.38243	0.38742	0.4478	0.38175	0.46935	0.35413	0.41913	0.46676	0.46799	0.44514	0.41166	0.65997	0.69048	0.70185	0.82958	0.79035	0.42327	0.39985	0.43961	0.48962	0.3993	0.45307	0.36313
660.61	0.51467	0.435	0.44014	0.37257	0.57494	0.57203	0.545	0.57217	0.64534	0.61402	0.4144	0.50414	0.37891	0.36857	0.36651	0.42766	0.36516	0.44851	0.34694	0.39846	0.45518	0.45955	0.43641	0.39363	0.67728	0.71153	0.67208	0.80086	0.78303	0.41127	0.3792	0.41109	0.47036	0.38274	0.42995	0.35096
661.62	0.50018	0.43413	0.426	0.37561	0.56168	0.5545	0.56558	0.56437	0.65014	0.59573	0.39618	0.49524	0.3625	0.35667	0.3528	0.41658	0.35292	0.43477	0.34376	0.37806	0.44757	0.44428	0.42619	0.38108	0.6693	0.6904	0.68069	0.80066	0.8003	0.39985	0.36122	0.39597	0.4569	0.36658	0.41636	0.33492
662.6	0.48935	0.43643	0.41379	0.35889	0.56142	0.53167	0.56673	0.55466	0.64125	0.5949	0.37432	0.49352	0.34057	0.35179	0.34649	0.40072	0.34439	0.41916	0.33359	0.36613	0.42721	0.44116	0.41315	0.37051	0.64176	0.71746	0.67013	0.78342	0.81658	0.38983	0.34422	0.38679	0.43925	0.3488	0.38986	0.32049
663.61	0.499	0.449	0.40672	0.35451	0.53825	0.55826	0.54173	0.57717	0.64581	0.58652	0.36819	0.49203	0.32916	0.36136	0.33908	0.38581	0.32999	0.40539	0.31663	0.37168	0.42299	0.42806	0.40487	0.37316	0.62644	0.7535	0.66614	0.78081	0.80361	0.40947	0.31846	0.3824	0.43058	0.33427	0.36782	0.31932
664.59	0.4778	0.46128	0.41246	0.34299	0.54152	0.56147	0.52367	0.56879	0.63945	0.59027	0.35458	0.48339	0.31403	0.36575	0.33213	0.36889	0.32624	0.40426	0.29872	0.35487	0.41303	0.42385	0.39065	0.36145	0.62608	0.76707	0.70028	0.75677	0.79661	0.42442	0.29453	0.36649	0.41055	0.32396	0.35649	0.31585
665.6	0.45699	0.45856	0.41564	0.33535	0.51928	0.53722	0.52133	0.55575	0.64357	0.57974	0.33648	0.44795	0.29665	0.36403	0.32812	0.36134	0.30842	0.38622	0.28417	0.34797	0.39867	0.40431	0.37569	0.35757	0.60848	0.76094	0.73468	0.78146	0.80575	0.41529	0.27801	0.358	0.3939	0.2997	0.33479	0.30295
666.59	0.46004	0.45427	0.42121	0.31962	0.52037	0.53275	0.54403	0.58011	0.63	0.57444	0.31808	0.41934	0.29052	0.3565	0.31707	0.3508	0.2968	0.37103	0.28274	0.34992	0.39041	0.39967	0.37555	0.35102	0.60032	0.74886	0.73898	0.78228	0.78934	0.40687	0.27306	0.34496	0.37619	0.28967	0.31825	0.29352
667.57	0.44668	0.45164	0.42148	0.31943	0.52248	0.52845	0.57608	0.58654	0.63405	0.57901	0.32795	0.38248	0.28743	0.35254	0.30431	0.34433	0.28613	0.35432	0.27927	0.33392	0.38729	0.39145	0.3718	0.33615	0.59126	0.73497	0.72558	0.81065	0.76899	0.4137	0.26162	0.33088	0.37118	0.28615	0.31503	0.2849
668.58	0.43551	0.42389	0.42771	0.32045	0.5493	0.49563	0.60507	0.57665	0.64701	0.57793	0.32648	0.37359	0.27569	0.34184	0.30544	0.3425	0.28878	0.35286	0.27877	0.3214	0.38327	0.38115	0.36961	0.31998	0.58337	0.69632	0.74545	0.82929	0.79306	0.39507	0.2637	0.32072	0.35959	0.27667	0.30256	0.2773
669.56	0.42993	0.41171	0.42319	0.31625	0.54686	0.49109	0.62841	0.58151	0.64801	0.57793	0.31669	0.34966	0.26526	0.32333	0.29391	0.3327	0.28969	0.33828	0.26859	0.31559	0.38658	0.37249	0.36724	0.31243	0.57663	0.68156	0.73158	0.8126	0.80673	0.38324	0.26475	0.30864	0.35163	0.26686	0.29216	0.26444
670.57	0.4345	0.40579	0.4302	0.32911	0.55218	0.49723	0.62302	0.58996	0.65377	0.57195	0.3335	0.36306	0.26363	0.31391	0.28872	0.3231	0.29418	0.34752	0.2673	0.31453	0.38952	0.37313	0.36819	0.31187	0.57084	0.65558	0.72405	0.79814	0.81298	0.37712	0.26004	0.29659	0.34775	0.26343	0.29092	0.26852
671.55	0.43581	0.40497	0.44044	0.35205	0.53981	0.47938	0.6275	0.58192	0.66774	0.58859	0.35836	0.37171	0.26055	0.31267	0.2815	0.32084	0.28997	0.35362	0.26004	0.31505	0.39565	0.37521	0.36532	0.31144	0.57657	0.66082	0.72818	0.8112	0.80038	0.36338	0.25636	0.2933	0.35181	0.2603	0.29822	0.26159
672.56	0.44317	0.3965	0.43755	0.36176	0.54194	0.45747	0.62926	0.59673	0.67271	0.56856	0.34181	0.38334	0.2648	0.30112	0.28292	0.31602	0.29242	0.35292	0.2591	0.32197	0.39195	0.37397	0.36222	0.31518	0.60809	0.64451	0.74156	0.80089	0.84761	0.3415	0.25906	0.29158	0.3463	0.25108	0.28868	0.25872
673.54	0.44512	0.42004	0.44797	0.3776	0.51779	0.48342	0.64244	0.59683	0.63808	0.56753	0.35186	0.39535	0.26746	0.29741	0.27593	0.3095	0.28513	0.35258	0.26774	0.31483	0.39246	0.37411	0.36361	0.31762	0.62006	0.63075	0.72556	0.77426	0.81394	0.33958	0.25916	0.28874	0.34512	0.24979	0.29491	0.25726
674.55	0.46753	0.44145	0.4679	0.4062	0.52546	0.48724	0.65601	0.60149	0.62697	0.57431	0.37447	0.42081	0.28422	0.29846	0.28253	0.30725	0.28259	0.34822	0.28206	0.31964	0.39229	0.37753	0.36983	0.32789	0.67279	0.63261	0.7375	0.79881	0.82323	0.32965	0.24992	0.28439	0.34371	0.24624	0.28923	0.25199
675.53	0.47954	0.46256	0.46936	0.41386	0.51893	0.48712	0.67359	0.59792	0.60894	0.55337	0.38307	0.4382	0.28207	0.30648	0.28159	0.31318	0.28669	0.3436	0.28617	0.31393	0.39147	0.37227	0.36742	0.3318	0.69214	0.65605	0.73415	0.82896	0.81168	0.33177	0.2462	0.27724	0.34002	0.2373	0.283	0.24515
676.54	0.50701	0.48049	0.48745	0.41747	0.53973	0.49144	0.66638	0.60165	0.59792	0.54471	0.37081	0.43633	0.29437	0.3089	0.29325	0.30863	0.29095	0.34447	0.28747	0.31542	0.38542	0.36741	0.35781	0.33921	0.72601	0.65543	0.74417	0.81064	0.81701	0.31868	0.24041	0.27711	0.33691	0.23409	0.27483	0.25884
677.52	0.54701	0.49951	0.50935	0.42358	0.5451	0.50839	0.66991	0.60152	0.56346	0.53248	0.37913	0.46113	0.29815	0.31608	0.28982	0.31332	0.29078	0.3492	0.28872	0.3139	0.38236	0.36014	0.35571	0.34539	0.76035	0.65299	0.75153	0.79184	0.803	0.32389	0.23735	0.27484	0.32873	0.23005	0.26944	0.26164
678.5	0.58806	0.50226	0.51601	0.43004	0.5551	0.49103	0.67968	0.5867	0.55844	0.52684	0.3813	0.46886	0.30349	0.31732	0.28827	0.31464	0.29031	0.34423	0.29288	0.31422	0.38125	0.35863	0.35343	0.35448	0.7703	0.66502	0.74894	0.76745	0.80439	0.30265	0.2276	0.26858	0.32495	0.22553	0.26322	0.2628
679.51	0.62722	0.50965	0.52683	0.43204	0.55079	0.49498	0.68587	0.59584	0.55938	0.50952	0.38132	0.46688	0.29478	0.32477	0.2881	0.32226	0.29118	0.35015	0.2966	0.31588	0.38262	0.3566	0.35597	0.34881	0.73583	0.69404	0.7551	0.76621	0.77974	0.30775	0.23046	0.26623	0.32207	0.22011	0.26765	0.26651
680.49	0.65846	0.51605	0.54799	0.46616	0.56097	0.53039	0.7183	0.60823	0.54471	0.53138	0.38538	0.4787	0.29966	0.31893	0.29315	0.32995	0.28841	0.36047	0.30548	0.33049	0.39248	0.36504	0.36277	0.34834	0.73429	0.6639	0.75982	0.76716	0.73822	0.30816	0.24178	0.26572	0.32625	0.22826	0.27295	0.26806
681.5	0.66217	0.5401	0.5346	0.47357	0.55523	0.54669	0.71597	0.60254	0.51635	0.5226	0.40936	0.49405	0.28349	0.3165	0.29	0.32901	0.28625	0.3563	0.31521	0.32336	0.39466	0.3631	0.37082	0.34008	0.71481	0.68082	0.74465	0.74475	0.71535	0.32812	0.2409	0.2506	0.31819	0.22782	0.27505	0.25621
682.48	0.67056	0.55441	0.54574	0.48828	0.56471	0.56165	0.71074	0.59072	0.52629	0.53471	0.42166	0.47248	0.27606	0.30976	0.2972	0.32525	0.29336	0.35668	0.32527	0.32003	0.39897	0.36633	0.37581	0.33209	0.66403	0.71219	0.74381	0.74183	0.73341	0.32744	0.2417	0.24295	0.31687	0.23267	0.28357	0.25958
683.49	0.67808	0.57303	0.55325	0.48835	0.57596	0.57982	0.69555	0.59299	0.5401	0.55308	0.44803	0.45719	0.27337	0.30608	0.29637	0.32766	0.29545	0.3597	0.32057	0.3256	0.40078	0.37694	0.37673	0.32668	0.63283	0.714	0.75098	0.77643	0.71923	0.33468	0.23873	0.24077	0.3167	0.23626	0.28255	0.2604
684.47	0.68314	0.57962	0.54656	0.49787	0.58823	0.58267	0.68454	0.59091	0.54125	0.56528	0.46272	0.48271	0.26849	0.30288	0.29123	0.33679	0.30064	0.36921	0.31665	0.32412	0.39747	0.38005	0.3744	0.32949	0.63939	0.66214	0.70718	0.75769	0.73334	0.3224	0.23252	0.24198	0.31458	0.24843	0.2798	0.25437
685.45	0.70536	0.59396	0.54902	0.48837	0.6055	0.56762	0.63014	0.58562	0.52645	0.55958	0.48313	0.48786	0.27174	0.30577	0.28958	0.32351	0.30259	0.35669	0.31287	0.31282	0.38861	0.37723	0.37664	0.32483	0.62386	0.65939	0.69544	0.70289	0.76484	0.32205	0.20942	0.24166	0.30809	0.25163	0.28382	0.25232
686.46	0.72263	0.5857	0.54156	0.48681	0.61383	0.57721	0.59526	0.58343	0.5136	0.56324	0.4815	0.48109	0.27175	0.30442	0.28287	0.32659	0.30855	0.346	0.31104	0.30904	0.37911	0.3763	0.37243	0.32202	0.6256	0.63763	0.67109	0.69781	0.79684	0.31008	0.20348	0.24472	0.30713	0.25308	0.28099	0.24177
687.44	0.72256	0.59093	0.52358	0.49877	0.598	0.57436	0.58075	0.56653	0.47818	0.53781	0.49528	0.49254	0.27048	0.30391	0.27364	0.33374	0.31133	0.33493	0.30619	0.30937	0.37487	0.37264	0.37036	0.31549	0.62989	0.60257	0.64868	0.72635	0.7172	0.30421	0.20131	0.23995	0.30536	0.24156	0.28035	0.2282
688.44	0.72708	0.57576	0.53122	0.51151	0.58905	0.5635	0.5656	0.56989	0.43864	0.51121	0.45913	0.52019	0.27286	0.29781	0.26901	0.32919	0.31028	0.33164	0.30902	0.30089	0.36624	0.35613	0.35684	0.31475	0.66274	0.58245	0.60954	0.69716	0.69663	0.31513	0.19747	0.2258	0.2944	0.24285	0.273	0.21928
689.42	0.72027	0.56131	0.51009	0.50244	0.56753	0.54779	0.52566	0.55141	0.40574	0.49809	0.45441	0.51	0.26923	0.28361	0.26236	0.31966	0.30027	0.30853	0.30478	0.29381	0.35974	0.34922	0.34469	0.3173	0.61755	0.56051	0.58084	0.68113	0.65273	0.30458	0.18835	0.21805	0.29252	0.23258	0.26039	0.22143
690.43	0.70725	0.53242	0.49752	0.48857	0.54566	0.52207	0.51264	0.52843	0.3981	0.49725	0.44621	0.50002	0.25579	0.26703	0.24985	0.31919	0.29886	0.29913	0.2931	0.29311	0.35087	0.34075	0.33424	0.32	0.59839	0.51977	0.55045	0.67436	0.60736	0.28089	0.186	0.2151	0.29605	0.23419	0.24963	0.2144
691.41	0.68496	0.51668	0.51057	0.47645	0.54251	0.51689	0.50846	0.50239	0.41625	0.46301	0.44588	0.48895	0.25066	0.26256	0.24528	0.3094	0.29833	0.29892	0.28779	0.28807	0.35631	0.32483	0.33173	0.31923	0.55299	0.50039	0.54435	0.63203	0.55479	0.27037	0.17963	0.20336	0.29388	0.21812	0.24115	0.21817
692.39	0.66167	0.49225	0.50468	0.46093	0.54212	0.5175	0.49155	0.47799	0.42121	0.45587	0.41868	0.5075	0.23811	0.25343	0.2419	0.29022	0.288	0.29865	0.28346	0.28657	0.35212	0.31644	0.32428	0.32726	0.51335	0.4668	0.52514	0.56193	0.54145	0.2654	0.16305	0.19675	0.29387	0.2214	0.22496	0.2248
693.39	0.62095	0.48615	0.4743	0.44896	0.54399	0.50932	0.45625	0.42789	0.42117	0.44618	0.41607	0.47571	0.2249	0.24543	0.23829	0.28139	0.28798	0.28843	0.27169	0.27973	0.34903	0.31837	0.32202	0.3172	0.47763	0.4369	0.52245	0.53788	0.52339	0.23759	0.1509	0.18795	0.29172	0.21293	0.21273	0.21823
694.38	0.58241	0.47135	0.4719	0.43371	0.53193	0.50314	0.44459	0.40353	0.41178	0.41981	0.39694	0.46692	0.21662	0.23692	0.23303	0.26839	0.28876	0.28779	0.27316	0.2734	0.34433	0.30828	0.31902	0.30754	0.47047	0.42536	0.52511	0.52529	0.47731	0.23015	0.15005	0.17306	0.28767	0.20584	0.20868	0.2183
695.38	0.54379	0.44509	0.43765	0.41002	0.5149	0.50367	0.41315	0.37385	0.41008	0.39589	0.36347	0.45006	0.20904	0.22778	0.22525	0.24994	0.27719	0.28312	0.27464	0.26229	0.33647	0.30291	0.30819	0.3017	0.45227	0.41912	0.47849	0.49954	0.45257	0.21968	0.13836	0.15805	0.27519	0.19634	0.19355	0.21917
696.36	0.52041	0.42072	0.41124	0.40251	0.48443	0.47778	0.38037	0.35228	0.3712	0.39063	0.33319	0.44738	0.20835	0.21767	0.21414	0.24313	0.26465	0.27166	0.26355	0.26172	0.32052	0.30211	0.30293	0.30315	0.42486	0.39753	0.42581	0.48233	0.38988	0.19578	0.13128	0.15092	0.27002	0.19964	0.18371	0.21353
697.34	0.48571	0.39363	0.38581	0.37962	0.45947	0.45238	0.32453	0.3338	0.34349	0.37248	0.30879	0.4052	0.196	0.21481	0.19674	0.24333	0.25194	0.26824	0.25137	0.25152	0.30841	0.29845	0.28935	0.29373	0.40552	0.37641	0.35565	0.46122	0.36317	0.17855	0.12629	0.1412	0.26213	0.1951	0.17459	0.18694
698.34	0.45558	0.34693	0.36218	0.34467	0.39713	0.40511	0.29923	0.35142	0.31721	0.34177	0.29577	0.3625	0.18348	0.20246	0.18517	0.22881	0.23343	0.25506	0.23766	0.25028	0.29215	0.2797	0.28597	0.27873	0.36777	0.34177	0.32872	0.44085	0.27022	0.16769	0.11382	0.1407	0.25648	0.18559	0.16578	0.17095
699.32	0.43365	0.32705	0.33371	0.30257	0.36697	0.38917	0.2819	0.33945	0.28419	0.31817	0.26925	0.32753	0.17411	0.20098	0.17368	0.22026	0.2167	0.23683	0.22113	0.24861	0.28069	0.2701	0.27577	0.27444	0.32151	0.3115	0.27508	0.37248	0.22269	0.14369	0.10207	0.14169	0.2493	0.17538	0.15397	0.1651
700.33	0.38849	0.32998	0.32114	0.29398	0.3453	0.35136	0.25116	0.33461	0.2432	0.28909	0.25411	0.28634	0.1607	0.20021	0.17744	0.22224	0.21179	0.235	0.20436	0.24645	0.27164	0.26494	0.27257	0.26511	0.26605	0.28676	0.23554	0.32922	0.17789	0.1294	0.098645	0.13646	0.24512	0.1704	0.14759	0.14882
701.31	0.33144	0.29363	0.29711	0.24411	0.30484	0.30933	0.22183	0.31232	0.23077	0.26281	0.20975	0.24112	0.13552	0.19023	0.17465	0.20285	0.2025	0.22537	0.19466	0.23502	0.25645	0.2641	0.2518	0.23696	0.23638	0.23473	0.22101	0.27986	0.18769	0.10888	0.0895	0.12595	0.22946	0.16237	0.12837	0.12925
702.29	0.29735	0.26503	0.28257	0.19908	0.27761	0.27323	0.18909	0.29248	0.21229	0.2238	0.17677	0.22588	0.12939	0.17834	0.16934	0.178	0.1939	0.20523	0.18189	0.2163	0.24119	0.25576	0.24172	0.23487	0.21247	0.20429	0.22761	0.23051	0.16002	0.08532	0.079902	0.11283	0.21343	0.15014	0.10868	0.12451
703.29	0.26714	0.26405	0.25763	0.19184	0.258	0.25828	0.14638	0.24725	0.2029	0.18621	0.14984	0.2204	0.121	0.1771	0.16045	0.17935	0.18597	0.18875	0.17144	0.20225	0.23987	0.25571	0.23796	0.23732	0.16462	0.20299	0.16598	0.20114	0.15991	0.070362	0.083238	0.10376	0.20312	0.14329	0.10413	0.12428
704.27	0.20371	0.22748	0.24657	0.18013	0.24352	0.22161	0.10613	0.21562	0.19336	0.16089	0.11608	0.1995	0.11489	0.1629	0.15047	0.1659	0.18291	0.1855	0.16287	0.18789	0.23602	0.24998	0.23389	0.23099	0.13635	0.17899	0.15098	0.15911	0.14987	0.066631	0.082092	0.08094	0.19498	0.13574	0.093126	0.10438
705.27	0.16834	0.17808	0.24347	0.13881	0.21821	0.21474	0.088139	0.18305	0.17047	0.14819	0.10322	0.16649	0.10432	0.14919	0.13808	0.14578	0.16565	0.16904	0.15436	0.1796	0.22934	0.24896	0.225	0.22296	0.11798	0.15134	0.14959	0.11756	0.12495	0.052799	0.075748	0.075135	0.18323	0.12535	0.079543	0.093279
706.25	0.15105	0.16147	0.22713	0.14725	0.20489	0.19316	0.083969	0.15502	0.15353	0.12864	0.11745	0.13827	0.10464	0.14676	0.13036	0.14367	0.1547	0.15894	0.15531	0.17585	0.23224	0.2437	0.23157	0.22761	0.089033	0.12118	0.13411	0.1245	0.084656	0.045486	0.083312	0.076806	0.18887	0.12218	0.082854	0.093968
707.23	0.13367	0.14675	0.20275	0.15925	0.18211	0.17281	0.088105	0.13429	0.14776	0.14515	0.14975	0.10916	0.097349	0.14277	0.12648	0.1527	0.1382	0.16213	0.15235	0.17256	0.23515	0.24073	0.24076	0.22353	0.068605	0.11031	0.092175	0.11561	0.048829	0.042475	0.089578	0.065932	0.19515	0.12895	0.093988	0.091766
708.23	0.11337	0.1193	0.20978	0.13329	0.17855	0.15946	0.10727	0.10936	0.12393	0.14048	0.12259	0.075289	0.091302	0.12991	0.12584	0.1435	0.12532	0.16352	0.15601	0.16895	0.23412	0.24155	0.24225	0.21907	0.047491	0.062969	0.092248	0.095023	0.051965	0.050415	0.095325	0.057024	0.19535	0.12517	0.08848	0.083234
709.21	0.12227	0.1296	0.20606	0.13784	0.18647	0.16193	0.11681	0.099341	0.13649	0.13292	0.13505	0.068817	0.089876	0.13249	0.12639	0.152	0.12478	0.16243	0.16258	0.16996	0.23166	0.25216	0.24932	0.21948	0.051703	0.049138	0.071687	0.12243	0.074957	0.059886	0.092885	0.066207	0.1962	0.1284	0.099583	0.091183
710.21	0.11655	0.1397	0.19252	0.14369	0.17435	0.14482	0.10174	0.10907	0.13621	0.12953	0.1228	0.066405	0.094299	0.13706	0.12256	0.15586	0.12104	0.15642	0.16285	0.17432	0.22734	0.2428	0.25481	0.2201	0.063517	0.058948	0.07711	0.11842	0.074627	0.063133	0.1013	0.0658	0.18861	0.12715	0.10262	0.084338
711.19	0.11324	0.14456	0.18836	0.14015	0.17607	0.16615	0.090322	0.11898	0.12587	0.13445	0.11024	0.079632	0.10451	0.13563	0.12289	0.15978	0.11333	0.15704	0.15401	0.18127	0.23623	0.24545	0.26025	0.22636	0.081091	0.077029	0.078894	0.12804	0.077527	0.089933	0.09808	0.060976	0.18623	0.13005	0.097239	0.076651
712.17	0.092372	0.15152	0.17829	0.13042	0.17246	0.17991	0.10858	0.13181	0.13836	0.11975	0.080323	0.077991	0.11314	0.13491	0.12175	0.15389	0.11448	0.15794	0.16105	0.19604	0.2424	0.24987	0.26299	0.2262	0.084166	0.091911	0.071941	0.13329	0.088868	0.099981	0.10402	0.074779	0.19788	0.12926	0.094127	0.073543
713.17	0.082299	0.13943	0.16646	0.12979	0.17283	0.19033	0.097209	0.1652	0.16461	0.1292	0.072972	0.096386	0.11667	0.14851	0.12612	0.15004	0.11924	0.15938	0.15819	0.20299	0.2476	0.25722	0.26015	0.22808	0.11141	0.098078	0.088288	0.1529	0.10268	0.095067	0.1045	0.081804	0.2089	0.13781	0.096789	0.071106
714.15	0.079413	0.12266	0.14908	0.1355	0.14756	0.19395	0.086227	0.18518	0.14898	0.13318	0.068826	0.097167	0.11715	0.15488	0.13039	0.15137	0.11086	0.16226	0.15901	0.21444	0.25133	0.25498	0.25707	0.23168	0.11196	0.11321	0.096881	0.16691	0.085239	0.097373	0.1202	0.091542	0.21587	0.14561	0.092799	0.06684
715.13	0.075532	0.12353	0.14204	0.15525	0.15683	0.20471	0.10302	0.18334	0.16539	0.10461	0.074891	0.10954	0.12441	0.15951	0.13387	0.16518	0.11651	0.17244	0.17326	0.21902	0.26477	0.26639	0.25837	0.24835	0.10054	0.10497	0.10256	0.19019	0.11272	0.11908	0.13173	0.093502	0.22614	0.15484	0.09431	0.075681
716.13	0.0669	0.1051	0.13322	0.16078	0.14791	0.21275	0.12087	0.19622	0.17208	0.086398	0.07612	0.10446	0.12485	0.1586	0.14082	0.16997	0.12145	0.17641	0.18494	0.21792	0.26234	0.26526	0.26447	0.25221	0.11835	0.10933	0.13421	0.18105	0.14887	0.12471	0.13988	0.097552	0.22779	0.1506	0.10518	0.080366
717.11	0.062277	0.096723	0.14955	0.17468	0.16818	0.22856	0.1329	0.19747	0.1522	0.077367	0.084229	0.13433	0.12721	0.16548	0.15187	0.18185	0.13068	0.17797	0.1992	0.22863	0.26569	0.27229	0.2704	0.26181	0.11776	0.11189	0.15714	0.19628	0.18181	0.14075	0.15128	0.10122	0.22621	0.1538	0.12184	0.096709
718.08	0.069142	0.095968	0.15369	0.18143	0.177	0.23998	0.1322	0.20036	0.14313	0.081814	0.095531	0.1576	0.14002	0.16734	0.15823	0.19195	0.13579	0.18872	0.21379	0.24111	0.27053	0.27358	0.27588	0.28073	0.15585	0.13579	0.16987	0.17424	0.20061	0.15637	0.16334	0.10504	0.22787	0.15779	0.12846	0.10936
719.09	0.063661	0.094557	0.15275	0.19451	0.18708	0.25324	0.11275	0.20375	0.14854	0.1125	0.094489	0.16728	0.14757	0.17103	0.16362	0.19009	0.14138	0.19165	0.21573	0.24761	0.27777	0.27971	0.28612	0.29145	0.16194	0.13332	0.19377	0.18777	0.22288	0.18101	0.15979	0.11063	0.23443	0.16722	0.13721	0.10928
720.06	0.073981	0.077891	0.158	0.19712	0.18659	0.25649	0.12607	0.20472	0.1738	0.14218	0.099647	0.18947	0.15519	0.18232	0.17706	0.18909	0.14764	0.19332	0.22147	0.25159	0.28935	0.28851	0.29873	0.30126	0.18254	0.1522	0.20893	0.213	0.27642	0.18183	0.16951	0.12455	0.25191	0.17324	0.15603	0.11542
721.06	0.078423	0.078731	0.16658	0.19857	0.20692	0.24456	0.12064	0.21752	0.1843	0.15637	0.10165	0.21168	0.16073	0.19829	0.17918	0.191	0.16314	0.20315	0.21957	0.2656	0.2968	0.29986	0.29719	0.31035	0.21856	0.17475	0.20467	0.22531	0.28704	0.18085	0.1841	0.14421	0.25981	0.1879	0.16784	0.12276
722.04	0.10672	0.062362	0.16984	0.20966	0.19149	0.24677	0.11126	0.22159	0.19571	0.18852	0.10116	0.20211	0.17076	0.20761	0.18973	0.20079	0.16779	0.20895	0.2214	0.26808	0.29945	0.30547	0.30229	0.31886	0.2387	0.17507	0.21838	0.26271	0.31056	0.18777	0.19043	0.15991	0.26327	0.19779	0.16356	0.12285
723.02	0.10804	0.067062	0.17999	0.2304	0.20874	0.2578	0.11829	0.22633	0.20401	0.21087	0.13344	0.20101	0.17295	0.22214	0.2024	0.20168	0.17167	0.21165	0.22079	0.27478	0.30424	0.30728	0.31865	0.32035	0.22708	0.18755	0.22699	0.29889	0.30306	0.19913	0.19475	0.17308	0.27124	0.20591	0.18327	0.12301
724.02	0.10391	0.050861	0.18824	0.21381	0.2099	0.22934	0.13292	0.20631	0.20677	0.19841	0.13515	0.21369	0.17606	0.23305	0.21191	0.20656	0.17981	0.20485	0.21973	0.26824	0.30806	0.31353	0.31704	0.3305	0.27299	0.22137	0.25331	0.31606	0.32904	0.20231	0.21004	0.17274	0.27344	0.2131	0.19391	0.12517
724.99	0.095515	0.048729	0.19736	0.209	0.22418	0.24647	0.13155	0.21608	0.18539	0.20478	0.13304	0.21243	0.17642	0.24024	0.21767	0.21177	0.18535	0.21607	0.22318	0.27937	0.30405	0.31704	0.3217	0.32668	0.28439	0.21736	0.2544	0.3291	0.32353	0.2231	0.21137	0.17337	0.28206	0.22688	0.20367	0.12437
725.97	0.099168	0.056284	0.19203	0.20294	0.23137	0.27319	0.14624	0.19496	0.18734	0.24393	0.13964	0.20439	0.1768	0.24937	0.22257	0.22161	0.18441	0.22831	0.2353	0.27468	0.29479	0.32806	0.33041	0.33376	0.26771	0.21702	0.26908	0.3548	0.35077	0.24804	0.21412	0.17118	0.28998	0.23696	0.21034	0.13185
726.97	0.080701	0.054317	0.18564	0.18071	0.24442	0.26603	0.12561	0.19115	0.19783	0.20948	0.14591	0.1969	0.1776	0.25476	0.22406	0.21239	0.1884	0.23826	0.23438	0.27817	0.30315	0.32803	0.33267	0.33499	0.28785	0.23481	0.31312	0.32105	0.35864	0.25705	0.21804	0.17102	0.29822	0.24082	0.21597	0.13154
727.95	0.07044	0.050439	0.16588	0.17724	0.23045	0.26892	0.11864	0.17847	0.18906	0.17869	0.12381	0.19219	0.17935	0.26011	0.21263	0.21917	0.19902	0.24175	0.24125	0.27878	0.3084	0.33441	0.32562	0.3388	0.3073	0.25606	0.31372	0.33286	0.39332	0.26261	0.21832	0.16745	0.30045	0.24621	0.20728	0.1327
728.92	0.082786	0.066019	0.16759	0.17699	0.23431	0.29491	0.11893	0.17599	0.19353	0.1731	0.11258	0.184	0.18184	0.26892	0.21397	0.22307	0.2014	0.2555	0.24889	0.29238	0.31165	0.33465	0.33044	0.34018	0.29546	0.25828	0.33277	0.33833	0.38582	0.25779	0.22517	0.17384	0.30578	0.24519	0.20507	0.14233
729.92	0.095483	0.062648	0.17261	0.18166	0.21897	0.28262	0.10768	0.17545	0.20097	0.16425	0.098684	0.18132	0.18901	0.26925	0.21456	0.22587	0.2009	0.25549	0.25062	0.28889	0.31328	0.34311	0.32907	0.34536	0.31767	0.30018	0.3353	0.34526	0.36639	0.26113	0.22615	0.18097	0.30432	0.23681	0.19913	0.14642
730.9	0.097545	0.051502	0.1939	0.1962	0.22049	0.25805	0.093887	0.17461	0.19401	0.13025	0.10052	0.19025	0.19514	0.26009	0.21585	0.2226	0.20245	0.25395	0.2485	0.29348	0.32625	0.34518	0.3332	0.34262	0.32746	0.31113	0.33784	0.33026	0.36782	0.25188	0.22663	0.18153	0.31049	0.24194	0.20215	0.14477
731.87	0.1019	0.056595	0.19908	0.19995	0.20108	0.25992	0.10855	0.15841	0.17229	0.14198	0.090674	0.20212	0.20332	0.26208	0.2146	0.22543	0.19392	0.25073	0.25307	0.28729	0.32503	0.35351	0.34002	0.34407	0.32413	0.31842	0.35227	0.354	0.36676	0.2616	0.22151	0.17566	0.30423	0.24251	0.20454	0.13844
732.87	0.11931	0.076417	0.20165	0.21001	0.21021	0.2592	0.12771	0.15887	0.16694	0.14009	0.11057	0.19489	0.2142	0.26483	0.21906	0.23047	0.19955	0.25647	0.26187	0.2915	0.32433	0.36085	0.34927	0.34907	0.31388	0.3241	0.33659	0.37018	0.37015	0.26592	0.2273	0.18571	0.31147	0.23823	0.2215	0.13582
733.85	0.11417	0.067427	0.2084	0.21946	0.22024	0.25759	0.12639	0.16696	0.13431	0.13169	0.12649	0.19852	0.2206	0.25295	0.22031	0.23104	0.20945	0.26217	0.26612	0.29433	0.32286	0.36644	0.36635	0.3439	0.33518	0.32589	0.33208	0.37686	0.42021	0.27537	0.21607	0.19068	0.30769	0.24688	0.22258	0.12555
734.83	0.089873	0.058464	0.19786	0.21618	0.2203	0.27241	0.12217	0.15322	0.12032	0.12849	0.13223	0.19389	0.21375	0.25064	0.21705	0.23039	0.21537	0.26403	0.26497	0.29691	0.32611	0.36732	0.36777	0.34274	0.30837	0.32036	0.37444	0.37281	0.45662	0.28552	0.21888	0.18981	0.30492	0.25297	0.22839	0.13194
735.82	0.089869	0.066874	0.18412	0.21932	0.21675	0.28022	0.13381	0.17911	0.10774	0.15185	0.13345	0.20635	0.2136	0.25522	0.22047	0.23479	0.22345	0.26561	0.27108	0.30692	0.33253	0.36727	0.37263	0.34879	0.31424	0.32721	0.3619	0.41772	0.47241	0.28901	0.2166	0.19761	0.29803	0.25177	0.22716	0.13028
736.8	0.090465	0.072566	0.18522	0.23073	0.23305	0.28229	0.11102	0.21521	0.097796	0.15886	0.1307	0.19642	0.20966	0.25959	0.22576	0.23551	0.24262	0.27301	0.26776	0.31783	0.33546	0.36978	0.37024	0.3479	0.32541	0.35334	0.34573	0.42147	0.51104	0.28947	0.21602	0.20562	0.29463	0.25809	0.22779	0.13432
737.77	0.079276	0.055867	0.1932	0.21657	0.22492	0.27343	0.098932	0.20958	0.09727	0.16831	0.10056	0.20487	0.20357	0.25801	0.22444	0.23519	0.23776	0.27327	0.26604	0.32262	0.33594	0.36869	0.36245	0.34293	0.33566	0.36113	0.39828	0.41912	0.52089	0.29075	0.2105	0.20633	0.28661	0.26819	0.20923	0.1356
738.77	0.08387	0.062861	0.19169	0.22488	0.20606	0.27337	0.10719	0.22741	0.12302	0.19829	0.10216	0.18961	0.20645	0.2758	0.22998	0.23782	0.23341	0.27818	0.27717	0.33194	0.34229	0.37908	0.35448	0.3396	0.30906	0.38107	0.39957	0.41213	0.50491	0.28607	0.21485	0.20676	0.29343	0.26858	0.21416	0.13304
739.75	0.10063	0.087125	0.19588	0.21512	0.21639	0.27712	0.1296	0.23213	0.114	0.2157	0.11497	0.1909	0.20916	0.29151	0.23337	0.23672	0.23327	0.27932	0.28997	0.34069	0.34075	0.38497	0.35563	0.33673	0.33725	0.39735	0.39893	0.41975	0.48123	0.27918	0.2151	0.20748	0.28787	0.26827	0.21038	0.1219
740.72	0.10334	0.096599	0.18979	0.22635	0.2149	0.2891	0.12292	0.21488	0.12867	0.20108	0.12948	0.19056	0.21366	0.29257	0.23262	0.24067	0.23459	0.28614	0.29134	0.34365	0.3451	0.38707	0.35885	0.33893	0.33851	0.38474	0.42378	0.40325	0.49801	0.28628	0.21853	0.20478	0.29267	0.2659	0.20675	0.12076
741.7	0.11661	0.094128	0.18571	0.22774	0.22113	0.27904	0.14278	0.20086	0.1397	0.20854	0.14299	0.19408	0.21823	0.29111	0.23447	0.25273	0.24036	0.29349	0.30311	0.35462	0.34737	0.38524	0.36086	0.33389	0.33332	0.36869	0.43211	0.42499	0.4922	0.27232	0.23086	0.20867	0.29531	0.26596	0.20819	0.11922
742.69	0.12809	0.10525	0.19207	0.22025	0.22899	0.29556	0.15715	0.21483	0.14083	0.23136	0.15534	0.20201	0.22525	0.29474	0.24394	0.25312	0.24889	0.30368	0.30428	0.35845	0.35152	0.38915	0.36282	0.33503	0.33641	0.37053	0.43218	0.43698	0.50672	0.26972	0.2363	0.21592	0.2956	0.26423	0.20852	0.12549
743.67	0.14005	0.10813	0.20141	0.19706	0.24697	0.30482	0.14812	0.21961	0.15018	0.20921	0.17021	0.2164	0.22081	0.2943	0.24277	0.25303	0.25515	0.30708	0.29518	0.35782	0.36255	0.38595	0.35908	0.33919	0.37128	0.38478	0.42911	0.4424	0.52349	0.2674	0.23811	0.215	0.29628	0.26566	0.209	0.13516
744.64	0.14499	0.10585	0.19749	0.20929	0.24015	0.29799	0.15909	0.24331	0.16632	0.18898	0.16923	0.22069	0.22982	0.29024	0.25479	0.25559	0.26789	0.31357	0.29045	0.36507	0.37518	0.37255	0.36296	0.34099	0.37875	0.37632	0.44448	0.45196	0.5395	0.26508	0.23504	0.22248	0.30959	0.26089	0.2059	0.14463
745.64	0.13643	0.099454	0.19416	0.18889	0.2433	0.28841	0.17196	0.24501	0.16595	0.18427	0.15321	0.22901	0.22496	0.29856	0.25561	0.25582	0.27015	0.31265	0.29027	0.36172	0.37227	0.3707	0.35401	0.34213	0.3595	0.41029	0.41953	0.45784	0.5153	0.25292	0.2352	0.22324	0.30951	0.26275	0.2052	0.15126
746.61	0.12767	0.1047	0.19322	0.18359	0.24547	0.29465	0.17918	0.25644	0.17118	0.18218	0.15209	0.23883	0.21519	0.3087	0.25297	0.25293	0.26942	0.30803	0.28561	0.35711	0.38109	0.37238	0.34907	0.3459	0.35177	0.42432	0.41256	0.44448	0.49806	0.25102	0.21744	0.22764	0.3154	0.25213	0.20697	0.15493
747.59	0.12483	0.10331	0.18079	0.18622	0.25164	0.28084	0.18004	0.26641	0.18199	0.17821	0.15966	0.22734	0.2096	0.31166	0.24915	0.2603	0.26875	0.30564	0.29251	0.3583	0.38537	0.37478	0.34988	0.34454	0.33944	0.42321	0.39368	0.42284	0.49222	0.24191	0.21786	0.22863	0.31646	0.25072	0.21093	0.14242
748.58	0.12517	0.098006	0.1648	0.20146	0.25306	0.27872	0.19866	0.26845	0.15924	0.19287	0.16005	0.2276	0.21102	0.30784	0.24961	0.26632	0.27181	0.30594	0.29329	0.35911	0.37772	0.37148	0.35299	0.33964	0.33077	0.4143	0.40611	0.46744	0.48487	0.24166	0.20885	0.23538	0.30896	0.2421	0.20968	0.13929
749.56	0.13948	0.10526	0.17074	0.19264	0.2707	0.29043	0.19109	0.26031	0.15581	0.2172	0.16178	0.21776	0.20409	0.30461	0.24189	0.27487	0.27023	0.30989	0.29999	0.35625	0.37706	0.38333	0.34496	0.33781	0.31703	0.41801	0.38818	0.47525	0.50854	0.24306	0.20822	0.23556	0.30043	0.24404	0.21428	0.13874
750.53	0.162	0.10588	0.18274	0.18567	0.27315	0.31264	0.17839	0.27014	0.15746	0.23484	0.1587	0.21162	0.20989	0.30764	0.24001	0.2795	0.27181	0.31068	0.30573	0.36135	0.37978	0.38727	0.34006	0.34007	0.34543	0.41049	0.3875	0.47941	0.51832	0.26386	0.20701	0.23791	0.3022	0.24228	0.21523	0.14297
751.51	0.16079	0.1026	0.18028	0.18114	0.26986	0.30248	0.17223	0.27349	0.16172	0.24127	0.15544	0.22054	0.21796	0.30359	0.24065	0.2754	0.27351	0.30391	0.3015	0.35893	0.37368	0.38265	0.33583	0.34106	0.37335	0.4025	0.38025	0.46869	0.53527	0.26069	0.20644	0.23057	0.29679	0.24829	0.20782	0.14535
752.5	0.17004	0.11164	0.19193	0.17309	0.26271	0.29916	0.14214	0.28364	0.16965	0.23013	0.14768	0.23608	0.21639	0.3093	0.25257	0.26472	0.27855	0.3055	0.29553	0.36105	0.37347	0.37939	0.33605	0.34048	0.38815	0.40324	0.40285	0.45577	0.5336	0.26735	0.20645	0.23211	0.29956	0.25223	0.21026	0.16222
753.48	0.17762	0.1237	0.19957	0.16238	0.2557	0.28219	0.13862	0.27245	0.1797	0.23678	0.13694	0.23528	0.21434	0.31689	0.25601	0.26562	0.2808	0.29706	0.30583	0.35441	0.37145	0.38038	0.33276	0.34752	0.39881	0.38953	0.40215	0.39315	0.52748	0.24923	0.21764	0.2244	0.29873	0.25933	0.21018	0.16522
754.45	0.17851	0.1198	0.20117	0.17554	0.24671	0.28178	0.13063	0.25383	0.18942	0.22431	0.15728	0.24736	0.21727	0.32133	0.26052	0.26713	0.28186	0.29853	0.30546	0.3438	0.36768	0.37359	0.33634	0.34603	0.40946	0.38799	0.4216	0.40727	0.51464	0.24827	0.22395	0.21689	0.30056	0.26506	0.2139	0.16148
755.44	0.17124	0.12959	0.22136	0.18709	0.24843	0.27042	0.14607	0.26755	0.18383	0.22271	0.17946	0.262	0.21473	0.3239	0.27659	0.26901	0.29026	0.30796	0.31112	0.34029	0.36409	0.37528	0.33804	0.34865	0.41112	0.39217	0.46458	0.41943	0.52884	0.24523	0.22921	0.22442	0.29667	0.2648	0.21705	0.16071
756.42	0.18349	0.13502	0.22889	0.19821	0.26386	0.28701	0.15809	0.27303	0.18921	0.2256	0.20565	0.28068	0.21097	0.3288	0.28219	0.27691	0.29958	0.31415	0.31915	0.34095	0.37047	0.38604	0.34255	0.35883	0.41784	0.39062	0.47575	0.44716	0.5594	0.26296	0.24843	0.23397	0.30008	0.27317	0.23033	0.16583
757.39	0.17807	0.13106	0.217	0.21256	0.26211	0.31	0.19047	0.26833	0.19533	0.22955	0.22451	0.2902	0.21692	0.33044	0.27716	0.28759	0.3074	0.31529	0.32751	0.33575	0.37077	0.38628	0.34236	0.36756	0.45104	0.40376	0.45463	0.49293	0.57979	0.28097	0.25681	0.22828	0.30121	0.2732	0.23491	0.16528
758.36	0.1756	0.12182	0.2269	0.22412	0.2732	0.31839	0.18338	0.26798	0.18961	0.20282	0.23769	0.28997	0.2211	0.32448	0.27912	0.28499	0.31332	0.32552	0.32763	0.33923	0.37546	0.38246	0.34329	0.36998	0.46581	0.42883	0.45972	0.52577	0.60711	0.29938	0.26316	0.23394	0.30747	0.26959	0.24244	0.16645
759.36	0.17008	0.12305	0.23609	0.23569	0.28378	0.32815	0.22318	0.27104	0.18686	0.20868	0.22532	0.29066	0.22736	0.32927	0.28616	0.28215	0.32657	0.32491	0.33829	0.35166	0.37704	0.38941	0.34734	0.381	0.46722	0.4087	0.44974	0.50354	0.62474	0.3049	0.28211	0.24364	0.3124	0.27874	0.2428	0.17271
760.33	0.16876	0.12764	0.20808	0.23763	0.26932	0.32455	0.22198	0.26294	0.19352	0.21163	0.2335	0.28952	0.22853	0.32874	0.28137	0.28159	0.32221	0.31727	0.33912	0.35565	0.37835	0.39466	0.3492	0.38065	0.47898	0.41633	0.44413	0.49495	0.61334	0.30198	0.28728	0.24185	0.31707	0.28518	0.25005	0.18043
761.3	0.17792	0.14179	0.22394	0.25617	0.25599	0.32446	0.227	0.26974	0.18211	0.20546	0.22115	0.27718	0.23591	0.32986	0.28426	0.2913	0.31962	0.32671	0.34278	0.36518	0.3774	0.39598	0.35381	0.38281	0.47693	0.42328	0.43998	0.51242	0.58258	0.30487	0.28244	0.24498	0.32302	0.29014	0.25563	0.1846
762.27	0.18105	0.15503	0.2489	0.26346	0.26784	0.31782	0.23013	0.2589	0.16862	0.22981	0.22684	0.27329	0.23685	0.32531	0.29099	0.29333	0.32449	0.33493	0.34244	0.3665	0.37941	0.40219	0.35697	0.38758	0.44909	0.40522	0.44916	0.49163	0.60018	0.29501	0.28526	0.25125	0.32636	0.29722	0.2624	0.18882
763.27	0.19271	0.17127	0.25917	0.28489	0.25937	0.32941	0.23861	0.27313	0.18436	0.25556	0.22168	0.27675	0.25056	0.32945	0.29901	0.30168	0.3234	0.34187	0.3437	0.37608	0.37935	0.40656	0.35912	0.39083	0.45024	0.38945	0.45057	0.50518	0.58453	0.30328	0.28476	0.26096	0.32709	0.30181	0.26825	0.19345
764.24	0.20722	0.18788	0.27845	0.28801	0.25689	0.31563	0.19989	0.28624	0.17959	0.27131	0.23424	0.28573	0.25444	0.32723	0.29657	0.30365	0.31655	0.337	0.33816	0.37953	0.38039	0.40642	0.36051	0.39139	0.48132	0.41726	0.44711	0.5024	0.57953	0.28842	0.27652	0.26482	0.32548	0.29683	0.28072	0.20278
765.21	0.21142	0.18014	0.29349	0.31363	0.26988	0.32298	0.21892	0.28398	0.17572	0.26606	0.23127	0.28333	0.25981	0.32648	0.29482	0.31177	0.33296	0.34165	0.34353	0.38476	0.38602	0.39544	0.36653	0.39083	0.47464	0.40908	0.42035	0.53616	0.59613	0.28105	0.28219	0.26506	0.32285	0.29728	0.28483	0.2014
766.18	0.21812	0.16895	0.29571	0.30189	0.27126	0.30601	0.2214	0.28447	0.19654	0.27615	0.22245	0.28074	0.26205	0.32128	0.29411	0.30391	0.33855	0.33301	0.35063	0.39457	0.39177	0.39044	0.36654	0.39519	0.48843	0.40042	0.40983	0.50047	0.60675	0.26853	0.29103	0.26476	0.32942	0.29416	0.28408	0.20287
767.18	0.22562	0.16467	0.29	0.31005	0.26206	0.30317	0.21286	0.28868	0.20641	0.26245	0.22049	0.2798	0.26428	0.32251	0.29037	0.30367	0.33307	0.32646	0.36569	0.41024	0.39208	0.38949	0.37048	0.39435	0.47897	0.40713	0.40004	0.51545	0.5913	0.26709	0.292	0.27138	0.3297	0.30322	0.28896	0.20328
768.15	0.22098	0.17155	0.29365	0.30356	0.26719	0.30427	0.23329	0.28739	0.19664	0.26239	0.22438	0.28916	0.26443	0.32618	0.2844	0.30386	0.33677	0.32725	0.37953	0.41664	0.39289	0.40055	0.36747	0.40493	0.4718	0.4003	0.37931	0.49631	0.59321	0.27118	0.28979	0.27101	0.32954	0.3078	0.28477	0.21077
769.12	0.21115	0.17353	0.27954	0.30907	0.25999	0.31618	0.25598	0.29663	0.19576	0.25562	0.22578	0.28805	0.26809	0.32175	0.28344	0.3147	0.34361	0.34215	0.38829	0.42751	0.39261	0.40874	0.37046	0.41643	0.44323	0.38316	0.38237	0.5293	0.59661	0.28026	0.28406	0.26837	0.33198	0.31923	0.28164	0.20637
770.09	0.21334	0.1894	0.29149	0.30022	0.24643	0.30665	0.24712	0.29615	0.20636	0.27265	0.22902	0.27058	0.27304	0.31899	0.29505	0.30813	0.33616	0.34085	0.39942	0.4315	0.39089	0.41488	0.37738	0.41827	0.44548	0.38849	0.40533	0.50673	0.58113	0.27728	0.2767	0.26968	0.3327	0.31652	0.27844	0.21161
771.09	0.2118	0.2184	0.28211	0.29598	0.22962	0.32628	0.23396	0.27917	0.2067	0.27089	0.23777	0.26744	0.28505	0.32739	0.29359	0.30679	0.33919	0.35001	0.4081	0.42918	0.39098	0.42029	0.37979	0.41951	0.44611	0.42319	0.40618	0.52508	0.55646	0.28079	0.26004	0.27139	0.32548	0.3118	0.28051	0.21051
772.06	0.22637	0.22177	0.28908	0.308	0.24199	0.31797	0.25201	0.27255	0.2008	0.28138	0.23583	0.25457	0.29934	0.32972	0.29837	0.30926	0.34752	0.3508	0.40849	0.43643	0.38607	0.42909	0.38839	0.4275	0.46032	0.42392	0.42523	0.52734	0.56825	0.2735	0.25013	0.26283	0.31801	0.30773	0.28405	0.21741
773.03	0.21079	0.21367	0.28149	0.30623	0.23605	0.2966	0.22854	0.27257	0.20517	0.27655	0.23023	0.24887	0.30042	0.32679	0.30428	0.31253	0.35174	0.33709	0.41235	0.44551	0.38984	0.4264	0.3931	0.42447	0.45289	0.42467	0.45618	0.52497	0.58699	0.24322	0.24684	0.2581	0.31644	0.30666	0.28479	0.20826
774	0.20813	0.21338	0.27365	0.31215	0.22174	0.27825	0.21007	0.2674	0.21842	0.26619	0.21628	0.25437	0.31533	0.3304	0.31018	0.31131	0.34841	0.32594	0.41806	0.45105	0.40066	0.42375	0.39255	0.41965	0.45143	0.42839	0.43442	0.52111	0.55782	0.23895	0.23647	0.26438	0.31194	0.30286	0.2844	0.20717
774.99	0.21252	0.20345	0.26759	0.30876	0.22862	0.28785	0.20228	0.26918	0.2087	0.2424	0.22454	0.24959	0.33042	0.334	0.3035	0.31452	0.35313	0.32551	0.4113	0.4637	0.40065	0.42789	0.39287	0.42598	0.44927	0.41237	0.41581	0.52066	0.56659	0.25006	0.22849	0.27032	0.30731	0.3084	0.29399	0.19821
775.96	0.19296	0.19157	0.25797	0.3226	0.23924	0.26888	0.19778	0.25495	0.20335	0.23705	0.21861	0.25031	0.33525	0.33117	0.30011	0.31779	0.35228	0.31698	0.40569	0.47054	0.39961	0.42202	0.39556	0.43375	0.41878	0.39773	0.39719	0.53311	0.60886	0.2401	0.22362	0.26719	0.30922	0.30873	0.29767	0.20009
776.93	0.17059	0.18731	0.25014	0.30885	0.2247	0.27044	0.19002	0.25303	0.20689	0.22639	0.2127	0.26814	0.34629	0.32952	0.29894	0.31953	0.35445	0.31163	0.40368	0.46969	0.41267	0.42314	0.38748	0.44257	0.40004	0.38906	0.38998	0.53264	0.58016	0.24649	0.21921	0.27018	0.31081	0.30301	0.29454	0.19749
777.9	0.16694	0.20212	0.23447	0.30482	0.21388	0.27821	0.20897	0.24154	0.2372	0.22917	0.20894	0.28118	0.35794	0.32598	0.29479	0.31179	0.35038	0.31881	0.39491	0.467	0.41679	0.42404	0.38252	0.44973	0.38081	0.40606	0.36672	0.53801	0.56631	0.26893	0.2142	0.2694	0.31105	0.30368	0.29133	0.2003
778.89	0.17816	0.20843	0.22864	0.29222	0.23286	0.28141	0.20069	0.2333	0.24108	0.23902	0.21973	0.28521	0.36541	0.32747	0.28172	0.30701	0.35568	0.31938	0.39423	0.46071	0.41643	0.42285	0.38438	0.45708	0.36043	0.41114	0.35074	0.52094	0.58844	0.2764	0.21503	0.26452	0.3106	0.30528	0.29023	0.20648
779.86	0.17316	0.22509	0.2234	0.28198	0.22266	0.25818	0.16398	0.22262	0.23227	0.25681	0.21247	0.29622	0.37651	0.32836	0.27781	0.30566	0.35317	0.32413	0.37928	0.45522	0.42532	0.42549	0.38341	0.46607	0.35868	0.42195	0.35417	0.49973	0.57309	0.27209	0.20708	0.25385	0.30849	0.3155	0.28146	0.21306
780.83	0.18395	0.23109	0.235	0.26576	0.22681	0.28843	0.17417	0.227	0.23114	0.28203	0.21459	0.29052	0.405	0.32938	0.28517	0.31164	0.35631	0.33515	0.37769	0.45333	0.43286	0.43656	0.38368	0.46645	0.36683	0.41785	0.36342	0.47266	0.55798	0.29839	0.22032	0.25099	0.30194	0.32623	0.27248	0.21727
781.8	0.18134	0.24134	0.22881	0.26407	0.22035	0.29253	0.16487	0.21972	0.24269	0.28914	0.20149	0.28077	0.41739	0.33412	0.27704	0.31729	0.34966	0.34724	0.37172	0.44852	0.43772	0.42946	0.37757	0.46853	0.38509	0.42681	0.34546	0.47213	0.53639	0.30486	0.22132	0.24805	0.3023	0.33908	0.26568	0.21493
782.8	0.18952	0.22848	0.24252	0.25543	0.22848	0.31987	0.14489	0.21098	0.2259	0.30539	0.20878	0.28204	0.4377	0.33711	0.28154	0.32528	0.35009	0.35332	0.36536	0.44881	0.43558	0.43011	0.38064	0.47361	0.38492	0.41053	0.3491	0.45673	0.52596	0.31299	0.21816	0.2451	0.30513	0.34429	0.27222	0.22435
783.77	0.18113	0.22885	0.25338	0.25053	0.20806	0.33308	0.15111	0.22925	0.21815	0.32096	0.20554	0.27706	0.44665	0.3409	0.28454	0.33051	0.35352	0.36567	0.35301	0.46088	0.44016	0.43246	0.37851	0.48046	0.4027	0.39953	0.35443	0.43668	0.51229	0.31487	0.22058	0.25814	0.30598	0.33915	0.2704	0.22405
784.73	0.17581	0.23406	0.25049	0.25653	0.22041	0.35069	0.16681	0.24008	0.23597	0.31084	0.19445	0.27005	0.44589	0.34966	0.28784	0.33542	0.35983	0.36412	0.35801	0.46809	0.44571	0.43479	0.37018	0.47804	0.37627	0.42247	0.33449	0.4522	0.52763	0.31744	0.22111	0.26842	0.31292	0.33007	0.27336	0.22594
785.7	0.18559	0.23122	0.2469	0.25633	0.22529	0.33487	0.1439	0.25916	0.24006	0.29952	0.20023	0.26433	0.43899	0.34696	0.28631	0.3372	0.36227	0.36419	0.34969	0.47894	0.44381	0.43502	0.36954	0.47614	0.37837	0.38829	0.33809	0.45332	0.51964	0.31376	0.21325	0.28037	0.32176	0.32784	0.27307	0.2185
786.67	0.19956	0.23459	0.26782	0.26629	0.24188	0.32542	0.13703	0.28373	0.25024	0.31975	0.24378	0.27257	0.43896	0.35332	0.29963	0.33989	0.37021	0.3654	0.34728	0.49129	0.44733	0.45242	0.38691	0.4697	0.36043	0.37222	0.37373	0.45224	0.54438	0.30993	0.21772	0.29246	0.33092	0.3296	0.28551	0.2215
787.66	0.20742	0.25097	0.25118	0.27421	0.25149	0.30443	0.14119	0.29099	0.25329	0.31981	0.25508	0.27548	0.42567	0.36492	0.30719	0.34283	0.37702	0.36889	0.34724	0.49134	0.45434	0.457	0.39314	0.46496	0.34916	0.39033	0.37221	0.47722	0.5505	0.29973	0.22271	0.29923	0.33435	0.33548	0.28431	0.22094
788.63	0.2281	0.27849	0.26392	0.27839	0.28192	0.29588	0.15621	0.29178	0.26886	0.32574	0.28192	0.28924	0.42202	0.37201	0.31994	0.35013	0.3854	0.3715	0.3583	0.49044	0.45565	0.46615	0.39741	0.46231	0.35722	0.4215	0.41001	0.52095	0.55736	0.29865	0.23127	0.29403	0.33873	0.33807	0.29997	0.23009
789.6	0.24152	0.28349	0.28317	0.28309	0.30274	0.29508	0.1621	0.30551	0.28322	0.36426	0.29607	0.30941	0.42586	0.38015	0.33417	0.3522	0.39731	0.37971	0.36319	0.49015	0.457	0.47809	0.40525	0.45964	0.36987	0.39188	0.46431	0.51813	0.58007	0.29812	0.24436	0.29871	0.34863	0.34658	0.30522	0.23163
790.57	0.24961	0.30413	0.29353	0.3033	0.30349	0.3087	0.18557	0.30337	0.2901	0.37433	0.32023	0.32353	0.42233	0.39495	0.34771	0.34727	0.40122	0.39189	0.38233	0.478	0.46185	0.48623	0.40857	0.46813	0.36708	0.42006	0.47975	0.54038	0.58342	0.31198	0.25999	0.29727	0.35605	0.35258	0.3213	0.2421
791.54	0.26757	0.32166	0.295	0.2943	0.30772	0.34266	0.19766	0.31822	0.28689	0.39216	0.32736	0.34333	0.41984	0.39811	0.35319	0.34982	0.39955	0.39414	0.38347	0.47713	0.45898	0.48933	0.40606	0.4768	0.38569	0.46338	0.47793	0.52	0.58849	0.32874	0.27008	0.29495	0.35838	0.35415	0.33357	0.25369
792.53	0.27373	0.33702	0.32845	0.30134	0.31956	0.35703	0.21458	0.34439	0.31273	0.40844	0.33064	0.3488	0.42478	0.4098	0.35972	0.35735	0.41471	0.4053	0.39225	0.4944	0.46841	0.49692	0.41475	0.48402	0.40613	0.47159	0.48824	0.49886	0.59006	0.35186	0.28608	0.30848	0.3734	0.36555	0.34998	0.25708
793.5	0.27433	0.34456	0.34354	0.31908	0.33164	0.38156	0.24097	0.36522	0.33144	0.42317	0.34144	0.35941	0.42475	0.42883	0.37423	0.37121	0.42141	0.41172	0.40506	0.5099	0.47555	0.50039	0.42468	0.48919	0.40975	0.47911	0.4915	0.50817	0.60726	0.37635	0.30323	0.32516	0.39305	0.37552	0.35127	0.25723
794.47	0.3083	0.36394	0.3566	0.33157	0.33624	0.40411	0.27616	0.37068	0.3632	0.4272	0.34589	0.37699	0.42937	0.44155	0.38167	0.38463	0.43158	0.42462	0.42282	0.52065	0.48632	0.50162	0.42909	0.50033	0.43914	0.52768	0.48916	0.52697	0.60558	0.38837	0.32526	0.33975	0.40457	0.38362	0.35896	0.26742
795.43	0.33001	0.37999	0.38222	0.32671	0.36327	0.40782	0.29876	0.38243	0.38487	0.43469	0.33814	0.39237	0.43787	0.46232	0.39764	0.40524	0.45588	0.43353	0.43305	0.53486	0.49377	0.50833	0.43719	0.50686	0.47036	0.56431	0.51715	0.52236	0.65351	0.39649	0.34552	0.36697	0.41462	0.38879	0.37493	0.27761
796.4	0.34866	0.38328	0.38816	0.35374	0.38045	0.41911	0.31447	0.37267	0.3947	0.44183	0.33507	0.39543	0.44637	0.48122	0.40872	0.4251	0.48431	0.45355	0.45656	0.54616	0.51241	0.51456	0.44547	0.50773	0.47924	0.56768	0.51479	0.56452	0.68927	0.40128	0.36148	0.39431	0.43323	0.39737	0.37796	0.27953
797.39	0.37763	0.38806	0.39232	0.37712	0.39625	0.43632	0.33449	0.38458	0.38976	0.46553	0.34803	0.39407	0.45731	0.49876	0.41799	0.44515	0.50388	0.46872	0.47294	0.55247	0.51537	0.52543	0.45042	0.51226	0.52402	0.57929	0.52697	0.6013	0.72104	0.40841	0.37555	0.41627	0.44175	0.40244	0.38513	0.29692
798.36	0.38663	0.38952	0.39303	0.38584	0.41142	0.44228	0.33141	0.38516	0.41159	0.47818	0.34095	0.42285	0.46592	0.50351	0.43215	0.45449	0.52167	0.48293	0.48044	0.55334	0.525	0.54346	0.45461	0.51935	0.54968	0.60351	0.54449	0.60908	0.73766	0.41719	0.38832	0.43519	0.44759	0.42113	0.40375	0.30757
799.33	0.3928	0.41109	0.41554	0.40953	0.43868	0.46463	0.34194	0.39463	0.42491	0.4986	0.37413	0.43563	0.47343	0.53097	0.45713	0.47416	0.54921	0.4993	0.48844	0.57343	0.5359	0.56057	0.46937	0.52734	0.55185	0.62039	0.58578	0.61124	0.74756	0.44618	0.40283	0.45485	0.46669	0.44459	0.43186	0.32647
800.29	0.40167	0.44057	0.4263	0.42495	0.45009	0.4979	0.36004	0.43515	0.44151	0.51365	0.40428	0.45428	0.47877	0.54988	0.47292	0.49221	0.56638	0.51835	0.50735	0.5923	0.55573	0.57929	0.48436	0.54319	0.58921	0.63816	0.60034	0.63263	0.74056	0.45424	0.41823	0.47255	0.48127	0.47131	0.44596	0.34126
801.26	0.42145	0.46191	0.4642	0.43536	0.46425	0.49745	0.40055	0.4582	0.46038	0.52734	0.4291	0.49186	0.48847	0.56534	0.50438	0.51106	0.57961	0.53496	0.52593	0.60858	0.57043	0.60198	0.49328	0.56737	0.60608	0.65548	0.62801	0.65449	0.75092	0.47351	0.44214	0.50052	0.49667	0.49853	0.47116	0.36842
802.23	0.43759	0.49083	0.4951	0.44448	0.49461	0.51309	0.41746	0.4594	0.47681	0.52999	0.44389	0.52943	0.49738	0.58004	0.52673	0.52936	0.59703	0.55609	0.54438	0.61867	0.5892	0.61696	0.50482	0.59003	0.5967	0.65558	0.65178	0.67342	0.76797	0.4983	0.47202	0.52157	0.51562	0.51745	0.49397	0.37931
803.22	0.46361	0.50412	0.52492	0.45348	0.51399	0.52326	0.42936	0.46626	0.46472	0.55057	0.45985	0.52308	0.50437	0.60051	0.54275	0.54064	0.62407	0.5704	0.5632	0.62174	0.60408	0.62748	0.51666	0.6086	0.61516	0.66347	0.66946	0.69355	0.80386	0.5163	0.48884	0.5383	0.52834	0.54001	0.52345	0.40758
804.18	0.481	0.50856	0.54893	0.46589	0.5209	0.53858	0.44539	0.48913	0.4768	0.55149	0.47447	0.52168	0.51935	0.60842	0.56106	0.5604	0.63131	0.59023	0.58477	0.63326	0.62017	0.6406	0.53238	0.6248	0.6603	0.65346	0.66066	0.73974	0.83005	0.53719	0.51038	0.56195	0.55185	0.55399	0.54245	0.42328
805.15	0.50735	0.5369	0.58217	0.49424	0.54239	0.55145	0.47779	0.47364	0.49932	0.57344	0.4804	0.54601	0.53573	0.62093	0.58313	0.59361	0.65558	0.6052	0.60228	0.6445	0.62907	0.65442	0.53744	0.64315	0.66492	0.67762	0.70114	0.76618	0.8401	0.55987	0.53166	0.5747	0.57116	0.57709	0.5653	0.44527
806.12	0.5152	0.5603	0.60901	0.51006	0.56537	0.57617	0.48554	0.48016	0.52739	0.58125	0.46494	0.55323	0.5405	0.63909	0.59627	0.61139	0.68238	0.61192	0.61419	0.65069	0.6386	0.65386	0.54826	0.65552	0.7029	0.67516	0.73529	0.77652	0.86303	0.58531	0.55085	0.58261	0.58779	0.59355	0.57703	0.45071
807.08	0.54075	0.59313	0.63003	0.52962	0.58672	0.60361	0.51138	0.4954	0.53528	0.58941	0.46167	0.54355	0.5562	0.66116	0.61306	0.63235	0.69705	0.6239	0.62892	0.65649	0.65291	0.66851	0.55568	0.66045	0.73281	0.72339	0.76019	0.78904	0.88693	0.61322	0.56438	0.59991	0.59979	0.62026	0.59389	0.47414
808.07	0.55949	0.61928	0.63517	0.54328	0.60121	0.62465	0.53481	0.51905	0.57796	0.60652	0.46624	0.55351	0.56225	0.67983	0.63082	0.65055	0.70647	0.64032	0.63624	0.68302	0.67278	0.68301	0.56348	0.66531	0.74291	0.73468	0.77367	0.79326	0.91132	0.63503	0.57894	0.61882	0.62351	0.63818	0.60476	0.48228
809.04	0.58674	0.63117	0.64005	0.54698	0.61693	0.64402	0.54789	0.52263	0.57871	0.62139	0.46247	0.5824	0.55982	0.68827	0.63502	0.6597	0.72479	0.64979	0.64927	0.68337	0.67839	0.69469	0.56682	0.6821	0.70787	0.74366	0.79418	0.76385	0.90988	0.65627	0.58984	0.62562	0.62077	0.65809	0.61906	0.49161
810	0.58153	0.60328	0.63356	0.55325	0.61757	0.65319	0.54373	0.53446	0.59146	0.62073	0.46954	0.58004	0.5513	0.69355	0.63493	0.65981	0.7239	0.65412	0.64238	0.68717	0.68463	0.70093	0.57234	0.67589	0.70298	0.715	0.76999	0.78363	0.90073	0.68539	0.58599	0.62637	0.62315	0.66201	0.62211	0.49161
810.97	0.58662	0.60618	0.62929	0.5705	0.62379	0.65779	0.54333	0.54836	0.58696	0.63557	0.48128	0.57913	0.55494	0.69466	0.64114	0.66587	0.73143	0.66079	0.64453	0.69505	0.69546	0.71525	0.57878	0.67972	0.67919	0.73726	0.74189	0.79243	0.89924	0.68831	0.57589	0.62581	0.62895	0.6709	0.63526	0.50264
811.93	0.57196	0.58068	0.62394	0.57726	0.61093	0.63837	0.53604	0.54673	0.60038	0.63489	0.48248	0.59016	0.54198	0.68332	0.64634	0.65963	0.73804	0.65343	0.65334	0.69616	0.69759	0.71486	0.58153	0.68753	0.67219	0.72142	0.75676	0.81534	0.89649	0.67611	0.56233	0.61221	0.62345	0.66678	0.6349	0.49237
812.9	0.58671	0.5675	0.62571	0.58959	0.61329	0.62836	0.51997	0.5362	0.58858	0.61922	0.48938	0.59421	0.54008	0.67659	0.63897	0.65836	0.73907	0.64788	0.65688	0.69336	0.68683	0.71158	0.58389	0.69533	0.66472	0.69411	0.76044	0.80365	0.86123	0.67153	0.55247	0.60103	0.61305	0.66302	0.63138	0.49004
813.87	0.57751	0.56867	0.61052	0.59785	0.60978	0.61228	0.52561	0.53327	0.59156	0.61509	0.47588	0.57693	0.53713	0.66944	0.6324	0.65487	0.73419	0.63484	0.64769	0.69162	0.68202	0.70516	0.57755	0.68461	0.69268	0.68377	0.72867	0.83337	0.85324	0.65336	0.54136	0.59717	0.60703	0.64826	0.61947	0.48181
814.85	0.57681	0.57433	0.60231	0.59689	0.61486	0.60301	0.51659	0.53001	0.56045	0.60509	0.45336	0.56828	0.52772	0.66123	0.62111	0.64063	0.7308	0.62887	0.64195	0.68804	0.6803	0.69075	0.56525	0.68693	0.6693	0.69842	0.73305	0.82944	0.85988	0.62811	0.53948	0.59745	0.60385	0.63577	0.60756	0.47193
815.82	0.56907	0.56883	0.5877	0.57591	0.60971	0.59829	0.52686	0.53321	0.54759	0.58837	0.44704	0.53849	0.50903	0.65266	0.60361	0.62551	0.72059	0.62336	0.63576	0.67618	0.66846	0.67489	0.55151	0.67539	0.66662	0.69539	0.74373	0.79529	0.85359	0.63526	0.52881	0.59168	0.58467	0.62255	0.58628	0.45761
816.78	0.55133	0.57332	0.56726	0.55289	0.60517	0.60221	0.50766	0.53009	0.52898	0.59664	0.46277	0.53534	0.49783	0.64939	0.59155	0.60762	0.69863	0.61035	0.6131	0.66556	0.65409	0.66496	0.54426	0.66082	0.6653	0.71713	0.71433	0.75674	0.8175	0.6356	0.51033	0.58119	0.57119	0.60967	0.57624	0.45458
817.75	0.5203	0.56215	0.54906	0.53712	0.59164	0.59395	0.50325	0.50947	0.50982	0.57471	0.44723	0.53069	0.48705	0.64359	0.57643	0.59524	0.67606	0.59732	0.59768	0.64661	0.65064	0.64906	0.52761	0.64668	0.67202	0.73632	0.67227	0.75446	0.79578	0.61376	0.49808	0.56618	0.561	0.59078	0.56069	0.44751
818.71	0.49527	0.54408	0.53913	0.51951	0.5771	0.57733	0.47902	0.48189	0.49988	0.57087	0.43169	0.52475	0.4644	0.6282	0.56539	0.58021	0.6576	0.5768	0.58566	0.6335	0.64472	0.63485	0.51127	0.6387	0.64718	0.74816	0.67974	0.73926	0.78695	0.59246	0.47685	0.54645	0.54833	0.57921	0.54528	0.43441
819.68	0.46243	0.51015	0.51558	0.4972	0.54387	0.56587	0.4529	0.45594	0.49603	0.56033	0.42952	0.50006	0.44679	0.6131	0.55285	0.55842	0.6301	0.55674	0.57279	0.61256	0.62616	0.61932	0.49936	0.6202	0.64444	0.72536	0.65393	0.70577	0.75998	0.56935	0.44261	0.52195	0.52194	0.56279	0.52522	0.42032
820.64	0.44421	0.4876	0.48823	0.49789	0.51324	0.54938	0.42142	0.41622	0.48539	0.5458	0.41765	0.50386	0.43476	0.59553	0.54272	0.53895	0.5936	0.54268	0.55464	0.60113	0.60669	0.60155	0.4885	0.61029	0.61612	0.69818	0.64364	0.71515	0.70075	0.53251	0.4241	0.49583	0.51077	0.53958	0.51203	0.41125
821.63	0.44267	0.46561	0.49261	0.47545	0.49831	0.53197	0.40459	0.38312	0.46378	0.51265	0.39692	0.49367	0.41671	0.57684	0.52372	0.5153	0.57517	0.53561	0.53655	0.58848	0.58933	0.58175	0.46931	0.59793	0.5848	0.6765	0.65033	0.71209	0.71419	0.49538	0.40667	0.46949	0.49464	0.51214	0.49476	0.39781
822.59	0.42286	0.4396	0.48917	0.46198	0.47838	0.50239	0.39688	0.38884	0.44546	0.49139	0.36666	0.44562	0.39883	0.55347	0.51721	0.49624	0.55102	0.52004	0.52133	0.57418	0.57008	0.56127	0.45174	0.57578	0.57464	0.66215	0.66405	0.70584	0.7033	0.47707	0.37728	0.44898	0.47375	0.49196	0.46664	0.37192
823.56	0.38726	0.41035	0.4773	0.44818	0.46368	0.48754	0.36882	0.37918	0.40627	0.45632	0.34224	0.43357	0.37665	0.53931	0.49774	0.47435	0.52417	0.5058	0.50237	0.55059	0.54286	0.53849	0.4376	0.55794	0.55158	0.64686	0.65468	0.70128	0.68866	0.4647	0.35185	0.42107	0.44948	0.46399	0.43823	0.35965
824.52	0.38386	0.41166	0.47026	0.44238	0.44846	0.4608	0.37142	0.38406	0.37505	0.44588	0.34336	0.41636	0.35974	0.52378	0.48402	0.46062	0.51125	0.48083	0.48923	0.54798	0.53057	0.53111	0.42821	0.54232	0.53079	0.63867	0.66131	0.68208	0.7008	0.44718	0.33822	0.40684	0.43725	0.44498	0.42273	0.34703
825.49	0.35039	0.39801	0.44259	0.41956	0.44905	0.45259	0.36263	0.36256	0.33407	0.42475	0.33679	0.3736	0.33655	0.50953	0.46353	0.44472	0.50192	0.46258	0.4811	0.53387	0.51322	0.52286	0.41417	0.52195	0.53346	0.63482	0.6366	0.67773	0.72681	0.43477	0.31796	0.39004	0.41296	0.41897	0.40701	0.31952
826.45	0.32475	0.36505	0.40675	0.42038	0.42834	0.43632	0.35143	0.35077	0.3232	0.41793	0.31151	0.34057	0.32018	0.49206	0.44817	0.43459	0.48772	0.44554	0.47604	0.51862	0.50435	0.51062	0.40306	0.50111	0.55523	0.61238	0.61989	0.66824	0.69077	0.43329	0.31069	0.37559	0.39792	0.404	0.38678	0.30498
827.41	0.29388	0.36681	0.37515	0.39925	0.40898	0.45299	0.31954	0.32538	0.29892	0.41041	0.31881	0.34649	0.30048	0.48269	0.42939	0.42231	0.47358	0.43179	0.46165	0.50562	0.49733	0.50228	0.39007	0.49239	0.52704	0.59406	0.60608	0.66898	0.69094	0.4293	0.30405	0.35535	0.38269	0.39144	0.37428	0.29723
828.4	0.27844	0.37154	0.35196	0.37447	0.39535	0.44885	0.30677	0.33039	0.30541	0.42236	0.31105	0.31914	0.29386	0.47494	0.41938	0.40786	0.45837	0.42539	0.45	0.50301	0.49872	0.50221	0.38001	0.48281	0.52207	0.57733	0.59152	0.63461	0.67621	0.42751	0.2926	0.35054	0.37474	0.39314	0.35761	0.28735
829.36	0.24642	0.36051	0.32887	0.35931	0.4085	0.44104	0.27606	0.31258	0.31259	0.39879	0.27456	0.321	0.28213	0.47063	0.4059	0.40182	0.44465	0.42146	0.437	0.48569	0.49149	0.48757	0.36912	0.47446	0.50512	0.58193	0.55971	0.64701	0.6885	0.41324	0.28029	0.34653	0.35986	0.37833	0.35027	0.27873
830.33	0.24481	0.34314	0.3188	0.3436	0.40569	0.43473	0.24103	0.31999	0.32897	0.40141	0.24557	0.32616	0.28152	0.46361	0.39859	0.38956	0.4395	0.41556	0.418	0.47472	0.48909	0.48584	0.36073	0.47259	0.52406	0.57412	0.56357	0.62503	0.70672	0.41876	0.27096	0.33975	0.35386	0.38712	0.33821	0.28298
831.29	0.23999	0.34288	0.30894	0.33192	0.37942	0.41336	0.24182	0.33628	0.32428	0.37952	0.24045	0.30979	0.27094	0.45675	0.39707	0.38755	0.41991	0.39738	0.40367	0.47174	0.48558	0.48056	0.35157	0.46893	0.52111	0.54678	0.55623	0.6118	0.70829	0.41747	0.25492	0.33839	0.34943	0.3772	0.33112	0.27095
832.25	0.25049	0.33146	0.30605	0.33018	0.38841	0.38999	0.26104	0.32409	0.32775	0.38538	0.22012	0.30663	0.27048	0.4567	0.39171	0.38055	0.41871	0.38599	0.40083	0.46514	0.4711	0.48115	0.35172	0.47397	0.51031	0.54788	0.53868	0.59198	0.69916	0.40355	0.24192	0.33177	0.34701	0.37296	0.32928	0.26652
833.22	0.25416	0.32289	0.30671	0.32479	0.38368	0.3856	0.2868	0.30476	0.31712	0.35346	0.22651	0.29888	0.26713	0.45477	0.38626	0.37833	0.40838	0.37114	0.40222	0.45386	0.4605	0.46715	0.34936	0.46883	0.52068	0.56342	0.55704	0.59285	0.70168	0.40195	0.23632	0.31519	0.33799	0.35979	0.33299	0.25467
834.18	0.25907	0.30742	0.31458	0.30794	0.35613	0.36722	0.28686	0.29255	0.30352	0.35809	0.23557	0.28688	0.27225	0.45365	0.38866	0.36504	0.40255	0.3544	0.40449	0.45127	0.45629	0.47313	0.34699	0.4615	0.56049	0.54292	0.59602	0.57786	0.66299	0.40684	0.22603	0.29564	0.33867	0.36458	0.31945	0.25141
835.14	0.25832	0.3254	0.32765	0.30873	0.33219	0.33668	0.28659	0.29376	0.28175	0.34134	0.24246	0.27948	0.27552	0.46133	0.38858	0.37036	0.39095	0.33812	0.4052	0.44954	0.44813	0.46537	0.33986	0.45475	0.56208	0.5527	0.61509	0.60355	0.62949	0.39218	0.21853	0.29214	0.3328	0.34695	0.31435	0.24113
836.11	0.25437	0.34567	0.32413	0.30235	0.34463	0.32754	0.28044	0.29414	0.28571	0.34837	0.23731	0.28328	0.28941	0.4687	0.38451	0.37093	0.39519	0.33032	0.40494	0.44477	0.44894	0.46615	0.34004	0.45547	0.54869	0.55054	0.62563	0.62118	0.64709	0.38388	0.21459	0.28567	0.32629	0.35035	0.30739	0.23494
837.09	0.25518	0.34696	0.31206	0.28568	0.33376	0.32066	0.26204	0.28934	0.29208	0.34419	0.23866	0.28155	0.2996	0.46415	0.38303	0.36972	0.38427	0.32601	0.39612	0.43796	0.44722	0.46215	0.33519	0.44652	0.57188	0.55065	0.65631	0.62564	0.67583	0.38651	0.21214	0.28543	0.31983	0.34518	0.30429	0.22702
838.05	0.25847	0.33547	0.29499	0.28942	0.31265	0.28886	0.23294	0.31802	0.27044	0.3543	0.21929	0.28238	0.30659	0.46356	0.38092	0.37057	0.38165	0.32338	0.38542	0.44268	0.44632	0.46362	0.32871	0.43952	0.55385	0.53469	0.64715	0.64884	0.67726	0.37125	0.20733	0.29143	0.31437	0.33962	0.3004	0.2216
839.01	0.26062	0.33788	0.27661	0.3015	0.30573	0.28559	0.22933	0.33924	0.26757	0.36146	0.21912	0.28908	0.31701	0.46178	0.38163	0.36976	0.36578	0.33334	0.38447	0.44529	0.44567	0.46291	0.33255	0.44084	0.54869	0.55335	0.6302	0.64936	0.66576	0.36941	0.20674	0.29223	0.3115	0.34482	0.30542	0.21326
839.98	0.26411	0.32876	0.26768	0.28926	0.30827	0.28989	0.235	0.34523	0.26572	0.3686	0.22176	0.30255	0.32729	0.44905	0.38771	0.36389	0.36678	0.33034	0.38202	0.44032	0.44804	0.45631	0.33781	0.44456	0.53637	0.5447	0.629	0.63719	0.67606	0.37156	0.206	0.28851	0.30944	0.35021	0.30915	0.21125
840.94	0.25986	0.31055	0.25885	0.27401	0.29982	0.28567	0.20963	0.3593	0.2595	0.37124	0.24428	0.32134	0.33658	0.44274	0.38962	0.35672	0.36875	0.33157	0.38019	0.44503	0.43466	0.44949	0.3363	0.44905	0.54222	0.54818	0.63532	0.60917	0.66278	0.3669	0.19907	0.29814	0.312	0.35201	0.31596	0.21102
841.9	0.2421	0.29818	0.25557	0.28474	0.29161	0.27657	0.2058	0.39406	0.26613	0.37369	0.24942	0.32045	0.33149	0.44756	0.38823	0.35586	0.36965	0.32806	0.38369	0.45629	0.44315	0.45089	0.33597	0.4534	0.51329	0.53903	0.6149	0.61378	0.63507	0.3668	0.20058	0.30291	0.31392	0.35601	0.31769	0.21421
842.86	0.23272	0.30959	0.2614	0.28294	0.286	0.27778	0.20797	0.38821	0.26284	0.36251	0.26841	0.33058	0.33664	0.44197	0.39228	0.35597	0.36771	0.33095	0.39577	0.45296	0.44308	0.44972	0.34007	0.45831	0.52623	0.55143	0.6054	0.59985	0.61628	0.37208	0.1935	0.29712	0.31582	0.35755	0.31905	0.2156
843.82	0.23502	0.31502	0.25678	0.26732	0.28749	0.27821	0.20617	0.38234	0.26823	0.36183	0.27619	0.33665	0.33853	0.44057	0.38819	0.36099	0.37938	0.32593	0.40078	0.45056	0.43969	0.44546	0.33809	0.46085	0.50578	0.53812	0.58373	0.57153	0.61533	0.36474	0.18817	0.29817	0.31727	0.35216	0.32925	0.22491
844.79	0.22369	0.31054	0.23473	0.26912	0.271	0.2765	0.21177	0.38033	0.27447	0.35665	0.28296	0.32378	0.33414	0.45416	0.37227	0.36144	0.3753	0.32912	0.41418	0.45697	0.43777	0.44902	0.33491	0.46172	0.4913	0.56356	0.55864	0.54051	0.58781	0.35225	0.18477	0.2998	0.31046	0.35517	0.32635	0.2282
845.75	0.23494	0.31479	0.22228	0.28707	0.27048	0.27128	0.2196	0.36587	0.28488	0.35579	0.28739	0.31844	0.33362	0.45939	0.35998	0.36557	0.37089	0.33419	0.42513	0.45245	0.45106	0.45701	0.34424	0.46783	0.48003	0.56146	0.50004	0.55748	0.57616	0.33227	0.18897	0.28812	0.31525	0.35638	0.33414	0.23472
846.71	0.24516	0.31719	0.21111	0.28126	0.26059	0.27471	0.22828	0.33409	0.26814	0.3649	0.30367	0.30885	0.34353	0.45345	0.35536	0.36478	0.37025	0.34113	0.4387	0.4442	0.44102	0.45702	0.34729	0.46263	0.50303	0.57862	0.49191	0.54762	0.57465	0.32585	0.1836	0.27515	0.31305	0.35058	0.33613	0.22258
847.69	0.24163	0.31268	0.19909	0.27628	0.27013	0.26597	0.20523	0.31135	0.26809	0.37832	0.31159	0.31617	0.33997	0.46046	0.35554	0.3663	0.38387	0.33646	0.43799	0.44179	0.43938	0.4715	0.3549	0.47232	0.49287	0.56846	0.48984	0.54311	0.61109	0.30583	0.18368	0.27419	0.31477	0.35089	0.34683	0.23416
848.65	0.23616	0.30792	0.22224	0.28466	0.27953	0.27088	0.20285	0.31173	0.24593	0.40396	0.3098	0.3163	0.34162	0.45367	0.36623	0.36498	0.38568	0.34674	0.44625	0.44806	0.44485	0.48381	0.35456	0.47738	0.49674	0.55255	0.5164	0.54857	0.62095	0.31322	0.19376	0.2765	0.30823	0.34811	0.34106	0.23204
849.61	0.23294	0.30498	0.23128	0.27976	0.27695	0.27546	0.212	0.29931	0.24427	0.42148	0.31001	0.33681	0.33731	0.443	0.37022	0.36107	0.3872	0.35364	0.44904	0.44586	0.45166	0.49389	0.36252	0.47777	0.50518	0.5263	0.49243	0.56546	0.62856	0.32267	0.19434	0.272	0.31652	0.35174	0.34581	0.23315
850.57	0.22142	0.29661	0.23887	0.26776	0.28382	0.2823	0.21215	0.27814	0.22658	0.42828	0.29616	0.33304	0.33341	0.44114	0.37387	0.36021	0.39243	0.36321	0.45843	0.44308	0.45262	0.50427	0.35577	0.47623	0.50325	0.54682	0.50947	0.55918	0.65401	0.33376	0.19555	0.27064	0.30874	0.35277	0.344	0.22717
851.54	0.22009	0.30799	0.26836	0.26901	0.30301	0.27833	0.20074	0.29885	0.2301	0.42816	0.3122	0.35628	0.33281	0.4403	0.3832	0.35805	0.39823	0.37311	0.45276	0.44973	0.46348	0.51672	0.36346	0.48492	0.48173	0.55035	0.53475	0.54095	0.64022	0.33	0.19349	0.2796	0.3014	0.36133	0.35722	0.23989
852.5	0.23191	0.30429	0.28278	0.27121	0.30424	0.30806	0.2243	0.31082	0.24838	0.43234	0.30835	0.33612	0.33411	0.44488	0.38081	0.3571	0.39582	0.38298	0.46796	0.45377	0.46998	0.51694	0.362	0.48399	0.48896	0.57451	0.52771	0.55022	0.61451	0.34465	0.20579	0.28633	0.30134	0.36781	0.35608	0.23335
853.46	0.23577	0.30817	0.27171	0.26622	0.29349	0.30481	0.2163	0.29267	0.27081	0.39375	0.31969	0.31871	0.33104	0.44512	0.37605	0.36222	0.39509	0.37713	0.464	0.44986	0.47283	0.50649	0.37042	0.48436	0.48835	0.59888	0.51604	0.56801	0.61209	0.34405	0.20105	0.28693	0.30577	0.37228	0.37179	0.22693
854.42	0.24904	0.31283	0.28787	0.27234	0.30902	0.29593	0.19708	0.2818	0.28193	0.39427	0.34505	0.30606	0.3384	0.44837	0.38439	0.36615	0.40089	0.38536	0.47036	0.45203	0.48021	0.51092	0.37889	0.49115	0.47805	0.58767	0.52159	0.558	0.60667	0.33179	0.20111	0.28106	0.31615	0.37522	0.38917	0.22995
855.38	0.25582	0.31804	0.30354	0.27427	0.29026	0.31755	0.2018	0.28983	0.29389	0.37685	0.36272	0.31104	0.34304	0.44677	0.39723	0.36399	0.4032	0.38966	0.47079	0.46567	0.48296	0.50162	0.38772	0.49719	0.48361	0.57209	0.55674	0.54091	0.58535	0.33474	0.2018	0.2878	0.31897	0.37956	0.39915	0.24069
856.34	0.27133	0.3076	0.29348	0.27832	0.28195	0.32366	0.19065	0.28119	0.27018	0.372	0.36533	0.29524	0.34699	0.44859	0.39489	0.37066	0.4102	0.39064	0.47449	0.47619	0.48156	0.49732	0.39291	0.49481	0.51563	0.56704	0.55059	0.57886	0.59652	0.33325	0.20534	0.28935	0.32229	0.38132	0.40615	0.23853
857.3	0.26651	0.30175	0.28233	0.28449	0.28821	0.30742	0.19912	0.26704	0.26454	0.38195	0.39232	0.30276	0.34486	0.43492	0.39439	0.3737	0.42059	0.40158	0.47213	0.48379	0.49024	0.49908	0.40241	0.50265	0.51701	0.52619	0.54855	0.56879	0.60319	0.33326	0.20582	0.28355	0.32496	0.39133	0.42523	0.24039
858.26	0.27336	0.28587	0.28041	0.28946	0.29346	0.298	0.20448	0.26257	0.26897	0.38965	0.38723	0.30659	0.34596	0.44493	0.3904	0.37855	0.4377	0.4061	0.4754	0.49352	0.4993	0.51095	0.39975	0.50988	0.52413	0.51537	0.55474	0.55506	0.62225	0.32106	0.20803	0.28036	0.32659	0.40025	0.42748	0.25459
859.22	0.26691	0.28043	0.27989	0.29239	0.30006	0.3159	0.20102	0.28106	0.26346	0.38371	0.37827	0.30563	0.34527	0.44582	0.38991	0.38493	0.45118	0.4071	0.47956	0.49478	0.49719	0.51176	0.39853	0.50941	0.52432	0.5277	0.58228	0.55811	0.66783	0.3292	0.20855	0.29334	0.32219	0.40508	0.43907	0.25847
860.18	0.2735	0.27509	0.27177	0.31316	0.31974	0.31434	0.18997	0.27657	0.26524	0.41327	0.37532	0.29859	0.34451	0.45487	0.39078	0.39609	0.4594	0.40814	0.47791	0.49784	0.50097	0.52274	0.39448	0.51607	0.5268	0.54552	0.56683	0.58795	0.67419	0.33871	0.20931	0.28708	0.32368	0.41139	0.44649	0.26127
861.13	0.26863	0.26893	0.26589	0.31413	0.32046	0.3313	0.20252	0.26835	0.29415	0.4111	0.36969	0.3	0.34085	0.46262	0.39311	0.40152	0.46655	0.41538	0.48422	0.49446	0.50945	0.53135	0.39955	0.52928	0.50232	0.53855	0.55427	0.57367	0.67978	0.36011	0.20811	0.28437	0.33772	0.42018	0.45839	0.27319
862.09	0.28144	0.27713	0.2722	0.31936	0.32466	0.33092	0.2004	0.26707	0.30269	0.40684	0.34784	0.30377	0.35125	0.48173	0.40384	0.41087	0.47709	0.4232	0.48878	0.49844	0.51313	0.53276	0.40385	0.53486	0.51097	0.5685	0.55917	0.58763	0.67145	0.36113	0.21223	0.28762	0.34489	0.41988	0.47203	0.28338
863.08	0.29038	0.2922	0.26841	0.32982	0.35153	0.3606	0.23342	0.27629	0.30372	0.42946	0.35454	0.32738	0.36231	0.48968	0.4151	0.41928	0.49402	0.43688	0.50578	0.49999	0.50831	0.54173	0.41716	0.55046	0.52007	0.57939	0.53491	0.6045	0.68494	0.38402	0.22375	0.29038	0.34951	0.43155	0.49978	0.2993
864.03	0.29215	0.2976	0.27847	0.33619	0.3613	0.35501	0.23884	0.25314	0.303	0.42464	0.3457	0.33573	0.36574	0.50414	0.43483	0.42933	0.50124	0.44851	0.49854	0.50626	0.51318	0.54271	0.42031	0.55862	0.5418	0.58934	0.5456	0.63719	0.66738	0.39262	0.22726	0.29379	0.35151	0.44034	0.51408	0.30945
864.99	0.2905	0.30953	0.29763	0.33023	0.35971	0.36338	0.26613	0.25731	0.31774	0.41033	0.33466	0.34773	0.36486	0.51666	0.45392	0.44539	0.50934	0.46337	0.50555	0.50765	0.51693	0.55066	0.42965	0.56866	0.52944	0.58918	0.55553	0.62113	0.67908	0.394	0.24304	0.31123	0.36271	0.44875	0.53483	0.32786
865.95	0.28121	0.30924	0.30194	0.34458	0.3773	0.37506	0.28771	0.24367	0.30409	0.42874	0.3231	0.34022	0.36402	0.52664	0.47348	0.4527	0.52122	0.47921	0.5074	0.51053	0.516	0.56009	0.43366	0.57658	0.53318	0.58119	0.55695	0.61455	0.69522	0.3984	0.25912	0.32097	0.36341	0.4617	0.54831	0.34413
866.91	0.27758	0.30881	0.3053	0.362	0.38925	0.39128	0.30788	0.24828	0.30764	0.43058	0.32857	0.34612	0.37423	0.53836	0.49104	0.46873	0.52168	0.49241	0.51244	0.51641	0.52095	0.57649	0.43991	0.58414	0.52676	0.57364	0.5746	0.62208	0.71233	0.39973	0.26987	0.3344	0.37007	0.47663	0.56592	0.35674
867.87	0.26236	0.32031	0.30555	0.36635	0.37925	0.37527	0.31011	0.25806	0.29117	0.41774	0.29827	0.34979	0.37072	0.5549	0.50282	0.47275	0.52061	0.51004	0.50031	0.52499	0.52653	0.58001	0.44564	0.58756	0.50076	0.60186	0.60972	0.63592	0.71006	0.4016	0.27605	0.34981	0.38236	0.48261	0.57254	0.35877
868.83	0.27663	0.33823	0.3053	0.37711	0.38893	0.39297	0.34472	0.28352	0.30755	0.43937	0.30672	0.35602	0.37623	0.57335	0.50969	0.48659	0.53038	0.5315	0.51694	0.53625	0.53733	0.60094	0.46413	0.60611	0.49592	0.61859	0.63487	0.61247	0.72761	0.41577	0.30035	0.35802	0.39559	0.50142	0.59383	0.37777
869.79	0.28169	0.32888	0.29568	0.4025	0.4057	0.40684	0.36827	0.28906	0.29852	0.45684	0.30295	0.35929	0.39205	0.58711	0.51307	0.5036	0.54649	0.5491	0.51981	0.5521	0.54883	0.61729	0.48117	0.62215	0.52536	0.6158	0.62065	0.65308	0.72678	0.42868	0.31009	0.3693	0.40544	0.51756	0.60181	0.39074
870.74	0.29047	0.35377	0.30463	0.40968	0.40587	0.39639	0.37613	0.3242	0.31138	0.45118	0.29148	0.3778	0.40909	0.60903	0.52603	0.5254	0.55858	0.55851	0.52837	0.56994	0.55746	0.62623	0.49212	0.63718	0.54786	0.65016	0.64163	0.67028	0.74553	0.4424	0.32604	0.38862	0.41604	0.51826	0.61737	0.40051
871.7	0.31127	0.37036	0.32245	0.41181	0.41001	0.41676	0.38827	0.34427	0.32699	0.4481	0.29771	0.38177	0.42045	0.62572	0.5397	0.53888	0.58185	0.58302	0.53545	0.58348	0.56847	0.63882	0.5087	0.65029	0.5715	0.6822	0.64583	0.67649	0.78361	0.47119	0.34348	0.41121	0.42757	0.52359	0.62685	0.42019
872.66	0.32841	0.37428	0.34464	0.42772	0.42211	0.45502	0.39126	0.3386	0.36225	0.46533	0.32983	0.37801	0.43605	0.64199	0.5606	0.56807	0.59316	0.6013	0.55098	0.59239	0.58264	0.65667	0.51881	0.66298	0.6018	0.68325	0.64733	0.70949	0.80678	0.47988	0.35473	0.4286	0.44252	0.53359	0.6463	0.44164
873.62	0.33499	0.37358	0.35661	0.43281	0.42111	0.45605	0.38612	0.33776	0.3726	0.45738	0.32533	0.36541	0.45132	0.65153	0.57529	0.58969	0.60996	0.61276	0.54863	0.60638	0.59186	0.66563	0.52798	0.66541	0.61228	0.68795	0.63182	0.73272	0.81751	0.48772	0.36623	0.44557	0.45111	0.53709	0.64899	0.44496
874.58	0.35607	0.39942	0.38042	0.43284	0.43716	0.47894	0.37649	0.3628	0.36711	0.44871	0.35374	0.38275	0.46707	0.66863	0.59182	0.60134	0.62457	0.63101	0.56214	0.61929	0.60632	0.67266	0.54258	0.66953	0.61261	0.72131	0.65343	0.71743	0.85428	0.50953	0.38019	0.46501	0.46261	0.54719	0.67009	0.45997
875.53	0.38496	0.4012	0.38808	0.43939	0.45881	0.49998	0.39492	0.36808	0.39708	0.46623	0.37561	0.39511	0.48582	0.68548	0.60399	0.61843	0.64368	0.64505	0.57202	0.64005	0.63519	0.68752	0.55754	0.68032	0.63317	0.72689	0.65997	0.71285	0.87341	0.51788	0.39758	0.4853	0.47967	0.57068	0.68075	0.48097
876.49	0.40782	0.40664	0.40248	0.45543	0.47084	0.5058	0.39558	0.38402	0.39206	0.4908	0.37808	0.40745	0.50167	0.70307	0.62022	0.63797	0.64979	0.64755	0.57881	0.65392	0.64689	0.69799	0.56679	0.69293	0.65349	0.72419	0.66868	0.74065	0.85454	0.52705	0.41073	0.4977	0.49298	0.59044	0.69048	0.49052
877.45	0.42521	0.43228	0.412	0.4753	0.4942	0.51176	0.41862	0.41225	0.4032	0.5112	0.39024	0.4218	0.52383	0.72479	0.63186	0.65387	0.66898	0.65859	0.59206	0.67741	0.67541	0.71588	0.59036	0.71096	0.64593	0.73042	0.66401	0.72556	0.85302	0.54824	0.43153	0.5207	0.50747	0.60475	0.6992	0.50667
878.41	0.43736	0.43423	0.41333	0.5035	0.50906	0.5423	0.42596	0.44013	0.41936	0.53004	0.40271	0.44514	0.54014	0.749	0.64873	0.67497	0.68473	0.68317	0.61249	0.69975	0.70287	0.73342	0.60885	0.73311	0.64433	0.73984	0.68165	0.7521	0.86587	0.57467	0.44836	0.5379	0.53554	0.62489	0.70938	0.53543
879.36	0.44655	0.44373	0.43406	0.51606	0.51992	0.54639	0.46223	0.43822	0.45707	0.56282	0.39995	0.43942	0.55097	0.76507	0.67035	0.68843	0.70112	0.70234	0.62835	0.71608	0.71768	0.75506	0.62595	0.74046	0.63558	0.73662	0.69927	0.77375	0.87324	0.60344	0.47102	0.5579	0.55114	0.64001	0.72199	0.54539
880.32	0.44334	0.45804	0.46401	0.52485	0.53325	0.5734	0.47056	0.43663	0.43978	0.55558	0.40922	0.43975	0.55951	0.78228	0.69219	0.698	0.71106	0.72047	0.63666	0.72872	0.72044	0.76369	0.6396	0.74904	0.63187	0.73591	0.71906	0.81244	0.89249	0.60089	0.4782	0.5676	0.55767	0.6442	0.7336	0.55514
881.28	0.44363	0.48371	0.47747	0.51425	0.56388	0.61056	0.51884	0.44149	0.47361	0.54417	0.43434	0.46064	0.57344	0.79738	0.71148	0.70319	0.73533	0.7396	0.6625	0.74942	0.74156	0.7781	0.66656	0.76147	0.62008	0.7416	0.73882	0.7824	0.90155	0.62214	0.5011	0.58728	0.582	0.66077	0.75671	0.57532
882.23	0.45547	0.479	0.48807	0.51251	0.57867	0.63144	0.54229	0.45086	0.48585	0.53206	0.42937	0.47012	0.58294	0.8069	0.72529	0.71611	0.74718	0.75514	0.67868	0.76619	0.75445	0.78649	0.67136	0.77218	0.655	0.75002	0.75104	0.80765	0.91852	0.63159	0.52372	0.59842	0.59548	0.67931	0.76603	0.58358
883.19	0.45357	0.5014	0.49734	0.50787	0.59681	0.62329	0.58209	0.44597	0.49111	0.53561	0.44593	0.4908	0.59039	0.82417	0.73884	0.71856	0.7501	0.74894	0.68636	0.77814	0.76194	0.79728	0.67627	0.78515	0.65308	0.77011	0.73239	0.81509	0.90966	0.62773	0.53756	0.6149	0.59649	0.68528	0.77377	0.58098
884.15	0.46957	0.50043	0.49534	0.51293	0.61742	0.62195	0.57861	0.46275	0.4887	0.52742	0.45162	0.5008	0.60158	0.8329	0.74617	0.73482	0.75424	0.74939	0.69017	0.79631	0.77524	0.81118	0.67992	0.80664	0.68865	0.78652	0.74821	0.79742	0.89929	0.61456	0.5443	0.62249	0.60162	0.69679	0.76989	0.58597
885.1	0.48669	0.51382	0.50836	0.52333	0.62081	0.62743	0.59665	0.47142	0.50278	0.53128	0.45412	0.51133	0.60353	0.84423	0.75565	0.751	0.75875	0.75941	0.707	0.80923	0.78897	0.82284	0.69869	0.81623	0.68714	0.81438	0.77007	0.80215	0.87797	0.64736	0.55486	0.63181	0.61448	0.71098	0.77843	0.58704
886.06	0.48495	0.50717	0.51045	0.53573	0.61807	0.62194	0.56796	0.46908	0.49457	0.55476	0.45343	0.50163	0.60026	0.84906	0.75873	0.75665	0.7538	0.77251	0.71263	0.82231	0.80094	0.83415	0.69712	0.82107	0.68261	0.81193	0.75184	0.81245	0.88566	0.65549	0.5526	0.63903	0.61837	0.71423	0.76719	0.57956
887.01	0.48807	0.51993	0.5098	0.53709	0.6213	0.61021	0.55476	0.46784	0.52426	0.55788	0.46124	0.51047	0.59125	0.84919	0.76451	0.7586	0.75786	0.77001	0.71265	0.828	0.8125	0.84271	0.70405	0.82194	0.66425	0.79846	0.76249	0.78863	0.87869	0.67066	0.55137	0.6479	0.63253	0.71932	0.76353	0.57657
887.97	0.50513	0.52403	0.53176	0.53105	0.64457	0.622	0.54653	0.48827	0.53044	0.55581	0.43729	0.51066	0.59396	0.84195	0.77374	0.76305	0.76636	0.77275	0.72153	0.83928	0.82637	0.84961	0.70733	0.81925	0.68616	0.77854	0.77725	0.77722	0.89378	0.68082	0.54915	0.64747	0.64769	0.72523	0.76145	0.57679
888.93	0.48733	0.54168	0.51341	0.52991	0.64851	0.62404	0.55517	0.48927	0.53452	0.55595	0.44874	0.51285	0.5848	0.8487	0.77588	0.7625	0.76801	0.76933	0.73115	0.84479	0.83602	0.8476	0.71323	0.81726	0.64934	0.78406	0.74512	0.77918	0.90463	0.67627	0.54393	0.64844	0.6603	0.72463	0.77391	0.57542
889.88	0.48618	0.51838	0.50368	0.52596	0.64595	0.60799	0.5643	0.49511	0.54378	0.57642	0.44113	0.5119	0.58865	0.8396	0.77869	0.76021	0.77089	0.75774	0.73394	0.8501	0.84377	0.84904	0.71124	0.82634	0.65187	0.73473	0.72608	0.75945	0.90949	0.66479	0.54747	0.65294	0.66673	0.73328	0.7604	0.56866
890.84	0.49194	0.52276	0.50318	0.53066	0.65396	0.59145	0.57565	0.48377	0.52832	0.5729	0.43116	0.52104	0.58855	0.83317	0.78178	0.76091	0.76718	0.73648	0.72387	0.84965	0.84593	0.83851	0.70435	0.83336	0.67579	0.72461	0.73543	0.76941	0.92302	0.65549	0.54041	0.64445	0.66218	0.725	0.75115	0.56441
891.79	0.49405	0.50561	0.50834	0.52228	0.64936	0.59328	0.56681	0.48116	0.48553	0.58021	0.43672	0.51601	0.59004	0.83139	0.78275	0.75723	0.75323	0.72835	0.71294	0.85529	0.83447	0.8309	0.69669	0.83958	0.67827	0.74223	0.73601	0.77108	0.91394	0.63579	0.52741	0.63084	0.65062	0.71698	0.74083	0.56119
892.75	0.49682	0.48154	0.48149	0.5248	0.64126	0.58353	0.58259	0.46138	0.48968	0.58216	0.45645	0.51225	0.58678	0.8255	0.76889	0.75034	0.73749	0.72007	0.7133	0.85239	0.82572	0.8279	0.69297	0.84117	0.68856	0.73436	0.72055	0.75298	0.91278	0.61482	0.53	0.6301	0.64312	0.70994	0.73653	0.55525
893.7	0.48492	0.45308	0.48732	0.50653	0.6436	0.57589	0.57147	0.44174	0.50424	0.57046	0.44092	0.52005	0.58313	0.80832	0.75836	0.7414	0.72787	0.70826	0.7065	0.84557	0.80807	0.81718	0.6861	0.83756	0.70274	0.6799	0.71817	0.74413	0.91085	0.61488	0.53205	0.6241	0.63813	0.68995	0.71653	0.54367
894.66	0.47754	0.45942	0.48198	0.5013	0.6478	0.5661	0.52947	0.42824	0.51234	0.54357	0.44258	0.51883	0.57413	0.79532	0.74192	0.7341	0.70559	0.69812	0.6934	0.83387	0.80317	0.81467	0.66965	0.82388	0.69918	0.708	0.71189	0.73575	0.88184	0.61105	0.51921	0.61108	0.63491	0.66944	0.7067	0.53491
895.61	0.45539	0.43354	0.46016	0.47689	0.66319	0.5572	0.51226	0.42151	0.52145	0.53769	0.44255	0.50858	0.56444	0.78294	0.72807	0.72272	0.69868	0.69355	0.6919	0.82473	0.79954	0.81651	0.66626	0.80847	0.68616	0.72462	0.69321	0.69713	0.86721	0.58918	0.51266	0.60235	0.63237	0.66083	0.70739	0.52779
896.57	0.43912	0.43673	0.46579	0.47439	0.66111	0.54478	0.50537	0.42091	0.53872	0.55024	0.441	0.48379	0.55817	0.77469	0.71505	0.70531	0.69082	0.69039	0.69578	0.81267	0.79751	0.82128	0.66129	0.78792	0.68509	0.71299	0.68785	0.67775	0.87488	0.58267	0.50337	0.59749	0.62493	0.65703	0.7089	0.51252
897.52	0.41545	0.43839	0.46549	0.46224	0.63434	0.54404	0.47691	0.41932	0.49613	0.54396	0.43927	0.47186	0.54543	0.76758	0.70622	0.69057	0.683	0.68423	0.68293	0.80116	0.78212	0.80767	0.65237	0.77344	0.66235	0.7213	0.707	0.67978	0.85573	0.58902	0.49029	0.58333	0.60871	0.63809	0.69021	0.49399
898.48	0.40651	0.43749	0.47404	0.4644	0.63047	0.51836	0.4536	0.43745	0.48586	0.53836	0.432	0.45475	0.53391	0.76086	0.69465	0.67336	0.67332	0.67219	0.67688	0.79782	0.78432	0.80089	0.63768	0.75475	0.65778	0.74037	0.72856	0.69227	0.84872	0.56363	0.46622	0.57318	0.60346	0.64003	0.67776	0.47922
899.43	0.38324	0.43439	0.46966	0.45905	0.63308	0.50937	0.43785	0.44311	0.48218	0.55083	0.42305	0.43598	0.5255	0.75487	0.68058	0.66105	0.67319	0.66384	0.67967	0.7966	0.77712	0.80135	0.63112	0.74398	0.62557	0.73235	0.69886	0.67721	0.8516	0.54099	0.44941	0.56899	0.60181	0.63474	0.66703	0.47083
900.39	0.37086	0.43655	0.47758	0.45411	0.59489	0.48531	0.41087	0.45376	0.4656	0.53207	0.41307	0.42748	0.52476	0.7442	0.66326	0.65019	0.66169	0.65648	0.66336	0.79025	0.76258	0.79219	0.61239	0.73502	0.62349	0.70894	0.68443	0.69014	0.83015	0.51999	0.42654	0.56995	0.59088	0.62806	0.64448	0.45886
901.34	0.35527	0.41488	0.4613	0.43802	0.56928	0.47946	0.39559	0.44676	0.445	0.51812	0.38687	0.41326	0.52885	0.72234	0.64723	0.63968	0.65435	0.63689	0.64684	0.77625	0.74615	0.77596	0.59785	0.72131	0.61057	0.69239	0.66974	0.69234	0.80023	0.49911	0.41289	0.55617	0.57886	0.60781	0.6226	0.45316
902.3	0.33977	0.40192	0.44441	0.43078	0.55562	0.4549	0.38269	0.43618	0.45585	0.50983	0.37452	0.40913	0.54166	0.70929	0.62442	0.63124	0.64208	0.62524	0.63095	0.7703	0.74621	0.76591	0.58267	0.70351	0.59533	0.67765	0.61132	0.66455	0.74945	0.47378	0.39175	0.54787	0.57399	0.59795	0.61595	0.45715
903.25	0.33129	0.39779	0.42192	0.41892	0.54642	0.4481	0.3951	0.40553	0.43937	0.51893	0.38304	0.40517	0.55211	0.70438	0.60827	0.61909	0.63876	0.62012	0.61837	0.75253	0.7399	0.75434	0.58056	0.69632	0.56557	0.67689	0.57522	0.62943	0.75273	0.45673	0.38399	0.53841	0.55578	0.58599	0.60548	0.46192
904.2	0.3045	0.37867	0.40593	0.40575	0.51589	0.4323	0.41748	0.38811	0.42129	0.5011	0.3912	0.41515	0.56119	0.69291	0.59217	0.60643	0.63227	0.61315	0.6095	0.73412	0.72704	0.73164	0.56517	0.67913	0.54775	0.6699	0.58572	0.63303	0.75252	0.42887	0.38062	0.52362	0.53819	0.57102	0.59345	0.45668
905.16	0.30243	0.37424	0.40069	0.40796	0.50602	0.41192	0.42052	0.37392	0.42649	0.50635	0.40218	0.41647	0.57499	0.69199	0.58112	0.59627	0.63001	0.60144	0.60203	0.71946	0.71364	0.71997	0.56878	0.6696	0.52899	0.66771	0.58648	0.61932	0.76072	0.4169	0.37803	0.50807	0.52851	0.55965	0.58159	0.45666
906.09	0.30431	0.37047	0.38547	0.40373	0.49564	0.40534	0.41769	0.35549	0.42314	0.50037	0.4103	0.43193	0.58828	0.68685	0.57295	0.59071	0.61796	0.609	0.598	0.70788	0.71479	0.7122	0.56319	0.66176	0.53369	0.64234	0.586	0.60022	0.73961	0.40908	0.37457	0.50338	0.52619	0.55961	0.5738	0.46058
907.04	0.28733	0.37921	0.39227	0.4015	0.49246	0.39798	0.40052	0.34417	0.43368	0.48851	0.40587	0.43487	0.59296	0.68279	0.56123	0.59022	0.61224	0.60521	0.59826	0.68832	0.69954	0.70551	0.5569	0.65507	0.52134	0.63735	0.61197	0.60766	0.76092	0.38821	0.37097	0.49651	0.51743	0.55968	0.55901	0.45833
908	0.28463	0.36171	0.39431	0.38984	0.46235	0.38619	0.37851	0.34756	0.43741	0.49386	0.41011	0.44937	0.60652	0.67047	0.55141	0.58387	0.60073	0.59851	0.58835	0.67972	0.68796	0.70319	0.54402	0.64692	0.53613	0.61812	0.63379	0.60363	0.72934	0.37896	0.36391	0.49298	0.51698	0.55402	0.55096	0.47068
908.95	0.29519	0.36304	0.38022	0.38362	0.45677	0.37575	0.36302	0.32941	0.42304	0.50419	0.39246	0.44327	0.62143	0.66976	0.54584	0.57283	0.59259	0.59178	0.57168	0.67033	0.67927	0.69209	0.5427	0.64222	0.55043	0.60828	0.62062	0.57912	0.72578	0.37218	0.35015	0.48465	0.50825	0.55583	0.54267	0.47494
909.9	0.29075	0.36434	0.36835	0.36978	0.43559	0.40251	0.37095	0.31658	0.42464	0.50847	0.36693	0.43275	0.62077	0.65938	0.53301	0.57161	0.57867	0.58927	0.56108	0.65897	0.67219	0.67901	0.51909	0.63185	0.53894	0.58992	0.60744	0.57432	0.69987	0.3687	0.34306	0.47248	0.49844	0.55376	0.53365	0.48467
910.85	0.29139	0.34803	0.36914	0.36501	0.43459	0.3867	0.36386	0.31587	0.42517	0.51289	0.36628	0.45326	0.62041	0.65482	0.52299	0.56661	0.57979	0.57057	0.54822	0.65067	0.65524	0.66192	0.50699	0.62579	0.54215	0.57407	0.58573	0.59118	0.72778	0.35246	0.33207	0.4637	0.4921	0.5339	0.52151	0.49359
911.81	0.29461	0.33123	0.36789	0.35295	0.42035	0.39229	0.35847	0.32388	0.41802	0.5416	0.34924	0.45979	0.62082	0.64651	0.51692	0.55478	0.58527	0.56047	0.53611	0.64607	0.65479	0.64841	0.49843	0.62279	0.55087	0.54765	0.56594	0.58829	0.73432	0.36708	0.32066	0.45518	0.4926	0.52679	0.50766	0.50527
912.76	0.28965	0.34751	0.35583	0.36471	0.40584	0.38951	0.34375	0.31359	0.40876	0.52045	0.32984	0.41981	0.61207	0.64401	0.51082	0.55208	0.57736	0.54954	0.52251	0.63294	0.64084	0.63377	0.48542	0.60763	0.53747	0.56295	0.5301	0.59757	0.73761	0.36409	0.30827	0.43513	0.48394	0.50959	0.49379	0.49578
913.71	0.27819	0.34766	0.35999	0.3663	0.39592	0.38321	0.33727	0.3489	0.43878	0.49687	0.32545	0.42207	0.59606	0.63792	0.50885	0.55286	0.56916	0.54109	0.51537	0.62105	0.63517	0.62623	0.47584	0.60039	0.52773	0.55804	0.53188	0.62071	0.72202	0.35929	0.30425	0.4314	0.48022	0.49451	0.48475	0.51899
914.67	0.25706	0.33423	0.35037	0.36582	0.40743	0.37384	0.32422	0.36235	0.43468	0.47637	0.34645	0.41017	0.57879	0.63164	0.50605	0.54127	0.56906	0.52932	0.5075	0.60995	0.62566	0.61031	0.4807	0.59713	0.5129	0.55128	0.53145	0.61508	0.74859	0.37371	0.29722	0.42891	0.46893	0.47512	0.4787	0.52598
915.62	0.24101	0.36226	0.34275	0.36318	0.40782	0.37463	0.33338	0.36333	0.42464	0.47067	0.32632	0.36645	0.56035	0.6296	0.49648	0.52806	0.55982	0.52117	0.50238	0.58717	0.61037	0.60097	0.47741	0.58859	0.48447	0.57821	0.53877	0.58775	0.73097	0.39172	0.28765	0.42203	0.45724	0.47283	0.46742	0.52926
916.57	0.23085	0.36497	0.32882	0.36865	0.41106	0.36567	0.33562	0.38435	0.42762	0.44046	0.33826	0.34661	0.53544	0.6214	0.49363	0.51907	0.54283	0.50733	0.49133	0.57401	0.58988	0.59389	0.47299	0.58377	0.46938	0.57576	0.54558	0.57136	0.7307	0.37036	0.283	0.42266	0.44262	0.45453	0.46372	0.53787
917.52	0.22043	0.35547	0.31973	0.35858	0.40904	0.36201	0.3461	0.39063	0.43336	0.46195	0.32963	0.35909	0.51549	0.61091	0.48934	0.5108	0.52843	0.50237	0.48212	0.55787	0.58128	0.58372	0.47205	0.58149	0.47452	0.57375	0.54654	0.5803	0.70806	0.37683	0.28594	0.42151	0.43179	0.45426	0.45542	0.54276
918.47	0.23007	0.35594	0.3112	0.34935	0.40725	0.36471	0.34225	0.37731	0.43455	0.47824	0.32214	0.33553	0.49361	0.60027	0.47803	0.49551	0.52075	0.49645	0.46724	0.55576	0.57538	0.57903	0.4681	0.57578	0.48608	0.58295	0.55015	0.56631	0.71369	0.39228	0.27677	0.40865	0.4205	0.45404	0.43542	0.5317
919.43	0.23379	0.34925	0.31047	0.35613	0.39808	0.35431	0.34303	0.36235	0.45918	0.48364	0.30678	0.33879	0.47068	0.59884	0.47301	0.49039	0.50571	0.48174	0.46255	0.55023	0.5731	0.57601	0.46714	0.55757	0.49624	0.58663	0.56491	0.5601	0.70615	0.37364	0.27254	0.40605	0.41732	0.45143	0.42356	0.52366
920.38	0.22125	0.32598	0.30023	0.35722	0.38976	0.34966	0.33068	0.34268	0.47509	0.46764	0.33401	0.3468	0.44202	0.59166	0.46983	0.4898	0.49845	0.47221	0.45361	0.54871	0.5708	0.57023	0.47373	0.55476	0.50109	0.5678	0.5493	0.56727	0.71174	0.368	0.26588	0.39556	0.40905	0.4431	0.41146	0.50972
921.31	0.23854	0.31991	0.29092	0.36011	0.39314	0.33922	0.33123	0.31944	0.47724	0.47247	0.3151	0.33825	0.42452	0.57541	0.46353	0.48514	0.48657	0.46131	0.45107	0.53709	0.56763	0.56848	0.47487	0.54714	0.51121	0.56363	0.54119	0.57661	0.70911	0.36358	0.25499	0.3829	0.40437	0.44109	0.39351	0.49516
922.26	0.24263	0.31256	0.29616	0.35323	0.39949	0.3523	0.3421	0.32271	0.47031	0.46245	0.29684	0.34438	0.40172	0.56189	0.45441	0.4756	0.48685	0.44432	0.45705	0.53578	0.56128	0.56221	0.47218	0.54337	0.50889	0.54178	0.54788	0.55329	0.72631	0.35665	0.2485	0.38251	0.39899	0.43527	0.3801	0.4792
923.21	0.23388	0.30955	0.3041	0.35618	0.39335	0.35654	0.34053	0.29797	0.44075	0.45775	0.30045	0.35748	0.3826	0.55102	0.45042	0.4704	0.47151	0.4267	0.45557	0.52032	0.54849	0.55232	0.47655	0.53715	0.50147	0.53275	0.52977	0.54409	0.72364	0.35787	0.24141	0.38579	0.38642	0.42173	0.37728	0.45846
924.16	0.24736	0.32088	0.29555	0.35633	0.39081	0.34451	0.3367	0.30104	0.42265	0.45665	0.2835	0.34796	0.37058	0.54148	0.44002	0.46057	0.46282	0.41088	0.45142	0.5206	0.53193	0.55202	0.47002	0.53839	0.49772	0.53563	0.52087	0.55654	0.714	0.35049	0.22833	0.38253	0.37611	0.42378	0.36121	0.4369
925.11	0.25911	0.31689	0.30132	0.34982	0.39436	0.3437	0.3394	0.29633	0.40104	0.46639	0.24999	0.35	0.3586	0.52741	0.43059	0.44759	0.45234	0.39571	0.4463	0.51847	0.52292	0.54849	0.46278	0.53284	0.49417	0.54743	0.53817	0.55752	0.70978	0.33879	0.2242	0.38085	0.37061	0.41739	0.34984	0.4107
926.06	0.24677	0.3261	0.29415	0.33526	0.39066	0.33938	0.33311	0.26248	0.39088	0.45489	0.25221	0.34615	0.34341	0.52833	0.42504	0.4355	0.44373	0.38949	0.44154	0.51177	0.51966	0.53168	0.46491	0.52596	0.48992	0.56747	0.56006	0.55678	0.6852	0.34147	0.22155	0.36995	0.36523	0.40355	0.34863	0.37926
927.02	0.23237	0.32631	0.27652	0.34207	0.38619	0.32014	0.31559	0.24431	0.37913	0.43717	0.26193	0.32757	0.32809	0.52187	0.41761	0.43016	0.43031	0.37921	0.42558	0.50549	0.51139	0.52609	0.46791	0.51702	0.47989	0.56087	0.55838	0.56796	0.64819	0.33416	0.20427	0.36756	0.35488	0.38941	0.34472	0.35084
927.97	0.23804	0.32752	0.25875	0.33325	0.40028	0.31713	0.32113	0.252	0.38318	0.44166	0.25226	0.31834	0.31846	0.51159	0.40768	0.41767	0.42775	0.37032	0.42952	0.49988	0.50447	0.52407	0.4647	0.51114	0.49032	0.53751	0.56469	0.56109	0.64962	0.32032	0.19633	0.36434	0.35523	0.3895	0.33524	0.32577
928.92	0.23244	0.31273	0.25767	0.31412	0.39614	0.33674	0.31942	0.23994	0.37207	0.44698	0.25359	0.31755	0.30641	0.49411	0.4041	0.40865	0.41565	0.36444	0.42746	0.48694	0.49966	0.51263	0.46886	0.50865	0.50626	0.52514	0.58263	0.5503	0.62993	0.32266	0.19045	0.35868	0.36072	0.37146	0.33495	0.30564
929.87	0.22602	0.32273	0.25751	0.3199	0.38139	0.34629	0.32801	0.24532	0.36893	0.43573	0.25573	0.31416	0.30038	0.48741	0.4005	0.40368	0.39882	0.36307	0.42468	0.48029	0.49419	0.50581	0.46775	0.50575	0.52011	0.53086	0.59157	0.55119	0.60774	0.32776	0.18222	0.36596	0.35565	0.36345	0.33189	0.29138
930.82	0.24136	0.30592	0.25696	0.32116	0.38082	0.35156	0.3402	0.24907	0.36072	0.43704	0.26086	0.31039	0.29635	0.47286	0.39199	0.40323	0.39441	0.35703	0.42259	0.47828	0.48042	0.5061	0.45819	0.50611	0.52934	0.52349	0.56746	0.54671	0.5962	0.33256	0.17847	0.36838	0.346	0.35128	0.32388	0.27677
931.75	0.24431	0.30172	0.24668	0.31673	0.36927	0.36001	0.33978	0.24374	0.36292	0.45418	0.25962	0.31653	0.28831	0.46821	0.38729	0.39736	0.38126	0.35528	0.42619	0.47208	0.47433	0.51008	0.45186	0.50625	0.53233	0.54041	0.54868	0.54976	0.61044	0.32613	0.17534	0.36479	0.34293	0.3547	0.3181	0.26704
932.7	0.23918	0.29347	0.24313	0.31313	0.35096	0.35202	0.33502	0.23856	0.34927	0.44733	0.25335	0.30812	0.281	0.46804	0.3822	0.39367	0.37955	0.34778	0.41443	0.47217	0.46764	0.50778	0.44145	0.49796	0.52425	0.57223	0.53425	0.53865	0.57552	0.30457	0.17279	0.36152	0.33864	0.34512	0.32059	0.25239
933.65	0.23153	0.28968	0.24157	0.30854	0.35183	0.35054	0.33197	0.21685	0.35681	0.43011	0.25859	0.30687	0.27176	0.46306	0.37443	0.38339	0.38502	0.35105	0.41273	0.46751	0.46436	0.50748	0.42759	0.49103	0.49819	0.56915	0.50644	0.52339	0.59071	0.31361	0.17653	0.35695	0.33059	0.34358	0.31765	0.23488
934.6	0.236	0.2839	0.23217	0.30415	0.35081	0.32383	0.31803	0.19869	0.3598	0.43477	0.25095	0.30633	0.26656	0.4594	0.37189	0.3788	0.38849	0.34363	0.41235	0.46181	0.45595	0.49899	0.41265	0.48381	0.47902	0.5688	0.50192	0.53028	0.60414	0.29395	0.17967	0.34866	0.32551	0.3348	0.31186	0.22476
935.55	0.23239	0.29109	0.24371	0.30391	0.33967	0.33218	0.30132	0.21303	0.35459	0.45061	0.24814	0.28612	0.26208	0.45676	0.36927	0.36971	0.38932	0.33479	0.40476	0.46013	0.44945	0.49238	0.40358	0.47099	0.4672	0.56338	0.49324	0.52813	0.61729	0.28438	0.17616	0.35445	0.31768	0.34048	0.31456	0.21382
936.5	0.22331	0.28629	0.25547	0.30471	0.34472	0.3317	0.29612	0.21764	0.34327	0.44315	0.26335	0.28849	0.25611	0.44926	0.36	0.36459	0.40132	0.32309	0.39734	0.4593	0.43938	0.47837	0.40131	0.46412	0.45696	0.5584	0.49742	0.50623	0.6128	0.27383	0.17426	0.35592	0.30451	0.33023	0.3121	0.20565
937.45	0.22997	0.29088	0.26306	0.30207	0.33977	0.3274	0.27745	0.20929	0.33035	0.42876	0.27153	0.27981	0.2578	0.43776	0.35622	0.36528	0.39994	0.32176	0.39274	0.45058	0.42774	0.46565	0.3884	0.46005	0.47019	0.54675	0.50716	0.52379	0.63783	0.28445	0.1758	0.3569	0.29462	0.31653	0.30196	0.20208
938.4	0.23298	0.29292	0.26375	0.30486	0.33381	0.31335	0.27013	0.20965	0.31671	0.43642	0.25495	0.27607	0.25954	0.43167	0.35081	0.37475	0.39997	0.31737	0.38092	0.43894	0.42729	0.45795	0.36784	0.44868	0.47603	0.55686	0.52392	0.54449	0.61543	0.27261	0.17648	0.3498	0.2896	0.30809	0.29636	0.20035
939.32	0.21395	0.29309	0.26394	0.29521	0.33705	0.3204	0.25348	0.23087	0.29209	0.43336	0.27445	0.25946	0.24768	0.42743	0.3406	0.37602	0.40745	0.31014	0.37589	0.43799	0.42202	0.45826	0.35803	0.44319	0.4639	0.54517	0.504	0.53424	0.61932	0.27959	0.17506	0.35053	0.27772	0.30711	0.29932	0.19007
940.27	0.19432	0.27345	0.25001	0.28811	0.34139	0.31436	0.24387	0.20903	0.27196	0.41011	0.27086	0.2566	0.23391	0.42247	0.34295	0.37014	0.40933	0.31569	0.37669	0.43299	0.42658	0.45587	0.35027	0.43394	0.45036	0.53436	0.53456	0.53785	0.62814	0.28835	0.17473	0.34613	0.27432	0.30333	0.2967	0.18129
941.22	0.21792	0.26309	0.25821	0.28216	0.33461	0.30647	0.23957	0.19656	0.27998	0.39614	0.25373	0.24712	0.23486	0.41573	0.34069	0.36793	0.41394	0.32062	0.3774	0.42507	0.43242	0.44614	0.33292	0.42748	0.45016	0.5045	0.54617	0.55947	0.66027	0.30042	0.18044	0.33223	0.27915	0.29603	0.29827	0.17579
942.17	0.21187	0.25341	0.24791	0.29609	0.34876	0.31148	0.26007	0.20171	0.29337	0.39525	0.25262	0.25158	0.22577	0.41632	0.33654	0.37202	0.41977	0.3146	0.38041	0.42727	0.43435	0.44247	0.32557	0.42494	0.42047	0.49916	0.53905	0.57352	0.64349	0.30581	0.18125	0.32698	0.27769	0.29861	0.30171	0.16916
943.12	0.22111	0.24794	0.24695	0.29951	0.35466	0.31494	0.25229	0.21542	0.28847	0.39796	0.27438	0.25125	0.22435	0.41006	0.33869	0.37634	0.42229	0.31018	0.37678	0.43228	0.42648	0.42761	0.33178	0.42861	0.42275	0.47728	0.54089	0.58195	0.67905	0.30149	0.17516	0.32869	0.26891	0.29932	0.30921	0.16984
944.07	0.24123	0.24578	0.25662	0.30848	0.36453	0.31002	0.27859	0.21535	0.32842	0.39202	0.26839	0.26156	0.22813	0.40803	0.3514	0.37412	0.43192	0.31107	0.3728	0.43299	0.43536	0.4126	0.33072	0.42406	0.42502	0.46409	0.55437	0.58451	0.68133	0.30463	0.17549	0.32258	0.27173	0.2973	0.30768	0.17024
945.02	0.25826	0.26048	0.26769	0.3096	0.36466	0.30736	0.28747	0.2143	0.35355	0.41605	0.28527	0.2893	0.22828	0.40436	0.34701	0.37877	0.43676	0.30203	0.36464	0.42302	0.43633	0.40718	0.32815	0.42257	0.42474	0.48438	0.53772	0.58925	0.68384	0.29293	0.17184	0.31517	0.27244	0.30823	0.30586	0.16725
945.96	0.26164	0.27849	0.27045	0.30696	0.36401	0.30225	0.28132	0.24736	0.33778	0.41627	0.29093	0.26833	0.22921	0.40405	0.3486	0.3767	0.43371	0.30072	0.35177	0.42306	0.43282	0.40017	0.32456	0.41752	0.43296	0.49891	0.52907	0.56913	0.66276	0.29161	0.16253	0.31191	0.26933	0.31087	0.30401	0.16564
946.89	0.27044	0.27923	0.28112	0.29906	0.35388	0.30106	0.24517	0.23866	0.33991	0.41491	0.28588	0.26444	0.22852	0.39834	0.34677	0.3719	0.42637	0.30338	0.34248	0.41469	0.43524	0.38819	0.31546	0.40955	0.43747	0.47396	0.51748	0.55726	0.67019	0.28846	0.15703	0.3056	0.26665	0.30307	0.30101	0.15977
947.84	0.26186	0.29522	0.28549	0.30258	0.33935	0.30608	0.26	0.2416	0.34548	0.40818	0.2671	0.28129	0.22376	0.39833	0.34423	0.36284	0.4215	0.30453	0.3462	0.41261	0.4337	0.39016	0.30941	0.39934	0.42746	0.48799	0.48232	0.54319	0.63591	0.2943	0.15627	0.29719	0.26427	0.30366	0.28765	0.15012
948.79	0.26063	0.30314	0.27988	0.29602	0.33404	0.31564	0.25016	0.24953	0.32616	0.40522	0.27872	0.29077	0.2193	0.39708	0.32941	0.36483	0.41339	0.3095	0.34825	0.39979	0.43292	0.3814	0.30722	0.39395	0.41812	0.51736	0.47361	0.5408	0.62469	0.27921	0.15503	0.29298	0.25908	0.30202	0.28446	0.14851
949.74	0.26539	0.30506	0.26998	0.29885	0.33331	0.31864	0.25201	0.2576	0.34333	0.39878	0.27997	0.28314	0.22894	0.40041	0.31871	0.35763	0.41063	0.30838	0.34731	0.39652	0.42971	0.36856	0.29764	0.39287	0.43731	0.49327	0.46196	0.51451	0.62808	0.27628	0.1569	0.28392	0.2542	0.2878	0.28814	0.15561
950.68	0.25232	0.30453	0.26836	0.30637	0.33681	0.33392	0.25815	0.23978	0.37423	0.41146	0.2832	0.2981	0.22456	0.40652	0.31381	0.36344	0.40692	0.30832	0.35553	0.39115	0.43465	0.3597	0.29123	0.39237	0.41918	0.50103	0.44834	0.54204	0.62376	0.27402	0.16064	0.28195	0.25602	0.28625	0.28427	0.16044
951.63	0.26077	0.31282	0.25829	0.3007	0.34552	0.33156	0.28805	0.25008	0.38178	0.42481	0.2976	0.29926	0.23533	0.41022	0.31291	0.35989	0.40306	0.30953	0.3563	0.38621	0.43193	0.35722	0.29069	0.3902	0.42751	0.51131	0.45754	0.53861	0.62761	0.27148	0.16593	0.27949	0.2598	0.28946	0.28291	0.16328
952.58	0.27114	0.3143	0.26183	0.30068	0.35607	0.32113	0.27828	0.25309	0.37488	0.42537	0.31282	0.28349	0.24763	0.41367	0.31026	0.35405	0.39721	0.30188	0.35678	0.38087	0.42978	0.34924	0.28201	0.39024	0.43582	0.50527	0.46282	0.52226	0.65005	0.25839	0.16548	0.27989	0.26127	0.28487	0.29038	0.16735
953.5	0.27501	0.30793	0.2573	0.30557	0.34841	0.32344	0.26969	0.24717	0.38517	0.44315	0.28725	0.28057	0.24959	0.41119	0.30852	0.35298	0.3859	0.29367	0.35006	0.38219	0.42535	0.35306	0.27006	0.38521	0.42593	0.48017	0.45158	0.50443	0.65162	0.25663	0.16255	0.27336	0.25963	0.28739	0.28898	0.16208
954.45	0.27681	0.31843	0.27607	0.30486	0.34758	0.3119	0.26832	0.26325	0.36255	0.45004	0.26968	0.28021	0.24453	0.40829	0.31734	0.35428	0.38984	0.28666	0.34749	0.38683	0.4185	0.34563	0.26178	0.3816	0.40404	0.49955	0.46217	0.52386	0.65516	0.2557	0.16305	0.27157	0.26456	0.28861	0.27939	0.16076
955.4	0.29005	0.32902	0.28038	0.30253	0.34911	0.28606	0.25537	0.25277	0.34583	0.44207	0.2673	0.27872	0.24794	0.39993	0.32026	0.34359	0.38313	0.28179	0.33816	0.38597	0.40762	0.34798	0.25657	0.37384	0.41598	0.48909	0.47444	0.49722	0.65595	0.25349	0.15671	0.26848	0.26111	0.2811	0.26838	0.15076
956.35	0.27206	0.31498	0.28513	0.3098	0.34064	0.27766	0.22741	0.27803	0.33865	0.44047	0.27727	0.28218	0.23571	0.38728	0.31745	0.3387	0.37868	0.27763	0.33882	0.38438	0.41238	0.34298	0.25433	0.3684	0.39451	0.46691	0.45367	0.48128	0.6376	0.25057	0.15199	0.26873	0.25554	0.28233	0.26627	0.14431
957.29	0.27175	0.31378	0.27742	0.31299	0.33813	0.28353	0.22321	0.28855	0.36675	0.45177	0.28137	0.29482	0.219	0.38413	0.31092	0.34044	0.37749	0.27252	0.33324	0.37869	0.41934	0.33916	0.25703	0.36532	0.37488	0.46352	0.45667	0.48653	0.61229	0.25554	0.15186	0.26943	0.25536	0.28091	0.26969	0.14082
958.24	0.27867	0.31842	0.27549	0.30663	0.34932	0.29666	0.21898	0.28126	0.37499	0.44046	0.32371	0.29585	0.2132	0.3795	0.30913	0.32931	0.37786	0.26657	0.33105	0.37732	0.42343	0.3376	0.26178	0.35841	0.3985	0.45024	0.45917	0.4864	0.59838	0.25688	0.14873	0.26943	0.26436	0.28189	0.27337	0.14241
959.17	0.27627	0.31487	0.27366	0.3102	0.34452	0.30279	0.22006	0.29336	0.37051	0.43188	0.3408	0.32793	0.21198	0.37718	0.30261	0.32418	0.36601	0.26608	0.32941	0.37404	0.43015	0.33459	0.26677	0.36572	0.39425	0.4514	0.4534	0.45385	0.58891	0.25737	0.15104	0.27673	0.26713	0.28778	0.27689	0.14807
960.11	0.26681	0.30876	0.27417	0.30508	0.33996	0.31436	0.24422	0.30253	0.37088	0.43328	0.34784	0.35061	0.20984	0.38033	0.29985	0.31977	0.36075	0.26461	0.33425	0.36677	0.43058	0.33123	0.26443	0.36323	0.37663	0.47203	0.46897	0.43419	0.59307	0.25162	0.15295	0.27441	0.2629	0.29328	0.28643	0.14929
961.06	0.27332	0.3163	0.27798	0.31866	0.33426	0.32545	0.26318	0.29114	0.37383	0.41259	0.33549	0.34259	0.20251	0.38025	0.29503	0.3197	0.36405	0.2605	0.32917	0.36439	0.42672	0.32629	0.26213	0.36209	0.38362	0.47888	0.48719	0.44936	0.62599	0.26067	0.15251	0.27273	0.26113	0.28706	0.28519	0.15175
962.01	0.25473	0.31071	0.2749	0.32334	0.33228	0.31951	0.27092	0.28701	0.36128	0.4155	0.31126	0.34981	0.19658	0.3701	0.29215	0.31844	0.36647	0.26493	0.32009	0.36243	0.42218	0.33027	0.24968	0.35962	0.33741	0.47194	0.468	0.4494	0.63159	0.2521	0.14789	0.27076	0.26239	0.29087	0.27493	0.15524
962.95	0.24894	0.30991	0.28139	0.32885	0.33127	0.28515	0.26674	0.29014	0.34313	0.41786	0.28033	0.34616	0.19641	0.36874	0.28629	0.31968	0.3563	0.25862	0.3207	0.36027	0.41375	0.32928	0.24167	0.36304	0.31375	0.48379	0.46457	0.45186	0.62774	0.24851	0.1547	0.26816	0.26015	0.29081	0.26	0.15971
963.9	0.2345	0.30472	0.27328	0.32717	0.32102	0.27977	0.25185	0.2897	0.34983	0.41278	0.26792	0.31438	0.18277	0.35896	0.27967	0.31888	0.34505	0.2583	0.31197	0.36572	0.40167	0.32807	0.23445	0.34727	0.29904	0.46901	0.46744	0.47161	0.63132	0.24462	0.14817	0.26394	0.25777	0.28274	0.2542	0.14994
964.82	0.2416	0.28616	0.25674	0.33564	0.31861	0.27787	0.25641	0.28212	0.35529	0.3963	0.26802	0.27836	0.18938	0.34425	0.26467	0.321	0.33515	0.25351	0.31022	0.36282	0.40156	0.32234	0.23342	0.34152	0.31333	0.43953	0.42683	0.47891	0.60362	0.24307	0.15761	0.26842	0.26444	0.27843	0.25653	0.14684
965.77	0.23199	0.29207	0.26447	0.3276	0.33312	0.26759	0.25819	0.27161	0.34559	0.40394	0.26293	0.27742	0.18535	0.34312	0.26655	0.31616	0.32746	0.25166	0.30968	0.36199	0.39541	0.32737	0.22543	0.33582	0.30227	0.45591	0.42651	0.45794	0.59053	0.23818	0.15892	0.26065	0.26647	0.28444	0.25356	0.15112
966.71	0.25777	0.29782	0.2698	0.33067	0.33615	0.26641	0.25753	0.26399	0.3216	0.37983	0.28789	0.25442	0.19206	0.35039	0.27082	0.30669	0.31883	0.25499	0.31645	0.35836	0.38937	0.32605	0.22969	0.33659	0.35243	0.47318	0.44608	0.45473	0.58338	0.23812	0.17035	0.26093	0.2662	0.27309	0.25711	0.15188
967.66	0.25754	0.30746	0.27393	0.34688	0.33118	0.2851	0.27391	0.25555	0.32611	0.37	0.28794	0.24425	0.18855	0.34261	0.27321	0.30469	0.31606	0.2645	0.31799	0.35678	0.38635	0.32281	0.22792	0.33025	0.36643	0.47598	0.44911	0.46247	0.58563	0.2476	0.17163	0.26339	0.26197	0.26628	0.27567	0.15494
968.61	0.26579	0.30972	0.27105	0.34285	0.33629	0.28646	0.2963	0.23739	0.30973	0.3655	0.28731	0.23169	0.19534	0.34072	0.26828	0.29702	0.31092	0.27015	0.31945	0.34889	0.38461	0.3206	0.22026	0.32468	0.37258	0.46271	0.43222	0.43682	0.56554	0.24972	0.16828	0.26214	0.25552	0.2626	0.26905	0.15084
969.55	0.2587	0.3247	0.28177	0.34478	0.33465	0.28445	0.2723	0.22746	0.28741	0.38839	0.27963	0.25255	0.18609	0.34371	0.26945	0.28792	0.31381	0.27005	0.30952	0.35081	0.37503	0.32073	0.21065	0.32414	0.36076	0.46249	0.45658	0.42796	0.57942	0.26263	0.15601	0.25711	0.24524	0.26067	0.25559	0.15565
970.47	0.27111	0.31977	0.28038	0.35847	0.31678	0.30552	0.27534	0.22026	0.28958	0.38694	0.28831	0.2791	0.19015	0.34131	0.26578	0.29263	0.30928	0.27951	0.30356	0.34414	0.37099	0.31477	0.21104	0.33041	0.35814	0.4377	0.47001	0.44491	0.55234	0.27164	0.1514	0.25556	0.24161	0.25645	0.25223	0.16341
971.42	0.26442	0.30573	0.28205	0.3472	0.31897	0.3094	0.28215	0.21499	0.28478	0.39737	0.27659	0.28008	0.18651	0.33077	0.25509	0.28269	0.30447	0.27257	0.28955	0.33827	0.36474	0.31101	0.20009	0.31474	0.3548	0.40349	0.46083	0.40849	0.57264	0.27191	0.14028	0.24927	0.23035	0.25969	0.23999	0.16521
972.37	0.26339	0.28465	0.29543	0.33441	0.31415	0.31523	0.26377	0.23024	0.27004	0.39432	0.28156	0.29685	0.18759	0.32465	0.25212	0.27887	0.30199	0.27619	0.27777	0.33257	0.35581	0.30155	0.19433	0.31473	0.34431	0.38829	0.45358	0.39447	0.57108	0.28311	0.12699	0.24156	0.22276	0.24992	0.22471	0.16303
973.31	0.26415	0.28308	0.29279	0.34686	0.31667	0.31603	0.25484	0.2183	0.27249	0.38625	0.28134	0.29174	0.18491	0.32417	0.2516	0.28469	0.29581	0.27318	0.27651	0.32307	0.3492	0.30337	0.19518	0.31733	0.35959	0.39786	0.45092	0.41917	0.56255	0.28848	0.12611	0.2361	0.22023	0.23828	0.21945	0.16988
974.26	0.26806	0.29057	0.30009	0.35842	0.33051	0.33428	0.27743	0.23369	0.29318	0.3904	0.30114	0.29947	0.18276	0.32519	0.25676	0.29386	0.29735	0.27542	0.28622	0.31846	0.35112	0.30786	0.20509	0.31558	0.37784	0.41061	0.43392	0.42534	0.57584	0.28136	0.13912	0.24534	0.23132	0.24567	0.22627	0.17183
975.18	0.26401	0.28481	0.28236	0.33327	0.3305	0.32714	0.26812	0.24598	0.28358	0.40091	0.29636	0.28899	0.17814	0.3162	0.25299	0.28009	0.28936	0.26415	0.28344	0.31668	0.34752	0.3088	0.20397	0.31584	0.38525	0.41509	0.4033	0.40957	0.59482	0.26494	0.14048	0.25087	0.22642	0.24611	0.22421	0.16437
976.12	0.26038	0.28821	0.28072	0.33163	0.32349	0.32332	0.27584	0.25955	0.30387	0.38484	0.2889	0.2989	0.17713	0.31554	0.25012	0.2851	0.28234	0.25813	0.28939	0.31777	0.34669	0.30098	0.20522	0.31772	0.39956	0.44248	0.39161	0.43909	0.56266	0.27954	0.14287	0.25039	0.23127	0.24069	0.21826	0.15616
977.07	0.27501	0.29895	0.2729	0.33414	0.31235	0.31933	0.28836	0.25029	0.30379	0.39824	0.29244	0.30365	0.17395	0.32099	0.24488	0.28518	0.2806	0.25397	0.29166	0.31456	0.34428	0.30463	0.2032	0.31644	0.40855	0.4577	0.40102	0.42597	0.56895	0.27002	0.14557	0.24909	0.23515	0.25144	0.21904	0.15634
978.01	0.28439	0.31058	0.28035	0.33193	0.31652	0.3378	0.29053	0.25817	0.30803	0.40195	0.29028	0.30268	0.17131	0.32478	0.2403	0.28395	0.28532	0.25634	0.29648	0.31656	0.33882	0.30611	0.20161	0.31559	0.41085	0.4768	0.39754	0.42623	0.58166	0.27142	0.15502	0.25112	0.23261	0.25332	0.22493	0.15154
978.96	0.28376	0.31345	0.27474	0.31867	0.31705	0.34015	0.29318	0.25017	0.30217	0.38357	0.27992	0.28736	0.16343	0.32137	0.23954	0.28313	0.27764	0.25782	0.29659	0.31659	0.33049	0.30405	0.19069	0.31675	0.39748	0.47959	0.39114	0.4406	0.55814	0.27641	0.15353	0.24474	0.22327	0.24619	0.21765	0.14513
979.88	0.28447	0.32916	0.28641	0.33054	0.32455	0.33094	0.31408	0.25089	0.30636	0.38017	0.2936	0.29206	0.1672	0.32466	0.23406	0.28727	0.28016	0.26325	0.2999	0.32145	0.32396	0.29975	0.19426	0.31048	0.41678	0.49773	0.38496	0.43133	0.55097	0.2843	0.15606	0.24357	0.22939	0.24018	0.21871	0.14592
980.82	0.28652	0.33323	0.28467	0.33382	0.31532	0.33826	0.29429	0.23736	0.29349	0.3921	0.3208	0.27469	0.16034	0.32512	0.24434	0.28524	0.27983	0.26705	0.2994	0.31974	0.31431	0.29713	0.19545	0.3124	0.39831	0.50277	0.38847	0.41303	0.54725	0.26876	0.15189	0.2393	0.23062	0.23786	0.2289	0.14067
981.77	0.2713	0.33832	0.27212	0.33549	0.34111	0.34223	0.29447	0.23627	0.29851	0.37331	0.33879	0.26539	0.15954	0.3223	0.24588	0.28732	0.28278	0.26295	0.29844	0.32218	0.30788	0.29242	0.19969	0.31076	0.41367	0.49725	0.36915	0.43662	0.54998	0.27814	0.15322	0.24166	0.23228	0.2249	0.23197	0.13726
982.71	0.26479	0.33015	0.27662	0.32333	0.34194	0.32703	0.29324	0.22223	0.30403	0.37674	0.33654	0.26968	0.15768	0.31659	0.24548	0.28211	0.27809	0.25114	0.29707	0.31085	0.30875	0.28885	0.20705	0.30705	0.42095	0.4846	0.37749	0.41342	0.55144	0.27421	0.15662	0.23473	0.23735	0.22954	0.23185	0.13502
983.63	0.27313	0.32828	0.30088	0.32783	0.3455	0.33537	0.29544	0.24214	0.28743	0.38929	0.34414	0.28497	0.15673	0.32341	0.25174	0.27849	0.28196	0.24922	0.29633	0.31255	0.30668	0.28991	0.22515	0.31298	0.41624	0.48637	0.39042	0.41408	0.58886	0.28092	0.16287	0.22985	0.23885	0.23187	0.24028	0.14507
984.58	0.2777	0.33535	0.30771	0.32259	0.35178	0.34565	0.27607	0.2232	0.29029	0.39388	0.32799	0.28298	0.15158	0.32998	0.25662	0.28075	0.27566	0.24445	0.29622	0.29873	0.30881	0.29696	0.22923	0.31875	0.39287	0.51543	0.39993	0.41447	0.58185	0.2764	0.15987	0.21629	0.24084	0.23432	0.24286	0.14564
985.52	0.27033	0.3363	0.30788	0.32171	0.37375	0.34908	0.2846	0.23143	0.30461	0.38984	0.30631	0.29034	0.15231	0.3259	0.24866	0.2828	0.26881	0.24169	0.30019	0.29743	0.30607	0.29499	0.23216	0.31446	0.42082	0.5151	0.40725	0.44872	0.60088	0.28696	0.16563	0.21736	0.24073	0.24003	0.23628	0.14857
986.46	0.26237	0.33424	0.31822	0.31235	0.35095	0.35143	0.29294	0.22573	0.30134	0.38318	0.30299	0.29567	0.14922	0.32951	0.25468	0.28004	0.25814	0.23473	0.30685	0.29359	0.31205	0.2879	0.23934	0.31803	0.40318	0.5237	0.41114	0.45469	0.59011	0.26856	0.1643	0.21108	0.24358	0.24409	0.23348	0.15102
987.41	0.27424	0.32916	0.30247	0.31453	0.35357	0.353	0.30453	0.25254	0.30622	0.37961	0.31336	0.3166	0.15533	0.33152	0.25988	0.27708	0.2599	0.23928	0.30823	0.30537	0.31356	0.2887	0.24069	0.3246	0.44053	0.52723	0.38807	0.46163	0.57932	0.26427	0.15717	0.21379	0.24585	0.2514	0.22946	0.15584
988.33	0.2718	0.32187	0.27319	0.30086	0.34282	0.35	0.30024	0.24567	0.31003	0.37187	0.30934	0.30701	0.15559	0.32715	0.25385	0.28258	0.25934	0.2337	0.30606	0.30414	0.31141	0.28706	0.23232	0.32328	0.4537	0.52662	0.37081	0.45977	0.55958	0.26219	0.15301	0.2152	0.24335	0.2547	0.22212	0.15212
989.27	0.27819	0.31731	0.27056	0.30129	0.33917	0.3649	0.33005	0.2629	0.3133	0.36964	0.32134	0.30365	0.15171	0.3262	0.2556	0.28781	0.26682	0.24261	0.31466	0.3138	0.30848	0.28646	0.23552	0.32167	0.44798	0.50305	0.37029	0.46814	0.55199	0.28003	0.16379	0.22458	0.24134	0.25663	0.21848	0.14798
990.21	0.27854	0.32261	0.27762	0.3017	0.33674	0.34758	0.34434	0.25665	0.30994	0.36134	0.34151	0.30635	0.15287	0.33155	0.26619	0.29082	0.27587	0.24334	0.31535	0.31778	0.3159	0.29558	0.23965	0.32872	0.43534	0.48474	0.36879	0.45408	0.54885	0.27543	0.16696	0.22186	0.24598	0.25291	0.22327	0.15236
991.16	0.28386	0.30064	0.27791	0.30102	0.34489	0.34133	0.34395	0.26268	0.30586	0.36993	0.3214	0.298	0.15763	0.3287	0.27162	0.28655	0.27656	0.24952	0.3139	0.32161	0.31248	0.30462	0.23563	0.33141	0.45721	0.47902	0.37649	0.4288	0.54668	0.28272	0.17686	0.22718	0.24642	0.25116	0.22191	0.14958
992.08	0.26192	0.28439	0.29263	0.30043	0.3504	0.3498	0.34836	0.25349	0.31167	0.35918	0.324	0.28946	0.15278	0.32751	0.27288	0.29689	0.27474	0.25129	0.31083	0.32195	0.3128	0.29802	0.23904	0.33224	0.40079	0.46182	0.3883	0.44078	0.55913	0.28058	0.18487	0.22918	0.24983	0.2439	0.21955	0.15088
993.02	0.25732	0.27732	0.30472	0.29971	0.34742	0.32984	0.35431	0.24315	0.31816	0.36755	0.30986	0.28659	0.15751	0.32187	0.27908	0.29074	0.27166	0.25095	0.30388	0.3253	0.31907	0.30017	0.24075	0.33508	0.38672	0.45194	0.41515	0.42765	0.52888	0.26956	0.17948	0.22855	0.25291	0.23569	0.21597	0.15124
993.96	0.2476	0.2632	0.30732	0.29459	0.35166	0.31732	0.33145	0.2349	0.29993	0.35728	0.3151	0.28004	0.16555	0.32399	0.28366	0.27818	0.26713	0.23834	0.29288	0.32442	0.30842	0.29427	0.2382	0.33202	0.39497	0.44434	0.41771	0.42328	0.5304	0.2588	0.17831	0.22971	0.24487	0.23425	0.21766	0.15284
994.9	0.24875	0.25504	0.30338	0.28003	0.3479	0.32269	0.31375	0.23683	0.29193	0.36992	0.30595	0.27917	0.17123	0.32234	0.27824	0.27347	0.26604	0.2431	0.2906	0.32288	0.30274	0.29071	0.23763	0.32997	0.40136	0.44841	0.4183	0.41012	0.53188	0.26216	0.17932	0.22958	0.24398	0.23992	0.2151	0.15417
995.82	0.25044	0.27824	0.30357	0.28374	0.35384	0.33291	0.30895	0.22143	0.31123	0.38857	0.29878	0.25991	0.17855	0.32458	0.27435	0.2766	0.27194	0.24258	0.28778	0.32127	0.30359	0.29555	0.24068	0.32961	0.39737	0.43687	0.42325	0.41157	0.5336	0.2529	0.18104	0.22647	0.24359	0.24884	0.21646	0.15058
996.77	0.26028	0.30474	0.30623	0.28937	0.33296	0.32549	0.29189	0.22041	0.29414	0.41358	0.28659	0.25258	0.17898	0.32821	0.27856	0.27443	0.2716	0.24467	0.29144	0.31982	0.30332	0.30554	0.24165	0.33619	0.40441	0.44159	0.43425	0.40496	0.50874	0.25899	0.1819	0.22535	0.23754	0.25676	0.21815	0.15134
997.71	0.2583	0.31501	0.302	0.30771	0.33364	0.35907	0.28653	0.23054	0.29113	0.40444	0.30095	0.24267	0.18241	0.33468	0.28362	0.27711	0.27118	0.24838	0.29702	0.3161	0.30699	0.30409	0.24405	0.33259	0.39304	0.447	0.42801	0.41419	0.52334	0.27035	0.18419	0.22732	0.24589	0.25781	0.22286	0.15295
998.65	0.24836	0.3248	0.29917	0.31308	0.32669	0.35693	0.28666	0.22885	0.29888	0.4301	0.28906	0.23733	0.18594	0.34166	0.28699	0.28744	0.27565	0.24377	0.29627	0.31663	0.32314	0.30706	0.24487	0.3308	0.39361	0.44939	0.41932	0.42802	0.54561	0.26977	0.18502	0.22913	0.25879	0.26561	0.22198	0.15249
999.57	0.2486	0.33582	0.2911	0.32132	0.3257	0.3768	0.29694	0.23118	0.30852	0.43643	0.29636	0.22537	0.18276	0.34838	0.28315	0.29517	0.27492	0.24319	0.29224	0.31879	0.33661	0.31015	0.25663	0.33857	0.36746	0.45154	0.39822	0.43038	0.51847	0.26544	0.18539	0.23508	0.26748	0.27176	0.22432	0.15783
1000.5	0.23668	0.32808	0.28563	0.31767	0.3166	0.36795	0.30324	0.25324	0.29257	0.42222	0.31802	0.24518	0.17231	0.34983	0.27998	0.29888	0.27404	0.2432	0.29063	0.32472	0.34114	0.30486	0.26256	0.34081	0.32357	0.44886	0.38027	0.42762	0.5077	0.2726	0.19042	0.24336	0.27509	0.27104	0.22192	0.17294
1001.5	0.24336	0.30422	0.28262	0.31336	0.33266	0.36196	0.29918	0.26299	0.30391	0.43903	0.32646	0.2455	0.1771	0.35226	0.28362	0.29491	0.27598	0.24482	0.28433	0.3268	0.35155	0.30544	0.25853	0.33662	0.31145	0.43722	0.35551	0.41316	0.51529	0.28445	0.18914	0.25225	0.28319	0.27295	0.22578	0.17007
1002.4	0.25013	0.29678	0.28647	0.30046	0.34247	0.34988	0.29734	0.27127	0.31766	0.44358	0.33289	0.25206	0.17983	0.35401	0.27954	0.29835	0.27834	0.25431	0.2834	0.33212	0.35579	0.31391	0.26325	0.3362	0.32715	0.43174	0.34045	0.4016	0.51813	0.28272	0.19389	0.25814	0.28392	0.27947	0.22476	0.16584
1003.3	0.26379	0.28874	0.28248	0.29922	0.34653	0.36179	0.30013	0.27274	0.34427	0.42811	0.34664	0.27275	0.18483	0.34583	0.28047	0.30072	0.28225	0.26877	0.28746	0.33163	0.35516	0.31485	0.26663	0.34384	0.34446	0.42786	0.32876	0.40246	0.50856	0.29676	0.1955	0.25946	0.28837	0.27656	0.22604	0.17503
1004.3	0.26019	0.28952	0.28996	0.3079	0.33711	0.35423	0.28808	0.26642	0.34372	0.43503	0.35119	0.27873	0.18809	0.34808	0.2906	0.30024	0.28117	0.26858	0.28965	0.33037	0.3516	0.32681	0.25787	0.35198	0.35806	0.44346	0.34159	0.3994	0.51088	0.31023	0.19704	0.26566	0.28602	0.28183	0.23335	0.17256
1005.2	0.28358	0.29971	0.28961	0.33059	0.34476	0.3532	0.29704	0.28113	0.36646	0.45349	0.33952	0.25841	0.1965	0.36135	0.3019	0.30818	0.29358	0.2729	0.29119	0.32651	0.36384	0.33727	0.25655	0.35527	0.37903	0.44092	0.33474	0.42167	0.52088	0.314	0.19961	0.27467	0.29789	0.29523	0.23967	0.16936
1006.1	0.27324	0.32068	0.28249	0.33121	0.33842	0.36672	0.31132	0.27075	0.35004	0.42434	0.34438	0.24636	0.19611	0.36806	0.30104	0.31658	0.29075	0.27673	0.2891	0.31891	0.35668	0.33679	0.25683	0.35497	0.39422	0.45717	0.34049	0.43686	0.52764	0.32413	0.20353	0.27472	0.30027	0.29284	0.24546	0.16845
1007.1	0.26208	0.32737	0.26681	0.33438	0.31188	0.35577	0.32162	0.26374	0.3423	0.42466	0.34537	0.25101	0.19748	0.37527	0.30407	0.32208	0.28883	0.27764	0.28733	0.31294	0.35522	0.33245	0.25955	0.37108	0.40134	0.45597	0.33434	0.45618	0.51527	0.32953	0.21256	0.27025	0.30569	0.29813	0.25258	0.17057
1008	0.27429	0.32519	0.28276	0.33915	0.31174	0.34512	0.33259	0.28537	0.33889	0.44065	0.35354	0.24352	0.20358	0.38797	0.31086	0.32824	0.29221	0.28267	0.28593	0.31641	0.36592	0.34574	0.26795	0.38087	0.40178	0.45132	0.34736	0.47208	0.53044	0.3244	0.224	0.27659	0.31269	0.30648	0.25737	0.17096
1008.9	0.29204	0.32183	0.28435	0.34614	0.32344	0.37197	0.3463	0.31328	0.3652	0.44714	0.36253	0.25973	0.21414	0.3993	0.31504	0.33728	0.30311	0.30184	0.28658	0.32214	0.37849	0.34263	0.28316	0.3858	0.40911	0.44482	0.3555	0.49723	0.55181	0.34281	0.23627	0.2852	0.31968	0.30912	0.26087	0.18238
1009.9	0.28842	0.31086	0.28023	0.32765	0.31155	0.3871	0.35344	0.33536	0.35688	0.45033	0.37885	0.29724	0.22586	0.4015	0.31845	0.3391	0.29504	0.31586	0.28951	0.33144	0.37252	0.34974	0.2854	0.39522	0.41573	0.45619	0.37116	0.49386	0.52873	0.36147	0.23929	0.29116	0.31606	0.31251	0.26625	0.18967
1010.8	0.30987	0.31688	0.28913	0.32701	0.3176	0.38901	0.35935	0.36827	0.37341	0.47109	0.39866	0.325	0.24321	0.41103	0.32612	0.34747	0.30477	0.31934	0.29609	0.34135	0.38123	0.35971	0.30102	0.40843	0.4129	0.46754	0.38752	0.49534	0.52126	0.3581	0.24763	0.30476	0.32358	0.32123	0.27076	0.20496
1011.7	0.34436	0.31357	0.30868	0.31587	0.33522	0.39971	0.34113	0.38838	0.39688	0.47994	0.40676	0.34925	0.25422	0.42319	0.33582	0.34705	0.31555	0.3297	0.30383	0.34477	0.39699	0.36936	0.30837	0.40838	0.41397	0.45984	0.40607	0.48562	0.52621	0.36913	0.25498	0.31527	0.33295	0.32717	0.27851	0.2162
1012.7	0.34137	0.31231	0.31127	0.30503	0.32603	0.39702	0.33046	0.38906	0.39424	0.47256	0.40867	0.35861	0.25883	0.42878	0.33813	0.34986	0.31956	0.33194	0.31256	0.34714	0.4047	0.37238	0.30763	0.41539	0.40421	0.46153	0.41318	0.4844	0.51375	0.37696	0.25712	0.32319	0.33227	0.32894	0.29072	0.22306
1013.6	0.34641	0.31619	0.33054	0.29749	0.31957	0.36683	0.33649	0.39878	0.3968	0.45844	0.41507	0.37089	0.26256	0.43727	0.34593	0.35775	0.31732	0.32418	0.31422	0.35373	0.40858	0.38238	0.30814	0.42245	0.41054	0.44897	0.44141	0.49559	0.50848	0.36843	0.26036	0.33299	0.34046	0.33233	0.30053	0.22872
1014.5	0.34498	0.32132	0.34234	0.29925	0.32718	0.35333	0.31252	0.38876	0.42126	0.45878	0.4238	0.36075	0.26365	0.44119	0.34871	0.3638	0.33027	0.33072	0.3239	0.35351	0.41802	0.38539	0.31833	0.42649	0.41273	0.46876	0.45069	0.49314	0.53795	0.36475	0.26846	0.338	0.34674	0.33187	0.31019	0.22815
1015.5	0.34011	0.30596	0.33682	0.29703	0.32056	0.35501	0.32094	0.38407	0.43057	0.45705	0.41246	0.37375	0.26619	0.44908	0.35222	0.36749	0.33896	0.34204	0.33177	0.35743	0.42908	0.39492	0.32458	0.4269	0.42021	0.44907	0.43179	0.49263	0.54656	0.35565	0.27921	0.3385	0.34825	0.33482	0.31576	0.23286
1016.4	0.32411	0.31185	0.33128	0.3041	0.32452	0.34436	0.34432	0.38437	0.41951	0.46149	0.39576	0.36799	0.26854	0.45103	0.35899	0.37349	0.34833	0.34139	0.33249	0.36542	0.42547	0.4005	0.32492	0.43023	0.4463	0.46629	0.43691	0.50403	0.5549	0.35373	0.28156	0.34159	0.34429	0.33546	0.3173	0.23312
1017.3	0.33532	0.32323	0.32217	0.3089	0.33108	0.34798	0.36803	0.3934	0.42582	0.47265	0.39525	0.37986	0.27651	0.46021	0.36877	0.37806	0.35395	0.35873	0.33679	0.36811	0.42987	0.40496	0.33132	0.43033	0.48481	0.475	0.44784	0.49739	0.55602	0.35818	0.29072	0.34198	0.35338	0.33716	0.3224	0.24243
1018.3	0.32995	0.31792	0.298	0.30492	0.33937	0.35053	0.37553	0.39336	0.41595	0.48517	0.39423	0.37298	0.28148	0.46571	0.3697	0.37979	0.36822	0.37452	0.34629	0.36864	0.43901	0.40975	0.33965	0.43398	0.46578	0.49885	0.42211	0.48808	0.56435	0.35556	0.29702	0.33746	0.36152	0.3437	0.3294	0.24743
1019.2	0.33374	0.31466	0.29999	0.29557	0.33107	0.34121	0.3806	0.3899	0.39022	0.46336	0.37966	0.37839	0.27991	0.47234	0.36577	0.38009	0.36923	0.37066	0.33977	0.36581	0.44449	0.41281	0.33621	0.43628	0.4748	0.49056	0.41067	0.50895	0.55949	0.36206	0.30232	0.33331	0.36133	0.3383	0.32392	0.24956
1020.1	0.33139	0.32804	0.31275	0.29198	0.33634	0.33339	0.38134	0.38352	0.38709	0.45653	0.3903	0.37883	0.27771	0.47569	0.37439	0.38344	0.38208	0.37414	0.34114	0.37646	0.44582	0.41698	0.33225	0.44507	0.45964	0.49625	0.44827	0.50934	0.56182	0.36939	0.30404	0.33876	0.36537	0.34708	0.33003	0.2546
1021.1	0.33902	0.33302	0.32076	0.29437	0.33375	0.33483	0.37914	0.3959	0.4043	0.43624	0.4001	0.37982	0.28423	0.49217	0.37533	0.39754	0.38601	0.38814	0.34855	0.38969	0.45815	0.42212	0.34674	0.44932	0.44563	0.51913	0.45698	0.51973	0.57184	0.38239	0.31199	0.35059	0.37557	0.35536	0.34085	0.26584
1022	0.3397	0.32556	0.31798	0.29375	0.33587	0.33732	0.36503	0.41214	0.39592	0.4306	0.39618	0.37565	0.2854	0.49988	0.37472	0.40689	0.39524	0.38459	0.35266	0.40915	0.46555	0.42705	0.34859	0.45494	0.4254	0.51769	0.4562	0.53424	0.57589	0.38015	0.31682	0.35998	0.38392	0.3687	0.34673	0.26907
1022.9	0.35375	0.32738	0.33957	0.29397	0.34297	0.3524	0.37141	0.42271	0.3903	0.44407	0.38857	0.3948	0.29631	0.51094	0.39072	0.42076	0.41276	0.39409	0.36395	0.4248	0.46852	0.43797	0.35436	0.46663	0.45716	0.52586	0.46706	0.51536	0.60548	0.39353	0.32162	0.36894	0.38248	0.37572	0.3516	0.27698
1023.9	0.35791	0.32643	0.33367	0.29032	0.3619	0.37355	0.37725	0.42421	0.38519	0.46132	0.38579	0.40568	0.30469	0.52142	0.40568	0.43039	0.4257	0.41385	0.37678	0.44227	0.47382	0.45039	0.36262	0.47459	0.45141	0.5253	0.48107	0.49915	0.63755	0.39847	0.32414	0.37125	0.38534	0.38967	0.36498	0.29354
1024.8	0.37352	0.32247	0.33842	0.29896	0.37121	0.38633	0.38223	0.4401	0.40789	0.46631	0.38734	0.40258	0.31651	0.53935	0.41276	0.44338	0.43875	0.42914	0.39184	0.4458	0.49051	0.45503	0.38139	0.48384	0.44863	0.54354	0.48074	0.51461	0.64429	0.40949	0.33302	0.37616	0.3908	0.39126	0.3815	0.30367
1025.7	0.37776	0.32641	0.32052	0.2926	0.36879	0.39164	0.37511	0.43089	0.38501	0.48474	0.39573	0.40719	0.32474	0.54616	0.41504	0.44411	0.45223	0.43416	0.40271	0.44552	0.49526	0.46467	0.37774	0.4905	0.44698	0.54639	0.46777	0.49984	0.64555	0.40318	0.33324	0.3744	0.39199	0.3981	0.39061	0.31161
1026.7	0.36984	0.32425	0.32156	0.30827	0.38393	0.40242	0.37643	0.39919	0.41516	0.48022	0.38489	0.40572	0.33333	0.55367	0.4224	0.44847	0.46643	0.4499	0.40933	0.44903	0.50823	0.48228	0.38785	0.49486	0.42163	0.54143	0.47616	0.50796	0.65351	0.40574	0.32942	0.37183	0.39743	0.3986	0.39473	0.32172
1027.6	0.36791	0.33575	0.31501	0.31259	0.36678	0.40331	0.35654	0.38446	0.39589	0.46724	0.39759	0.40296	0.33651	0.56128	0.41897	0.45287	0.46509	0.4572	0.40367	0.45214	0.51251	0.48238	0.38813	0.49166	0.42273	0.54815	0.48939	0.55214	0.60811	0.40441	0.33229	0.36716	0.39765	0.40621	0.40896	0.32626
1028.5	0.38764	0.34527	0.32396	0.32224	0.3668	0.39826	0.35955	0.3914	0.41453	0.47285	0.40594	0.39338	0.3506	0.56792	0.42276	0.45989	0.47466	0.45759	0.40852	0.45592	0.5169	0.48343	0.38951	0.48968	0.45581	0.56357	0.5043	0.5673	0.56244	0.38879	0.32468	0.37543	0.40604	0.41187	0.4174	0.32609
1029.4	0.38205	0.34684	0.33349	0.31679	0.36857	0.39654	0.34445	0.37115	0.40028	0.48157	0.40592	0.39427	0.3567	0.56662	0.43485	0.46604	0.47997	0.459	0.41472	0.4631	0.52155	0.49107	0.38144	0.4875	0.48981	0.53265	0.53233	0.57978	0.56789	0.39187	0.32141	0.36986	0.4169	0.42973	0.42078	0.32804
1030.4	0.3878	0.33885	0.343	0.32245	0.38042	0.4094	0.35554	0.34182	0.41245	0.47199	0.40121	0.39699	0.36088	0.56578	0.43881	0.47371	0.48226	0.4641	0.41706	0.46668	0.52087	0.48826	0.38112	0.48852	0.4971	0.52374	0.55087	0.59956	0.56265	0.37929	0.32093	0.36481	0.42141	0.4286	0.41971	0.33599
1031.3	0.38784	0.35268	0.35214	0.30102	0.38177	0.39944	0.37056	0.334	0.38373	0.47222	0.42405	0.39713	0.36032	0.56379	0.44058	0.47405	0.48412	0.46547	0.43202	0.46708	0.51448	0.477	0.37021	0.49024	0.51289	0.54393	0.54535	0.58035	0.56161	0.37459	0.32062	0.36457	0.41974	0.4365	0.41889	0.33684
1032.2	0.39116	0.3404	0.34824	0.30313	0.39309	0.38432	0.38403	0.33006	0.39274	0.4652	0.40561	0.37226	0.36509	0.5569	0.44458	0.47137	0.49261	0.45908	0.44635	0.47056	0.51132	0.47507	0.36536	0.48697	0.5068	0.51733	0.53352	0.5565	0.58265	0.36172	0.31564	0.36575	0.42346	0.43214	0.40198	0.33081
1033.2	0.36723	0.34097	0.34788	0.30693	0.39331	0.38985	0.36991	0.30895	0.384	0.43833	0.42091	0.36374	0.35929	0.55688	0.43958	0.4707	0.49138	0.45619	0.4446	0.47108	0.51638	0.46792	0.36608	0.4865	0.47354	0.52191	0.51901	0.55579	0.60964	0.36671	0.3135	0.35952	0.41994	0.4284	0.39525	0.3296
1034.1	0.3712	0.34094	0.32902	0.31863	0.39363	0.39581	0.38127	0.33054	0.37088	0.43732	0.40646	0.33904	0.35696	0.55445	0.42794	0.4657	0.4919	0.46527	0.45002	0.47491	0.50101	0.47223	0.3652	0.48227	0.45868	0.5556	0.48384	0.52899	0.5907	0.35658	0.30757	0.36348	0.40161	0.42628	0.3913	0.3244
1035	0.35575	0.33148	0.33017	0.30614	0.40005	0.38278	0.37643	0.34048	0.36089	0.44422	0.38798	0.3215	0.35605	0.54815	0.4293	0.46119	0.49222	0.45757	0.44896	0.47451	0.49996	0.47354	0.35294	0.47364	0.45418	0.53354	0.47368	0.52046	0.59534	0.35033	0.30697	0.3634	0.39617	0.42887	0.38004	0.30876
1036	0.35356	0.32924	0.31887	0.3084	0.38152	0.37885	0.35744	0.34167	0.37124	0.43594	0.36732	0.31828	0.35144	0.54727	0.426	0.46435	0.47799	0.44217	0.43895	0.46988	0.4908	0.46968	0.35612	0.46966	0.46302	0.53785	0.46933	0.52362	0.57714	0.34657	0.3022	0.35404	0.38811	0.41875	0.3758	0.30308
1036.9	0.33296	0.33226	0.30339	0.30401	0.37607	0.36837	0.32464	0.33216	0.37791	0.43229	0.35049	0.31745	0.33766	0.54018	0.41618	0.46706	0.46215	0.42485	0.42988	0.46327	0.4831	0.46221	0.34971	0.45771	0.45894	0.55935	0.47662	0.54649	0.58223	0.32783	0.2913	0.34459	0.37476	0.4096	0.3704	0.29217
1037.8	0.32597	0.32711	0.29763	0.29372	0.37236	0.34771	0.32562	0.31424	0.38996	0.43243	0.34217	0.30061	0.33327	0.52484	0.40791	0.46226	0.45379	0.41111	0.42551	0.45383	0.4747	0.46349	0.34499	0.4409	0.47168	0.54574	0.48779	0.53404	0.58709	0.30853	0.28072	0.33205	0.3625	0.40367	0.36241	0.27735
1038.8	0.31454	0.30745	0.28807	0.28043	0.36177	0.31899	0.30693	0.28708	0.39348	0.42204	0.35639	0.30509	0.32611	0.5071	0.39151	0.45186	0.42425	0.38515	0.41097	0.44248	0.47748	0.44274	0.33606	0.43136	0.47082	0.53946	0.48099	0.54716	0.57655	0.28785	0.26494	0.31277	0.36564	0.38566	0.35173	0.26483
1039.7	0.30513	0.3049	0.27386	0.28937	0.33546	0.30346	0.27892	0.26218	0.39942	0.41939	0.36625	0.30514	0.307	0.48601	0.37552	0.4421	0.40648	0.37319	0.3941	0.43319	0.46594	0.42485	0.3298	0.41904	0.46419	0.56665	0.46299	0.55369	0.57169	0.28792	0.23802	0.29724	0.36027	0.36771	0.3463	0.25236
1040.6	0.29378	0.29314	0.25965	0.28194	0.35103	0.2972	0.27469	0.24568	0.38204	0.42501	0.36541	0.29233	0.29472	0.46625	0.36461	0.42601	0.4007	0.36549	0.38481	0.42932	0.46145	0.41284	0.31666	0.40311	0.45111	0.56562	0.45738	0.54803	0.60306	0.27678	0.22481	0.28513	0.3547	0.35681	0.33153	0.23619
1041.5	0.28026	0.26734	0.25454	0.27203	0.34851	0.30536	0.27716	0.22205	0.37908	0.42423	0.38144	0.30487	0.28875	0.4445	0.34985	0.40266	0.38365	0.35515	0.3741	0.41062	0.44886	0.39782	0.29745	0.39262	0.44654	0.57192	0.45298	0.53433	0.59324	0.27838	0.2138	0.26972	0.35255	0.34291	0.31702	0.22827
1042.5	0.28772	0.27819	0.23947	0.26906	0.34622	0.31729	0.26945	0.23141	0.37158	0.4243	0.36153	0.29736	0.27385	0.43498	0.34658	0.39317	0.37252	0.35415	0.36528	0.40893	0.43055	0.38087	0.29003	0.39149	0.44425	0.57958	0.4369	0.56202	0.58463	0.28785	0.21512	0.27088	0.3559	0.32478	0.30115	0.22304
1043.4	0.27337	0.27672	0.22865	0.27025	0.32934	0.34457	0.27017	0.20792	0.37121	0.39954	0.3381	0.30418	0.25939	0.4177	0.34443	0.38393	0.36527	0.34945	0.34626	0.39475	0.40188	0.35989	0.27755	0.38097	0.45463	0.57209	0.44923	0.55756	0.61101	0.29912	0.21312	0.25638	0.34288	0.30908	0.27677	0.21702
1044.3	0.26911	0.26478	0.22292	0.28106	0.3385	0.33887	0.29449	0.21614	0.35934	0.39373	0.32167	0.29593	0.25007	0.4056	0.34016	0.37535	0.35978	0.33193	0.34432	0.38132	0.38556	0.35639	0.27313	0.37392	0.45671	0.5483	0.45863	0.5565	0.61654	0.28158	0.22002	0.2537	0.32889	0.30178	0.25878	0.21085
1045.2	0.27754	0.2504	0.23411	0.28928	0.32858	0.34075	0.29019	0.21042	0.34816	0.39411	0.32595	0.29722	0.24171	0.39201	0.32534	0.37675	0.34561	0.31728	0.33483	0.36578	0.36748	0.34935	0.265	0.36192	0.45808	0.52426	0.45903	0.55932	0.58384	0.26942	0.21286	0.24468	0.3161	0.29339	0.25447	0.20202
1046.2	0.27677	0.25671	0.2325	0.29247	0.32213	0.32227	0.27588	0.21748	0.33313	0.39	0.30299	0.28914	0.22777	0.37854	0.32049	0.37355	0.33511	0.30917	0.31835	0.35604	0.35931	0.34819	0.26706	0.3538	0.44058	0.49311	0.46187	0.56215	0.58488	0.26018	0.20687	0.24251	0.30095	0.28479	0.24497	0.19121
1047.1	0.26815	0.21793	0.22353	0.28966	0.31368	0.30211	0.28518	0.20011	0.32662	0.40226	0.29238	0.2963	0.21829	0.35945	0.30536	0.35878	0.32035	0.28885	0.30089	0.33596	0.35015	0.33546	0.2496	0.34087	0.43504	0.44521	0.44138	0.54182	0.57823	0.24068	0.19489	0.21944	0.2839	0.28124	0.23517	0.17986
1048	0.25623	0.21719	0.22249	0.28031	0.30136	0.27693	0.27274	0.19583	0.31332	0.4133	0.29629	0.28159	0.20346	0.35237	0.29133	0.3413	0.30708	0.27553	0.28818	0.32841	0.35109	0.33669	0.23963	0.32301	0.3998	0.42596	0.40389	0.52343	0.54775	0.22672	0.18511	0.21731	0.27819	0.27369	0.22972	0.16367
1049	0.25643	0.22172	0.22013	0.25778	0.30024	0.27635	0.26099	0.17665	0.31426	0.38381	0.30738	0.29057	0.19526	0.33916	0.27629	0.32442	0.2883	0.26477	0.2752	0.31669	0.34742	0.3212	0.23203	0.31301	0.39102	0.42896	0.37708	0.5004	0.53487	0.232	0.17869	0.20605	0.27603	0.25985	0.22602	0.15369
1049.9	0.24539	0.22635	0.20331	0.2605	0.29138	0.27591	0.25577	0.17995	0.32581	0.3588	0.28521	0.29183	0.18047	0.32849	0.26862	0.30592	0.28019	0.26054	0.26124	0.30906	0.33066	0.31471	0.22598	0.30405	0.38453	0.42323	0.36628	0.49613	0.54705	0.23173	0.17565	0.20995	0.26923	0.24514	0.21437	0.13735
1050.8	0.24591	0.21636	0.21953	0.25518	0.28613	0.28868	0.2664	0.17872	0.31021	0.33843	0.28725	0.28279	0.16488	0.32512	0.26359	0.29417	0.27338	0.25239	0.25126	0.30426	0.31771	0.2994	0.22012	0.29594	0.3762	0.41978	0.3681	0.4765	0.52795	0.2352	0.16844	0.20746	0.26546	0.22886	0.20952	0.1261
1051.7	0.24108	0.22786	0.2194	0.24343	0.26877	0.29217	0.25186	0.182	0.29199	0.31511	0.28177	0.28514	0.15431	0.32138	0.25713	0.28254	0.25883	0.24031	0.24333	0.29301	0.30702	0.29191	0.20892	0.2886	0.37499	0.46472	0.37452	0.43884	0.5024	0.2251	0.16525	0.21094	0.25687	0.2197	0.19974	0.12316
1052.7	0.22442	0.21945	0.22113	0.24449	0.27969	0.27103	0.24919	0.17994	0.28366	0.30558	0.26791	0.28215	0.14274	0.30705	0.25152	0.27419	0.25139	0.2206	0.23345	0.27607	0.29035	0.27964	0.20309	0.28662	0.37239	0.47431	0.40253	0.44964	0.51578	0.21996	0.16041	0.20526	0.25079	0.19796	0.19655	0.11697
1053.6	0.21786	0.20689	0.21445	0.2508	0.25533	0.26874	0.22704	0.18369	0.27046	0.305	0.26207	0.27603	0.13657	0.29943	0.23922	0.26677	0.24023	0.2137	0.21265	0.26588	0.27815	0.27233	0.19544	0.28188	0.37508	0.45776	0.39996	0.44217	0.50039	0.21634	0.15018	0.20066	0.23786	0.18237	0.18865	0.1166
1054.5	0.20789	0.20638	0.22447	0.24811	0.23034	0.25397	0.20936	0.18533	0.25378	0.30942	0.27678	0.27469	0.13721	0.29571	0.23459	0.26167	0.22329	0.20281	0.19447	0.24647	0.27371	0.25757	0.19691	0.27451	0.37846	0.48432	0.40344	0.45053	0.48697	0.20774	0.14527	0.18469	0.23311	0.17025	0.18629	0.11608
1055.4	0.19801	0.20609	0.19775	0.25129	0.20658	0.23191	0.20356	0.1703	0.27291	0.31504	0.2781	0.27572	0.1427	0.28573	0.21534	0.25078	0.20949	0.18598	0.1838	0.23097	0.26461	0.2509	0.18612	0.26831	0.39748	0.47371	0.38094	0.44208	0.47329	0.19692	0.14691	0.17261	0.22315	0.16149	0.1835	0.11596
1056.4	0.19357	0.20154	0.19862	0.26292	0.20276	0.2308	0.20637	0.15559	0.2736	0.30012	0.27925	0.28631	0.14806	0.27697	0.20908	0.24068	0.20079	0.18088	0.17197	0.21678	0.25316	0.23736	0.19058	0.26111	0.41097	0.45506	0.39243	0.47576	0.49584	0.20576	0.15069	0.16086	0.21439	0.14637	0.18197	0.11278
1057.3	0.20352	0.20214	0.19498	0.26212	0.19868	0.2426	0.19676	0.13698	0.28801	0.30813	0.26819	0.28715	0.14978	0.2769	0.20522	0.23702	0.19451	0.17677	0.16186	0.20718	0.25297	0.23217	0.17826	0.25398	0.3966	0.45245	0.37525	0.4595	0.49109	0.20061	0.15335	0.15266	0.215	0.15071	0.16989	0.11343
1058.2	0.20473	0.19353	0.19548	0.24912	0.19857	0.23828	0.19059	0.14571	0.28903	0.30062	0.2506	0.26869	0.14473	0.26501	0.20279	0.2277	0.19248	0.15769	0.15894	0.19347	0.24125	0.22084	0.16687	0.23711	0.38315	0.43883	0.40833	0.45882	0.49179	0.19517	0.1549	0.14244	0.20971	0.14984	0.16651	0.10145
1059.2	0.20763	0.17238	0.16765	0.24295	0.2042	0.24125	0.18648	0.14812	0.30342	0.30016	0.23184	0.24306	0.13943	0.25178	0.1952	0.21922	0.18854	0.1411	0.14856	0.19136	0.24162	0.21407	0.15022	0.23074	0.35841	0.39744	0.38507	0.44863	0.48379	0.1961	0.15917	0.14557	0.21451	0.14539	0.15483	0.098844
1060.1	0.21027	0.16719	0.1603	0.24865	0.21067	0.25317	0.1715	0.1641	0.29676	0.30176	0.23294	0.23359	0.13147	0.24687	0.19465	0.21766	0.18405	0.14134	0.14214	0.18897	0.24191	0.20395	0.14531	0.2185	0.3447	0.40076	0.36908	0.45353	0.50382	0.19924	0.15751	0.13841	0.21382	0.14221	0.15241	0.10105
1061	0.20316	0.15739	0.15532	0.25637	0.21054	0.25065	0.16461	0.18025	0.28592	0.31663	0.22669	0.23716	0.12381	0.23641	0.19225	0.22146	0.18402	0.12992	0.13701	0.18167	0.23742	0.20573	0.13733	0.21703	0.32524	0.37862	0.3509	0.44967	0.49804	0.19434	0.15195	0.14032	0.21479	0.1468	0.14619	0.097832
1061.9	0.20692	0.14965	0.14191	0.25659	0.2079	0.24023	0.15634	0.21014	0.25472	0.31115	0.23697	0.23669	0.12217	0.22396	0.18092	0.21608	0.17528	0.11816	0.1311	0.17745	0.22968	0.19684	0.13354	0.20932	0.35343	0.37551	0.33005	0.4592	0.49202	0.19152	0.15092	0.13778	0.20579	0.13641	0.14124	0.09375
1062.8	0.20852	0.15856	0.14888	0.2613	0.21461	0.23543	0.15822	0.2164	0.24751	0.32652	0.23053	0.25367	0.12378	0.23001	0.18451	0.21432	0.16587	0.12076	0.12582	0.1796	0.23047	0.19893	0.1293	0.21039	0.33948	0.39854	0.32401	0.45776	0.50484	0.17776	0.1575	0.14189	0.20877	0.13886	0.12755	0.097395
1063.8	0.19978	0.17068	0.15762	0.25434	0.21058	0.2414	0.16217	0.20243	0.24691	0.31912	0.23846	0.26385	0.11763	0.22752	0.18233	0.20769	0.15789	0.12091	0.12902	0.16111	0.22447	0.19702	0.12969	0.20653	0.33336	0.40505	0.33009	0.44218	0.50327	0.18864	0.16075	0.13155	0.19823	0.14015	0.11977	0.1054
1064.7	0.20897	0.172	0.15983	0.24577	0.21491	0.24707	0.19386	0.20399	0.23378	0.30828	0.23552	0.27697	0.1196	0.22124	0.18399	0.19842	0.1555	0.11825	0.13486	0.15266	0.21892	0.19427	0.13164	0.20649	0.34036	0.39596	0.33279	0.42807	0.50071	0.18153	0.16543	0.13378	0.19614	0.1411	0.11333	0.10223
1065.6	0.20486	0.18398	0.15445	0.24585	0.2176	0.24725	0.19417	0.20587	0.23873	0.30346	0.25361	0.25883	0.11485	0.22545	0.18402	0.19165	0.14705	0.12224	0.13502	0.15377	0.22338	0.18758	0.13325	0.19854	0.31788	0.40842	0.34372	0.41663	0.48349	0.1841	0.1684	0.13632	0.20304	0.13082	0.12317	0.094085
1066.5	0.21038	0.18388	0.16648	0.24378	0.20569	0.27128	0.20809	0.20644	0.25532	0.29207	0.26268	0.26716	0.10868	0.22783	0.18529	0.1872	0.1445	0.13208	0.13819	0.1497	0.21968	0.18768	0.13849	0.1961	0.32026	0.40412	0.38475	0.40566	0.47446	0.18929	0.17357	0.12972	0.20168	0.13017	0.13245	0.10081
1067.5	0.20171	0.18537	0.16108	0.2385	0.21322	0.27965	0.19977	0.2104	0.25781	0.29637	0.2709	0.25361	0.1108	0.21771	0.18345	0.18686	0.14895	0.13586	0.13481	0.15174	0.2139	0.17667	0.14365	0.19135	0.33782	0.37687	0.3845	0.40468	0.48204	0.19407	0.16938	0.13439	0.19637	0.12124	0.14291	0.10389
1068.4	0.20176	0.18099	0.16254	0.23962	0.22149	0.2704	0.20488	0.22342	0.24847	0.29687	0.27377	0.27332	0.11112	0.21499	0.18228	0.1768	0.15437	0.1353	0.13039	0.1522	0.21329	0.16898	0.14286	0.19303	0.35147	0.37393	0.40513	0.39347	0.51369	0.17502	0.16355	0.13355	0.1964	0.11358	0.14585	0.10743
1069.3	0.195	0.17477	0.17063	0.25304	0.22128	0.25963	0.19499	0.2141	0.25652	0.29995	0.28665	0.27649	0.11107	0.21262	0.1787	0.17871	0.15697	0.13454	0.12474	0.1558	0.20925	0.16938	0.141	0.19463	0.3414	0.37649	0.40584	0.40758	0.50588	0.17176	0.16779	0.13143	0.1973	0.11291	0.14168	0.11089
1070.2	0.20161	0.15634	0.17326	0.24741	0.20797	0.26039	0.18837	0.20833	0.25064	0.31234	0.29853	0.28571	0.10775	0.20282	0.1803	0.1714	0.15393	0.12946	0.12531	0.1541	0.20351	0.1701	0.13863	0.19524	0.36401	0.36023	0.42427	0.41243	0.50253	0.16835	0.16897	0.11781	0.18703	0.11738	0.13131	0.11508
1071.2	0.19528	0.16055	0.17269	0.25257	0.21285	0.24337	0.17882	0.21842	0.23728	0.31334	0.30872	0.28226	0.1115	0.19961	0.17968	0.16721	0.15299	0.12606	0.12845	0.15043	0.20761	0.15684	0.13594	0.1963	0.36038	0.36002	0.39438	0.42386	0.51481	0.16426	0.16233	0.1193	0.18196	0.10835	0.12705	0.11661
1072.1	0.20029	0.16417	0.17969	0.25602	0.2166	0.23121	0.19752	0.23124	0.24201	0.33847	0.32041	0.30379	0.10393	0.20275	0.1848	0.16331	0.15	0.12271	0.13486	0.14922	0.21319	0.16663	0.13994	0.20655	0.35536	0.37196	0.40187	0.41725	0.52436	0.16376	0.16031	0.11239	0.18722	0.11865	0.12835	0.1233
1073	0.19643	0.16388	0.17862	0.25646	0.19927	0.21585	0.19243	0.23145	0.22776	0.33738	0.3209	0.28654	0.10268	0.20034	0.17908	0.15787	0.14164	0.12112	0.13021	0.14738	0.20659	0.1591	0.13247	0.20064	0.3752	0.39422	0.39673	0.44962	0.50288	0.16076	0.15184	0.105	0.17985	0.11674	0.12232	0.11286
1073.9	0.20584	0.18622	0.18419	0.25251	0.206	0.21948	0.19612	0.25138	0.22621	0.36492	0.32639	0.27977	0.096568	0.2027	0.18759	0.15796	0.13419	0.12592	0.12838	0.14313	0.20854	0.16777	0.1347	0.19866	0.38329	0.41211	0.40859	0.46615	0.50672	0.16705	0.14434	0.10291	0.17977	0.11626	0.12304	0.11543
1074.9	0.20117	0.20154	0.19413	0.24138	0.22231	0.20822	0.1993	0.25028	0.23352	0.35692	0.3384	0.27207	0.093092	0.20628	0.17827	0.16313	0.13539	0.12357	0.12179	0.14543	0.21863	0.16154	0.14293	0.19575	0.36836	0.42586	0.39349	0.46367	0.51972	0.15449	0.13924	0.10182	0.18819	0.11185	0.1241	0.11707
1075.8	0.20297	0.1941	0.19981	0.23903	0.21295	0.2044	0.2266	0.25306	0.24101	0.36135	0.32584	0.28092	0.084093	0.20549	0.17323	0.16345	0.12566	0.11523	0.11277	0.14597	0.21313	0.17093	0.14064	0.19534	0.36587	0.42701	0.41141	0.47631	0.53522	0.14887	0.13862	0.11055	0.18512	0.12586	0.11723	0.11026
1076.7	0.20157	0.18193	0.18983	0.23537	0.19098	0.21196	0.21614	0.23301	0.22013	0.33404	0.33365	0.27762	0.081708	0.20509	0.16031	0.15865	0.11151	0.11172	0.10778	0.13691	0.20456	0.1669	0.13684	0.18579	0.38155	0.45956	0.38562	0.505	0.50157	0.14975	0.13441	0.095274	0.17106	0.11302	0.10464	0.10118
1077.6	0.21662	0.19216	0.18755	0.22829	0.20853	0.22863	0.21499	0.24322	0.23213	0.34896	0.33042	0.28811	0.085091	0.20713	0.16075	0.16355	0.11263	0.11502	0.10817	0.13774	0.20285	0.16804	0.13503	0.18765	0.38364	0.46136	0.3909	0.50641	0.51159	0.15935	0.13364	0.092894	0.16499	0.11066	0.1026	0.095005
1078.6	0.20646	0.17882	0.17566	0.21318	0.19402	0.21203	0.20522	0.23287	0.22742	0.33544	0.32803	0.27213	0.088712	0.20384	0.14682	0.15234	0.10712	0.10293	0.10574	0.13397	0.19829	0.15081	0.1257	0.17835	0.39724	0.46614	0.39181	0.49685	0.51937	0.14304	0.13221	0.084663	0.15727	0.10602	0.093725	0.090412
1079.5	0.21434	0.17558	0.16684	0.21528	0.19011	0.21578	0.20974	0.24614	0.22009	0.33156	0.30591	0.2782	0.091958	0.20154	0.13803	0.15194	0.10122	0.10177	0.11036	0.12912	0.18271	0.1518	0.11387	0.17377	0.41659	0.47918	0.36309	0.508	0.53112	0.1525	0.12921	0.075822	0.14414	0.095949	0.090332	0.091301
1080.4	0.20916	0.18624	0.1617	0.21246	0.21099	0.20525	0.17927	0.23902	0.22216	0.32061	0.30267	0.26884	0.094031	0.20595	0.14099	0.1554	0.10789	0.10438	0.10907	0.13699	0.18241	0.14926	0.1131	0.16872	0.39842	0.50092	0.36957	0.50842	0.53368	0.15144	0.12029	0.067177	0.14529	0.088159	0.087357	0.089739
1081.3	0.20749	0.19207	0.16188	0.20759	0.2209	0.18636	0.19137	0.2272	0.22787	0.31845	0.30143	0.25009	0.094561	0.20352	0.13943	0.15492	0.10539	0.10138	0.10854	0.13087	0.18242	0.14403	0.1075	0.16123	0.39589	0.48481	0.37289	0.49519	0.56155	0.14053	0.11546	0.066523	0.14751	0.087642	0.08037	0.091081
1082.2	0.19186	0.18422	0.16396	0.20466	0.20563	0.18251	0.19434	0.20827	0.21915	0.31112	0.29366	0.25488	0.08711	0.20599	0.13832	0.15826	0.096877	0.094217	0.10886	0.13106	0.18452	0.14757	0.11605	0.16314	0.3897	0.48958	0.37647	0.49392	0.54477	0.12978	0.10894	0.0644	0.15247	0.082142	0.078175	0.093356
1083.2	0.19471	0.1821	0.16626	0.20834	0.21241	0.18488	0.19936	0.19223	0.2038	0.30808	0.26501	0.26149	0.075219	0.20425	0.12517	0.1698	0.099086	0.10254	0.11353	0.12694	0.18116	0.1584	0.11695	0.16057	0.37289	0.45808	0.33049	0.49993	0.53566	0.13314	0.10559	0.06367	0.14668	0.082974	0.069703	0.089399
1084.1	0.18894	0.17056	0.16856	0.20315	0.19713	0.17678	0.17372	0.15856	0.18551	0.31109	0.26525	0.25451	0.072547	0.19591	0.12572	0.16587	0.092465	0.099818	0.10844	0.11981	0.17839	0.15187	0.1156	0.15577	0.35173	0.43738	0.35713	0.49475	0.54096	0.11214	0.097825	0.059858	0.14141	0.081748	0.064617	0.08188
1085	0.19552	0.1659	0.17061	0.20383	0.17934	0.18005	0.1646	0.14155	0.18164	0.31823	0.26716	0.25432	0.076738	0.18825	0.12315	0.15811	0.084513	0.10247	0.10674	0.11417	0.17625	0.1527	0.12067	0.15726	0.3782	0.39807	0.34174	0.47981	0.53234	0.10303	0.098293	0.047429	0.14082	0.080718	0.06373	0.08294
1085.9	0.19006	0.16168	0.17278	0.20803	0.17226	0.18013	0.1541	0.14993	0.18281	0.31243	0.26522	0.24384	0.072138	0.1828	0.11767	0.16213	0.084749	0.089201	0.10175	0.11855	0.17727	0.15085	0.11992	0.15473	0.37589	0.37849	0.34699	0.49629	0.51429	0.092819	0.084848	0.0442	0.13991	0.081683	0.072963	0.073813
1086.8	0.18721	0.15677	0.17162	0.20741	0.17054	0.16866	0.14584	0.14957	0.17945	0.29628	0.26176	0.23667	0.070419	0.17506	0.11304	0.15669	0.077316	0.088472	0.10441	0.11675	0.17305	0.14932	0.1149	0.15476	0.3623	0.36097	0.31654	0.48987	0.52354	0.099089	0.084133	0.038616	0.13683	0.080648	0.076569	0.0746
1087.8	0.17493	0.1391	0.16987	0.19556	0.16245	0.14717	0.12448	0.14873	0.17453	0.26685	0.27351	0.21736	0.06937	0.16499	0.11932	0.14454	0.06261	0.073913	0.094144	0.11374	0.16953	0.13812	0.11532	0.15084	0.35699	0.35858	0.36549	0.46201	0.51442	0.095801	0.077433	0.032088	0.13711	0.070337	0.076164	0.061962
1088.7	0.1758	0.15682	0.16361	0.19022	0.17917	0.14572	0.14275	0.15677	0.18265	0.26811	0.26854	0.21404	0.064998	0.17739	0.11828	0.14142	0.059498	0.075132	0.089981	0.11798	0.17883	0.139	0.11918	0.14863	0.3655	0.39725	0.35471	0.45972	0.49041	0.099993	0.074105	0.035097	0.14126	0.078214	0.071678	0.05408
1089.6	0.17202	0.14476	0.13542	0.17311	0.1798	0.15749	0.14448	0.15673	0.1699	0.25334	0.25004	0.20723	0.058594	0.17436	0.10609	0.13915	0.055335	0.071019	0.084656	0.10589	0.18016	0.13373	0.11796	0.1428	0.36065	0.41459	0.33712	0.4416	0.47657	0.099338	0.063753	0.030376	0.13722	0.072178	0.063744	0.048046
1090.5	0.17051	0.12788	0.11601	0.16285	0.16622	0.16896	0.14535	0.14309	0.14845	0.2634	0.22819	0.22248	0.060305	0.16784	0.10054	0.13074	0.053941	0.084318	0.084739	0.09337	0.17438	0.13814	0.12006	0.15063	0.35673	0.40715	0.32537	0.42203	0.45555	0.10673	0.069065	0.022777	0.13528	0.074288	0.056385	0.046648
1091.5	0.17114	0.11662	0.10879	0.15975	0.1803	0.16325	0.14603	0.13608	0.13917	0.27896	0.23089	0.20427	0.053705	0.15768	0.098629	0.12587	0.054755	0.079186	0.079214	0.092115	0.18062	0.14358	0.1202	0.13705	0.33715	0.39419	0.34566	0.4039	0.45635	0.093747	0.065588	0.023559	0.13211	0.084228	0.04465	0.037897
1092.4	0.17279	0.12019	0.097185	0.15066	0.1889	0.19067	0.15776	0.13264	0.15529	0.30022	0.23243	0.21033	0.055467	0.15979	0.10403	0.12691	0.059516	0.085733	0.080637	0.093709	0.18856	0.15099	0.12041	0.13384	0.3452	0.40051	0.33318	0.40332	0.47131	0.091442	0.063415	0.016223	0.13987	0.092755	0.050011	0.035038
1093.3	0.1599	0.1065	0.089362	0.16467	0.18465	0.17508	0.15051	0.12853	0.15435	0.30027	0.22527	0.22024	0.055061	0.15563	0.09561	0.12296	0.061638	0.086125	0.080565	0.086899	0.18735	0.15649	0.11867	0.14001	0.33252	0.37929	0.30927	0.39128	0.46938	0.096884	0.055831	0.010617	0.13702	0.086712	0.049801	0.03904
1094.2	0.16132	0.1204	0.091143	0.16648	0.18439	0.14599	0.15086	0.12944	0.16612	0.29653	0.22495	0.20755	0.056752	0.15504	0.10045	0.12811	0.06096	0.079313	0.082366	0.094097	0.18848	0.15716	0.11511	0.14599	0.32584	0.38629	0.31743	0.38729	0.45728	0.085302	0.054361	0.01201	0.1376	0.089672	0.05326	0.0371
1095.1	0.15159	0.13291	0.10061	0.16754	0.19583	0.13572	0.15533	0.12905	0.18136	0.27657	0.23466	0.21066	0.052528	0.157	0.10403	0.13372	0.067143	0.07255	0.087233	0.10374	0.19878	0.15207	0.11373	0.14505	0.29428	0.38685	0.3195	0.38573	0.47942	0.092824	0.053263	0.013387	0.14013	0.081415	0.053467	0.043147
1096	0.12882	0.13726	0.095987	0.16849	0.18721	0.125	0.15412	0.13886	0.18216	0.26489	0.23166	0.21194	0.059246	0.16294	0.10447	0.13486	0.068298	0.072679	0.086908	0.10185	0.20269	0.14823	0.11779	0.15234	0.30531	0.39476	0.31429	0.37199	0.45442	0.09468	0.054055	0.019479	0.14603	0.073743	0.052634	0.049995
1097	0.11874	0.14436	0.10711	0.18184	0.17434	0.10652	0.1448	0.13604	0.19149	0.2539	0.23417	0.21045	0.061586	0.16729	0.10204	0.14238	0.069369	0.068136	0.0856	0.10133	0.20859	0.14287	0.12271	0.16433	0.27444	0.41917	0.29499	0.38966	0.44132	0.091539	0.051192	0.024681	0.14221	0.070407	0.054315	0.056367
1097.9	0.11764	0.141	0.10283	0.1693	0.16695	0.11054	0.13618	0.13759	0.21525	0.25688	0.20962	0.18765	0.069769	0.16592	0.11065	0.1526	0.071769	0.063673	0.084562	0.10726	0.21015	0.13609	0.12194	0.15894	0.28847	0.4273	0.29319	0.38299	0.4528	0.097691	0.050997	0.022102	0.14982	0.076431	0.045041	0.047607
1098.8	0.10199	0.12487	0.11987	0.17462	0.16317	0.12654	0.15047	0.14609	0.21483	0.27261	0.21947	0.20179	0.074864	0.16745	0.11992	0.15746	0.081161	0.065735	0.08903	0.10963	0.21436	0.13582	0.12998	0.15851	0.2896	0.39207	0.30472	0.39019	0.44416	0.10286	0.052346	0.028309	0.15538	0.076019	0.05143	0.047428
1099.7	0.10461	0.11585	0.10883	0.17501	0.15054	0.13571	0.13253	0.14504	0.21928	0.28213	0.21094	0.20398	0.079647	0.17697	0.12132	0.15782	0.077647	0.076697	0.08296	0.10785	0.20788	0.13189	0.14295	0.1588	0.30684	0.39995	0.28081	0.38837	0.41022	0.099729	0.049466	0.033977	0.15638	0.077104	0.055076	0.04533
1100.6	0.12186	0.12466	0.1152	0.17359	0.14587	0.15217	0.1444	0.14188	0.22878	0.28286	0.20508	0.21371	0.086085	0.18731	0.12595	0.17146	0.087827	0.085499	0.094039	0.11703	0.20702	0.13808	0.14672	0.16947	0.31395	0.41907	0.27316	0.38095	0.41846	0.10948	0.051648	0.033664	0.15933	0.085395	0.062517	0.044287
1101.6	0.11653	0.13346	0.11943	0.17408	0.13747	0.15329	0.1468	0.16493	0.21722	0.29049	0.19187	0.21609	0.088403	0.18911	0.13323	0.17427	0.092241	0.094096	0.10602	0.1245	0.21575	0.14551	0.15593	0.17028	0.3305	0.41411	0.30484	0.37231	0.40312	0.12338	0.054995	0.039128	0.16704	0.094399	0.056319	0.050516
1102.5	0.10619	0.13432	0.13101	0.16826	0.12607	0.1579	0.15868	0.18491	0.20933	0.29277	0.22025	0.22417	0.081748	0.18981	0.13884	0.17216	0.095805	0.10262	0.1196	0.1345	0.22616	0.15751	0.16882	0.17897	0.31412	0.38161	0.32924	0.35709	0.37935	0.11444	0.065745	0.052586	0.16777	0.10055	0.070157	0.067652
1103.4	0.11833	0.14541	0.12624	0.16757	0.12451	0.14899	0.14401	0.17576	0.20317	0.30109	0.22541	0.22857	0.08154	0.19873	0.14364	0.17791	0.10219	0.11115	0.12784	0.13712	0.22698	0.16885	0.17564	0.19422	0.30167	0.39705	0.33009	0.36306	0.40322	0.12627	0.072461	0.057981	0.16964	0.11105	0.070215	0.07672
1104.3	0.11787	0.15617	0.14386	0.17535	0.1373	0.15027	0.15504	0.18506	0.20397	0.28338	0.24845	0.20596	0.088835	0.20667	0.15663	0.18632	0.1211	0.11706	0.13886	0.15665	0.24433	0.1742	0.18685	0.20685	0.28692	0.38292	0.35863	0.35541	0.43803	0.13202	0.083406	0.072594	0.17805	0.12029	0.087442	0.083616
1105.2	0.11762	0.1638	0.14217	0.18182	0.12663	0.1485	0.15537	0.17947	0.19086	0.29135	0.26112	0.20228	0.095315	0.21266	0.16707	0.1979	0.12965	0.1268	0.148	0.16557	0.248	0.18018	0.19603	0.20995	0.27654	0.3605	0.35972	0.36114	0.43063	0.12807	0.093231	0.07651	0.17902	0.13036	0.093968	0.089442
1106.1	0.12771	0.1649	0.131	0.1805	0.12607	0.15175	0.16484	0.16483	0.18906	0.31278	0.27279	0.21551	0.10776	0.2238	0.16637	0.20741	0.14254	0.13574	0.14572	0.1692	0.24818	0.18507	0.20453	0.22213	0.29011	0.37183	0.34188	0.372	0.45527	0.13424	0.098123	0.085278	0.18127	0.14053	0.11014	0.099509
1107.1	0.14437	0.18885	0.13416	0.19928	0.13984	0.15485	0.16845	0.1615	0.18186	0.32473	0.2771	0.2405	0.12621	0.23615	0.17885	0.2277	0.1619	0.15364	0.15261	0.18178	0.2545	0.19908	0.21858	0.24564	0.30343	0.38634	0.34613	0.3921	0.47939	0.16174	0.10911	0.099406	0.19518	0.14982	0.1263	0.1091
1108	0.14911	0.19362	0.13934	0.21506	0.15647	0.17238	0.19171	0.16869	0.19537	0.31237	0.28008	0.23389	0.1456	0.23865	0.19159	0.23824	0.18069	0.17047	0.1728	0.19657	0.26743	0.2088	0.23502	0.25557	0.32552	0.3878	0.33437	0.40637	0.48169	0.16875	0.12959	0.11012	0.20993	0.15756	0.13551	0.12452
1108.9	0.16667	0.21677	0.14332	0.22218	0.162	0.17335	0.20876	0.17992	0.21357	0.33759	0.27319	0.2541	0.16361	0.24994	0.20468	0.25675	0.18885	0.18242	0.18746	0.2029	0.27543	0.23326	0.24056	0.26175	0.36532	0.41929	0.31555	0.41137	0.48423	0.18364	0.14401	0.12485	0.22657	0.17691	0.13571	0.13702
1109.8	0.20001	0.21774	0.15253	0.22395	0.18088	0.18891	0.21083	0.1863	0.25509	0.3492	0.27951	0.26605	0.18342	0.25692	0.21965	0.26145	0.20037	0.20175	0.19442	0.21833	0.29522	0.24996	0.25648	0.27188	0.39478	0.41271	0.32345	0.42271	0.49646	0.21268	0.16077	0.14404	0.24829	0.18958	0.15723	0.15284
1110.7	0.21677	0.2387	0.17914	0.2486	0.19874	0.19885	0.2253	0.19526	0.27642	0.33115	0.29083	0.27672	0.20346	0.27492	0.24358	0.28106	0.21227	0.21276	0.21904	0.24666	0.30405	0.26763	0.27214	0.28527	0.41824	0.40635	0.33183	0.43916	0.48709	0.22717	0.18967	0.16253	0.2726	0.19959	0.18028	0.17578
1111.6	0.24238	0.25955	0.20754	0.27252	0.21537	0.20575	0.24977	0.21006	0.29012	0.30949	0.30833	0.29363	0.22823	0.28891	0.26789	0.29404	0.22858	0.22264	0.23839	0.25735	0.31465	0.27963	0.28962	0.29592	0.43343	0.41628	0.35406	0.4566	0.50627	0.23073	0.2128	0.17923	0.29083	0.22203	0.20349	0.20905
1112.6	0.25722	0.29719	0.2408	0.28734	0.21267	0.20613	0.25374	0.22258	0.30747	0.34163	0.32099	0.31331	0.2508	0.31661	0.28447	0.31175	0.23716	0.24068	0.24805	0.26886	0.32634	0.29554	0.29552	0.31137	0.44332	0.4393	0.38382	0.46649	0.4927	0.25493	0.23715	0.19969	0.31305	0.24961	0.22979	0.23227
1113.5	0.2624	0.31896	0.26778	0.31607	0.22992	0.21699	0.27305	0.25032	0.32255	0.35308	0.32897	0.33667	0.2698	0.33012	0.30297	0.33247	0.25839	0.25825	0.26914	0.29708	0.34769	0.31622	0.3155	0.33935	0.43641	0.43891	0.43106	0.49221	0.48261	0.26404	0.27223	0.22633	0.33153	0.2665	0.25786	0.26098
1114.4	0.25884	0.35752	0.30518	0.35389	0.25589	0.22192	0.28599	0.28727	0.32234	0.36953	0.35316	0.37252	0.29383	0.3615	0.3227	0.36112	0.28152	0.27589	0.29781	0.32007	0.36708	0.34383	0.32915	0.36444	0.43134	0.48233	0.44431	0.50989	0.49931	0.26845	0.30645	0.25902	0.34963	0.29572	0.28958	0.29722
1115.3	0.28399	0.39193	0.32327	0.37952	0.29096	0.24889	0.30168	0.31776	0.32839	0.40857	0.38553	0.40838	0.32621	0.38289	0.34677	0.383	0.31422	0.31794	0.32738	0.34041	0.39108	0.37953	0.35643	0.39386	0.44032	0.48882	0.45294	0.50248	0.52669	0.29585	0.3384	0.29152	0.37451	0.33373	0.32249	0.32652
1116.2	0.30211	0.39715	0.33449	0.40642	0.31456	0.27874	0.32807	0.34436	0.35515	0.44089	0.40269	0.41245	0.35491	0.41344	0.36991	0.409	0.34417	0.3552	0.35727	0.36907	0.42167	0.41354	0.38196	0.41895	0.46473	0.50105	0.4509	0.51237	0.54365	0.33516	0.38282	0.32549	0.40891	0.36289	0.35373	0.34743
1117.1	0.31907	0.4281	0.36134	0.43461	0.35036	0.3054	0.34996	0.37937	0.37146	0.45045	0.42787	0.44206	0.37567	0.44182	0.39428	0.4402	0.37103	0.38591	0.39151	0.40673	0.44941	0.44929	0.41354	0.44258	0.47646	0.53942	0.44156	0.53881	0.58318	0.36367	0.41332	0.36798	0.43543	0.39624	0.38832	0.38128
1118	0.35716	0.4547	0.39756	0.46719	0.37845	0.33161	0.36739	0.37992	0.4003	0.48588	0.45773	0.4647	0.41259	0.48177	0.42789	0.47768	0.40453	0.42972	0.43245	0.42751	0.48233	0.48983	0.44006	0.46721	0.5057	0.56059	0.44098	0.56113	0.63315	0.41047	0.45351	0.39839	0.48094	0.43875	0.43024	0.42335
1119	0.39693	0.49842	0.43093	0.49462	0.42272	0.38075	0.39274	0.38856	0.44515	0.51717	0.49861	0.48182	0.44508	0.5147	0.46624	0.51416	0.44417	0.47594	0.46785	0.45988	0.51699	0.52904	0.47951	0.50042	0.52733	0.57005	0.47122	0.59756	0.65407	0.45686	0.49921	0.44088	0.52814	0.48381	0.47201	0.46441
1119.9	0.42775	0.52847	0.47912	0.51575	0.46327	0.43766	0.41156	0.41031	0.47313	0.52812	0.52329	0.49895	0.47094	0.54623	0.498	0.54943	0.47846	0.51556	0.50017	0.49743	0.55614	0.55926	0.50959	0.52865	0.54069	0.59925	0.51167	0.62476	0.69288	0.49024	0.54056	0.48077	0.56292	0.50842	0.51816	0.50409
1120.8	0.47627	0.58196	0.54187	0.54747	0.51216	0.48255	0.43037	0.4437	0.52773	0.57218	0.55464	0.54658	0.5092	0.58138	0.52788	0.59255	0.5134	0.56933	0.53242	0.53749	0.59565	0.60625	0.5379	0.56167	0.55934	0.62615	0.53269	0.65949	0.70984	0.53607	0.58365	0.52683	0.6013	0.55413	0.55719	0.55838
1121.7	0.52411	0.61304	0.57786	0.58048	0.55744	0.52412	0.46556	0.47435	0.54233	0.60453	0.57698	0.58117	0.5541	0.61741	0.56669	0.6291	0.55294	0.62245	0.57111	0.57076	0.63447	0.65109	0.57373	0.60198	0.56465	0.62645	0.56417	0.65014	0.73104	0.58165	0.63273	0.56693	0.63811	0.59522	0.60763	0.60646
1122.6	0.56206	0.67068	0.62497	0.61487	0.61269	0.58938	0.50919	0.51664	0.57137	0.63152	0.6192	0.60548	0.59948	0.65453	0.6053	0.65771	0.59725	0.66921	0.60754	0.6134	0.66252	0.69279	0.61667	0.64314	0.5962	0.65747	0.60583	0.66149	0.73535	0.62639	0.67068	0.6138	0.67281	0.64458	0.65413	0.65149
1123.5	0.5981	0.68578	0.66013	0.6498	0.64463	0.63217	0.54612	0.56072	0.59102	0.63733	0.63285	0.62538	0.63843	0.6849	0.63316	0.691	0.63838	0.71019	0.63858	0.64932	0.68832	0.71328	0.6401	0.67788	0.63742	0.6736	0.60502	0.69404	0.78385	0.66588	0.70552	0.65088	0.70587	0.66963	0.68721	0.69046
1124.5	0.63435	0.71111	0.71045	0.69276	0.66971	0.66158	0.61251	0.59606	0.64233	0.68261	0.66186	0.6598	0.68436	0.72214	0.67661	0.7271	0.68296	0.74475	0.68388	0.67728	0.73146	0.74805	0.67321	0.7124	0.65815	0.6849	0.61488	0.71465	0.79139	0.71036	0.75003	0.69742	0.75167	0.717	0.72478	0.73999
1125.4	0.65779	0.74427	0.74763	0.72448	0.69454	0.66625	0.64721	0.62331	0.66026	0.68325	0.6822	0.66684	0.72023	0.75595	0.7189	0.7572	0.71748	0.76988	0.72931	0.70992	0.7469	0.77271	0.70964	0.74241	0.65243	0.71801	0.64588	0.7265	0.80193	0.732	0.78343	0.73955	0.78695	0.75497	0.75724	0.77531
1126.3	0.681	0.77169	0.78481	0.75279	0.72985	0.70814	0.67915	0.65461	0.71298	0.69389	0.70821	0.70256	0.7529	0.78473	0.75704	0.7876	0.75698	0.79684	0.76338	0.73739	0.77775	0.79692	0.73838	0.76672	0.66949	0.7619	0.67032	0.75761	0.82488	0.76098	0.80904	0.77785	0.82928	0.78017	0.78351	0.80721
1127.2	0.72611	0.80037	0.82389	0.78645	0.75107	0.73682	0.71489	0.69336	0.74605	0.71541	0.74392	0.75225	0.78428	0.81907	0.79642	0.82562	0.79216	0.83749	0.8076	0.77811	0.81476	0.821	0.77544	0.80855	0.66124	0.81519	0.67074	0.76751	0.83667	0.79953	0.84393	0.82226	0.86214	0.80717	0.81633	0.84908
1128.1	0.7617	0.82974	0.86012	0.81347	0.78464	0.75046	0.7608	0.71803	0.77512	0.75037	0.76643	0.7775	0.81665	0.85083	0.83389	0.85989	0.8246	0.86438	0.84578	0.80868	0.84425	0.85808	0.80523	0.83233	0.66773	0.86666	0.70442	0.75964	0.85194	0.81813	0.87174	0.84895	0.89025	0.84629	0.84359	0.88105
1129	0.79716	0.86418	0.887	0.84104	0.83179	0.7878	0.78448	0.7516	0.79446	0.76983	0.77123	0.80717	0.84963	0.87605	0.86232	0.89066	0.84617	0.90159	0.87233	0.84189	0.86144	0.88817	0.8262	0.86641	0.69677	0.9039	0.71965	0.77028	0.87664	0.85073	0.89415	0.89209	0.91303	0.87444	0.86257	0.91076
1129.9	0.8298	0.8862	0.90843	0.87545	0.87532	0.84931	0.80611	0.77417	0.82147	0.81102	0.79056	0.81957	0.87954	0.90168	0.8923	0.92376	0.87986	0.93712	0.89811	0.86767	0.89326	0.91539	0.85079	0.89558	0.70142	0.91545	0.73124	0.77655	0.9073	0.88168	0.91709	0.92127	0.93276	0.8921	0.88773	0.93188
1130.9	0.8656	0.91925	0.94396	0.90311	0.909	0.86918	0.85168	0.76746	0.85577	0.82824	0.8129	0.81579	0.91564	0.92759	0.9198	0.94868	0.9102	0.9578	0.9305	0.8935	0.91367	0.9422	0.87893	0.91639	0.72862	0.9318	0.74452	0.78743	0.9114	0.91027	0.95008	0.94372	0.94829	0.9303	0.90733	0.95677
1131.8	0.87962	0.90495	0.95058	0.91613	0.93534	0.8912	0.87021	0.78	0.86661	0.83357	0.81586	0.82967	0.93442	0.93086	0.92527	0.96162	0.91652	0.96932	0.93997	0.90434	0.91843	0.95537	0.88544	0.92002	0.74502	0.89266	0.74981	0.79174	0.92147	0.9138	0.9591	0.95241	0.96168	0.94811	0.91423	0.96573
1132.7	0.90316	0.9349	0.97486	0.94744	0.95307	0.91442	0.88685	0.79303	0.87345	0.83908	0.85825	0.86781	0.95787	0.94923	0.94553	0.9732	0.93744	0.98536	0.95668	0.92085	0.93774	0.96873	0.92309	0.94701	0.73931	0.89205	0.75266	0.80409	0.91293	0.92412	0.96667	0.97863	0.96668	0.95451	0.94024	0.98196
1133.6	0.91866	0.94246	0.97651	0.95105	0.95534	0.90911	0.8954	0.80477	0.89369	0.83616	0.86188	0.86993	0.9667	0.96541	0.96005	0.97748	0.95341	0.98751	0.9693	0.93554	0.94853	0.97656	0.94172	0.95681	0.71935	0.89558	0.76596	0.81304	0.90465	0.91949	0.96835	0.97772	0.9668	0.95899	0.9399	0.98312
1134.5	0.92258	0.94484	0.9835	0.94824	0.95812	0.91534	0.92963	0.80535	0.89673	0.83462	0.88841	0.8943	0.97923	0.96798	0.96918	0.97918	0.95542	0.98502	0.98166	0.94362	0.96119	0.9836	0.94978	0.96872	0.74543	0.91471	0.7868	0.82078	0.89514	0.93288	0.97067	0.97588	0.97124	0.95913	0.94442	0.98951
1135.4	0.92231	0.92975	0.97569	0.94682	0.95654	0.91368	0.93027	0.83392	0.88846	0.85481	0.89455	0.91519	0.98168	0.96295	0.96842	0.98432	0.94815	0.98799	0.97983	0.96386	0.97333	0.98809	0.95484	0.98464	0.73169	0.89347	0.80133	0.83632	0.91441	0.92578	0.95921	0.98224	0.97339	0.95186	0.9441	0.98606
1136.3	0.91818	0.94088	0.98126	0.94017	0.96069	0.91218	0.94056	0.83224	0.90751	0.86639	0.89986	0.90833	0.98689	0.96435	0.9723	0.98657	0.95601	0.98482	0.97864	0.96501	0.97965	0.98919	0.95745	0.99045	0.74212	0.911	0.81853	0.85332	0.92948	0.9263	0.95191	0.98458	0.96444	0.9411	0.93808	0.97427
1137.2	0.91552	0.91384	0.98021	0.91083	0.95824	0.92481	0.94638	0.83202	0.90918	0.86366	0.88378	0.90074	0.98387	0.94187	0.96653	0.97869	0.9473	0.98214	0.97592	0.9656	0.97366	0.98193	0.94292	0.97912	0.73829	0.86315	0.81826	0.82842	0.90062	0.9181	0.93694	0.97227	0.9574	0.92685	0.91584	0.95403
1138.1	0.9106	0.89693	0.97181	0.90654	0.97012	0.92514	0.94962	0.81222	0.8952	0.85922	0.9028	0.90583	0.98165	0.93037	0.94745	0.97135	0.94089	0.96947	0.97435	0.95988	0.96994	0.97265	0.93845	0.97457	0.73746	0.85706	0.81265	0.82521	0.89039	0.90963	0.92951	0.95217	0.95074	0.91246	0.91187	0.93743
1139.1	0.90011	0.87414	0.9531	0.89132	0.95545	0.91666	0.93924	0.80472	0.88139	0.85323	0.89775	0.91681	0.96179	0.9153	0.92249	0.95841	0.92773	0.95254	0.96904	0.94993	0.95119	0.95657	0.92815	0.97117	0.71751	0.81976	0.78227	0.82174	0.89156	0.87277	0.90387	0.94403	0.92541	0.90334	0.88639	0.91493
1140	0.89145	0.86724	0.93535	0.87259	0.96285	0.9407	0.92682	0.78574	0.86151	0.85587	0.89688	0.92688	0.95024	0.90584	0.89803	0.94568	0.91092	0.93752	0.96093	0.93539	0.93096	0.9418	0.91662	0.96721	0.73993	0.81781	0.7519	0.78906	0.87314	0.84769	0.87772	0.92556	0.8999	0.88247	0.87358	0.89695
1140.9	0.87201	0.84793	0.91026	0.84198	0.94208	0.9295	0.88717	0.76207	0.82773	0.8387	0.89786	0.91858	0.91664	0.88821	0.87971	0.91659	0.87336	0.91057	0.94928	0.91405	0.9086	0.92012	0.90508	0.95656	0.72691	0.83191	0.74679	0.77733	0.85945	0.81778	0.84638	0.88848	0.8728	0.85263	0.85705	0.86475
1141.8	0.8495	0.82862	0.8674	0.82272	0.93253	0.90099	0.86872	0.75378	0.81534	0.84067	0.88297	0.90698	0.88432	0.86644	0.85038	0.89618	0.84621	0.87776	0.93372	0.89189	0.89569	0.90464	0.88884	0.94578	0.73208	0.86461	0.73707	0.78071	0.8738	0.80242	0.82321	0.85645	0.85294	0.83734	0.83996	0.83804
1142.7	0.83268	0.80748	0.85049	0.78988	0.90266	0.88313	0.84133	0.75455	0.79741	0.82506	0.86557	0.88234	0.84955	0.83463	0.82712	0.87103	0.81489	0.85223	0.89979	0.87138	0.87269	0.8908	0.86616	0.92522	0.71815	0.86312	0.73416	0.74633	0.87203	0.76836	0.77952	0.82704	0.81487	0.8202	0.80509	0.80242
1143.6	0.79202	0.78186	0.82009	0.75394	0.87517	0.86314	0.80153	0.72312	0.77252	0.79998	0.83564	0.82021	0.81343	0.79703	0.7968	0.83439	0.77191	0.8203	0.85841	0.84084	0.85072	0.86508	0.83522	0.88706	0.72126	0.86622	0.72809	0.71708	0.83057	0.73875	0.74336	0.78004	0.78436	0.7801	0.78036	0.75787
1144.5	0.74547	0.71992	0.7789	0.71094	0.81638	0.79562	0.76846	0.70303	0.72903	0.75198	0.82611	0.74872	0.75618	0.74006	0.76569	0.78571	0.7271	0.77637	0.8133	0.79411	0.81244	0.82962	0.81003	0.84623	0.6963	0.81772	0.72252	0.70829	0.79506	0.69058	0.69823	0.73842	0.74864	0.73124	0.73426	0.69878
1145.5	0.71854	0.67384	0.73795	0.69094	0.78565	0.75832	0.74229	0.67403	0.69111	0.71898	0.79635	0.71748	0.72724	0.70018	0.72571	0.75515	0.69899	0.74652	0.77185	0.76414	0.79376	0.79964	0.77932	0.81896	0.6872	0.76875	0.68027	0.68634	0.77593	0.65059	0.65751	0.70284	0.70968	0.69378	0.69075	0.66758
1146.4	0.69889	0.64204	0.72556	0.66015	0.75517	0.73911	0.72819	0.65686	0.66103	0.6841	0.77161	0.68514	0.69769	0.66726	0.68545	0.7214	0.6599	0.72006	0.73806	0.74232	0.77031	0.77987	0.74919	0.79198	0.71059	0.72071	0.66014	0.6566	0.76128	0.61878	0.62102	0.67857	0.68075	0.65092	0.65177	0.63971
1147.3	0.67573	0.61644	0.6947	0.64359	0.7217	0.70959	0.71101	0.62383	0.62992	0.66905	0.75456	0.63278	0.66109	0.63201	0.64803	0.6884	0.61925	0.68748	0.71455	0.70512	0.7459	0.74952	0.72687	0.76199	0.72362	0.69883	0.6473	0.66732	0.74714	0.59765	0.59799	0.64006	0.65329	0.60964	0.62333	0.60106
1148.2	0.67901	0.5927	0.65982	0.60874	0.70519	0.67688	0.71658	0.61168	0.6023	0.64505	0.73668	0.642	0.62713	0.6029	0.60791	0.657	0.58365	0.65739	0.69714	0.67795	0.7207	0.72623	0.70525	0.74874	0.73252	0.67512	0.62475	0.64125	0.75385	0.56904	0.56963	0.60344	0.62215	0.56922	0.59153	0.58179
1149.1	0.68911	0.58942	0.65136	0.58984	0.68095	0.66787	0.70423	0.59436	0.586	0.65606	0.70544	0.63652	0.60496	0.58524	0.5715	0.63507	0.55743	0.63688	0.68161	0.6634	0.7062	0.71319	0.67742	0.73412	0.74234	0.6888	0.60852	0.63662	0.74617	0.55125	0.54874	0.56273	0.59151	0.55014	0.57113	0.57191
1150	0.68162	0.58098	0.64078	0.5581	0.66744	0.63198	0.69535	0.58238	0.58292	0.65174	0.68323	0.61156	0.5726	0.55625	0.53175	0.61258	0.52768	0.59723	0.65998	0.63699	0.68043	0.69546	0.65542	0.70413	0.73582	0.68437	0.58963	0.62591	0.74247	0.5217	0.52811	0.52074	0.57002	0.52721	0.54532	0.54584
1150.9	0.65552	0.56473	0.61148	0.52348	0.62613	0.59778	0.66734	0.55358	0.55289	0.63897	0.67488	0.57816	0.5314	0.53094	0.4961	0.58297	0.4832	0.55697	0.64278	0.59969	0.63932	0.65911	0.63285	0.67265	0.69663	0.69301	0.57244	0.63129	0.7157	0.4855	0.50137	0.47494	0.53083	0.49531	0.51924	0.51826
1151.8	0.62568	0.52411	0.5797	0.48148	0.59517	0.56024	0.61297	0.52494	0.50305	0.62674	0.64332	0.57178	0.49124	0.4953	0.45401	0.55219	0.44305	0.51342	0.60985	0.57349	0.5995	0.63133	0.5999	0.64799	0.67424	0.65143	0.54069	0.60573	0.67157	0.44516	0.46456	0.43741	0.49271	0.46092	0.49282	0.49821
1152.7	0.58405	0.50466	0.57198	0.45158	0.552	0.51587	0.5519	0.49906	0.47965	0.60003	0.6151	0.5169	0.45846	0.46918	0.42103	0.52247	0.41582	0.47607	0.56683	0.55063	0.57296	0.59532	0.57632	0.60805	0.64127	0.65595	0.51599	0.59089	0.6406	0.40829	0.42847	0.40633	0.46311	0.42996	0.47526	0.46925
1153.6	0.5398	0.48475	0.56071	0.41591	0.54324	0.49566	0.52978	0.47173	0.48236	0.55178	0.58003	0.4758	0.42759	0.44762	0.39017	0.49784	0.38539	0.44292	0.53513	0.52186	0.54753	0.56597	0.54975	0.5643	0.60716	0.65521	0.51194	0.55218	0.64859	0.39594	0.40348	0.37379	0.44423	0.39673	0.44934	0.44564
1154.5	0.50623	0.46956	0.55134	0.41148	0.51728	0.48291	0.51939	0.46252	0.45429	0.5232	0.54313	0.44482	0.40187	0.42174	0.37002	0.47261	0.35464	0.42211	0.50882	0.50109	0.51971	0.54519	0.52324	0.5396	0.57535	0.63796	0.51711	0.53614	0.62185	0.38388	0.38338	0.35402	0.41577	0.367	0.43455	0.4315
1155.4	0.48379	0.46289	0.54257	0.4107	0.50516	0.46697	0.49178	0.4441	0.44084	0.5048	0.51225	0.42249	0.38089	0.39826	0.34925	0.45426	0.33511	0.4042	0.47469	0.48954	0.50005	0.52748	0.50348	0.5145	0.54954	0.63745	0.50676	0.52229	0.61671	0.35729	0.36197	0.32787	0.39594	0.3432	0.41793	0.41736
1156.4	0.45716	0.46497	0.53073	0.39698	0.49105	0.44967	0.4933	0.43523	0.4368	0.47554	0.48021	0.3805	0.36403	0.37765	0.32905	0.43942	0.3222	0.38394	0.45887	0.47471	0.47994	0.50213	0.4831	0.4885	0.53686	0.6443	0.49641	0.51454	0.63614	0.344	0.34264	0.30832	0.37701	0.3132	0.39837	0.40587
1157.3	0.4387	0.44912	0.51511	0.39974	0.47433	0.43937	0.47846	0.43575	0.41972	0.48096	0.45636	0.37307	0.34926	0.35943	0.30967	0.42895	0.30229	0.36666	0.44658	0.45731	0.46268	0.49403	0.46722	0.47733	0.54398	0.62156	0.50064	0.52677	0.63002	0.33765	0.32345	0.28904	0.36303	0.3002	0.37593	0.40167
1158.2	0.43477	0.44098	0.50778	0.40947	0.45026	0.41344	0.46277	0.42737	0.39657	0.47345	0.43685	0.38219	0.33112	0.33427	0.29363	0.41971	0.28672	0.34938	0.43996	0.44205	0.44652	0.4764	0.45766	0.47228	0.54535	0.59698	0.4954	0.54949	0.6053	0.30749	0.31491	0.27307	0.34182	0.27864	0.36307	0.39581
1159.1	0.40873	0.41493	0.47595	0.38176	0.40189	0.38569	0.4309	0.40218	0.35482	0.43183	0.4187	0.35934	0.30685	0.31497	0.26846	0.39795	0.26207	0.33158	0.42006	0.42505	0.42016	0.44024	0.43936	0.44696	0.55227	0.5995	0.48581	0.53324	0.5801	0.28565	0.29131	0.24972	0.31859	0.24819	0.3382	0.3786
1160	0.38586	0.38497	0.46342	0.3641	0.37982	0.36023	0.42367	0.37424	0.32648	0.409	0.38183	0.324	0.28337	0.29525	0.2416	0.37871	0.24245	0.31121	0.41139	0.40181	0.40278	0.41603	0.41997	0.42709	0.56033	0.57517	0.47938	0.52624	0.57847	0.27434	0.27791	0.23148	0.30227	0.22658	0.31348	0.35629
1160.9	0.36697	0.38571	0.45956	0.36657	0.36287	0.35665	0.42146	0.35083	0.33623	0.39084	0.36819	0.31311	0.2594	0.28587	0.22931	0.36395	0.21964	0.30319	0.40233	0.38928	0.39733	0.40449	0.41148	0.42074	0.53387	0.57195	0.47101	0.49781	0.55402	0.2672	0.26781	0.20989	0.29166	0.22153	0.29565	0.34219
1161.8	0.3524	0.38703	0.46222	0.35738	0.36075	0.34913	0.42701	0.33504	0.32374	0.35942	0.34436	0.28091	0.23789	0.26289	0.21856	0.35436	0.20837	0.29369	0.38783	0.37431	0.38022	0.3842	0.3976	0.39621	0.51364	0.56277	0.45221	0.48449	0.53753	0.25535	0.25304	0.19731	0.27871	0.202	0.28057	0.32247
1162.7	0.33034	0.37733	0.4445	0.35206	0.34967	0.34481	0.41965	0.30987	0.29682	0.34404	0.32472	0.25111	0.23014	0.25224	0.20931	0.3401	0.19829	0.27961	0.37134	0.36287	0.36545	0.35882	0.38254	0.37668	0.50423	0.55131	0.44337	0.45363	0.54163	0.24477	0.23249	0.18178	0.27173	0.18977	0.25932	0.29714
1163.6	0.32952	0.38753	0.45879	0.35668	0.35866	0.34369	0.4204	0.30023	0.29774	0.3604	0.29672	0.24521	0.2205	0.24737	0.20682	0.34017	0.19143	0.26952	0.37278	0.35307	0.36052	0.36434	0.37405	0.37127	0.50151	0.53343	0.44643	0.44837	0.54277	0.24125	0.22202	0.17131	0.27123	0.18867	0.24553	0.28511
1164.5	0.29624	0.40521	0.45069	0.35832	0.34335	0.33954	0.39513	0.28348	0.28772	0.35453	0.28478	0.22848	0.20834	0.2362	0.20706	0.33693	0.17915	0.25101	0.35283	0.33597	0.34596	0.34851	0.36837	0.35517	0.48037	0.53551	0.46335	0.42971	0.50148	0.23456	0.19283	0.15969	0.25512	0.17639	0.2314	0.27374
1165.4	0.27829	0.396	0.45539	0.35034	0.33203	0.33403	0.38608	0.27402	0.2685	0.33281	0.27985	0.22205	0.20712	0.23274	0.20818	0.33762	0.16799	0.24477	0.33828	0.31567	0.32634	0.32864	0.35162	0.33454	0.47237	0.52773	0.4623	0.44102	0.48949	0.22401	0.17176	0.15448	0.24739	0.16475	0.2158	0.26695
1166.4	0.26002	0.3821	0.42362	0.33745	0.31873	0.32672	0.37412	0.24241	0.25225	0.30766	0.26926	0.22923	0.20057	0.22639	0.20758	0.33084	0.15103	0.22103	0.32863	0.30024	0.30869	0.30996	0.33344	0.32294	0.44689	0.50415	0.46637	0.43627	0.48595	0.21679	0.16007	0.13658	0.23364	0.15143	0.19615	0.2558
1167.3	0.24504	0.38326	0.40642	0.33077	0.31066	0.31075	0.36303	0.23134	0.25914	0.27959	0.23511	0.21381	0.18516	0.2244	0.20184	0.33591	0.13675	0.20894	0.32598	0.28165	0.2942	0.30139	0.32232	0.30744	0.42256	0.51979	0.46291	0.43809	0.44345	0.21291	0.14408	0.12769	0.22776	0.13504	0.17994	0.2514
1168.2	0.22132	0.36638	0.37418	0.32977	0.31532	0.29783	0.37366	0.20621	0.25073	0.25343	0.23438	0.19969	0.17806	0.21495	0.19704	0.34068	0.1291	0.19518	0.31627	0.27038	0.27383	0.27448	0.31252	0.29511	0.41251	0.50814	0.46092	0.46453	0.43049	0.19878	0.13413	0.12297	0.21928	0.11888	0.16732	0.24013
1169.1	0.2227	0.33664	0.34742	0.33552	0.30715	0.29921	0.37138	0.21652	0.2427	0.22918	0.22798	0.20892	0.17681	0.21486	0.1943	0.34061	0.12174	0.19472	0.30581	0.26664	0.26636	0.27143	0.29529	0.28976	0.40156	0.48389	0.42836	0.49074	0.42946	0.19312	0.12985	0.12177	0.21863	0.12085	0.15023	0.22901
1170	0.20207	0.31473	0.3043	0.31121	0.29972	0.28722	0.36533	0.19981	0.23537	0.21683	0.20471	0.20125	0.17039	0.2032	0.18952	0.3304	0.11418	0.17969	0.30119	0.25715	0.25428	0.26746	0.28135	0.2785	0.38209	0.47064	0.42444	0.46091	0.4257	0.18913	0.12329	0.11828	0.2146	0.10763	0.14151	0.20413
1170.9	0.17474	0.30995	0.29258	0.30488	0.2852	0.28391	0.38651	0.18958	0.23448	0.21761	0.18579	0.19524	0.16772	0.2086	0.18666	0.33236	0.11318	0.17944	0.31251	0.25038	0.25225	0.26636	0.27256	0.26461	0.37874	0.48952	0.4198	0.44644	0.42121	0.17379	0.12642	0.1195	0.22143	0.1139	0.1297	0.18402
1171.8	0.16741	0.27784	0.27579	0.30071	0.27031	0.27255	0.37514	0.18519	0.19657	0.21047	0.20698	0.19954	0.17115	0.20181	0.18209	0.32789	0.11202	0.16828	0.30053	0.25013	0.24117	0.26255	0.25364	0.25744	0.38002	0.46208	0.40474	0.43734	0.43361	0.1636	0.11435	0.11719	0.20377	0.11641	0.12291	0.17847
1172.7	0.15088	0.26952	0.24289	0.27781	0.24745	0.26151	0.34757	0.18775	0.17746	0.19799	0.20294	0.18693	0.16751	0.2036	0.17096	0.31738	0.11498	0.16029	0.29181	0.24867	0.24277	0.2599	0.24278	0.242	0.347	0.48075	0.37852	0.409	0.43211	0.16365	0.10435	0.11749	0.20033	0.11421	0.10936	0.16082
1173.6	0.13675	0.27007	0.23452	0.25246	0.2555	0.25017	0.34053	0.17528	0.16775	0.19173	0.21344	0.17636	0.17235	0.20073	0.17612	0.31457	0.11776	0.15439	0.29692	0.24262	0.23318	0.24942	0.2316	0.23162	0.35035	0.47763	0.39916	0.38967	0.447	0.17355	0.1004	0.11768	0.19645	0.10311	0.10357	0.14702
1174.5	0.13034	0.2527	0.2161	0.24584	0.25173	0.22518	0.29749	0.17025	0.13857	0.16998	0.20975	0.193	0.16847	0.20399	0.1702	0.31268	0.12258	0.15478	0.2816	0.24483	0.22709	0.23803	0.22713	0.22328	0.35717	0.48828	0.37853	0.39764	0.46587	0.1487	0.088983	0.12103	0.19473	0.092372	0.095461	0.14717
1175.4	0.1438	0.22959	0.2004	0.23849	0.25955	0.2052	0.2529	0.16071	0.11271	0.14996	0.22712	0.18557	0.16823	0.19541	0.16907	0.30423	0.12309	0.16246	0.26661	0.24725	0.22087	0.23495	0.22841	0.22539	0.37389	0.47715	0.38608	0.40148	0.45274	0.16292	0.077111	0.11787	0.18413	0.086784	0.098685	0.1435
1176.3	0.12537	0.22166	0.17868	0.20803	0.2594	0.1898	0.23039	0.14195	0.11887	0.12891	0.23264	0.18992	0.15589	0.1915	0.17079	0.28951	0.12545	0.16779	0.25497	0.23977	0.21939	0.22521	0.22538	0.21923	0.37428	0.49035	0.40553	0.39338	0.48206	0.16039	0.074991	0.11002	0.18616	0.078425	0.095243	0.12727
1177.2	0.11888	0.19548	0.18931	0.20925	0.25726	0.20099	0.20841	0.12077	0.11409	0.13358	0.23164	0.20273	0.15657	0.18322	0.18675	0.278	0.12205	0.1717	0.25432	0.23546	0.21358	0.21554	0.22329	0.22273	0.37008	0.44322	0.42305	0.38992	0.47465	0.15205	0.076708	0.10011	0.18364	0.082778	0.096944	0.13009
1178.1	0.11057	0.15505	0.16641	0.19871	0.24553	0.18895	0.17179	0.079372	0.10289	0.11791	0.21712	0.20507	0.1467	0.176	0.17847	0.26588	0.11775	0.1757	0.24013	0.22642	0.20486	0.2098	0.21663	0.22447	0.3546	0.44037	0.4282	0.395	0.47421	0.1465	0.072841	0.090939	0.17933	0.086429	0.086987	0.11996
1179	0.10876	0.13878	0.16096	0.18658	0.2413	0.18087	0.17104	0.071156	0.092926	0.12899	0.21815	0.19475	0.14495	0.16455	0.18017	0.25508	0.11853	0.1694	0.24009	0.23053	0.21118	0.21453	0.21225	0.22296	0.367	0.42515	0.4443	0.40301	0.48049	0.15287	0.073992	0.082063	0.18311	0.096739	0.083804	0.11025
1179.9	0.10229	0.12735	0.1311	0.17649	0.22871	0.18511	0.14996	0.05453	0.090277	0.14059	0.21016	0.19895	0.14074	0.15892	0.17753	0.2434	0.11386	0.16673	0.23278	0.2258	0.21057	0.21324	0.20666	0.21835	0.35246	0.40443	0.41984	0.42394	0.51953	0.14804	0.070327	0.071239	0.1851	0.092995	0.072255	0.10747
1180.8	0.10071	0.12156	0.11452	0.18449	0.21825	0.18586	0.13734	0.046001	0.074424	0.14531	0.1975	0.18773	0.14292	0.15622	0.17782	0.24378	0.10554	0.16705	0.22369	0.2299	0.21158	0.21085	0.21071	0.22051	0.34623	0.40734	0.41045	0.45438	0.48686	0.15595	0.068746	0.079844	0.19459	0.10082	0.067186	0.10015
1181.8	0.089269	0.10855	0.083737	0.18266	0.21902	0.17327	0.13008	0.049781	0.057549	0.12471	0.19505	0.17671	0.14095	0.14782	0.17064	0.24406	0.096269	0.17561	0.22174	0.23548	0.21533	0.22435	0.21002	0.21495	0.33771	0.42106	0.40157	0.47996	0.49416	0.17414	0.06705	0.087666	0.19115	0.10596	0.067696	0.099848
1182.6	0.087148	0.12027	0.076428	0.18448	0.21257	0.1698	0.14645	0.087059	0.050777	0.14188	0.18842	0.17746	0.1426	0.14842	0.17721	0.24183	0.10037	0.18283	0.23124	0.25986	0.22868	0.23924	0.22235	0.2201	0.34991	0.42515	0.38347	0.48947	0.48733	0.17793	0.069192	0.092006	0.19424	0.11047	0.07771	0.1108
1183.5	0.081057	0.11694	0.06142	0.18973	0.2146	0.17029	0.11664	0.06723	0.058278	0.1094	0.16877	0.15248	0.1437	0.14405	0.17474	0.23609	0.094193	0.18998	0.22551	0.26564	0.22964	0.24379	0.22622	0.22209	0.34762	0.40836	0.3962	0.50677	0.47033	0.18588	0.063595	0.093861	0.19442	0.11291	0.074858	0.10912
1184.4	0.069649	0.096727	0.076171	0.18215	0.22225	0.17125	0.11873	0.080419	0.055364	0.086603	0.16968	0.14829	0.14267	0.14391	0.17564	0.23431	0.099833	0.2008	0.22481	0.28285	0.23368	0.25575	0.23511	0.22726	0.3465	0.43082	0.43421	0.49047	0.47196	0.20175	0.058858	0.10582	0.19848	0.11959	0.080257	0.10891
1185.4	0.078	0.10343	0.083942	0.19246	0.23652	0.17724	0.12652	0.080511	0.05264	0.099509	0.16442	0.14907	0.14735	0.14769	0.17525	0.22977	0.1049	0.21958	0.24422	0.29679	0.24082	0.2785	0.24739	0.23539	0.33802	0.42484	0.4176	0.49635	0.488	0.21486	0.065563	0.10475	0.20255	0.12992	0.083068	0.11592
1186.3	0.094069	0.1106	0.095863	0.18586	0.2529	0.1767	0.1326	0.086917	0.068712	0.11363	0.15448	0.14086	0.14626	0.15199	0.17021	0.22301	0.11907	0.2209	0.25284	0.31123	0.24861	0.29268	0.2696	0.24017	0.37696	0.45419	0.40657	0.48981	0.5142	0.21966	0.069143	0.10759	0.21467	0.13561	0.088411	0.11922
1187.2	0.092103	0.11066	0.10163	0.19403	0.25671	0.17191	0.12801	0.067123	0.092975	0.098633	0.14088	0.13633	0.14879	0.16184	0.17652	0.22873	0.13096	0.23341	0.26346	0.32902	0.26101	0.31033	0.28862	0.24371	0.37769	0.45809	0.40356	0.52006	0.51809	0.22254	0.075456	0.10956	0.23226	0.1396	0.098336	0.12353
1188.1	0.10832	0.10867	0.094154	0.20619	0.25828	0.1831	0.15911	0.081155	0.090822	0.11538	0.15703	0.17023	0.15878	0.1726	0.18068	0.22766	0.14963	0.24872	0.2847	0.34967	0.26928	0.33121	0.30804	0.26402	0.39042	0.48426	0.39863	0.51987	0.53143	0.23928	0.083995	0.11243	0.242	0.1484	0.104	0.13459
1189	0.12782	0.12519	0.088455	0.23225	0.26522	0.19779	0.17058	0.082572	0.10973	0.13817	0.15414	0.17675	0.17171	0.18837	0.18781	0.23383	0.16287	0.25653	0.30151	0.36963	0.28052	0.35097	0.32251	0.28734	0.39509	0.48335	0.38156	0.55525	0.52765	0.25673	0.098377	0.11899	0.25592	0.16719	0.11508	0.14527
1189.9	0.13247	0.10943	0.091417	0.23126	0.27354	0.19806	0.1507	0.088366	0.13091	0.14615	0.15977	0.18475	0.1798	0.19451	0.19452	0.24063	0.18384	0.26692	0.31054	0.40113	0.29319	0.36734	0.34373	0.30463	0.41934	0.48499	0.41452	0.558	0.5415	0.27709	0.098468	0.13249	0.27181	0.17935	0.132	0.15628
1190.8	0.13986	0.11289	0.08646	0.24237	0.27302	0.20458	0.13101	0.093041	0.13994	0.14415	0.16358	0.20508	0.18852	0.20552	0.20912	0.24671	0.19594	0.28415	0.31819	0.42806	0.32059	0.38523	0.35102	0.32661	0.41047	0.45154	0.44435	0.57148	0.54594	0.28404	0.096236	0.13943	0.28925	0.19433	0.13644	0.15376
1191.7	0.15849	0.11532	0.079019	0.24151	0.27824	0.21672	0.1489	0.10565	0.11784	0.14802	0.17291	0.20888	0.19256	0.20491	0.20533	0.24947	0.20345	0.28606	0.33188	0.44603	0.33082	0.39169	0.36356	0.34327	0.40988	0.45319	0.43751	0.55597	0.55162	0.30305	0.10258	0.14503	0.2936	0.2021	0.1451	0.15322
1192.6	0.17202	0.12167	0.09979	0.25702	0.29667	0.23982	0.16904	0.12733	0.12777	0.17364	0.18593	0.20718	0.21062	0.21132	0.21894	0.27129	0.21832	0.31084	0.35347	0.47397	0.36217	0.40632	0.37923	0.36204	0.41896	0.44981	0.4319	0.5719	0.56153	0.32885	0.11717	0.15689	0.31009	0.22051	0.16987	0.16584
1193.5	0.18773	0.14609	0.11726	0.27459	0.31962	0.26491	0.17404	0.1419	0.12676	0.19583	0.18041	0.21855	0.22213	0.2209	0.23215	0.29412	0.2469	0.33228	0.38029	0.50868	0.38603	0.4215	0.38947	0.37125	0.44971	0.48154	0.4467	0.57785	0.59157	0.34969	0.13465	0.17126	0.32589	0.23039	0.17596	0.18338
1194.4	0.19368	0.1642	0.1255	0.2882	0.33159	0.29654	0.23162	0.17184	0.13794	0.20975	0.18175	0.22146	0.23584	0.22803	0.24171	0.30588	0.26003	0.34474	0.41006	0.53053	0.40684	0.43184	0.39514	0.38236	0.44915	0.48942	0.42873	0.59136	0.59356	0.37857	0.15634	0.18543	0.33332	0.23941	0.18248	0.19444
1195.3	0.20544	0.18474	0.14654	0.29883	0.35455	0.31754	0.27094	0.19662	0.13713	0.21007	0.1968	0.22476	0.24833	0.23627	0.25511	0.32294	0.2868	0.35621	0.42622	0.5563	0.41483	0.43814	0.40851	0.39459	0.46817	0.51703	0.44185	0.60317	0.60848	0.41646	0.17473	0.20586	0.33935	0.24282	0.20076	0.21331
1196.2	0.22731	0.19381	0.1759	0.30755	0.38462	0.33994	0.28581	0.21624	0.15061	0.2323	0.21888	0.24351	0.26508	0.23736	0.27331	0.33529	0.31714	0.37383	0.44208	0.57528	0.44066	0.45138	0.41995	0.40915	0.49159	0.52173	0.4834	0.61598	0.64351	0.43831	0.19209	0.22995	0.35111	0.25859	0.21344	0.23525
1197.1	0.24613	0.2168	0.19283	0.31072	0.40436	0.35414	0.30225	0.23861	0.15037	0.25594	0.22042	0.24904	0.27005	0.25107	0.28421	0.34962	0.34028	0.38344	0.45282	0.60493	0.44622	0.46777	0.43416	0.41289	0.50627	0.53744	0.49776	0.63025	0.66342	0.45227	0.21076	0.25808	0.35305	0.27459	0.22106	0.24112
1198	0.25735	0.22796	0.20882	0.31721	0.41188	0.34983	0.32318	0.24708	0.15814	0.25544	0.24352	0.23492	0.28084	0.25409	0.29245	0.35983	0.35858	0.39359	0.46117	0.61566	0.46629	0.47305	0.45655	0.42727	0.49079	0.54995	0.48857	0.66378	0.64512	0.456	0.21552	0.27559	0.36609	0.29359	0.24922	0.24032
1198.9	0.2847	0.25087	0.22233	0.32853	0.42778	0.35191	0.34034	0.25815	0.15219	0.26928	0.26078	0.2548	0.28803	0.2611	0.3066	0.36557	0.37881	0.40187	0.47006	0.63197	0.474	0.48182	0.46907	0.43733	0.5048	0.56844	0.50369	0.66126	0.66233	0.4488	0.22867	0.28373	0.37064	0.30705	0.26525	0.25052
1199.8	0.31082	0.26828	0.23515	0.33954	0.4428	0.38316	0.35458	0.25823	0.17721	0.30331	0.25333	0.26478	0.30568	0.26696	0.32318	0.38165	0.39715	0.41778	0.48467	0.64356	0.49274	0.4964	0.47315	0.44603	0.51261	0.57203	0.50449	0.66119	0.65622	0.44756	0.24522	0.29571	0.38611	0.32259	0.27447	0.2672
1200.7	0.33036	0.31145	0.25343	0.36072	0.47192	0.40805	0.38039	0.26236	0.22417	0.32563	0.25824	0.27367	0.32153	0.29121	0.34012	0.40111	0.41608	0.43208	0.50648	0.66151	0.50778	0.50393	0.48649	0.46037	0.51052	0.61279	0.50675	0.67671	0.66501	0.46504	0.25682	0.31408	0.40742	0.34798	0.29079	0.2827
1201.6	0.33663	0.33693	0.27018	0.36384	0.47076	0.43979	0.39914	0.26294	0.26263	0.33124	0.26501	0.28477	0.32708	0.30233	0.36123	0.40786	0.42744	0.44206	0.52323	0.65773	0.52775	0.50638	0.49701	0.46941	0.48933	0.62396	0.51169	0.66885	0.65544	0.46715	0.26712	0.3203	0.42353	0.35462	0.30164	0.30264
1202.5	0.35859	0.34392	0.27356	0.36633	0.47298	0.46	0.43911	0.29266	0.28597	0.32722	0.28281	0.30526	0.33891	0.31709	0.38106	0.41696	0.43168	0.44897	0.53563	0.66368	0.53745	0.50839	0.49247	0.47197	0.5149	0.60648	0.53438	0.6749	0.66823	0.46194	0.29331	0.32916	0.42729	0.35473	0.3081	0.32114
1203.4	0.37341	0.35335	0.27494	0.36487	0.49066	0.49436	0.4648	0.31769	0.31002	0.33476	0.29996	0.314	0.35376	0.33029	0.4006	0.44071	0.45113	0.45879	0.54803	0.66882	0.55829	0.51413	0.49858	0.48131	0.50203	0.60049	0.53839	0.68486	0.67036	0.46409	0.30877	0.34449	0.44121	0.36919	0.31217	0.33905
1204.3	0.37994	0.37808	0.27964	0.37401	0.49028	0.51019	0.48464	0.34128	0.32418	0.35473	0.33015	0.33984	0.35454	0.34471	0.40936	0.45032	0.4567	0.46174	0.55408	0.66362	0.56721	0.51667	0.51344	0.48355	0.49584	0.61537	0.53026	0.70091	0.66878	0.46596	0.31722	0.3519	0.44408	0.3828	0.32448	0.34183
1205.2	0.39025	0.37926	0.28141	0.36926	0.49178	0.52361	0.48916	0.36973	0.31679	0.35197	0.33779	0.34695	0.36326	0.35174	0.41741	0.45473	0.46629	0.46706	0.54505	0.66028	0.56684	0.52485	0.5128	0.48188	0.48967	0.59081	0.53841	0.70114	0.663	0.46495	0.32743	0.35174	0.44063	0.38238	0.32999	0.34562
1206.1	0.40953	0.39379	0.28685	0.38239	0.52021	0.53977	0.51248	0.39107	0.32247	0.35922	0.36015	0.34636	0.37464	0.35913	0.42244	0.46536	0.47872	0.46869	0.55145	0.64995	0.56685	0.53062	0.51122	0.48614	0.48789	0.57429	0.53468	0.71404	0.66244	0.46769	0.33961	0.35468	0.44511	0.39446	0.34725	0.35273
1207	0.42916	0.41858	0.30049	0.38302	0.54554	0.58269	0.51962	0.40677	0.33251	0.38098	0.37885	0.36508	0.38442	0.36671	0.42865	0.47329	0.49411	0.48206	0.5614	0.65261	0.57796	0.54111	0.53105	0.49172	0.47369	0.57637	0.53194	0.69553	0.67331	0.48097	0.33983	0.36845	0.45119	0.41098	0.35378	0.36547
1207.9	0.44937	0.43544	0.31615	0.39617	0.56078	0.60465	0.51178	0.3914	0.34691	0.38119	0.378	0.37241	0.39525	0.37441	0.43264	0.47385	0.50466	0.49126	0.55169	0.63404	0.57979	0.54806	0.53661	0.48961	0.50392	0.58051	0.53721	0.72624	0.67848	0.49883	0.33498	0.37182	0.45359	0.4183	0.37008	0.3626
1208.8	0.4746	0.44244	0.34474	0.39307	0.58426	0.62254	0.54584	0.40841	0.3469	0.38057	0.38836	0.37829	0.41212	0.38779	0.44644	0.47831	0.5174	0.5027	0.55934	0.63704	0.5926	0.55177	0.5435	0.49896	0.51231	0.58743	0.56314	0.72407	0.69062	0.49302	0.34393	0.37971	0.45728	0.41823	0.38599	0.37662
1209.7	0.48258	0.44555	0.34551	0.40144	0.58481	0.64195	0.57699	0.42559	0.36396	0.39237	0.38871	0.39337	0.41757	0.39686	0.46247	0.48758	0.51784	0.50876	0.57542	0.63716	0.6069	0.54675	0.54952	0.50537	0.52623	0.60376	0.56893	0.73117	0.68242	0.48737	0.35458	0.3844	0.46605	0.42102	0.39425	0.38529
1210.6	0.49376	0.42959	0.34699	0.40415	0.57615	0.63024	0.5792	0.43033	0.37077	0.39265	0.38623	0.41673	0.42746	0.40379	0.46546	0.49476	0.52118	0.5062	0.56967	0.64102	0.61739	0.54284	0.55837	0.51034	0.55144	0.60405	0.58275	0.74584	0.6921	0.4845	0.35028	0.39037	0.46893	0.42098	0.39592	0.39311
1211.5	0.49427	0.42997	0.35394	0.41029	0.5751	0.62219	0.58815	0.44591	0.37638	0.42052	0.36037	0.41603	0.43568	0.40907	0.46641	0.50232	0.5238	0.50505	0.56122	0.63541	0.62141	0.54742	0.55707	0.51505	0.55409	0.59815	0.59341	0.76659	0.67201	0.47208	0.34943	0.39031	0.47269	0.42151	0.40223	0.39631
1212.4	0.48289	0.44026	0.35012	0.39023	0.57543	0.62752	0.59556	0.48787	0.39871	0.43635	0.36092	0.408	0.44043	0.42145	0.46943	0.50129	0.52501	0.50926	0.56911	0.64043	0.6338	0.55346	0.57293	0.51867	0.53444	0.58676	0.57496	0.74254	0.67204	0.45954	0.35237	0.39631	0.47883	0.42607	0.40484	0.40614
1213.3	0.48866	0.42275	0.32737	0.37222	0.57192	0.61631	0.5768	0.49377	0.3974	0.44789	0.35646	0.4042	0.45089	0.42899	0.46385	0.50495	0.52185	0.51436	0.56744	0.63429	0.63169	0.55788	0.57185	0.52638	0.55439	0.56988	0.59658	0.7414	0.68623	0.44453	0.34147	0.394	0.48052	0.43542	0.40466	0.4054
1214.2	0.49251	0.42077	0.31374	0.36525	0.56779	0.60876	0.58787	0.50001	0.3815	0.43996	0.35286	0.36973	0.46204	0.43906	0.44355	0.49818	0.52041	0.52432	0.5636	0.62483	0.62772	0.56296	0.58172	0.52038	0.54904	0.5576	0.59345	0.74027	0.69051	0.43853	0.32721	0.38801	0.47271	0.44065	0.40526	0.3982
1215.1	0.48037	0.42812	0.298	0.35239	0.57463	0.60867	0.60464	0.50835	0.36736	0.44032	0.35862	0.35934	0.45685	0.45351	0.43162	0.49454	0.51412	0.53206	0.56252	0.61726	0.62154	0.56595	0.5944	0.51234	0.52895	0.57974	0.61679	0.74669	0.70447	0.43198	0.32216	0.38357	0.46604	0.4431	0.39807	0.38908
1216	0.46881	0.40951	0.28772	0.33635	0.56703	0.59887	0.61299	0.51736	0.37168	0.43915	0.38093	0.35816	0.45758	0.46214	0.42144	0.48816	0.51075	0.53645	0.56975	0.61684	0.62328	0.56583	0.59803	0.51549	0.54595	0.58193	0.62486	0.72414	0.72143	0.41894	0.30545	0.38023	0.46104	0.44508	0.39976	0.39076
1216.9	0.46874	0.38943	0.29642	0.33455	0.55621	0.60717	0.62308	0.50567	0.35879	0.44697	0.39006	0.35901	0.46913	0.47002	0.41555	0.49316	0.5047	0.54504	0.57057	0.61845	0.62478	0.57474	0.59829	0.52102	0.55605	0.58942	0.66353	0.72694	0.70938	0.42587	0.29978	0.37402	0.46417	0.44665	0.41047	0.38875
1217.8	0.43372	0.38695	0.29435	0.34132	0.54364	0.58221	0.64232	0.50143	0.37011	0.44618	0.39569	0.34573	0.45741	0.47827	0.39989	0.4948	0.50529	0.54123	0.57108	0.60942	0.62376	0.57385	0.60556	0.51139	0.53072	0.61481	0.62112	0.75094	0.70676	0.43294	0.29289	0.37092	0.46337	0.45087	0.40812	0.38476
1218.7	0.41392	0.36483	0.30094	0.33505	0.54218	0.55605	0.60591	0.47925	0.37622	0.45024	0.39565	0.36351	0.45717	0.47326	0.40448	0.50234	0.50602	0.53269	0.56529	0.59831	0.62883	0.58362	0.60907	0.51995	0.54291	0.62048	0.63261	0.74132	0.71135	0.4205	0.27502	0.37145	0.46778	0.45367	0.41301	0.38574
1219.6	0.41377	0.3425	0.31229	0.33608	0.53176	0.54297	0.57418	0.47924	0.38409	0.43552	0.38276	0.34603	0.47803	0.46711	0.41133	0.50542	0.51569	0.53693	0.56884	0.59819	0.63573	0.59412	0.61348	0.53117	0.56986	0.60621	0.63126	0.74732	0.71249	0.40738	0.26172	0.37254	0.4736	0.44965	0.42538	0.38707
1220.5	0.3814	0.32318	0.30801	0.34182	0.51948	0.53188	0.56193	0.43136	0.35581	0.41152	0.34666	0.30669	0.47807	0.46775	0.40927	0.50623	0.50998	0.53377	0.56174	0.58075	0.62451	0.59654	0.61621	0.52231	0.56252	0.59838	0.64303	0.76161	0.70495	0.41159	0.25908	0.36337	0.47043	0.44736	0.42695	0.37208
1221.4	0.36369	0.30135	0.29901	0.35368	0.50584	0.47266	0.55057	0.42231	0.35693	0.39029	0.32109	0.2907	0.47204	0.46922	0.40667	0.50473	0.50225	0.52171	0.56088	0.57537	0.61602	0.59139	0.61832	0.5239	0.58765	0.60088	0.64122	0.76933	0.71033	0.38368	0.25067	0.36711	0.46193	0.43937	0.42571	0.37356
1222.3	0.36188	0.27999	0.29891	0.36362	0.4947	0.46464	0.54026	0.41004	0.34938	0.38494	0.3074	0.28778	0.4845	0.47127	0.41317	0.50132	0.49774	0.52207	0.56754	0.57264	0.61265	0.59813	0.62155	0.5341	0.61785	0.59008	0.68531	0.74685	0.70927	0.36839	0.25129	0.3634	0.46904	0.4284	0.43391	0.37499
1223.2	0.34454	0.2751	0.307	0.37443	0.49854	0.45618	0.55823	0.41429	0.35142	0.39168	0.29172	0.28174	0.48862	0.48315	0.41308	0.49917	0.50204	0.52333	0.58084	0.57409	0.61234	0.60718	0.62437	0.53441	0.63264	0.59834	0.69275	0.76532	0.71741	0.37333	0.26116	0.36638	0.47166	0.42794	0.43819	0.38258
1224.1	0.32063	0.26838	0.30764	0.38173	0.49454	0.43528	0.55864	0.38829	0.33487	0.39017	0.28424	0.27958	0.48312	0.49243	0.40898	0.49531	0.48912	0.519	0.5833	0.56042	0.60473	0.60651	0.621	0.53335	0.63848	0.60662	0.71162	0.75456	0.69132	0.37247	0.26207	0.36258	0.47969	0.43042	0.4375	0.38258
1225	0.32727	0.27065	0.30581	0.38069	0.49977	0.41668	0.5489	0.39612	0.34599	0.38936	0.28027	0.30574	0.48874	0.49599	0.41269	0.49429	0.49031	0.51563	0.59258	0.55579	0.61124	0.61487	0.63146	0.54432	0.66113	0.62959	0.71666	0.7633	0.70396	0.35335	0.26305	0.36424	0.48513	0.42672	0.44435	0.39013
1225.9	0.32188	0.27329	0.31252	0.37454	0.50314	0.40583	0.53745	0.37047	0.3293	0.37322	0.27432	0.29846	0.49172	0.49477	0.41405	0.48658	0.48935	0.50707	0.60211	0.55261	0.60493	0.61107	0.6326	0.54493	0.66352	0.66335	0.74283	0.77204	0.71834	0.35501	0.26566	0.35905	0.48168	0.41067	0.43749	0.38645
1226.8	0.30585	0.27686	0.3164	0.36872	0.50203	0.39744	0.51568	0.36102	0.32881	0.37746	0.25033	0.30552	0.49644	0.49731	0.42126	0.48313	0.48684	0.51803	0.5978	0.55027	0.59916	0.61742	0.62981	0.54923	0.64591	0.68955	0.75179	0.76034	0.71239	0.37649	0.2644	0.3594	0.47482	0.41763	0.43749	0.38695
1227.7	0.29755	0.28011	0.30858	0.36409	0.48262	0.39635	0.48308	0.34494	0.30851	0.35257	0.2703	0.2968	0.49282	0.49857	0.42397	0.48327	0.47275	0.52198	0.5881	0.54706	0.58888	0.60139	0.62397	0.55507	0.64006	0.68825	0.7525	0.75352	0.701	0.37722	0.2595	0.35761	0.47585	0.4144	0.43532	0.38535
1228.6	0.29187	0.29051	0.30076	0.36311	0.48316	0.41821	0.47152	0.33631	0.32232	0.35304	0.26756	0.30849	0.49419	0.49688	0.42644	0.49146	0.4742	0.53215	0.58471	0.55572	0.59077	0.59614	0.63216	0.56137	0.63651	0.69613	0.72142	0.75183	0.72585	0.40233	0.25689	0.3629	0.47263	0.41154	0.44293	0.39665
1229.4	0.27532	0.29276	0.29877	0.36632	0.48247	0.42658	0.45308	0.33984	0.32641	0.35544	0.27101	0.30752	0.49532	0.50425	0.42614	0.4931	0.46827	0.53971	0.5803	0.55444	0.57241	0.59129	0.62752	0.56677	0.62792	0.71114	0.71074	0.73992	0.7336	0.42497	0.26208	0.36088	0.47469	0.41191	0.43939	0.39937
1230.3	0.27229	0.29653	0.29526	0.37554	0.47468	0.44969	0.44035	0.3458	0.32009	0.35457	0.26529	0.30913	0.50095	0.5055	0.42938	0.50367	0.47822	0.55085	0.56672	0.5473	0.57103	0.59913	0.62759	0.57554	0.60185	0.67592	0.70761	0.7514	0.7483	0.43599	0.25715	0.35659	0.48171	0.41965	0.44353	0.40006
1231.2	0.27823	0.29307	0.29555	0.37247	0.46803	0.44745	0.4204	0.34449	0.31274	0.34959	0.26175	0.29771	0.49866	0.49689	0.42949	0.5057	0.4754	0.53416	0.56369	0.53564	0.57088	0.58595	0.6278	0.57204	0.61308	0.6577	0.65934	0.75291	0.75856	0.41974	0.25775	0.36159	0.48271	0.41399	0.43876	0.40287
1232.1	0.28442	0.29332	0.30854	0.38086	0.47012	0.4469	0.41994	0.344	0.3148	0.36514	0.24903	0.28906	0.50093	0.4907	0.43518	0.50143	0.47326	0.52894	0.56478	0.53043	0.56065	0.59545	0.62688	0.5708	0.61903	0.66265	0.65648	0.771	0.78372	0.41555	0.26565	0.35391	0.48188	0.4137	0.43386	0.4008
1233	0.28405	0.30485	0.32959	0.38006	0.45302	0.44135	0.41226	0.34984	0.30976	0.38865	0.23733	0.27105	0.49603	0.49515	0.44001	0.49833	0.46445	0.51902	0.56557	0.52207	0.55283	0.59771	0.61421	0.57692	0.60772	0.66854	0.68956	0.74647	0.79202	0.4129	0.27836	0.35351	0.48341	0.41777	0.42532	0.39459
1233.9	0.29708	0.3041	0.35067	0.38195	0.44853	0.42048	0.39547	0.35569	0.30021	0.38028	0.23283	0.26996	0.49445	0.48565	0.44846	0.49378	0.45494	0.50701	0.55846	0.51266	0.5478	0.58594	0.60155	0.57307	0.62912	0.64485	0.71053	0.74898	0.78297	0.41275	0.27562	0.35298	0.47359	0.4071	0.41786	0.3934
1234.8	0.28675	0.30532	0.35707	0.389	0.44928	0.39841	0.37938	0.33777	0.28511	0.36434	0.23486	0.25933	0.47747	0.48213	0.44899	0.49385	0.44205	0.49159	0.55253	0.49438	0.53255	0.56595	0.58428	0.56005	0.65422	0.66819	0.71135	0.74006	0.80544	0.40251	0.28257	0.34851	0.46054	0.39873	0.40472	0.38827
1235.7	0.28676	0.31047	0.36123	0.39627	0.4377	0.39169	0.37814	0.32747	0.27317	0.34152	0.24342	0.2579	0.46498	0.47605	0.44664	0.48982	0.42982	0.48703	0.54269	0.49307	0.5177	0.56955	0.56895	0.56222	0.65746	0.66127	0.73331	0.73432	0.79418	0.41722	0.28479	0.33915	0.45563	0.39529	0.40151	0.38434
1236.6	0.29427	0.32599	0.37086	0.39724	0.4406	0.39441	0.38277	0.31831	0.27064	0.327	0.23662	0.27524	0.46368	0.47985	0.44993	0.4941	0.42764	0.48715	0.53531	0.49108	0.51601	0.56089	0.56789	0.57319	0.65657	0.65942	0.72518	0.67231	0.75738	0.42585	0.29143	0.33901	0.45472	0.3831	0.41012	0.38835
1237.5	0.30135	0.32452	0.35954	0.40176	0.43229	0.38135	0.37105	0.32227	0.2403	0.29767	0.25272	0.27825	0.45976	0.46802	0.44865	0.48752	0.42632	0.47291	0.52177	0.47858	0.49692	0.54989	0.55296	0.56272	0.67779	0.67294	0.7025	0.67	0.75682	0.41039	0.28757	0.32929	0.44254	0.36829	0.40941	0.37605
1238.4	0.30879	0.33283	0.35759	0.40095	0.42524	0.38426	0.34625	0.2879	0.24234	0.31337	0.25179	0.28293	0.44823	0.46146	0.44702	0.49281	0.42693	0.45666	0.5067	0.47454	0.49259	0.55027	0.53916	0.56138	0.65943	0.67731	0.674	0.64237	0.75181	0.40561	0.28579	0.31951	0.44368	0.36954	0.40161	0.36435
1239.3	0.31068	0.35381	0.36122	0.4025	0.41447	0.3925	0.34094	0.30029	0.2543	0.32339	0.27394	0.30049	0.44285	0.45445	0.45414	0.49038	0.41858	0.45331	0.49923	0.47991	0.49787	0.54556	0.53601	0.56256	0.64799	0.67778	0.6511	0.61402	0.70414	0.42439	0.28546	0.3205	0.45056	0.3599	0.40796	0.35313
1240.2	0.31338	0.34309	0.36997	0.40771	0.41592	0.40728	0.35772	0.29944	0.25899	0.32964	0.27555	0.30079	0.4408	0.444	0.45012	0.48803	0.4143	0.44856	0.48849	0.46417	0.49021	0.53571	0.5278	0.55778	0.63956	0.65166	0.63453	0.61637	0.70809	0.43391	0.29228	0.31714	0.44671	0.34535	0.39556	0.34471
1241.1	0.30237	0.33595	0.36843	0.41486	0.39906	0.41069	0.35486	0.29358	0.26212	0.33815	0.28151	0.29926	0.4274	0.42698	0.45219	0.48612	0.41313	0.43728	0.48137	0.44518	0.48074	0.52888	0.51228	0.55301	0.62193	0.63474	0.63448	0.63701	0.72695	0.44081	0.28937	0.3191	0.43431	0.34416	0.38528	0.33662
1242	0.29716	0.33193	0.37816	0.40362	0.40091	0.40531	0.36857	0.27495	0.28024	0.34685	0.27078	0.30345	0.41641	0.41545	0.4492	0.48055	0.4106	0.42703	0.47702	0.43332	0.4845	0.51122	0.4989	0.54767	0.61422	0.62654	0.62134	0.63476	0.72224	0.44481	0.29603	0.30671	0.42859	0.33957	0.36623	0.33463
1242.9	0.283	0.34081	0.38648	0.3832	0.38146	0.40906	0.41194	0.29306	0.26898	0.32936	0.27226	0.28652	0.40838	0.40599	0.45044	0.47001	0.40081	0.42535	0.475	0.41731	0.47486	0.48697	0.49505	0.53756	0.58695	0.62822	0.61112	0.60743	0.71384	0.45078	0.31407	0.31307	0.42357	0.32493	0.3612	0.32796
1243.8	0.29054	0.32189	0.39695	0.37413	0.38284	0.41313	0.40173	0.27948	0.26679	0.34897	0.25605	0.29037	0.40903	0.40045	0.44438	0.46754	0.39884	0.42544	0.46529	0.4046	0.46233	0.48213	0.48031	0.53986	0.56453	0.60606	0.59121	0.58595	0.72802	0.44525	0.31581	0.30468	0.42384	0.32907	0.3495	0.33162
1244.6	0.29128	0.33874	0.41171	0.37856	0.37576	0.40309	0.36896	0.27917	0.27941	0.34945	0.26875	0.29221	0.39881	0.39634	0.45159	0.47234	0.39669	0.41982	0.46072	0.40016	0.46263	0.46536	0.46002	0.53635	0.54903	0.61832	0.59486	0.58739	0.71716	0.42784	0.31289	0.30839	0.42303	0.32403	0.34576	0.32379
1245.6	0.2934	0.34492	0.41226	0.3661	0.37904	0.38881	0.34173	0.28309	0.28108	0.35117	0.24805	0.29499	0.38732	0.38534	0.43746	0.46879	0.38139	0.40524	0.44455	0.39007	0.44882	0.44475	0.44574	0.52031	0.534	0.62945	0.55677	0.57106	0.70161	0.42262	0.3114	0.29943	0.4171	0.30352	0.32271	0.32099
1246.4	0.29973	0.34181	0.42444	0.38083	0.37335	0.3908	0.33313	0.30093	0.28487	0.35221	0.25911	0.29539	0.38462	0.38207	0.44142	0.47233	0.37521	0.40963	0.43558	0.38648	0.44254	0.45504	0.43899	0.51557	0.50794	0.60481	0.54491	0.56253	0.67688	0.4195	0.31305	0.30707	0.41384	0.29822	0.32519	0.32178
1247.3	0.30268	0.33585	0.43309	0.41237	0.38289	0.3998	0.31645	0.29856	0.30554	0.35258	0.27069	0.29231	0.37284	0.37356	0.43908	0.47472	0.38046	0.406	0.42689	0.38297	0.44061	0.4566	0.43149	0.52025	0.48649	0.59761	0.53282	0.59812	0.67053	0.41501	0.30315	0.30708	0.40514	0.30265	0.32495	0.32516
1248.2	0.30451	0.34923	0.43737	0.41622	0.37985	0.40152	0.32529	0.29798	0.31963	0.35091	0.2751	0.29182	0.35943	0.36648	0.42717	0.47198	0.37786	0.39943	0.42111	0.37376	0.42446	0.44649	0.41914	0.5	0.49476	0.5987	0.52464	0.60741	0.66098	0.41483	0.30165	0.30738	0.38783	0.30182	0.31996	0.32116
1249.1	0.30942	0.35676	0.4387	0.40693	0.38431	0.39384	0.34053	0.30503	0.33287	0.3727	0.26198	0.28381	0.35382	0.36284	0.41979	0.46549	0.3762	0.39436	0.41475	0.36915	0.41265	0.43919	0.41837	0.4858	0.47818	0.59887	0.50628	0.58747	0.66732	0.42228	0.30542	0.30164	0.38416	0.3075	0.31202	0.31968
1250	0.32627	0.34212	0.45107	0.42012	0.38192	0.40183	0.36526	0.3027	0.3463	0.37227	0.2908	0.27159	0.35596	0.35625	0.42171	0.46081	0.38222	0.39927	0.41734	0.37256	0.42157	0.43805	0.4104	0.48889	0.48186	0.58507	0.51536	0.58849	0.6764	0.42129	0.30491	0.30311	0.38761	0.32139	0.32154	0.31497
1250.9	0.31873	0.34406	0.44923	0.40529	0.37219	0.39114	0.37124	0.30847	0.3568	0.396	0.28523	0.26618	0.34627	0.34488	0.41288	0.45264	0.37299	0.39895	0.41127	0.37025	0.41769	0.4232	0.39895	0.48174	0.49201	0.58482	0.51256	0.56808	0.67707	0.4332	0.30123	0.30036	0.38803	0.32646	0.31083	0.31146
1251.8	0.32562	0.3382	0.45453	0.38523	0.36783	0.38033	0.36895	0.29678	0.34888	0.40682	0.28451	0.28193	0.35501	0.34094	0.40474	0.44725	0.37151	0.39958	0.41396	0.36865	0.41757	0.42835	0.3917	0.46727	0.50309	0.56921	0.51657	0.52236	0.66062	0.4353	0.30426	0.29851	0.38802	0.3232	0.29894	0.31623
1252.7	0.32651	0.31282	0.45628	0.38189	0.35438	0.37181	0.37806	0.30356	0.34324	0.41714	0.28348	0.28335	0.34779	0.33101	0.39718	0.43782	0.36592	0.39051	0.41088	0.36391	0.42485	0.43163	0.38941	0.47165	0.47712	0.55201	0.52352	0.50173	0.63328	0.41192	0.30866	0.29808	0.38707	0.31903	0.29452	0.31996
1253.6	0.32788	0.30885	0.44882	0.38626	0.36227	0.3832	0.37909	0.29141	0.35241	0.42369	0.29047	0.28423	0.3457	0.33494	0.39323	0.44077	0.37051	0.39584	0.42169	0.36368	0.43086	0.42709	0.39365	0.47061	0.49722	0.55593	0.5198	0.49696	0.61885	0.39576	0.30815	0.29365	0.38657	0.31716	0.30011	0.32226
1254.5	0.32143	0.31018	0.4403	0.36903	0.35185	0.36924	0.37756	0.29805	0.35186	0.42198	0.2639	0.2809	0.34134	0.32773	0.37846	0.42917	0.35756	0.38269	0.41067	0.3538	0.42185	0.41987	0.38306	0.4556	0.49038	0.55138	0.51536	0.47661	0.59451	0.37227	0.30524	0.28903	0.38342	0.30461	0.28258	0.3157
1255.4	0.32533	0.30314	0.43417	0.36905	0.35902	0.37338	0.35812	0.29419	0.35167	0.41305	0.27628	0.27704	0.33858	0.32613	0.3754	0.42152	0.35648	0.37623	0.40731	0.34445	0.41505	0.41633	0.38593	0.45176	0.48218	0.54133	0.50972	0.50012	0.58409	0.33938	0.29715	0.28442	0.37578	0.30499	0.28792	0.31444
1256.3	0.30654	0.29509	0.40495	0.36523	0.35784	0.35065	0.34542	0.29794	0.34908	0.4138	0.26444	0.27466	0.32264	0.3148	0.36233	0.41339	0.34441	0.36493	0.39157	0.3331	0.40088	0.39334	0.38181	0.44085	0.47215	0.53589	0.4922	0.50926	0.58286	0.31412	0.28361	0.26647	0.36815	0.29789	0.28076	0.29965
1257.2	0.31161	0.30661	0.39091	0.36635	0.36504	0.34738	0.34911	0.31368	0.36076	0.43663	0.26515	0.27579	0.3236	0.31856	0.36649	0.41088	0.34717	0.37625	0.39967	0.34193	0.40855	0.3974	0.38352	0.43902	0.47871	0.55753	0.46887	0.52232	0.57221	0.31035	0.27919	0.2699	0.3722	0.30479	0.27918	0.29922
1258	0.30999	0.2963	0.37713	0.35614	0.35043	0.35415	0.34765	0.31357	0.34551	0.41949	0.25585	0.2841	0.32058	0.29938	0.34943	0.39289	0.33658	0.36579	0.39385	0.33471	0.40387	0.39932	0.37198	0.43385	0.48321	0.5317	0.45332	0.51858	0.56407	0.29773	0.27029	0.26951	0.36263	0.30487	0.27445	0.30144
1258.9	0.30772	0.30383	0.3725	0.34125	0.34581	0.34438	0.33035	0.32254	0.33636	0.43133	0.26678	0.26982	0.31107	0.2978	0.34026	0.38096	0.33434	0.36014	0.40193	0.33249	0.40257	0.4033	0.36973	0.42301	0.49533	0.54673	0.45746	0.52436	0.56041	0.2865	0.26038	0.26848	0.35415	0.31032	0.27199	0.29264
1259.8	0.30659	0.3507	0.36942	0.32968	0.34408	0.34921	0.34702	0.30516	0.34498	0.42163	0.24113	0.27999	0.31465	0.29758	0.32571	0.37126	0.32661	0.36787	0.40405	0.33729	0.41567	0.39886	0.36373	0.41198	0.48629	0.5402	0.45117	0.48118	0.54584	0.31006	0.25152	0.27103	0.35406	0.30265	0.26125	0.28968
1260.7	0.33261	0.37046	0.37927	0.33044	0.36105	0.36986	0.36079	0.32548	0.35953	0.42938	0.25008	0.28669	0.32691	0.30666	0.32882	0.36482	0.33633	0.3849	0.42031	0.36044	0.43757	0.41996	0.36987	0.41862	0.50694	0.55273	0.42329	0.46871	0.54618	0.31577	0.25027	0.28507	0.36134	0.30671	0.27591	0.29981
1261.6	0.31654	0.35737	0.37421	0.30735	0.35797	0.36637	0.35199	0.32657	0.36489	0.40162	0.24435	0.27981	0.32179	0.29274	0.31555	0.35244	0.32555	0.38058	0.40806	0.35669	0.43825	0.41411	0.36608	0.41347	0.5161	0.52811	0.42601	0.45868	0.5577	0.31151	0.23448	0.27583	0.35493	0.29665	0.27934	0.2974
1262.5	0.30174	0.35395	0.36632	0.30846	0.35078	0.36548	0.34598	0.33478	0.36887	0.40061	0.23462	0.26283	0.31927	0.29081	0.31169	0.35035	0.32147	0.38564	0.40206	0.35951	0.44581	0.41813	0.36524	0.40465	0.50479	0.53722	0.4472	0.46621	0.55161	0.32016	0.22656	0.27036	0.35506	0.28989	0.27611	0.28965
1263.4	0.2983	0.34274	0.35797	0.31728	0.36281	0.37964	0.35566	0.32522	0.36609	0.39324	0.25114	0.29163	0.32346	0.29737	0.31616	0.3495	0.33478	0.40623	0.39884	0.36941	0.4506	0.43007	0.38319	0.41378	0.47968	0.50964	0.42227	0.44988	0.54257	0.33186	0.22263	0.26968	0.35489	0.28908	0.30411	0.29883
1264.3	0.2942	0.31165	0.35581	0.31693	0.35429	0.36952	0.36037	0.34139	0.35655	0.40003	0.25898	0.29177	0.32109	0.29699	0.32707	0.34996	0.34201	0.40431	0.39679	0.38165	0.45456	0.44719	0.39258	0.41892	0.47599	0.52429	0.42091	0.46157	0.53751	0.30299	0.22248	0.27124	0.35409	0.29648	0.31575	0.30426
1265.2	0.28796	0.2906	0.34075	0.30193	0.33394	0.36382	0.34803	0.33574	0.35902	0.38718	0.26133	0.2888	0.32052	0.29139	0.3148	0.34	0.3412	0.40518	0.39816	0.37854	0.46146	0.44689	0.38979	0.4124	0.46427	0.50134	0.44361	0.45672	0.5486	0.29437	0.21527	0.26892	0.34634	0.29677	0.31834	0.30595
1266.1	0.29116	0.30371	0.3218	0.30235	0.31959	0.36209	0.33243	0.32071	0.361	0.37728	0.27104	0.28713	0.33575	0.29602	0.31424	0.33897	0.34559	0.40128	0.40418	0.38591	0.46727	0.44876	0.3964	0.40859	0.47028	0.50455	0.43428	0.44383	0.55077	0.29587	0.21268	0.27637	0.34494	0.2988	0.32179	0.30268
1266.9	0.29744	0.30327	0.31968	0.28728	0.32681	0.34731	0.33513	0.3167	0.32926	0.3693	0.30282	0.30349	0.34417	0.29295	0.31511	0.33672	0.34698	0.40143	0.41046	0.39979	0.46194	0.44489	0.40358	0.40735	0.47193	0.49333	0.43005	0.43632	0.56759	0.27924	0.20771	0.28759	0.34006	0.3014	0.32885	0.30346
1267.8	0.29398	0.31699	0.32731	0.29084	0.31473	0.34091	0.35749	0.3119	0.34745	0.38324	0.31239	0.30001	0.34689	0.29211	0.32053	0.34298	0.35121	0.40389	0.41914	0.41059	0.48027	0.45788	0.4114	0.40331	0.47037	0.49289	0.42511	0.47413	0.57996	0.27079	0.21028	0.29056	0.34763	0.30638	0.32523	0.30412
1268.7	0.29485	0.3112	0.31551	0.29474	0.32211	0.33725	0.34609	0.30614	0.35228	0.38513	0.33334	0.31787	0.35042	0.29503	0.30918	0.34814	0.36121	0.40394	0.43117	0.4221	0.47809	0.46044	0.41598	0.4004	0.48654	0.47459	0.41945	0.48637	0.60376	0.26818	0.20995	0.30215	0.34607	0.30253	0.32824	0.30751
1269.6	0.29392	0.32761	0.32258	0.29694	0.33099	0.31964	0.36435	0.30654	0.34634	0.40152	0.35097	0.30652	0.35428	0.31035	0.32372	0.36218	0.37399	0.40576	0.43454	0.43823	0.47429	0.47582	0.4232	0.40105	0.48455	0.4985	0.42183	0.51617	0.60599	0.26004	0.20944	0.30947	0.34954	0.3104	0.3293	0.30681
1270.5	0.29754	0.33013	0.32824	0.30985	0.34301	0.30645	0.39246	0.32071	0.33972	0.42276	0.36727	0.31871	0.35581	0.31447	0.32702	0.36701	0.38102	0.41427	0.44834	0.44814	0.47019	0.48664	0.42687	0.39063	0.4927	0.50316	0.43247	0.53818	0.61122	0.25594	0.21381	0.31512	0.34833	0.32186	0.34114	0.31188
1271.4	0.2929	0.34578	0.33439	0.31883	0.34932	0.30679	0.39507	0.33797	0.37452	0.43367	0.37474	0.32136	0.35417	0.33819	0.33888	0.37305	0.39993	0.42698	0.45477	0.46091	0.48859	0.50239	0.44551	0.39652	0.4813	0.51358	0.42711	0.53951	0.61571	0.2657	0.20937	0.31944	0.35025	0.33398	0.35645	0.32999
1272.3	0.28647	0.34674	0.3158	0.31274	0.34778	0.30685	0.37219	0.35281	0.36359	0.44029	0.37152	0.33449	0.35378	0.35094	0.34315	0.37652	0.40281	0.42609	0.46083	0.4701	0.48971	0.49881	0.45141	0.39527	0.49386	0.51873	0.44386	0.51599	0.61551	0.26675	0.20424	0.33098	0.34786	0.33798	0.35904	0.3423
1273.2	0.28289	0.35266	0.32484	0.31811	0.35673	0.30784	0.37691	0.35958	0.36069	0.44175	0.39071	0.32651	0.35113	0.36522	0.35015	0.38701	0.42032	0.44376	0.46441	0.47672	0.50003	0.50675	0.47159	0.39246	0.47811	0.54087	0.4633	0.51685	0.6255	0.27986	0.20399	0.32721	0.35717	0.34771	0.37558	0.34457
1274.1	0.27785	0.33929	0.32038	0.32756	0.3541	0.31431	0.37614	0.36911	0.3712	0.46307	0.40307	0.34647	0.35125	0.36721	0.35098	0.38634	0.41767	0.44957	0.47057	0.48324	0.50947	0.50941	0.48791	0.39348	0.50082	0.51715	0.45701	0.51846	0.62434	0.29285	0.20454	0.32938	0.36147	0.36145	0.38897	0.35565
1274.9	0.27147	0.32824	0.31784	0.32633	0.35709	0.3328	0.38779	0.36879	0.38242	0.45923	0.43047	0.34146	0.34389	0.37959	0.35133	0.39582	0.42905	0.46504	0.47892	0.49544	0.52312	0.51659	0.5051	0.39963	0.48257	0.50216	0.45171	0.52786	0.62443	0.30336	0.20451	0.32551	0.37232	0.36386	0.3931	0.3721
1275.8	0.28644	0.3125	0.3069	0.30821	0.36733	0.35071	0.38791	0.37463	0.3808	0.47921	0.4574	0.35282	0.34711	0.38154	0.35021	0.40281	0.43933	0.47405	0.47418	0.50728	0.52578	0.52685	0.5138	0.40258	0.48504	0.50278	0.45176	0.54069	0.63322	0.31555	0.20801	0.32583	0.38356	0.37221	0.39816	0.37011
1276.7	0.29223	0.29241	0.28816	0.29246	0.37496	0.34675	0.38651	0.36899	0.39485	0.47765	0.48099	0.3403	0.35537	0.38322	0.33734	0.40969	0.44531	0.48746	0.46882	0.51119	0.52618	0.52903	0.51451	0.4024	0.48938	0.50915	0.42852	0.54574	0.68197	0.31043	0.20535	0.31851	0.38783	0.37352	0.39718	0.37191
1277.6	0.29385	0.27372	0.28022	0.27566	0.37052	0.35816	0.39218	0.37891	0.39849	0.47629	0.47971	0.32982	0.35352	0.3855	0.34146	0.41222	0.44672	0.49232	0.47568	0.51928	0.52874	0.52665	0.51617	0.40283	0.49234	0.50637	0.43832	0.56347	0.66251	0.29647	0.20083	0.31201	0.39421	0.36657	0.39328	0.36922
1278.5	0.28516	0.26781	0.26127	0.25502	0.35848	0.36973	0.38358	0.36295	0.37901	0.44581	0.49214	0.31549	0.34315	0.37979	0.33463	0.41607	0.45293	0.49679	0.46977	0.51755	0.5205	0.51214	0.51842	0.39134	0.48312	0.50038	0.46682	0.5588	0.68325	0.3026	0.20269	0.30123	0.38989	0.34587	0.38686	0.36649
1279.4	0.29396	0.27595	0.26001	0.23793	0.35794	0.36871	0.35723	0.36108	0.38007	0.46293	0.4974	0.31055	0.34225	0.38463	0.34584	0.42081	0.46178	0.50405	0.46767	0.52026	0.52426	0.50947	0.52125	0.39739	0.49624	0.52171	0.48977	0.54269	0.70154	0.30058	0.20067	0.30169	0.39896	0.34545	0.38792	0.35835
1280.3	0.28383	0.28078	0.25828	0.25242	0.36052	0.36968	0.35658	0.34806	0.36602	0.45921	0.51989	0.29937	0.33978	0.39263	0.34549	0.43521	0.47157	0.50499	0.48615	0.52557	0.52525	0.51126	0.53529	0.39874	0.49971	0.53434	0.50714	0.5551	0.70867	0.29802	0.20459	0.29095	0.39809	0.33121	0.38787	0.36384
1281.2	0.26906	0.26885	0.26202	0.25815	0.34105	0.38526	0.34423	0.34088	0.35304	0.46223	0.52719	0.2939	0.32939	0.39119	0.34559	0.43384	0.47522	0.50209	0.48601	0.52731	0.5144	0.507	0.53252	0.39584	0.5009	0.52061	0.5357	0.57556	0.67339	0.3157	0.2052	0.27842	0.39273	0.32248	0.38868	0.35579
1282	0.25976	0.26245	0.24944	0.26957	0.33868	0.38079	0.32794	0.32158	0.34546	0.47613	0.54469	0.30058	0.32129	0.3969	0.3381	0.43624	0.47653	0.49659	0.48384	0.51885	0.51212	0.50412	0.53033	0.40767	0.49334	0.51377	0.50624	0.57728	0.69967	0.33311	0.20909	0.26718	0.38706	0.32397	0.37939	0.36608
1282.9	0.26	0.26148	0.25215	0.29257	0.3519	0.37787	0.33769	0.33126	0.33617	0.48591	0.56823	0.31554	0.32113	0.41044	0.34021	0.4477	0.48212	0.50195	0.48894	0.52484	0.51471	0.51132	0.53348	0.41006	0.49018	0.56338	0.49549	0.59898	0.68451	0.33987	0.21169	0.2698	0.3863	0.3254	0.38108	0.37009
1283.8	0.258	0.24662	0.24279	0.30637	0.35118	0.37679	0.35108	0.31344	0.32394	0.48382	0.58326	0.33456	0.3195	0.41536	0.3364	0.45511	0.48961	0.49566	0.48525	0.52738	0.51387	0.51486	0.53594	0.40945	0.4838	0.55243	0.48743	0.62143	0.6654	0.34097	0.22099	0.2516	0.38002	0.31693	0.36838	0.37564
1284.7	0.25114	0.23834	0.23879	0.29976	0.35458	0.38104	0.33898	0.30616	0.33174	0.49468	0.5821	0.34037	0.30463	0.41212	0.34022	0.45136	0.48861	0.49485	0.47052	0.5119	0.50664	0.51438	0.51971	0.40872	0.48112	0.54472	0.49031	0.63463	0.67633	0.3382	0.22024	0.24276	0.38067	0.31797	0.35745	0.36851
1285.6	0.24883	0.23203	0.23646	0.28332	0.36785	0.3812	0.34086	0.29275	0.33295	0.49625	0.59299	0.33939	0.29584	0.40878	0.33619	0.45322	0.48652	0.48873	0.46596	0.50048	0.50312	0.50483	0.50982	0.40191	0.47109	0.56065	0.49684	0.63347	0.69199	0.3227	0.21964	0.23327	0.37556	0.30762	0.34611	0.36113
1286.5	0.24938	0.237	0.22752	0.27599	0.35258	0.38564	0.35723	0.3083	0.34009	0.4937	0.61141	0.33622	0.29973	0.39897	0.32914	0.44797	0.47507	0.48701	0.46393	0.50893	0.49689	0.50477	0.51133	0.38684	0.46844	0.57774	0.48955	0.62769	0.65581	0.32675	0.22556	0.23079	0.36863	0.3032	0.35125	0.35072
1287.4	0.2319	0.23476	0.2238	0.26997	0.33546	0.38918	0.34277	0.28327	0.34516	0.50273	0.59442	0.33141	0.29042	0.39304	0.32484	0.43807	0.46449	0.48254	0.45202	0.50133	0.49003	0.49852	0.50241	0.38893	0.45429	0.54804	0.49005	0.60584	0.65463	0.31461	0.2248	0.20803	0.36037	0.29987	0.33503	0.34211
1288.3	0.21909	0.23599	0.22295	0.24833	0.32808	0.39867	0.33884	0.28478	0.33859	0.49073	0.58798	0.32201	0.27954	0.38095	0.31332	0.41941	0.4498	0.47256	0.43775	0.49249	0.47535	0.47413	0.49057	0.37391	0.45189	0.54131	0.48716	0.60472	0.65867	0.31259	0.21977	0.19658	0.34166	0.28101	0.32537	0.32598
1289.1	0.20971	0.23229	0.21974	0.24384	0.31062	0.36852	0.34475	0.2774	0.32735	0.47099	0.55665	0.31814	0.27291	0.37535	0.30484	0.40723	0.42983	0.45086	0.42472	0.49779	0.46555	0.45649	0.48557	0.36082	0.43708	0.54904	0.49522	0.5639	0.63296	0.29798	0.22237	0.19012	0.32532	0.25981	0.31081	0.31906
1290	0.20046	0.22804	0.23196	0.24449	0.30713	0.35996	0.36119	0.28671	0.31056	0.45264	0.5362	0.32623	0.2671	0.37363	0.30722	0.39894	0.4237	0.44057	0.41338	0.50379	0.45602	0.45291	0.47546	0.35687	0.41976	0.5467	0.48411	0.55063	0.6152	0.29765	0.22927	0.18859	0.31832	0.25932	0.30105	0.31929
1290.9	0.19474	0.22094	0.24005	0.24313	0.31264	0.35324	0.36248	0.26868	0.3117	0.43691	0.51778	0.32349	0.26081	0.37151	0.31178	0.39405	0.42256	0.42626	0.40218	0.4974	0.44877	0.43877	0.45567	0.34992	0.41717	0.51386	0.4854	0.56489	0.63542	0.28917	0.23424	0.17464	0.31031	0.245	0.28842	0.31927
1291.8	0.2038	0.19626	0.24733	0.2267	0.3108	0.34729	0.34604	0.27882	0.31651	0.42412	0.49786	0.32021	0.25459	0.35616	0.2984	0.37787	0.41273	0.40447	0.38445	0.48264	0.43688	0.41961	0.42607	0.33222	0.41299	0.49709	0.47141	0.58112	0.63457	0.28679	0.23026	0.16441	0.30651	0.22257	0.27532	0.3067
1292.7	0.20981	0.17334	0.25106	0.22869	0.31571	0.33696	0.33944	0.26439	0.29787	0.41239	0.47579	0.31695	0.25632	0.35023	0.29501	0.37413	0.40442	0.40658	0.36892	0.47061	0.425	0.41503	0.40775	0.3196	0.41205	0.48171	0.44747	0.54741	0.64936	0.28678	0.22311	0.16272	0.29752	0.22663	0.26695	0.3003
1293.6	0.20585	0.1694	0.23741	0.21068	0.2972	0.33758	0.31803	0.25401	0.28585	0.39274	0.46843	0.3036	0.25198	0.33509	0.27461	0.35683	0.38519	0.39535	0.35777	0.44145	0.4101	0.39055	0.37825	0.30076	0.40467	0.48241	0.41481	0.53516	0.63464	0.29745	0.20838	0.14668	0.28867	0.21037	0.25515	0.27579
1294.4	0.22427	0.17744	0.23443	0.21228	0.30738	0.3247	0.2963	0.25562	0.28933	0.37535	0.44756	0.29356	0.25391	0.33212	0.26729	0.35497	0.38294	0.39047	0.34715	0.43323	0.40842	0.37686	0.37511	0.29127	0.41296	0.4767	0.40912	0.54704	0.65642	0.29608	0.20212	0.14342	0.28186	0.20319	0.25082	0.26737
1295.3	0.22874	0.16182	0.22542	0.20201	0.30847	0.31609	0.27648	0.23816	0.27439	0.38764	0.42771	0.28777	0.25268	0.31818	0.26092	0.34546	0.37043	0.38413	0.3239	0.40341	0.39348	0.36698	0.36229	0.28297	0.40976	0.48637	0.43841	0.53506	0.66629	0.29016	0.18378	0.13239	0.2764	0.19345	0.23891	0.25817
1296.2	0.22348	0.16255	0.20637	0.18791	0.29499	0.29671	0.28116	0.21876	0.26069	0.37012	0.394	0.275	0.256	0.31495	0.26013	0.33639	0.35898	0.37254	0.31178	0.3929	0.38231	0.36489	0.35336	0.2743	0.40771	0.50088	0.4393	0.51359	0.65931	0.28341	0.17489	0.12769	0.26372	0.19037	0.23518	0.24554
1297.1	0.2079	0.16007	0.19622	0.17735	0.28252	0.27552	0.25328	0.22187	0.23797	0.36659	0.35998	0.2595	0.24913	0.30432	0.25076	0.32759	0.33699	0.34788	0.30217	0.37547	0.36299	0.35079	0.33838	0.26499	0.38542	0.52893	0.46182	0.53086	0.63051	0.27142	0.16894	0.12723	0.25867	0.17339	0.2257	0.23497
1298	0.21289	0.15417	0.21345	0.17933	0.2864	0.26226	0.24489	0.19798	0.22675	0.36514	0.33767	0.24769	0.25592	0.30544	0.25898	0.32244	0.33691	0.34509	0.28827	0.3672	0.34945	0.34931	0.33104	0.25905	0.40067	0.53314	0.47779	0.55521	0.6506	0.26152	0.16983	0.12371	0.25166	0.17399	0.22201	0.23176
1298.9	0.20609	0.14899	0.1922	0.16411	0.2671	0.25523	0.24014	0.18171	0.19764	0.35475	0.32089	0.25795	0.24951	0.29403	0.24976	0.30089	0.31673	0.32477	0.27857	0.34476	0.33424	0.34426	0.31297	0.25037	0.39913	0.53828	0.48189	0.52987	0.62207	0.25247	0.15606	0.11059	0.24385	0.16917	0.20672	0.2238
1299.8	0.21678	0.14416	0.19526	0.146	0.2558	0.23684	0.24368	0.17532	0.16506	0.32834	0.29694	0.25535	0.24847	0.28614	0.2473	0.29584	0.3098	0.31257	0.26767	0.34245	0.30798	0.33275	0.30392	0.23291	0.42522	0.52439	0.45977	0.52063	0.60746	0.24592	0.14431	0.10697	0.23027	0.16858	0.2063	0.20409
1300.6	0.23397	0.14902	0.20532	0.1414	0.26509	0.22711	0.2369	0.17606	0.1532	0.32247	0.30208	0.26949	0.24744	0.27645	0.24864	0.29561	0.31435	0.31003	0.26937	0.34248	0.30206	0.32578	0.30584	0.23405	0.42278	0.51075	0.48283	0.48508	0.61568	0.24077	0.13538	0.1123	0.23803	0.17572	0.20968	0.20449
1301.5	0.2363	0.15263	0.19158	0.13457	0.24322	0.22788	0.23461	0.15384	0.15561	0.31971	0.28969	0.27611	0.24914	0.26884	0.24585	0.2879	0.30556	0.29881	0.25253	0.32861	0.29785	0.31961	0.29415	0.22819	0.43278	0.50447	0.46464	0.47562	0.61102	0.24519	0.12089	0.097967	0.23229	0.17238	0.20887	0.19703
1302.4	0.25318	0.14246	0.17573	0.13139	0.22511	0.23277	0.25887	0.16221	0.16326	0.3099	0.27899	0.28861	0.25459	0.25774	0.23986	0.28532	0.29481	0.28491	0.25325	0.32832	0.29489	0.32149	0.28823	0.22446	0.43797	0.50211	0.44913	0.46422	0.58256	0.23688	0.11402	0.095407	0.23113	0.18091	0.2104	0.20097
1303.3	0.27609	0.14588	0.17981	0.13956	0.22584	0.2234	0.26092	0.1583	0.1831	0.32684	0.27481	0.27853	0.26479	0.25641	0.23637	0.29542	0.29012	0.28343	0.24653	0.32848	0.28721	0.32573	0.28396	0.21818	0.44915	0.49287	0.45621	0.46697	0.59232	0.24381	0.11132	0.10032	0.2284	0.19123	0.22108	0.20128
1304.2	0.27303	0.16012	0.1756	0.14861	0.22159	0.22969	0.23834	0.1536	0.20192	0.31879	0.2613	0.28096	0.26733	0.25732	0.2301	0.29104	0.28504	0.27557	0.24368	0.31895	0.29626	0.32687	0.28083	0.22184	0.43641	0.53205	0.46938	0.47436	0.60706	0.24149	0.1067	0.1023	0.23216	0.19109	0.21209	0.20128
1305.1	0.28519	0.17025	0.16573	0.15308	0.21661	0.23539	0.23526	0.15441	0.20806	0.32179	0.24797	0.2709	0.27308	0.25533	0.22639	0.29552	0.27487	0.27588	0.23314	0.30231	0.30228	0.32468	0.27315	0.21495	0.44739	0.54395	0.45974	0.5105	0.59155	0.25053	0.097285	0.10329	0.22698	0.18604	0.2098	0.19825
1305.9	0.30203	0.18626	0.18869	0.16515	0.22063	0.23397	0.2477	0.16996	0.21178	0.31464	0.24367	0.2638	0.28167	0.2627	0.23322	0.3001	0.28451	0.2847	0.24331	0.29768	0.30359	0.33362	0.27507	0.22055	0.44434	0.54325	0.4829	0.52181	0.58498	0.2492	0.09387	0.10637	0.22823	0.19307	0.20894	0.20746
1306.8	0.29891	0.2016	0.19355	0.16965	0.2178	0.20916	0.24171	0.16417	0.2089	0.31871	0.23288	0.26332	0.27621	0.26524	0.23332	0.30709	0.28178	0.28983	0.24077	0.28347	0.3086	0.33232	0.27331	0.22145	0.42427	0.52444	0.49222	0.52631	0.58959	0.24829	0.08976	0.10901	0.2234	0.19604	0.20887	0.20558
1307.7	0.3033	0.21064	0.19107	0.16485	0.1832	0.18711	0.20834	0.15062	0.18361	0.28831	0.23062	0.25165	0.28244	0.25321	0.23653	0.30254	0.2729	0.28628	0.23754	0.27055	0.30781	0.31758	0.27433	0.21593	0.43045	0.51826	0.49161	0.52912	0.56121	0.24463	0.072088	0.10373	0.2203	0.18213	0.20375	0.2063
1308.6	0.31701	0.2036	0.19016	0.16243	0.19149	0.17556	0.20084	0.15052	0.18182	0.28776	0.24275	0.23889	0.28708	0.24931	0.23976	0.30405	0.27112	0.28099	0.23311	0.26256	0.31428	0.31449	0.2718	0.21346	0.41915	0.49122	0.49393	0.52609	0.56561	0.25109	0.060415	0.10795	0.21519	0.18642	0.20378	0.21298
1309.5	0.32189	0.21636	0.20004	0.17639	0.19731	0.17359	0.208	0.14865	0.17466	0.28947	0.25506	0.24765	0.29586	0.26703	0.24634	0.30613	0.26674	0.28158	0.23916	0.27142	0.31455	0.32755	0.28818	0.22209	0.42789	0.49333	0.48097	0.53331	0.56282	0.25272	0.059094	0.10916	0.21059	0.19629	0.2065	0.22549
1310.3	0.33723	0.23167	0.19703	0.17089	0.21374	0.16845	0.20312	0.16071	0.18647	0.28637	0.27022	0.25549	0.29832	0.26795	0.24391	0.307	0.26125	0.27093	0.24421	0.2786	0.3252	0.32612	0.2972	0.22826	0.43112	0.50027	0.46875	0.54103	0.59205	0.2455	0.060003	0.11979	0.21204	0.20739	0.21577	0.22704
1311.2	0.35542	0.2517	0.18479	0.17601	0.23006	0.17609	0.19652	0.17424	0.18194	0.28449	0.28457	0.26078	0.3118	0.27503	0.24793	0.30408	0.27151	0.27223	0.25518	0.2846	0.32661	0.3236	0.30512	0.23379	0.45002	0.52121	0.4648	0.56483	0.58632	0.26183	0.052354	0.13333	0.2182	0.20717	0.21515	0.23958
1312.1	0.35956	0.26429	0.18335	0.1852	0.27344	0.19711	0.22459	0.18358	0.19483	0.30436	0.27704	0.28409	0.31485	0.28755	0.25172	0.30666	0.2823	0.27793	0.26874	0.28998	0.33969	0.33527	0.30974	0.24419	0.4634	0.52268	0.46062	0.56575	0.62005	0.2761	0.062401	0.1393	0.21625	0.21874	0.22087	0.2479
1313	0.35531	0.27828	0.18774	0.18542	0.26399	0.20493	0.24319	0.1863	0.20095	0.31217	0.2717	0.30209	0.31976	0.289	0.25614	0.30766	0.28309	0.27919	0.28682	0.2887	0.34559	0.33416	0.3125	0.25928	0.49383	0.51681	0.47321	0.58642	0.58655	0.27459	0.062201	0.14246	0.21971	0.22518	0.22591	0.26311
1313.9	0.36085	0.28447	0.17946	0.17967	0.26439	0.19712	0.24078	0.19	0.20466	0.31586	0.27073	0.29822	0.31713	0.27003	0.25508	0.30598	0.28789	0.26753	0.29335	0.27931	0.34938	0.31615	0.29945	0.26152	0.49204	0.51326	0.51349	0.58152	0.60095	0.26936	0.057018	0.14745	0.22115	0.2218	0.22014	0.26769
1314.8	0.37003	0.29343	0.15995	0.18431	0.25883	0.19859	0.25269	0.19534	0.19985	0.31957	0.26191	0.31238	0.3255	0.27076	0.25019	0.30641	0.28531	0.26889	0.29617	0.27605	0.34923	0.31762	0.30369	0.27311	0.49971	0.50903	0.51105	0.57151	0.58262	0.28422	0.052115	0.15092	0.22134	0.21879	0.21516	0.28558
1315.6	0.37163	0.30265	0.16462	0.19068	0.24917	0.20676	0.26065	0.2036	0.21368	0.32105	0.27583	0.29605	0.32487	0.27087	0.25058	0.30077	0.27461	0.2694	0.29425	0.28012	0.35978	0.32231	0.31165	0.28524	0.50416	0.51835	0.52199	0.56907	0.58142	0.29148	0.050222	0.15729	0.21698	0.22592	0.22144	0.2964
1316.5	0.38414	0.31798	0.17169	0.20103	0.25162	0.20948	0.27001	0.20751	0.21378	0.3272	0.29712	0.28745	0.33433	0.27327	0.25965	0.30408	0.2695	0.27713	0.30572	0.28181	0.36977	0.32884	0.32663	0.29686	0.50541	0.54167	0.53221	0.58929	0.56882	0.29764	0.045036	0.17147	0.22564	0.23429	0.23056	0.3118
1317.4	0.40201	0.33563	0.17853	0.22059	0.27677	0.21677	0.27955	0.20852	0.23112	0.35268	0.30389	0.28621	0.34072	0.28153	0.26639	0.30771	0.27364	0.27477	0.31463	0.28781	0.38812	0.33912	0.33387	0.31022	0.51058	0.54827	0.53564	0.58444	0.59991	0.30007	0.054427	0.18076	0.23342	0.24046	0.23448	0.32556
1318.3	0.41285	0.35858	0.19996	0.24199	0.28959	0.25324	0.29962	0.21796	0.23212	0.36283	0.31468	0.29233	0.35519	0.29453	0.27518	0.31099	0.27171	0.2847	0.33223	0.29566	0.40235	0.3498	0.35058	0.33396	0.5077	0.56267	0.55002	0.60688	0.59404	0.31456	0.067348	0.19021	0.24046	0.25849	0.24975	0.34066
1319.2	0.40385	0.36753	0.21869	0.25815	0.30704	0.26938	0.30041	0.19699	0.23175	0.37369	0.33402	0.28064	0.34602	0.29606	0.28678	0.31332	0.28328	0.28446	0.34233	0.30642	0.41407	0.35717	0.3538	0.34079	0.49954	0.57434	0.56732	0.62276	0.61796	0.32505	0.071192	0.19967	0.24269	0.26883	0.26179	0.3395
1320	0.41314	0.36696	0.23684	0.27348	0.33734	0.2837	0.30793	0.20047	0.23261	0.38836	0.33883	0.30884	0.35369	0.29462	0.30025	0.32593	0.30208	0.28713	0.35933	0.32376	0.43273	0.36757	0.36142	0.35834	0.50567	0.55483	0.57808	0.62963	0.65678	0.32531	0.074927	0.20371	0.25991	0.27897	0.2683	0.35859
1320.9	0.40588	0.36456	0.24399	0.28519	0.33737	0.29516	0.32994	0.20623	0.25697	0.40959	0.34365	0.31684	0.35131	0.29805	0.30241	0.33082	0.3074	0.2847	0.37724	0.33601	0.45161	0.36537	0.36637	0.37821	0.49822	0.55116	0.59857	0.63043	0.64401	0.33707	0.084727	0.20595	0.27049	0.28685	0.26927	0.36752
1321.8	0.40703	0.38771	0.24914	0.29713	0.33717	0.30678	0.34128	0.21281	0.25595	0.40015	0.35735	0.34855	0.35201	0.30098	0.30756	0.33444	0.31417	0.29341	0.38097	0.34916	0.45334	0.37117	0.37165	0.39226	0.4855	0.58305	0.60014	0.6327	0.64415	0.35424	0.083046	0.2199	0.27384	0.29552	0.27462	0.37017
1322.7	0.40049	0.38443	0.25881	0.31197	0.35044	0.30444	0.36453	0.22167	0.26921	0.399	0.36956	0.35106	0.34672	0.30772	0.31371	0.34122	0.32732	0.30207	0.39063	0.3641	0.45878	0.38677	0.38384	0.40495	0.49258	0.58836	0.57962	0.6284	0.6582	0.367	0.086975	0.23205	0.27911	0.30015	0.27977	0.38097
1323.6	0.41371	0.38302	0.28011	0.3203	0.34839	0.29924	0.38624	0.24333	0.29536	0.42028	0.39097	0.37196	0.35679	0.30496	0.33016	0.35054	0.32587	0.30704	0.40204	0.37709	0.47142	0.39352	0.4043	0.41845	0.51188	0.56981	0.60113	0.6173	0.63206	0.36854	0.091251	0.24677	0.28929	0.30287	0.29141	0.39754
1324.4	0.39596	0.40116	0.2865	0.32233	0.34262	0.31455	0.39522	0.24882	0.31004	0.42847	0.40672	0.36714	0.35619	0.30969	0.32947	0.3482	0.31008	0.31242	0.40152	0.37334	0.46996	0.38878	0.40258	0.42455	0.52359	0.59349	0.59205	0.60596	0.61984	0.38118	0.093858	0.24807	0.29339	0.3051	0.29153	0.3886
1325.3	0.38856	0.39438	0.28188	0.32866	0.331	0.31029	0.37267	0.24785	0.30578	0.43168	0.41747	0.37759	0.35248	0.30808	0.33648	0.34325	0.30362	0.3042	0.38759	0.37446	0.45939	0.39536	0.40081	0.42837	0.5116	0.57085	0.56065	0.59001	0.62847	0.36003	0.090378	0.25261	0.29464	0.30185	0.29884	0.39402
1326.2	0.37573	0.37865	0.28333	0.33897	0.32339	0.30361	0.37408	0.26146	0.2918	0.4249	0.40818	0.35294	0.35105	0.30117	0.33001	0.33734	0.29003	0.29721	0.39154	0.37774	0.44722	0.39432	0.39613	0.42165	0.49893	0.54294	0.54893	0.57894	0.60263	0.35663	0.08744	0.24756	0.29331	0.2982	0.29731	0.38789
1327.1	0.37415	0.37868	0.28597	0.35613	0.32315	0.29952	0.37431	0.25	0.2954	0.45728	0.40493	0.36121	0.36512	0.30479	0.33754	0.34318	0.28759	0.29482	0.38792	0.38463	0.44535	0.39624	0.38377	0.41875	0.51505	0.54648	0.55301	0.58152	0.59937	0.34825	0.090242	0.24723	0.30837	0.30069	0.29938	0.39486
1328	0.37111	0.37908	0.28769	0.38326	0.32716	0.31141	0.37593	0.25312	0.29658	0.46157	0.40637	0.33769	0.3792	0.31276	0.33959	0.35065	0.29434	0.29697	0.39672	0.39078	0.44888	0.40045	0.3787	0.42408	0.51622	0.55599	0.54423	0.59264	0.61574	0.33767	0.09482	0.25008	0.3209	0.3164	0.30484	0.39483
1328.8	0.38318	0.36145	0.28836	0.41694	0.3232	0.30264	0.39101	0.25027	0.30977	0.47242	0.41351	0.3469	0.38864	0.31163	0.34412	0.35888	0.30064	0.2936	0.40728	0.40849	0.44919	0.41233	0.3869	0.43377	0.52453	0.53501	0.53984	0.59623	0.61053	0.33346	0.10689	0.26631	0.32945	0.32934	0.31995	0.40216
1329.7	0.398	0.37902	0.3176	0.43982	0.34557	0.32808	0.43436	0.26167	0.3282	0.49536	0.43736	0.35997	0.40822	0.3232	0.35313	0.37555	0.31816	0.3088	0.43134	0.42565	0.46545	0.42404	0.39776	0.44735	0.54851	0.53606	0.57625	0.58983	0.62668	0.35005	0.11886	0.27973	0.35115	0.35014	0.33373	0.4015
1330.6	0.40035	0.37971	0.32363	0.44432	0.36009	0.34076	0.44963	0.25771	0.34855	0.52107	0.46441	0.39089	0.41941	0.34196	0.36258	0.38518	0.3353	0.32718	0.4427	0.43873	0.48146	0.43987	0.41071	0.46475	0.54994	0.55134	0.58913	0.58175	0.65226	0.35363	0.13461	0.29344	0.37579	0.36789	0.35731	0.42783
1331.5	0.3917	0.38328	0.33098	0.44209	0.35818	0.33934	0.4582	0.26218	0.36475	0.52007	0.47811	0.39204	0.42367	0.34807	0.36444	0.38087	0.33857	0.33343	0.45947	0.44382	0.48985	0.45096	0.42161	0.47516	0.52054	0.54692	0.57555	0.55905	0.6528	0.34904	0.13889	0.30119	0.38235	0.38901	0.37099	0.42541
1332.4	0.39409	0.38814	0.34451	0.44725	0.3569	0.33367	0.46316	0.26747	0.35887	0.53409	0.49901	0.40846	0.43476	0.35292	0.3634	0.37758	0.34087	0.34524	0.4647	0.45265	0.48161	0.45801	0.40638	0.47127	0.53051	0.55076	0.56563	0.55659	0.65063	0.35042	0.14299	0.3058	0.38817	0.39709	0.37681	0.43913
1333.2	0.40931	0.40773	0.37109	0.43328	0.3696	0.33926	0.46934	0.27666	0.35839	0.56881	0.50806	0.4089	0.45816	0.36404	0.37024	0.38113	0.35497	0.3609	0.47432	0.46402	0.4969	0.47455	0.40106	0.46787	0.52967	0.56769	0.58777	0.55292	0.64325	0.34946	0.14562	0.31439	0.39781	0.41139	0.38743	0.4495
1334.1	0.4107	0.40872	0.37115	0.42425	0.35738	0.31829	0.45503	0.2755	0.36942	0.56837	0.49557	0.3976	0.47094	0.36793	0.36429	0.37142	0.35029	0.36289	0.47476	0.46381	0.4898	0.47302	0.37893	0.44932	0.53046	0.59634	0.55311	0.57655	0.62249	0.33383	0.15633	0.31419	0.40582	0.41201	0.39216	0.45559
1335	0.41722	0.4088	0.37596	0.44316	0.35578	0.32345	0.46193	0.2797	0.38497	0.58294	0.50531	0.38097	0.48866	0.37102	0.3628	0.37422	0.35237	0.36759	0.48608	0.46935	0.49346	0.47137	0.37065	0.43597	0.53678	0.5977	0.51725	0.57266	0.61812	0.3286	0.15628	0.32556	0.4127	0.41557	0.39535	0.45633
1335.9	0.43692	0.41235	0.37273	0.44967	0.35967	0.32165	0.4504	0.29136	0.38385	0.60236	0.5373	0.38108	0.50627	0.37531	0.36263	0.38202	0.36396	0.3746	0.48528	0.47661	0.49163	0.47641	0.36403	0.42259	0.556	0.58714	0.51127	0.59144	0.61674	0.32047	0.15521	0.33957	0.42245	0.42357	0.4101	0.46112
1336.7	0.44745	0.43489	0.39476	0.45684	0.37292	0.35221	0.45146	0.304	0.41943	0.60403	0.53037	0.40619	0.52334	0.39345	0.37845	0.38977	0.3869	0.39235	0.5028	0.49682	0.51243	0.4878	0.37231	0.42983	0.54784	0.59082	0.52375	0.58734	0.6114	0.33728	0.16553	0.35904	0.45062	0.44328	0.4283	0.47312
1337.6	0.43347	0.41445	0.38896	0.45589	0.36588	0.33645	0.44754	0.30807	0.42042	0.58658	0.53331	0.40889	0.51954	0.39566	0.36853	0.37777	0.39524	0.39096	0.49721	0.4864	0.50539	0.47942	0.35935	0.41577	0.54315	0.55804	0.52557	0.57885	0.61203	0.3185	0.16171	0.35816	0.45868	0.43597	0.43358	0.47774
1338.5	0.43279	0.4307	0.39822	0.47283	0.38253	0.36051	0.46793	0.32479	0.41081	0.59241	0.55314	0.40168	0.52743	0.40368	0.37343	0.38957	0.4205	0.4107	0.5016	0.50072	0.51268	0.4864	0.36499	0.41649	0.52557	0.55349	0.53832	0.57062	0.63451	0.32979	0.16188	0.37383	0.46549	0.44879	0.44548	0.49652
1339.4	0.44337	0.46122	0.43001	0.47426	0.39645	0.37623	0.473	0.34604	0.42435	0.60619	0.55411	0.42057	0.5354	0.41125	0.38892	0.39623	0.44794	0.43423	0.51198	0.51694	0.51526	0.50085	0.36934	0.42091	0.52481	0.54688	0.57561	0.59262	0.63467	0.33625	0.16844	0.37985	0.47346	0.46612	0.45846	0.51174
1340.3	0.4459	0.48072	0.44381	0.48802	0.40104	0.39242	0.48893	0.36439	0.4466	0.58792	0.53638	0.42073	0.53871	0.42229	0.3923	0.40229	0.45698	0.44341	0.52469	0.5236	0.5167	0.49494	0.36482	0.41656	0.51278	0.54579	0.56824	0.60025	0.63459	0.34797	0.1782	0.39044	0.48323	0.47184	0.46301	0.52578
1341.1	0.44107	0.4754	0.42847	0.48585	0.39105	0.38341	0.51367	0.3593	0.4506	0.58483	0.54472	0.41006	0.53553	0.42692	0.38052	0.40347	0.45863	0.44424	0.51423	0.51029	0.51238	0.48728	0.35577	0.40605	0.50283	0.55275	0.56646	0.61179	0.62684	0.34198	0.1759	0.3901	0.48596	0.46323	0.46723	0.53547
1342	0.46872	0.51299	0.44266	0.51343	0.40527	0.41329	0.53238	0.3683	0.46383	0.59451	0.53036	0.41649	0.54318	0.44108	0.38535	0.42323	0.47568	0.46458	0.52447	0.52159	0.5123	0.49114	0.36451	0.4068	0.5021	0.56545	0.54334	0.65501	0.64515	0.35733	0.18662	0.40382	0.49746	0.47768	0.47716	0.55609
1342.9	0.47186	0.51724	0.4501	0.50315	0.41351	0.416	0.54507	0.38297	0.47063	0.58368	0.49245	0.43137	0.53911	0.44651	0.38531	0.41738	0.48306	0.46092	0.51867	0.51601	0.50368	0.47934	0.35162	0.4048	0.51542	0.57197	0.55421	0.65658	0.60715	0.35094	0.18488	0.40921	0.4994	0.47666	0.47676	0.56448
1343.8	0.48297	0.52703	0.46028	0.5099	0.42451	0.4137	0.57035	0.38956	0.47535	0.57855	0.47494	0.42237	0.54629	0.45459	0.38132	0.41948	0.48776	0.4643	0.51462	0.51058	0.50421	0.46573	0.34276	0.39554	0.53842	0.57735	0.55418	0.65135	0.59645	0.35259	0.19772	0.41859	0.51272	0.47665	0.48074	0.58063
1344.6	0.48955	0.53224	0.47084	0.49965	0.42904	0.42449	0.57806	0.38371	0.47121	0.57463	0.44876	0.42662	0.54324	0.4527	0.38966	0.41239	0.48691	0.47747	0.50249	0.50485	0.49887	0.46331	0.3353	0.38893	0.55798	0.5878	0.57989	0.63491	0.58254	0.34221	0.19896	0.41891	0.51227	0.47317	0.48234	0.60015
1345.5	0.50205	0.54102	0.48295	0.4923	0.4463	0.43543	0.57131	0.38564	0.48048	0.57349	0.41791	0.4329	0.54217	0.44359	0.39294	0.4138	0.48921	0.48175	0.5031	0.49907	0.49963	0.46208	0.33	0.3807	0.581	0.58449	0.58862	0.64212	0.58452	0.33072	0.21029	0.42402	0.51711	0.48075	0.47756	0.60978
1346.4	0.49129	0.54339	0.48915	0.47619	0.44662	0.43485	0.57749	0.40489	0.47307	0.5446	0.40495	0.44029	0.53699	0.44343	0.39747	0.40688	0.47777	0.47364	0.49416	0.48158	0.49431	0.45192	0.32184	0.37853	0.56674	0.59863	0.59493	0.60281	0.56617	0.32437	0.21007	0.42451	0.51835	0.47972	0.47273	0.61465
1347.3	0.50303	0.54474	0.50639	0.48311	0.44222	0.44735	0.5756	0.4028	0.47298	0.5466	0.41724	0.44641	0.53921	0.44545	0.40264	0.41448	0.46863	0.476	0.50174	0.47679	0.50164	0.45328	0.33172	0.37697	0.58219	0.59397	0.59301	0.60371	0.57959	0.31249	0.21787	0.43106	0.52404	0.48776	0.47873	0.62536
1348.1	0.5132	0.5529	0.50789	0.46757	0.43571	0.45531	0.57613	0.41464	0.46995	0.55292	0.42086	0.4439	0.52768	0.44223	0.40925	0.4092	0.46232	0.46327	0.49643	0.4722	0.50116	0.45269	0.32554	0.37057	0.5737	0.61066	0.60736	0.61582	0.57739	0.29965	0.21426	0.43938	0.52842	0.48947	0.47934	0.62801
1349	0.51737	0.54888	0.51367	0.46563	0.43708	0.4604	0.57581	0.43086	0.48328	0.56288	0.4138	0.44747	0.51672	0.42899	0.3947	0.40186	0.46441	0.44684	0.49217	0.46157	0.50101	0.44389	0.31194	0.37358	0.56937	0.60052	0.61177	0.63258	0.5824	0.30026	0.21347	0.44058	0.53675	0.48548	0.47624	0.6279
1349.9	0.52973	0.55764	0.51508	0.47965	0.45578	0.45972	0.58187	0.44127	0.47488	0.58163	0.40675	0.45729	0.51081	0.42832	0.4014	0.39245	0.46625	0.4396	0.48901	0.45626	0.49797	0.44465	0.31301	0.3818	0.57057	0.58373	0.61328	0.64106	0.60554	0.29603	0.2153	0.44483	0.54065	0.48893	0.4813	0.64374
1350.8	0.52859	0.55446	0.5267	0.48962	0.47649	0.46878	0.59398	0.43147	0.4844	0.59868	0.39638	0.44949	0.50252	0.42101	0.40719	0.39633	0.47676	0.43305	0.49416	0.45532	0.49908	0.43968	0.30697	0.38144	0.58168	0.59013	0.63131	0.67221	0.62943	0.30912	0.22072	0.45379	0.54494	0.48782	0.48399	0.64795
1351.6	0.54779	0.56451	0.51843	0.49661	0.49286	0.47133	0.57749	0.43382	0.50751	0.60936	0.39421	0.44059	0.49622	0.41769	0.4032	0.39041	0.47869	0.43272	0.48333	0.44954	0.49756	0.44073	0.29833	0.3784	0.56264	0.59769	0.63091	0.67219	0.65284	0.31986	0.22032	0.45188	0.55579	0.4873	0.47777	0.64702
1352.5	0.55872	0.54665	0.50745	0.49794	0.4949	0.4713	0.58376	0.43747	0.50297	0.58108	0.36983	0.4486	0.49017	0.40371	0.39218	0.37848	0.46799	0.42573	0.47792	0.43533	0.48706	0.42842	0.29083	0.37198	0.58297	0.57406	0.62007	0.66243	0.644	0.32757	0.22398	0.44381	0.55567	0.47831	0.47416	0.64457
1353.4	0.55797	0.5565	0.512	0.50249	0.50194	0.48496	0.59797	0.42755	0.50366	0.56488	0.39275	0.466	0.47972	0.40615	0.39504	0.38084	0.45841	0.42287	0.47413	0.42833	0.47968	0.42689	0.29738	0.36787	0.57178	0.5821	0.61969	0.64635	0.65304	0.33833	0.23038	0.44119	0.54872	0.48131	0.47858	0.64876
1354.3	0.54373	0.56281	0.51562	0.49283	0.50264	0.50242	0.60857	0.43042	0.50105	0.54559	0.39646	0.44022	0.4726	0.40494	0.38392	0.38101	0.44655	0.4128	0.46836	0.43143	0.46661	0.41409	0.28887	0.35991	0.55208	0.5991	0.60766	0.62175	0.65291	0.34813	0.2285	0.43604	0.53829	0.47519	0.48399	0.63312
1355.1	0.54563	0.5589	0.50824	0.47836	0.48939	0.4918	0.59781	0.41502	0.49915	0.55269	0.38933	0.43705	0.4647	0.38774	0.37814	0.36473	0.42842	0.40775	0.45298	0.41967	0.46335	0.40719	0.2842	0.35079	0.56623	0.57275	0.59905	0.59327	0.63914	0.33052	0.22507	0.41968	0.5393	0.46552	0.48239	0.6282
1356	0.52631	0.55247	0.50727	0.47353	0.47815	0.49714	0.60462	0.40998	0.49725	0.55289	0.3792	0.44491	0.45344	0.3736	0.36909	0.35591	0.4141	0.39535	0.4459	0.41057	0.4544	0.399	0.27424	0.34242	0.5622	0.55284	0.60574	0.58063	0.62439	0.33992	0.21972	0.41656	0.5381	0.46036	0.48608	0.62375
1356.9	0.52539	0.5695	0.49884	0.476	0.48773	0.51585	0.60387	0.39137	0.51259	0.57397	0.39047	0.4333	0.45294	0.37156	0.36315	0.36303	0.40109	0.39349	0.43775	0.40736	0.4546	0.40892	0.27726	0.35034	0.56302	0.55404	0.57749	0.57263	0.65382	0.33353	0.21998	0.41259	0.53831	0.46748	0.49244	0.61317
1357.8	0.53288	0.56126	0.48569	0.46403	0.48848	0.51878	0.60398	0.3959	0.50618	0.57557	0.35631	0.42427	0.44386	0.35898	0.35754	0.3481	0.39406	0.38464	0.42537	0.40309	0.45055	0.39612	0.27129	0.33052	0.57903	0.56282	0.56186	0.57365	0.67061	0.33007	0.20915	0.40628	0.54216	0.45527	0.48343	0.58297
1358.6	0.53971	0.55429	0.4805	0.45549	0.47952	0.51215	0.60169	0.39883	0.50536	0.57943	0.34673	0.43564	0.42527	0.34752	0.34785	0.3356	0.38331	0.37863	0.41025	0.38617	0.44191	0.39445	0.27843	0.32424	0.60012	0.55395	0.53897	0.57225	0.64671	0.3334	0.20692	0.40011	0.53624	0.44615	0.47724	0.56176
1359.5	0.54258	0.56033	0.47757	0.45767	0.49501	0.52406	0.6101	0.40273	0.5155	0.5714	0.34835	0.4281	0.40516	0.34583	0.34165	0.33025	0.37388	0.37472	0.41018	0.39373	0.43193	0.40365	0.28646	0.3273	0.5692	0.55014	0.52653	0.57208	0.63548	0.33951	0.21336	0.40344	0.53434	0.45317	0.47381	0.53985
1360.4	0.54491	0.55847	0.47501	0.45046	0.50602	0.52218	0.62128	0.4065	0.51314	0.57804	0.34414	0.43583	0.39122	0.34142	0.33775	0.31866	0.36623	0.37016	0.40904	0.38794	0.42015	0.40828	0.30184	0.33288	0.56245	0.55758	0.51143	0.55852	0.64461	0.32264	0.22281	0.40483	0.53183	0.45242	0.46687	0.51536
1361.3	0.52114	0.54684	0.47093	0.4561	0.4971	0.49964	0.60766	0.40268	0.5141	0.55987	0.32875	0.4465	0.36537	0.33276	0.33071	0.29928	0.35866	0.36588	0.39879	0.37365	0.40969	0.39269	0.30423	0.31977	0.54121	0.56549	0.51189	0.57908	0.62174	0.3368	0.21566	0.40026	0.52393	0.44363	0.45468	0.48441
1362.1	0.52645	0.53523	0.45502	0.45073	0.50715	0.47925	0.59525	0.39433	0.51594	0.55429	0.3326	0.4276	0.35354	0.32249	0.31557	0.29923	0.35313	0.36472	0.40372	0.36481	0.40662	0.39593	0.30314	0.32953	0.53056	0.53923	0.48686	0.59574	0.61773	0.34017	0.22464	0.39523	0.52182	0.44319	0.45361	0.47034
1363	0.53109	0.52076	0.44683	0.4596	0.51135	0.4815	0.59267	0.38196	0.52178	0.54079	0.31657	0.41955	0.34215	0.31001	0.31165	0.292	0.3482	0.37471	0.40802	0.36065	0.40403	0.38854	0.30277	0.32992	0.53075	0.53982	0.49656	0.60438	0.62342	0.34548	0.22533	0.39599	0.52379	0.43442	0.44095	0.44866
1363.9	0.5278	0.52032	0.43805	0.46324	0.50696	0.48239	0.58597	0.38561	0.5132	0.53851	0.31141	0.42712	0.33791	0.3055	0.29895	0.29132	0.34753	0.3702	0.40091	0.34951	0.39225	0.37411	0.30417	0.32639	0.54544	0.56267	0.5036	0.61449	0.62937	0.35399	0.21285	0.39193	0.5181	0.42331	0.43477	0.43091
1364.8	0.51816	0.5207	0.43248	0.4655	0.51081	0.47539	0.57891	0.37002	0.50461	0.51002	0.3066	0.41981	0.32982	0.29487	0.29797	0.2912	0.34878	0.37226	0.39304	0.34349	0.38542	0.36578	0.30078	0.31914	0.5461	0.57269	0.51478	0.64069	0.62961	0.36929	0.20169	0.38055	0.50029	0.40907	0.4338	0.42056
1365.6	0.52737	0.51212	0.43167	0.45579	0.52414	0.47539	0.55963	0.3745	0.49534	0.52067	0.30564	0.40589	0.32936	0.28572	0.29656	0.29726	0.34696	0.36974	0.38622	0.3482	0.37698	0.3702	0.30818	0.32366	0.53664	0.54945	0.5216	0.61428	0.64575	0.36825	0.19803	0.38202	0.48746	0.39976	0.42645	0.41201
1366.5	0.5265	0.5039	0.44236	0.47092	0.53151	0.48421	0.56018	0.37397	0.48834	0.53513	0.30453	0.41017	0.32829	0.27916	0.30632	0.29393	0.34561	0.36595	0.37922	0.35143	0.37555	0.37314	0.32286	0.32787	0.54653	0.54205	0.54324	0.60785	0.62542	0.37664	0.19179	0.38424	0.47806	0.39368	0.42677	0.39673
1367.4	0.51338	0.49443	0.43778	0.45577	0.54325	0.49593	0.54592	0.38398	0.49491	0.52321	0.31646	0.42383	0.32258	0.27472	0.30123	0.29751	0.34433	0.35497	0.37911	0.35706	0.37304	0.38028	0.33375	0.32948	0.52304	0.52112	0.52581	0.58487	0.64357	0.37561	0.18616	0.38056	0.46836	0.39331	0.42408	0.39224
1368.2	0.51606	0.48865	0.42422	0.45263	0.54528	0.50082	0.53666	0.38914	0.4914	0.52751	0.32607	0.44301	0.31897	0.26738	0.30017	0.30087	0.35269	0.36342	0.37864	0.36334	0.3813	0.39377	0.34498	0.33853	0.50831	0.51558	0.49988	0.57164	0.65998	0.37058	0.19063	0.38214	0.45665	0.38797	0.42584	0.3955
1369.1	0.51796	0.47852	0.41612	0.43837	0.53424	0.51151	0.51156	0.38267	0.49766	0.53115	0.32266	0.43814	0.30174	0.26332	0.29641	0.29774	0.34901	0.35529	0.37838	0.36157	0.3853	0.39722	0.34861	0.34497	0.49819	0.50133	0.47834	0.5477	0.63994	0.36944	0.18525	0.37749	0.4501	0.38207	0.41509	0.38468
1370	0.5075	0.46163	0.40638	0.4375	0.52284	0.51917	0.5075	0.36392	0.49922	0.50168	0.31376	0.43658	0.28385	0.25392	0.30195	0.30065	0.34888	0.35764	0.38289	0.35617	0.38621	0.39331	0.3475	0.34664	0.49499	0.49007	0.46191	0.54741	0.61717	0.36636	0.18535	0.37143	0.44387	0.37218	0.40935	0.38082
1370.9	0.50682	0.46532	0.40246	0.41396	0.50883	0.52031	0.48448	0.36864	0.50688	0.49723	0.3204	0.44164	0.28164	0.2513	0.2953	0.30365	0.35289	0.36283	0.38221	0.36811	0.38299	0.39615	0.35799	0.35372	0.50744	0.49374	0.46006	0.52154	0.63015	0.35637	0.17846	0.36835	0.44039	0.36495	0.40707	0.38927
1371.7	0.49469	0.45926	0.39014	0.42018	0.4886	0.4847	0.47974	0.35622	0.50725	0.49537	0.31887	0.42558	0.27385	0.24695	0.29784	0.30692	0.34504	0.36918	0.37988	0.36142	0.38212	0.39149	0.36726	0.34972	0.50747	0.49076	0.46477	0.52613	0.59226	0.35607	0.17815	0.35137	0.43153	0.35508	0.40592	0.38074
1372.6	0.48994	0.44733	0.39915	0.41592	0.4705	0.45836	0.45691	0.34122	0.5123	0.47626	0.31518	0.38966	0.26731	0.23929	0.29629	0.30111	0.33157	0.35612	0.37506	0.35328	0.36974	0.38476	0.37405	0.33366	0.50751	0.47608	0.48673	0.52976	0.56332	0.35537	0.16747	0.33339	0.41507	0.34487	0.40492	0.36494
1373.5	0.4843	0.43933	0.40059	0.41499	0.47722	0.43719	0.4632	0.33302	0.4838	0.45854	0.31433	0.38831	0.26969	0.23218	0.29445	0.30473	0.32814	0.36594	0.36717	0.35727	0.35957	0.38609	0.38438	0.33134	0.51723	0.47633	0.50919	0.5278	0.57285	0.35343	0.16363	0.32443	0.40085	0.33375	0.39951	0.35484
1374.3	0.49695	0.43536	0.40051	0.40786	0.47598	0.43685	0.45123	0.32063	0.46069	0.46169	0.31534	0.38953	0.27184	0.23495	0.28166	0.29743	0.33336	0.36107	0.36811	0.36059	0.3561	0.39514	0.39303	0.32655	0.53086	0.49058	0.51903	0.53607	0.58809	0.35495	0.16053	0.31044	0.38708	0.31985	0.40205	0.34422
1375.2	0.48078	0.4375	0.39617	0.42557	0.4801	0.42482	0.45392	0.30793	0.45324	0.44071	0.29614	0.37348	0.26602	0.23628	0.28047	0.29212	0.33557	0.35905	0.36925	0.35988	0.35775	0.40087	0.39765	0.32407	0.49777	0.48168	0.52087	0.54144	0.57282	0.34457	0.16604	0.30338	0.37555	0.30453	0.39834	0.33117
1376.1	0.48074	0.4339	0.39683	0.42146	0.48674	0.42708	0.42887	0.29717	0.42597	0.45404	0.28481	0.37931	0.26538	0.23149	0.27508	0.28332	0.34114	0.35428	0.36688	0.36683	0.34719	0.41591	0.38953	0.3228	0.50244	0.49549	0.52126	0.54437	0.60273	0.33198	0.17066	0.30413	0.36321	0.30007	0.38459	0.32599
1377	0.46948	0.41032	0.38257	0.41234	0.49812	0.43801	0.42021	0.2913	0.4142	0.43878	0.26381	0.36788	0.26088	0.22328	0.27471	0.27861	0.34161	0.36092	0.37262	0.37026	0.34448	0.42253	0.38526	0.32601	0.49953	0.47398	0.51803	0.53806	0.60262	0.33214	0.17225	0.30046	0.35527	0.28664	0.37157	0.32043
1377.8	0.46562	0.40456	0.38267	0.4088	0.49245	0.43408	0.42379	0.30064	0.42662	0.44352	0.26755	0.36693	0.26352	0.22461	0.28254	0.27264	0.34457	0.36042	0.38865	0.37667	0.3502	0.42865	0.39584	0.33135	0.48672	0.46831	0.53204	0.54906	0.60078	0.32719	0.17959	0.29539	0.34562	0.28406	0.38287	0.32507
1378.7	0.44553	0.40376	0.38514	0.41489	0.49563	0.42543	0.42771	0.326	0.43381	0.45256	0.27831	0.36028	0.26937	0.22776	0.2874	0.28136	0.34368	0.37134	0.39609	0.3836	0.35374	0.43473	0.41401	0.33926	0.46056	0.47596	0.53805	0.53716	0.57513	0.32777	0.18149	0.29637	0.3445	0.2867	0.38118	0.33553
1379.6	0.43407	0.37997	0.36677	0.40217	0.48062	0.41178	0.42129	0.30704	0.42813	0.45058	0.27304	0.37514	0.26252	0.22171	0.27914	0.28139	0.33081	0.37647	0.40304	0.37315	0.35535	0.43311	0.41006	0.33688	0.45075	0.4781	0.52075	0.51626	0.57132	0.33626	0.1762	0.28554	0.33158	0.28885	0.36178	0.33747
1380.4	0.42695	0.37573	0.36287	0.40528	0.47073	0.4106	0.43798	0.30977	0.44403	0.44619	0.26027	0.3481	0.26146	0.2124	0.27982	0.28106	0.33059	0.37116	0.41611	0.37223	0.36242	0.42583	0.41359	0.33525	0.42829	0.45686	0.52824	0.50389	0.56231	0.33257	0.16287	0.28205	0.32623	0.28366	0.35751	0.33572
1381.3	0.42029	0.38209	0.36147	0.40157	0.45961	0.40289	0.43209	0.30038	0.43576	0.46267	0.26238	0.35103	0.26583	0.21561	0.28051	0.28181	0.32684	0.37294	0.42097	0.36868	0.3708	0.42562	0.4102	0.34257	0.42955	0.48127	0.51534	0.4947	0.55852	0.32472	0.15945	0.27642	0.32413	0.28904	0.34699	0.33543
1382.2	0.42181	0.37983	0.3474	0.40856	0.45649	0.3996	0.41914	0.28874	0.44575	0.45467	0.2386	0.33724	0.26302	0.21118	0.26901	0.2862	0.33397	0.38007	0.42263	0.36414	0.37117	0.41564	0.40389	0.33323	0.42874	0.48092	0.4602	0.48527	0.55945	0.32893	0.15605	0.27624	0.3322	0.28358	0.33318	0.32868
1383	0.41598	0.37943	0.33277	0.40306	0.44178	0.3895	0.40259	0.25527	0.44133	0.43962	0.20482	0.32934	0.25113	0.20018	0.2662	0.27618	0.33503	0.37804	0.431	0.36234	0.36689	0.40606	0.38485	0.33199	0.42518	0.46062	0.43809	0.47659	0.5738	0.3175	0.14924	0.26943	0.32125	0.2755	0.31988	0.31618
1383.9	0.40109	0.38766	0.34231	0.40045	0.44853	0.39748	0.39846	0.25935	0.42178	0.43441	0.18926	0.31539	0.25161	0.20064	0.27076	0.2757	0.34539	0.3736	0.43431	0.36855	0.36308	0.40056	0.37434	0.33537	0.40205	0.47107	0.42838	0.47644	0.58443	0.30414	0.14889	0.27062	0.3159	0.27514	0.30841	0.30806
1384.8	0.38699	0.39176	0.34606	0.40566	0.4503	0.405	0.39156	0.24127	0.40448	0.40643	0.18389	0.3255	0.24749	0.2087	0.2715	0.28256	0.34777	0.38151	0.42401	0.36324	0.35942	0.38893	0.36999	0.33187	0.38906	0.4868	0.40968	0.48214	0.58762	0.29964	0.15043	0.26544	0.31266	0.26315	0.30377	0.3059
1385.7	0.37891	0.37517	0.33927	0.40478	0.45246	0.40327	0.38742	0.23905	0.40267	0.39293	0.16618	0.31761	0.23878	0.20219	0.26197	0.28452	0.34897	0.38397	0.4278	0.36987	0.35461	0.37484	0.36411	0.32445	0.37746	0.44978	0.39221	0.45765	0.58512	0.29528	0.15558	0.26618	0.30473	0.2576	0.29549	0.30262
1386.5	0.37562	0.37929	0.33925	0.39749	0.44827	0.41112	0.38277	0.25124	0.39878	0.40565	0.16902	0.32296	0.24465	0.20013	0.26007	0.28355	0.34101	0.3766	0.42557	0.37998	0.35169	0.37572	0.35374	0.32782	0.37069	0.43318	0.40268	0.4468	0.58386	0.28803	0.15438	0.27842	0.2939	0.25847	0.28264	0.30068
1387.4	0.38074	0.37767	0.34315	0.39128	0.44583	0.40819	0.38019	0.26021	0.38028	0.39751	0.17907	0.33382	0.25207	0.19616	0.2528	0.28126	0.34322	0.36844	0.41462	0.37579	0.34271	0.36866	0.35116	0.32575	0.36877	0.42072	0.39081	0.42622	0.59551	0.27551	0.14931	0.28556	0.28804	0.25536	0.27887	0.29954
1388.3	0.37815	0.37065	0.33414	0.38744	0.43519	0.39448	0.38624	0.24799	0.3797	0.39593	0.17492	0.32448	0.24641	0.1894	0.24473	0.27382	0.33717	0.36676	0.40741	0.365	0.32688	0.35678	0.34561	0.31787	0.36846	0.38257	0.39037	0.41101	0.58186	0.27796	0.14251	0.28116	0.27685	0.23778	0.27638	0.29021
1389.1	0.37762	0.36676	0.32386	0.3711	0.42755	0.3808	0.37662	0.23903	0.35392	0.4085	0.18232	0.32342	0.24649	0.18261	0.24132	0.2642	0.33618	0.35518	0.41082	0.36741	0.31618	0.35641	0.33852	0.32091	0.35987	0.36692	0.39576	0.38606	0.55532	0.27764	0.13482	0.27832	0.27178	0.23369	0.26456	0.28334
1390	0.37154	0.3816	0.32104	0.36632	0.41518	0.39385	0.37457	0.22166	0.35196	0.40141	0.18621	0.3365	0.25057	0.18821	0.2451	0.25662	0.34817	0.35387	0.40577	0.36706	0.32065	0.3575	0.33471	0.32757	0.3331	0.37627	0.40189	0.36916	0.54864	0.28356	0.13138	0.27246	0.27332	0.22975	0.25794	0.27832
1390.9	0.35741	0.36841	0.32167	0.36892	0.41429	0.37972	0.35822	0.20041	0.33104	0.38519	0.16907	0.32276	0.24423	0.18776	0.23979	0.24833	0.34032	0.34535	0.39906	0.34945	0.31794	0.35162	0.32585	0.33025	0.33143	0.35857	0.38739	0.35373	0.51591	0.28381	0.119	0.2605	0.26421	0.21962	0.25288	0.27339
1391.7	0.33671	0.36476	0.31165	0.36437	0.40593	0.36468	0.3455	0.21218	0.33708	0.37949	0.16179	0.32262	0.23452	0.1889	0.23629	0.2481	0.32605	0.33058	0.39172	0.34654	0.31649	0.33949	0.30902	0.3321	0.32562	0.36954	0.37848	0.37338	0.47623	0.28849	0.12243	0.2509	0.25734	0.21377	0.24051	0.26297
1392.6	0.33985	0.36791	0.30591	0.37267	0.40381	0.3536	0.31847	0.21166	0.32261	0.37603	0.16738	0.32764	0.23877	0.19233	0.23682	0.25491	0.31486	0.3208	0.39045	0.34435	0.31991	0.33619	0.30542	0.33691	0.34168	0.39337	0.35695	0.38063	0.47131	0.29235	0.1229	0.25011	0.25404	0.21528	0.2432	0.26057
1393.5	0.34584	0.36037	0.29733	0.37371	0.38538	0.34512	0.29093	0.22394	0.32762	0.35688	0.15996	0.34644	0.23621	0.19561	0.22306	0.24281	0.30061	0.31422	0.38199	0.33536	0.3137	0.31423	0.29733	0.34307	0.36166	0.39288	0.32815	0.36571	0.4582	0.30479	0.11676	0.24752	0.24161	0.21089	0.23796	0.24885
1394.3	0.33846	0.34205	0.29103	0.37166	0.37981	0.32116	0.28185	0.22507	0.29994	0.36172	0.15039	0.34853	0.23263	0.1888	0.2126	0.23129	0.2713	0.29051	0.36919	0.31984	0.29008	0.29661	0.28691	0.32922	0.3798	0.39631	0.30907	0.36614	0.43295	0.29246	0.10793	0.24441	0.22298	0.20265	0.2342	0.23357
1395.2	0.32552	0.35246	0.27738	0.36415	0.36813	0.32682	0.26276	0.22636	0.2907	0.3469	0.15384	0.35282	0.229	0.18306	0.21323	0.23202	0.27691	0.27741	0.35896	0.32381	0.27814	0.28403	0.27894	0.31979	0.3968	0.41695	0.28417	0.35855	0.43896	0.28843	0.11048	0.23895	0.22112	0.19691	0.22476	0.22028
1396.1	0.31918	0.33851	0.27512	0.37153	0.36644	0.32975	0.26987	0.19191	0.27849	0.34208	0.13025	0.32238	0.22287	0.17728	0.21332	0.22262	0.26713	0.2656	0.35506	0.30882	0.27372	0.28067	0.27545	0.30532	0.40137	0.40181	0.30129	0.3266	0.42811	0.28344	0.10429	0.23417	0.21	0.18983	0.21645	0.20324
1396.9	0.29207	0.30629	0.27286	0.35014	0.34518	0.34818	0.26216	0.18513	0.27447	0.33105	0.12003	0.29048	0.20594	0.16456	0.20134	0.20108	0.25093	0.25091	0.34326	0.29618	0.26065	0.26081	0.25878	0.2826	0.382	0.37359	0.29364	0.30099	0.41578	0.26931	0.094869	0.22402	0.20017	0.17762	0.20119	0.187
1397.8	0.29517	0.29799	0.27134	0.33721	0.34239	0.33731	0.2729	0.16089	0.26906	0.33675	0.1058	0.25766	0.20334	0.1594	0.21054	0.20267	0.24844	0.2456	0.34279	0.28923	0.2619	0.26103	0.24652	0.27277	0.37231	0.35663	0.29159	0.27588	0.41139	0.23177	0.10159	0.22686	0.20209	0.17647	0.19803	0.19304
1398.7	0.28091	0.30085	0.25406	0.33584	0.33188	0.33525	0.26726	0.15737	0.27965	0.32504	0.094101	0.23495	0.19252	0.15542	0.2054	0.20182	0.25251	0.23585	0.34092	0.28123	0.25877	0.24917	0.2361	0.26971	0.35871	0.33118	0.2706	0.28853	0.41843	0.22998	0.10808	0.22876	0.19997	0.16207	0.19417	0.18753
1399.5	0.26962	0.27268	0.24331	0.33298	0.30343	0.32956	0.2911	0.13897	0.27354	0.32609	0.08224	0.22511	0.18282	0.15339	0.18844	0.1935	0.23221	0.22612	0.34055	0.26857	0.25481	0.2357	0.22508	0.25651	0.30574	0.29427	0.27998	0.27391	0.40289	0.21351	0.1062	0.22429	0.1872	0.15516	0.1854	0.18268
1400.4	0.25811	0.26716	0.23269	0.31334	0.2801	0.32798	0.27392	0.1324	0.26205	0.32783	0.091441	0.22244	0.17332	0.14494	0.1778	0.17659	0.21886	0.22281	0.32857	0.26596	0.24925	0.22219	0.20658	0.2447	0.27857	0.27618	0.25561	0.24176	0.39704	0.21186	0.10747	0.22063	0.18922	0.1442	0.17721	0.18611
1401.3	0.25784	0.28337	0.2222	0.31061	0.27286	0.31531	0.2795	0.1124	0.23786	0.31992	0.10182	0.22418	0.17348	0.14779	0.17603	0.17925	0.21645	0.21546	0.31968	0.26494	0.24513	0.21692	0.20657	0.2442	0.27303	0.29227	0.24412	0.24299	0.37555	0.19678	0.10487	0.20596	0.1846	0.14487	0.17668	0.18155
1402.1	0.2232	0.27063	0.21942	0.31206	0.27075	0.32392	0.26387	0.11879	0.22915	0.31771	0.10703	0.22152	0.16456	0.14072	0.16226	0.17111	0.20089	0.20185	0.30362	0.26482	0.24349	0.21063	0.19626	0.22816	0.25945	0.27396	0.2421	0.25226	0.37765	0.19333	0.10476	0.19238	0.17245	0.13521	0.16773	0.16682
1403	0.19719	0.25697	0.22388	0.29309	0.25842	0.29699	0.27049	0.11095	0.21418	0.31101	0.11142	0.22033	0.14742	0.13052	0.15055	0.15605	0.18015	0.18678	0.28333	0.25708	0.23888	0.20841	0.18442	0.21076	0.24748	0.28112	0.24058	0.19406	0.36413	0.17438	0.092386	0.17162	0.16944	0.13397	0.15605	0.15229
1403.9	0.18662	0.25217	0.21058	0.27241	0.25047	0.28875	0.25728	0.093244	0.20496	0.3119	0.11197	0.2162	0.13128	0.1138	0.15215	0.14027	0.16558	0.1738	0.26454	0.24463	0.22937	0.19869	0.17767	0.20093	0.2507	0.26351	0.21867	0.17192	0.35085	0.1708	0.094402	0.159	0.16613	0.12611	0.15484	0.14544
1404.7	0.17323	0.24174	0.18947	0.25678	0.25662	0.26549	0.24787	0.078302	0.20338	0.30106	0.11772	0.21024	0.12339	0.10339	0.13532	0.13828	0.15783	0.15923	0.24178	0.23201	0.21522	0.18226	0.17214	0.1927	0.2491	0.24544	0.19386	0.18536	0.34677	0.16557	0.08741	0.13624	0.14983	0.11918	0.14992	0.13701
1405.6	0.15815	0.21776	0.17856	0.23387	0.24694	0.2565	0.21691	0.080356	0.20129	0.30713	0.094062	0.23313	0.10636	0.092539	0.12586	0.11695	0.14733	0.14662	0.22855	0.21784	0.20671	0.16925	0.16057	0.17713	0.22608	0.20789	0.20182	0.16129	0.34269	0.16463	0.090644	0.13357	0.14484	0.10548	0.12659	0.13474
1406.5	0.16441	0.21298	0.16043	0.21119	0.22668	0.23978	0.2144	0.063005	0.20302	0.31078	0.08863	0.2257	0.094318	0.088243	0.11295	0.10498	0.13959	0.14144	0.20884	0.19693	0.19868	0.16024	0.15459	0.16854	0.2261	0.21529	0.18091	0.1421	0.31678	0.16965	0.090458	0.12554	0.14157	0.10021	0.12028	0.13248
1407.3	0.17454	0.20107	0.15546	0.19686	0.22064	0.24585	0.20033	0.057636	0.21937	0.31685	0.10042	0.22526	0.096297	0.089335	0.11175	0.097767	0.13828	0.13769	0.19988	0.18725	0.20005	0.15432	0.1442	0.16168	0.23394	0.21078	0.17262	0.1597	0.31817	0.17717	0.095169	0.1321	0.13432	0.09837	0.11798	0.14345
1408.2	0.17402	0.19159	0.16295	0.18885	0.21785	0.21456	0.18524	0.069748	0.22458	0.31602	0.10753	0.23217	0.099949	0.099552	0.09941	0.088975	0.13665	0.13145	0.18625	0.18838	0.19471	0.14639	0.13421	0.14912	0.24017	0.22554	0.15754	0.16878	0.3218	0.17319	0.094641	0.12194	0.13032	0.091331	0.11035	0.13935
1409.1	0.17452	0.1766	0.17103	0.18417	0.19413	0.20409	0.18514	0.09562	0.22945	0.32123	0.10113	0.24148	0.093847	0.10552	0.10293	0.081126	0.12466	0.12537	0.18163	0.18259	0.19598	0.14495	0.12801	0.14374	0.23927	0.23319	0.15874	0.16886	0.31327	0.16631	0.091082	0.12798	0.13357	0.083871	0.099636	0.13361
1409.9	0.18434	0.18115	0.15863	0.17972	0.17703	0.17889	0.17987	0.098528	0.24162	0.32713	0.10208	0.21642	0.10121	0.10293	0.090431	0.078275	0.10528	0.12253	0.15832	0.17322	0.18419	0.13419	0.10832	0.13083	0.28257	0.24911	0.13785	0.16553	0.29012	0.1647	0.07975	0.11998	0.1197	0.076847	0.09195	0.13297
1410.8	0.16057	0.16905	0.15584	0.17259	0.16642	0.16448	0.1808	0.1118	0.24318	0.31095	0.086671	0.20459	0.090901	0.095266	0.084254	0.062724	0.09233	0.11067	0.14429	0.16235	0.16478	0.11639	0.088902	0.1117	0.26925	0.23659	0.1444	0.16903	0.27987	0.16336	0.080398	0.10797	0.10717	0.066976	0.086592	0.12712
1411.7	0.15157	0.16097	0.15519	0.16045	0.15283	0.15403	0.17208	0.13738	0.23587	0.30703	0.070602	0.21317	0.081525	0.09206	0.082978	0.054384	0.08495	0.1078	0.13406	0.1566	0.15166	0.10736	0.086474	0.10592	0.24165	0.20985	0.14756	0.15061	0.27806	0.15676	0.075677	0.10791	0.10615	0.062892	0.084405	0.12854
1412.5	0.14008	0.15381	0.14803	0.15024	0.14536	0.15862	0.16578	0.15147	0.23691	0.28654	0.073087	0.18995	0.070136	0.078417	0.077688	0.043728	0.070041	0.10378	0.1155	0.13858	0.1431	0.089076	0.073999	0.094051	0.24099	0.21522	0.17039	0.16557	0.27378	0.15252	0.065845	0.10055	0.09143	0.054534	0.074069	0.12098
1413.4	0.12656	0.15057	0.13495	0.12216	0.14325	0.15775	0.17447	0.14859	0.22907	0.27055	0.07107	0.16931	0.062446	0.066191	0.063678	0.028176	0.061688	0.10012	0.099264	0.1236	0.1306	0.069177	0.061865	0.074323	0.23734	0.21831	0.14928	0.15252	0.27173	0.13498	0.072413	0.094867	0.081676	0.051534	0.070631	0.10854
1414.2	0.11418	0.14423	0.14025	0.1109	0.12583	0.154	0.18316	0.16626	0.23881	0.24627	0.081927	0.15823	0.052375	0.067412	0.065712	0.025611	0.059957	0.088447	0.093325	0.10995	0.12233	0.061641	0.055767	0.068596	0.22518	0.21957	0.17261	0.18748	0.28036	0.13462	0.08037	0.094772	0.081771	0.046115	0.069801	0.10126
1415.1	0.12451	0.16158	0.13289	0.10649	0.12225	0.15588	0.16669	0.16922	0.23428	0.25096	0.10866	0.16791	0.056384	0.074138	0.063608	0.02571	0.061965	0.080156	0.086053	0.11196	0.12061	0.064247	0.059833	0.075755	0.23489	0.22015	0.15151	0.19637	0.28652	0.13634	0.080617	0.099253	0.079913	0.051547	0.063354	0.099212
1416	0.13472	0.16547	0.10632	0.099193	0.10359	0.14772	0.16554	0.14889	0.23321	0.25719	0.11335	0.14561	0.05727	0.075444	0.050674	0.03092	0.054278	0.067085	0.071789	0.097149	0.1068	0.051126	0.050467	0.064742	0.27337	0.24412	0.12993	0.2099	0.28671	0.11867	0.083151	0.080017	0.068163	0.040286	0.044112	0.084671
1416.9	0.11794	0.15075	0.093404	0.086133	0.083577	0.14885	0.14993	0.13698	0.23529	0.28654	0.10501	0.13784	0.048837	0.07864	0.043017	0.030628	0.043455	0.06273	0.066155	0.082167	0.097406	0.059648	0.038508	0.061763	0.27249	0.23988	0.12171	0.20759	0.2827	0.1179	0.086889	0.085252	0.064492	0.040881	0.031491	0.079201
1417.7	0.11172	0.15731	0.094002	0.087847	0.077161	0.14209	0.12966	0.14352	0.24658	0.29123	0.10622	0.14863	0.043121	0.085938	0.039765	0.032937	0.040629	0.053734	0.060023	0.080125	0.090882	0.059501	0.029207	0.061298	0.26563	0.25354	0.14263	0.22162	0.28912	0.11353	0.085907	0.083507	0.063246	0.040483	0.024853	0.082599
1418.6	0.10007	0.15858	0.10267	0.088285	0.097307	0.12986	0.13818	0.13794	0.23996	0.30626	0.12731	0.16917	0.039323	0.086479	0.040422	0.03969	0.049469	0.05055	0.061874	0.08308	0.088908	0.067146	0.039079	0.060917	0.24748	0.25597	0.14074	0.21495	0.3144	0.11636	0.092486	0.088756	0.065568	0.05222	0.02694	0.086797
1419.4	0.087385	0.13432	0.094622	0.066893	0.093894	0.11642	0.1372	0.12394	0.23454	0.29731	0.11849	0.15624	0.030373	0.070212	0.028516	0.037912	0.035314	0.043327	0.050179	0.060826	0.077879	0.054032	0.035332	0.039868	0.23303	0.26229	0.15196	0.20657	0.3362	0.11476	0.082637	0.074118	0.063327	0.038417	0.01595	0.074337
1420.3	0.081533	0.13491	0.10496	0.072695	0.10982	0.11575	0.14933	0.13002	0.2453	0.29321	0.11453	0.17862	0.032069	0.063601	0.025601	0.027743	0.030601	0.043539	0.052512	0.055805	0.076262	0.052438	0.029618	0.038933	0.21397	0.26289	0.16925	0.22914	0.35181	0.12729	0.087703	0.082808	0.061361	0.037469	0.018612	0.071013
1421.2	0.086244	0.14436	0.098961	0.06267	0.10594	0.096703	0.1587	0.1366	0.22233	0.26858	0.10624	0.19254	0.027022	0.056656	0.020157	0.024723	0.034475	0.036682	0.046573	0.05269	0.058277	0.03388	0.031755	0.030664	0.21586	0.26785	0.16689	0.21542	0.36842	0.1239	0.087139	0.076051	0.0523	0.034101	0.024234	0.066837
1422	0.087444	0.14829	0.093204	0.071055	0.10418	0.10151	0.16945	0.13235	0.19187	0.2862	0.094621	0.1833	0.033721	0.054164	0.019241	0.026332	0.03344	0.038335	0.051443	0.05142	0.053196	0.034021	0.03711	0.028519	0.21959	0.26684	0.16429	0.24239	0.38007	0.13962	0.083155	0.075416	0.047187	0.035376	0.031408	0.055264
1422.9	0.096597	0.14337	0.080229	0.065859	0.082368	0.10861	0.15642	0.12551	0.20106	0.27812	0.063624	0.17572	0.029623	0.048651	0.013443	0.018435	0.029722	0.034403	0.052539	0.045121	0.050268	0.025362	0.028479	0.028296	0.23461	0.26034	0.13547	0.24671	0.38031	0.12875	0.080428	0.069816	0.044626	0.029239	0.031769	0.043897
1423.8	0.080562	0.12823	0.092974	0.056177	0.059317	0.11252	0.16251	0.12936	0.1859	0.27763	0.058198	0.19699	0.027933	0.043094	0.020159	0.016641	0.026533	0.028458	0.047226	0.039658	0.04632	0.019204	0.023317	0.026319	0.25008	0.26393	0.17002	0.26175	0.37459	0.11829	0.073891	0.078801	0.030909	0.024891	0.037831	0.044306
1424.6	0.065896	0.12561	0.10241	0.053242	0.045125	0.10094	0.13913	0.1282	0.16918	0.27541	0.063974	0.18684	0.024966	0.048181	0.029113	0.029185	0.030292	0.028731	0.044306	0.051295	0.046986	0.02136	0.034076	0.025542	0.25382	0.25927	0.19536	0.27095	0.37161	0.11975	0.063152	0.079059	0.032183	0.026113	0.041649	0.050738
1425.5	0.063495	0.12312	0.10948	0.054701	0.045652	0.10394	0.14022	0.12236	0.17454	0.26888	0.072265	0.19047	0.029999	0.052699	0.037828	0.034067	0.03471	0.020854	0.048404	0.055571	0.063017	0.024971	0.041422	0.031085	0.26953	0.25896	0.21608	0.29916	0.37906	0.11955	0.063549	0.081742	0.046542	0.024274	0.047793	0.051822
1426.3	0.075061	0.11132	0.11325	0.048463	0.044443	0.10346	0.13597	0.11685	0.20424	0.25372	0.094096	0.20109	0.031851	0.048998	0.047171	0.037616	0.038346	0.015216	0.044809	0.050216	0.06527	0.027686	0.037284	0.034546	0.29307	0.25729	0.24216	0.29912	0.37212	0.11533	0.064099	0.082281	0.052982	0.023654	0.052326	0.062501
1427.2	0.068465	0.11158	0.10895	0.049284	0.044481	0.10465	0.13705	0.1191	0.1908	0.24165	0.11509	0.20839	0.032482	0.052722	0.049397	0.043754	0.04244	0.015586	0.035056	0.048906	0.065981	0.026559	0.04061	0.028236	0.29036	0.28635	0.28644	0.29713	0.36145	0.12495	0.05959	0.082281	0.049783	0.022105	0.064381	0.062536
1428.1	0.089238	0.12392	0.09022	0.065957	0.064856	0.10053	0.13555	0.11603	0.22241	0.23012	0.12323	0.19511	0.037555	0.068555	0.052133	0.058772	0.0508	0.023998	0.048517	0.058839	0.076038	0.03741	0.047728	0.035146	0.30814	0.29224	0.2693	0.31317	0.38652	0.14802	0.059535	0.079943	0.063738	0.034124	0.075041	0.061526
1428.9	0.096513	0.13202	0.083937	0.062094	0.066167	0.10158	0.14456	0.12235	0.23089	0.22237	0.12437	0.19617	0.042764	0.069863	0.057044	0.061149	0.041541	0.02406	0.048888	0.051135	0.077369	0.034823	0.040672	0.033082	0.32362	0.30778	0.29271	0.3129	0.3853	0.1571	0.056189	0.078418	0.06476	0.041653	0.085216	0.047696
1429.8	0.10083	0.14309	0.085352	0.079305	0.064736	0.10962	0.15131	0.12317	0.25187	0.21995	0.11881	0.18619	0.044847	0.080581	0.061029	0.077115	0.039684	0.034311	0.054922	0.049554	0.089525	0.038519	0.03964	0.036935	0.30802	0.32767	0.29233	0.33066	0.39003	0.16963	0.054542	0.076823	0.070104	0.045971	0.092295	0.041934
1430.7	0.08598	0.15003	0.094594	0.092991	0.074534	0.10246	0.14842	0.12253	0.25668	0.22321	0.098232	0.17952	0.04553	0.092773	0.069418	0.08929	0.045234	0.039584	0.063476	0.0507	0.093668	0.039621	0.044644	0.034307	0.30301	0.32164	0.32255	0.32674	0.41684	0.16347	0.044146	0.0708	0.066005	0.05165	0.094108	0.036047
1431.5	0.081586	0.14583	0.08869	0.095353	0.073753	0.092289	0.16517	0.11383	0.26914	0.23115	0.081511	0.17617	0.052191	0.094417	0.07454	0.095472	0.030743	0.051685	0.078734	0.04859	0.098027	0.039832	0.042678	0.042603	0.30997	0.31792	0.32363	0.34695	0.42803	0.16077	0.042232	0.075406	0.071763	0.049066	0.097197	0.03685
1432.4	0.08083	0.14888	0.10507	0.10917	0.066625	0.09017	0.17762	0.1252	0.25134	0.2539	0.091864	0.17668	0.052968	0.09958	0.081031	0.092454	0.030669	0.054963	0.085207	0.051664	0.096251	0.043002	0.040302	0.045271	0.31072	0.33736	0.34682	0.36302	0.42558	0.15559	0.04125	0.07807	0.071758	0.05141	0.10247	0.039511
1433.2	0.079162	0.14225	0.10426	0.11539	0.069218	0.10384	0.18626	0.12038	0.23822	0.26423	0.09369	0.16615	0.045581	0.10422	0.084863	0.093745	0.044026	0.068363	0.092459	0.058214	0.097917	0.047227	0.043138	0.047686	0.29305	0.33111	0.34961	0.35522	0.42982	0.14984	0.037094	0.076834	0.073917	0.056106	0.11168	0.04323
1434.1	0.080688	0.12748	0.1062	0.11819	0.082675	0.1034	0.18508	0.12642	0.23902	0.28991	0.10606	0.18871	0.044725	0.1051	0.10072	0.096787	0.050379	0.080431	0.10468	0.064029	0.09287	0.065456	0.047638	0.056364	0.31359	0.31958	0.37596	0.35644	0.42266	0.15462	0.027059	0.08065	0.074002	0.075153	0.12653	0.055161
1434.9	0.086194	0.12237	0.094519	0.11277	0.075947	0.10631	0.17598	0.13182	0.24051	0.2861	0.12295	0.212	0.042899	0.10686	0.099002	0.10562	0.056473	0.086374	0.1067	0.073264	0.1015	0.072795	0.056235	0.068604	0.32562	0.34064	0.34768	0.36912	0.42741	0.16537	0.029198	0.086084	0.083428	0.077584	0.13224	0.063462
1435.8	0.090457	0.1245	0.10216	0.11452	0.075211	0.1118	0.15911	0.14241	0.2453	0.29609	0.12665	0.21599	0.043298	0.11126	0.10423	0.10557	0.062964	0.079514	0.10373	0.081379	0.1086	0.075384	0.057413	0.074823	0.34064	0.33049	0.3534	0.36328	0.43142	0.1689	0.018558	0.078557	0.086458	0.088224	0.13078	0.06443
1436.7	0.086317	0.14226	0.094035	0.11466	0.082078	0.12276	0.1543	0.14732	0.25877	0.28433	0.11045	0.23523	0.055865	0.12262	0.11131	0.12494	0.074302	0.091476	0.1149	0.091834	0.12147	0.080205	0.069809	0.093064	0.35197	0.32562	0.35426	0.35647	0.4183	0.16911	0.015984	0.084531	0.092603	0.090729	0.14037	0.072011
1437.5	0.095246	0.16003	0.10181	0.13034	0.091456	0.13783	0.16242	0.15129	0.28251	0.28154	0.12051	0.25779	0.072199	0.13768	0.12435	0.14403	0.081454	0.10319	0.13592	0.099286	0.13863	0.09315	0.081619	0.11173	0.36837	0.34668	0.35027	0.37647	0.41462	0.1804	0.023128	0.088704	0.10848	0.10231	0.14581	0.090976
1438.4	0.091696	0.1709	0.092288	0.12761	0.083391	0.13893	0.15278	0.13488	0.26798	0.27238	0.10501	0.24009	0.081174	0.13652	0.11542	0.14298	0.082909	0.10317	0.12316	0.097674	0.13509	0.080378	0.070494	0.10546	0.37924	0.38196	0.34872	0.37358	0.42757	0.17494	0.021067	0.083946	0.10926	0.092914	0.13347	0.083634
1439.3	0.095405	0.19349	0.10409	0.14403	0.097014	0.16387	0.17949	0.12833	0.2489	0.30423	0.1139	0.23911	0.094947	0.15627	0.13169	0.1562	0.093208	0.12778	0.14125	0.10458	0.14393	0.10028	0.076592	0.12047	0.39149	0.39338	0.37969	0.39334	0.43927	0.19578	0.026876	0.096654	0.12211	0.10927	0.14497	0.094804
1440.1	0.098892	0.20642	0.10855	0.17779	0.11364	0.17605	0.18327	0.11466	0.24531	0.32297	0.11795	0.25706	0.10363	0.17522	0.13954	0.17945	0.1117	0.15065	0.14991	0.11402	0.14767	0.11725	0.084157	0.13136	0.40305	0.42659	0.39198	0.41798	0.45346	0.20859	0.034526	0.1056	0.12894	0.11772	0.15274	0.10135
1441	0.10421	0.21235	0.12382	0.19017	0.11744	0.18035	0.18259	0.11332	0.24189	0.3481	0.12653	0.26601	0.10171	0.1828	0.1507	0.18516	0.12292	0.16233	0.15988	0.12292	0.15642	0.12838	0.087132	0.13723	0.40724	0.44329	0.41641	0.43678	0.46245	0.21573	0.038638	0.11457	0.13509	0.12753	0.15532	0.096674
1441.8	0.099892	0.19989	0.11978	0.19164	0.13097	0.16141	0.17914	0.10745	0.24021	0.37925	0.13495	0.2722	0.10312	0.18427	0.15467	0.18959	0.1276	0.16331	0.16247	0.12868	0.15365	0.13586	0.089197	0.14311	0.42134	0.44394	0.44279	0.44851	0.5094	0.21677	0.039782	0.12293	0.13281	0.133	0.16304	0.093985
1442.7	0.099877	0.21662	0.13137	0.19632	0.14937	0.17847	0.19584	0.12745	0.23799	0.40384	0.15823	0.29529	0.10779	0.20349	0.16856	0.20527	0.14459	0.1852	0.19116	0.14876	0.17026	0.15485	0.11211	0.16561	0.40665	0.42944	0.44755	0.45538	0.50647	0.22195	0.05146	0.1372	0.14666	0.14738	0.17996	0.11364
1443.6	0.091935	0.20979	0.1393	0.20143	0.13911	0.18156	0.18238	0.13697	0.2589	0.4081	0.16047	0.30773	0.1102	0.20762	0.17657	0.21638	0.14692	0.19139	0.19719	0.1625	0.1775	0.15264	0.12631	0.17303	0.39219	0.43283	0.44747	0.45982	0.50305	0.2187	0.051476	0.13771	0.15241	0.14979	0.19331	0.11678
1444.4	0.099887	0.20917	0.13836	0.1965	0.14369	0.18831	0.19012	0.1447	0.26503	0.41389	0.17793	0.3084	0.12007	0.21379	0.18788	0.22332	0.15239	0.20211	0.21191	0.17593	0.18936	0.15659	0.14322	0.18402	0.39799	0.43141	0.44107	0.47425	0.5113	0.22001	0.062367	0.15052	0.16857	0.15762	0.20822	0.12205
1445.3	0.099889	0.21796	0.13161	0.20226	0.14329	0.19124	0.18475	0.13901	0.26836	0.41536	0.19438	0.32137	0.12655	0.22775	0.19553	0.23881	0.16317	0.22572	0.22432	0.18546	0.20355	0.16335	0.15302	0.19712	0.39089	0.43297	0.4388	0.47455	0.51681	0.21938	0.070144	0.15264	0.18093	0.16402	0.22002	0.14179
1446.1	0.11612	0.22458	0.1309	0.21027	0.14663	0.2156	0.18316	0.1296	0.2675	0.41717	0.19396	0.33857	0.13711	0.23727	0.20617	0.25592	0.17748	0.24704	0.23579	0.19539	0.21109	0.17614	0.16885	0.2147	0.4204	0.45082	0.43653	0.51262	0.49652	0.22886	0.079112	0.1588	0.19673	0.17036	0.22839	0.14812
1447	0.14475	0.22602	0.14846	0.23232	0.15847	0.23162	0.1883	0.11956	0.28717	0.41054	0.21226	0.34439	0.15616	0.24998	0.22919	0.27674	0.19161	0.264	0.25858	0.21479	0.22358	0.18674	0.18585	0.23086	0.44023	0.47234	0.4469	0.52584	0.50477	0.24028	0.091624	0.17297	0.21636	0.17635	0.24035	0.15393
1447.8	0.14794	0.22459	0.14042	0.22814	0.17055	0.24156	0.21203	0.10902	0.28213	0.41354	0.23006	0.36471	0.16612	0.25422	0.236	0.28042	0.2098	0.27651	0.27431	0.21762	0.22526	0.19506	0.18748	0.23534	0.44073	0.47435	0.43443	0.50082	0.51277	0.25031	0.1005	0.18209	0.22019	0.18006	0.23585	0.15888
1448.7	0.14093	0.23085	0.14696	0.23446	0.17866	0.26106	0.22835	0.11096	0.29187	0.42206	0.24737	0.38025	0.17119	0.26466	0.24399	0.29007	0.23349	0.29032	0.29501	0.22904	0.23615	0.20621	0.20045	0.25179	0.4357	0.48256	0.44577	0.49894	0.50315	0.25577	0.10232	0.18679	0.23121	0.19596	0.24908	0.16932
1449.6	0.14868	0.22104	0.13776	0.23351	0.20087	0.28423	0.24692	0.12342	0.29865	0.43524	0.25683	0.38054	0.19175	0.26333	0.25441	0.29988	0.24658	0.29739	0.30359	0.23935	0.23211	0.21366	0.21572	0.25592	0.46911	0.47724	0.4389	0.51705	0.52629	0.26622	0.10326	0.19633	0.24059	0.20939	0.26063	0.17317
1450.4	0.15257	0.23259	0.13721	0.23706	0.21123	0.29752	0.27047	0.14834	0.32072	0.41891	0.2673	0.406	0.20052	0.28081	0.25728	0.30896	0.27336	0.31493	0.31667	0.25798	0.2444	0.22033	0.22862	0.26623	0.44589	0.49279	0.42134	0.49497	0.54695	0.27776	0.10856	0.20708	0.25779	0.21789	0.26944	0.17959
1451.3	0.14409	0.2277	0.1318	0.23665	0.20976	0.28863	0.27885	0.14754	0.32017	0.42896	0.28512	0.44027	0.20912	0.28207	0.26046	0.32082	0.28834	0.32014	0.3164	0.26055	0.244	0.22219	0.24193	0.27505	0.45098	0.48379	0.44045	0.4875	0.56934	0.27532	0.10219	0.20876	0.25228	0.22953	0.27965	0.18212
1452.1	0.17104	0.24915	0.13956	0.24652	0.22887	0.29433	0.28999	0.15743	0.31649	0.44729	0.28608	0.45251	0.22247	0.29351	0.2696	0.33111	0.3053	0.32974	0.32927	0.27513	0.25328	0.23205	0.26229	0.28836	0.48991	0.52595	0.45981	0.51829	0.58728	0.27385	0.10248	0.2167	0.26385	0.24781	0.28679	0.18982
1453	0.18778	0.25312	0.14223	0.24998	0.24089	0.30596	0.29974	0.17251	0.3276	0.45803	0.29657	0.4697	0.23214	0.29521	0.2777	0.34467	0.32253	0.3401	0.34028	0.29255	0.26608	0.24147	0.26828	0.2982	0.51364	0.51742	0.45658	0.51619	0.61117	0.2764	0.11234	0.22975	0.26935	0.25476	0.28598	0.19779
1453.9	0.19067	0.24283	0.15935	0.25322	0.24231	0.30847	0.30983	0.16444	0.33189	0.46375	0.29953	0.48596	0.22732	0.29849	0.28065	0.35142	0.32966	0.34244	0.3486	0.29851	0.27014	0.24782	0.26891	0.30694	0.51964	0.52447	0.47205	0.52579	0.61892	0.28863	0.11395	0.23258	0.2706	0.25507	0.2806	0.20046
1454.7	0.19028	0.24381	0.17186	0.26204	0.25422	0.29171	0.31044	0.15284	0.31776	0.49017	0.32423	0.48715	0.23542	0.29695	0.28889	0.36925	0.33746	0.34257	0.36087	0.30134	0.28206	0.24911	0.2734	0.31045	0.53577	0.51364	0.49093	0.54465	0.61949	0.2679	0.11033	0.23355	0.2687	0.25896	0.28015	0.20586
1455.6	0.20714	0.25617	0.1768	0.27129	0.27448	0.30684	0.32121	0.17181	0.33214	0.49002	0.34476	0.49331	0.24133	0.30698	0.29329	0.38231	0.35344	0.34676	0.38086	0.31276	0.30202	0.2578	0.28091	0.31687	0.5519	0.53079	0.47678	0.55547	0.61335	0.26934	0.11525	0.24103	0.27493	0.26185	0.279	0.21557
1456.4	0.20357	0.24484	0.17794	0.2846	0.27917	0.31528	0.32352	0.18496	0.35051	0.48089	0.35843	0.48898	0.24778	0.30989	0.29193	0.39156	0.35495	0.35149	0.39321	0.32645	0.31215	0.25937	0.28481	0.32894	0.55306	0.51353	0.49929	0.5529	0.59779	0.25428	0.11835	0.24132	0.27825	0.25924	0.28235	0.21661
1457.3	0.20443	0.23431	0.18098	0.29781	0.29183	0.31841	0.33479	0.18436	0.34278	0.47452	0.37427	0.49842	0.24657	0.31206	0.29832	0.40022	0.35796	0.3596	0.40834	0.32906	0.32048	0.27161	0.29706	0.33853	0.54018	0.51852	0.53225	0.56032	0.59959	0.26249	0.114	0.24068	0.28113	0.256	0.28837	0.22096
1458.1	0.21098	0.24012	0.18617	0.29927	0.30814	0.31091	0.34589	0.19009	0.35609	0.46418	0.37393	0.49979	0.2546	0.32049	0.2984	0.39974	0.36806	0.36268	0.41931	0.33466	0.33447	0.28218	0.29916	0.34368	0.53765	0.54324	0.54505	0.53802	0.60884	0.24937	0.11182	0.23917	0.28664	0.2614	0.28449	0.22129
1459	0.22489	0.23257	0.19041	0.30606	0.31234	0.33516	0.3437	0.21684	0.38295	0.4552	0.37057	0.49619	0.25857	0.31807	0.30363	0.39822	0.36329	0.36252	0.42374	0.33887	0.34161	0.28296	0.30057	0.34733	0.54271	0.53193	0.54547	0.5396	0.62007	0.26824	0.11115	0.24162	0.29234	0.26195	0.27273	0.21997
1459.9	0.21816	0.22434	0.18943	0.3073	0.32005	0.35682	0.34978	0.20703	0.36946	0.47984	0.37022	0.50581	0.25924	0.31847	0.30069	0.38553	0.35917	0.36642	0.42818	0.34121	0.34325	0.29807	0.30458	0.35592	0.53856	0.52453	0.5692	0.5402	0.63155	0.27991	0.10815	0.23675	0.291	0.26128	0.26744	0.22705
1460.7	0.22041	0.21554	0.19025	0.30021	0.33599	0.35526	0.34156	0.21423	0.38188	0.47689	0.37841	0.50551	0.2541	0.31888	0.29875	0.39285	0.36685	0.36177	0.43111	0.33897	0.34505	0.2953	0.30744	0.36349	0.51968	0.51529	0.56064	0.53765	0.65048	0.29213	0.10207	0.2335	0.28855	0.26334	0.26589	0.23395
1461.6	0.23672	0.23385	0.1919	0.29578	0.33486	0.36098	0.33211	0.2211	0.38593	0.47703	0.3525	0.4872	0.25853	0.3259	0.29892	0.39144	0.3664	0.35388	0.42806	0.34052	0.34194	0.28633	0.30538	0.36016	0.51668	0.53747	0.56058	0.52803	0.656	0.29188	0.098787	0.21876	0.28241	0.2599	0.24781	0.22729
1462.4	0.24475	0.24366	0.19177	0.3057	0.33536	0.37718	0.32456	0.23735	0.37919	0.49113	0.3662	0.50177	0.26538	0.32849	0.30411	0.40024	0.37775	0.35734	0.43159	0.34587	0.34668	0.28699	0.31935	0.37037	0.50101	0.52134	0.55565	0.53741	0.65334	0.29218	0.10039	0.22068	0.2813	0.25739	0.25027	0.22771
1463.3	0.23815	0.24141	0.18573	0.28428	0.32677	0.36742	0.32925	0.21949	0.35663	0.49592	0.36938	0.49411	0.25418	0.32655	0.28715	0.38474	0.36978	0.34976	0.42922	0.33528	0.33188	0.2878	0.31779	0.36309	0.49938	0.55912	0.58327	0.52683	0.63107	0.28389	0.096254	0.20643	0.26632	0.2514	0.24831	0.21901
1464.1	0.24903	0.24029	0.18893	0.27836	0.32691	0.35765	0.32978	0.22944	0.36883	0.49482	0.35736	0.47082	0.24956	0.32479	0.28443	0.39044	0.37884	0.34515	0.42487	0.33007	0.32778	0.29117	0.31524	0.35895	0.49959	0.55996	0.59365	0.53549	0.63188	0.2817	0.095949	0.19835	0.2658	0.25325	0.24128	0.20781
1465	0.26274	0.24055	0.18573	0.27962	0.31409	0.35487	0.33289	0.22307	0.37058	0.48424	0.35502	0.46535	0.25331	0.32415	0.28357	0.38633	0.38168	0.34985	0.43172	0.32865	0.32609	0.30625	0.31597	0.35989	0.52143	0.55645	0.59164	0.54025	0.61135	0.28296	0.10034	0.19652	0.26251	0.24561	0.23404	0.19482
1465.8	0.25864	0.22299	0.1925	0.2902	0.32932	0.35649	0.33375	0.23675	0.38016	0.49968	0.3669	0.47182	0.26155	0.31827	0.2738	0.39169	0.38492	0.352	0.4308	0.32308	0.32558	0.32108	0.31923	0.36111	0.49585	0.52975	0.58186	0.55233	0.60496	0.28505	0.10027	0.19549	0.2629	0.24861	0.23299	0.19797
1466.7	0.25204	0.21381	0.19843	0.29007	0.3296	0.35159	0.3577	0.24737	0.37685	0.50219	0.36039	0.44834	0.25611	0.31894	0.26769	0.38914	0.37414	0.34122	0.4308	0.31538	0.31731	0.32281	0.31714	0.35696	0.48016	0.53105	0.60583	0.56343	0.58914	0.28866	0.10515	0.18339	0.24916	0.24698	0.22646	0.19134
1467.5	0.2442	0.21774	0.19608	0.29701	0.33238	0.37509	0.37113	0.25589	0.38571	0.4971	0.34153	0.43146	0.26093	0.32084	0.26722	0.39391	0.38328	0.34865	0.43055	0.32157	0.32253	0.32716	0.3172	0.36426	0.47068	0.50045	0.59799	0.54847	0.59714	0.29365	0.10849	0.18298	0.24977	0.24035	0.2238	0.18928
1468.4	0.23784	0.21293	0.19373	0.29775	0.3353	0.36305	0.3606	0.26992	0.39561	0.49545	0.34639	0.41936	0.2654	0.3216	0.26112	0.39317	0.3742	0.34753	0.42692	0.32147	0.32285	0.32265	0.32241	0.36749	0.45338	0.50426	0.58869	0.534	0.57933	0.28466	0.10918	0.18062	0.24372	0.23116	0.22066	0.18842
1469.3	0.22887	0.22582	0.18996	0.29882	0.3366	0.37182	0.3642	0.28475	0.3881	0.51896	0.35243	0.40064	0.2657	0.31961	0.25807	0.39294	0.37063	0.35236	0.40968	0.31665	0.33082	0.32567	0.33066	0.3588	0.4356	0.51174	0.59275	0.5205	0.56972	0.28951	0.10872	0.17631	0.25286	0.23175	0.21934	0.19119
1470.1	0.22071	0.22205	0.18657	0.28096	0.31884	0.3566	0.36056	0.2755	0.3926	0.50093	0.34678	0.3834	0.25637	0.31117	0.25793	0.38296	0.3545	0.34351	0.39902	0.30788	0.3236	0.31637	0.32249	0.35328	0.4611	0.51623	0.6007	0.52041	0.56357	0.28937	0.1018	0.17511	0.24691	0.2205	0.20917	0.18327
1471	0.22299	0.23356	0.18328	0.27496	0.31903	0.34988	0.34707	0.27417	0.41899	0.51081	0.35934	0.38728	0.25418	0.30735	0.25891	0.38362	0.36155	0.35072	0.39966	0.31482	0.33711	0.32667	0.33417	0.36766	0.47256	0.52164	0.59989	0.50717	0.56115	0.30031	0.10307	0.17807	0.26101	0.22466	0.21025	0.19049
1471.8	0.23241	0.22655	0.18794	0.28321	0.31449	0.34438	0.32704	0.28272	0.43511	0.51792	0.37123	0.38545	0.25316	0.30342	0.26064	0.39344	0.36814	0.35025	0.40123	0.31156	0.34073	0.33575	0.35282	0.37279	0.45523	0.5158	0.58574	0.52535	0.55723	0.30709	0.10084	0.17048	0.26054	0.21941	0.21239	0.19513
1472.7	0.23901	0.22105	0.18172	0.28697	0.30524	0.35742	0.33665	0.28998	0.43957	0.51831	0.36911	0.37904	0.24823	0.29729	0.26182	0.39131	0.37573	0.35877	0.40262	0.31576	0.34294	0.33892	0.36088	0.38052	0.44642	0.48519	0.58931	0.53038	0.55878	0.32191	0.099553	0.17231	0.26439	0.22786	0.21524	0.19681
1473.5	0.22234	0.2091	0.18709	0.28366	0.29922	0.33384	0.33728	0.29999	0.45063	0.51436	0.36363	0.39135	0.24342	0.28994	0.25781	0.38832	0.37198	0.34369	0.40132	0.30995	0.33377	0.33601	0.36131	0.38772	0.44543	0.48646	0.58195	0.53615	0.57372	0.32259	0.098333	0.16385	0.25416	0.22161	0.21548	0.19022
1474.4	0.22723	0.20691	0.16949	0.2856	0.29009	0.3215	0.33049	0.29932	0.45211	0.51403	0.36885	0.39485	0.24422	0.2962	0.24791	0.39253	0.38244	0.3506	0.39894	0.30711	0.33419	0.34515	0.3826	0.39481	0.43062	0.49345	0.58479	0.53582	0.57526	0.318	0.10324	0.15747	0.25149	0.22236	0.22677	0.19422
1475.2	0.22305	0.19575	0.15035	0.28358	0.28034	0.33894	0.32059	0.29915	0.45932	0.51076	0.36604	0.38198	0.25368	0.29559	0.24118	0.39264	0.36999	0.35308	0.39086	0.30687	0.33289	0.34228	0.3869	0.39358	0.43905	0.48921	0.57111	0.5221	0.59566	0.32629	0.09867	0.15802	0.24541	0.21241	0.22294	0.18996
1476.1	0.21739	0.20805	0.14863	0.2989	0.27945	0.31734	0.30776	0.31968	0.45956	0.51852	0.36258	0.3827	0.26187	0.30293	0.24653	0.39492	0.36284	0.35367	0.38215	0.31219	0.34494	0.34616	0.39341	0.40352	0.45048	0.50193	0.58657	0.53786	0.59571	0.32336	0.099058	0.1673	0.24854	0.21987	0.22488	0.18663
1476.9	0.19482	0.20907	0.14264	0.30128	0.27445	0.28663	0.29681	0.32194	0.46692	0.51747	0.36045	0.37956	0.26042	0.30625	0.24489	0.3996	0.35025	0.35051	0.37346	0.31027	0.34917	0.35711	0.40684	0.40127	0.46834	0.52888	0.55031	0.54899	0.60816	0.32694	0.1042	0.16221	0.25301	0.21699	0.23048	0.17901
1477.8	0.20517	0.19066	0.13121	0.29328	0.25862	0.30361	0.29689	0.3268	0.47706	0.50573	0.34913	0.37422	0.2639	0.31507	0.25248	0.40497	0.34684	0.35996	0.38071	0.3165	0.36047	0.36226	0.42029	0.39883	0.47147	0.52003	0.54877	0.55427	0.57893	0.33744	0.10761	0.16626	0.25292	0.21768	0.22841	0.17773
1478.7	0.19873	0.20179	0.13093	0.28261	0.26448	0.3168	0.29644	0.33926	0.49067	0.51121	0.33381	0.38099	0.25818	0.31748	0.25184	0.39892	0.33931	0.35607	0.37924	0.32237	0.36693	0.36279	0.42851	0.40167	0.48541	0.53779	0.52731	0.54519	0.58195	0.33838	0.10805	0.17461	0.25723	0.21623	0.22432	0.17495
1479.5	0.2016	0.20166	0.14594	0.28714	0.26649	0.30023	0.29531	0.35772	0.48688	0.51015	0.33521	0.38281	0.26083	0.31664	0.25939	0.40704	0.34404	0.35692	0.38498	0.32455	0.37401	0.37845	0.44059	0.41103	0.4685	0.53399	0.51121	0.53465	0.56363	0.33281	0.11781	0.18115	0.26536	0.22792	0.23141	0.17495
1480.4	0.2031	0.19899	0.13713	0.2737	0.26352	0.29884	0.29416	0.35029	0.49734	0.49597	0.3376	0.38094	0.25709	0.31832	0.24886	0.40833	0.33415	0.35265	0.38489	0.32199	0.36761	0.38248	0.44372	0.40982	0.47552	0.54623	0.48684	0.51314	0.55424	0.33969	0.11353	0.18191	0.26517	0.22198	0.22914	0.17839
1481.2	0.22084	0.19896	0.14112	0.27052	0.27638	0.31841	0.29524	0.35775	0.50865	0.48694	0.34517	0.38421	0.26761	0.31551	0.25294	0.41148	0.34012	0.34515	0.38847	0.32028	0.37264	0.37725	0.44439	0.41953	0.4899	0.5532	0.50568	0.50917	0.55155	0.33799	0.11563	0.18792	0.26278	0.21441	0.22948	0.18124
1482.1	0.22041	0.2218	0.14049	0.27634	0.29336	0.31368	0.28304	0.34838	0.51091	0.49653	0.35926	0.38601	0.26942	0.32007	0.25425	0.41679	0.33778	0.34124	0.38365	0.32368	0.37871	0.38896	0.45233	0.42997	0.47689	0.54662	0.49757	0.51958	0.5702	0.34086	0.12613	0.18996	0.2623	0.21847	0.24276	0.18707
1482.9	0.23021	0.21544	0.14519	0.28494	0.30013	0.30758	0.29376	0.35229	0.52255	0.50266	0.37419	0.37291	0.28451	0.32253	0.26893	0.42187	0.34068	0.34334	0.39523	0.32004	0.38512	0.39775	0.45523	0.43866	0.49448	0.52949	0.50816	0.5088	0.55683	0.35355	0.13671	0.18803	0.26494	0.22567	0.25491	0.18748
1483.8	0.22559	0.20333	0.14185	0.27921	0.30516	0.29237	0.29034	0.33856	0.52949	0.48965	0.36088	0.35191	0.27307	0.32408	0.2687	0.41855	0.33506	0.33486	0.38742	0.31439	0.37394	0.39087	0.45184	0.43141	0.49941	0.55044	0.50733	0.53018	0.57076	0.34533	0.13938	0.18121	0.26525	0.21354	0.26039	0.18281
1484.6	0.22665	0.19064	0.14715	0.28407	0.30833	0.29067	0.29898	0.3462	0.53171	0.49524	0.36378	0.35884	0.28038	0.32651	0.27868	0.4234	0.3419	0.33408	0.39343	0.32439	0.38284	0.39153	0.46224	0.44314	0.48845	0.52091	0.51305	0.53183	0.56483	0.33475	0.15454	0.19306	0.27711	0.22895	0.27333	0.18859
1485.5	0.21942	0.18875	0.14263	0.27931	0.29529	0.27349	0.28641	0.33588	0.52437	0.4991	0.34295	0.35657	0.27486	0.32603	0.27308	0.42188	0.32339	0.32603	0.3834	0.3138	0.37421	0.38509	0.4547	0.43349	0.47955	0.51363	0.51756	0.51593	0.55419	0.33386	0.15482	0.19222	0.27426	0.22168	0.27108	0.18591
1486.3	0.22718	0.20744	0.15197	0.29723	0.2961	0.2601	0.28176	0.34417	0.51597	0.49416	0.32581	0.3622	0.28416	0.32544	0.27175	0.42412	0.32106	0.32177	0.38347	0.31689	0.36845	0.37957	0.45189	0.44362	0.47986	0.52561	0.53494	0.5015	0.53933	0.33712	0.15409	0.19924	0.27332	0.22368	0.26862	0.1888
1487.2	0.2203	0.20772	0.16119	0.29739	0.29056	0.25143	0.27504	0.33968	0.49016	0.49731	0.33589	0.36985	0.28793	0.31658	0.27594	0.43006	0.31336	0.31422	0.3745	0.31899	0.36355	0.3825	0.45366	0.45067	0.47141	0.53162	0.53579	0.49438	0.5386	0.33332	0.15616	0.2068	0.27202	0.2212	0.27587	0.18857
1488	0.2217	0.22617	0.153	0.30333	0.27892	0.24381	0.28847	0.32873	0.48174	0.48597	0.3388	0.37583	0.29012	0.31689	0.27543	0.43521	0.30869	0.30728	0.38166	0.31537	0.36714	0.37343	0.4599	0.45656	0.47838	0.52708	0.53908	0.48897	0.53316	0.32646	0.16045	0.20388	0.27561	0.22043	0.27391	0.19153
1488.9	0.22595	0.22369	0.14517	0.28531	0.2704	0.23286	0.28587	0.30387	0.46617	0.48256	0.32734	0.37336	0.29048	0.30677	0.27746	0.4204	0.30074	0.29212	0.37393	0.3008	0.35521	0.36784	0.45716	0.45656	0.50445	0.54157	0.53678	0.45846	0.55378	0.33207	0.15917	0.19276	0.26537	0.20996	0.27174	0.18597
1489.8	0.23939	0.23707	0.14611	0.29243	0.26737	0.2339	0.28274	0.30845	0.45582	0.47051	0.32657	0.36133	0.29834	0.31247	0.28303	0.42846	0.30262	0.29587	0.38048	0.30402	0.35974	0.3722	0.46614	0.47338	0.50335	0.56477	0.50971	0.4684	0.55727	0.3374	0.17018	0.19791	0.2674	0.21411	0.2764	0.19138
1490.6	0.23819	0.20918	0.15784	0.27356	0.25562	0.23176	0.29098	0.28634	0.45502	0.47069	0.33081	0.3572	0.28969	0.30762	0.28544	0.4264	0.30391	0.28964	0.38217	0.30655	0.35496	0.37024	0.46751	0.47557	0.51376	0.55104	0.49356	0.45007	0.5744	0.32291	0.17881	0.20117	0.27152	0.21892	0.27775	0.19548
1491.5	0.24414	0.20416	0.13995	0.27363	0.23952	0.22324	0.26957	0.27816	0.44881	0.43794	0.30749	0.34478	0.28688	0.3081	0.273	0.42489	0.29486	0.288	0.37731	0.30469	0.35215	0.3628	0.46809	0.47042	0.51426	0.54143	0.4507	0.43516	0.57515	0.30954	0.18159	0.20665	0.27769	0.21217	0.27285	0.19502
1492.3	0.23953	0.20385	0.15014	0.27188	0.24087	0.23113	0.25781	0.28712	0.4426	0.44689	0.30188	0.35461	0.29286	0.31448	0.27506	0.42402	0.2906	0.28942	0.3803	0.30669	0.3498	0.37009	0.46606	0.47776	0.50347	0.55154	0.43066	0.43755	0.55804	0.31333	0.18965	0.21933	0.27105	0.22112	0.27498	0.20449
1493.2	0.25525	0.22664	0.16638	0.28736	0.24148	0.25162	0.25965	0.29253	0.43551	0.44601	0.30228	0.34935	0.30064	0.32636	0.28344	0.43907	0.28909	0.30973	0.39635	0.31987	0.36268	0.39019	0.47476	0.48945	0.49383	0.55889	0.40406	0.42362	0.53621	0.32446	0.20533	0.22905	0.27292	0.23278	0.28366	0.21719
1494	0.22954	0.22575	0.16556	0.28219	0.23101	0.23459	0.25046	0.26429	0.41031	0.44513	0.28965	0.36192	0.28699	0.32033	0.27591	0.42451	0.27992	0.29525	0.39231	0.31458	0.34703	0.38607	0.46071	0.48836	0.48487	0.55546	0.40562	0.41748	0.53149	0.30941	0.20184	0.2213	0.27188	0.23753	0.27399	0.21702
1494.8	0.22494	0.24416	0.15656	0.29586	0.22552	0.22729	0.24247	0.25223	0.40372	0.4463	0.27535	0.35555	0.28711	0.32073	0.27216	0.4201	0.2663	0.29252	0.39136	0.30004	0.35178	0.38302	0.45895	0.48721	0.48465	0.57266	0.40693	0.43815	0.52727	0.30765	0.20805	0.21248	0.27105	0.24335	0.27564	0.21651
1495.7	0.21648	0.25384	0.17625	0.28952	0.23114	0.23214	0.2448	0.23031	0.39347	0.45746	0.26841	0.33136	0.28779	0.31792	0.27734	0.42043	0.26992	0.2929	0.39865	0.30229	0.36005	0.38306	0.45395	0.48811	0.48972	0.57174	0.42621	0.43884	0.52652	0.30866	0.21635	0.2009	0.26946	0.24953	0.27989	0.21853
1496.5	0.22073	0.26292	0.18052	0.29847	0.237	0.22285	0.2373	0.1956	0.38232	0.43791	0.284	0.32515	0.28497	0.30987	0.26945	0.41357	0.26751	0.28384	0.38718	0.29143	0.36023	0.37565	0.45584	0.48967	0.47729	0.56025	0.41125	0.42247	0.53123	0.31534	0.22146	0.1912	0.27281	0.25057	0.28702	0.21592
1497.4	0.20388	0.2389	0.1771	0.2931	0.23453	0.21646	0.23653	0.18695	0.3717	0.41664	0.27321	0.31693	0.27627	0.30212	0.25668	0.40539	0.2539	0.27386	0.37883	0.28021	0.34445	0.35378	0.4502	0.48036	0.46301	0.54532	0.42518	0.4424	0.52675	0.3079	0.22491	0.18426	0.27175	0.24306	0.28242	0.20393
1498.2	0.22255	0.22431	0.19561	0.29533	0.2363	0.22359	0.23523	0.18397	0.37619	0.4207	0.2666	0.30062	0.28036	0.29188	0.25835	0.4052	0.24483	0.28149	0.38115	0.28414	0.34869	0.35341	0.46098	0.47435	0.45747	0.51915	0.42089	0.42385	0.52897	0.30654	0.23364	0.18861	0.27927	0.24347	0.29175	0.20378
1499.1	0.23067	0.21557	0.19433	0.29082	0.2513	0.21948	0.23271	0.17792	0.36224	0.41217	0.25465	0.27622	0.27874	0.28678	0.25439	0.40268	0.24348	0.28138	0.37629	0.28417	0.33546	0.35032	0.44995	0.4692	0.45675	0.52187	0.40204	0.4048	0.54037	0.30144	0.23178	0.18766	0.28178	0.23383	0.28428	0.19576
1500	0.2406	0.22833	0.19412	0.29198	0.2628	0.22996	0.24984	0.18999	0.36498	0.39621	0.26708	0.29206	0.274	0.29104	0.25353	0.3968	0.23612	0.28795	0.3717	0.28101	0.32419	0.3428	0.45458	0.4686	0.43992	0.52941	0.3856	0.41012	0.56069	0.31463	0.23805	0.19201	0.28302	0.2391	0.28398	0.19728
1500.8	0.25338	0.21189	0.18112	0.28897	0.25674	0.2257	0.22904	0.1943	0.35744	0.39335	0.23374	0.28933	0.26663	0.28684	0.24623	0.39124	0.2268	0.28625	0.36501	0.27666	0.31105	0.33301	0.43952	0.45555	0.45346	0.52661	0.3898	0.42422	0.56563	0.30717	0.23472	0.1914	0.28105	0.23218	0.26864	0.19166
1501.7	0.26332	0.22831	0.19561	0.30319	0.2548	0.22341	0.23306	0.18632	0.35216	0.41376	0.22796	0.28347	0.2586	0.28639	0.24984	0.39656	0.23215	0.29258	0.36372	0.27951	0.3206	0.33951	0.44263	0.45767	0.44628	0.52151	0.3787	0.41151	0.55668	0.30857	0.24361	0.19925	0.28961	0.25565	0.2746	0.20324
1502.5	0.26257	0.23841	0.18936	0.30264	0.26108	0.21929	0.24585	0.1835	0.34286	0.37948	0.22167	0.28054	0.25744	0.28593	0.25153	0.39726	0.23758	0.29203	0.36244	0.27279	0.31727	0.327	0.44299	0.44423	0.44163	0.51389	0.36905	0.40782	0.56359	0.32049	0.25223	0.19782	0.28314	0.25479	0.26973	0.19603
1503.4	0.27206	0.25069	0.20433	0.31216	0.25828	0.23144	0.24675	0.18588	0.33633	0.37401	0.22325	0.29635	0.26097	0.28574	0.25385	0.39265	0.24301	0.2934	0.36279	0.27844	0.32944	0.32543	0.45797	0.43778	0.42983	0.49754	0.36304	0.39146	0.55189	0.31842	0.26524	0.20427	0.28747	0.26251	0.2795	0.20233
1504.2	0.26758	0.24445	0.21253	0.31974	0.24737	0.22823	0.22575	0.17191	0.32283	0.37524	0.19758	0.29506	0.25799	0.28267	0.2506	0.39454	0.24137	0.29065	0.35048	0.27395	0.32996	0.32093	0.45399	0.42693	0.42539	0.4993	0.37402	0.39069	0.53622	0.32327	0.26263	0.20311	0.28482	0.25445	0.26607	0.20149
1505.1	0.25902	0.2589	0.24066	0.32274	0.24459	0.24023	0.25524	0.1819	0.31612	0.38388	0.2035	0.28588	0.25466	0.28483	0.25485	0.39252	0.23477	0.29574	0.35112	0.2821	0.33335	0.32188	0.45863	0.41966	0.40391	0.499	0.38184	0.37726	0.53271	0.32037	0.27637	0.20862	0.28327	0.26082	0.26987	0.20343
1505.9	0.24683	0.25589	0.23502	0.31386	0.23707	0.23993	0.23923	0.18219	0.30313	0.36372	0.20541	0.27577	0.24814	0.2762	0.24933	0.3738	0.22279	0.28359	0.33449	0.26882	0.31287	0.30221	0.44201	0.39421	0.40337	0.52025	0.38674	0.39306	0.52994	0.3194	0.27523	0.20189	0.27329	0.23523	0.25026	0.18807
1506.7	0.25678	0.26861	0.24242	0.32478	0.23965	0.24783	0.23046	0.18911	0.30231	0.37321	0.20481	0.29267	0.24483	0.27767	0.24802	0.36996	0.21672	0.28473	0.32808	0.27517	0.31792	0.29966	0.43024	0.4022	0.40328	0.52177	0.40718	0.39668	0.52542	0.30956	0.28333	0.20048	0.27778	0.23789	0.24261	0.19115
1507.6	0.24278	0.24984	0.24153	0.3235	0.22853	0.23659	0.22495	0.18018	0.28895	0.35027	0.20304	0.28052	0.23447	0.26567	0.24128	0.3719	0.1973	0.28521	0.31745	0.2606	0.30148	0.28022	0.41748	0.38886	0.41423	0.50791	0.41304	0.40786	0.50726	0.30443	0.28618	0.18785	0.27416	0.22159	0.22568	0.18227
1508.4	0.24705	0.25991	0.25959	0.33978	0.23587	0.22003	0.23409	0.18016	0.29159	0.36733	0.21063	0.27646	0.2278	0.26501	0.2497	0.36949	0.20592	0.28625	0.32547	0.27278	0.29957	0.27824	0.42164	0.38749	0.3994	0.5062	0.41137	0.40344	0.51812	0.2867	0.30124	0.19659	0.27715	0.23111	0.22914	0.18722
1509.3	0.24304	0.24791	0.2561	0.33861	0.23847	0.23948	0.21306	0.15732	0.28134	0.35351	0.19617	0.26725	0.22654	0.25513	0.24842	0.36076	0.21002	0.29181	0.31924	0.27129	0.29204	0.26484	0.41412	0.37602	0.41218	0.48269	0.4097	0.39366	0.51534	0.29195	0.29897	0.19391	0.2747	0.22416	0.21911	0.18417
1510.1	0.24639	0.24935	0.27013	0.3429	0.25404	0.23643	0.20614	0.14953	0.2996	0.36329	0.19288	0.26482	0.22977	0.25471	0.25313	0.36646	0.21164	0.28834	0.31654	0.27466	0.29072	0.263	0.40753	0.37216	0.40654	0.46514	0.41045	0.3851	0.52743	0.28071	0.30123	0.19101	0.27306	0.22612	0.21428	0.18708
1511	0.23013	0.23596	0.26593	0.33275	0.24693	0.24266	0.20492	0.14611	0.30117	0.35705	0.19729	0.24806	0.22632	0.24788	0.24177	0.36224	0.20856	0.28772	0.30102	0.26746	0.28556	0.258	0.40024	0.35002	0.40388	0.46158	0.3874	0.38361	0.51447	0.28153	0.30312	0.19357	0.26865	0.21897	0.20609	0.18325
1511.8	0.23314	0.2344	0.27168	0.3411	0.25516	0.24615	0.20954	0.14156	0.3048	0.3675	0.20236	0.22927	0.22133	0.24883	0.24786	0.36003	0.21242	0.28974	0.3056	0.26966	0.28998	0.2677	0.40215	0.3435	0.39385	0.46328	0.40343	0.37164	0.53946	0.2894	0.30637	0.20204	0.26805	0.2285	0.20745	0.17995
1512.7	0.23118	0.22503	0.26345	0.33043	0.2558	0.25512	0.20883	0.14042	0.30582	0.34727	0.21279	0.23345	0.21931	0.23828	0.23918	0.35489	0.20064	0.28099	0.30219	0.26224	0.28471	0.26326	0.39846	0.3355	0.39877	0.44089	0.4112	0.36406	0.51805	0.28494	0.30445	0.18431	0.26766	0.22136	0.20398	0.17435
1513.5	0.24226	0.23174	0.25712	0.32809	0.26004	0.23507	0.21689	0.16596	0.29726	0.35599	0.22855	0.23449	0.21877	0.22844	0.23699	0.35921	0.20117	0.27622	0.29563	0.25628	0.28062	0.26763	0.39784	0.33039	0.42279	0.46529	0.4197	0.38035	0.52169	0.27078	0.30653	0.18721	0.26967	0.21892	0.20008	0.16968
1514.4	0.2403	0.23857	0.24286	0.33539	0.26344	0.23599	0.2315	0.15626	0.27791	0.3435	0.2358	0.24215	0.21597	0.21792	0.22999	0.35317	0.20304	0.27869	0.29051	0.25822	0.2783	0.25846	0.40327	0.32406	0.43438	0.46583	0.41969	0.37691	0.53973	0.27228	0.31807	0.18809	0.27203	0.21913	0.20181	0.16971
1515.2	0.2507	0.24952	0.2376	0.34782	0.27742	0.2334	0.25351	0.15447	0.29298	0.34271	0.23819	0.23914	0.21624	0.21405	0.23772	0.35603	0.21342	0.29061	0.29997	0.26263	0.27864	0.2615	0.40863	0.32699	0.43905	0.45832	0.42502	0.3686	0.53468	0.26975	0.32323	0.18669	0.28015	0.22112	0.21269	0.16868
1516.1	0.25021	0.26647	0.22062	0.35	0.27135	0.24527	0.23898	0.15625	0.29727	0.34555	0.23859	0.25084	0.21715	0.2091	0.23166	0.35333	0.21694	0.29054	0.28499	0.26668	0.27506	0.25824	0.40777	0.32299	0.43358	0.45999	0.40898	0.37807	0.50531	0.27346	0.33022	0.19027	0.28208	0.21814	0.21057	0.17799
1516.9	0.24552	0.265	0.21726	0.35655	0.27114	0.26046	0.23772	0.16434	0.30885	0.34871	0.23246	0.23679	0.22149	0.20478	0.23123	0.35559	0.21829	0.29594	0.27797	0.26626	0.28579	0.25596	0.40204	0.32351	0.43064	0.46624	0.40968	0.39924	0.50448	0.28021	0.33669	0.20271	0.28787	0.22278	0.20472	0.17956
1517.8	0.23664	0.25975	0.21462	0.36665	0.27269	0.27324	0.24662	0.165	0.32843	0.3336	0.21865	0.24186	0.21756	0.20306	0.23602	0.358	0.21829	0.29759	0.27708	0.26978	0.29131	0.25116	0.40685	0.32092	0.40191	0.4578	0.40164	0.39044	0.49372	0.29582	0.34993	0.20925	0.28861	0.21681	0.19917	0.18074
1518.6	0.24286	0.25461	0.221	0.36819	0.26553	0.28009	0.23932	0.19252	0.32904	0.32572	0.21136	0.24821	0.21334	0.20538	0.23196	0.3633	0.22026	0.30889	0.28526	0.27263	0.30151	0.25886	0.40543	0.32621	0.40747	0.45394	0.39117	0.38823	0.47402	0.30132	0.3572	0.21619	0.29373	0.21748	0.19116	0.17989
1519.5	0.23966	0.26281	0.2365	0.37155	0.26796	0.2716	0.22806	0.19044	0.32216	0.32715	0.20006	0.25842	0.21342	0.20881	0.23652	0.36812	0.2214	0.30396	0.28851	0.27693	0.30577	0.2637	0.4116	0.3352	0.41716	0.47347	0.4108	0.39697	0.49774	0.30502	0.36766	0.22119	0.29493	0.21744	0.18449	0.18353
1520.3	0.23805	0.27353	0.23956	0.36978	0.28312	0.27162	0.23437	0.2094	0.33736	0.3315	0.20346	0.26182	0.2148	0.20957	0.23557	0.37344	0.22601	0.30625	0.28439	0.27987	0.30622	0.26994	0.41072	0.33941	0.44734	0.47396	0.40468	0.41157	0.54056	0.31217	0.36877	0.22149	0.29823	0.2157	0.18085	0.18289
1521.1	0.2412	0.28275	0.24393	0.37668	0.28333	0.27985	0.24515	0.2091	0.32525	0.3229	0.20786	0.25548	0.2114	0.21618	0.23457	0.38325	0.23063	0.31139	0.28652	0.28408	0.29937	0.27527	0.41911	0.33569	0.46461	0.48614	0.38764	0.40691	0.55609	0.31947	0.37865	0.2312	0.30243	0.21446	0.18776	0.18265
1522	0.25378	0.29461	0.24712	0.37963	0.29053	0.27714	0.23266	0.20202	0.31783	0.32172	0.20842	0.24086	0.21735	0.227	0.23209	0.39633	0.23605	0.31432	0.28859	0.29575	0.3042	0.28474	0.42283	0.34347	0.47336	0.4912	0.38782	0.39812	0.55127	0.31831	0.38307	0.23479	0.30708	0.224	0.19995	0.18355
1522.8	0.25284	0.29819	0.24224	0.37753	0.29136	0.27412	0.23223	0.1933	0.32882	0.32172	0.20696	0.23009	0.21837	0.22725	0.23265	0.40731	0.23755	0.30424	0.2863	0.29733	0.30469	0.28546	0.42836	0.33648	0.46392	0.5006	0.38994	0.40613	0.5576	0.31853	0.38345	0.2373	0.31293	0.22091	0.20434	0.18616
1523.7	0.25305	0.29292	0.24354	0.38476	0.28848	0.29724	0.23697	0.19917	0.32573	0.32914	0.21537	0.22097	0.21936	0.22349	0.2308	0.4199	0.23808	0.31164	0.28647	0.29964	0.31227	0.28647	0.43205	0.33845	0.46575	0.48752	0.35515	0.41439	0.54383	0.33205	0.38034	0.24211	0.31506	0.21748	0.20684	0.19057
1524.5	0.26631	0.28741	0.25809	0.38909	0.29531	0.29726	0.23757	0.19872	0.3101	0.32724	0.21407	0.23004	0.22133	0.22393	0.23645	0.43218	0.24202	0.3146	0.30187	0.30693	0.32412	0.2935	0.44381	0.35906	0.44869	0.48957	0.37207	0.41583	0.52336	0.33338	0.39346	0.25188	0.31902	0.22246	0.21707	0.19703
1525.4	0.27515	0.28823	0.27066	0.39729	0.30877	0.29213	0.23386	0.21009	0.3209	0.35033	0.21262	0.25179	0.23118	0.22843	0.24917	0.44332	0.25115	0.31995	0.31216	0.31948	0.34009	0.30624	0.46155	0.38095	0.45442	0.46432	0.39797	0.4275	0.5081	0.33997	0.39873	0.25415	0.3244	0.22632	0.21965	0.20708
1526.2	0.26275	0.28754	0.28498	0.398	0.31574	0.2882	0.24789	0.20382	0.32491	0.36238	0.23622	0.25735	0.22844	0.22112	0.25421	0.44541	0.25564	0.32179	0.3222	0.32498	0.34148	0.31108	0.46678	0.38636	0.44863	0.44365	0.39812	0.44161	0.53278	0.3316	0.40718	0.25748	0.33016	0.22219	0.21443	0.2086
1527.1	0.26308	0.29434	0.29838	0.4001	0.3438	0.29326	0.25951	0.19919	0.32439	0.36408	0.25682	0.26494	0.2345	0.22465	0.26918	0.45391	0.27057	0.3331	0.33078	0.33453	0.34855	0.32229	0.48387	0.40578	0.44513	0.42916	0.39778	0.43452	0.54282	0.33473	0.42123	0.2625	0.33727	0.22699	0.21836	0.21437
1527.9	0.27021	0.31307	0.29779	0.38979	0.35652	0.28463	0.25837	0.1994	0.34056	0.36266	0.26587	0.25139	0.23742	0.23225	0.27678	0.46246	0.27849	0.32769	0.33403	0.34365	0.35425	0.3305	0.49945	0.41417	0.43518	0.43164	0.41516	0.43523	0.53574	0.33535	0.44377	0.26906	0.34558	0.234	0.22138	0.2159
1528.8	0.26374	0.31745	0.31238	0.37982	0.35306	0.2865	0.28584	0.21321	0.35099	0.3709	0.26742	0.26412	0.24805	0.24286	0.2873	0.47608	0.28354	0.33795	0.33513	0.36245	0.36394	0.34377	0.50362	0.42075	0.45054	0.44099	0.417	0.43155	0.51748	0.331	0.45392	0.27489	0.35746	0.23989	0.22118	0.22049
1529.6	0.26089	0.31526	0.31144	0.36277	0.35108	0.29489	0.2878	0.20777	0.33809	0.35068	0.26913	0.25478	0.24104	0.24803	0.29251	0.47623	0.28729	0.3414	0.34381	0.36404	0.36178	0.35371	0.4999	0.42208	0.44034	0.46594	0.41276	0.40424	0.51436	0.32899	0.46633	0.27958	0.35735	0.2427	0.22231	0.2155
1530.5	0.26815	0.32688	0.30815	0.35323	0.34801	0.29706	0.29079	0.21868	0.35094	0.35908	0.25397	0.2686	0.24658	0.26117	0.30094	0.4912	0.29264	0.35425	0.34847	0.3661	0.37124	0.37466	0.51292	0.4436	0.44418	0.48216	0.42016	0.4147	0.49957	0.34846	0.48019	0.28105	0.3636	0.24804	0.23562	0.233
1531.3	0.2703	0.32136	0.30769	0.34989	0.33882	0.30531	0.29568	0.23412	0.3563	0.36108	0.25333	0.26845	0.24869	0.26104	0.30653	0.50138	0.2919	0.35801	0.35274	0.37264	0.38116	0.38503	0.52731	0.45926	0.4533	0.48254	0.4363	0.43173	0.49073	0.3506	0.48525	0.29071	0.37296	0.25023	0.24387	0.24403
1532.1	0.27631	0.30228	0.30345	0.35384	0.3395	0.31539	0.28919	0.23711	0.34792	0.36447	0.26841	0.28318	0.25695	0.26229	0.30843	0.50678	0.30114	0.37028	0.35833	0.37902	0.38282	0.39975	0.54018	0.46781	0.46472	0.482	0.4454	0.43098	0.50696	0.34985	0.48585	0.29481	0.37955	0.26135	0.25199	0.25606
1533	0.28482	0.31411	0.30644	0.36687	0.35713	0.33792	0.27391	0.2312	0.34369	0.36629	0.27345	0.29	0.26017	0.26954	0.32301	0.5177	0.31379	0.38229	0.36951	0.38325	0.38753	0.41035	0.5556	0.48022	0.44643	0.48489	0.43651	0.4446	0.53211	0.3711	0.49221	0.31322	0.37813	0.26969	0.25752	0.26625
1533.8	0.28913	0.30962	0.30789	0.36504	0.35931	0.32825	0.28309	0.2426	0.35669	0.3669	0.27264	0.2992	0.27336	0.26851	0.32882	0.53422	0.32161	0.38278	0.37087	0.39054	0.39569	0.41058	0.56666	0.48707	0.45415	0.46277	0.44996	0.45871	0.54757	0.36743	0.49733	0.31133	0.38187	0.26884	0.25791	0.27478
1534.7	0.2914	0.30123	0.31325	0.36974	0.36935	0.34152	0.27177	0.25304	0.35228	0.36267	0.29572	0.30069	0.2868	0.27736	0.33946	0.54036	0.33396	0.38343	0.3763	0.40212	0.4036	0.42651	0.57943	0.4852	0.45887	0.46565	0.45806	0.45626	0.54741	0.36002	0.50089	0.3192	0.3863	0.2832	0.26113	0.27527
1535.5	0.28481	0.30777	0.31861	0.37755	0.37143	0.35175	0.25993	0.24617	0.34908	0.36189	0.28003	0.31025	0.29496	0.29772	0.35289	0.55172	0.34508	0.39946	0.38514	0.40969	0.41548	0.44279	0.58257	0.49208	0.4615	0.47173	0.44552	0.46549	0.54699	0.36452	0.50594	0.32505	0.38091	0.28621	0.26091	0.28058
1536.4	0.2771	0.31673	0.33181	0.38439	0.377	0.35576	0.26378	0.26131	0.35301	0.388	0.2844	0.31264	0.30351	0.3185	0.37098	0.57532	0.35308	0.41032	0.39753	0.42175	0.42531	0.46208	0.59123	0.51105	0.45493	0.49409	0.44462	0.4796	0.54235	0.37068	0.5236	0.33547	0.38829	0.29566	0.26689	0.28763
1537.2	0.27926	0.31132	0.32521	0.3738	0.37111	0.35279	0.26279	0.26075	0.36059	0.37962	0.28709	0.28747	0.31439	0.32884	0.37063	0.58448	0.35683	0.41081	0.41039	0.41965	0.43192	0.4682	0.60316	0.51828	0.46975	0.48616	0.45295	0.4886	0.5511	0.36409	0.53722	0.32958	0.40011	0.29099	0.26402	0.29482
1538	0.29268	0.33064	0.33582	0.38121	0.3883	0.36487	0.25544	0.26508	0.36834	0.40935	0.29748	0.28803	0.32672	0.35333	0.37946	0.59957	0.36794	0.43163	0.42444	0.4363	0.44179	0.49774	0.62064	0.53828	0.47881	0.51218	0.45301	0.50588	0.55266	0.37483	0.54859	0.35164	0.41817	0.31017	0.28064	0.30685
1538.9	0.28838	0.33569	0.34275	0.37822	0.3833	0.37285	0.2486	0.26421	0.35103	0.40372	0.27009	0.28398	0.32822	0.36095	0.38186	0.61267	0.36315	0.44888	0.43173	0.43675	0.45025	0.50201	0.62621	0.55874	0.49454	0.51066	0.45355	0.51658	0.55819	0.39581	0.5507	0.35355	0.4288	0.30524	0.27378	0.31545
1539.7	0.2951	0.34581	0.34388	0.37216	0.38767	0.36261	0.25263	0.27679	0.35895	0.41965	0.28733	0.28416	0.34461	0.36403	0.38607	0.6175	0.36597	0.45442	0.44157	0.44568	0.4533	0.52166	0.63815	0.57385	0.4999	0.5183	0.46938	0.50439	0.57115	0.4089	0.56453	0.35634	0.43882	0.31687	0.28303	0.32189
1540.6	0.30011	0.34673	0.35485	0.36736	0.39291	0.36467	0.25285	0.28419	0.35677	0.41953	0.27531	0.29003	0.3591	0.37277	0.39387	0.62496	0.37673	0.45861	0.45654	0.45462	0.4702	0.53314	0.6537	0.58265	0.51469	0.50186	0.48084	0.50242	0.59181	0.41146	0.57144	0.35913	0.45017	0.32716	0.28631	0.3389
1541.4	0.28278	0.33858	0.35907	0.37286	0.40017	0.37145	0.25757	0.28723	0.35163	0.42545	0.27851	0.31374	0.35604	0.38019	0.40088	0.63274	0.38831	0.46871	0.45979	0.46592	0.48313	0.54819	0.65909	0.59253	0.49287	0.49779	0.50346	0.5029	0.5874	0.40903	0.56875	0.36683	0.4569	0.33232	0.29798	0.34721
1542.3	0.26907	0.33788	0.35476	0.37642	0.4068	0.37139	0.28365	0.2948	0.35362	0.41497	0.29122	0.32089	0.36495	0.39228	0.40908	0.64518	0.39963	0.47179	0.47042	0.4805	0.49243	0.55266	0.66515	0.603	0.48462	0.51252	0.50057	0.50897	0.60432	0.41284	0.58495	0.36923	0.46191	0.33563	0.29495	0.35532
1543.1	0.27956	0.33755	0.36623	0.38568	0.40909	0.36117	0.30664	0.28799	0.35943	0.4302	0.32365	0.33981	0.38052	0.40854	0.42051	0.65101	0.41079	0.46729	0.47672	0.49133	0.49899	0.56036	0.67651	0.61298	0.48719	0.52955	0.5341	0.51968	0.62497	0.41139	0.59901	0.37909	0.46853	0.34503	0.29898	0.36312
1543.9	0.28016	0.33307	0.38314	0.39214	0.41411	0.36993	0.31118	0.29718	0.35098	0.43144	0.32166	0.34328	0.38036	0.42182	0.42458	0.66395	0.42326	0.47209	0.48443	0.50097	0.5045	0.56493	0.68141	0.61895	0.50126	0.53303	0.55864	0.526	0.64636	0.40966	0.60155	0.37995	0.47489	0.34886	0.30343	0.36556
1544.8	0.27873	0.3324	0.38229	0.40097	0.4067	0.37096	0.31418	0.28731	0.35035	0.39976	0.32969	0.34492	0.38139	0.43074	0.42712	0.66598	0.42449	0.47814	0.48202	0.50333	0.50837	0.56915	0.67759	0.63046	0.50888	0.56288	0.55598	0.54792	0.63747	0.40087	0.6	0.38593	0.47194	0.3485	0.31028	0.36406
1545.6	0.2891	0.34379	0.40288	0.39386	0.40376	0.36682	0.31011	0.286	0.34658	0.40169	0.33688	0.31935	0.39734	0.44357	0.43375	0.66798	0.42724	0.48089	0.48963	0.51238	0.50667	0.5684	0.69452	0.645	0.53951	0.58951	0.55889	0.54035	0.6529	0.41105	0.60499	0.3872	0.47451	0.35193	0.31096	0.3625
1546.5	0.28267	0.34069	0.40369	0.38696	0.40096	0.3721	0.29122	0.27984	0.32664	0.39361	0.33271	0.3037	0.39063	0.44163	0.42992	0.66065	0.4173	0.47496	0.48049	0.50007	0.50642	0.56858	0.69214	0.65193	0.53214	0.56659	0.56665	0.53376	0.65963	0.41376	0.59334	0.38136	0.46903	0.34032	0.30651	0.35347
1547.3	0.27375	0.34588	0.40687	0.38521	0.40117	0.39304	0.27768	0.29957	0.33086	0.39278	0.30948	0.29503	0.39413	0.43971	0.43645	0.68184	0.4311	0.49487	0.49141	0.51457	0.52146	0.58015	0.69909	0.66859	0.52132	0.54435	0.546	0.53424	0.6758	0.41965	0.58967	0.38191	0.47447	0.35518	0.32429	0.35623
1548.1	0.27732	0.3436	0.40734	0.37095	0.40412	0.39362	0.27741	0.30653	0.33439	0.3797	0.30932	0.28342	0.40262	0.44591	0.44175	0.68785	0.43339	0.49059	0.49258	0.51554	0.5305	0.57946	0.71011	0.68087	0.5243	0.54893	0.54525	0.53837	0.67905	0.4225	0.59711	0.3883	0.47598	0.35936	0.32471	0.35609
1549	0.27352	0.33626	0.42606	0.35947	0.40808	0.39923	0.29076	0.31026	0.31531	0.40317	0.30748	0.28982	0.4062	0.44698	0.43951	0.69049	0.43419	0.49153	0.49312	0.51211	0.51903	0.57617	0.71796	0.6866	0.51899	0.53608	0.56829	0.54153	0.71382	0.43324	0.59492	0.38369	0.47527	0.35491	0.3184	0.35265
1549.8	0.26972	0.3387	0.4218	0.36458	0.40545	0.39238	0.29447	0.31432	0.32249	0.39854	0.30229	0.29567	0.40328	0.45034	0.44019	0.69823	0.43901	0.49477	0.48996	0.50984	0.52364	0.58126	0.71561	0.69142	0.49894	0.5301	0.57287	0.54323	0.71509	0.42944	0.59688	0.38143	0.48041	0.3594	0.32574	0.34758
1550.7	0.27196	0.3446	0.42182	0.37485	0.39748	0.38297	0.31163	0.31694	0.32081	0.39909	0.30848	0.30299	0.41187	0.45104	0.43929	0.72227	0.4527	0.49461	0.49485	0.51208	0.52835	0.5796	0.72601	0.69562	0.51732	0.52939	0.57258	0.57416	0.72256	0.43618	0.60581	0.38134	0.48272	0.36819	0.33612	0.34616
1551.5	0.27498	0.34762	0.43428	0.36628	0.41032	0.38525	0.31482	0.30774	0.3299	0.39342	0.33588	0.29928	0.41099	0.45775	0.44105	0.72135	0.45704	0.48757	0.49191	0.51009	0.52917	0.5684	0.73657	0.70422	0.52304	0.5468	0.59317	0.56636	0.71514	0.44444	0.60794	0.38205	0.4894	0.36428	0.33667	0.34369
1552.4	0.28483	0.35859	0.4445	0.37282	0.42045	0.39166	0.31959	0.29096	0.33413	0.39138	0.35175	0.31064	0.41572	0.46121	0.43831	0.72819	0.45578	0.49527	0.49979	0.51061	0.52958	0.56919	0.73979	0.71179	0.5124	0.56076	0.58826	0.59292	0.73253	0.44564	0.60359	0.37566	0.48906	0.36539	0.34546	0.3423
1553.2	0.30432	0.37783	0.44181	0.37582	0.42172	0.39578	0.31693	0.30313	0.35175	0.38692	0.36277	0.31079	0.41831	0.47203	0.44096	0.73864	0.46731	0.49819	0.50093	0.52266	0.53297	0.56737	0.74893	0.72285	0.50498	0.57448	0.59257	0.60729	0.72634	0.4539	0.60356	0.38088	0.4915	0.37193	0.3575	0.3419
1554.1	0.30917	0.36833	0.44646	0.3709	0.41602	0.39686	0.31825	0.30204	0.34762	0.39142	0.36293	0.32876	0.41991	0.46965	0.43997	0.74165	0.45776	0.49067	0.4981	0.51828	0.52627	0.56433	0.74501	0.73667	0.50446	0.58154	0.58036	0.64188	0.73331	0.45621	0.59624	0.37812	0.48715	0.37563	0.35168	0.34462
1554.9	0.31528	0.3624	0.44959	0.36215	0.40846	0.4013	0.31044	0.29077	0.35637	0.37851	0.36041	0.33386	0.41729	0.47483	0.43795	0.7263	0.44523	0.49727	0.48808	0.5131	0.52076	0.55308	0.74509	0.74526	0.48805	0.60602	0.5815	0.64066	0.7296	0.44841	0.58079	0.37161	0.48917	0.36771	0.34575	0.33791
1555.7	0.33376	0.36511	0.43281	0.37565	0.40602	0.39557	0.31453	0.30797	0.35433	0.39853	0.36775	0.34411	0.42549	0.48211	0.43185	0.72637	0.43304	0.49371	0.48631	0.51626	0.5152	0.55256	0.74375	0.7496	0.48958	0.61559	0.55689	0.6677	0.74226	0.43328	0.58182	0.37605	0.48972	0.3668	0.34734	0.33306
1556.6	0.32819	0.37195	0.42884	0.38125	0.38889	0.41156	0.32311	0.32583	0.3462	0.42252	0.37342	0.36006	0.41921	0.48158	0.43108	0.72287	0.42678	0.49131	0.47614	0.51269	0.50804	0.54382	0.7458	0.76458	0.47799	0.60772	0.56991	0.66015	0.71845	0.43255	0.57466	0.37714	0.49359	0.36163	0.34108	0.33463
1557.4	0.32194	0.36639	0.42902	0.37691	0.38971	0.42666	0.33238	0.31959	0.34313	0.41754	0.37674	0.36351	0.41176	0.47288	0.42514	0.71287	0.41321	0.49163	0.46901	0.51104	0.50971	0.54321	0.74209	0.77387	0.48251	0.60145	0.56957	0.64334	0.70754	0.42754	0.56879	0.37414	0.49175	0.35568	0.3316	0.32696
1558.3	0.3265	0.37487	0.4246	0.38007	0.38059	0.43797	0.3484	0.3268	0.34719	0.40792	0.39461	0.35319	0.41153	0.47706	0.42144	0.7022	0.41618	0.50048	0.46917	0.50779	0.51071	0.5348	0.74505	0.77072	0.48886	0.60595	0.58113	0.6129	0.69812	0.43472	0.57507	0.3723	0.49126	0.35732	0.33508	0.31998
1559.1	0.32855	0.37886	0.43523	0.39168	0.38331	0.45202	0.35872	0.33578	0.34481	0.42777	0.39827	0.3662	0.41288	0.47464	0.41961	0.70099	0.41393	0.49916	0.47157	0.50649	0.51235	0.53416	0.74079	0.77762	0.49198	0.5859	0.58563	0.61047	0.70135	0.44051	0.58652	0.37396	0.48576	0.3671	0.33477	0.32616
1559.9	0.32504	0.38481	0.4461	0.39185	0.37096	0.45878	0.37905	0.33943	0.34835	0.4159	0.38873	0.37718	0.4129	0.46352	0.41544	0.69074	0.41753	0.49778	0.47605	0.50024	0.51524	0.52452	0.73567	0.78111	0.48911	0.5757	0.59886	0.60024	0.66934	0.44064	0.58477	0.36709	0.48032	0.36848	0.33005	0.32654
1560.8	0.33358	0.38204	0.42605	0.40091	0.36572	0.44383	0.38629	0.34163	0.35346	0.40421	0.38169	0.36502	0.41268	0.45463	0.40893	0.68713	0.41783	0.49562	0.47354	0.49608	0.51498	0.51928	0.72523	0.77155	0.51938	0.57996	0.59291	0.60439	0.68472	0.43868	0.58715	0.36782	0.48289	0.37002	0.32576	0.31556
1561.6	0.34484	0.38835	0.42722	0.41448	0.36873	0.42996	0.39974	0.35678	0.36274	0.40597	0.37014	0.36902	0.42482	0.4527	0.40869	0.68186	0.41467	0.49275	0.48159	0.48962	0.5192	0.51086	0.72469	0.77199	0.52731	0.57136	0.59909	0.61415	0.68894	0.43383	0.59297	0.36829	0.49206	0.37564	0.32522	0.31749
1562.4	0.35611	0.38525	0.41844	0.41382	0.37386	0.43903	0.39597	0.3653	0.3682	0.41101	0.36594	0.38534	0.42781	0.43998	0.40462	0.68256	0.40533	0.48652	0.48348	0.48431	0.51788	0.5056	0.72215	0.76732	0.54813	0.56688	0.60575	0.62926	0.68075	0.42399	0.59539	0.36871	0.49325	0.36708	0.32441	0.31917
1563.3	0.36512	0.40342	0.42437	0.40461	0.37901	0.44249	0.3917	0.37918	0.3775	0.42088	0.36692	0.39045	0.42369	0.43714	0.40516	0.67612	0.40819	0.48462	0.48257	0.48362	0.51554	0.50349	0.7198	0.76214	0.55053	0.59565	0.60148	0.62343	0.68422	0.41624	0.59227	0.36765	0.50129	0.3616	0.32341	0.3198
1564.1	0.36869	0.40183	0.42438	0.39123	0.3833	0.44018	0.38985	0.36587	0.36523	0.40696	0.36606	0.37186	0.41362	0.43682	0.40379	0.66452	0.39713	0.47871	0.4703	0.47287	0.50998	0.5012	0.72165	0.74943	0.55408	0.60103	0.59987	0.61906	0.68645	0.41223	0.59258	0.36392	0.4924	0.35736	0.31525	0.30743
1565	0.36988	0.40427	0.43601	0.38301	0.3846	0.43394	0.38094	0.35792	0.34896	0.40994	0.36771	0.37329	0.41037	0.43506	0.39785	0.65336	0.38801	0.47288	0.45939	0.46435	0.50522	0.49463	0.72043	0.73582	0.55002	0.6018	0.59412	0.62054	0.66213	0.40629	0.58988	0.35576	0.47958	0.35363	0.31091	0.30803
1565.8	0.36961	0.4004	0.42845	0.38313	0.38293	0.43743	0.37946	0.34027	0.3414	0.41482	0.37921	0.37437	0.40389	0.4333	0.39459	0.64533	0.38356	0.46883	0.45589	0.45875	0.50113	0.49153	0.71234	0.71355	0.55056	0.59845	0.57332	0.61276	0.66386	0.40909	0.58886	0.34748	0.47572	0.35392	0.30624	0.30356
1566.6	0.36832	0.39861	0.42837	0.38423	0.38502	0.4268	0.37936	0.33945	0.32619	0.41833	0.38554	0.37176	0.39526	0.43132	0.38312	0.62795	0.376	0.45712	0.44682	0.4526	0.49906	0.48408	0.70426	0.69353	0.54833	0.6155	0.56708	0.60353	0.68246	0.40177	0.57716	0.34304	0.47351	0.35572	0.29392	0.29197
1567.5	0.37408	0.3943	0.42001	0.39005	0.37028	0.43654	0.37894	0.33071	0.32281	0.42081	0.38534	0.37045	0.40052	0.43209	0.3742	0.62201	0.35484	0.45838	0.45133	0.44812	0.50271	0.48534	0.70249	0.69014	0.5431	0.61947	0.5652	0.6016	0.66062	0.41123	0.57844	0.33485	0.47346	0.36397	0.29638	0.28482
1568.3	0.37474	0.38563	0.40987	0.39716	0.37426	0.43049	0.36095	0.3367	0.31649	0.42951	0.39851	0.38991	0.39468	0.42938	0.36406	0.61687	0.35187	0.46026	0.44949	0.44397	0.49991	0.47668	0.68715	0.68499	0.52589	0.60371	0.55457	0.58457	0.67773	0.41141	0.5745	0.32734	0.47533	0.35917	0.29338	0.28767
1569.2	0.38505	0.38767	0.42191	0.40407	0.39259	0.43919	0.36917	0.33461	0.33348	0.43872	0.40183	0.3965	0.39953	0.4293	0.3639	0.6156	0.35194	0.45651	0.45852	0.45031	0.50302	0.48151	0.68471	0.68938	0.5149	0.60446	0.55826	0.57729	0.69162	0.41353	0.57353	0.3308	0.48863	0.36774	0.29616	0.29292
1570	0.37097	0.38098	0.41096	0.39312	0.37615	0.43195	0.35724	0.34111	0.34073	0.44398	0.40381	0.38711	0.38769	0.4189	0.35392	0.60578	0.33351	0.44017	0.44207	0.43953	0.49009	0.46871	0.67256	0.67901	0.51817	0.60451	0.56826	0.56904	0.66655	0.40472	0.56344	0.32405	0.47889	0.35742	0.28526	0.28146
1570.8	0.37382	0.39626	0.41614	0.3962	0.39637	0.45207	0.37169	0.35085	0.34869	0.44959	0.40745	0.39408	0.3898	0.42176	0.3595	0.61803	0.33541	0.45184	0.44889	0.44932	0.49752	0.47952	0.67907	0.68651	0.50164	0.58988	0.54863	0.58369	0.65935	0.41532	0.57036	0.3278	0.48262	0.36981	0.29589	0.28609
1571.7	0.35976	0.38568	0.41352	0.39458	0.40838	0.44303	0.37254	0.35331	0.34257	0.43556	0.41143	0.3836	0.3789	0.41693	0.35091	0.61528	0.34456	0.44236	0.44005	0.44224	0.4968	0.4735	0.67237	0.6698	0.50329	0.57111	0.53895	0.5886	0.66604	0.40223	0.56023	0.32712	0.47982	0.3534	0.27898	0.28412
1572.5	0.35422	0.37903	0.39763	0.38805	0.40483	0.42884	0.38668	0.33686	0.3389	0.43756	0.39386	0.36668	0.37832	0.40294	0.33696	0.60989	0.32892	0.42663	0.4295	0.42667	0.48769	0.46377	0.6613	0.6409	0.52635	0.56082	0.52707	0.61081	0.65883	0.38444	0.55404	0.32236	0.47778	0.34194	0.2701	0.27331
1573.3	0.33939	0.37205	0.38566	0.38378	0.4039	0.43107	0.3998	0.34032	0.33193	0.42785	0.39901	0.3665	0.36701	0.40619	0.33213	0.60794	0.31992	0.42442	0.42873	0.41693	0.48488	0.46256	0.65561	0.62659	0.50451	0.56407	0.53389	0.5994	0.66627	0.3765	0.55699	0.31425	0.47125	0.3337	0.2668	0.26483
1574.2	0.34148	0.37059	0.37714	0.38936	0.42618	0.41903	0.39795	0.3467	0.31436	0.4247	0.38963	0.36466	0.36579	0.40659	0.32391	0.60955	0.31909	0.41839	0.42862	0.41188	0.48475	0.46496	0.65617	0.60934	0.50016	0.56501	0.52589	0.60456	0.69108	0.37078	0.55375	0.31375	0.46701	0.33184	0.26444	0.261
1575	0.34458	0.36501	0.36873	0.38885	0.42128	0.39879	0.39282	0.35145	0.32201	0.425	0.38825	0.35143	0.36978	0.40996	0.31347	0.59978	0.30734	0.40569	0.42087	0.40147	0.47406	0.45599	0.64626	0.59537	0.5186	0.56159	0.5118	0.59144	0.6861	0.3634	0.54839	0.31171	0.46282	0.31043	0.24416	0.25718
1575.8	0.34919	0.35795	0.35372	0.38386	0.42476	0.39498	0.37325	0.3475	0.31977	0.42843	0.38655	0.36191	0.36728	0.40635	0.31241	0.59076	0.29236	0.39849	0.40936	0.39211	0.46225	0.44484	0.64001	0.58052	0.52276	0.55977	0.53293	0.5759	0.69106	0.36089	0.54328	0.30895	0.45796	0.30976	0.2405	0.25227
1576.7	0.34518	0.34551	0.35187	0.38895	0.43375	0.4126	0.3618	0.36086	0.33789	0.43393	0.39187	0.36046	0.36553	0.40609	0.3097	0.58364	0.28529	0.39409	0.40507	0.39337	0.45486	0.44848	0.64627	0.57547	0.5421	0.56368	0.54676	0.56377	0.70123	0.37029	0.53926	0.30338	0.45399	0.3121	0.23265	0.25332
1577.5	0.34357	0.33734	0.34233	0.38731	0.42193	0.41034	0.33296	0.35676	0.33932	0.42427	0.39033	0.35717	0.36969	0.40105	0.30187	0.57278	0.26934	0.38722	0.38871	0.38785	0.44381	0.43868	0.64114	0.56603	0.55892	0.53616	0.53727	0.57479	0.65358	0.36987	0.52708	0.29803	0.45225	0.30176	0.21948	0.24838
1578.4	0.34616	0.33228	0.352	0.38086	0.42271	0.42374	0.33137	0.34588	0.33347	0.42721	0.39799	0.36308	0.37288	0.4018	0.30199	0.57303	0.26824	0.39514	0.39397	0.38897	0.44288	0.44151	0.64058	0.56784	0.54027	0.52309	0.5222	0.57022	0.62827	0.37071	0.53113	0.29511	0.45813	0.30522	0.22138	0.24757
1579.2	0.32698	0.31575	0.34509	0.37165	0.4199	0.42349	0.3167	0.33436	0.31475	0.4205	0.3851	0.35558	0.35827	0.39158	0.28696	0.56247	0.2603	0.37511	0.3763	0.37978	0.42934	0.43633	0.631	0.54721	0.51817	0.53387	0.54184	0.55786	0.64366	0.36519	0.52261	0.27561	0.44397	0.29301	0.2148	0.22865
1580	0.32245	0.3128	0.344	0.37861	0.4282	0.41398	0.32308	0.33208	0.30979	0.41226	0.39042	0.35176	0.35626	0.38809	0.28613	0.56118	0.25974	0.37324	0.38223	0.38404	0.42081	0.44417	0.63851	0.54616	0.51748	0.52124	0.527	0.57352	0.64242	0.35747	0.52875	0.27158	0.44142	0.29196	0.21774	0.22668
1580.9	0.31181	0.31355	0.34648	0.37938	0.41869	0.39963	0.30724	0.31346	0.2998	0.40489	0.39223	0.35676	0.34873	0.38795	0.28191	0.56328	0.25673	0.37113	0.38048	0.37773	0.41787	0.43942	0.63569	0.54796	0.48133	0.53614	0.53133	0.58187	0.6248	0.35681	0.52265	0.26629	0.42841	0.28657	0.21901	0.21932
1581.7	0.30366	0.29878	0.33059	0.36623	0.42239	0.3789	0.29935	0.29759	0.28929	0.39701	0.38918	0.34633	0.34027	0.37623	0.26365	0.55644	0.24681	0.36054	0.37082	0.36368	0.4091	0.43382	0.62558	0.52539	0.48039	0.54852	0.5308	0.5666	0.65557	0.34786	0.51955	0.25596	0.41673	0.27713	0.21066	0.20165
1582.5	0.29633	0.30807	0.32741	0.36446	0.42189	0.36868	0.27787	0.29129	0.29742	0.39604	0.39217	0.33867	0.34069	0.37751	0.25874	0.55411	0.24598	0.35855	0.36152	0.36203	0.40148	0.43068	0.6287	0.51809	0.4958	0.55331	0.54434	0.57934	0.67171	0.35083	0.51177	0.2497	0.41224	0.2646	0.20538	0.1936
1583.4	0.28902	0.31347	0.32294	0.36398	0.42328	0.36942	0.25642	0.28468	0.29669	0.39096	0.39933	0.34297	0.33959	0.37565	0.25663	0.55269	0.24244	0.36874	0.36213	0.36236	0.40612	0.42058	0.63231	0.5198	0.49532	0.53884	0.5387	0.58478	0.65335	0.34135	0.5102	0.24707	0.41486	0.2615	0.20124	0.19714
1584.2	0.27864	0.2983	0.31183	0.34543	0.41344	0.35876	0.23567	0.26901	0.29771	0.38777	0.39829	0.33825	0.33565	0.36632	0.24822	0.54567	0.22662	0.35324	0.35002	0.35324	0.40312	0.40975	0.62344	0.50996	0.51395	0.53308	0.5401	0.58218	0.64244	0.32675	0.49448	0.23713	0.40478	0.25279	0.19143	0.18277
1585	0.28724	0.31501	0.30952	0.34349	0.4267	0.36181	0.24735	0.28475	0.29789	0.37496	0.40528	0.33264	0.33936	0.37289	0.24956	0.54382	0.22783	0.34952	0.35658	0.36522	0.39867	0.41608	0.62755	0.50337	0.51093	0.53374	0.5359	0.58154	0.64792	0.30968	0.49766	0.24147	0.40957	0.24689	0.19087	0.18002
1585.9	0.29178	0.32231	0.32215	0.34958	0.42702	0.37703	0.22804	0.28626	0.30244	0.38061	0.41095	0.3217	0.34283	0.37311	0.25947	0.54528	0.23275	0.3463	0.35565	0.37843	0.40493	0.42133	0.64091	0.50848	0.51666	0.53554	0.53704	0.59893	0.63453	0.3073	0.49158	0.23675	0.40892	0.24688	0.19624	0.18852
1586.7	0.27953	0.30583	0.30186	0.34628	0.42324	0.37267	0.20961	0.27355	0.29865	0.38542	0.43098	0.32639	0.33882	0.36196	0.25393	0.54134	0.21524	0.33408	0.34594	0.37118	0.40474	0.41706	0.63756	0.50166	0.49867	0.54972	0.53405	0.57954	0.62636	0.28735	0.48248	0.22949	0.39716	0.23969	0.18954	0.18667
1587.6	0.29022	0.29846	0.30209	0.35776	0.42671	0.34828	0.21638	0.26312	0.31471	0.39644	0.45351	0.32632	0.34803	0.35643	0.26098	0.54501	0.21776	0.32748	0.35558	0.3736	0.40729	0.43019	0.64315	0.5032	0.4968	0.55496	0.53348	0.5928	0.6182	0.28583	0.47127	0.22622	0.39702	0.24744	0.19118	0.18577
1588.4	0.29491	0.30549	0.31216	0.36241	0.42695	0.35504	0.21162	0.27357	0.31079	0.41129	0.46904	0.3347	0.35806	0.35897	0.26236	0.54549	0.2183	0.33637	0.36126	0.37933	0.40339	0.44124	0.64692	0.50397	0.46361	0.55561	0.53509	0.57366	0.6011	0.29236	0.4727	0.21981	0.39537	0.25008	0.1998	0.19191
1589.2	0.29507	0.28655	0.31952	0.35723	0.41824	0.35424	0.19534	0.25896	0.32602	0.43356	0.47905	0.32252	0.36674	0.34803	0.26036	0.54971	0.21306	0.33901	0.36343	0.37764	0.40715	0.44259	0.65207	0.502	0.47348	0.54501	0.54957	0.56939	0.59121	0.28782	0.47046	0.20468	0.39442	0.26245	0.19987	0.19139
1590.1	0.28742	0.27661	0.30842	0.35271	0.42364	0.35725	0.20133	0.26652	0.32753	0.45861	0.49174	0.32651	0.37101	0.34756	0.2543	0.54883	0.21357	0.3408	0.37108	0.37687	0.40064	0.44383	0.64969	0.5026	0.45433	0.54359	0.53611	0.55903	0.58901	0.28261	0.46325	0.20516	0.39037	0.27556	0.20012	0.18686
1590.9	0.29022	0.27851	0.31698	0.34991	0.42193	0.35494	0.2137	0.27651	0.3207	0.44505	0.49171	0.32646	0.37607	0.35071	0.25394	0.54449	0.21548	0.33128	0.3802	0.38108	0.39627	0.44324	0.64829	0.50327	0.45728	0.54262	0.52994	0.55452	0.58507	0.28281	0.46418	0.20115	0.38162	0.27507	0.21248	0.18935
1591.7	0.2792	0.28057	0.31492	0.33868	0.40131	0.36589	0.19493	0.27909	0.32087	0.44497	0.48903	0.33434	0.37337	0.35243	0.24992	0.54458	0.20476	0.32868	0.37267	0.38396	0.39084	0.43499	0.6494	0.49939	0.45885	0.54417	0.5427	0.53199	0.58412	0.26502	0.46534	0.19871	0.37859	0.27798	0.21897	0.19228
1592.6	0.28295	0.27369	0.3086	0.32769	0.40465	0.35544	0.20462	0.28216	0.31879	0.4487	0.48752	0.32716	0.37841	0.35159	0.2461	0.54541	0.20103	0.32457	0.37222	0.39191	0.3901	0.42748	0.65214	0.49539	0.47262	0.53953	0.53384	0.5348	0.58218	0.25182	0.46109	0.20577	0.37717	0.27093	0.21664	0.1924
1593.4	0.28477	0.28119	0.29933	0.3229	0.40686	0.36398	0.20209	0.28151	0.31899	0.44537	0.50656	0.3604	0.37946	0.36173	0.24811	0.54149	0.2008	0.32729	0.37139	0.39337	0.3895	0.42422	0.64839	0.50255	0.45601	0.53581	0.51964	0.50327	0.56635	0.2565	0.45411	0.20672	0.37402	0.26289	0.22558	0.19834
1594.2	0.29321	0.28747	0.30229	0.31987	0.40101	0.3557	0.20823	0.2796	0.32444	0.44828	0.51424	0.37897	0.38404	0.36548	0.2503	0.53402	0.1977	0.32769	0.37799	0.39962	0.39262	0.42172	0.64817	0.50449	0.43893	0.5291	0.51442	0.48027	0.57013	0.25676	0.46324	0.2026	0.37063	0.25598	0.22915	0.2032
1595.1	0.31359	0.28538	0.30421	0.3222	0.3993	0.35656	0.22197	0.27722	0.34418	0.46329	0.52277	0.38653	0.38949	0.36626	0.24681	0.53742	0.19826	0.32928	0.37882	0.4023	0.3974	0.42486	0.65013	0.50968	0.43681	0.51367	0.51405	0.46897	0.56944	0.24292	0.46556	0.202	0.38376	0.25459	0.21926	0.20948
1595.9	0.33011	0.2748	0.30849	0.32549	0.40831	0.36031	0.23126	0.27694	0.33211	0.46434	0.553	0.37717	0.39604	0.36342	0.25015	0.53539	0.19374	0.32333	0.38172	0.40114	0.39304	0.42303	0.64992	0.50895	0.43193	0.49457	0.53261	0.46668	0.55387	0.25139	0.46394	0.20113	0.37923	0.25194	0.21873	0.20969
1596.7	0.33361	0.28139	0.30725	0.34177	0.41623	0.37974	0.22819	0.28397	0.34633	0.47008	0.57657	0.39541	0.40674	0.36774	0.25959	0.54536	0.19814	0.32829	0.38806	0.40256	0.40155	0.43027	0.65505	0.51555	0.42613	0.49176	0.5298	0.4722	0.55494	0.25864	0.46386	0.19466	0.38298	0.26225	0.22923	0.21887
1597.6	0.31579	0.26387	0.30294	0.34502	0.40723	0.3591	0.22481	0.28794	0.34145	0.47102	0.58276	0.39583	0.40185	0.35847	0.25539	0.54648	0.19218	0.31217	0.37958	0.39512	0.39785	0.42806	0.65015	0.50031	0.4125	0.48711	0.5333	0.48163	0.57263	0.24	0.45775	0.19345	0.37791	0.25583	0.21691	0.21842
1598.4	0.30763	0.25901	0.29176	0.35672	0.40471	0.35957	0.22438	0.28447	0.33415	0.46301	0.59329	0.41188	0.39855	0.35456	0.24804	0.55802	0.18619	0.30808	0.37162	0.38327	0.39532	0.42343	0.64916	0.49734	0.41844	0.47971	0.52418	0.51128	0.55981	0.22734	0.45173	0.1895	0.37474	0.24843	0.21445	0.22262
1599.2	0.29642	0.26326	0.29375	0.35678	0.41966	0.37572	0.21054	0.30285	0.33906	0.47985	0.61468	0.41986	0.40381	0.35926	0.25397	0.56704	0.19062	0.31427	0.37621	0.38735	0.39922	0.4281	0.65529	0.49701	0.41425	0.48469	0.53471	0.53508	0.57305	0.23727	0.44957	0.1935	0.3764	0.25426	0.22412	0.22612
1600.1	0.28411	0.25319	0.27813	0.35442	0.42032	0.38203	0.21915	0.30267	0.36157	0.48534	0.60685	0.43889	0.39668	0.35902	0.24304	0.57202	0.18928	0.31182	0.3714	0.38183	0.39812	0.43243	0.64611	0.4905	0.41536	0.47087	0.50494	0.53795	0.58729	0.23476	0.45095	0.18726	0.37954	0.24688	0.2167	0.22014
1600.9	0.2936	0.25014	0.27542	0.34843	0.40179	0.38365	0.22107	0.3075	0.35749	0.47896	0.60386	0.42447	0.38784	0.35224	0.22798	0.56315	0.18229	0.2961	0.3628	0.37922	0.38944	0.41957	0.63695	0.47859	0.40979	0.49007	0.50793	0.51402	0.57622	0.22243	0.45072	0.18956	0.37823	0.23175	0.20205	0.21379
1601.7	0.30969	0.26886	0.28423	0.34727	0.40322	0.40321	0.23578	0.32172	0.35535	0.50002	0.60321	0.41227	0.38601	0.35646	0.22867	0.5606	0.17648	0.29842	0.36835	0.38515	0.3885	0.4138	0.6361	0.48168	0.4208	0.48176	0.50243	0.50228	0.57161	0.22978	0.45292	0.19108	0.38302	0.23098	0.20677	0.21394
1602.6	0.3214	0.27107	0.28964	0.33845	0.40769	0.41735	0.24055	0.32434	0.37326	0.50526	0.61344	0.40047	0.38752	0.35586	0.22756	0.55869	0.17303	0.29803	0.36869	0.39076	0.38573	0.41284	0.62863	0.47981	0.42858	0.48353	0.49911	0.47593	0.5618	0.23412	0.45775	0.19352	0.39252	0.22971	0.20564	0.20766
1603.4	0.322	0.26826	0.29199	0.33628	0.3885	0.42133	0.25432	0.30966	0.3672	0.48915	0.59911	0.40155	0.37333	0.3488	0.2232	0.54835	0.16343	0.28986	0.36314	0.38695	0.37314	0.4025	0.6182	0.47062	0.41726	0.48095	0.49676	0.45008	0.52744	0.22809	0.45878	0.18657	0.38662	0.2207	0.19963	0.19804
1604.2	0.32613	0.28776	0.31378	0.33155	0.39237	0.43156	0.25278	0.31326	0.36707	0.50702	0.59245	0.39896	0.37357	0.35394	0.22925	0.54241	0.15872	0.29176	0.36253	0.3974	0.37363	0.39771	0.61956	0.47462	0.41262	0.49741	0.50363	0.44274	0.52161	0.21779	0.46072	0.19328	0.38235	0.2132	0.20413	0.2047
1605.1	0.30408	0.28456	0.31748	0.33104	0.40265	0.42147	0.24509	0.30654	0.35916	0.507	0.58749	0.40834	0.36272	0.34983	0.23028	0.53802	0.15225	0.28569	0.35657	0.3847	0.36407	0.39487	0.60748	0.47131	0.4211	0.47762	0.51317	0.47562	0.54359	0.21748	0.45945	0.18948	0.37024	0.2072	0.19595	0.19548
1605.9	0.31009	0.28116	0.31326	0.33911	0.41893	0.43481	0.24123	0.29304	0.36485	0.49736	0.58922	0.426	0.36847	0.35006	0.22645	0.54371	0.15018	0.28431	0.35726	0.38206	0.3627	0.40452	0.61002	0.47596	0.4381	0.47068	0.49479	0.50704	0.54374	0.22011	0.46807	0.18927	0.37045	0.21093	0.18781	0.1978
1606.7	0.30271	0.2733	0.31035	0.33113	0.41341	0.41929	0.23223	0.29201	0.34187	0.48585	0.57138	0.42291	0.35309	0.34509	0.22573	0.53185	0.13688	0.26535	0.35049	0.37212	0.35304	0.38896	0.59582	0.45784	0.45557	0.48233	0.52132	0.51873	0.56598	0.21763	0.45936	0.17671	0.35148	0.196	0.16606	0.19081
1607.6	0.30185	0.26492	0.29457	0.33818	0.41416	0.41324	0.21226	0.30832	0.34903	0.4842	0.56744	0.41507	0.34474	0.34016	0.21931	0.52671	0.12609	0.26426	0.34782	0.36948	0.35198	0.37718	0.58594	0.45203	0.4659	0.4793	0.51046	0.52167	0.59914	0.2174	0.4575	0.18038	0.34288	0.18969	0.15668	0.18955
1608.4	0.29692	0.2544	0.27893	0.32835	0.40646	0.39917	0.1994	0.30426	0.33917	0.45966	0.57169	0.41019	0.3302	0.32946	0.20963	0.52022	0.11727	0.25255	0.33869	0.35087	0.34305	0.36653	0.5751	0.43548	0.46587	0.48498	0.5076	0.52193	0.59386	0.22605	0.45136	0.17058	0.33493	0.18249	0.15064	0.17405
1609.2	0.3088	0.24999	0.27124	0.32602	0.40401	0.40409	0.19898	0.30878	0.34726	0.47256	0.5674	0.4031	0.32512	0.32693	0.2063	0.52298	0.11355	0.25475	0.33874	0.35276	0.34021	0.36908	0.56736	0.42824	0.44329	0.50581	0.49868	0.50856	0.58188	0.23763	0.45258	0.16879	0.33464	0.18702	0.14751	0.17523
1610.1	0.29165	0.24113	0.26274	0.32457	0.38687	0.3934	0.18982	0.33467	0.33591	0.46618	0.54859	0.39182	0.30408	0.31777	0.20213	0.50908	0.098553	0.24991	0.32693	0.34825	0.33228	0.34872	0.54789	0.40823	0.43038	0.53146	0.53466	0.50274	0.58828	0.24023	0.44557	0.16609	0.33036	0.17133	0.14091	0.16164
1610.9	0.2792	0.23958	0.26175	0.32765	0.38037	0.39279	0.19985	0.34669	0.35278	0.47192	0.55269	0.38993	0.30249	0.31863	0.20482	0.51535	0.099246	0.2539	0.32879	0.34809	0.33567	0.35134	0.55365	0.40868	0.41494	0.52798	0.52913	0.51618	0.58575	0.23331	0.45235	0.17143	0.33893	0.17083	0.15069	0.15947
1611.7	0.27209	0.23241	0.26503	0.32443	0.38298	0.38368	0.20905	0.34059	0.34325	0.46992	0.52721	0.39191	0.29635	0.31715	0.20252	0.5141	0.094287	0.24449	0.31665	0.3405	0.3355	0.34978	0.54284	0.39633	0.42138	0.53643	0.54181	0.54328	0.57753	0.23126	0.44654	0.16812	0.34038	0.17092	0.13644	0.15362
1612.5	0.27919	0.22932	0.26076	0.33804	0.37652	0.37065	0.20468	0.34584	0.3374	0.47055	0.48887	0.39318	0.29225	0.31826	0.20397	0.51832	0.091824	0.23728	0.31552	0.3315	0.33095	0.34322	0.53471	0.39667	0.42275	0.54672	0.554	0.57379	0.59412	0.22715	0.44601	0.16316	0.3379	0.17171	0.12239	0.1564
1613.4	0.27386	0.23329	0.25771	0.34667	0.364	0.36391	0.21572	0.35808	0.34397	0.45554	0.48229	0.39485	0.28696	0.3204	0.20578	0.51634	0.086839	0.22899	0.31367	0.33025	0.3354	0.3339	0.54134	0.39915	0.45912	0.53637	0.55963	0.58239	0.59659	0.22807	0.43932	0.16409	0.34147	0.16321	0.12112	0.15394
1614.2	0.27513	0.21995	0.25351	0.34494	0.35599	0.35188	0.22509	0.33863	0.34866	0.45677	0.4652	0.39305	0.27996	0.31374	0.20962	0.52057	0.082583	0.22439	0.31448	0.32463	0.33676	0.33388	0.53701	0.39622	0.46626	0.52762	0.5558	0.5927	0.59163	0.22375	0.43876	0.15646	0.33769	0.1666	0.11372	0.15159
1615	0.27063	0.22227	0.2569	0.34686	0.36059	0.34867	0.22863	0.33375	0.33547	0.44097	0.43891	0.39089	0.26682	0.30842	0.20994	0.51211	0.080211	0.21697	0.31098	0.31586	0.32842	0.32472	0.52562	0.38999	0.46443	0.54366	0.5539	0.58914	0.60777	0.22485	0.43528	0.15288	0.33321	0.16325	0.10248	0.14695
1615.9	0.27558	0.22567	0.25593	0.34775	0.35499	0.34702	0.22188	0.32387	0.33397	0.43899	0.44554	0.39298	0.26488	0.30861	0.21087	0.51317	0.078309	0.21945	0.31362	0.31212	0.32314	0.32054	0.52754	0.39705	0.46376	0.54066	0.53306	0.58314	0.59786	0.2354	0.43851	0.14845	0.33787	0.15815	0.10999	0.14704
1616.7	0.26151	0.20098	0.25311	0.35157	0.35953	0.35362	0.22417	0.32908	0.33723	0.44294	0.45453	0.38592	0.26573	0.29933	0.21197	0.51	0.080703	0.22071	0.31945	0.31859	0.32511	0.32211	0.52301	0.39175	0.45549	0.50854	0.52655	0.57522	0.59293	0.23643	0.43728	0.15416	0.34287	0.15834	0.11575	0.14296
1617.5	0.25108	0.19228	0.25611	0.35047	0.35823	0.35098	0.21323	0.30161	0.32209	0.45105	0.44146	0.37445	0.25626	0.29827	0.20864	0.50177	0.078039	0.22409	0.31385	0.30307	0.31575	0.31968	0.5115	0.37759	0.44792	0.52482	0.52465	0.58459	0.59298	0.23402	0.43624	0.14295	0.34101	0.15549	0.11057	0.13341
1618.4	0.2416	0.1872	0.25748	0.34674	0.34512	0.34335	0.2113	0.30297	0.31691	0.443	0.43759	0.35989	0.26125	0.29146	0.20052	0.48911	0.079843	0.21685	0.30757	0.28859	0.30934	0.31513	0.51272	0.37244	0.44657	0.53606	0.51377	0.56937	0.58832	0.23067	0.43235	0.13272	0.33472	0.14862	0.10283	0.12244
1619.2	0.25643	0.18217	0.25568	0.35416	0.33627	0.34564	0.1953	0.30758	0.31577	0.44516	0.43707	0.34976	0.2684	0.28729	0.19436	0.4896	0.078844	0.22261	0.30729	0.29301	0.3126	0.32021	0.51749	0.37342	0.47078	0.51726	0.52134	0.57365	0.5725	0.23843	0.43257	0.13522	0.33725	0.1495	0.11076	0.12097
1620	0.25463	0.17963	0.25096	0.35019	0.32573	0.35132	0.19712	0.31385	0.30931	0.43308	0.41335	0.32938	0.26981	0.28263	0.19099	0.48586	0.077365	0.21955	0.30623	0.28236	0.30478	0.31757	0.51037	0.36441	0.48464	0.52966	0.53814	0.58819	0.58425	0.23806	0.42799	0.12542	0.33467	0.14326	0.10646	0.10906
1620.8	0.24728	0.19274	0.24756	0.34783	0.32779	0.35368	0.21036	0.29925	0.29663	0.43171	0.40032	0.31434	0.26901	0.27973	0.18807	0.4797	0.076203	0.22891	0.30421	0.2733	0.3013	0.31669	0.51621	0.36538	0.49759	0.54666	0.5139	0.58932	0.59502	0.24104	0.42511	0.12	0.33176	0.15131	0.10268	0.11032
1621.7	0.23973	0.1889	0.24574	0.34829	0.32789	0.33937	0.20487	0.30264	0.29478	0.40143	0.38445	0.303	0.27259	0.26967	0.18842	0.47371	0.075845	0.22126	0.30306	0.27235	0.29863	0.30977	0.51427	0.37135	0.4965	0.52787	0.53094	0.57585	0.60257	0.24142	0.41996	0.11576	0.32658	0.14879	0.099943	0.10957
1622.5	0.23472	0.19752	0.23861	0.35348	0.335	0.3368	0.20065	0.29036	0.3048	0.40085	0.36926	0.3018	0.26501	0.27224	0.18577	0.47449	0.078191	0.21648	0.30379	0.27522	0.29884	0.3094	0.51162	0.37657	0.49726	0.53662	0.52443	0.59163	0.59898	0.23518	0.41606	0.11976	0.32692	0.15174	0.10373	0.11693
1623.3	0.22431	0.20415	0.2358	0.35381	0.34516	0.32821	0.2072	0.28669	0.29664	0.39448	0.36496	0.30247	0.26785	0.27176	0.18684	0.47613	0.084714	0.21793	0.30214	0.26632	0.29322	0.3085	0.5089	0.38157	0.49527	0.54309	0.50772	0.58038	0.60359	0.2348	0.40885	0.11689	0.32685	0.14843	0.098031	0.1163
1624.1	0.21279	0.19794	0.22115	0.35394	0.34835	0.30824	0.20793	0.28271	0.28434	0.39348	0.35531	0.28533	0.26122	0.2596	0.18113	0.46441	0.086447	0.21366	0.29605	0.26373	0.29148	0.30637	0.50513	0.3804	0.50618	0.53511	0.50242	0.56476	0.59977	0.2188	0.3991	0.11606	0.31883	0.15035	0.094478	0.11443
1625	0.21821	0.19626	0.21341	0.35004	0.33587	0.29166	0.19959	0.27973	0.27018	0.36046	0.34466	0.28476	0.25818	0.2582	0.1728	0.45484	0.077916	0.20067	0.28646	0.25985	0.28207	0.29452	0.49189	0.37059	0.52722	0.54274	0.51923	0.55986	0.58853	0.20768	0.38644	0.10688	0.31089	0.13192	0.093091	0.1042
1625.8	0.22786	0.20545	0.20108	0.34799	0.33177	0.30033	0.19114	0.26577	0.27016	0.36888	0.34021	0.27264	0.25595	0.25876	0.16581	0.45283	0.078383	0.20831	0.28462	0.25665	0.28888	0.29531	0.48619	0.36514	0.52986	0.55588	0.49305	0.55133	0.58549	0.20407	0.38477	0.10794	0.31616	0.13118	0.093379	0.10256
1626.6	0.22498	0.20667	0.20243	0.35189	0.3266	0.29904	0.18691	0.26738	0.2577	0.36684	0.33828	0.26939	0.26279	0.25323	0.16769	0.45568	0.082117	0.21622	0.28398	0.258	0.28655	0.29557	0.4878	0.36526	0.52537	0.54587	0.48703	0.55158	0.58867	0.21367	0.37959	0.1129	0.32335	0.13472	0.10113	0.095555
1627.5	0.20429	0.19401	0.18673	0.34552	0.30724	0.28668	0.16998	0.25526	0.25849	0.35692	0.32516	0.26137	0.24979	0.24326	0.1551	0.4443	0.069729	0.20886	0.27191	0.253	0.27607	0.28414	0.47572	0.35658	0.51284	0.55582	0.4798	0.57036	0.57177	0.20432	0.37019	0.10222	0.31226	0.12795	0.095074	0.088314
1628.3	0.20293	0.19107	0.19714	0.3439	0.29539	0.297	0.16552	0.24704	0.26387	0.35997	0.32625	0.27121	0.24897	0.24522	0.15965	0.44626	0.069225	0.21159	0.27265	0.25485	0.27812	0.28724	0.47562	0.36013	0.4964	0.54651	0.47548	0.56162	0.55166	0.22063	0.36872	0.10033	0.31349	0.13223	0.093364	0.089981
1629.1	0.19038	0.18888	0.20237	0.34136	0.29667	0.29081	0.16682	0.24305	0.2787	0.37326	0.32552	0.27814	0.24387	0.23541	0.16072	0.44643	0.080476	0.21606	0.26925	0.25655	0.28208	0.29599	0.47787	0.36837	0.47422	0.53836	0.46558	0.5602	0.5524	0.21924	0.37063	0.10284	0.30927	0.13436	0.088271	0.095861
1630	0.18924	0.17689	0.21322	0.33802	0.28679	0.27465	0.187	0.25093	0.27291	0.36197	0.31362	0.27813	0.24194	0.23055	0.16192	0.44072	0.086221	0.20962	0.27105	0.26135	0.27658	0.29381	0.47736	0.37365	0.46517	0.54123	0.46055	0.55345	0.54598	0.20711	0.3728	0.10145	0.30057	0.13615	0.08882	0.096258
1630.8	0.19345	0.18011	0.20738	0.33501	0.28702	0.27888	0.20033	0.24667	0.25691	0.34589	0.31875	0.26454	0.23737	0.23294	0.16197	0.42895	0.08515	0.21096	0.27131	0.25615	0.27296	0.29249	0.47654	0.36908	0.46903	0.53792	0.46206	0.53549	0.53486	0.20871	0.37225	0.093642	0.29313	0.13583	0.090181	0.096947
1631.6	0.2196	0.18144	0.21888	0.33366	0.28878	0.27251	0.20771	0.23161	0.26532	0.35935	0.30085	0.2633	0.24099	0.23459	0.17278	0.43255	0.099375	0.21445	0.27764	0.25748	0.28304	0.30276	0.47776	0.37156	0.47588	0.52475	0.47815	0.51316	0.53988	0.19637	0.37091	0.097567	0.30106	0.14892	0.093364	0.10159
1632.4	0.19835	0.1749	0.21726	0.33918	0.28946	0.25283	0.20533	0.22693	0.2524	0.33269	0.28529	0.26209	0.23486	0.22488	0.17114	0.42778	0.10407	0.21719	0.27263	0.25432	0.27768	0.2919	0.47663	0.36146	0.46135	0.51481	0.48089	0.51765	0.55162	0.18808	0.36749	0.096767	0.29142	0.13924	0.089019	0.096821
1633.3	0.20759	0.16868	0.21476	0.3284	0.28359	0.25357	0.20495	0.22667	0.24217	0.32043	0.27027	0.26956	0.23713	0.22636	0.17329	0.4213	0.10313	0.21137	0.27346	0.2462	0.27231	0.27979	0.46779	0.35792	0.47836	0.50694	0.49529	0.50852	0.55346	0.18788	0.36667	0.091332	0.29012	0.13415	0.084626	0.092396
1634.1	0.19755	0.17285	0.20848	0.31978	0.28534	0.25706	0.19014	0.22561	0.24452	0.32942	0.26994	0.28882	0.23608	0.22721	0.17144	0.4151	0.10226	0.21078	0.26632	0.23985	0.27382	0.28198	0.46728	0.35195	0.49769	0.50092	0.50143	0.50621	0.55531	0.19186	0.3585	0.09009	0.29217	0.13387	0.078376	0.087867
1634.9	0.19005	0.16847	0.21706	0.31077	0.29299	0.25317	0.19023	0.23315	0.24815	0.33071	0.24891	0.30811	0.22461	0.22195	0.17255	0.41934	0.11112	0.21267	0.25923	0.242	0.27633	0.27917	0.4561	0.35631	0.47766	0.494	0.50079	0.51318	0.56711	0.1855	0.35539	0.093867	0.29233	0.12674	0.067905	0.085506
1635.7	0.18588	0.16978	0.21417	0.31636	0.27624	0.25889	0.1935	0.24104	0.24454	0.32413	0.24611	0.30447	0.22157	0.22337	0.1697	0.41424	0.10959	0.21833	0.26122	0.24439	0.27803	0.27849	0.45709	0.35282	0.46548	0.48434	0.47756	0.52821	0.54122	0.19663	0.36008	0.094469	0.29193	0.1221	0.064673	0.084982
1636.6	0.19949	0.1774	0.21728	0.30874	0.27751	0.2618	0.18706	0.22748	0.2539	0.34937	0.26272	0.31392	0.223	0.22986	0.17447	0.42033	0.11267	0.21706	0.25896	0.23747	0.27306	0.29021	0.45793	0.36344	0.46436	0.49465	0.47935	0.53497	0.53743	0.19896	0.35671	0.090842	0.29225	0.12798	0.066391	0.087513
1637.4	0.19541	0.1946	0.22112	0.31141	0.26846	0.262	0.17791	0.23074	0.24887	0.35292	0.2688	0.31403	0.21829	0.2342	0.17755	0.42923	0.11909	0.22696	0.26378	0.24222	0.276	0.30056	0.46028	0.36573	0.43471	0.51094	0.47264	0.52445	0.52522	0.20478	0.35456	0.10169	0.30386	0.13675	0.066254	0.088949
1638.2	0.19728	0.189	0.22038	0.31638	0.2709	0.26985	0.17746	0.23048	0.23992	0.34551	0.26838	0.30149	0.21084	0.22828	0.18563	0.44119	0.12995	0.2332	0.26767	0.24639	0.27359	0.30115	0.45897	0.36246	0.41129	0.49214	0.47225	0.53879	0.51999	0.21175	0.35169	0.10513	0.30146	0.13438	0.071109	0.088788
1639.1	0.19738	0.1906	0.21197	0.31293	0.26966	0.26393	0.17003	0.22055	0.24669	0.34558	0.26914	0.29138	0.21643	0.2294	0.18478	0.44295	0.13514	0.23795	0.27115	0.24021	0.27291	0.30444	0.45561	0.35252	0.42864	0.49905	0.46459	0.52173	0.51055	0.2196	0.347	0.10177	0.30116	0.12931	0.069639	0.087425
1639.9	0.18652	0.1871	0.208	0.30975	0.2869	0.26398	0.16612	0.21518	0.22954	0.3452	0.27894	0.29693	0.21461	0.22558	0.19081	0.44906	0.14509	0.23675	0.26251	0.23604	0.2652	0.30286	0.45322	0.35207	0.43495	0.51906	0.49335	0.5037	0.53588	0.22444	0.33391	0.094496	0.29363	0.12894	0.070562	0.081755
1640.7	0.18649	0.17252	0.21319	0.30447	0.28935	0.27138	0.16903	0.23152	0.22116	0.32851	0.26754	0.28543	0.21109	0.22278	0.18965	0.44607	0.1494	0.24156	0.26592	0.2384	0.26822	0.29949	0.44522	0.33898	0.44565	0.51591	0.49152	0.48326	0.53096	0.22019	0.32562	0.098633	0.2976	0.12337	0.067694	0.078325
1641.5	0.19082	0.16239	0.21108	0.30555	0.30132	0.27427	0.17702	0.24886	0.23459	0.33535	0.2747	0.27856	0.21239	0.2227	0.19443	0.44731	0.15912	0.25088	0.26577	0.24435	0.26777	0.30726	0.45007	0.33931	0.46212	0.49947	0.47634	0.46868	0.51788	0.22181	0.32103	0.097515	0.29251	0.12479	0.078048	0.082226
1642.4	0.1969	0.16061	0.21269	0.30261	0.298	0.26446	0.17372	0.25945	0.24324	0.35174	0.27704	0.28111	0.21309	0.22252	0.1958	0.44369	0.15709	0.25769	0.26328	0.24449	0.26458	0.30872	0.44137	0.33402	0.45973	0.49979	0.4704	0.45217	0.51623	0.21863	0.31714	0.10149	0.28933	0.13156	0.079127	0.080035
1643.2	0.20247	0.16052	0.21339	0.29929	0.29073	0.2585	0.16034	0.26311	0.22536	0.33871	0.2869	0.29509	0.21001	0.21998	0.19916	0.44062	0.16035	0.2606	0.25543	0.2479	0.25909	0.30688	0.43919	0.33212	0.4569	0.50105	0.47296	0.47076	0.52726	0.21425	0.31109	0.10196	0.27968	0.13077	0.077822	0.083391
1644	0.21194	0.16487	0.22244	0.29238	0.28962	0.26263	0.17308	0.28379	0.24338	0.34473	0.28142	0.2968	0.21629	0.22506	0.20281	0.43969	0.17212	0.27435	0.26733	0.25665	0.27002	0.31742	0.44698	0.33477	0.45063	0.4764	0.43741	0.45721	0.51921	0.22585	0.31926	0.11458	0.28852	0.13298	0.087704	0.092691
1644.8	0.215	0.18184	0.21234	0.29739	0.28656	0.25769	0.19022	0.28138	0.2521	0.35152	0.28347	0.29524	0.21725	0.22987	0.21452	0.44478	0.17641	0.27678	0.26919	0.26186	0.27756	0.321	0.44685	0.33417	0.45267	0.47953	0.43731	0.47267	0.52161	0.22933	0.3256	0.11738	0.28778	0.13449	0.095908	0.096102
1645.6	0.21152	0.18786	0.20998	0.30171	0.28566	0.263	0.18435	0.26622	0.25847	0.35959	0.26616	0.28326	0.21529	0.22929	0.22233	0.44507	0.17675	0.27623	0.26607	0.25868	0.28158	0.31338	0.43447	0.32114	0.45312	0.49048	0.45228	0.50618	0.53942	0.23396	0.31971	0.11366	0.28451	0.13201	0.08985	0.090914
1646.5	0.21241	0.19867	0.21621	0.29826	0.29029	0.26274	0.18961	0.25643	0.26422	0.36481	0.25321	0.28602	0.21931	0.22669	0.22902	0.44412	0.1871	0.27623	0.26619	0.25499	0.2888	0.31278	0.43432	0.32074	0.45934	0.49066	0.4539	0.51121	0.55651	0.23242	0.31601	0.1112	0.29033	0.13353	0.091326	0.095505
1647.3	0.21824	0.20462	0.23042	0.30824	0.28351	0.25783	0.19497	0.26286	0.29198	0.38632	0.24946	0.27486	0.22262	0.23743	0.23528	0.45269	0.18978	0.27689	0.26758	0.2579	0.29665	0.32156	0.43362	0.32477	0.47088	0.50693	0.44921	0.5182	0.54112	0.23079	0.31737	0.1164	0.29781	0.14133	0.099703	0.10459
1648.1	0.21356	0.20709	0.22217	0.30843	0.27215	0.24812	0.18681	0.24927	0.28852	0.37739	0.25142	0.27054	0.21784	0.23512	0.23585	0.44553	0.17849	0.26819	0.25757	0.247	0.28569	0.31659	0.41254	0.31005	0.48474	0.52183	0.45886	0.52984	0.54288	0.2245	0.30876	0.1142	0.28785	0.13759	0.09382	0.099918
1649	0.22528	0.21965	0.22641	0.31499	0.27207	0.24941	0.18168	0.25448	0.29541	0.37802	0.25891	0.29255	0.22365	0.23979	0.23859	0.44579	0.18535	0.26933	0.26468	0.25028	0.28973	0.31825	0.41237	0.3169	0.47905	0.52368	0.45055	0.53809	0.53698	0.227	0.30326	0.12086	0.29091	0.14406	0.10033	0.10424
1649.8	0.22741	0.21402	0.22976	0.31817	0.26231	0.24438	0.18354	0.25455	0.27577	0.37409	0.27177	0.30101	0.22513	0.24263	0.23402	0.43978	0.19345	0.26878	0.26605	0.25135	0.28986	0.31713	0.41084	0.31985	0.47546	0.51684	0.43764	0.5281	0.53855	0.22387	0.30131	0.12382	0.28941	0.14333	0.10601	0.10975
1650.6	0.22461	0.21124	0.2174	0.31648	0.25559	0.26174	0.18395	0.25725	0.27432	0.35558	0.28932	0.30547	0.2235	0.24929	0.23046	0.43923	0.19329	0.26986	0.26714	0.25392	0.29041	0.31579	0.40746	0.316	0.47833	0.52446	0.4359	0.52811	0.53319	0.23672	0.30175	0.1257	0.28666	0.14248	0.10804	0.11585
1651.4	0.22629	0.21429	0.22321	0.31774	0.2736	0.28418	0.20738	0.25481	0.26601	0.35716	0.31108	0.32358	0.2265	0.24775	0.24429	0.43418	0.2036	0.27964	0.27867	0.25693	0.29911	0.31396	0.41109	0.31363	0.46926	0.49908	0.45773	0.51913	0.54276	0.25226	0.30178	0.12805	0.2888	0.14535	0.11614	0.11395
1652.3	0.22927	0.20261	0.22245	0.31284	0.27135	0.29195	0.20541	0.25306	0.25796	0.36882	0.32533	0.32686	0.22861	0.24595	0.24327	0.433	0.20029	0.28524	0.27804	0.2634	0.3055	0.3072	0.41743	0.31557	0.46228	0.48909	0.46038	0.52137	0.53524	0.26468	0.29236	0.12999	0.28987	0.1483	0.11815	0.11265
1653.1	0.22687	0.20436	0.22482	0.3048	0.27525	0.29401	0.2132	0.25685	0.25367	0.36713	0.30887	0.31052	0.21901	0.2499	0.24207	0.42678	0.20072	0.28963	0.27378	0.26879	0.30825	0.30825	0.41897	0.30959	0.44611	0.48394	0.45674	0.49514	0.53072	0.26676	0.29754	0.12958	0.28696	0.1497	0.11764	0.12174
1653.9	0.23145	0.21689	0.22973	0.31232	0.27896	0.29189	0.2292	0.26182	0.26043	0.37519	0.31181	0.31169	0.22062	0.25675	0.25283	0.43339	0.19852	0.29659	0.2792	0.2733	0.31169	0.31299	0.42333	0.31021	0.43711	0.48799	0.46524	0.51132	0.52474	0.26614	0.30361	0.13897	0.29338	0.15325	0.12685	0.12355
1654.7	0.22678	0.22067	0.23399	0.31712	0.27262	0.27418	0.23514	0.25922	0.24815	0.38402	0.31243	0.31733	0.21845	0.25978	0.2563	0.4306	0.19673	0.29816	0.27444	0.26986	0.31226	0.31856	0.4212	0.3131	0.43181	0.49068	0.48589	0.5285	0.49672	0.25602	0.29965	0.14031	0.29265	0.15846	0.12638	0.12464
1655.6	0.22059	0.2173	0.21448	0.31823	0.25362	0.26277	0.22791	0.25586	0.24276	0.37846	0.29887	0.30941	0.21741	0.26027	0.24992	0.42386	0.19067	0.29597	0.27204	0.27052	0.30904	0.3203	0.41476	0.3113	0.42792	0.48675	0.46116	0.52815	0.48038	0.25551	0.29599	0.14359	0.29561	0.16234	0.12552	0.13313
1656.4	0.22524	0.23012	0.21909	0.32496	0.25461	0.27149	0.23148	0.2637	0.24547	0.36697	0.28584	0.31203	0.21701	0.26652	0.26312	0.42603	0.2012	0.30146	0.27578	0.27741	0.31597	0.32358	0.41121	0.31288	0.42405	0.4895	0.46605	0.5444	0.47996	0.25686	0.29977	0.15736	0.29636	0.17465	0.12517	0.1462
1657.2	0.22289	0.22921	0.22242	0.32392	0.24853	0.27218	0.22221	0.24842	0.25225	0.37381	0.29186	0.32423	0.22645	0.26279	0.26504	0.41908	0.20134	0.30706	0.27362	0.27499	0.3176	0.32654	0.40216	0.31434	0.45843	0.49915	0.47071	0.55068	0.49098	0.2645	0.28554	0.1617	0.29755	0.18181	0.12586	0.1517
1658	0.22052	0.22223	0.22394	0.31376	0.25126	0.27298	0.2179	0.25085	0.24943	0.36285	0.29374	0.32678	0.22992	0.26081	0.26322	0.40262	0.20023	0.3084	0.26928	0.27924	0.3182	0.32728	0.39863	0.30877	0.4774	0.49873	0.46714	0.53677	0.50105	0.26944	0.27745	0.16546	0.29642	0.18817	0.13097	0.15645
1658.8	0.22514	0.23352	0.23239	0.31307	0.26451	0.28586	0.23216	0.24604	0.25646	0.35647	0.28429	0.32753	0.23845	0.26839	0.26959	0.40139	0.20803	0.31297	0.27861	0.28909	0.32539	0.32937	0.39786	0.31224	0.47362	0.50867	0.44026	0.51776	0.51711	0.28013	0.27803	0.17218	0.29874	0.18935	0.14068	0.1694
1659.7	0.23289	0.23008	0.23664	0.30892	0.26548	0.27738	0.21362	0.23966	0.2702	0.36088	0.27336	0.31935	0.2359	0.26771	0.26445	0.39105	0.20465	0.30772	0.26787	0.28734	0.32317	0.32914	0.38652	0.30951	0.48413	0.53698	0.45832	0.51535	0.5337	0.27426	0.26572	0.17145	0.29332	0.18962	0.13594	0.16272
1660.5	0.23582	0.23054	0.23976	0.30997	0.28271	0.27232	0.2219	0.2419	0.28023	0.37436	0.2825	0.32444	0.2389	0.26777	0.25561	0.38545	0.21438	0.30099	0.27086	0.28988	0.32584	0.33358	0.38627	0.31278	0.47625	0.53573	0.45284	0.50882	0.54238	0.2546	0.25987	0.16858	0.29991	0.19349	0.15049	0.16187
1661.3	0.23553	0.21466	0.2369	0.31718	0.29601	0.27128	0.231	0.26279	0.28028	0.37397	0.29485	0.31894	0.23468	0.26862	0.2541	0.37731	0.2257	0.29913	0.27684	0.29999	0.32319	0.3316	0.38515	0.3115	0.45759	0.52327	0.44786	0.51426	0.55135	0.25136	0.2644	0.17505	0.29984	0.19402	0.15944	0.15456
1662.1	0.23369	0.21346	0.23597	0.32335	0.29761	0.26254	0.22604	0.24988	0.29362	0.37866	0.29083	0.31734	0.23041	0.26154	0.25003	0.3742	0.22736	0.29569	0.28194	0.2965	0.32508	0.33027	0.37958	0.3101	0.45391	0.52414	0.45503	0.5241	0.54372	0.25508	0.25922	0.17364	0.29768	0.19519	0.15806	0.15244
1663	0.24319	0.20171	0.2266	0.32598	0.3018	0.25801	0.21418	0.2555	0.30155	0.38693	0.30289	0.30938	0.22926	0.25692	0.24186	0.36304	0.23026	0.29642	0.27722	0.29513	0.31856	0.32647	0.37453	0.30568	0.47444	0.51266	0.47071	0.53884	0.56715	0.26153	0.25353	0.1798	0.2965	0.20092	0.15808	0.14746
1663.8	0.23925	0.20157	0.23554	0.32397	0.30767	0.26693	0.22589	0.26148	0.30577	0.39083	0.31832	0.31105	0.23435	0.25993	0.24776	0.3614	0.23856	0.30363	0.29631	0.3038	0.32278	0.328	0.38206	0.30931	0.47106	0.49638	0.45242	0.53364	0.55365	0.26777	0.26075	0.19322	0.30143	0.20839	0.17761	0.15823
1664.6	0.22994	0.20108	0.2404	0.32213	0.29653	0.27273	0.23273	0.25765	0.30036	0.38724	0.30588	0.31277	0.23364	0.26012	0.25325	0.34931	0.23758	0.30641	0.29695	0.30067	0.31713	0.32918	0.37257	0.31028	0.47968	0.48312	0.46814	0.53918	0.55656	0.28059	0.25728	0.19483	0.29596	0.20448	0.17685	0.15995
1665.4	0.23602	0.22071	0.24852	0.31576	0.28781	0.28833	0.23383	0.24561	0.30846	0.3948	0.29814	0.32319	0.23861	0.266	0.25827	0.34465	0.24009	0.31872	0.29923	0.29648	0.32441	0.33176	0.3714	0.31169	0.48119	0.48917	0.47222	0.53404	0.5424	0.29265	0.24922	0.19746	0.30193	0.21665	0.18169	0.172
1666.2	0.23786	0.22907	0.24107	0.30154	0.29012	0.30614	0.24402	0.24252	0.30799	0.39696	0.30547	0.32945	0.23728	0.27497	0.25841	0.34373	0.24375	0.32127	0.29938	0.29854	0.32313	0.32818	0.36824	0.31945	0.47353	0.49593	0.45227	0.52331	0.55209	0.30396	0.24496	0.19667	0.30512	0.22492	0.18692	0.18123
1667.1	0.23157	0.23084	0.24929	0.29752	0.29109	0.30136	0.25103	0.24884	0.29125	0.41074	0.29176	0.34071	0.23897	0.27874	0.26306	0.34052	0.2475	0.32641	0.30616	0.30043	0.32464	0.33649	0.36569	0.32077	0.46635	0.49239	0.4423	0.52235	0.54022	0.3027	0.23534	0.19956	0.30139	0.22884	0.19214	0.186
1667.9	0.23035	0.23445	0.25272	0.30116	0.29735	0.30197	0.24817	0.24533	0.28194	0.41705	0.28326	0.35204	0.24038	0.27742	0.26445	0.32924	0.2539	0.32787	0.30135	0.30043	0.32341	0.33426	0.36139	0.32404	0.46267	0.50036	0.46123	0.52629	0.56263	0.30484	0.22218	0.19837	0.2978	0.2335	0.18903	0.19046
1668.7	0.22935	0.24087	0.24997	0.30534	0.31282	0.29496	0.24601	0.24628	0.2961	0.42645	0.29218	0.35188	0.23804	0.28218	0.26113	0.3296	0.25869	0.33236	0.3089	0.30635	0.32428	0.33733	0.36236	0.32653	0.4551	0.52787	0.45397	0.51273	0.56277	0.3093	0.21871	0.20112	0.29785	0.24631	0.1941	0.19861
1669.5	0.22854	0.23799	0.24196	0.31473	0.32012	0.29229	0.25761	0.25262	0.29474	0.4313	0.29712	0.34793	0.23937	0.27817	0.2571	0.33074	0.26403	0.32905	0.31398	0.30799	0.32098	0.33731	0.36126	0.32657	0.46507	0.52284	0.45133	0.52624	0.57883	0.30663	0.21241	0.20396	0.28974	0.2426	0.19773	0.20044
1670.4	0.23292	0.23614	0.24752	0.32429	0.32263	0.28575	0.25451	0.2535	0.30115	0.42593	0.28706	0.34698	0.24496	0.2732	0.25476	0.32217	0.27393	0.33196	0.31417	0.30781	0.32544	0.34601	0.35553	0.32876	0.46978	0.52197	0.46304	0.5276	0.57681	0.30072	0.1995	0.20876	0.29002	0.2435	0.20338	0.20664
1671.2	0.23454	0.24718	0.23812	0.32751	0.31535	0.29221	0.25673	0.25315	0.31692	0.41568	0.30225	0.34463	0.24322	0.27149	0.25115	0.31753	0.27541	0.32478	0.31357	0.31401	0.32898	0.33556	0.3558	0.33151	0.47291	0.53467	0.46457	0.5268	0.57286	0.30513	0.19084	0.20646	0.29215	0.24172	0.21118	0.20903
1672	0.23806	0.25421	0.23304	0.31914	0.31624	0.29647	0.26822	0.25334	0.33107	0.41193	0.30278	0.33905	0.24654	0.27858	0.25555	0.32271	0.27935	0.32578	0.31958	0.31737	0.33489	0.33722	0.35238	0.33023	0.46963	0.5263	0.45568	0.51678	0.57068	0.31432	0.18694	0.21043	0.29303	0.24149	0.21748	0.2049
1672.8	0.24035	0.25989	0.22942	0.30694	0.30507	0.2905	0.25409	0.24855	0.33189	0.39703	0.30229	0.33891	0.25104	0.28026	0.25703	0.3154	0.27859	0.31944	0.3132	0.31942	0.34096	0.33051	0.34617	0.33086	0.47058	0.53308	0.45626	0.50943	0.57306	0.31729	0.17129	0.21101	0.2991	0.23551	0.22424	0.20422
1673.6	0.22702	0.25934	0.25366	0.28718	0.31222	0.29082	0.26468	0.23256	0.36373	0.41011	0.29216	0.33128	0.25917	0.3034	0.29293	0.32253	0.28254	0.33374	0.33707	0.33141	0.35225	0.33769	0.35201	0.3338	0.42814	0.51261	0.46318	0.47313	0.58377	0.33809	0.18391	0.22949	0.30125	0.24158	0.22909	0.19376
