# Supplementary material for: All-flexible chronoepifluidic nanoplasmonic patch for label-free metabolite profiling in sweat
Source: Nat Commun. 2025 Aug 27;16:8017. doi: 10.1038/s41467-025-63510-2 (PMC12391418; doi:10.1038/s41467-025-63510-2)
Supplement: Supplementary file 4 — Supplementary Data 1 [file 41467_2025_63510_MOESM4_ESM.zip › ML_SERS data_Base solution_UA_5uM_Lac_10mM_Try_50uM_Glu_125uM.csv]

	Measurement number
Wavenumber (cm-1)	1	2	3	4	5	6	7	8	9	10	11	12	13	14	15	16	17	18	19	20	21	22	23	24	25	26	27	28	29	30	31	32	33	34	35	36
457.71	0.18953	0.17294	0.26727	0.19896	0.15129	0.19498	0.10953	0.27118	0.14647	0.25034	0.25901	0.22683	0.20413	0.13962	0.17507	0.10511	0.20606	0.23564	0.20865	0.092994	0.095592	0.25309	0.10118	0.21301	0.041421	0.23769	0.27423	0.25068	0.07883	0.27638	0.23787	0.23127	0.21848	0.26333	0.27675	0.25743
458.74	0.22348	0.24352	0.3005	0.26276	0.16429	0.18293	0.1166	0.2802	0.1527	0.24779	0.24657	0.28631	0.20346	0.20187	0.19175	0.12596	0.24666	0.20019	0.18887	0.094008	0.13005	0.23161	0.10968	0.26005	0.098904	0.24278	0.29083	0.27387	0.12771	0.24467	0.21298	0.22942	0.25631	0.23035	0.27813	0.25011
459.78	0.24478	0.24637	0.30203	0.29345	0.15013	0.18148	0.12559	0.28846	0.16604	0.22779	0.25692	0.29532	0.18716	0.20169	0.16727	0.13454	0.24407	0.22282	0.22972	0.099455	0.16148	0.19522	0.1353	0.27406	0.10932	0.22161	0.28643	0.2878	0.14737	0.25438	0.20904	0.23719	0.28707	0.21828	0.30833	0.27212
460.81	0.26234	0.26557	0.31624	0.30709	0.15966	0.16807	0.1185	0.30977	0.17482	0.2276	0.27268	0.3171	0.18335	0.21346	0.1507	0.13028	0.24573	0.20904	0.23413	0.11612	0.16443	0.1893	0.15134	0.31079	0.12563	0.22754	0.28142	0.30946	0.15604	0.24851	0.19545	0.2537	0.3073	0.2132	0.317	0.28014
461.85	0.27498	0.27126	0.32103	0.31398	0.1642	0.20695	0.13588	0.32498	0.18416	0.23752	0.29791	0.32766	0.18299	0.20437	0.15134	0.15188	0.26862	0.2376	0.24591	0.13404	0.17471	0.19909	0.17436	0.33109	0.12316	0.2194	0.28122	0.31797	0.16782	0.28332	0.1902	0.28094	0.31795	0.23227	0.34665	0.28829
462.88	0.28093	0.29491	0.35027	0.33311	0.17124	0.24621	0.12346	0.33999	0.20473	0.24663	0.31398	0.35137	0.18794	0.20631	0.147	0.16869	0.2727	0.25572	0.2402	0.13234	0.177	0.21289	0.1847	0.34346	0.13971	0.22252	0.28462	0.33933	0.17043	0.29392	0.19769	0.28979	0.32052	0.2572	0.38445	0.31613
463.92	0.28469	0.31083	0.37441	0.35003	0.20377	0.27495	0.12975	0.35602	0.21703	0.25625	0.33378	0.36002	0.1918	0.22006	0.16264	0.17143	0.29092	0.28213	0.22018	0.13836	0.15187	0.2507	0.19437	0.33976	0.15676	0.23032	0.28928	0.35096	0.17154	0.31565	0.18843	0.31095	0.30219	0.30263	0.40111	0.31999
464.93	0.29909	0.32532	0.40929	0.34767	0.23452	0.30469	0.15877	0.37673	0.24385	0.28598	0.34333	0.37701	0.21968	0.2162	0.20414	0.20803	0.31221	0.29851	0.231	0.16304	0.15053	0.28175	0.19467	0.37254	0.17359	0.24496	0.33009	0.36611	0.18654	0.32761	0.21839	0.32668	0.30995	0.33414	0.40845	0.34602
465.96	0.3199	0.35697	0.42734	0.37939	0.24912	0.35229	0.18223	0.37801	0.26546	0.30941	0.36281	0.39392	0.25046	0.2311	0.23388	0.22827	0.34366	0.3339	0.24084	0.17191	0.16991	0.30866	0.22874	0.37032	0.19511	0.26207	0.35365	0.36791	0.21259	0.36036	0.23771	0.33158	0.31904	0.37058	0.45002	0.37082
467	0.34796	0.38404	0.45918	0.39466	0.29194	0.37293	0.20041	0.3958	0.29138	0.32566	0.37084	0.42195	0.2778	0.26144	0.2555	0.24214	0.35415	0.36596	0.29236	0.20447	0.20288	0.33032	0.25191	0.3922	0.22578	0.30505	0.37401	0.37865	0.22986	0.3739	0.28233	0.35755	0.33702	0.38262	0.46076	0.40323
468.03	0.38283	0.41279	0.46846	0.40883	0.33311	0.38609	0.24574	0.40972	0.30348	0.34522	0.39284	0.4382	0.29689	0.2972	0.29236	0.26138	0.36476	0.38623	0.33983	0.26392	0.22449	0.33959	0.28064	0.40621	0.24451	0.33499	0.40069	0.3935	0.27191	0.3995	0.31238	0.37695	0.35058	0.39313	0.46551	0.43111
469.06	0.40756	0.43753	0.49525	0.45055	0.35506	0.42057	0.28022	0.42684	0.36032	0.40553	0.42117	0.48358	0.34166	0.33281	0.33119	0.31179	0.37314	0.40218	0.39457	0.30506	0.27855	0.3599	0.31407	0.45739	0.29976	0.37795	0.44373	0.43507	0.30423	0.41548	0.364	0.41422	0.4117	0.41249	0.49013	0.47589
470.1	0.45232	0.47591	0.50936	0.47571	0.3962	0.46085	0.29351	0.45148	0.39804	0.43075	0.46552	0.52265	0.36046	0.37114	0.34798	0.31562	0.40025	0.43727	0.41276	0.32446	0.32122	0.37015	0.36227	0.48224	0.32069	0.4232	0.45957	0.44849	0.34534	0.4507	0.38538	0.42885	0.46144	0.42291	0.52695	0.50913
471.13	0.47169	0.49118	0.54371	0.52494	0.46542	0.48706	0.33614	0.47815	0.45328	0.46796	0.48783	0.55176	0.38713	0.40517	0.37898	0.3543	0.43234	0.47545	0.45935	0.37633	0.38235	0.38952	0.39486	0.52714	0.37082	0.44995	0.49121	0.48628	0.37664	0.48291	0.42307	0.46972	0.49288	0.44592	0.54422	0.5418
472.16	0.47729	0.50296	0.56413	0.56264	0.47999	0.51583	0.35095	0.48886	0.50429	0.50788	0.51951	0.56458	0.41454	0.411	0.39831	0.38494	0.45736	0.50148	0.46291	0.39415	0.39611	0.42342	0.42637	0.55353	0.40483	0.46535	0.53568	0.50763	0.40803	0.51147	0.44559	0.49022	0.50903	0.48757	0.57207	0.56266
473.17	0.52419	0.53307	0.60185	0.60492	0.51256	0.56977	0.38655	0.53455	0.57574	0.55062	0.57001	0.60816	0.44954	0.45646	0.44049	0.43626	0.51835	0.52113	0.48431	0.42702	0.46579	0.47024	0.47607	0.59592	0.44805	0.51897	0.57302	0.53998	0.45609	0.56249	0.4914	0.53003	0.56749	0.5433	0.61056	0.60397
474.21	0.57013	0.5688	0.63976	0.62848	0.55835	0.59109	0.43623	0.5804	0.59417	0.56784	0.61598	0.63634	0.48756	0.51272	0.47962	0.49419	0.57575	0.54791	0.52363	0.47539	0.51511	0.50723	0.54797	0.60744	0.49282	0.57143	0.60623	0.56944	0.49682	0.59508	0.54683	0.56688	0.58552	0.57553	0.65507	0.62296
475.24	0.59879	0.60357	0.68305	0.65946	0.62151	0.63013	0.49909	0.61896	0.6456	0.62553	0.65181	0.66075	0.54982	0.58207	0.53668	0.54657	0.64725	0.59539	0.5829	0.54528	0.58255	0.56563	0.59101	0.63726	0.56581	0.62281	0.65533	0.6054	0.56712	0.64289	0.60751	0.61249	0.61864	0.62251	0.69655	0.65163
476.27	0.65913	0.64451	0.71942	0.66812	0.64235	0.69344	0.55499	0.67024	0.66807	0.66579	0.70134	0.71457	0.59631	0.63852	0.60396	0.61662	0.6861	0.65172	0.63419	0.58095	0.60925	0.62184	0.62684	0.66425	0.61727	0.67081	0.72772	0.64166	0.62843	0.69279	0.66407	0.65644	0.66488	0.66456	0.74052	0.67994
477.31	0.71494	0.69961	0.75654	0.7007	0.69829	0.7567	0.63155	0.7398	0.71001	0.71714	0.7711	0.7695	0.65745	0.72751	0.6743	0.6721	0.73698	0.69453	0.70054	0.64549	0.66907	0.67961	0.69915	0.70702	0.674	0.74788	0.76728	0.68138	0.70751	0.73816	0.70751	0.70994	0.72059	0.70798	0.79972	0.72328
478.34	0.75366	0.71824	0.7802	0.7517	0.74713	0.78659	0.70442	0.78236	0.75348	0.7726	0.80456	0.80186	0.71988	0.77302	0.7162	0.72904	0.77482	0.78545	0.75907	0.70283	0.69776	0.73645	0.74976	0.76694	0.74079	0.78309	0.82807	0.72474	0.74188	0.76704	0.75739	0.76404	0.77746	0.74379	0.83606	0.75355
479.37	0.78599	0.77843	0.8247	0.79262	0.79242	0.85856	0.74807	0.81811	0.81981	0.81779	0.84458	0.85182	0.78121	0.82247	0.77328	0.75158	0.81573	0.8524	0.80809	0.75736	0.72995	0.77212	0.78028	0.81702	0.79722	0.83422	0.87854	0.754	0.8044	0.84785	0.77842	0.80361	0.8286	0.78854	0.86682	0.79506
480.38	0.83828	0.82124	0.85692	0.84314	0.81313	0.88656	0.78902	0.85686	0.8353	0.85129	0.88835	0.89254	0.81921	0.8586	0.82301	0.8079	0.83059	0.89893	0.84088	0.81109	0.75172	0.82182	0.83178	0.87265	0.83307	0.88163	0.91207	0.79462	0.84681	0.86844	0.82369	0.8448	0.87403	0.82112	0.88768	0.84805
481.41	0.8716	0.87216	0.89236	0.89424	0.84459	0.92386	0.82954	0.86119	0.88512	0.86743	0.90547	0.91214	0.85804	0.89788	0.86382	0.85518	0.87031	0.92044	0.88219	0.84783	0.82245	0.8546	0.87341	0.91632	0.86829	0.91068	0.93464	0.83371	0.90371	0.89534	0.86125	0.86509	0.91191	0.83295	0.89951	0.88005
482.45	0.89533	0.88834	0.92629	0.9402	0.8571	0.93648	0.88554	0.87866	0.90905	0.89613	0.92484	0.92075	0.88914	0.91839	0.90708	0.9106	0.89522	0.95627	0.92674	0.87563	0.85662	0.87242	0.89952	0.94264	0.90731	0.90114	0.9606	0.89298	0.91956	0.92335	0.90841	0.89577	0.95419	0.87479	0.918	0.90214
483.48	0.92126	0.91534	0.9591	0.95622	0.88909	0.95731	0.8903	0.89529	0.9284	0.91744	0.95006	0.93155	0.92329	0.94927	0.94537	0.92546	0.90617	0.9621	0.93933	0.90666	0.89848	0.88175	0.93782	0.93437	0.94293	0.93035	0.95591	0.92384	0.9434	0.94354	0.92751	0.91793	0.96548	0.90174	0.92629	0.91106
484.51	0.95283	0.91058	0.96807	0.95758	0.90927	0.95728	0.90177	0.92053	0.92692	0.93265	0.96205	0.9341	0.93927	0.94223	0.9599	0.95676	0.92459	0.96541	0.94174	0.91753	0.92869	0.90561	0.96017	0.95818	0.95112	0.91595	0.96346	0.92567	0.94951	0.92369	0.96394	0.91343	0.96828	0.90373	0.94458	0.9219
485.54	0.94494	0.89454	0.97056	0.96778	0.89858	0.95629	0.88232	0.9277	0.92687	0.92241	0.94955	0.92447	0.94139	0.94108	0.94895	0.95357	0.91774	0.95611	0.92679	0.90459	0.93485	0.90452	0.96461	0.94091	0.93206	0.87295	0.96398	0.92861	0.91907	0.93223	0.94874	0.9088	0.95194	0.92217	0.93189	0.90957
486.57	0.94867	0.90197	0.96566	0.95554	0.92268	0.95202	0.88692	0.96577	0.9182	0.94065	0.95786	0.93173	0.94182	0.95187	0.93704	0.92853	0.93274	0.97136	0.91063	0.9267	0.91388	0.92456	0.9586	0.94605	0.93406	0.8546	0.94957	0.90121	0.90843	0.92425	0.96247	0.91179	0.945	0.94835	0.94115	0.9005
487.58	0.9319	0.87746	0.95121	0.9244	0.91614	0.93897	0.8553	0.95592	0.90724	0.91088	0.93831	0.94703	0.94434	0.91257	0.91966	0.89451	0.93226	0.94038	0.8701	0.91942	0.9302	0.91715	0.91519	0.93016	0.9028	0.82841	0.95511	0.88112	0.90381	0.90424	0.93676	0.90097	0.93766	0.92637	0.91969	0.90754
488.61	0.9156	0.86155	0.91735	0.89734	0.90269	0.92237	0.83598	0.94286	0.90124	0.86708	0.9393	0.96163	0.91839	0.87288	0.87082	0.8771	0.92372	0.91402	0.86071	0.90583	0.90401	0.89381	0.91022	0.92616	0.87542	0.80904	0.94286	0.85211	0.88124	0.90273	0.92352	0.89292	0.9223	0.89696	0.91057	0.91823
489.64	0.88757	0.83833	0.88144	0.87754	0.87795	0.90749	0.81211	0.91979	0.90649	0.83088	0.93177	0.95813	0.89124	0.84762	0.83655	0.8317	0.89402	0.89352	0.82844	0.89423	0.89094	0.88856	0.88862	0.90338	0.85492	0.79493	0.91373	0.84412	0.85381	0.89644	0.88708	0.90096	0.90525	0.89102	0.8896	0.91553
490.67	0.84734	0.8367	0.85915	0.83738	0.86653	0.89713	0.79933	0.89921	0.91578	0.8197	0.92631	0.94284	0.84509	0.81565	0.81349	0.79655	0.88288	0.89003	0.8024	0.86298	0.88016	0.85754	0.85826	0.89691	0.83749	0.80495	0.89223	0.81101	0.84525	0.87254	0.86843	0.89308	0.89742	0.84848	0.87907	0.89834
491.7	0.80303	0.79082	0.84656	0.81964	0.8171	0.86366	0.7692	0.84651	0.89503	0.77889	0.89797	0.92724	0.81249	0.77357	0.80094	0.76417	0.83662	0.83309	0.78502	0.7942	0.86767	0.81948	0.8455	0.86877	0.80506	0.79594	0.8907	0.80638	0.81366	0.85382	0.83379	0.8577	0.8929	0.83647	0.85519	0.895
492.74	0.79057	0.76639	0.83695	0.80745	0.79555	0.85045	0.73302	0.82506	0.88178	0.75357	0.88102	0.91004	0.76253	0.76545	0.77669	0.72526	0.80683	0.81655	0.77155	0.76702	0.81336	0.80124	0.83717	0.86336	0.78986	0.78369	0.8545	0.77723	0.75993	0.83613	0.80983	0.82995	0.8669	0.80676	0.83692	0.8706
493.74	0.76649	0.74757	0.8183	0.80073	0.77831	0.83254	0.71898	0.80687	0.85297	0.73919	0.84697	0.88495	0.73191	0.7542	0.76154	0.69528	0.78929	0.80084	0.75112	0.72034	0.79342	0.78993	0.78911	0.85339	0.77017	0.75529	0.82415	0.76976	0.76306	0.79723	0.79868	0.78476	0.85205	0.78298	0.82544	0.83872
494.77	0.746	0.73843	0.80708	0.80049	0.75369	0.81217	0.72115	0.80439	0.83227	0.72604	0.82886	0.87832	0.70622	0.74631	0.72973	0.68052	0.7642	0.76896	0.74773	0.69543	0.77181	0.754	0.77219	0.84287	0.74896	0.74389	0.81893	0.76406	0.75057	0.77727	0.77255	0.77099	0.84226	0.76024	0.80312	0.8247
495.8	0.73945	0.70857	0.77035	0.77968	0.71537	0.80278	0.70645	0.78661	0.7853	0.71145	0.81157	0.87583	0.70215	0.69879	0.70241	0.65309	0.72194	0.73177	0.75175	0.66331	0.74195	0.75149	0.7636	0.81369	0.73727	0.71145	0.79328	0.75402	0.72087	0.76031	0.73581	0.7452	0.82787	0.75998	0.80168	0.79233
496.83	0.72488	0.67775	0.74207	0.75003	0.68422	0.76308	0.67689	0.79531	0.76614	0.69243	0.79615	0.84114	0.67672	0.63343	0.68401	0.63558	0.69606	0.70607	0.71253	0.65514	0.70246	0.73693	0.73219	0.77941	0.72062	0.68083	0.74649	0.73503	0.67114	0.72348	0.69938	0.72894	0.80286	0.71904	0.7769	0.75186
497.86	0.68497	0.68052	0.7023	0.69433	0.65731	0.71582	0.64622	0.77653	0.7378	0.65156	0.77124	0.80204	0.65091	0.62386	0.64169	0.59286	0.68048	0.67301	0.67532	0.60788	0.67407	0.71466	0.69102	0.73124	0.69441	0.67494	0.70967	0.69662	0.65474	0.70128	0.66462	0.69643	0.75597	0.67915	0.75174	0.71987
498.87	0.64786	0.65676	0.69686	0.64932	0.59142	0.66514	0.60674	0.75296	0.6824	0.61806	0.73674	0.76468	0.6046	0.56773	0.62415	0.53969	0.64242	0.61197	0.63051	0.57851	0.61347	0.67759	0.64966	0.67326	0.64492	0.63059	0.6899	0.64296	0.57666	0.6748	0.61653	0.68201	0.70644	0.65408	0.71993	0.67035
499.9	0.59843	0.63486	0.6734	0.62166	0.57682	0.63641	0.54646	0.7252	0.64652	0.58719	0.69546	0.70392	0.56215	0.52933	0.59781	0.52669	0.62871	0.58753	0.59043	0.52592	0.57459	0.64774	0.61177	0.60835	0.59512	0.60466	0.66546	0.5961	0.5447	0.64548	0.59193	0.64957	0.66779	0.61856	0.69907	0.61666
500.93	0.57411	0.59494	0.67155	0.59483	0.56787	0.58698	0.50279	0.71403	0.60261	0.52864	0.65771	0.66167	0.51783	0.51615	0.57205	0.50769	0.63911	0.53556	0.54323	0.50805	0.52065	0.60358	0.55478	0.58969	0.57246	0.57454	0.63923	0.57831	0.52833	0.60479	0.56605	0.63761	0.61254	0.57571	0.66937	0.6033
501.96	0.54198	0.57044	0.65588	0.57397	0.55622	0.57904	0.479	0.69387	0.58198	0.47479	0.64446	0.62409	0.47711	0.52241	0.53699	0.49892	0.60971	0.51954	0.51932	0.48056	0.46323	0.56482	0.51652	0.55411	0.53643	0.54805	0.624	0.55477	0.52829	0.58805	0.54378	0.62571	0.58083	0.5558	0.65469	0.58074
502.99	0.52461	0.51999	0.63696	0.57968	0.53951	0.56459	0.45313	0.70419	0.56657	0.45962	0.61909	0.59411	0.4361	0.46774	0.52351	0.50171	0.57884	0.50335	0.49822	0.46666	0.41723	0.52816	0.49014	0.5295	0.50264	0.52316	0.59919	0.55535	0.52377	0.56215	0.53382	0.63069	0.55713	0.54396	0.63056	0.55934
504.02	0.49362	0.48877	0.59595	0.56422	0.54512	0.55648	0.41722	0.69816	0.56847	0.41775	0.59233	0.56035	0.40068	0.43843	0.47785	0.48009	0.57224	0.48352	0.47048	0.43151	0.40405	0.50307	0.45952	0.50101	0.48019	0.51149	0.56995	0.5544	0.51831	0.5419	0.51838	0.60329	0.55557	0.51924	0.59204	0.54405
505.02	0.48035	0.47634	0.57045	0.52794	0.51115	0.52856	0.41103	0.6852	0.54014	0.38139	0.57069	0.54812	0.3768	0.40768	0.45795	0.43905	0.54814	0.45095	0.4584	0.41196	0.37526	0.49734	0.42429	0.48378	0.46394	0.49241	0.52931	0.55581	0.48958	0.51541	0.48593	0.56287	0.53444	0.50705	0.56404	0.53203
506.05	0.45836	0.48161	0.52689	0.50169	0.46639	0.5264	0.39206	0.6704	0.53282	0.35849	0.55369	0.52412	0.34434	0.388	0.43032	0.38445	0.5053	0.4316	0.42326	0.3563	0.35631	0.48425	0.4019	0.43463	0.438	0.49166	0.52543	0.52015	0.44819	0.48959	0.46657	0.52886	0.52748	0.50936	0.5466	0.49003
507.08	0.42428	0.47254	0.51229	0.46199	0.43402	0.51242	0.34482	0.67871	0.53913	0.35323	0.51422	0.4959	0.33168	0.36257	0.39904	0.32646	0.49409	0.40447	0.39812	0.33175	0.34873	0.45428	0.35403	0.40245	0.39682	0.49327	0.50344	0.49962	0.40181	0.4737	0.42458	0.51794	0.49657	0.49506	0.51253	0.46649
508.11	0.40931	0.46794	0.48556	0.42777	0.39997	0.49162	0.32577	0.65517	0.51846	0.327	0.50911	0.47749	0.31342	0.33914	0.3777	0.28015	0.45847	0.36724	0.37523	0.29557	0.33755	0.43215	0.34148	0.39029	0.37867	0.47447	0.49681	0.46096	0.36327	0.45511	0.3992	0.46849	0.48312	0.4756	0.50638	0.44189
509.14	0.40422	0.45643	0.47623	0.40728	0.37808	0.47879	0.31452	0.6659	0.50179	0.31921	0.51837	0.46107	0.29193	0.33035	0.35586	0.25852	0.43222	0.3638	0.35992	0.29001	0.30707	0.40974	0.33927	0.37353	0.36346	0.44925	0.49228	0.4397	0.36226	0.44235	0.37085	0.4552	0.45694	0.46112	0.52014	0.42581
510.14	0.38873	0.43664	0.47229	0.39584	0.37336	0.46223	0.30622	0.67972	0.50059	0.28262	0.5103	0.42464	0.27617	0.29294	0.34156	0.23421	0.41505	0.35355	0.3378	0.28119	0.27266	0.36939	0.30851	0.34534	0.33372	0.42307	0.4834	0.43249	0.3697	0.43987	0.35997	0.44967	0.44989	0.4361	0.51179	0.40103
511.17	0.36608	0.40213	0.47042	0.38856	0.36656	0.45152	0.30169	0.70351	0.53493	0.28028	0.51032	0.41485	0.28473	0.28627	0.3218	0.24513	0.39606	0.35185	0.32618	0.31186	0.27187	0.35976	0.30366	0.34088	0.3074	0.39868	0.45341	0.43435	0.36676	0.46228	0.3607	0.45556	0.45391	0.41931	0.49275	0.40093
512.2	0.36548	0.38647	0.43021	0.40682	0.35097	0.44049	0.29916	0.70743	0.49281	0.2754	0.50115	0.41763	0.26591	0.2471	0.29953	0.2592	0.37254	0.3253	0.31638	0.2978	0.24772	0.34254	0.32643	0.34648	0.2905	0.37141	0.45256	0.43695	0.34967	0.44877	0.34958	0.43528	0.44579	0.39543	0.4888	0.40723
513.23	0.34833	0.38073	0.41956	0.40741	0.33924	0.41562	0.2847	0.72758	0.49527	0.26412	0.47783	0.40335	0.24772	0.23999	0.26805	0.24589	0.37043	0.3057	0.31723	0.28966	0.22821	0.32625	0.32209	0.32485	0.27276	0.34426	0.43152	0.44053	0.35403	0.421	0.34375	0.42612	0.43199	0.39643	0.46755	0.37812
514.23	0.3387	0.35611	0.41819	0.37633	0.30833	0.39089	0.27072	0.72503	0.47852	0.25576	0.44772	0.38307	0.23614	0.22978	0.28754	0.22508	0.34925	0.27461	0.30272	0.25841	0.21653	0.3137	0.30108	0.31883	0.24862	0.33617	0.42589	0.42964	0.31268	0.396	0.32501	0.40639	0.41004	0.386	0.43189	0.35868
515.26	0.33363	0.34308	0.39857	0.36235	0.25128	0.37106	0.22342	0.72751	0.4599	0.2574	0.43574	0.37314	0.21834	0.22452	0.26461	0.21161	0.31695	0.25152	0.28555	0.23014	0.20801	0.30997	0.29864	0.32759	0.21826	0.32677	0.43063	0.40346	0.26193	0.36801	0.32334	0.38797	0.39368	0.36744	0.4197	0.35459
516.29	0.32071	0.34244	0.39703	0.34893	0.22851	0.34877	0.19708	0.72863	0.43519	0.24672	0.40544	0.35253	0.18975	0.18725	0.26389	0.19385	0.30585	0.23333	0.28565	0.20971	0.1719	0.2921	0.28197	0.32332	0.21802	0.31039	0.42424	0.39966	0.23217	0.32894	0.31377	0.36135	0.3623	0.36435	0.40178	0.33786
517.32	0.30441	0.33508	0.3925	0.31097	0.22437	0.33092	0.19517	0.72054	0.44518	0.21574	0.41245	0.34476	0.17918	0.18894	0.24997	0.1438	0.30294	0.21674	0.26797	0.19437	0.17638	0.27612	0.26379	0.31107	0.22137	0.29868	0.39048	0.36843	0.23354	0.30953	0.32253	0.34391	0.36645	0.35098	0.40275	0.32377
518.34	0.30522	0.33241	0.3815	0.31309	0.23317	0.33405	0.20583	0.7411	0.41835	0.22639	0.38177	0.33323	0.19282	0.19868	0.23216	0.16238	0.3142	0.22349	0.26056	0.21439	0.169	0.29038	0.24193	0.32484	0.22887	0.31709	0.39541	0.37525	0.21342	0.31697	0.32501	0.35433	0.36042	0.35077	0.38797	0.33351
519.35	0.28629	0.35156	0.37085	0.33291	0.22298	0.33237	0.18984	0.74005	0.38776	0.21323	0.35531	0.3174	0.20109	0.18275	0.19816	0.18353	0.29354	0.23688	0.24905	0.20335	0.15491	0.29758	0.22107	0.3078	0.22503	0.31534	0.40612	0.38051	0.22173	0.30797	0.31954	0.34509	0.36016	0.34812	0.37848	0.33012
520.37	0.27974	0.35389	0.35964	0.33222	0.22587	0.32956	0.18849	0.72313	0.36227	0.21971	0.36477	0.31571	0.19941	0.18474	0.20605	0.20123	0.29542	0.24443	0.24687	0.21521	0.13281	0.28693	0.22445	0.31157	0.24484	0.3063	0.39068	0.38007	0.22317	0.30338	0.30153	0.3503	0.34685	0.35225	0.38533	0.31963
521.4	0.29371	0.36799	0.34094	0.33333	0.23545	0.33802	0.18659	0.69299	0.34114	0.20293	0.36341	0.3104	0.19815	0.18897	0.20311	0.19326	0.29426	0.22425	0.24435	0.21612	0.13892	0.28139	0.2145	0.29913	0.21829	0.30816	0.38801	0.36748	0.2194	0.29962	0.28004	0.33143	0.33038	0.3356	0.38473	0.30816
522.43	0.30435	0.3849	0.3403	0.34726	0.21975	0.3301	0.15917	0.67551	0.31921	0.21671	0.34936	0.29391	0.19293	0.20379	0.19717	0.22051	0.28397	0.23834	0.24011	0.21592	0.14216	0.28471	0.20868	0.2971	0.2268	0.32739	0.39655	0.37483	0.21508	0.3012	0.2797	0.33414	0.31316	0.33276	0.36879	0.28808
523.43	0.29024	0.38163	0.34228	0.33528	0.18689	0.32276	0.12774	0.6224	0.31208	0.20089	0.36489	0.28122	0.19304	0.18375	0.22067	0.19956	0.25888	0.24424	0.22588	0.19464	0.13558	0.25712	0.20826	0.26328	0.20411	0.31581	0.40186	0.3561	0.19341	0.30446	0.26435	0.31148	0.31906	0.31464	0.37357	0.27472
524.46	0.28985	0.38152	0.31856	0.32149	0.19079	0.30073	0.12876	0.59941	0.30988	0.20082	0.37681	0.27479	0.18896	0.19005	0.20832	0.18029	0.27234	0.23435	0.2397	0.19724	0.14908	0.24963	0.22554	0.27023	0.19368	0.32156	0.39011	0.35001	0.1766	0.29137	0.28419	0.31911	0.31233	0.30812	0.38362	0.27052
525.48	0.27605	0.35677	0.30225	0.32881	0.19941	0.30392	0.13498	0.56904	0.27955	0.19141	0.34312	0.26064	0.18535	0.16351	0.18823	0.16554	0.28026	0.22854	0.23398	0.19712	0.15101	0.25484	0.19612	0.24512	0.17985	0.30179	0.38554	0.34858	0.19845	0.29721	0.27722	0.31511	0.30491	0.3089	0.36425	0.26877
526.51	0.25222	0.33394	0.28478	0.30803	0.19067	0.27169	0.13851	0.53837	0.24194	0.19733	0.3284	0.24996	0.19021	0.16129	0.1487	0.13995	0.26837	0.24116	0.22348	0.17823	0.14585	0.24876	0.18049	0.23534	0.17665	0.29057	0.36493	0.33717	0.18866	0.29894	0.27825	0.32211	0.31312	0.31392	0.35008	0.25588
527.51	0.2303	0.3018	0.26861	0.28609	0.17803	0.25962	0.16808	0.51812	0.21515	0.18825	0.32572	0.24503	0.18577	0.15126	0.12457	0.11456	0.26113	0.24438	0.2313	0.18944	0.11339	0.23983	0.18184	0.22976	0.14496	0.26995	0.33719	0.32634	0.1728	0.29373	0.28014	0.31867	0.30561	0.31353	0.34656	0.25345
528.54	0.23115	0.2902	0.2642	0.27404	0.17693	0.25118	0.17	0.4813	0.19191	0.19609	0.31545	0.2425	0.18535	0.12198	0.10677	0.13331	0.2573	0.24102	0.22194	0.18334	0.12445	0.26817	0.16029	0.22252	0.13611	0.25413	0.32396	0.31468	0.16459	0.2731	0.26313	0.31458	0.29075	0.33042	0.33836	0.23604
529.56	0.21916	0.28302	0.27792	0.25641	0.17503	0.24381	0.17196	0.42283	0.17229	0.17822	0.3169	0.25742	0.1925	0.098225	0.13128	0.12433	0.24502	0.22258	0.20899	0.177	0.10592	0.26203	0.13678	0.21597	0.12693	0.23784	0.29475	0.30362	0.17547	0.27261	0.23438	0.29702	0.28649	0.32722	0.31278	0.24638
530.59	0.21037	0.2888	0.28849	0.22878	0.15758	0.21819	0.1592	0.37881	0.16824	0.1649	0.31243	0.26573	0.18959	0.11171	0.13472	0.10823	0.2268	0.21833	0.20162	0.14706	0.098608	0.24217	0.11079	0.21011	0.12114	0.25519	0.27373	0.29017	0.12143	0.25323	0.2308	0.26999	0.27471	0.31912	0.28862	0.23168
531.61	0.19964	0.26378	0.29215	0.23684	0.135	0.20652	0.1238	0.34185	0.14395	0.14641	0.31128	0.25167	0.18227	0.091042	0.13843	0.11131	0.22697	0.20705	0.20168	0.12774	0.089027	0.24103	0.10698	0.18752	0.10442	0.23977	0.25171	0.28863	0.10184	0.23302	0.21683	0.25529	0.25981	0.3003	0.2751	0.22231
532.62	0.20445	0.26822	0.29652	0.23306	0.14967	0.20659	0.081206	0.29682	0.10532	0.13176	0.31389	0.2456	0.19373	0.082082	0.15702	0.1201	0.22034	0.19815	0.18537	0.11009	0.097155	0.24538	0.094286	0.16687	0.11424	0.2329	0.26953	0.27778	0.10894	0.22851	0.1954	0.24612	0.24372	0.30954	0.27387	0.21801
533.64	0.19777	0.2488	0.28818	0.22579	0.15452	0.19789	0.078021	0.26422	0.085846	0.11782	0.32129	0.24247	0.17572	0.074533	0.15549	0.10534	0.20358	0.1784	0.18131	0.10075	0.085745	0.22746	0.10023	0.17339	0.11666	0.23102	0.24811	0.2786	0.096763	0.23488	0.18423	0.23749	0.24436	0.29725	0.27304	0.22965
534.67	0.20525	0.25847	0.27319	0.24762	0.15353	0.20666	0.062154	0.25009	0.08772	0.11835	0.31585	0.23768	0.19268	0.1074	0.13453	0.11739	0.21851	0.18663	0.18035	0.10693	0.095524	0.22454	0.11981	0.17662	0.12493	0.26028	0.2541	0.28682	0.077002	0.24609	0.17804	0.24284	0.25603	0.31211	0.2889	0.21946
535.67	0.21543	0.23053	0.25125	0.23661	0.15638	0.20174	0.055395	0.228	0.079155	0.11534	0.31592	0.23499	0.19747	0.1023	0.13047	0.10627	0.21419	0.19115	0.16155	0.11049	0.099789	0.22037	0.14361	0.17178	0.12886	0.2572	0.24905	0.27438	0.094685	0.24544	0.17599	0.25385	0.25699	0.32239	0.29535	0.22028
536.69	0.21966	0.24008	0.25332	0.24048	0.17363	0.19723	0.06838	0.21791	0.070337	0.11636	0.32863	0.25641	0.21177	0.12662	0.15612	0.11987	0.20361	0.20507	0.16154	0.12476	0.10266	0.21448	0.16214	0.17915	0.13308	0.26635	0.26123	0.28474	0.11641	0.2568	0.17469	0.25135	0.25175	0.35794	0.30665	0.22993
537.72	0.21421	0.21873	0.23489	0.23786	0.1633	0.17346	0.069046	0.20371	0.087541	0.11237	0.32209	0.27502	0.21053	0.12443	0.15291	0.10939	0.19893	0.20949	0.1627	0.13556	0.11689	0.21211	0.15006	0.18942	0.12665	0.26886	0.23167	0.28389	0.10013	0.25005	0.1693	0.25304	0.25815	0.37135	0.3006	0.23491
538.74	0.21148	0.22184	0.23604	0.22779	0.1704	0.1629	0.06361	0.18816	0.097087	0.095835	0.31361	0.27108	0.22327	0.15255	0.15534	0.098608	0.21699	0.20691	0.17284	0.15566	0.12183	0.20051	0.16057	0.17916	0.12217	0.28917	0.23896	0.27888	0.11232	0.23258	0.18121	0.26504	0.26466	0.39402	0.29232	0.22649
539.74	0.19254	0.1805	0.23051	0.20194	0.16321	0.15133	0.058711	0.16831	0.075742	0.1044	0.30213	0.26085	0.19927	0.12766	0.16488	0.076034	0.20272	0.20456	0.16978	0.13652	0.10641	0.19573	0.16538	0.15918	0.12527	0.26843	0.23042	0.26844	0.11298	0.22207	0.18519	0.23268	0.22869	0.40041	0.28527	0.21089
540.77	0.1756	0.18849	0.23631	0.20773	0.15585	0.13471	0.056388	0.16472	0.07112	0.096016	0.31643	0.24078	0.19337	0.13905	0.1561	0.094403	0.18524	0.18528	0.19229	0.14258	0.10635	0.21268	0.17111	0.1525	0.11169	0.26541	0.22883	0.27448	0.10075	0.19921	0.19102	0.23181	0.22705	0.41232	0.28425	0.19736
541.79	0.18977	0.1726	0.22516	0.20054	0.14225	0.13265	0.052908	0.14893	0.085257	0.10648	0.32116	0.22622	0.18791	0.11705	0.15246	0.101	0.18181	0.19003	0.19147	0.13789	0.1025	0.22485	0.18905	0.15765	0.10769	0.25297	0.23106	0.25495	0.085747	0.19354	0.19947	0.23244	0.2233	0.42404	0.291	0.18223
542.82	0.18891	0.18153	0.21595	0.19714	0.13199	0.1159	0.047773	0.13963	0.080367	0.10841	0.3069	0.20519	0.18785	0.13018	0.1576	0.10204	0.18625	0.17123	0.18493	0.12936	0.095645	0.21618	0.19186	0.14778	0.095979	0.2614	0.2301	0.25789	0.1028	0.17863	0.1932	0.22794	0.21254	0.42329	0.28238	0.17005
543.82	0.19131	0.17678	0.20584	0.20777	0.1344	0.11695	0.035644	0.15163	0.066995	0.12111	0.3093	0.2089	0.17975	0.11937	0.15462	0.10222	0.18119	0.19078	0.18979	0.11772	0.10063	0.22397	0.17812	0.14894	0.10485	0.25573	0.22382	0.26022	0.10329	0.18989	0.17849	0.223	0.20269	0.42736	0.2905	0.18387
544.84	0.19966	0.19663	0.20972	0.22747	0.13624	0.13152	0.043015	0.17777	0.078708	0.11762	0.3222	0.2002	0.17946	0.1303	0.16979	0.14575	0.18269	0.22391	0.20352	0.15313	0.12651	0.23662	0.16738	0.15202	0.10239	0.2684	0.23321	0.27173	0.10428	0.20386	0.19037	0.25845	0.2396	0.4398	0.28964	0.18693
545.86	0.21741	0.20805	0.21004	0.23784	0.15744	0.14	0.056579	0.19775	0.093051	0.14288	0.33112	0.21327	0.19486	0.15829	0.18789	0.15731	0.21935	0.23539	0.21251	0.15898	0.14083	0.2445	0.18965	0.15657	0.10792	0.28342	0.22836	0.27101	0.10362	0.22461	0.19247	0.24476	0.25353	0.43988	0.30243	0.19785
546.89	0.20459	0.22512	0.22692	0.25391	0.18794	0.14909	0.076272	0.22135	0.11827	0.13347	0.31399	0.21827	0.19749	0.19332	0.2024	0.16843	0.23041	0.23213	0.24312	0.18	0.16226	0.24413	0.18336	0.1786	0.13877	0.31435	0.22054	0.28636	0.11997	0.23823	0.20999	0.26265	0.28815	0.42942	0.29946	0.22737
547.89	0.22708	0.23671	0.25142	0.2813	0.21242	0.18633	0.083929	0.25628	0.13017	0.13556	0.343	0.22475	0.19645	0.1934	0.22408	0.19478	0.24692	0.26431	0.26032	0.19377	0.16118	0.27694	0.21747	0.18688	0.16231	0.32412	0.25166	0.29973	0.094938	0.26334	0.22526	0.28245	0.31002	0.43089	0.32197	0.23216
548.91	0.22522	0.25659	0.25986	0.29246	0.22636	0.2007	0.09525	0.2728	0.15115	0.13752	0.35725	0.21593	0.21155	0.21155	0.2493	0.21149	0.25564	0.26861	0.2596	0.20544	0.15474	0.28568	0.23604	0.19384	0.16789	0.32441	0.2589	0.29829	0.095457	0.26307	0.24753	0.28997	0.30786	0.41523	0.33201	0.22717
549.93	0.23301	0.2862	0.25905	0.31031	0.24394	0.21073	0.093918	0.27568	0.1667	0.12987	0.3514	0.21929	0.2316	0.24275	0.24303	0.2093	0.2641	0.26262	0.26297	0.17538	0.14857	0.28937	0.25884	0.20788	0.17589	0.32502	0.25063	0.29157	0.09612	0.26068	0.25383	0.28465	0.30785	0.39759	0.3393	0.23691
550.93	0.21498	0.28286	0.27063	0.31887	0.25301	0.22518	0.086858	0.28014	0.15771	0.1037	0.3231	0.21345	0.22063	0.23078	0.25288	0.20497	0.2449	0.26845	0.25628	0.17143	0.13892	0.26681	0.24078	0.20855	0.18237	0.32743	0.26102	0.30996	0.1009	0.26181	0.24683	0.30266	0.29715	0.38574	0.32808	0.23893
551.96	0.20546	0.27451	0.26872	0.2756	0.23159	0.21764	0.071071	0.29059	0.1303	0.10441	0.31376	0.20838	0.18862	0.19805	0.25445	0.17217	0.24064	0.26425	0.22649	0.15221	0.13477	0.24457	0.22968	0.18025	0.1561	0.30391	0.26978	0.28298	0.083951	0.25694	0.22347	0.28344	0.26634	0.35926	0.32032	0.22693
552.98	0.17564	0.2534	0.25909	0.24951	0.21246	0.20204	0.073718	0.28356	0.12431	0.097818	0.27665	0.18532	0.18144	0.18359	0.2404	0.14404	0.24418	0.24705	0.21373	0.12911	0.13325	0.21114	0.2133	0.15839	0.1442	0.2843	0.22908	0.2669	0.091301	0.23752	0.2151	0.25548	0.26184	0.31989	0.28841	0.21427
553.98	0.15901	0.23474	0.25506	0.23339	0.19396	0.17225	0.071977	0.27909	0.10821	0.078141	0.25097	0.17893	0.16694	0.18023	0.2321	0.11457	0.2194	0.20802	0.20394	0.11073	0.1324	0.18957	0.2158	0.15142	0.12119	0.25759	0.20808	0.25667	0.078747	0.24461	0.21059	0.23919	0.27157	0.29223	0.28195	0.19631
555	0.14254	0.18668	0.23343	0.1814	0.15798	0.13801	0.076833	0.28532	0.091486	0.06412	0.23323	0.17013	0.132	0.15267	0.21504	0.090219	0.17165	0.18846	0.1795	0.11666	0.12438	0.15923	0.16447	0.12799	0.091869	0.22746	0.18371	0.23862	0.065351	0.22641	0.19274	0.22011	0.2584	0.24396	0.26371	0.18627
556.02	0.12623	0.16384	0.21288	0.15181	0.13338	0.11525	0.077636	0.29384	0.087614	0.059828	0.22909	0.14814	0.11728	0.14126	0.18967	0.074937	0.16758	0.16018	0.173	0.10794	0.10806	0.15379	0.15221	0.10344	0.067285	0.19567	0.16406	0.20272	0.072789	0.21673	0.18614	0.21098	0.24216	0.19966	0.25054	0.15618
557.05	0.12406	0.15451	0.19091	0.16488	0.12191	0.097376	0.072571	0.30933	0.094626	0.058124	0.21488	0.12934	0.12611	0.15658	0.16948	0.094385	0.15582	0.14806	0.16011	0.091115	0.088745	0.14873	0.14769	0.11088	0.066075	0.19183	0.14718	0.21525	0.078228	0.20742	0.17118	0.20031	0.24337	0.17298	0.24454	0.14498
558.04	0.11627	0.15937	0.18347	0.16112	0.1152	0.087012	0.063832	0.32675	0.078864	0.044275	0.205	0.12613	0.1057	0.15276	0.14921	0.082612	0.12014	0.13531	0.14762	0.089206	0.062665	0.13638	0.13883	0.11849	0.060329	0.18473	0.14747	0.20159	0.077363	0.20409	0.16586	0.19972	0.2328	0.15391	0.24818	0.14268
559.07	0.12328	0.16798	0.18232	0.16128	0.10232	0.1	0.077803	0.36321	0.081451	0.049881	0.17314	0.11554	0.093037	0.14095	0.13012	0.09358	0.11257	0.15051	0.14641	0.088721	0.064671	0.1275	0.1017	0.11677	0.065507	0.18952	0.14295	0.20137	0.093975	0.19528	0.15765	0.19484	0.21168	0.13453	0.22281	0.1523
560.09	0.11813	0.18093	0.19396	0.16731	0.12614	0.10342	0.08205	0.4135	0.082723	0.067717	0.17547	0.11385	0.099666	0.13259	0.13171	0.091005	0.14847	0.14301	0.15504	0.091546	0.067969	0.13642	0.11905	0.11824	0.094121	0.18771	0.15095	0.19467	0.11032	0.19678	0.15587	0.1994	0.20187	0.12953	0.22315	0.15262
561.09	0.12658	0.20008	0.18302	0.17101	0.12519	0.10138	0.089796	0.45017	0.087553	0.078271	0.15837	0.12534	0.095671	0.12684	0.12705	0.081672	0.14432	0.14231	0.13988	0.083095	0.077302	0.13453	0.11596	0.14333	0.11317	0.1874	0.15177	0.20047	0.10957	0.19158	0.14937	0.18898	0.20204	0.13748	0.21927	0.1755
562.11	0.13795	0.20678	0.16628	0.1804	0.12573	0.11954	0.12363	0.48348	0.09319	0.075684	0.17787	0.14226	0.092671	0.11322	0.12201	0.08306	0.13644	0.13735	0.1395	0.099793	0.083903	0.14846	0.12734	0.1342	0.10579	0.18234	0.13713	0.19618	0.1028	0.18585	0.16673	0.2038	0.19121	0.12921	0.22256	0.17579
563.13	0.1487	0.20417	0.1613	0.17598	0.13947	0.11697	0.15643	0.51673	0.12335	0.098622	0.18568	0.14326	0.10591	0.13843	0.13816	0.093872	0.14988	0.1314	0.14538	0.088722	0.10969	0.16454	0.12875	0.14077	0.10245	0.18499	0.1519	0.18924	0.11255	0.19649	0.17604	0.20447	0.19567	0.12438	0.21853	0.19716
564.13	0.14817	0.20162	0.1625	0.17666	0.12688	0.10609	0.17249	0.53983	0.11913	0.098805	0.21326	0.15075	0.10619	0.13869	0.15379	0.10576	0.15414	0.12428	0.15139	0.085131	0.10375	0.16535	0.14429	0.14711	0.096941	0.19296	0.16895	0.18806	0.10059	0.16795	0.18705	0.2147	0.20969	0.11071	0.21333	0.19741
565.15	0.1631	0.19825	0.15674	0.17917	0.12594	0.11951	0.19852	0.53938	0.13098	0.10205	0.21083	0.15411	0.10021	0.15084	0.14552	0.11007	0.14982	0.12949	0.155	0.06599	0.10261	0.16232	0.15116	0.15081	0.079523	0.19856	0.16279	0.18783	0.091989	0.17382	0.18971	0.206	0.19954	0.093831	0.21489	0.20323
566.17	0.17414	0.18176	0.16877	0.17483	0.11603	0.12156	0.19449	0.54635	0.13596	0.098325	0.2265	0.14079	0.10574	0.1295	0.16154	0.11389	0.13256	0.12041	0.147	0.074815	0.10806	0.16134	0.15777	0.14149	0.063319	0.1906	0.16065	0.19419	0.078664	0.17427	0.18296	0.21832	0.20947	0.071506	0.2177	0.20064
567.17	0.16166	0.17692	0.20166	0.17805	0.11603	0.12169	0.1924	0.5418	0.13903	0.10239	0.21247	0.1404	0.10237	0.12893	0.17739	0.10537	0.14221	0.11493	0.15219	0.069745	0.11191	0.15761	0.13605	0.13942	0.066543	0.17805	0.1773	0.20638	0.086494	0.18047	0.18255	0.20511	0.21861	0.052091	0.21822	0.21109
568.19	0.16012	0.17256	0.20664	0.18747	0.10095	0.1384	0.20378	0.53988	0.13587	0.095302	0.2187	0.13896	0.097276	0.10781	0.17435	0.12654	0.14253	0.1169	0.18105	0.069044	0.11159	0.16663	0.13448	0.1202	0.062864	0.18522	0.181	0.2275	0.061711	0.18038	0.17851	0.19858	0.20956	0.045631	0.2142	0.18872
569.21	0.152	0.16371	0.20159	0.18235	0.11303	0.13661	0.188	0.53087	0.12847	0.095397	0.2165	0.12824	0.094709	0.10569	0.16538	0.10742	0.1427	0.11767	0.1791	0.053686	0.10407	0.16314	0.15675	0.11095	0.060667	0.18055	0.15038	0.22753	0.061325	0.19251	0.15565	0.17921	0.18702	0.040901	0.23261	0.18112
570.2	0.14561	0.16383	0.20126	0.19114	0.11975	0.13894	0.17551	0.52386	0.12837	0.094418	0.20389	0.12474	0.10168	0.11032	0.18536	0.10125	0.12769	0.1097	0.16859	0.067081	0.089945	0.16175	0.14972	0.11633	0.060967	0.19741	0.15287	0.22561	0.076917	0.18668	0.14573	0.17819	0.19327	0.048737	0.22793	0.17122
571.22	0.14883	0.16186	0.19312	0.19435	0.12931	0.15054	0.19884	0.5176	0.13242	0.1102	0.19719	0.14227	0.097639	0.15734	0.18598	0.1163	0.15513	0.12883	0.17689	0.062392	0.082274	0.17737	0.1562	0.12873	0.062545	0.212	0.14814	0.21671	0.083396	0.18883	0.1707	0.17185	0.18735	0.057252	0.2215	0.17988
572.24	0.15362	0.1629	0.18167	0.17752	0.15078	0.13232	0.20359	0.4981	0.14677	0.1103	0.19681	0.13044	0.11198	0.18015	0.17316	0.12798	0.17808	0.14583	0.19484	0.059602	0.10263	0.18677	0.17788	0.12364	0.072908	0.23346	0.12944	0.21006	0.089567	0.18471	0.17405	0.17124	0.19796	0.079682	0.23175	0.16031
573.24	0.14322	0.16639	0.17357	0.17549	0.15572	0.127	0.19946	0.46717	0.14969	0.10928	0.18387	0.12343	0.12015	0.18801	0.18824	0.12784	0.18129	0.1451	0.16997	0.07472	0.10228	0.17659	0.17626	0.1152	0.071037	0.24141	0.13116	0.21386	0.11044	0.17408	0.16678	0.16844	0.19735	0.086194	0.23359	0.16337
574.26	0.14054	0.14046	0.15647	0.15778	0.14669	0.13315	0.22565	0.45271	0.15028	0.11201	0.17858	0.12958	0.12448	0.19642	0.18741	0.12447	0.1816	0.13318	0.16018	0.10641	0.10685	0.17789	0.15112	0.10498	0.083343	0.22705	0.14318	0.20616	0.12054	0.18323	0.16389	0.17948	0.19001	0.09	0.23066	0.1495
575.28	0.13253	0.12163	0.14905	0.16437	0.12691	0.11993	0.23727	0.43585	0.16521	0.11023	0.18373	0.13526	0.12679	0.17181	0.18441	0.1222	0.20308	0.13862	0.16563	0.10653	0.13456	0.18154	0.1474	0.11502	0.09298	0.20184	0.14847	0.20285	0.12283	0.18354	0.17673	0.18884	0.20001	0.094265	0.22233	0.14525
576.28	0.11326	0.10942	0.14725	0.1582	0.13268	0.13136	0.23609	0.42035	0.16176	0.10823	0.17513	0.13005	0.12519	0.14859	0.18041	0.10707	0.18468	0.13569	0.15849	0.11175	0.13526	0.17601	0.1367	0.097537	0.1035	0.17773	0.15177	0.19934	0.11283	0.18142	0.1554	0.16773	0.20014	0.091934	0.22178	0.11699
577.3	0.13097	0.11796	0.14419	0.15641	0.1133	0.15919	0.23527	0.41694	0.161	0.10922	0.18259	0.1526	0.14311	0.14959	0.20858	0.10517	0.1688	0.13819	0.15264	0.12567	0.12178	0.17549	0.13009	0.13631	0.097625	0.17396	0.1759	0.18495	0.12546	0.18129	0.14639	0.165	0.2012	0.10559	0.19846	0.13564
578.32	0.12937	0.10821	0.15746	0.14537	0.12539	0.14791	0.24756	0.40935	0.14978	0.12081	0.18713	0.1744	0.15923	0.14912	0.21393	0.089928	0.16674	0.15152	0.16022	0.12566	0.12541	0.18425	0.13075	0.16226	0.11099	0.15482	0.18401	0.1606	0.14534	0.17759	0.16025	0.16214	0.18096	0.088551	0.1964	0.13882
579.31	0.14267	0.14136	0.16174	0.16211	0.14256	0.15121	0.2254	0.38793	0.1626	0.12106	0.18526	0.18584	0.16848	0.16722	0.21038	0.094109	0.19169	0.19503	0.17875	0.10459	0.14009	0.19092	0.14411	0.18233	0.1053	0.17676	0.19265	0.17259	0.14985	0.17719	0.17834	0.15147	0.17865	0.085558	0.19358	0.15801
580.33	0.1479	0.1588	0.16961	0.16291	0.16327	0.16365	0.2123	0.38393	0.16178	0.14119	0.19743	0.19216	0.18354	0.20915	0.2199	0.12106	0.20839	0.20108	0.18037	0.1256	0.15032	0.20986	0.16908	0.18175	0.12224	0.19735	0.21387	0.18971	0.15853	0.18108	0.17509	0.14999	0.16196	0.10439	0.2105	0.16705
581.35	0.15013	0.1764	0.16889	0.1732	0.15541	0.16512	0.19437	0.35637	0.15196	0.15026	0.20689	0.20837	0.19242	0.23208	0.22194	0.12088	0.22083	0.21351	0.18551	0.12214	0.16152	0.19661	0.18716	0.20067	0.11959	0.22276	0.22228	0.19903	0.17526	0.18801	0.16996	0.15102	0.16419	0.12298	0.22211	0.17964
582.35	0.1348	0.16101	0.17256	0.20014	0.17594	0.17022	0.1713	0.35624	0.1344	0.15659	0.20587	0.20494	0.17232	0.22878	0.21083	0.13842	0.23929	0.21914	0.17732	0.11801	0.15952	0.19305	0.19322	0.18415	0.11898	0.2272	0.23083	0.22148	0.18529	0.1889	0.16524	0.16955	0.13913	0.11856	0.22545	0.16182
583.36	0.13362	0.16184	0.17069	0.20186	0.16686	0.18689	0.14439	0.34536	0.14483	0.16203	0.19943	0.20104	0.15964	0.23899	0.19541	0.13948	0.24057	0.21226	0.18614	0.1094	0.15838	0.18269	0.18183	0.18501	0.10033	0.21852	0.20679	0.2249	0.18048	0.18752	0.15568	0.16331	0.13831	0.14095	0.22149	0.15714
584.38	0.13428	0.14034	0.1879	0.21336	0.19562	0.18179	0.1464	0.35269	0.15426	0.17088	0.20431	0.1941	0.16015	0.23614	0.20905	0.15477	0.24254	0.18575	0.17888	0.1299	0.17011	0.18726	0.17134	0.18795	0.099252	0.21438	0.22257	0.2252	0.18148	0.20117	0.15701	0.1726	0.16123	0.16608	0.2142	0.15246
585.38	0.13145	0.11652	0.20518	0.21508	0.19924	0.17183	0.1559	0.33522	0.13515	0.1739	0.2029	0.19249	0.16279	0.20807	0.22188	0.13683	0.21769	0.19609	0.1886	0.12099	0.1532	0.18273	0.15335	0.19797	0.08124	0.20211	0.21759	0.21745	0.16716	0.19588	0.15036	0.1668	0.15998	0.17571	0.1977	0.15745
586.4	0.15033	0.12796	0.21402	0.23532	0.21085	0.17927	0.17302	0.35194	0.16695	0.19268	0.21798	0.19283	0.17709	0.20978	0.22806	0.16388	0.22901	0.1965	0.21488	0.14173	0.18068	0.22171	0.166	0.20311	0.094722	0.20044	0.20527	0.23939	0.1813	0.20814	0.17569	0.17152	0.17871	0.19529	0.2035	0.18708
587.41	0.14932	0.13531	0.20614	0.21603	0.20786	0.17001	0.181	0.33433	0.19027	0.20516	0.21911	0.18387	0.18975	0.21126	0.23358	0.14227	0.22361	0.18892	0.22225	0.13116	0.20586	0.23042	0.17159	0.19945	0.10292	0.20112	0.18723	0.21292	0.15148	0.19527	0.18898	0.15133	0.20297	0.21818	0.21292	0.19338
588.41	0.15997	0.15747	0.2138	0.2345	0.20803	0.18296	0.17816	0.35632	0.18848	0.21318	0.23364	0.19583	0.20046	0.2126	0.22699	0.15337	0.22322	0.20632	0.21259	0.1541	0.19664	0.24019	0.19433	0.20476	0.12218	0.22831	0.19776	0.21792	0.13684	0.20155	0.20333	0.15385	0.21835	0.24119	0.22265	0.20344
589.43	0.16806	0.19035	0.20446	0.21915	0.17491	0.20353	0.19348	0.35603	0.1798	0.2294	0.23346	0.20301	0.20311	0.2131	0.22749	0.15655	0.1894	0.21009	0.2176	0.1506	0.18545	0.2465	0.20679	0.20173	0.13471	0.22178	0.172	0.21056	0.11794	0.17882	0.21909	0.14357	0.2105	0.26024	0.21789	0.21923
590.42	0.16518	0.20957	0.19479	0.22241	0.1605	0.22	0.18032	0.366	0.18567	0.2246	0.22774	0.20339	0.19253	0.20594	0.20661	0.16317	0.18151	0.1944	0.22502	0.14439	0.20301	0.24316	0.22039	0.17926	0.13546	0.22876	0.15756	0.22336	0.1105	0.17616	0.22343	0.13645	0.21152	0.26194	0.22425	0.21044
591.44	0.15136	0.19901	0.19943	0.19783	0.16453	0.22458	0.16736	0.35055	0.1586	0.20402	0.20587	0.2022	0.18644	0.18185	0.21575	0.14159	0.15403	0.19335	0.21189	0.12893	0.18906	0.21719	0.20447	0.171	0.12966	0.22027	0.17553	0.19033	0.095777	0.15373	0.22756	0.13002	0.19805	0.24865	0.2069	0.18734
592.46	0.15752	0.20641	0.19501	0.20609	0.15191	0.22465	0.15904	0.35426	0.14906	0.20426	0.20474	0.20282	0.17875	0.20528	0.21208	0.15189	0.12125	0.18858	0.20496	0.13301	0.1756	0.19628	0.21769	0.16355	0.13229	0.23344	0.17714	0.20205	0.097803	0.17666	0.21906	0.13449	0.18828	0.22371	0.19954	0.19701
593.45	0.15238	0.19093	0.17337	0.19967	0.14944	0.21453	0.14985	0.33582	0.13976	0.19625	0.20577	0.19446	0.16002	0.22324	0.22038	0.14921	0.097218	0.18606	0.20443	0.12561	0.18282	0.18087	0.20206	0.15773	0.13552	0.21249	0.17519	0.20218	0.087459	0.17184	0.20345	0.14072	0.18259	0.22178	0.19367	0.1953
594.47	0.14967	0.17125	0.18162	0.21857	0.15729	0.2108	0.12896	0.31527	0.13987	0.1904	0.20538	0.1962	0.16298	0.23405	0.23652	0.15943	0.11508	0.19426	0.18473	0.11595	0.18144	0.18062	0.19406	0.15103	0.13472	0.22218	0.1981	0.20458	0.10707	0.1761	0.17221	0.13734	0.17377	0.21104	0.19237	0.18877
595.46	0.15544	0.17428	0.18169	0.2103	0.16137	0.21421	0.13645	0.30501	0.12988	0.18581	0.21265	0.19473	0.15741	0.25666	0.23892	0.1565	0.11585	0.20409	0.17413	0.114	0.16077	0.16762	0.18422	0.15337	0.14422	0.22517	0.20612	0.19353	0.11238	0.1873	0.16955	0.13813	0.15995	0.20684	0.1974	0.19956
596.48	0.17966	0.17731	0.1781	0.22757	0.17588	0.21717	0.14379	0.31064	0.16715	0.18266	0.2238	0.18367	0.16589	0.2856	0.21371	0.17728	0.14461	0.19772	0.18925	0.13339	0.16868	0.18099	0.18754	0.16209	0.16358	0.24625	0.20466	0.2032	0.12516	0.19773	0.17695	0.15121	0.16509	0.229	0.21246	0.20442
597.49	0.18524	0.17663	0.18521	0.23152	0.18327	0.23369	0.14444	0.30404	0.17307	0.17431	0.22101	0.17698	0.1717	0.27906	0.22949	0.17578	0.18044	0.19823	0.20371	0.14261	0.16967	0.1846	0.15717	0.15329	0.16245	0.22827	0.20746	0.1971	0.12298	0.19683	0.1872	0.1556	0.15332	0.23463	0.20644	0.19871
598.49	0.21896	0.18821	0.21793	0.25256	0.21803	0.24304	0.17619	0.3174	0.18485	0.18217	0.22528	0.19127	0.18827	0.28817	0.26527	0.18842	0.20366	0.20972	0.21228	0.1601	0.19374	0.20446	0.19174	0.16885	0.18618	0.25818	0.22811	0.2152	0.13885	0.20657	0.20785	0.17886	0.1625	0.24113	0.22523	0.22129
599.5	0.22277	0.19522	0.22623	0.25235	0.22088	0.25541	0.18165	0.32329	0.20441	0.19661	0.23603	0.19981	0.18509	0.28966	0.27443	0.16616	0.18465	0.21239	0.23118	0.16923	0.21576	0.2091	0.21527	0.18209	0.19289	0.26316	0.23425	0.21215	0.13795	0.224	0.22778	0.17122	0.1634	0.25117	0.23074	0.2295
600.52	0.22451	0.20524	0.22028	0.26312	0.22663	0.2501	0.17167	0.31647	0.22325	0.21407	0.24021	0.21496	0.206	0.3085	0.28917	0.17448	0.20279	0.21958	0.22763	0.18386	0.22266	0.23588	0.22686	0.20166	0.2045	0.26936	0.22822	0.22007	0.17498	0.22869	0.23163	0.1854	0.18887	0.28453	0.22884	0.23695
601.51	0.2144	0.23976	0.24109	0.27124	0.23631	0.25509	0.16507	0.30549	0.22013	0.26546	0.24692	0.22998	0.21684	0.32942	0.34474	0.20056	0.19601	0.24879	0.21903	0.18541	0.22905	0.24239	0.25368	0.20424	0.2141	0.29882	0.25441	0.24146	0.19312	0.23726	0.22284	0.20583	0.20197	0.28484	0.22782	0.24358
602.53	0.21987	0.25261	0.26121	0.29056	0.24628	0.27506	0.19673	0.31294	0.22802	0.28141	0.25849	0.25778	0.23548	0.32402	0.35235	0.21537	0.19834	0.27544	0.23417	0.2022	0.24962	0.25734	0.26896	0.24923	0.24357	0.32142	0.30189	0.26471	0.22344	0.2373	0.2438	0.22119	0.21898	0.28691	0.23329	0.26627
603.52	0.2069	0.26279	0.26491	0.31096	0.23488	0.2897	0.20294	0.30275	0.24667	0.28609	0.26976	0.25917	0.24244	0.31189	0.36035	0.2267	0.19804	0.27832	0.24881	0.19712	0.25877	0.25264	0.26416	0.24959	0.24888	0.31065	0.31483	0.27551	0.23824	0.25963	0.25349	0.20996	0.23584	0.29584	0.2361	0.25744
604.54	0.21301	0.29439	0.27459	0.32403	0.26452	0.3248	0.23102	0.31337	0.2624	0.29461	0.28094	0.27152	0.27236	0.34133	0.35652	0.26486	0.2372	0.30484	0.27129	0.22656	0.27065	0.2616	0.29131	0.26504	0.28039	0.32924	0.33386	0.30241	0.26683	0.27194	0.26185	0.24973	0.26985	0.29915	0.25579	0.2533
605.55	0.23694	0.30194	0.3114	0.33113	0.27753	0.36362	0.25026	0.30985	0.29344	0.32157	0.29772	0.27335	0.28637	0.34927	0.37799	0.30155	0.25458	0.32628	0.29416	0.23667	0.31388	0.25911	0.32457	0.26949	0.29521	0.34113	0.36828	0.30657	0.25533	0.29856	0.28354	0.24929	0.29631	0.3011	0.28057	0.26447
606.55	0.24211	0.28008	0.31561	0.35692	0.27257	0.38013	0.26163	0.30531	0.30866	0.29988	0.29949	0.28741	0.30112	0.33491	0.37983	0.31267	0.28415	0.32571	0.29949	0.25244	0.305	0.27587	0.34105	0.28316	0.30716	0.32801	0.37308	0.31443	0.24661	0.30744	0.29678	0.24654	0.30351	0.30837	0.28868	0.28893
607.56	0.2582	0.2872	0.31462	0.36418	0.31428	0.3962	0.25582	0.30115	0.33414	0.3187	0.32081	0.2811	0.32197	0.38071	0.39646	0.34794	0.30729	0.32982	0.29561	0.26785	0.31783	0.30597	0.38716	0.25598	0.33862	0.35191	0.3574	0.31874	0.27702	0.33486	0.28993	0.25235	0.30143	0.35575	0.31791	0.2849
608.55	0.28337	0.30846	0.31425	0.36934	0.33304	0.4223	0.27657	0.30337	0.35023	0.34416	0.32034	0.29779	0.33023	0.39731	0.38481	0.37096	0.33183	0.36117	0.31531	0.29956	0.34197	0.33516	0.41764	0.26575	0.36226	0.3793	0.36054	0.3096	0.286	0.34864	0.3125	0.27557	0.30157	0.36369	0.31987	0.31802
609.57	0.30222	0.30526	0.31756	0.38899	0.33901	0.42203	0.2797	0.30325	0.36966	0.37124	0.32569	0.3053	0.33501	0.40574	0.41541	0.38656	0.33814	0.37197	0.31892	0.30019	0.34072	0.36663	0.42719	0.28598	0.37121	0.3887	0.37192	0.31159	0.29099	0.35295	0.31183	0.2724	0.31669	0.38453	0.33188	0.35304
610.58	0.3158	0.31281	0.29734	0.40271	0.33759	0.41258	0.28533	0.31046	0.35347	0.37303	0.31846	0.30796	0.33368	0.42554	0.41488	0.38173	0.32134	0.36987	0.32504	0.29251	0.33201	0.38305	0.43554	0.28889	0.36498	0.39766	0.36365	0.31844	0.2963	0.32536	0.31824	0.2928	0.30427	0.38066	0.32199	0.35225
611.57	0.33633	0.34318	0.30359	0.40831	0.33688	0.40661	0.30163	0.32403	0.35664	0.40267	0.34193	0.30541	0.32532	0.4451	0.39872	0.37572	0.31464	0.36817	0.34956	0.30258	0.34237	0.40216	0.44143	0.28505	0.35879	0.40701	0.36639	0.30795	0.32303	0.3263	0.33736	0.30582	0.29704	0.39722	0.33622	0.35217
612.59	0.33331	0.3532	0.33023	0.41495	0.31822	0.40342	0.33031	0.33273	0.36116	0.41731	0.3355	0.31476	0.31999	0.46913	0.41621	0.36573	0.30807	0.37745	0.36841	0.31051	0.36359	0.41902	0.44422	0.29853	0.34815	0.4285	0.37603	0.30749	0.29856	0.30767	0.36103	0.32194	0.31974	0.39191	0.33831	0.3731
613.58	0.32786	0.34141	0.33369	0.39503	0.33169	0.40799	0.29834	0.32769	0.34656	0.41661	0.33265	0.3012	0.33304	0.47344	0.42417	0.3605	0.30063	0.36078	0.34549	0.307	0.33099	0.42509	0.44033	0.30029	0.34044	0.41344	0.39094	0.2993	0.30073	0.29001	0.31832	0.30726	0.30381	0.405	0.34555	0.36168
614.6	0.30575	0.33934	0.33433	0.38342	0.33062	0.41027	0.29432	0.31983	0.31585	0.40451	0.33554	0.29293	0.33181	0.46692	0.40605	0.37314	0.29608	0.36123	0.33945	0.30691	0.31757	0.41535	0.43462	0.26634	0.34342	0.40876	0.35437	0.29159	0.2994	0.29369	0.31792	0.30997	0.28298	0.39279	0.34075	0.34372
615.59	0.29018	0.30436	0.33794	0.37699	0.36111	0.42419	0.30154	0.32539	0.31674	0.39553	0.33354	0.27932	0.3239	0.4464	0.40628	0.36794	0.30602	0.36662	0.32992	0.32142	0.30147	0.41835	0.43157	0.28429	0.36653	0.39523	0.34858	0.27997	0.29425	0.30172	0.3143	0.30992	0.2814	0.40081	0.35416	0.33881
616.6	0.28029	0.28725	0.34197	0.36205	0.38126	0.40643	0.29113	0.32511	0.29988	0.3713	0.32475	0.28234	0.33135	0.42708	0.40907	0.3636	0.30779	0.36801	0.31684	0.31502	0.31291	0.39584	0.4127	0.28794	0.37756	0.38616	0.34392	0.2784	0.28565	0.26912	0.29841	0.30777	0.27806	0.38015	0.34872	0.33869
617.61	0.28194	0.26881	0.31675	0.343	0.36346	0.40231	0.28113	0.30245	0.27761	0.34582	0.32706	0.27949	0.29743	0.39053	0.3575	0.34565	0.29038	0.35117	0.30433	0.28902	0.2692	0.35685	0.39102	0.28328	0.34902	0.35127	0.32643	0.26481	0.27069	0.26353	0.28057	0.28437	0.2823	0.3603	0.34972	0.32712
618.61	0.26714	0.25426	0.28084	0.34374	0.34628	0.37258	0.29875	0.29072	0.29251	0.33211	0.33057	0.27011	0.27835	0.38964	0.33047	0.32987	0.28834	0.33275	0.30307	0.25779	0.27341	0.33862	0.37473	0.25987	0.33553	0.35151	0.27061	0.26831	0.2823	0.24655	0.29099	0.27937	0.30318	0.33619	0.34311	0.3103
619.62	0.28866	0.26514	0.27958	0.34673	0.36925	0.35272	0.31197	0.30983	0.33577	0.32769	0.32889	0.2605	0.27335	0.38789	0.32852	0.3125	0.29518	0.31605	0.31182	0.26781	0.30314	0.3323	0.37449	0.27174	0.32329	0.35418	0.28258	0.2668	0.28738	0.22197	0.30252	0.28997	0.32306	0.35229	0.34334	0.31313
620.61	0.28382	0.29597	0.27112	0.3265	0.35598	0.32128	0.32333	0.30777	0.34257	0.31396	0.32659	0.26068	0.27914	0.38137	0.3161	0.30427	0.2916	0.31124	0.31601	0.27542	0.31487	0.32755	0.3592	0.2273	0.295	0.35615	0.28082	0.24812	0.28448	0.20137	0.30112	0.28117	0.31829	0.334	0.32938	0.31367
621.62	0.29384	0.29521	0.26343	0.32123	0.35301	0.31615	0.34359	0.31193	0.36404	0.32288	0.3203	0.25548	0.28644	0.39798	0.31816	0.28738	0.29556	0.32794	0.33126	0.26739	0.31126	0.34116	0.37643	0.21563	0.29763	0.34533	0.27679	0.2449	0.27135	0.22601	0.29956	0.27518	0.31212	0.32875	0.33429	0.31323
622.61	0.29324	0.30886	0.28508	0.33987	0.39661	0.30732	0.36692	0.3411	0.36806	0.34401	0.31683	0.26285	0.30445	0.39643	0.36022	0.31071	0.307	0.34338	0.33454	0.26683	0.31979	0.36517	0.38036	0.23439	0.30101	0.34215	0.28973	0.25142	0.3067	0.23937	0.3082	0.27335	0.30195	0.3375	0.31976	0.31463
623.63	0.30527	0.33301	0.31607	0.34979	0.40753	0.30921	0.3833	0.36581	0.364	0.37855	0.31647	0.27872	0.31706	0.42657	0.38458	0.31953	0.33084	0.35446	0.35305	0.28176	0.32466	0.38049	0.41427	0.26059	0.32184	0.36608	0.32957	0.25017	0.29611	0.25811	0.33197	0.27535	0.30442	0.348	0.32642	0.33058
624.62	0.29564	0.34578	0.3258	0.36573	0.39183	0.31934	0.4004	0.36484	0.35149	0.39646	0.31746	0.28823	0.30959	0.438	0.37506	0.32941	0.31782	0.34455	0.3595	0.27802	0.31781	0.38653	0.42393	0.26786	0.32701	0.36648	0.33782	0.25627	0.28479	0.25425	0.35272	0.25959	0.29051	0.32503	0.32654	0.32327
625.63	0.31591	0.37156	0.34832	0.39038	0.40505	0.31652	0.40656	0.38137	0.37635	0.42224	0.33321	0.32108	0.3124	0.48009	0.38868	0.34003	0.32168	0.32612	0.3739	0.27374	0.3362	0.38954	0.44369	0.29509	0.35025	0.38306	0.35985	0.28368	0.3121	0.26002	0.35972	0.26048	0.3277	0.34755	0.33518	0.33796
626.64	0.32556	0.39351	0.35443	0.41949	0.42605	0.34598	0.41789	0.39819	0.39701	0.4386	0.34211	0.345	0.31101	0.49359	0.39097	0.37175	0.32488	0.30616	0.38263	0.28862	0.34765	0.37575	0.43059	0.33082	0.34653	0.40226	0.36608	0.3034	0.32416	0.26497	0.38459	0.26983	0.35009	0.37337	0.31256	0.35701
627.63	0.32572	0.41495	0.35066	0.41644	0.42209	0.35707	0.40064	0.39295	0.42397	0.46124	0.34569	0.3429	0.31487	0.47897	0.3695	0.36211	0.31124	0.306	0.36818	0.30504	0.36401	0.38691	0.42841	0.31309	0.36594	0.42152	0.36624	0.30966	0.31364	0.25355	0.37263	0.28432	0.36747	0.39533	0.32391	0.34885
628.64	0.33091	0.42197	0.36538	0.42721	0.45939	0.35626	0.40993	0.41286	0.47233	0.45386	0.35501	0.34919	0.31787	0.46982	0.38196	0.37605	0.31463	0.31126	0.37103	0.31938	0.39848	0.37662	0.43998	0.30551	0.35818	0.42301	0.37742	0.3271	0.35684	0.24524	0.36538	0.30458	0.39019	0.38138	0.3332	0.3536
629.63	0.34312	0.41867	0.3657	0.44091	0.47651	0.36833	0.40079	0.41739	0.48748	0.4677	0.35633	0.37043	0.32451	0.4598	0.40366	0.3968	0.32097	0.33192	0.36979	0.31787	0.40897	0.38114	0.43753	0.32174	0.37286	0.44578	0.39137	0.33948	0.38212	0.28146	0.35784	0.31421	0.41817	0.41009	0.34836	0.37013
630.65	0.3521	0.41134	0.37278	0.45263	0.49514	0.40019	0.39855	0.41412	0.48754	0.48569	0.36596	0.37148	0.3304	0.43578	0.40374	0.41212	0.34162	0.33583	0.35647	0.31962	0.39732	0.38768	0.45894	0.33723	0.3698	0.45522	0.37829	0.34719	0.38868	0.28806	0.37275	0.30572	0.40562	0.40375	0.36379	0.37708
631.64	0.35379	0.41149	0.3831	0.44394	0.50412	0.41441	0.4104	0.41873	0.48941	0.47633	0.3795	0.36471	0.32094	0.42073	0.40855	0.42539	0.34309	0.33593	0.33184	0.31841	0.39479	0.3993	0.49261	0.30727	0.37473	0.45435	0.38906	0.33085	0.40332	0.30506	0.38287	0.29922	0.40475	0.39176	0.39925	0.3518
632.65	0.37175	0.4211	0.40748	0.44958	0.52582	0.41321	0.4514	0.42239	0.49619	0.45916	0.38421	0.3718	0.32963	0.45119	0.42529	0.42052	0.36944	0.33731	0.36323	0.31028	0.39367	0.38856	0.50828	0.32802	0.38387	0.44885	0.40962	0.33415	0.43832	0.3178	0.41564	0.29703	0.38625	0.37851	0.40799	0.37423
633.64	0.37968	0.44554	0.40497	0.46438	0.52877	0.43509	0.46632	0.41207	0.47591	0.45891	0.38464	0.36922	0.31962	0.47078	0.40596	0.42495	0.3566	0.33425	0.35494	0.28892	0.38659	0.40014	0.49148	0.34009	0.391	0.45781	0.40589	0.33725	0.41418	0.32405	0.42555	0.29361	0.37805	0.39438	0.41506	0.36567
634.65	0.40299	0.45754	0.4058	0.44286	0.55114	0.43877	0.48393	0.41199	0.47009	0.45039	0.40204	0.36804	0.32307	0.49831	0.4165	0.40782	0.37497	0.3219	0.35863	0.27395	0.39134	0.39079	0.51203	0.3122	0.37356	0.44999	0.404	0.32868	0.43542	0.29607	0.44194	0.2904	0.36981	0.39805	0.41696	0.36095
635.64	0.39271	0.47748	0.41099	0.45056	0.56371	0.44665	0.51676	0.41996	0.49185	0.44718	0.40201	0.36379	0.31438	0.51886	0.41453	0.40546	0.35906	0.34508	0.37659	0.26679	0.38957	0.37519	0.50183	0.30562	0.37761	0.44457	0.42095	0.32651	0.43387	0.30162	0.44186	0.30423	0.36888	0.39313	0.41394	0.36073
636.65	0.39411	0.50143	0.42144	0.45524	0.56281	0.45299	0.51012	0.39955	0.47052	0.45379	0.40622	0.36615	0.31182	0.5519	0.42459	0.3975	0.36874	0.35073	0.38451	0.2648	0.41009	0.37395	0.4989	0.3152	0.3882	0.47557	0.4314	0.34081	0.4333	0.28904	0.42439	0.30291	0.36841	0.38104	0.41747	0.37289
637.66	0.38933	0.50375	0.39505	0.46931	0.56671	0.46998	0.50155	0.38926	0.4516	0.45558	0.40578	0.37524	0.30021	0.56179	0.40269	0.42547	0.35818	0.36075	0.36383	0.2667	0.40557	0.37208	0.48338	0.32311	0.39878	0.48673	0.41334	0.34424	0.42096	0.28705	0.40549	0.29313	0.37247	0.37919	0.40933	0.37902
638.65	0.3872	0.47929	0.41647	0.45532	0.55004	0.47065	0.49852	0.38074	0.44406	0.46044	0.40241	0.37703	0.3111	0.53075	0.416	0.43481	0.35536	0.35988	0.35494	0.26829	0.39343	0.3795	0.47238	0.32819	0.38867	0.48187	0.42154	0.33598	0.42142	0.29665	0.38167	0.28822	0.3525	0.37152	0.40216	0.39326
639.66	0.36961	0.48083	0.43452	0.44437	0.52852	0.47603	0.48777	0.38232	0.45889	0.46843	0.39153	0.38402	0.2978	0.49951	0.39914	0.41883	0.32674	0.36457	0.35584	0.28643	0.40289	0.38369	0.44937	0.34342	0.39804	0.48057	0.41657	0.33536	0.39365	0.30667	0.35619	0.2981	0.34702	0.34384	0.39482	0.38569
640.65	0.34962	0.46974	0.41884	0.43309	0.52507	0.46935	0.45515	0.36526	0.43903	0.44874	0.3771	0.37163	0.30841	0.48398	0.40669	0.43905	0.32551	0.34895	0.32646	0.28145	0.42093	0.3951	0.43076	0.34298	0.39889	0.46404	0.41913	0.34028	0.38098	0.3294	0.33048	0.28811	0.3466	0.33224	0.37887	0.37158
641.66	0.3252	0.42492	0.39394	0.41433	0.52142	0.46564	0.44986	0.36004	0.44948	0.45984	0.37181	0.36096	0.30539	0.45004	0.39042	0.41081	0.28517	0.34817	0.32823	0.27363	0.39407	0.38469	0.40795	0.34439	0.39208	0.43162	0.39578	0.3185	0.37731	0.32917	0.3165	0.28511	0.34658	0.33791	0.35617	0.35424
642.65	0.30317	0.40206	0.38724	0.40191	0.49454	0.43124	0.42767	0.33657	0.43627	0.45617	0.3601	0.34001	0.30435	0.42452	0.40953	0.38951	0.27319	0.31942	0.32277	0.25694	0.37902	0.36942	0.39575	0.31294	0.35322	0.40712	0.38565	0.31442	0.35494	0.30629	0.29623	0.27295	0.35823	0.31052	0.32969	0.31892
643.66	0.28802	0.39287	0.3604	0.3949	0.47355	0.42092	0.40629	0.31424	0.41938	0.45361	0.36111	0.33651	0.30503	0.41493	0.40088	0.37722	0.27306	0.32612	0.31975	0.2683	0.36766	0.34903	0.40048	0.3024	0.36479	0.39342	0.37526	0.31938	0.34528	0.29548	0.31084	0.2596	0.3646	0.31928	0.31067	0.30273
644.64	0.27045	0.36515	0.33954	0.39837	0.44971	0.40659	0.40184	0.28884	0.37505	0.43278	0.34674	0.32753	0.31604	0.41228	0.41578	0.38388	0.28398	0.33511	0.30158	0.25845	0.34075	0.31978	0.39834	0.30917	0.37324	0.38022	0.38713	0.30968	0.33683	0.28566	0.31924	0.25473	0.35015	0.32754	0.29873	0.31565
645.65	0.28399	0.34642	0.33869	0.38096	0.40962	0.39157	0.39332	0.26358	0.34423	0.42198	0.33511	0.31115	0.29113	0.40858	0.40619	0.32703	0.25949	0.33236	0.29884	0.25236	0.30109	0.28648	0.38552	0.29844	0.36135	0.3905	0.37651	0.27568	0.3223	0.26376	0.32416	0.24982	0.33613	0.3131	0.28152	0.28767
646.64	0.27833	0.34768	0.32499	0.3661	0.38629	0.3758	0.37932	0.24749	0.30435	0.39845	0.30552	0.30289	0.27589	0.40845	0.4177	0.33057	0.26208	0.32927	0.29011	0.22422	0.29103	0.27438	0.36562	0.28465	0.35277	0.39081	0.37838	0.27314	0.31001	0.26145	0.3225	0.24408	0.31904	0.30703	0.26524	0.27199
647.65	0.27695	0.32812	0.32059	0.33643	0.37883	0.37912	0.36832	0.24379	0.28754	0.39275	0.30498	0.28533	0.25448	0.38494	0.39278	0.30974	0.24411	0.33061	0.28091	0.22883	0.29614	0.26994	0.37277	0.27684	0.3664	0.38994	0.37243	0.25387	0.30401	0.26547	0.33723	0.23701	0.28301	0.30476	0.28299	0.26113
648.64	0.275	0.3199	0.31313	0.32152	0.38344	0.38281	0.37449	0.22624	0.28602	0.39696	0.30087	0.27023	0.24636	0.39564	0.39324	0.30425	0.24195	0.31781	0.30717	0.21468	0.31486	0.26213	0.36147	0.25905	0.34011	0.38785	0.37344	0.24389	0.29833	0.26214	0.34126	0.23884	0.28792	0.29374	0.28386	0.2515
649.65	0.26657	0.33801	0.29957	0.30215	0.38163	0.38014	0.36523	0.20551	0.28901	0.38727	0.28833	0.24419	0.23105	0.39245	0.36323	0.28291	0.22969	0.30126	0.30587	0.19291	0.30246	0.27048	0.33201	0.21768	0.30653	0.38302	0.36056	0.24318	0.28042	0.27453	0.33082	0.2197	0.27886	0.27432	0.26566	0.218
650.63	0.24803	0.31594	0.29224	0.28243	0.37539	0.38448	0.34736	0.20156	0.28354	0.3891	0.27058	0.23186	0.22601	0.37282	0.34849	0.30301	0.25202	0.3165	0.30099	0.194	0.30214	0.27864	0.32535	0.20979	0.28818	0.36233	0.33126	0.24028	0.27621	0.27743	0.31863	0.22355	0.26247	0.26388	0.25999	0.21753
651.64	0.24807	0.30788	0.29661	0.28164	0.36478	0.38501	0.33962	0.20065	0.29438	0.36733	0.2756	0.21913	0.22768	0.36687	0.31904	0.31204	0.26991	0.33304	0.31346	0.21013	0.3109	0.27676	0.31951	0.20595	0.28092	0.35842	0.32509	0.24695	0.2691	0.27327	0.31121	0.21168	0.26523	0.23926	0.25729	0.21192
652.63	0.23971	0.30149	0.29561	0.28301	0.36557	0.37312	0.32339	0.19532	0.29376	0.35963	0.25672	0.22346	0.22811	0.37803	0.30574	0.32673	0.2924	0.33892	0.31181	0.20143	0.2924	0.27162	0.31404	0.2095	0.28681	0.3686	0.32738	0.2424	0.28063	0.28149	0.2961	0.21843	0.27042	0.24268	0.24362	0.21374
653.64	0.22421	0.28449	0.29342	0.2741	0.35209	0.36349	0.30824	0.19226	0.28972	0.34557	0.24049	0.22464	0.20628	0.36801	0.29724	0.29724	0.28563	0.35812	0.29138	0.17612	0.27317	0.2654	0.30703	0.2159	0.28786	0.36029	0.30229	0.22024	0.27095	0.28448	0.26772	0.21168	0.24768	0.22783	0.24203	0.19991
654.62	0.21759	0.2473	0.29915	0.26582	0.35005	0.35611	0.29476	0.1827	0.27715	0.34452	0.2427	0.20861	0.20287	0.36775	0.29781	0.32188	0.27622	0.36178	0.27231	0.16966	0.27672	0.26206	0.31713	0.21472	0.28843	0.36214	0.29493	0.21878	0.28039	0.26741	0.25642	0.21265	0.25257	0.2218	0.24865	0.19533
655.63	0.21829	0.25115	0.30584	0.28822	0.36611	0.3594	0.30646	0.1795	0.29417	0.34292	0.24962	0.21942	0.21049	0.3723	0.29802	0.32945	0.27795	0.3516	0.27327	0.16445	0.31136	0.25568	0.30056	0.22139	0.30096	0.36629	0.31277	0.23347	0.2971	0.26112	0.26087	0.20281	0.25507	0.23206	0.25655	0.21681
656.62	0.20885	0.22832	0.29622	0.27925	0.37223	0.34976	0.31251	0.15663	0.27871	0.34872	0.22854	0.21114	0.19105	0.36447	0.30683	0.29801	0.25121	0.34602	0.25152	0.14391	0.2741	0.24178	0.30231	0.20705	0.29382	0.35063	0.30088	0.21773	0.29261	0.25698	0.25584	0.20405	0.23	0.2366	0.26132	0.21991
657.63	0.21178	0.22376	0.2863	0.2791	0.34832	0.36854	0.33693	0.1474	0.29217	0.34995	0.24194	0.20645	0.19752	0.34786	0.30963	0.28531	0.23678	0.33115	0.25396	0.14123	0.28744	0.24025	0.2898	0.21797	0.26218	0.33418	0.28117	0.22621	0.2717	0.24302	0.25987	0.20028	0.23851	0.22227	0.2759	0.22783
658.61	0.20298	0.23161	0.26841	0.28605	0.32997	0.35808	0.2988	0.14168	0.26592	0.34814	0.24808	0.19921	0.19268	0.33272	0.28724	0.29239	0.21684	0.32535	0.22469	0.16831	0.27078	0.23406	0.28908	0.21109	0.25013	0.3269	0.26851	0.21888	0.27301	0.23832	0.26591	0.18895	0.22922	0.19455	0.26486	0.22983
659.62	0.19875	0.23104	0.27175	0.29377	0.33796	0.35328	0.30598	0.16352	0.27823	0.34325	0.2447	0.2122	0.18765	0.33267	0.27052	0.2789	0.2293	0.30969	0.22948	0.18221	0.28041	0.23664	0.29249	0.22766	0.26323	0.32313	0.25952	0.22245	0.28835	0.24128	0.25707	0.19413	0.25055	0.19381	0.26054	0.23858
660.61	0.18002	0.23858	0.25744	0.27725	0.31653	0.34976	0.29644	0.15583	0.26888	0.34436	0.26761	0.20945	0.18444	0.33778	0.274	0.23892	0.20637	0.31678	0.22682	0.17508	0.24449	0.2333	0.32725	0.21436	0.25427	0.33283	0.25686	0.20372	0.27722	0.24862	0.25036	0.19678	0.25614	0.19006	0.27284	0.21936
661.62	0.18913	0.25351	0.27308	0.29113	0.32796	0.35515	0.2923	0.16738	0.27542	0.35825	0.28673	0.21445	0.19576	0.33813	0.26739	0.26579	0.22679	0.31851	0.23104	0.199	0.26817	0.24626	0.32884	0.23806	0.26461	0.3333	0.26978	0.21649	0.29002	0.24222	0.26506	0.20303	0.27646	0.20125	0.26807	0.22656
662.6	0.1856	0.2602	0.28873	0.30016	0.33287	0.3425	0.2962	0.16364	0.28272	0.35613	0.27744	0.21488	0.19675	0.3448	0.28418	0.27906	0.22437	0.32891	0.2389	0.19896	0.26078	0.2451	0.32587	0.22756	0.2681	0.33358	0.3044	0.2226	0.30213	0.24641	0.26882	0.21775	0.28613	0.22322	0.25283	0.21962
663.61	0.20087	0.26276	0.33561	0.30455	0.36131	0.34293	0.35324	0.15871	0.30215	0.36666	0.25751	0.21449	0.19703	0.3495	0.32312	0.28999	0.23799	0.32113	0.27492	0.20775	0.29348	0.26637	0.31517	0.2331	0.29205	0.32646	0.3555	0.24285	0.31197	0.24444	0.28337	0.21655	0.30748	0.2529	0.25341	0.22429
664.59	0.20426	0.26783	0.337	0.32845	0.34544	0.33797	0.35539	0.14134	0.28707	0.3677	0.26001	0.19809	0.19192	0.33028	0.3547	0.28301	0.22298	0.33414	0.28991	0.19765	0.28781	0.25255	0.31796	0.22603	0.28426	0.30626	0.37687	0.2357	0.28792	0.24597	0.29253	0.21809	0.27999	0.24856	0.26061	0.2137
665.6	0.23949	0.2823	0.37173	0.35145	0.37314	0.32819	0.37231	0.15289	0.28879	0.383	0.25954	0.19662	0.19742	0.34845	0.37464	0.32504	0.23896	0.33164	0.30315	0.21369	0.28411	0.26833	0.30716	0.22382	0.3066	0.30546	0.38404	0.26855	0.30965	0.23911	0.32732	0.22598	0.28672	0.26011	0.26559	0.2189
666.59	0.23139	0.2877	0.3748	0.3508	0.34954	0.29828	0.36399	0.14774	0.30404	0.39099	0.24894	0.19756	0.1999	0.34782	0.37004	0.30468	0.22542	0.31589	0.2967	0.2095	0.29528	0.25509	0.30375	0.20687	0.29701	0.30714	0.3742	0.2615	0.30679	0.24655	0.30967	0.22262	0.29043	0.24231	0.26579	0.21434
667.57	0.23919	0.28151	0.38755	0.35628	0.35964	0.29849	0.34318	0.1703	0.30003	0.39529	0.27214	0.21304	0.19657	0.35617	0.37901	0.29971	0.23746	0.31054	0.28878	0.22018	0.30478	0.26652	0.33489	0.2225	0.31416	0.30221	0.36868	0.25782	0.31172	0.24121	0.29953	0.21195	0.29118	0.23871	0.28009	0.22702
668.58	0.25175	0.28136	0.37322	0.37219	0.3543	0.31662	0.3213	0.19443	0.32945	0.39516	0.28375	0.22781	0.21564	0.36613	0.35957	0.3157	0.25515	0.33935	0.29681	0.21699	0.30681	0.25817	0.33561	0.24049	0.30468	0.31394	0.35589	0.27234	0.34196	0.27828	0.3123	0.23151	0.31479	0.25455	0.28908	0.23085
669.56	0.2821	0.29363	0.39137	0.37831	0.37452	0.34525	0.3359	0.20931	0.36834	0.42029	0.31247	0.25316	0.24725	0.38949	0.35846	0.32295	0.27151	0.35845	0.31972	0.24967	0.32409	0.28514	0.34562	0.2769	0.33178	0.34282	0.35745	0.28983	0.36847	0.30365	0.34571	0.24054	0.31859	0.28163	0.30508	0.26678
670.57	0.28466	0.30284	0.388	0.39136	0.37144	0.35395	0.34999	0.22189	0.3836	0.43075	0.32784	0.27306	0.25156	0.39933	0.35013	0.33352	0.26494	0.37001	0.33512	0.26717	0.36736	0.29937	0.34779	0.29681	0.33223	0.33444	0.36539	0.29482	0.35383	0.3204	0.34844	0.24108	0.33506	0.29259	0.30164	0.29592
671.55	0.31577	0.34432	0.40015	0.4209	0.41586	0.40374	0.3821	0.25064	0.40207	0.45723	0.35812	0.28799	0.27708	0.43739	0.37876	0.37809	0.27442	0.39112	0.3605	0.30043	0.38643	0.3327	0.37582	0.32951	0.36172	0.34418	0.39209	0.3158	0.38847	0.32849	0.38009	0.26188	0.36371	0.33641	0.32777	0.32182
672.56	0.32374	0.38766	0.39046	0.43108	0.42808	0.43064	0.384	0.25288	0.43024	0.46563	0.34248	0.27628	0.29762	0.45852	0.36332	0.3965	0.27263	0.41645	0.36598	0.31901	0.42999	0.33968	0.38155	0.33735	0.36882	0.35924	0.38034	0.33377	0.3955	0.36447	0.4126	0.26329	0.3693	0.33238	0.3264	0.33484
673.54	0.33352	0.42398	0.41101	0.43636	0.45181	0.45684	0.419	0.27293	0.44264	0.4771	0.37996	0.2784	0.31736	0.49768	0.38633	0.39256	0.26922	0.39362	0.36724	0.35564	0.42823	0.35708	0.42611	0.35293	0.38607	0.37649	0.37959	0.34866	0.38115	0.34708	0.41998	0.27149	0.37107	0.34086	0.33516	0.35644
674.55	0.34313	0.45749	0.43234	0.46555	0.48864	0.46671	0.42649	0.29341	0.44889	0.47984	0.38454	0.28382	0.3312	0.52994	0.40399	0.4364	0.28185	0.4004	0.35583	0.38159	0.43855	0.35421	0.4291	0.35803	0.38015	0.39367	0.39488	0.36037	0.40378	0.35725	0.41039	0.2878	0.40899	0.34641	0.35217	0.365
675.53	0.34973	0.45922	0.44065	0.482	0.50999	0.49546	0.44698	0.30219	0.45161	0.49628	0.37794	0.28272	0.34884	0.54375	0.4349	0.43303	0.31292	0.40977	0.36119	0.39993	0.45025	0.35418	0.44445	0.37371	0.39164	0.42469	0.41609	0.36591	0.4291	0.37317	0.40612	0.30151	0.41561	0.36242	0.36725	0.36649
676.54	0.35278	0.47679	0.45927	0.50007	0.52352	0.51127	0.4692	0.31344	0.46834	0.50683	0.37991	0.28303	0.35459	0.5628	0.44593	0.43944	0.33752	0.41372	0.37538	0.40448	0.48969	0.36287	0.45057	0.37517	0.39521	0.44047	0.44279	0.3823	0.44063	0.39294	0.41958	0.30388	0.43042	0.3685	0.3632	0.36457
677.52	0.38157	0.49356	0.49188	0.53186	0.54423	0.53144	0.50847	0.34255	0.49317	0.534	0.40655	0.31454	0.38125	0.60709	0.47398	0.47707	0.36395	0.42899	0.41008	0.41867	0.50319	0.36714	0.448	0.39041	0.43854	0.47645	0.4892	0.39749	0.4729	0.40021	0.44302	0.32685	0.459	0.40916	0.37889	0.39332
678.5	0.40353	0.50535	0.49695	0.55283	0.54928	0.55014	0.51128	0.35583	0.50306	0.54827	0.39293	0.33472	0.38715	0.63303	0.48813	0.51979	0.38411	0.44994	0.413	0.4175	0.52164	0.37799	0.44357	0.39218	0.449	0.49815	0.49777	0.4132	0.48461	0.41871	0.45017	0.34365	0.4647	0.42747	0.38664	0.40636
679.51	0.42651	0.52571	0.51758	0.57523	0.5589	0.58224	0.54985	0.39037	0.53285	0.57288	0.39593	0.36447	0.40751	0.67441	0.53791	0.55191	0.41928	0.46429	0.45392	0.43197	0.544	0.42997	0.46948	0.41324	0.46609	0.51958	0.5179	0.43077	0.5216	0.4308	0.49296	0.35374	0.49243	0.48107	0.38748	0.42581
680.49	0.45316	0.56617	0.53406	0.58456	0.5815	0.58529	0.57641	0.418	0.56698	0.58648	0.41482	0.38001	0.42494	0.69226	0.5374	0.58516	0.44085	0.45438	0.47898	0.46117	0.56965	0.45875	0.49542	0.41989	0.496	0.53076	0.52179	0.44016	0.57482	0.43677	0.5247	0.38378	0.51319	0.50171	0.3901	0.44018
681.5	0.47573	0.58012	0.56441	0.59233	0.59248	0.60774	0.58306	0.44363	0.57807	0.59544	0.43211	0.41628	0.45052	0.71983	0.58908	0.62448	0.46048	0.46906	0.51265	0.47535	0.58668	0.49052	0.53123	0.46173	0.53034	0.5538	0.54457	0.45593	0.59599	0.46736	0.54004	0.40892	0.52079	0.53821	0.42485	0.47529
682.48	0.48694	0.58935	0.586	0.60971	0.59971	0.64674	0.57513	0.46316	0.58613	0.61071	0.43751	0.4203	0.45773	0.716	0.60648	0.63908	0.4638	0.47949	0.51575	0.49832	0.58925	0.52675	0.56177	0.48549	0.52015	0.54805	0.5441	0.45835	0.60287	0.49219	0.55464	0.42907	0.52218	0.54543	0.43089	0.48806
683.49	0.5006	0.58994	0.60457	0.62338	0.6246	0.63132	0.59418	0.47699	0.59353	0.63629	0.47531	0.43992	0.48111	0.71556	0.63377	0.65411	0.48473	0.48988	0.55405	0.51851	0.61985	0.55148	0.59973	0.51263	0.53431	0.53472	0.57087	0.45949	0.64107	0.52149	0.56612	0.42708	0.54644	0.57668	0.45149	0.51683
684.47	0.50177	0.58845	0.59456	0.60777	0.63305	0.62869	0.58032	0.4571	0.60387	0.64068	0.49226	0.44319	0.47803	0.70474	0.60869	0.62035	0.47698	0.48835	0.56062	0.51175	0.63539	0.53446	0.62532	0.51864	0.53944	0.5201	0.56731	0.44789	0.62889	0.54306	0.57411	0.41881	0.53223	0.56231	0.44617	0.52947
685.45	0.49488	0.57249	0.60917	0.62254	0.63019	0.65648	0.58075	0.45003	0.60493	0.64137	0.49823	0.45761	0.48528	0.71877	0.62283	0.63623	0.46491	0.5319	0.56842	0.50765	0.62488	0.53376	0.64368	0.55735	0.53948	0.53256	0.57634	0.458	0.61307	0.57033	0.58631	0.40638	0.53822	0.57169	0.45479	0.54581
686.46	0.4865	0.53609	0.60336	0.61339	0.6232	0.63981	0.5697	0.44312	0.59484	0.64171	0.49386	0.44811	0.48344	0.69947	0.60596	0.61437	0.45917	0.5445	0.54584	0.52002	0.60361	0.52282	0.63999	0.54514	0.5137	0.53043	0.53669	0.43697	0.60953	0.57316	0.59092	0.39558	0.53154	0.54477	0.4391	0.53329
687.44	0.4848	0.52823	0.59542	0.61203	0.64869	0.61858	0.59735	0.44234	0.59709	0.64184	0.49943	0.4597	0.4835	0.71303	0.6287	0.60996	0.48432	0.55312	0.56262	0.53462	0.61748	0.52896	0.62909	0.55097	0.51535	0.52854	0.5347	0.44055	0.63455	0.57423	0.59709	0.4129	0.55056	0.54443	0.4426	0.52168
688.44	0.48155	0.54194	0.57986	0.60343	0.66631	0.63367	0.59827	0.44176	0.59524	0.62857	0.48214	0.4395	0.47362	0.72237	0.61364	0.59309	0.47057	0.56855	0.54863	0.54839	0.59286	0.5233	0.61449	0.52525	0.5223	0.54097	0.51529	0.44014	0.63345	0.57067	0.61232	0.42598	0.53912	0.54256	0.44843	0.48703
689.42	0.46637	0.50705	0.56771	0.59721	0.66981	0.62245	0.57426	0.43818	0.58388	0.63452	0.46963	0.42471	0.47009	0.71313	0.59095	0.59978	0.48004	0.56268	0.50553	0.54335	0.55586	0.52656	0.59974	0.51276	0.51459	0.51465	0.4942	0.43169	0.62997	0.5579	0.58618	0.42909	0.53227	0.53321	0.4575	0.45827
690.43	0.46766	0.49694	0.55092	0.58963	0.68506	0.61588	0.54747	0.43329	0.591	0.64391	0.46039	0.42015	0.45782	0.7	0.57047	0.59011	0.50595	0.55389	0.47718	0.54596	0.56504	0.53076	0.58471	0.50408	0.5072	0.49475	0.47479	0.42791	0.63653	0.55335	0.5627	0.42829	0.52731	0.54722	0.45434	0.45146
691.41	0.45537	0.50521	0.54502	0.59648	0.67698	0.61301	0.54785	0.41656	0.60445	0.65679	0.44647	0.42088	0.46583	0.67774	0.55564	0.59811	0.50394	0.55087	0.47564	0.53404	0.56885	0.54256	0.56743	0.51096	0.50204	0.5045	0.49115	0.42528	0.61417	0.53683	0.55901	0.42592	0.51698	0.5693	0.4322	0.44284
692.39	0.434	0.48988	0.52139	0.58575	0.65363	0.59139	0.54142	0.39222	0.57501	0.63811	0.44965	0.41093	0.46893	0.65956	0.5339	0.58335	0.4972	0.55007	0.48265	0.51692	0.54871	0.51973	0.58087	0.49397	0.49233	0.48759	0.46949	0.41331	0.58334	0.51635	0.53356	0.40036	0.4873	0.57673	0.43542	0.41633
693.39	0.42075	0.46791	0.53234	0.5839	0.64067	0.58874	0.53189	0.37656	0.56641	0.63908	0.47218	0.41838	0.47331	0.62658	0.54102	0.59265	0.51382	0.53498	0.48128	0.49088	0.5445	0.51787	0.58574	0.50956	0.47754	0.482	0.47298	0.41191	0.58602	0.51148	0.52026	0.39246	0.4784	0.57299	0.42582	0.41278
694.38	0.41556	0.47955	0.54254	0.58321	0.61726	0.56758	0.54483	0.37328	0.57172	0.636	0.47755	0.41877	0.46655	0.62592	0.54741	0.6043	0.5076	0.5418	0.49859	0.49969	0.5587	0.51373	0.58775	0.51636	0.48643	0.50381	0.46472	0.41607	0.57309	0.48918	0.52444	0.40078	0.47337	0.58403	0.42264	0.41676
695.38	0.40648	0.49229	0.53548	0.56367	0.60169	0.55109	0.54567	0.38493	0.57051	0.63691	0.49316	0.41884	0.47365	0.63438	0.55897	0.62433	0.49522	0.54125	0.50605	0.49776	0.55069	0.51979	0.59963	0.50349	0.49674	0.50823	0.47113	0.40161	0.56255	0.47796	0.52986	0.40962	0.45624	0.57501	0.42893	0.39545
696.36	0.41296	0.49831	0.52493	0.54009	0.60127	0.52822	0.54627	0.393	0.57123	0.6165	0.50926	0.41715	0.45571	0.64593	0.53863	0.6052	0.4936	0.53181	0.49562	0.49383	0.5362	0.50054	0.61869	0.49002	0.50999	0.48442	0.46316	0.40368	0.56122	0.46948	0.51603	0.41513	0.46224	0.57397	0.44596	0.41071
697.34	0.42802	0.51138	0.53547	0.53886	0.62267	0.55494	0.55738	0.40911	0.60891	0.64351	0.53162	0.42265	0.46019	0.6455	0.55665	0.62873	0.51133	0.52412	0.47948	0.51695	0.56515	0.51945	0.65962	0.50381	0.53691	0.50081	0.49655	0.4181	0.59895	0.48456	0.54065	0.42883	0.47682	0.59501	0.45728	0.43272
698.34	0.43764	0.5334	0.51853	0.56032	0.63203	0.54513	0.55967	0.41975	0.65035	0.66653	0.53592	0.43426	0.47526	0.6768	0.56263	0.65341	0.51272	0.53824	0.48107	0.52723	0.59564	0.53348	0.67892	0.52238	0.57142	0.53015	0.50516	0.43348	0.61402	0.47274	0.54314	0.43406	0.50986	0.60731	0.47578	0.45429
699.32	0.45386	0.53678	0.5023	0.55592	0.63241	0.56277	0.56461	0.44299	0.66094	0.66787	0.54711	0.44249	0.49079	0.67504	0.58797	0.66907	0.52549	0.56172	0.47885	0.53966	0.60603	0.55239	0.70103	0.52427	0.56331	0.54375	0.54825	0.43905	0.62124	0.4757	0.54583	0.44622	0.51664	0.63171	0.47076	0.47532
700.33	0.46535	0.52374	0.51046	0.56472	0.64214	0.57478	0.56178	0.45326	0.6877	0.65796	0.55849	0.4478	0.4949	0.66898	0.60609	0.6638	0.52226	0.56543	0.49056	0.54502	0.61211	0.56096	0.70779	0.54082	0.55734	0.5477	0.56664	0.44912	0.64	0.47255	0.54955	0.43831	0.52802	0.65134	0.47796	0.50218
701.31	0.47464	0.52237	0.50375	0.6025	0.65483	0.61422	0.56888	0.46824	0.70949	0.66469	0.57693	0.44256	0.51527	0.68949	0.64501	0.6936	0.52518	0.58994	0.50954	0.56012	0.64432	0.58471	0.72775	0.54975	0.56021	0.55542	0.5768	0.46791	0.65547	0.49524	0.56803	0.45484	0.54601	0.67285	0.51217	0.50101
702.29	0.48008	0.52525	0.50377	0.6105	0.65286	0.61892	0.57338	0.49019	0.7057	0.66967	0.5721	0.45171	0.53757	0.70868	0.63838	0.71158	0.50996	0.61554	0.52194	0.55419	0.63062	0.5757	0.71413	0.55894	0.55438	0.56189	0.57436	0.47023	0.62648	0.49136	0.56306	0.44558	0.5672	0.68584	0.51064	0.50092
703.29	0.45113	0.49083	0.49979	0.57062	0.62737	0.62618	0.54828	0.48127	0.68467	0.65862	0.55674	0.44387	0.52585	0.68656	0.6215	0.67507	0.50268	0.60669	0.51442	0.54584	0.62414	0.54949	0.70445	0.54754	0.53182	0.51843	0.58075	0.44091	0.60744	0.47934	0.54501	0.42397	0.52686	0.68805	0.48702	0.48991
704.27	0.42911	0.46811	0.48219	0.55965	0.61013	0.61591	0.54319	0.47263	0.65992	0.65652	0.546	0.4309	0.51078	0.66624	0.61958	0.64516	0.47393	0.58983	0.53148	0.52664	0.62694	0.52328	0.68741	0.53799	0.53959	0.48283	0.56212	0.43883	0.60067	0.49469	0.53132	0.42656	0.52258	0.68353	0.48899	0.46134
705.27	0.42376	0.46489	0.451	0.54495	0.57722	0.59824	0.54219	0.46783	0.62573	0.65234	0.52557	0.41681	0.49742	0.66199	0.60812	0.61244	0.46689	0.57659	0.52988	0.51142	0.60957	0.49453	0.69078	0.53258	0.54079	0.48091	0.55342	0.42852	0.565	0.48316	0.52996	0.42406	0.52276	0.6679	0.48642	0.43933
706.25	0.41117	0.42627	0.41073	0.51054	0.53988	0.55122	0.51241	0.461	0.60256	0.6458	0.49792	0.4107	0.47249	0.61078	0.56804	0.57512	0.44192	0.53816	0.50475	0.48709	0.56377	0.44853	0.68792	0.50883	0.52166	0.44668	0.50468	0.40058	0.536	0.44628	0.50179	0.4068	0.49493	0.64463	0.45226	0.42491
707.23	0.38245	0.38326	0.36238	0.44614	0.49552	0.50265	0.44615	0.43534	0.56416	0.61297	0.47513	0.38413	0.42599	0.56139	0.52449	0.49112	0.41644	0.46584	0.46093	0.4527	0.5116	0.42162	0.66877	0.48139	0.49152	0.4116	0.44268	0.36717	0.5018	0.41154	0.45848	0.39437	0.43124	0.6147	0.43741	0.40351
708.23	0.37884	0.37002	0.32891	0.42464	0.47057	0.44616	0.4374	0.43553	0.53274	0.57956	0.4404	0.34993	0.41153	0.51988	0.48218	0.48837	0.37883	0.4273	0.42272	0.44608	0.45632	0.41405	0.65014	0.43635	0.46812	0.39488	0.38992	0.35987	0.46556	0.37326	0.43507	0.40216	0.40243	0.59318	0.41233	0.38362
709.21	0.35083	0.34499	0.30049	0.38435	0.43149	0.41455	0.41277	0.4245	0.50334	0.54137	0.39567	0.3335	0.38403	0.48637	0.42145	0.45355	0.34182	0.39615	0.38277	0.41641	0.42139	0.38653	0.61378	0.39973	0.42774	0.36474	0.32892	0.32124	0.4109	0.33088	0.39556	0.35228	0.36413	0.55761	0.37435	0.36535
710.21	0.30585	0.30066	0.26693	0.35347	0.38792	0.37615	0.35943	0.40174	0.47962	0.51447	0.34984	0.30685	0.36158	0.43043	0.37292	0.42857	0.28548	0.34734	0.32923	0.3719	0.40058	0.34775	0.55476	0.333	0.37343	0.31745	0.28243	0.29177	0.35891	0.29033	0.33929	0.31991	0.33429	0.52423	0.33237	0.32278
711.19	0.27071	0.27729	0.25888	0.31105	0.34788	0.34258	0.33097	0.35796	0.44381	0.46905	0.32219	0.28101	0.33736	0.41205	0.34491	0.41467	0.2874	0.31257	0.29411	0.34082	0.38483	0.32187	0.46824	0.30487	0.34014	0.29418	0.27684	0.27085	0.32467	0.25235	0.32084	0.28746	0.31362	0.50337	0.31325	0.28578
712.17	0.23339	0.22931	0.23403	0.29202	0.28718	0.29473	0.31723	0.33125	0.42531	0.45067	0.28156	0.24376	0.29683	0.37488	0.31389	0.39385	0.2341	0.28412	0.2726	0.3097	0.35612	0.29422	0.41773	0.25958	0.28584	0.25784	0.27352	0.23749	0.28009	0.20928	0.29387	0.2591	0.2778	0.48451	0.27077	0.25929
713.17	0.18719	0.19089	0.20069	0.26858	0.23989	0.2758	0.27707	0.29943	0.39503	0.43688	0.25224	0.22511	0.25613	0.35681	0.28945	0.3465	0.22033	0.24381	0.25314	0.25036	0.33708	0.27572	0.3611	0.23561	0.24303	0.23815	0.25705	0.20352	0.23468	0.18592	0.25097	0.21968	0.26375	0.43779	0.25791	0.22618
714.15	0.15945	0.1727	0.19333	0.24763	0.21975	0.2369	0.25093	0.25743	0.3712	0.41279	0.24212	0.19719	0.2265	0.3392	0.26633	0.30701	0.21156	0.19345	0.22209	0.23121	0.30043	0.26059	0.31894	0.21028	0.21723	0.2371	0.25822	0.17733	0.23075	0.14492	0.23299	0.19815	0.25291	0.40189	0.24285	0.20485
715.13	0.13423	0.15317	0.18785	0.21773	0.21542	0.22175	0.22345	0.23769	0.35736	0.38746	0.23405	0.186	0.19273	0.31042	0.23454	0.28411	0.20998	0.18047	0.21796	0.20864	0.27691	0.24761	0.29366	0.20897	0.19724	0.2044	0.22842	0.15453	0.22407	0.1305	0.20101	0.17841	0.22427	0.38381	0.22729	0.18351
716.13	0.11238	0.14112	0.13852	0.2115	0.20511	0.19695	0.21833	0.24526	0.31299	0.37701	0.2026	0.15724	0.16512	0.29525	0.18849	0.25351	0.17419	0.1459	0.20558	0.19498	0.25405	0.23906	0.28096	0.17997	0.16912	0.20806	0.18898	0.1488	0.19973	0.11769	0.17385	0.1618	0.19506	0.34502	0.20456	0.17055
717.11	0.11195	0.13691	0.12499	0.20948	0.20699	0.19159	0.20559	0.23786	0.28461	0.35213	0.17438	0.14833	0.15083	0.27881	0.17486	0.23247	0.19015	0.14213	0.19909	0.1939	0.24915	0.22123	0.25255	0.1507	0.16956	0.20235	0.16657	0.14132	0.20215	0.1213	0.14708	0.16741	0.19664	0.30365	0.19523	0.1464
718.08	0.11002	0.15194	0.10663	0.19358	0.19858	0.19004	0.19501	0.21402	0.25673	0.32306	0.1556	0.13894	0.11781	0.27013	0.16074	0.20334	0.16753	0.12785	0.2007	0.1763	0.24298	0.1835	0.22147	0.13902	0.16298	0.19391	0.14242	0.13142	0.19024	0.12148	0.15395	0.14399	0.17675	0.28364	0.17991	0.13523
719.09	0.11925	0.12967	0.075513	0.17605	0.18074	0.17282	0.17497	0.18601	0.23779	0.31605	0.13686	0.1208	0.10922	0.25099	0.14668	0.20537	0.14875	0.11419	0.19433	0.14854	0.23533	0.16866	0.22181	0.12166	0.13851	0.1637	0.12876	0.12345	0.17636	0.11886	0.13163	0.12173	0.16292	0.25213	0.17888	0.11462
720.06	0.1243	0.14677	0.059689	0.17542	0.15602	0.15798	0.15755	0.16847	0.20249	0.32577	0.12237	0.10298	0.11849	0.25503	0.14362	0.20205	0.13552	0.10559	0.15901	0.15705	0.21429	0.171	0.215	0.10392	0.12984	0.18898	0.1321	0.12425	0.16114	0.11731	0.12591	0.11611	0.15109	0.23941	0.17522	0.13446
721.06	0.11381	0.16062	0.078994	0.14505	0.13507	0.17118	0.13468	0.14013	0.21014	0.31306	0.12093	0.10272	0.12312	0.24239	0.14939	0.19199	0.11294	0.12003	0.14871	0.13224	0.1984	0.1533	0.2138	0.1006	0.11563	0.19316	0.14954	0.10263	0.15386	0.10557	0.099337	0.10746	0.14503	0.2236	0.16965	0.1166
722.04	0.093386	0.1645	0.068066	0.11637	0.11288	0.15926	0.12742	0.11488	0.1964	0.2892	0.12815	0.090332	0.11526	0.22443	0.1311	0.16981	0.076297	0.11251	0.13153	0.11322	0.19091	0.12955	0.1931	0.10366	0.099991	0.19639	0.1336	0.083711	0.15506	0.099211	0.091356	0.071182	0.13925	0.18724	0.155	0.1137
723.02	0.090953	0.1308	0.070154	0.11186	0.11308	0.1497	0.13293	0.1055	0.1957	0.28631	0.12188	0.090123	0.12917	0.21345	0.12746	0.17377	0.065526	0.11165	0.10296	0.11741	0.18408	0.12339	0.19374	0.11268	0.09169	0.18908	0.12214	0.072855	0.16326	0.078707	0.08574	0.073379	0.12944	0.18355	0.136	0.12943
724.02	0.077862	0.13684	0.066693	0.11787	0.10608	0.13573	0.12507	0.10362	0.17647	0.27647	0.12677	0.082772	0.11899	0.21052	0.1258	0.17133	0.072259	0.1217	0.07764	0.11943	0.14829	0.10928	0.16412	0.11548	0.097112	0.1927	0.11723	0.071468	0.15354	0.069339	0.088772	0.072601	0.10173	0.17725	0.12811	0.12833
724.99	0.069257	0.11352	0.053095	0.10838	0.082424	0.11769	0.14444	0.080573	0.15954	0.24748	0.12323	0.08387	0.10107	0.20917	0.10612	0.15007	0.052602	0.1074	0.081092	0.089217	0.13941	0.081561	0.16238	0.10674	0.094652	0.17795	0.092964	0.057304	0.13488	0.055099	0.10206	0.059459	0.098068	0.15606	0.11444	0.11509
725.97	0.059761	0.086182	0.040154	0.11165	0.077223	0.097728	0.13601	0.069045	0.14446	0.24588	0.12672	0.073185	0.072944	0.19214	0.096042	0.13504	0.049786	0.097313	0.082064	0.10948	0.11792	0.075435	0.16208	0.10139	0.089604	0.15651	0.08139	0.048539	0.14142	0.044911	0.11612	0.055787	0.092266	0.13836	0.1151	0.11298
726.97	0.051117	0.096637	0.044276	0.11535	0.069133	0.09394	0.13545	0.059798	0.14604	0.26255	0.1125	0.065723	0.07244	0.18903	0.1019	0.15946	0.059872	0.09631	0.082906	0.097519	0.099366	0.10043	0.16749	0.097033	0.090979	0.14251	0.077862	0.063443	0.11336	0.038933	0.12201	0.059267	0.071673	0.1457	0.11676	0.10957
727.95	0.044016	0.091639	0.048426	0.094347	0.052751	0.094677	0.11904	0.055216	0.13083	0.25132	0.10639	0.055038	0.052967	0.17066	0.10756	0.12202	0.058423	0.09903	0.097439	0.0834	0.07302	0.084332	0.15471	0.089024	0.078149	0.13441	0.093513	0.049054	0.095998	0.052138	0.11418	0.05846	0.075198	0.11574	0.12484	0.086718
728.92	0.030163	0.08208	0.053733	0.089647	0.045226	0.089095	0.12295	0.074996	0.14302	0.24065	0.090944	0.055769	0.050348	0.14128	0.10769	0.094755	0.049319	0.077397	0.11154	0.077199	0.077905	0.082115	0.17272	0.083219	0.065929	0.11226	0.086486	0.047967	0.10849	0.05352	0.10258	0.072154	0.09242	0.10133	0.11857	0.082192
729.92	0.023661	0.080188	0.05486	0.072902	0.045251	0.098301	0.11638	0.086056	0.16671	0.24233	0.083378	0.035423	0.052123	0.11506	0.11197	0.092123	0.063294	0.072256	0.12301	0.079011	0.075514	0.093863	0.18852	0.076016	0.048594	0.10333	0.090633	0.055483	0.12413	0.052583	0.075505	0.081741	0.07455	0.086438	0.11646	0.05451
730.9	0.035775	0.078346	0.057065	0.0632	0.040443	0.097247	0.11392	0.09515	0.16759	0.24039	0.070752	0.047425	0.062802	0.12315	0.11468	0.085866	0.065465	0.073169	0.10005	0.04365	0.081355	0.090092	0.19932	0.081697	0.050617	0.11388	0.078818	0.05847	0.10586	0.061335	0.067452	0.073997	0.061632	0.097998	0.10595	0.065454
731.87	0.050679	0.06367	0.061548	0.080116	0.059904	0.092888	0.11051	0.10863	0.16755	0.23141	0.082878	0.062467	0.068234	0.14986	0.12251	0.10192	0.08095	0.053984	0.10609	0.059699	0.092276	0.086048	0.22527	0.09817	0.065924	0.11659	0.11143	0.065784	0.12541	0.05316	0.07576	0.082016	0.066741	0.099741	0.11319	0.076749
732.87	0.04258	0.069118	0.053588	0.070376	0.060415	0.085113	0.10134	0.12782	0.16778	0.23789	0.074507	0.070268	0.073161	0.13047	0.10582	0.10841	0.082176	0.050595	0.095958	0.069002	0.09765	0.082482	0.20655	0.097902	0.065942	0.12094	0.11513	0.063233	0.13281	0.053473	0.066817	0.075143	0.055171	0.10775	0.092284	0.082739
733.85	0.055625	0.073711	0.042879	0.072303	0.05513	0.1123	0.093004	0.12584	0.17435	0.24882	0.076701	0.069671	0.08108	0.15254	0.10679	0.12733	0.091934	0.074761	0.097257	0.058533	0.10775	0.083151	0.20423	0.1041	0.072298	0.13959	0.11424	0.081202	0.12013	0.064619	0.075734	0.057708	0.056905	0.11114	0.095881	0.092647
734.83	0.055431	0.050909	0.036067	0.088043	0.060589	0.10043	0.099165	0.13283	0.16267	0.25454	0.069051	0.090393	0.067418	0.14386	0.11336	0.12746	0.10258	0.074614	0.099404	0.057905	0.094588	0.075569	0.1828	0.12068	0.07825	0.11559	0.12482	0.073506	0.12338	0.054973	0.099639	0.059869	0.053324	0.11481	0.089099	0.10321
735.82	0.069153	0.063989	0.024717	0.08597	0.07104	0.11302	0.10178	0.12708	0.1773	0.25561	0.078443	0.089988	0.071924	0.15598	0.094821	0.12307	0.11082	0.067331	0.11216	0.070364	0.10117	0.085597	0.16878	0.10724	0.087348	0.091694	0.12486	0.075938	0.13616	0.060925	0.094687	0.06087	0.060137	0.099527	0.079756	0.091068
736.8	0.070241	0.06635	0.025484	0.064299	0.072117	0.115	0.10274	0.11774	0.18323	0.26872	0.073751	0.0855	0.072981	0.13074	0.089562	0.10645	0.091516	0.082119	0.108	0.053748	0.10544	0.074503	0.15342	0.098205	0.066859	0.10035	0.10234	0.06871	0.11718	0.079435	0.086208	0.054914	0.077098	0.088322	0.073764	0.076288
737.77	0.088374	0.070573	0.028651	0.083099	0.064457	0.10589	0.11268	0.11533	0.19795	0.26809	0.10543	0.077585	0.070444	0.14061	0.10196	0.11607	0.085159	0.075745	0.1186	0.068285	0.10874	0.095312	0.18498	0.083769	0.077726	0.084402	0.091193	0.086463	0.10336	0.072163	0.09001	0.052297	0.086895	0.084031	0.10006	0.069848
738.77	0.095686	0.06517	0.054985	0.070323	0.071579	0.10256	0.12605	0.11793	0.19669	0.26173	0.12617	0.087204	0.061904	0.15922	0.10875	0.11644	0.08785	0.05757	0.11145	0.088084	0.11184	0.094621	0.1931	0.091295	0.10841	0.087702	0.10774	0.085108	0.094635	0.055947	0.094734	0.063268	0.080744	0.092798	0.10215	0.072362
739.75	0.11693	0.08	0.087351	0.070898	0.074543	0.12464	0.13905	0.13233	0.20387	0.25015	0.15065	0.088396	0.075086	0.17684	0.13757	0.13178	0.078437	0.063707	0.11672	0.10079	0.13764	0.084348	0.19566	0.088804	0.12232	0.1186	0.11659	0.10902	0.077311	0.058659	0.096957	0.065797	0.10041	0.068165	0.11255	0.082138
740.72	0.11325	0.06902	0.10212	0.087562	0.086138	0.1304	0.1474	0.13756	0.17489	0.25725	0.14564	0.086746	0.054058	0.15642	0.14659	0.15727	0.09105	0.072462	0.11312	0.10973	0.12669	0.084332	0.18661	0.10411	0.12623	0.12784	0.10375	0.11488	0.082782	0.062089	0.11965	0.062629	0.10186	0.07666	0.098979	0.088397
741.7	0.13285	0.073151	0.11225	0.095715	0.10341	0.156	0.15225	0.15619	0.17998	0.26346	0.14482	0.099555	0.053651	0.17462	0.14976	0.18155	0.11035	0.086619	0.11582	0.12437	0.13477	0.092333	0.17893	0.11976	0.13881	0.13823	0.10347	0.13	0.10622	0.055656	0.12687	0.077981	0.097118	0.080507	0.097149	0.095804
742.69	0.14107	0.065251	0.1187	0.099072	0.11185	0.17152	0.16871	0.14958	0.17118	0.26251	0.13916	0.092473	0.062747	0.1835	0.14982	0.17902	0.11989	0.10171	0.10527	0.11517	0.15722	0.10146	0.18709	0.11594	0.13025	0.15343	0.10345	0.12653	0.11781	0.063027	0.14612	0.089773	0.08854	0.08453	0.074435	0.093615
743.67	0.13486	0.077912	0.11572	0.099779	0.11129	0.16374	0.14777	0.13529	0.16645	0.2796	0.13689	0.099855	0.077843	0.17745	0.15641	0.18235	0.10799	0.12058	0.10982	0.11339	0.16157	0.10746	0.17817	0.11794	0.11833	0.15377	0.083635	0.12207	0.11453	0.065808	0.14133	0.090935	0.10121	0.09501	0.067001	0.085668
744.64	0.13616	0.082354	0.10973	0.11069	0.11382	0.15146	0.13988	0.12381	0.16342	0.29822	0.13585	0.10545	0.08474	0.195	0.15377	0.17385	0.12212	0.12144	0.10438	0.12149	0.16548	0.14071	0.17355	0.12367	0.13573	0.14637	0.084051	0.11436	0.1204	0.089598	0.14114	0.084194	0.095808	0.13215	0.075105	0.090999
745.64	0.12891	0.06864	0.10756	0.089059	0.10426	0.15191	0.13047	0.11039	0.16889	0.29017	0.1365	0.099502	0.097131	0.19786	0.17556	0.13177	0.10165	0.11421	0.10114	0.10874	0.16992	0.12863	0.1745	0.1155	0.11195	0.14316	0.10926	0.10781	0.10619	0.084779	0.12441	0.086534	0.084517	0.13323	0.089027	0.081581
746.61	0.12013	0.078277	0.12171	0.10159	0.11185	0.13636	0.12619	0.090745	0.16875	0.30303	0.15233	0.096792	0.1053	0.19409	0.20064	0.12229	0.10365	0.12242	0.09391	0.11625	0.16951	0.13103	0.19422	0.10511	0.11819	0.13428	0.13438	0.098819	0.099474	0.086609	0.12355	0.074261	0.10467	0.14952	0.11248	0.092111
747.59	0.12501	0.088025	0.13011	0.11075	0.14104	0.1229	0.11974	0.097638	0.18509	0.32977	0.15513	0.091116	0.11053	0.20114	0.20153	0.14707	0.12326	0.10673	0.093036	0.13188	0.17566	0.13017	0.19341	0.10728	0.10906	0.13387	0.15134	0.10615	0.094502	0.076482	0.13219	0.091398	0.11834	0.16389	0.14419	0.099163
748.58	0.14124	0.092937	0.13298	0.1113	0.17177	0.13726	0.13392	0.085492	0.19527	0.34337	0.14514	0.088943	0.10956	0.1898	0.19049	0.15336	0.13403	0.10324	0.09203	0.12748	0.18288	0.1364	0.19747	0.10225	0.097854	0.14695	0.16021	0.097622	0.1033	0.084295	0.13677	0.098262	0.099834	0.15137	0.14733	0.096776
749.56	0.13292	0.097135	0.13754	0.10861	0.19374	0.14309	0.15653	0.079337	0.21424	0.35572	0.14656	0.096158	0.10032	0.17877	0.17819	0.14486	0.13011	0.1139	0.098811	0.12895	0.18353	0.13298	0.20615	0.10459	0.070598	0.16067	0.15981	0.094682	0.13085	0.078819	0.14663	0.11344	0.10687	0.15948	0.14595	0.093035
750.53	0.13663	0.12115	0.14099	0.11043	0.19043	0.13958	0.19133	0.093047	0.21787	0.37034	0.13959	0.089096	0.11331	0.18665	0.17302	0.16507	0.1326	0.11352	0.12333	0.14449	0.1896	0.16061	0.19716	0.098852	0.094293	0.18272	0.1587	0.10047	0.14466	0.07712	0.15675	0.11775	0.10434	0.15457	0.15896	0.095249
751.51	0.12341	0.13187	0.12538	0.089458	0.16275	0.1482	0.1807	0.07479	0.21798	0.35866	0.13208	0.086778	0.11939	0.19704	0.16988	0.14413	0.12457	0.10345	0.11083	0.13024	0.18518	0.1638	0.1834	0.094207	0.083508	0.19104	0.14418	0.0893	0.14422	0.083229	0.15163	0.10585	0.10147	0.15234	0.13584	0.089507
752.5	0.11175	0.13214	0.12659	0.078535	0.13702	0.14725	0.18219	0.060698	0.23292	0.34912	0.1351	0.098752	0.13205	0.20249	0.18529	0.14345	0.099443	0.1169	0.10953	0.11278	0.19141	0.14739	0.17787	0.10219	0.12592	0.1962	0.14487	0.097587	0.13057	0.091583	0.1414	0.093274	0.11274	0.15249	0.13275	0.082714
753.48	0.10765	0.13844	0.11371	0.083957	0.11694	0.13746	0.17933	0.083635	0.23749	0.32981	0.15785	0.10062	0.14835	0.22537	0.1984	0.14773	0.097089	0.10898	0.098893	0.12114	0.17986	0.13148	0.17689	0.10553	0.12121	0.1943	0.14211	0.11292	0.13004	0.091987	0.13017	0.095957	0.11955	0.16437	0.13714	0.093372
754.45	0.1154	0.14118	0.095869	0.087215	0.11138	0.12876	0.17042	0.079439	0.19919	0.31706	0.15009	0.10033	0.14523	0.22096	0.18812	0.16054	0.091638	0.089476	0.098457	0.10495	0.1574	0.11232	0.15644	0.1065	0.12586	0.19159	0.12256	0.12041	0.12202	0.074824	0.13102	0.095028	0.10778	0.15227	0.12488	0.10074
755.44	0.11752	0.1415	0.1042	0.12098	0.13132	0.1259	0.17	0.077519	0.20728	0.30798	0.16402	0.12512	0.14525	0.22279	0.20148	0.17233	0.10012	0.09732	0.10569	0.09946	0.1561	0.092413	0.16186	0.12231	0.1318	0.17716	0.12216	0.12895	0.12006	0.091566	0.14095	0.1019	0.12128	0.1501	0.12949	0.11341
756.42	0.12829	0.12501	0.10241	0.13762	0.15135	0.12973	0.18404	0.095586	0.19808	0.29547	0.16547	0.12458	0.13752	0.20551	0.20068	0.17954	0.11235	0.10309	0.11581	0.10249	0.14738	0.083021	0.16441	0.12071	0.13809	0.1803	0.112	0.13797	0.11186	0.094587	0.14759	0.12702	0.10918	0.14163	0.13971	0.11276
757.39	0.13017	0.14011	0.11564	0.12866	0.16288	0.14403	0.19898	0.11784	0.19012	0.28539	0.15396	0.12803	0.12195	0.19932	0.19611	0.17324	0.13563	0.10873	0.12468	0.11419	0.13773	0.099517	0.16596	0.12611	0.12467	0.19525	0.12148	0.11897	0.1523	0.099188	0.14509	0.13231	0.10649	0.13901	0.12357	0.11363
758.36	0.1221	0.15144	0.13538	0.13852	0.17668	0.17463	0.21734	0.12659	0.17539	0.29558	0.12723	0.12643	0.1127	0.19505	0.20428	0.18529	0.13833	0.12993	0.14623	0.11453	0.14982	0.11216	0.1498	0.11888	0.14358	0.20396	0.13151	0.11024	0.1538	0.11019	0.15744	0.13127	0.11494	0.13558	0.1183	0.11843
759.36	0.11222	0.15113	0.13605	0.12943	0.1682	0.17342	0.21123	0.13343	0.18338	0.30375	0.13077	0.11027	0.11918	0.20528	0.20095	0.19164	0.13137	0.1337	0.13282	0.13636	0.15023	0.12233	0.15074	0.11591	0.14647	0.19259	0.13919	0.099013	0.14447	0.13221	0.13902	0.12623	0.1278	0.13159	0.12297	0.11877
760.33	0.096506	0.15701	0.1343	0.11681	0.17289	0.17662	0.18698	0.14108	0.19094	0.30727	0.13784	0.1095	0.11128	0.21051	0.19994	0.19795	0.13017	0.13207	0.12567	0.13931	0.15712	0.1351	0.15534	0.1108	0.14218	0.20171	0.1446	0.088393	0.13515	0.12716	0.12923	0.12672	0.12623	0.13969	0.12356	0.11939
761.3	0.09364	0.17804	0.14606	0.11665	0.16987	0.17599	0.20781	0.14581	0.1982	0.30328	0.14662	0.11513	0.10783	0.24686	0.20789	0.21011	0.141	0.13212	0.14171	0.1371	0.17694	0.13381	0.1626	0.1078	0.14973	0.2095	0.16507	0.08842	0.16834	0.11989	0.13413	0.12027	0.13786	0.15042	0.12603	0.12662
762.27	0.10069	0.17968	0.13341	0.1363	0.18148	0.18238	0.21843	0.13123	0.19374	0.32548	0.15571	0.11919	0.11509	0.25194	0.20885	0.22329	0.12967	0.14188	0.15329	0.13904	0.16855	0.13995	0.16936	0.095375	0.15133	0.19305	0.16085	0.10364	0.14084	0.12079	0.13069	0.11164	0.12859	0.1561	0.14272	0.13574
763.27	0.10682	0.17936	0.13348	0.14066	0.17385	0.16744	0.23378	0.1253	0.21383	0.33304	0.15533	0.1283	0.10308	0.27133	0.2	0.20694	0.12546	0.12981	0.15611	0.13753	0.17131	0.13472	0.17671	0.10861	0.14185	0.19371	0.16608	0.11257	0.13815	0.12061	0.15175	0.10705	0.13118	0.15712	0.1573	0.14631
764.24	0.12183	0.19663	0.15531	0.14622	0.19032	0.1835	0.23897	0.12928	0.23475	0.32464	0.15368	0.13093	0.11126	0.27772	0.23058	0.20124	0.13613	0.12596	0.14975	0.12166	0.17651	0.13857	0.19392	0.10828	0.15011	0.21137	0.1773	0.12489	0.13999	0.10622	0.15844	0.093137	0.12779	0.17028	0.17373	0.15037
765.21	0.13754	0.20641	0.16973	0.13841	0.19663	0.19239	0.26057	0.12943	0.24217	0.31845	0.14821	0.13441	0.11723	0.28236	0.2412	0.18829	0.14609	0.13762	0.15264	0.13541	0.18954	0.13712	0.21091	0.11596	0.15874	0.21308	0.1703	0.12516	0.17041	0.11356	0.15233	0.10448	0.14325	0.18869	0.17782	0.15415
766.18	0.14475	0.22193	0.17649	0.14147	0.20848	0.21495	0.2495	0.14366	0.26061	0.35133	0.14714	0.13866	0.12031	0.26492	0.207	0.19182	0.12446	0.14233	0.14648	0.15996	0.20557	0.16044	0.20445	0.12209	0.14469	0.22026	0.15244	0.12999	0.14667	0.11979	0.13493	0.12502	0.14608	0.21259	0.17988	0.15099
767.18	0.14425	0.22443	0.17946	0.14733	0.2044	0.21466	0.22853	0.14482	0.25678	0.34133	0.1495	0.13931	0.11898	0.2632	0.20224	0.1677	0.12142	0.14109	0.11331	0.16377	0.20998	0.14861	0.19477	0.12981	0.11971	0.2274	0.13558	0.12951	0.15871	0.1153	0.13025	0.13998	0.15896	0.22132	0.17224	0.14908
768.15	0.13882	0.23409	0.18145	0.15381	0.2231	0.22027	0.23474	0.16494	0.24507	0.34608	0.16138	0.1375	0.13529	0.24091	0.2023	0.19447	0.13829	0.14064	0.11494	0.17291	0.23562	0.1553	0.20781	0.12496	0.13088	0.2247	0.13627	0.13696	0.17158	0.11756	0.11911	0.15317	0.16581	0.2249	0.17769	0.14205
769.12	0.12782	0.23768	0.17772	0.17245	0.22678	0.22618	0.2544	0.17021	0.23213	0.33996	0.15761	0.1493	0.12613	0.23541	0.18589	0.18483	0.15968	0.15257	0.13243	0.18359	0.24335	0.1456	0.21003	0.13248	0.12587	0.22493	0.1431	0.13638	0.17075	0.1353	0.12921	0.16625	0.16347	0.22075	0.18459	0.15127
770.09	0.13256	0.24998	0.17923	0.19084	0.22479	0.22573	0.26386	0.18102	0.25132	0.35299	0.15165	0.14917	0.1267	0.23144	0.18127	0.19916	0.17247	0.1393	0.13689	0.18181	0.24132	0.14171	0.18434	0.12375	0.11903	0.22737	0.15938	0.1548	0.16315	0.14005	0.14294	0.15788	0.16681	0.22344	0.18602	0.16657
771.09	0.12836	0.26245	0.19206	0.20527	0.22879	0.19887	0.27142	0.19299	0.25243	0.33428	0.146	0.15547	0.13116	0.24664	0.21755	0.19869	0.18345	0.13037	0.13884	0.16648	0.22787	0.13986	0.18028	0.12248	0.13447	0.23251	0.18282	0.16337	0.1651	0.14748	0.17564	0.15113	0.15575	0.21523	0.18694	0.17773
772.06	0.13262	0.30224	0.19621	0.21714	0.23698	0.21216	0.28123	0.22413	0.26113	0.3191	0.1603	0.16959	0.13632	0.26232	0.2282	0.21977	0.20252	0.12946	0.15923	0.16287	0.23218	0.14187	0.19711	0.13218	0.15111	0.22851	0.21204	0.17228	0.193	0.17259	0.17834	0.15658	0.15569	0.20239	0.20647	0.18806
773.03	0.13822	0.32262	0.19953	0.22746	0.23495	0.22122	0.26014	0.21688	0.27114	0.31536	0.17161	0.17051	0.11167	0.26563	0.24184	0.21328	0.20666	0.14577	0.14328	0.16215	0.21678	0.1548	0.19943	0.12375	0.13943	0.23582	0.21813	0.17011	0.20028	0.17917	0.17886	0.15396	0.1649	0.20873	0.21695	0.17802
774	0.13687	0.3459	0.20962	0.22191	0.25037	0.22455	0.2578	0.24155	0.28863	0.33822	0.18661	0.18258	0.13117	0.26158	0.25099	0.23789	0.20787	0.14222	0.15436	0.17109	0.22955	0.17785	0.20337	0.12478	0.14156	0.24172	0.22296	0.18036	0.23647	0.17241	0.17529	0.15964	0.19962	0.2357	0.2216	0.17371
774.99	0.14296	0.37367	0.21713	0.23179	0.26912	0.23611	0.25054	0.26234	0.27397	0.33197	0.20315	0.19091	0.14005	0.25894	0.27242	0.23587	0.20524	0.1721	0.16375	0.18759	0.24218	0.18193	0.22128	0.14785	0.1478	0.25051	0.22428	0.17451	0.25553	0.17342	0.18959	0.17365	0.21805	0.22938	0.22527	0.17944
775.96	0.1494	0.38116	0.22072	0.22476	0.28041	0.2625	0.25494	0.26496	0.27392	0.33972	0.21013	0.18594	0.15439	0.25114	0.27581	0.23162	0.21929	0.1688	0.16167	0.19087	0.23896	0.1783	0.22204	0.16778	0.15703	0.23224	0.23601	0.16713	0.28293	0.18416	0.17186	0.16528	0.22136	0.23717	0.22073	0.18811
776.93	0.15687	0.3831	0.22483	0.24568	0.28945	0.26572	0.26811	0.27956	0.28372	0.36162	0.20325	0.18475	0.16239	0.25566	0.29943	0.26025	0.22137	0.16206	0.16827	0.2116	0.25454	0.1886	0.22086	0.16195	0.17964	0.25882	0.2409	0.18111	0.28061	0.18349	0.19955	0.16586	0.22328	0.25999	0.2153	0.20231
777.9	0.1513	0.38432	0.2441	0.26882	0.3027	0.26342	0.30055	0.30428	0.29673	0.37004	0.21242	0.18814	0.1997	0.24153	0.30575	0.25822	0.21569	0.15203	0.194	0.23642	0.25895	0.19081	0.24455	0.16817	0.19926	0.25787	0.25264	0.20109	0.29243	0.19144	0.21068	0.17011	0.21545	0.27858	0.21323	0.2227
778.89	0.16715	0.41694	0.26267	0.26548	0.30315	0.29649	0.31947	0.3113	0.31314	0.35747	0.22051	0.17983	0.20849	0.25848	0.32921	0.23425	0.22281	0.18264	0.19394	0.23954	0.25823	0.19444	0.24899	0.1692	0.22014	0.2561	0.25845	0.19591	0.30027	0.22147	0.22562	0.17146	0.21303	0.266	0.21666	0.23105
779.86	0.18083	0.42279	0.28669	0.26503	0.29901	0.31588	0.3322	0.30925	0.32811	0.38043	0.24001	0.19206	0.21413	0.28191	0.33905	0.24479	0.22489	0.18377	0.19768	0.23775	0.26047	0.20264	0.27906	0.16947	0.23908	0.28032	0.28841	0.21462	0.29597	0.22596	0.23506	0.16213	0.20911	0.28093	0.24045	0.23536
780.83	0.19014	0.45231	0.2955	0.27259	0.30012	0.31784	0.35472	0.32215	0.32648	0.38467	0.25256	0.19946	0.21505	0.3018	0.34181	0.24947	0.23726	0.20624	0.2097	0.25926	0.27285	0.21535	0.3157	0.17383	0.24219	0.30562	0.29445	0.21751	0.30564	0.24497	0.255	0.19101	0.21986	0.28009	0.26395	0.23488
781.8	0.18259	0.45793	0.32411	0.24299	0.3029	0.30581	0.38398	0.32194	0.34537	0.40254	0.24317	0.19713	0.21052	0.29941	0.33719	0.22491	0.24915	0.19973	0.22682	0.24582	0.27366	0.23252	0.30921	0.17552	0.23906	0.29871	0.27692	0.21085	0.304	0.23796	0.24862	0.20413	0.22684	0.29543	0.2629	0.21518
782.8	0.18643	0.47228	0.31766	0.23198	0.30905	0.30818	0.37867	0.32223	0.34647	0.39651	0.23776	0.212	0.19158	0.34306	0.32222	0.23948	0.25724	0.20174	0.24566	0.23218	0.26852	0.23022	0.30268	0.19065	0.23695	0.31638	0.27173	0.20621	0.30043	0.25135	0.27265	0.20381	0.23489	0.28654	0.26594	0.21218
783.77	0.1956	0.46247	0.32469	0.25525	0.30475	0.29092	0.37655	0.31522	0.35548	0.39471	0.2446	0.21359	0.177	0.34002	0.30809	0.2623	0.24958	0.19591	0.2475	0.25243	0.28126	0.22624	0.31293	0.19739	0.23619	0.32491	0.29054	0.21875	0.28717	0.23296	0.27992	0.22092	0.24498	0.2872	0.27506	0.20102
784.73	0.18776	0.45057	0.31507	0.25786	0.29554	0.27739	0.39558	0.32251	0.37078	0.4055	0.23748	0.19922	0.17312	0.33489	0.30329	0.26013	0.25937	0.21285	0.24662	0.26326	0.29552	0.22793	0.29378	0.19196	0.24181	0.30067	0.2837	0.21018	0.29497	0.24728	0.27243	0.23088	0.2383	0.28727	0.24407	0.18796
785.7	0.18102	0.43766	0.29463	0.26419	0.3029	0.27935	0.39784	0.31564	0.38285	0.42776	0.23585	0.18886	0.16827	0.32898	0.29044	0.27173	0.25081	0.21119	0.25498	0.25683	0.32049	0.21795	0.28085	0.19547	0.2559	0.29603	0.28116	0.22194	0.27475	0.23778	0.27389	0.20126	0.25408	0.29382	0.2355	0.19078
786.67	0.17685	0.42564	0.28607	0.28144	0.30184	0.31032	0.36433	0.30335	0.37529	0.42231	0.26218	0.20874	0.16304	0.32975	0.25771	0.2882	0.24477	0.21412	0.24475	0.26745	0.32162	0.20565	0.30687	0.2226	0.24335	0.28293	0.28388	0.23044	0.28264	0.24884	0.27323	0.20288	0.26444	0.28066	0.25063	0.21483
787.66	0.19509	0.4199	0.29698	0.28674	0.31427	0.32707	0.35759	0.31201	0.37108	0.42744	0.26968	0.21156	0.1718	0.28991	0.2694	0.28707	0.25017	0.23284	0.22542	0.27936	0.33418	0.19996	0.3121	0.23137	0.25947	0.27198	0.30072	0.23629	0.30166	0.25635	0.26456	0.21549	0.26151	0.29647	0.2613	0.23651
788.63	0.19708	0.42663	0.3134	0.27455	0.3421	0.32612	0.3552	0.3148	0.37254	0.43048	0.26889	0.22039	0.18088	0.30998	0.27186	0.29718	0.26253	0.22457	0.22208	0.27095	0.3512	0.20028	0.30611	0.23195	0.25924	0.28502	0.30075	0.24673	0.31329	0.27083	0.26453	0.21089	0.25298	0.31089	0.25397	0.25123
789.6	0.19928	0.44222	0.31815	0.29027	0.35219	0.3328	0.3428	0.30029	0.36271	0.42315	0.27217	0.22655	0.18998	0.29967	0.25527	0.31356	0.25414	0.22008	0.21293	0.26269	0.347	0.21777	0.32573	0.23049	0.25753	0.29186	0.28702	0.2714	0.31958	0.28446	0.25753	0.21378	0.25435	0.30443	0.27665	0.26262
790.57	0.20648	0.44206	0.34112	0.29243	0.33681	0.32974	0.34876	0.30889	0.3621	0.41039	0.26053	0.24438	0.18778	0.27788	0.26262	0.3037	0.24507	0.21706	0.20858	0.27387	0.32591	0.23646	0.32599	0.21981	0.25332	0.29634	0.27826	0.28686	0.30887	0.27861	0.27546	0.22681	0.23817	0.29109	0.28734	0.26681
791.54	0.22719	0.45351	0.3514	0.29105	0.34012	0.31492	0.37288	0.3085	0.36335	0.39108	0.27162	0.23688	0.19389	0.27946	0.28836	0.27869	0.24349	0.23188	0.22404	0.27625	0.32678	0.23489	0.32344	0.20856	0.26998	0.32222	0.29605	0.29221	0.30014	0.27882	0.2803	0.22812	0.23196	0.28661	0.2932	0.27285
792.53	0.23106	0.45809	0.36043	0.29189	0.32011	0.31497	0.39901	0.29878	0.38096	0.40632	0.28199	0.23199	0.19438	0.29148	0.28506	0.27039	0.23719	0.2373	0.23738	0.27782	0.33544	0.2551	0.30955	0.19756	0.27502	0.33585	0.30106	0.29552	0.2939	0.26815	0.28118	0.23077	0.24975	0.29703	0.29112	0.26496
793.5	0.23099	0.45013	0.34756	0.30721	0.31498	0.32394	0.41984	0.30762	0.39629	0.42671	0.28478	0.23445	0.19944	0.28896	0.29707	0.25765	0.22661	0.22958	0.24488	0.30515	0.33696	0.25806	0.30797	0.20647	0.27536	0.32522	0.30693	0.28774	0.28278	0.2702	0.28193	0.24503	0.25662	0.29569	0.29324	0.27869
794.47	0.23601	0.4564	0.35255	0.31006	0.34146	0.33225	0.42425	0.3219	0.39842	0.44071	0.30446	0.2378	0.19703	0.3179	0.30891	0.25757	0.23747	0.21915	0.24463	0.31821	0.32418	0.24375	0.3154	0.20224	0.26724	0.32964	0.33414	0.26649	0.29421	0.24875	0.29565	0.25461	0.25777	0.29979	0.30184	0.26638
795.43	0.24889	0.44359	0.35859	0.32082	0.36085	0.35619	0.40387	0.32256	0.39442	0.44337	0.3217	0.24071	0.19406	0.34413	0.30228	0.28059	0.24294	0.23405	0.23346	0.31639	0.31655	0.22776	0.30115	0.21527	0.27022	0.33152	0.3392	0.26096	0.30474	0.2663	0.27813	0.27168	0.24255	0.32076	0.29429	0.26187
796.4	0.26022	0.45792	0.34518	0.33976	0.38729	0.38755	0.40667	0.33258	0.39833	0.48031	0.32248	0.25242	0.19532	0.3412	0.30233	0.29157	0.24878	0.25108	0.23554	0.31919	0.28929	0.24334	0.28453	0.20964	0.28067	0.32739	0.33973	0.24747	0.31745	0.28092	0.29151	0.27349	0.2542	0.33876	0.29996	0.2522
797.39	0.25399	0.47637	0.3477	0.34823	0.41961	0.4094	0.39792	0.33662	0.42141	0.481	0.34247	0.26696	0.21198	0.36259	0.31082	0.29778	0.25076	0.25528	0.21724	0.32714	0.27483	0.24698	0.29484	0.23006	0.28493	0.34407	0.31759	0.24173	0.33167	0.2973	0.2978	0.27305	0.25565	0.33508	0.30742	0.25293
798.36	0.25657	0.47679	0.36129	0.35323	0.41973	0.41767	0.3787	0.33941	0.43223	0.49807	0.35505	0.28526	0.20692	0.37113	0.3198	0.30997	0.24052	0.28226	0.2085	0.30199	0.2711	0.25146	0.30459	0.22904	0.2973	0.36817	0.32274	0.24152	0.34813	0.30923	0.30826	0.27713	0.26245	0.33278	0.31607	0.2504
799.33	0.27199	0.45019	0.38156	0.37035	0.40499	0.41941	0.37976	0.34319	0.44644	0.49231	0.34349	0.31279	0.20099	0.34599	0.33025	0.30426	0.22997	0.27444	0.21926	0.27598	0.27144	0.25355	0.288	0.24881	0.30959	0.37215	0.31289	0.24805	0.32079	0.31758	0.29862	0.26464	0.26619	0.3444	0.31242	0.27113
800.29	0.28088	0.4625	0.39529	0.38088	0.41212	0.41487	0.40199	0.36498	0.49298	0.51922	0.36461	0.33312	0.21355	0.37119	0.35967	0.30181	0.24151	0.26727	0.24729	0.28286	0.29075	0.25855	0.31537	0.25077	0.31301	0.3812	0.33075	0.25147	0.33344	0.3072	0.31071	0.2719	0.31372	0.34522	0.32885	0.2871
801.26	0.28058	0.4532	0.42459	0.38703	0.41542	0.40731	0.39573	0.38114	0.52561	0.52331	0.37346	0.34536	0.22736	0.38956	0.36757	0.32183	0.24644	0.25317	0.23894	0.28304	0.32554	0.25624	0.34037	0.27263	0.32193	0.38032	0.34148	0.26327	0.32668	0.29967	0.31646	0.28496	0.32603	0.33471	0.33299	0.308
802.23	0.30495	0.44523	0.44084	0.39022	0.4126	0.43037	0.42608	0.40034	0.52697	0.53877	0.38965	0.3572	0.2248	0.39815	0.3772	0.32146	0.25958	0.24898	0.2644	0.29151	0.34383	0.26078	0.36406	0.27736	0.32451	0.37727	0.35661	0.27554	0.34204	0.31586	0.33472	0.31067	0.32632	0.32029	0.33621	0.32982
803.22	0.3126	0.44639	0.44847	0.40259	0.42703	0.45655	0.4354	0.41093	0.52446	0.54031	0.39597	0.36601	0.23325	0.38085	0.35049	0.30824	0.27192	0.2557	0.27787	0.29121	0.33981	0.25526	0.37403	0.28077	0.31539	0.36848	0.34697	0.27708	0.34243	0.31654	0.33375	0.30991	0.30305	0.32458	0.34012	0.33581
804.18	0.316	0.48668	0.46117	0.41189	0.4518	0.46319	0.45958	0.42442	0.55277	0.573	0.40804	0.37439	0.24831	0.41972	0.33538	0.30652	0.29664	0.27797	0.28833	0.32565	0.35159	0.27769	0.37249	0.28538	0.31378	0.38674	0.35532	0.28701	0.3649	0.33317	0.34595	0.32183	0.3147	0.32646	0.33057	0.35195
805.15	0.31001	0.4823	0.47181	0.43335	0.46147	0.48864	0.477	0.42814	0.53399	0.5677	0.40977	0.37752	0.24614	0.39555	0.33746	0.30847	0.2982	0.29009	0.28039	0.32344	0.3437	0.28237	0.35753	0.28016	0.31636	0.37597	0.36822	0.30167	0.36898	0.34688	0.34075	0.32124	0.30179	0.31572	0.32697	0.3548
806.12	0.32576	0.49154	0.47383	0.44695	0.4741	0.51855	0.50997	0.43436	0.55526	0.58526	0.42581	0.37825	0.25645	0.42104	0.35544	0.32036	0.30188	0.32755	0.29517	0.33771	0.35494	0.2931	0.37537	0.27701	0.3262	0.38859	0.38167	0.30757	0.38668	0.36526	0.34309	0.31687	0.30392	0.33787	0.32848	0.34988
807.08	0.33268	0.49696	0.47879	0.45951	0.50162	0.50955	0.51026	0.44189	0.57103	0.5949	0.41829	0.3965	0.26194	0.43159	0.37916	0.33254	0.322	0.34761	0.30526	0.3348	0.34843	0.28708	0.35814	0.26799	0.3394	0.39043	0.4048	0.30723	0.37865	0.35136	0.34764	0.30591	0.29584	0.35512	0.3301	0.34547
808.07	0.34526	0.51948	0.46708	0.47522	0.50496	0.50841	0.53348	0.44689	0.60146	0.60452	0.42101	0.39765	0.2484	0.45479	0.39891	0.35596	0.34364	0.35266	0.31486	0.33906	0.37235	0.30953	0.3709	0.26666	0.36063	0.39928	0.41164	0.31777	0.39804	0.35933	0.35129	0.29886	0.32579	0.37347	0.34136	0.35888
809.04	0.33444	0.48981	0.44469	0.47086	0.50096	0.54859	0.54646	0.45218	0.60826	0.61033	0.43563	0.38726	0.24925	0.44647	0.38331	0.35399	0.33418	0.33764	0.31291	0.31937	0.35896	0.29518	0.40247	0.26676	0.36936	0.3771	0.41251	0.31715	0.40617	0.36223	0.36206	0.30209	0.33433	0.3782	0.36629	0.35129
810	0.34025	0.49224	0.43817	0.46918	0.52599	0.55387	0.57365	0.44889	0.64306	0.60186	0.44236	0.39988	0.26199	0.46692	0.37068	0.36175	0.34804	0.32152	0.33398	0.34234	0.36376	0.31313	0.4263	0.27868	0.38644	0.39835	0.40703	0.31645	0.44474	0.36243	0.39204	0.30545	0.35058	0.40109	0.38752	0.36268
810.97	0.32913	0.47711	0.44186	0.46864	0.53731	0.55842	0.55822	0.45023	0.63131	0.6009	0.44773	0.40179	0.24856	0.44134	0.34822	0.34643	0.36424	0.31224	0.32957	0.33288	0.34856	0.31873	0.43392	0.26976	0.38658	0.40436	0.3878	0.31674	0.44869	0.37227	0.38105	0.30203	0.35796	0.40506	0.389	0.37656
811.93	0.3119	0.47733	0.43679	0.47247	0.53363	0.58588	0.54138	0.43913	0.63019	0.60024	0.43967	0.38998	0.24426	0.42939	0.32481	0.36379	0.36582	0.30797	0.31891	0.32527	0.35323	0.32902	0.44627	0.27972	0.39244	0.40534	0.38214	0.31997	0.47429	0.37734	0.34793	0.30381	0.37601	0.40205	0.40012	0.3717
812.9	0.30836	0.4623	0.4402	0.46605	0.53755	0.57368	0.53915	0.42919	0.61907	0.58708	0.44576	0.39618	0.25552	0.42386	0.32856	0.36085	0.35315	0.30539	0.32728	0.31531	0.32278	0.31971	0.44215	0.27949	0.40096	0.41652	0.3679	0.31979	0.45659	0.36689	0.35069	0.29984	0.37455	0.38589	0.39701	0.35962
813.87	0.31548	0.47363	0.45278	0.4579	0.54828	0.55677	0.53033	0.43433	0.62158	0.56611	0.43437	0.40404	0.25453	0.42248	0.36012	0.38048	0.36112	0.31034	0.32785	0.32988	0.35242	0.33231	0.44701	0.28595	0.41309	0.45201	0.37887	0.30806	0.4487	0.36559	0.33973	0.30571	0.38574	0.3771	0.39021	0.36918
814.85	0.32677	0.46754	0.4498	0.45785	0.53819	0.54343	0.50696	0.43976	0.61747	0.58471	0.43348	0.3764	0.25293	0.40369	0.38505	0.38569	0.35895	0.32626	0.32334	0.31206	0.3694	0.33373	0.44154	0.27484	0.40332	0.44579	0.37188	0.30373	0.43798	0.35878	0.32863	0.30056	0.38934	0.36663	0.38821	0.34994
815.82	0.33142	0.45557	0.45532	0.45063	0.50397	0.52539	0.53	0.4449	0.62509	0.55735	0.39941	0.3794	0.25712	0.40752	0.38765	0.37397	0.34435	0.31495	0.33091	0.32874	0.37531	0.32926	0.42399	0.27726	0.40079	0.45008	0.37528	0.2999	0.43146	0.3422	0.3388	0.30347	0.4	0.36029	0.38804	0.33887
816.78	0.33663	0.43227	0.45616	0.44833	0.48005	0.50468	0.53453	0.45338	0.62016	0.53971	0.39896	0.38126	0.25995	0.41604	0.41741	0.35944	0.32563	0.312	0.33071	0.33189	0.38602	0.32595	0.42971	0.28796	0.39677	0.46804	0.39606	0.2957	0.3781	0.32466	0.35507	0.29278	0.40496	0.36144	0.38137	0.34647
817.75	0.34068	0.41751	0.46259	0.43944	0.47565	0.49133	0.52267	0.47322	0.61331	0.5447	0.3859	0.36346	0.26546	0.41327	0.41913	0.34931	0.33935	0.29129	0.31214	0.34388	0.40008	0.32789	0.41705	0.28686	0.38206	0.47268	0.41225	0.28161	0.37745	0.3201	0.35436	0.31173	0.40952	0.3715	0.37084	0.33581
818.71	0.34158	0.39593	0.4534	0.44096	0.4734	0.49348	0.4934	0.46962	0.5986	0.53546	0.39256	0.35283	0.27188	0.40423	0.42632	0.36173	0.3475	0.28983	0.30088	0.34488	0.38692	0.32875	0.42182	0.28481	0.38395	0.45794	0.41722	0.29359	0.3757	0.31593	0.35726	0.31067	0.4071	0.39677	0.37634	0.3238
819.68	0.34854	0.38667	0.44691	0.43633	0.45341	0.48509	0.48136	0.45219	0.57898	0.53121	0.39146	0.36118	0.27345	0.41191	0.4153	0.35552	0.33931	0.28085	0.30326	0.33328	0.37525	0.34219	0.42964	0.30399	0.40368	0.47912	0.43095	0.29449	0.37828	0.31819	0.35383	0.31887	0.42058	0.39945	0.36766	0.33021
820.64	0.3347	0.3853	0.4274	0.4219	0.46622	0.46169	0.43949	0.44438	0.55069	0.5353	0.38137	0.34138	0.27849	0.39042	0.42136	0.36941	0.33456	0.25496	0.29691	0.31606	0.38083	0.34094	0.43844	0.32246	0.40058	0.48807	0.43721	0.28402	0.38984	0.29574	0.34905	0.30813	0.40518	0.38838	0.35872	0.33041
821.63	0.33061	0.39355	0.416	0.43498	0.4546	0.43953	0.40136	0.43206	0.5323	0.52778	0.36009	0.32408	0.27519	0.38838	0.40099	0.37032	0.32782	0.24278	0.29155	0.31323	0.35881	0.33676	0.43704	0.31648	0.40649	0.49449	0.41678	0.28636	0.39781	0.30615	0.3543	0.32476	0.40517	0.38191	0.34737	0.31996
822.59	0.32952	0.39796	0.40483	0.44493	0.44806	0.44056	0.38095	0.42314	0.52298	0.54152	0.36418	0.32408	0.27612	0.39885	0.39824	0.41635	0.32988	0.25514	0.29687	0.31723	0.35094	0.35463	0.47327	0.32764	0.44545	0.50839	0.42705	0.31453	0.41125	0.30734	0.35565	0.32702	0.41557	0.38031	0.35513	0.32831
823.56	0.3362	0.4016	0.40799	0.43868	0.42766	0.41353	0.37334	0.41495	0.49938	0.53203	0.34238	0.3044	0.27837	0.40083	0.40641	0.39736	0.31554	0.25465	0.28567	0.2896	0.34604	0.35563	0.45244	0.32337	0.44557	0.5225	0.43998	0.32695	0.40789	0.30107	0.3588	0.32459	0.40445	0.36079	0.33127	0.31939
824.52	0.31391	0.39795	0.39272	0.42905	0.40625	0.38288	0.33534	0.39928	0.48737	0.50495	0.31284	0.30157	0.26798	0.39574	0.38925	0.37486	0.30904	0.24746	0.24565	0.28952	0.3389	0.32282	0.44802	0.32381	0.43131	0.51288	0.43068	0.3258	0.37247	0.28527	0.33479	0.31304	0.37871	0.35509	0.32224	0.31701
825.49	0.31914	0.39026	0.39495	0.43431	0.38005	0.39155	0.32283	0.39441	0.48217	0.49526	0.30762	0.30247	0.26317	0.40827	0.40322	0.37133	0.31818	0.26872	0.24573	0.29546	0.33028	0.32837	0.44192	0.3249	0.44509	0.50782	0.43719	0.34854	0.35606	0.31602	0.33132	0.32762	0.37171	0.3479	0.31949	0.31657
826.45	0.31599	0.37958	0.38937	0.4066	0.38318	0.366	0.33725	0.38315	0.47719	0.50304	0.30821	0.30873	0.26284	0.39836	0.4035	0.36963	0.31779	0.26706	0.26155	0.28975	0.33895	0.34179	0.45262	0.31003	0.44822	0.50719	0.44373	0.34547	0.35463	0.30005	0.32899	0.32431	0.36761	0.36885	0.33675	0.31894
827.41	0.29594	0.34159	0.38513	0.38244	0.37753	0.36672	0.33861	0.35946	0.46931	0.48156	0.29046	0.28838	0.26783	0.36559	0.40322	0.32175	0.32359	0.25272	0.27065	0.27743	0.33464	0.32677	0.43186	0.30971	0.42732	0.484	0.44443	0.33867	0.33965	0.28314	0.32422	0.31786	0.34584	0.36046	0.33273	0.30898
828.4	0.27721	0.32913	0.36792	0.37473	0.36243	0.36269	0.34958	0.33305	0.47611	0.49593	0.29366	0.28508	0.25912	0.3564	0.37752	0.31332	0.30657	0.24629	0.28805	0.28492	0.34285	0.33411	0.44933	0.31321	0.42099	0.46237	0.42642	0.33412	0.33894	0.26974	0.32587	0.3243	0.35713	0.36531	0.35142	0.31321
829.36	0.26991	0.31186	0.37889	0.36943	0.37576	0.3816	0.33921	0.32275	0.46444	0.50029	0.2971	0.27543	0.26414	0.35391	0.39311	0.31315	0.3186	0.25903	0.29907	0.29712	0.35068	0.34705	0.43821	0.29932	0.41767	0.44473	0.44616	0.33384	0.37149	0.29155	0.3417	0.32586	0.36039	0.3706	0.34101	0.30886
830.33	0.26917	0.31686	0.37382	0.36801	0.37486	0.384	0.34928	0.31127	0.45736	0.51221	0.3279	0.2763	0.2723	0.37215	0.38098	0.30109	0.31141	0.25804	0.29835	0.30359	0.34118	0.3418	0.45805	0.29282	0.4033	0.44796	0.44673	0.33184	0.37193	0.28501	0.35681	0.32167	0.34859	0.3707	0.35217	0.30132
831.29	0.26566	0.31077	0.36647	0.37238	0.35654	0.3861	0.33377	0.30969	0.44342	0.52002	0.31198	0.25678	0.28457	0.38032	0.38038	0.30195	0.31213	0.25123	0.26449	0.28748	0.343	0.33305	0.43449	0.30297	0.38588	0.42719	0.44479	0.34675	0.37266	0.28739	0.3497	0.31605	0.35093	0.36678	0.33716	0.28772
832.25	0.25622	0.31526	0.34655	0.35112	0.33726	0.37231	0.31094	0.30498	0.4082	0.53496	0.31369	0.27104	0.27195	0.39722	0.37356	0.2879	0.28759	0.26221	0.23795	0.28708	0.31294	0.31821	0.42927	0.30068	0.37048	0.42818	0.4376	0.33834	0.36728	0.30835	0.35093	0.31784	0.34883	0.37034	0.32946	0.29184
833.22	0.25198	0.32177	0.3462	0.36068	0.3375	0.36045	0.29762	0.32022	0.38892	0.52971	0.3012	0.28004	0.25709	0.41662	0.38565	0.2927	0.30163	0.2643	0.23237	0.31925	0.29112	0.30448	0.39028	0.29345	0.36084	0.42689	0.43999	0.32762	0.35978	0.29056	0.35199	0.31243	0.328	0.36131	0.3277	0.28888
834.18	0.25243	0.33362	0.36082	0.3694	0.33272	0.33898	0.30842	0.33777	0.38723	0.55298	0.322	0.28744	0.24887	0.4256	0.38312	0.32027	0.28739	0.25611	0.22074	0.31483	0.29008	0.31026	0.41593	0.29134	0.35938	0.43516	0.44815	0.3354	0.34097	0.28642	0.33682	0.31175	0.33808	0.37131	0.35719	0.29452
835.14	0.25221	0.33104	0.3717	0.35606	0.32075	0.30607	0.29062	0.31697	0.38893	0.54718	0.29157	0.27456	0.24838	0.42692	0.40356	0.32271	0.28646	0.23643	0.20667	0.28987	0.28927	0.29558	0.3835	0.26494	0.33959	0.43265	0.45652	0.33565	0.34881	0.25994	0.31991	0.30549	0.33662	0.36902	0.36256	0.29521
836.11	0.25106	0.32384	0.368	0.35441	0.32348	0.31195	0.27957	0.31081	0.39417	0.53706	0.29824	0.27575	0.23921	0.43544	0.40781	0.32274	0.2943	0.24918	0.21785	0.3037	0.27318	0.28573	0.38291	0.2545	0.31847	0.43648	0.45853	0.32355	0.35462	0.25305	0.30825	0.29602	0.32243	0.35145	0.36636	0.30456
837.09	0.26433	0.32692	0.38674	0.36874	0.32612	0.30321	0.2841	0.30671	0.39394	0.52803	0.30142	0.2732	0.2417	0.44596	0.41117	0.34926	0.28308	0.24028	0.22821	0.31295	0.27974	0.28063	0.37238	0.23831	0.29785	0.43646	0.46162	0.33501	0.33884	0.23927	0.29985	0.27776	0.31633	0.34099	0.37458	0.29833
838.05	0.27102	0.31368	0.38333	0.36852	0.32164	0.30515	0.29466	0.29314	0.40317	0.52973	0.30319	0.2721	0.25416	0.42073	0.41533	0.35336	0.2883	0.24989	0.22531	0.27914	0.29753	0.26215	0.39052	0.21854	0.28044	0.43411	0.4412	0.34413	0.35592	0.25972	0.29759	0.26398	0.33734	0.33512	0.37138	0.30559
839.01	0.26993	0.30053	0.36477	0.35053	0.31845	0.30586	0.29217	0.28935	0.39939	0.51979	0.29303	0.25969	0.24644	0.41872	0.41229	0.31981	0.28501	0.23904	0.24955	0.27504	0.2909	0.24833	0.37287	0.21864	0.26785	0.41903	0.42483	0.34342	0.34307	0.23589	0.31095	0.25864	0.3355	0.31793	0.36447	0.30006
839.98	0.26787	0.31117	0.33508	0.36098	0.34452	0.31682	0.30244	0.29761	0.39394	0.52019	0.30753	0.26749	0.25221	0.41746	0.38346	0.3516	0.27938	0.25056	0.254	0.27473	0.3	0.25415	0.37884	0.22478	0.27751	0.40241	0.41197	0.35425	0.33193	0.25208	0.32057	0.24197	0.34522	0.33561	0.36461	0.29233
840.94	0.26951	0.3146	0.32522	0.3436	0.34824	0.31459	0.31477	0.3011	0.4015	0.51598	0.31529	0.27313	0.26256	0.41091	0.37656	0.35018	0.24967	0.23819	0.24839	0.26989	0.31804	0.24114	0.38128	0.21777	0.28551	0.39167	0.39472	0.35862	0.31737	0.27019	0.32275	0.24031	0.36451	0.35383	0.37463	0.28534
841.9	0.25444	0.30677	0.31263	0.3443	0.33973	0.32165	0.31604	0.30859	0.41767	0.51488	0.3207	0.2586	0.27667	0.39556	0.36284	0.34307	0.26285	0.25254	0.24131	0.2608	0.34368	0.24998	0.3766	0.2097	0.28226	0.35795	0.37825	0.34712	0.31944	0.26478	0.31028	0.24453	0.37686	0.37149	0.37839	0.28432
842.86	0.23911	0.30408	0.31904	0.33124	0.3485	0.30737	0.31313	0.31844	0.40736	0.52313	0.30901	0.25919	0.28009	0.40602	0.35491	0.35069	0.26546	0.23789	0.25889	0.24664	0.33279	0.25219	0.36648	0.21241	0.27568	0.3649	0.38728	0.34259	0.31796	0.26203	0.30187	0.23843	0.34961	0.37437	0.37833	0.2865
843.82	0.23128	0.31438	0.31195	0.32453	0.34811	0.31035	0.30168	0.31632	0.40423	0.52242	0.29183	0.27703	0.29985	0.41455	0.35333	0.35704	0.26586	0.24467	0.2648	0.24572	0.32777	0.23599	0.34562	0.22105	0.25896	0.37497	0.39676	0.33121	0.31791	0.26	0.28494	0.2344	0.34278	0.39485	0.369	0.29598
844.79	0.22064	0.29051	0.34867	0.31092	0.32979	0.29766	0.29709	0.32623	0.40494	0.52507	0.29314	0.27941	0.29281	0.41363	0.38711	0.33284	0.26526	0.2394	0.25897	0.26611	0.32078	0.23449	0.32685	0.22399	0.26056	0.37613	0.40456	0.30953	0.31122	0.25329	0.27022	0.25277	0.35967	0.38995	0.36619	0.29905
845.75	0.21236	0.28319	0.3692	0.30152	0.32852	0.29826	0.29354	0.32882	0.39835	0.53537	0.28228	0.27297	0.28853	0.42298	0.36823	0.30516	0.28895	0.22906	0.25145	0.27409	0.30377	0.24604	0.30923	0.23444	0.24419	0.37889	0.4092	0.29004	0.31216	0.24381	0.24847	0.2517	0.34795	0.38667	0.34138	0.30206
846.71	0.22839	0.28687	0.38583	0.29028	0.31946	0.29566	0.29971	0.33258	0.38428	0.53099	0.26294	0.2773	0.27318	0.43743	0.37863	0.29857	0.27361	0.22349	0.26946	0.27593	0.28259	0.23991	0.29506	0.2452	0.24291	0.38496	0.41045	0.28015	0.31823	0.24302	0.26361	0.25161	0.33825	0.38581	0.32961	0.30349
847.69	0.2552	0.29828	0.40042	0.29723	0.32566	0.32327	0.29283	0.33149	0.3981	0.52482	0.28405	0.2861	0.28323	0.44394	0.39074	0.29076	0.27047	0.22924	0.25032	0.29364	0.28286	0.26252	0.30332	0.26715	0.26228	0.37534	0.41735	0.28533	0.29986	0.26087	0.27221	0.26938	0.35461	0.40539	0.3418	0.29449
848.65	0.24693	0.28513	0.4006	0.3232	0.31766	0.33918	0.31582	0.33727	0.38956	0.50005	0.28666	0.26855	0.26521	0.41764	0.38373	0.30798	0.25712	0.23266	0.24432	0.28577	0.29137	0.26259	0.30656	0.2491	0.26846	0.35524	0.38404	0.29544	0.28628	0.27958	0.28239	0.27306	0.35399	0.3732	0.33717	0.27177
849.61	0.25362	0.28495	0.36898	0.32053	0.32371	0.36318	0.31717	0.33719	0.38808	0.50323	0.29874	0.26492	0.27159	0.39449	0.36264	0.31021	0.26361	0.25402	0.27272	0.28785	0.30092	0.25805	0.33068	0.2593	0.25563	0.34894	0.36658	0.29162	0.28816	0.28679	0.29412	0.27987	0.33944	0.39035	0.34194	0.28502
850.57	0.255	0.2813	0.36669	0.31105	0.33176	0.3673	0.31755	0.33773	0.39153	0.50303	0.30898	0.26451	0.26852	0.37946	0.39214	0.3326	0.26036	0.28712	0.28444	0.29557	0.29978	0.25779	0.33865	0.25973	0.24254	0.33339	0.37204	0.29331	0.29601	0.28976	0.31434	0.28694	0.3392	0.39468	0.35677	0.28786
851.54	0.2413	0.28874	0.36638	0.32136	0.34728	0.36594	0.29416	0.31382	0.40407	0.48114	0.32739	0.27243	0.27036	0.3789	0.38228	0.33357	0.27263	0.28485	0.27783	0.27708	0.31912	0.24339	0.34569	0.28842	0.25286	0.33134	0.3752	0.30264	0.27928	0.29049	0.30526	0.28287	0.34553	0.37796	0.34797	0.29717
852.5	0.22671	0.29226	0.35457	0.31811	0.33729	0.36573	0.29523	0.31676	0.39723	0.46248	0.31879	0.25479	0.26693	0.38369	0.38738	0.34082	0.27881	0.30032	0.30275	0.28509	0.32745	0.23235	0.33691	0.28485	0.24155	0.33708	0.38889	0.29943	0.27753	0.27803	0.29888	0.28722	0.35225	0.37503	0.32839	0.30723
853.46	0.23531	0.29945	0.36103	0.3147	0.35736	0.36466	0.29087	0.31055	0.4174	0.47313	0.3226	0.261	0.28443	0.37431	0.39621	0.33986	0.29438	0.30817	0.30175	0.29804	0.33	0.23766	0.33633	0.30149	0.24531	0.32973	0.40355	0.29404	0.2942	0.27509	0.28891	0.28949	0.35381	0.39532	0.33231	0.33261
854.42	0.22312	0.29919	0.35923	0.30307	0.34647	0.34518	0.29354	0.29415	0.39325	0.45972	0.31763	0.26684	0.27101	0.37347	0.38605	0.34517	0.27247	0.29261	0.28252	0.28439	0.28488	0.2256	0.31669	0.29802	0.25289	0.32203	0.3943	0.29044	0.27829	0.25838	0.27485	0.28393	0.33644	0.37453	0.32871	0.32844
855.38	0.21984	0.31078	0.35852	0.33432	0.33255	0.32662	0.2905	0.27696	0.3865	0.44177	0.31185	0.27844	0.26056	0.37756	0.37525	0.33852	0.26773	0.27123	0.27514	0.26403	0.28545	0.22139	0.29126	0.28968	0.26287	0.3344	0.37019	0.29374	0.2682	0.24778	0.27359	0.27971	0.32976	0.34706	0.32786	0.31824
856.34	0.22117	0.30846	0.35114	0.33299	0.33935	0.32898	0.31027	0.28614	0.40108	0.43345	0.3062	0.28436	0.26156	0.37757	0.39768	0.33855	0.27112	0.26862	0.26163	0.27802	0.28094	0.21463	0.28543	0.26682	0.24887	0.33963	0.3677	0.28745	0.28016	0.25532	0.2664	0.27607	0.33315	0.33466	0.34092	0.30892
857.3	0.2211	0.3062	0.33498	0.30853	0.34376	0.32419	0.31086	0.28589	0.39378	0.43921	0.3018	0.30169	0.24044	0.36892	0.36194	0.31671	0.25685	0.24901	0.23726	0.28118	0.25759	0.20861	0.27535	0.28025	0.25531	0.33191	0.30362	0.27416	0.28376	0.25704	0.2484	0.27631	0.32097	0.31867	0.3475	0.30193
858.26	0.21804	0.31677	0.33755	0.29047	0.32716	0.31181	0.29271	0.26543	0.37601	0.44241	0.28744	0.3057	0.2312	0.38854	0.34382	0.30833	0.24949	0.223	0.20622	0.25311	0.22915	0.20374	0.26796	0.26971	0.24757	0.33959	0.29473	0.25359	0.26915	0.2405	0.24765	0.26759	0.31538	0.30158	0.34646	0.28707
859.22	0.22582	0.31508	0.34248	0.30432	0.32265	0.32518	0.28476	0.2624	0.37522	0.43555	0.27262	0.30632	0.2272	0.38133	0.32734	0.29701	0.24819	0.23616	0.19584	0.2316	0.23923	0.20078	0.26426	0.26538	0.23174	0.32446	0.28738	0.2502	0.2685	0.26644	0.237	0.25674	0.31915	0.29254	0.33645	0.28937
860.18	0.23275	0.31784	0.34928	0.29303	0.32124	0.34	0.28532	0.25545	0.36647	0.44074	0.27933	0.29122	0.23878	0.37963	0.32944	0.28948	0.24453	0.24813	0.20607	0.22482	0.22669	0.18829	0.2921	0.24558	0.23071	0.30013	0.29037	0.24265	0.27153	0.26597	0.23369	0.24502	0.31987	0.29655	0.32796	0.28783
861.13	0.2369	0.3108	0.33412	0.29089	0.3021	0.33531	0.28306	0.25273	0.3456	0.44756	0.26785	0.28643	0.22536	0.35656	0.3157	0.28258	0.22416	0.2544	0.21237	0.21196	0.2008	0.21016	0.28484	0.24807	0.23049	0.29002	0.27987	0.23979	0.26595	0.26552	0.24415	0.25086	0.29953	0.31458	0.3194	0.29992
862.09	0.22883	0.30735	0.33548	0.29686	0.29399	0.3184	0.26021	0.23826	0.34322	0.43884	0.25859	0.27353	0.2284	0.34303	0.31565	0.28116	0.22089	0.26763	0.20345	0.19907	0.19573	0.1975	0.28476	0.21576	0.20487	0.27529	0.30275	0.22259	0.25186	0.25364	0.24403	0.24849	0.28973	0.30888	0.30907	0.31185
863.08	0.22683	0.29588	0.31928	0.27479	0.28706	0.33576	0.25848	0.24765	0.34098	0.41597	0.26423	0.27077	0.22993	0.34634	0.31142	0.25225	0.21511	0.28993	0.21118	0.22095	0.20607	0.20512	0.28729	0.21065	0.19515	0.29424	0.30465	0.20915	0.26036	0.27727	0.23656	0.25111	0.27427	0.30743	0.29993	0.317
864.03	0.2215	0.32332	0.33705	0.27422	0.30013	0.3401	0.26517	0.24976	0.35054	0.41493	0.26282	0.27633	0.22671	0.37033	0.34069	0.24477	0.2342	0.29178	0.22272	0.23344	0.21352	0.21011	0.28519	0.20881	0.20077	0.30291	0.32332	0.21596	0.27803	0.26545	0.26653	0.24939	0.26653	0.30151	0.29989	0.32488
864.99	0.22188	0.32077	0.33448	0.26676	0.31661	0.33075	0.26992	0.258	0.35564	0.41124	0.26426	0.29067	0.21236	0.36377	0.32443	0.25738	0.24166	0.28131	0.22409	0.24522	0.21777	0.2249	0.26581	0.21589	0.21339	0.3027	0.33407	0.21328	0.28239	0.26503	0.27563	0.26286	0.24681	0.30131	0.30262	0.32926
865.95	0.22116	0.32945	0.32172	0.25768	0.33114	0.32352	0.2765	0.2534	0.34255	0.41309	0.26243	0.28817	0.21805	0.36724	0.29552	0.24393	0.24858	0.2877	0.23192	0.2558	0.2242	0.22435	0.28871	0.20884	0.18984	0.29514	0.32201	0.19331	0.28655	0.25888	0.2802	0.26899	0.23145	0.29104	0.29936	0.31867
866.91	0.21574	0.32735	0.32481	0.24699	0.33186	0.33438	0.29434	0.25588	0.32403	0.41793	0.26888	0.28876	0.22436	0.36102	0.30648	0.25001	0.25007	0.27566	0.23531	0.24974	0.23045	0.23279	0.27335	0.21076	0.19145	0.28955	0.31911	0.20203	0.29243	0.26376	0.27628	0.26829	0.22709	0.28701	0.30221	0.29738
867.87	0.2163	0.33128	0.34089	0.26091	0.32026	0.3198	0.29052	0.2562	0.31824	0.43095	0.27072	0.28038	0.20708	0.33674	0.319	0.25118	0.24052	0.27161	0.23735	0.23017	0.22266	0.23187	0.26739	0.20373	0.18612	0.26759	0.31876	0.21934	0.29465	0.27373	0.28429	0.26679	0.23802	0.29565	0.30674	0.28951
868.83	0.22394	0.29978	0.33578	0.26743	0.2947	0.30727	0.28244	0.26653	0.31016	0.42735	0.26644	0.2706	0.20354	0.31165	0.29506	0.25003	0.23402	0.26634	0.22099	0.23086	0.23062	0.22606	0.26365	0.18257	0.16408	0.25684	0.29075	0.22435	0.26789	0.28446	0.25902	0.27672	0.23281	0.28579	0.29761	0.2741
869.79	0.22355	0.30104	0.32046	0.26802	0.28898	0.32584	0.27341	0.27132	0.31372	0.42184	0.25384	0.25695	0.19938	0.29088	0.26744	0.2129	0.22656	0.27964	0.21821	0.22456	0.23685	0.21694	0.28189	0.18481	0.15263	0.26781	0.25202	0.22493	0.26132	0.29158	0.25206	0.27583	0.23285	0.28709	0.29027	0.27534
870.74	0.23404	0.29867	0.35711	0.27159	0.28894	0.34239	0.26967	0.27707	0.32161	0.41704	0.25944	0.26031	0.20129	0.28508	0.28123	0.22047	0.24034	0.26412	0.20112	0.22941	0.25623	0.21141	0.27787	0.17644	0.17063	0.28512	0.26437	0.24144	0.24309	0.30283	0.25328	0.27981	0.25974	0.29659	0.30217	0.26914
871.7	0.24705	0.29549	0.37171	0.28381	0.29637	0.35616	0.27537	0.27093	0.33501	0.40027	0.25819	0.26813	0.20415	0.28704	0.27908	0.20032	0.23823	0.26728	0.2034	0.22517	0.25881	0.20695	0.28939	0.17356	0.1849	0.29308	0.28037	0.23622	0.24528	0.31885	0.26957	0.26788	0.27204	0.29816	0.30547	0.27339
872.66	0.24867	0.30282	0.37017	0.29572	0.31812	0.36839	0.30818	0.27426	0.33577	0.39863	0.2669	0.29693	0.21886	0.29106	0.28061	0.22307	0.27193	0.27157	0.20733	0.23563	0.25936	0.20832	0.29688	0.18369	0.20879	0.2815	0.27452	0.23986	0.25161	0.30268	0.28559	0.2821	0.26873	0.2961	0.30294	0.28923
873.62	0.25664	0.31907	0.38295	0.29036	0.34977	0.39952	0.31571	0.26994	0.35401	0.4184	0.27585	0.30542	0.22218	0.31051	0.30453	0.22207	0.29074	0.28419	0.20733	0.24533	0.26285	0.23587	0.31372	0.2206	0.23809	0.30519	0.29197	0.23458	0.26899	0.30805	0.2997	0.29343	0.28141	0.3352	0.3133	0.3018
874.58	0.25416	0.3293	0.40436	0.28385	0.33721	0.40835	0.32662	0.25936	0.34721	0.40858	0.2714	0.30416	0.22521	0.32762	0.33623	0.23086	0.29272	0.27341	0.19313	0.2336	0.26097	0.23161	0.30372	0.22266	0.24021	0.30776	0.3055	0.23807	0.257	0.31427	0.30349	0.28651	0.29333	0.32983	0.30768	0.29831
875.53	0.26079	0.34776	0.40194	0.28593	0.34574	0.43547	0.33689	0.27801	0.37036	0.42595	0.29019	0.31184	0.24162	0.35322	0.35649	0.22401	0.29953	0.2951	0.19242	0.24714	0.26947	0.23864	0.30736	0.23647	0.25536	0.32705	0.31224	0.24276	0.2861	0.32382	0.30218	0.29082	0.29337	0.32305	0.30956	0.31372
876.49	0.26501	0.37824	0.39926	0.28319	0.34486	0.44968	0.33855	0.28555	0.3755	0.45018	0.29504	0.30844	0.2297	0.36184	0.34624	0.2359	0.31385	0.29852	0.18053	0.25322	0.28122	0.2357	0.31328	0.24943	0.25636	0.35103	0.30272	0.25169	0.29593	0.3213	0.28776	0.2854	0.28445	0.32496	0.31002	0.31589
877.45	0.28626	0.38229	0.41268	0.28006	0.34699	0.45376	0.33718	0.29623	0.39785	0.46574	0.29631	0.30363	0.23225	0.36987	0.34601	0.22349	0.29757	0.2979	0.18353	0.24127	0.28326	0.23668	0.32291	0.26395	0.26359	0.3687	0.30798	0.25177	0.28345	0.32652	0.28085	0.27469	0.29279	0.32942	0.31594	0.31726
878.41	0.28572	0.37955	0.39732	0.28219	0.36172	0.45307	0.34934	0.30807	0.40181	0.45666	0.29205	0.29834	0.23287	0.33934	0.32538	0.23434	0.28608	0.28922	0.20131	0.22086	0.27895	0.22388	0.3098	0.24403	0.25828	0.36993	0.30695	0.2403	0.29996	0.31984	0.28074	0.26005	0.30242	0.32386	0.31541	0.30733
879.36	0.31238	0.36424	0.38942	0.29799	0.37525	0.4652	0.36645	0.34222	0.42238	0.47072	0.29027	0.32074	0.23792	0.32926	0.30923	0.24159	0.29127	0.29751	0.20333	0.24998	0.26742	0.22407	0.30669	0.25115	0.25939	0.3632	0.3193	0.24696	0.30504	0.32666	0.28496	0.26494	0.31221	0.32323	0.32205	0.31492
880.32	0.31045	0.36276	0.38364	0.30702	0.37295	0.48159	0.35525	0.33827	0.40619	0.45534	0.25117	0.31707	0.21663	0.30032	0.30027	0.24226	0.27909	0.28349	0.20391	0.21323	0.25892	0.20855	0.28613	0.23356	0.25829	0.35034	0.30419	0.25493	0.29333	0.31958	0.28515	0.25434	0.30457	0.31647	0.29996	0.30807
881.28	0.32628	0.34929	0.39682	0.32131	0.37197	0.47378	0.36855	0.38189	0.41229	0.45598	0.25942	0.33505	0.23573	0.29763	0.30562	0.24649	0.26284	0.27912	0.21325	0.22873	0.25017	0.22465	0.28068	0.2449	0.25127	0.34214	0.30026	0.26157	0.26204	0.32605	0.30397	0.2726	0.29479	0.32963	0.29418	0.32751
882.23	0.32458	0.34967	0.38804	0.31829	0.3702	0.4811	0.36165	0.39986	0.40602	0.44562	0.25515	0.32451	0.23137	0.29482	0.28815	0.24112	0.27016	0.26969	0.20146	0.22896	0.24057	0.22098	0.27098	0.22521	0.22921	0.3562	0.28454	0.25876	0.26343	0.31511	0.2914	0.26935	0.26946	0.32368	0.28129	0.31777
883.19	0.3354	0.37159	0.40899	0.32132	0.37688	0.4887	0.35972	0.43231	0.40416	0.45201	0.27291	0.32147	0.2543	0.30726	0.31235	0.22702	0.27902	0.26833	0.19541	0.24052	0.22895	0.21817	0.2772	0.24509	0.22533	0.35465	0.31652	0.27829	0.2576	0.3097	0.28572	0.27553	0.25895	0.324	0.2767	0.3234
884.15	0.3341	0.37929	0.40854	0.31883	0.37709	0.46688	0.36185	0.44988	0.39713	0.44487	0.2793	0.30363	0.25216	0.31425	0.30926	0.24315	0.26469	0.24048	0.18931	0.20982	0.21945	0.21139	0.27839	0.22355	0.2172	0.35419	0.30717	0.27485	0.24366	0.30344	0.27959	0.27797	0.23966	0.3191	0.28238	0.31775
885.1	0.33742	0.38314	0.42833	0.31599	0.3865	0.44378	0.37551	0.48072	0.41208	0.44804	0.29947	0.30725	0.2668	0.33133	0.29912	0.26162	0.27679	0.23242	0.19006	0.22358	0.19949	0.21816	0.28641	0.2366	0.21978	0.34857	0.32266	0.26827	0.24417	0.30351	0.28679	0.28257	0.25277	0.31911	0.29077	0.32909
886.06	0.34013	0.39397	0.42568	0.31722	0.39343	0.43871	0.36607	0.48315	0.4203	0.4371	0.30014	0.2917	0.25564	0.32204	0.3007	0.27003	0.28799	0.22713	0.19477	0.21458	0.18897	0.20212	0.29827	0.22235	0.24005	0.33878	0.32857	0.27005	0.27043	0.28117	0.29102	0.26986	0.2528	0.315	0.28807	0.32335
887.01	0.35059	0.40984	0.42249	0.31954	0.39446	0.44505	0.38123	0.50322	0.41223	0.44845	0.30248	0.29097	0.2611	0.31072	0.30609	0.26125	0.27199	0.21961	0.20794	0.2342	0.20441	0.21415	0.29132	0.22588	0.2429	0.32601	0.3398	0.26663	0.2605	0.28398	0.2973	0.2708	0.262	0.34077	0.29293	0.33025
887.97	0.3379	0.40804	0.40685	0.33158	0.36834	0.44208	0.38394	0.48687	0.40542	0.43718	0.28902	0.30216	0.24118	0.30867	0.26784	0.27051	0.24617	0.19987	0.20258	0.23322	0.21715	0.20595	0.28037	0.20671	0.24289	0.31637	0.30721	0.2597	0.24834	0.2782	0.29741	0.26364	0.25637	0.32789	0.28832	0.31877
888.93	0.31784	0.41026	0.42243	0.32444	0.36408	0.44482	0.38018	0.49637	0.39278	0.43605	0.29418	0.32107	0.25728	0.29215	0.28167	0.24565	0.24743	0.21532	0.21082	0.25049	0.24883	0.21206	0.28431	0.22832	0.25315	0.32899	0.33174	0.26032	0.25424	0.27488	0.29057	0.26686	0.26216	0.33491	0.2921	0.33419
889.88	0.31313	0.40446	0.39474	0.31857	0.35839	0.43237	0.3579	0.49284	0.39554	0.44917	0.30083	0.3097	0.25934	0.28323	0.27301	0.23838	0.23504	0.21082	0.20749	0.25112	0.23497	0.21416	0.28297	0.22833	0.23405	0.33893	0.29775	0.24974	0.25349	0.26563	0.2614	0.25749	0.24354	0.35257	0.29374	0.32969
890.84	0.29998	0.41108	0.38269	0.31852	0.35395	0.43641	0.36111	0.47996	0.38764	0.44377	0.28913	0.30574	0.26662	0.3101	0.267	0.22554	0.23631	0.21696	0.20032	0.24797	0.22547	0.213	0.27703	0.21596	0.22331	0.35864	0.29991	0.25359	0.24669	0.27364	0.25552	0.26995	0.24846	0.34811	0.30499	0.31921
891.79	0.28285	0.4115	0.38416	0.30839	0.36053	0.4188	0.34916	0.46994	0.40711	0.41448	0.28993	0.30203	0.27294	0.30208	0.27878	0.22696	0.24469	0.21688	0.18732	0.22644	0.22898	0.1996	0.28529	0.21146	0.22885	0.34675	0.27885	0.26267	0.24757	0.26188	0.25245	0.26651	0.25683	0.32467	0.30592	0.3117
892.75	0.29158	0.42232	0.37087	0.28536	0.3708	0.40614	0.34626	0.50025	0.42172	0.41018	0.3009	0.31323	0.2907	0.31204	0.27865	0.21649	0.26051	0.22363	0.1844	0.24951	0.23629	0.19883	0.29861	0.21656	0.22707	0.35545	0.26933	0.25727	0.25084	0.26351	0.24879	0.27715	0.27076	0.32788	0.31689	0.32739
893.7	0.29028	0.43944	0.33651	0.27168	0.36296	0.41179	0.33516	0.48543	0.42787	0.41345	0.30607	0.31515	0.27584	0.31352	0.2465	0.20345	0.25655	0.20644	0.17315	0.24392	0.22427	0.21048	0.29449	0.19871	0.22332	0.34688	0.23804	0.25247	0.25275	0.25556	0.24829	0.26689	0.26909	0.3377	0.30674	0.31945
894.66	0.28324	0.44329	0.34814	0.27556	0.36229	0.41169	0.36507	0.48121	0.4058	0.41162	0.31661	0.32966	0.27245	0.31341	0.24592	0.19804	0.26476	0.18858	0.18001	0.23947	0.25175	0.21227	0.28401	0.18165	0.22812	0.3417	0.25852	0.26598	0.24446	0.24306	0.27215	0.26603	0.26874	0.32097	0.31209	0.30764
895.61	0.28099	0.43124	0.34204	0.26494	0.35621	0.4135	0.35403	0.47398	0.39349	0.42465	0.3243	0.34327	0.25833	0.29194	0.24344	0.17323	0.2401	0.19064	0.1806	0.23228	0.26113	0.22968	0.28204	0.19171	0.21545	0.32333	0.24847	0.24882	0.22948	0.25276	0.26131	0.26107	0.25865	0.32392	0.31422	0.31258
896.57	0.28486	0.4033	0.33106	0.26406	0.33526	0.41042	0.35289	0.47439	0.37581	0.44362	0.33423	0.34143	0.23375	0.29774	0.22284	0.17727	0.23353	0.18801	0.18789	0.25842	0.2529	0.22741	0.28433	0.19534	0.21852	0.31782	0.24684	0.24237	0.23104	0.25103	0.25561	0.25606	0.26347	0.32153	0.32599	0.31753
897.52	0.27484	0.37837	0.34641	0.26764	0.31899	0.40862	0.35663	0.44659	0.36529	0.42779	0.32887	0.32989	0.20968	0.30119	0.23037	0.1905	0.23152	0.19095	0.19796	0.24388	0.24825	0.2354	0.27607	0.18898	0.20939	0.30965	0.2601	0.25199	0.23454	0.2484	0.26571	0.25637	0.2579	0.31388	0.32575	0.30935
898.48	0.27341	0.35678	0.34775	0.29247	0.32347	0.39795	0.36147	0.4295	0.36387	0.43402	0.33006	0.31005	0.2053	0.29931	0.24001	0.20108	0.23594	0.18478	0.19289	0.24962	0.25152	0.23322	0.26728	0.19148	0.19878	0.29566	0.263	0.25791	0.23685	0.25881	0.2604	0.25864	0.27161	0.30856	0.32276	0.29508
899.43	0.26142	0.34472	0.34334	0.28093	0.31638	0.39337	0.34811	0.41712	0.37316	0.42207	0.30833	0.3149	0.19206	0.27324	0.24532	0.18684	0.22333	0.20561	0.17938	0.24038	0.24017	0.23878	0.27079	0.20366	0.20117	0.26584	0.25541	0.24439	0.22997	0.26826	0.23364	0.2606	0.26623	0.31497	0.32032	0.30173
900.39	0.25366	0.33334	0.34149	0.27061	0.3133	0.37364	0.34914	0.41088	0.37256	0.40409	0.31125	0.3089	0.17713	0.25823	0.2532	0.19634	0.22652	0.19484	0.17764	0.2442	0.27283	0.22725	0.25163	0.19481	0.19561	0.25398	0.24154	0.24215	0.22407	0.25118	0.22548	0.25105	0.28627	0.29857	0.30846	0.29757
901.34	0.24376	0.33386	0.33666	0.27091	0.32149	0.36818	0.34676	0.38382	0.36025	0.39472	0.30416	0.31141	0.17677	0.25431	0.2456	0.17988	0.22748	0.17551	0.15773	0.22067	0.26809	0.21631	0.23868	0.18322	0.18836	0.25431	0.24602	0.23607	0.22374	0.26189	0.20898	0.25339	0.2675	0.29208	0.29827	0.2913
902.3	0.2209	0.3401	0.3126	0.26018	0.33258	0.35223	0.3359	0.37115	0.36338	0.40758	0.30732	0.30332	0.18442	0.24168	0.24161	0.15133	0.23509	0.16098	0.13932	0.21637	0.25803	0.20695	0.23068	0.18837	0.20057	0.25893	0.22731	0.20719	0.21282	0.24867	0.18598	0.23312	0.26957	0.28604	0.29233	0.28241
903.25	0.21832	0.33735	0.31202	0.23948	0.32907	0.36109	0.32602	0.3731	0.32415	0.3875	0.29467	0.30459	0.169	0.22814	0.2286	0.142	0.23192	0.1724	0.14216	0.1984	0.24122	0.18699	0.22997	0.18063	0.20531	0.24903	0.22882	0.18428	0.2025	0.23973	0.18155	0.22846	0.24544	0.27815	0.29086	0.28917
904.2	0.2156	0.32443	0.3083	0.24038	0.34231	0.37513	0.33266	0.38436	0.31553	0.39912	0.30633	0.29716	0.17053	0.23193	0.21231	0.16661	0.23817	0.17186	0.14961	0.21651	0.25143	0.18985	0.21675	0.17485	0.20642	0.26193	0.21955	0.20091	0.22229	0.25115	0.18186	0.23602	0.25102	0.2858	0.28283	0.2852
905.16	0.21831	0.30846	0.29659	0.237	0.35116	0.38449	0.35163	0.39506	0.29975	0.40262	0.29759	0.30133	0.18461	0.25969	0.20528	0.17241	0.24227	0.18399	0.14563	0.20792	0.21226	0.19017	0.22046	0.17397	0.21619	0.2689	0.22074	0.21012	0.24772	0.25918	0.18511	0.23896	0.22657	0.28609	0.27431	0.28407
906.09	0.22268	0.32451	0.30459	0.24371	0.35124	0.38539	0.37105	0.42995	0.31576	0.40187	0.30351	0.29865	0.19321	0.29327	0.2135	0.1967	0.25449	0.21219	0.17688	0.2248	0.23502	0.21135	0.23099	0.19182	0.21276	0.30211	0.2223	0.22307	0.25305	0.25737	0.21563	0.24818	0.24328	0.29215	0.28087	0.28329
907.04	0.23093	0.3008	0.30688	0.23922	0.33943	0.38717	0.37664	0.44499	0.30022	0.38869	0.28874	0.28444	0.18049	0.26844	0.22194	0.1977	0.2507	0.21815	0.17899	0.2219	0.24865	0.20843	0.23752	0.18482	0.2053	0.28064	0.23513	0.21984	0.25631	0.26367	0.21593	0.24732	0.24349	0.29035	0.26195	0.28867
908	0.22941	0.2859	0.30903	0.24204	0.34522	0.36647	0.37944	0.45515	0.32219	0.4036	0.30621	0.29741	0.18725	0.27347	0.24259	0.19862	0.26714	0.23569	0.1774	0.2486	0.25039	0.23408	0.26237	0.20161	0.2148	0.30522	0.2395	0.22709	0.26583	0.25208	0.20985	0.24825	0.25371	0.29762	0.25986	0.29098
908.95	0.24051	0.28389	0.30646	0.23188	0.3248	0.34584	0.38553	0.46361	0.32058	0.38874	0.30893	0.29451	0.17938	0.28449	0.26539	0.1738	0.25209	0.24289	0.17047	0.24797	0.2535	0.22524	0.26946	0.20788	0.20814	0.30211	0.25336	0.20422	0.24193	0.24431	0.20651	0.25062	0.27896	0.27633	0.25574	0.28594
909.9	0.22218	0.29213	0.30595	0.24982	0.3204	0.32169	0.37847	0.45971	0.32416	0.3874	0.32574	0.28412	0.16349	0.28291	0.26603	0.16422	0.25037	0.23139	0.17575	0.25226	0.26618	0.22739	0.27382	0.20507	0.2063	0.30584	0.24711	0.18851	0.22517	0.24136	0.21006	0.25794	0.30375	0.2812	0.25986	0.27077
910.85	0.21159	0.29135	0.28961	0.24035	0.31806	0.32248	0.37219	0.4348	0.30969	0.38339	0.31633	0.27769	0.15576	0.27019	0.25026	0.15379	0.24872	0.23617	0.15854	0.23319	0.24772	0.21595	0.26384	0.19164	0.21215	0.30339	0.23813	0.17489	0.21181	0.26083	0.19572	0.25141	0.29934	0.26501	0.24139	0.26756
911.81	0.23353	0.30264	0.28757	0.25104	0.32545	0.32874	0.38112	0.43303	0.31264	0.40707	0.32747	0.28115	0.15941	0.2994	0.2384	0.16338	0.23741	0.25074	0.17442	0.24421	0.24582	0.23076	0.25545	0.18052	0.20759	0.31851	0.23007	0.19833	0.18825	0.26864	0.2141	0.26262	0.29987	0.28496	0.25302	0.27162
912.76	0.2341	0.3109	0.30798	0.27627	0.33651	0.33806	0.38566	0.43159	0.31773	0.40055	0.31258	0.27106	0.17043	0.31053	0.26282	0.17617	0.22871	0.251	0.18205	0.23999	0.25833	0.22469	0.22122	0.17146	0.21267	0.32229	0.24269	0.20224	0.19446	0.28884	0.2232	0.27005	0.29485	0.2793	0.26126	0.2701
913.71	0.21004	0.32202	0.28752	0.28583	0.32197	0.3333	0.3608	0.4037	0.30562	0.396	0.29922	0.25482	0.17214	0.30599	0.2466	0.1933	0.23032	0.25144	0.1899	0.22861	0.25609	0.23207	0.2127	0.16647	0.20641	0.32326	0.2484	0.20189	0.19229	0.27468	0.23057	0.26325	0.26758	0.28089	0.25853	0.27523
914.67	0.21606	0.31351	0.28874	0.27765	0.30505	0.3563	0.35552	0.39555	0.32424	0.3832	0.2734	0.25086	0.17058	0.26988	0.24497	0.20831	0.23421	0.25849	0.18466	0.24363	0.25049	0.22368	0.20883	0.17644	0.20304	0.31104	0.26299	0.21693	0.18658	0.28065	0.21718	0.25297	0.26338	0.26374	0.25352	0.2878
915.62	0.21049	0.288	0.30016	0.26664	0.29825	0.34711	0.34915	0.39388	0.32283	0.38623	0.26547	0.26615	0.16713	0.25627	0.27808	0.20218	0.21596	0.24856	0.18737	0.2605	0.25158	0.2224	0.2155	0.16749	0.19411	0.28239	0.27276	0.21726	0.17639	0.26354	0.21139	0.25314	0.24163	0.25529	0.26223	0.28383
916.57	0.18932	0.27707	0.2991	0.26306	0.28064	0.33431	0.3323	0.37472	0.31639	0.36948	0.26282	0.27284	0.17216	0.25804	0.2711	0.20964	0.2119	0.23806	0.17563	0.24492	0.23767	0.21446	0.22203	0.16782	0.18631	0.26701	0.28997	0.21088	0.18375	0.25472	0.20247	0.25683	0.22819	0.23129	0.25863	0.27836
917.52	0.18245	0.28827	0.28227	0.25242	0.27344	0.31925	0.32169	0.35033	0.30834	0.36859	0.26771	0.26151	0.17595	0.26556	0.2658	0.20789	0.21071	0.23348	0.18506	0.22995	0.23708	0.21045	0.24491	0.17398	0.17779	0.26828	0.29088	0.21564	0.18036	0.24589	0.20871	0.24443	0.23636	0.22781	0.25683	0.28667
918.47	0.19757	0.28667	0.29769	0.26517	0.28254	0.33352	0.32301	0.33397	0.31213	0.3721	0.28096	0.25959	0.18741	0.25629	0.27676	0.20956	0.221	0.24058	0.18517	0.22174	0.22399	0.2034	0.26396	0.17317	0.19896	0.28567	0.28525	0.22652	0.17981	0.26052	0.21905	0.23629	0.23842	0.23144	0.2761	0.27731
919.43	0.20205	0.28365	0.29568	0.26641	0.2988	0.3306	0.31433	0.3272	0.30146	0.38697	0.28536	0.26898	0.208	0.29195	0.28415	0.20357	0.23386	0.24351	0.18612	0.21845	0.23498	0.22789	0.26521	0.1894	0.20484	0.29408	0.27154	0.2189	0.18505	0.25763	0.22908	0.23212	0.22705	0.25379	0.27766	0.27757
920.38	0.219	0.27918	0.27784	0.2859	0.31502	0.33183	0.3002	0.31926	0.29644	0.38534	0.28454	0.25968	0.21495	0.28231	0.2767	0.22097	0.24956	0.25305	0.19497	0.20671	0.21833	0.2387	0.25813	0.20992	0.21064	0.30086	0.2766	0.22988	0.21351	0.25798	0.23432	0.23451	0.22586	0.26863	0.27939	0.28552
921.31	0.22958	0.29639	0.27542	0.29298	0.33439	0.35228	0.28636	0.31338	0.29029	0.39708	0.2742	0.25653	0.22172	0.28539	0.29237	0.21608	0.26105	0.2721	0.20734	0.20964	0.22159	0.24798	0.26016	0.22791	0.23573	0.33765	0.25519	0.22884	0.23826	0.27737	0.23396	0.23711	0.23825	0.27898	0.29035	0.28144
922.26	0.23681	0.28044	0.27815	0.27792	0.31741	0.36753	0.27509	0.31917	0.29497	0.39432	0.26699	0.26044	0.20699	0.26254	0.28325	0.221	0.25628	0.27405	0.20476	0.22837	0.20766	0.24545	0.25566	0.21667	0.23451	0.32804	0.23313	0.22793	0.22266	0.28127	0.22603	0.23901	0.23264	0.27993	0.29007	0.26378
923.21	0.24335	0.28464	0.27279	0.28069	0.33162	0.34916	0.26531	0.3142	0.29251	0.38984	0.25583	0.25974	0.20311	0.27946	0.29634	0.23938	0.2522	0.27088	0.21593	0.2498	0.20407	0.2497	0.25598	0.23192	0.22901	0.32339	0.251	0.23925	0.22718	0.29397	0.23227	0.24628	0.24339	0.28474	0.28683	0.28203
924.16	0.23961	0.29431	0.27941	0.29615	0.33049	0.33301	0.24873	0.30306	0.29136	0.3832	0.25792	0.24597	0.19991	0.27009	0.29419	0.24951	0.25099	0.27198	0.2075	0.23342	0.20099	0.23118	0.27507	0.21462	0.21472	0.33388	0.26787	0.24113	0.21984	0.28957	0.22851	0.25095	0.25804	0.28772	0.29691	0.276
925.11	0.23283	0.31622	0.29893	0.29768	0.32351	0.33055	0.24982	0.30363	0.29458	0.38457	0.26759	0.24066	0.21171	0.28949	0.2971	0.25857	0.24484	0.28623	0.21465	0.24748	0.22705	0.23124	0.27893	0.21173	0.21676	0.34153	0.28039	0.25156	0.21409	0.29854	0.23334	0.25971	0.27418	0.28109	0.30074	0.26577
926.06	0.22605	0.30873	0.31148	0.28859	0.32308	0.30922	0.25031	0.29605	0.2872	0.3846	0.25246	0.25193	0.20485	0.28638	0.30696	0.26637	0.24124	0.26434	0.20164	0.26478	0.21621	0.247	0.26759	0.22327	0.2006	0.34089	0.30542	0.2567	0.20381	0.28957	0.23837	0.26065	0.26254	0.27665	0.28296	0.27953
927.02	0.23346	0.32534	0.29742	0.29994	0.33946	0.30413	0.2524	0.28472	0.29297	0.38414	0.25968	0.25945	0.21077	0.30921	0.30458	0.25974	0.26228	0.25222	0.20649	0.25093	0.23578	0.24364	0.26807	0.2521	0.21025	0.34232	0.31719	0.25711	0.21976	0.28391	0.23926	0.26923	0.27252	0.28798	0.28805	0.29166
927.97	0.22038	0.32277	0.29704	0.28564	0.31995	0.30845	0.23256	0.28359	0.28464	0.38114	0.25964	0.26458	0.2089	0.32169	0.28596	0.24663	0.25159	0.23605	0.18822	0.23537	0.24054	0.23688	0.27044	0.25256	0.20067	0.34326	0.29146	0.24268	0.22484	0.26836	0.23572	0.27043	0.25289	0.2825	0.28495	0.28054
928.92	0.23021	0.32631	0.29237	0.2752	0.30443	0.30253	0.23711	0.2867	0.29428	0.37609	0.2564	0.27761	0.21313	0.32157	0.27655	0.253	0.24786	0.21595	0.20578	0.24949	0.24427	0.24511	0.25331	0.2821	0.23683	0.345	0.29062	0.25659	0.23109	0.28015	0.25031	0.27315	0.25178	0.28747	0.27435	0.30105
929.87	0.23843	0.32538	0.28552	0.28398	0.30562	0.2994	0.23943	0.27677	0.30078	0.36116	0.25505	0.28631	0.20934	0.3045	0.27835	0.25212	0.24758	0.19456	0.20476	0.24251	0.23837	0.24916	0.25016	0.29192	0.23575	0.35534	0.26419	0.25826	0.22506	0.26411	0.26238	0.26132	0.2607	0.29561	0.27862	0.30938
930.82	0.24076	0.33783	0.27646	0.28248	0.29966	0.30205	0.2318	0.28641	0.3092	0.34357	0.27138	0.27102	0.21097	0.32904	0.27084	0.25634	0.25853	0.19043	0.19872	0.22958	0.2527	0.22347	0.27199	0.28593	0.25106	0.35561	0.23748	0.26013	0.22487	0.26164	0.26106	0.26043	0.27368	0.29635	0.29026	0.2962
931.75	0.23636	0.32338	0.27751	0.26851	0.30057	0.29162	0.23975	0.29455	0.3073	0.33374	0.27006	0.26479	0.21811	0.31642	0.2723	0.26842	0.24494	0.20038	0.201	0.23296	0.24975	0.22864	0.28132	0.30131	0.2393	0.35707	0.23648	0.25937	0.23191	0.26252	0.26634	0.26006	0.2674	0.28538	0.29392	0.30173
932.7	0.24314	0.3029	0.282	0.27396	0.3036	0.29338	0.26125	0.29589	0.3184	0.33676	0.28627	0.27304	0.21691	0.30924	0.28285	0.26137	0.25298	0.20907	0.21103	0.23747	0.25998	0.23384	0.28654	0.29908	0.24757	0.35081	0.25812	0.26844	0.22773	0.26449	0.25393	0.25499	0.28224	0.28585	0.29833	0.29915
933.65	0.22764	0.29303	0.27979	0.27799	0.31832	0.31076	0.26576	0.29595	0.31512	0.34076	0.30756	0.26872	0.21757	0.31057	0.28538	0.25575	0.25266	0.24411	0.22041	0.25032	0.25871	0.23474	0.30602	0.28894	0.22693	0.3432	0.24388	0.25818	0.23395	0.25459	0.25006	0.26866	0.28452	0.2845	0.30767	0.2831
934.6	0.22282	0.28808	0.27831	0.257	0.31468	0.31097	0.2389	0.29093	0.29796	0.34609	0.30303	0.25294	0.2064	0.3197	0.28793	0.23852	0.25515	0.25105	0.20499	0.24534	0.25387	0.22487	0.3049	0.28884	0.22724	0.33075	0.27052	0.24198	0.23155	0.25683	0.23885	0.26705	0.2514	0.2877	0.29797	0.276
935.55	0.22266	0.28976	0.28303	0.26499	0.29867	0.29774	0.23259	0.28346	0.29365	0.35683	0.317	0.255	0.19064	0.30081	0.28597	0.23443	0.25363	0.25022	0.21369	0.24255	0.256	0.22326	0.29525	0.29442	0.21795	0.32718	0.28075	0.24709	0.23333	0.25457	0.24251	0.27269	0.23945	0.29194	0.29384	0.27194
936.5	0.21149	0.29249	0.27985	0.27626	0.28571	0.30122	0.20801	0.26183	0.28953	0.35946	0.32259	0.26284	0.18971	0.29613	0.28504	0.22799	0.25489	0.24572	0.20513	0.24643	0.25652	0.22218	0.29509	0.28285	0.20789	0.32564	0.28261	0.2468	0.21921	0.25456	0.23837	0.27301	0.24248	0.27927	0.28939	0.26911
937.45	0.21288	0.3219	0.27553	0.26981	0.29319	0.28467	0.20953	0.2621	0.28483	0.34229	0.30373	0.25841	0.1888	0.31888	0.2784	0.23321	0.26075	0.23685	0.19749	0.25535	0.25061	0.21822	0.2795	0.28699	0.19959	0.33534	0.2663	0.25011	0.22572	0.25128	0.2387	0.26379	0.23883	0.28267	0.28679	0.27555
938.4	0.22825	0.32596	0.27722	0.26611	0.2953	0.28145	0.20046	0.26342	0.26401	0.35297	0.2856	0.25468	0.19005	0.32997	0.27893	0.24185	0.26636	0.22421	0.19242	0.23493	0.24076	0.2253	0.26418	0.28326	0.20168	0.35418	0.28251	0.26003	0.21001	0.24248	0.23581	0.2433	0.22526	0.27748	0.29165	0.26959
939.32	0.22069	0.31078	0.27222	0.26645	0.29015	0.28396	0.2062	0.2649	0.2731	0.34244	0.29453	0.25925	0.20226	0.33283	0.2719	0.24315	0.27965	0.23511	0.18773	0.24433	0.25023	0.20107	0.28758	0.28164	0.20634	0.34467	0.27093	0.26552	0.21603	0.24458	0.2227	0.2492	0.2569	0.25771	0.29816	0.27528
940.27	0.21442	0.29402	0.26891	0.26845	0.30464	0.28259	0.22338	0.26429	0.26995	0.33215	0.29274	0.26458	0.21549	0.3296	0.27625	0.23577	0.26973	0.25072	0.19683	0.24962	0.25563	0.20502	0.29077	0.28037	0.21624	0.34019	0.27054	0.26614	0.2047	0.25361	0.21245	0.23945	0.26735	0.25879	0.31488	0.28498
941.22	0.21979	0.32091	0.27047	0.26161	0.31273	0.2862	0.232	0.27681	0.25754	0.34236	0.27788	0.26157	0.21341	0.35682	0.27777	0.23939	0.26986	0.25311	0.19917	0.26029	0.24757	0.21389	0.28515	0.28395	0.23221	0.34218	0.27364	0.27352	0.21652	0.25859	0.21542	0.23714	0.26548	0.28005	0.30958	0.27423
942.17	0.21922	0.30207	0.26911	0.26109	0.32157	0.29594	0.22965	0.28046	0.26104	0.35835	0.28371	0.26732	0.20648	0.33888	0.29405	0.23163	0.27706	0.25187	0.21327	0.26272	0.25333	0.22003	0.28401	0.27695	0.24781	0.33935	0.27431	0.26254	0.22501	0.25404	0.22834	0.25041	0.27335	0.27878	0.30726	0.27815
943.12	0.21602	0.30755	0.2723	0.27293	0.32903	0.30195	0.23072	0.27632	0.27308	0.35135	0.28342	0.27688	0.21244	0.33428	0.30012	0.23855	0.28002	0.25771	0.21624	0.26949	0.28211	0.21751	0.28374	0.28602	0.25705	0.34155	0.29363	0.26778	0.25302	0.26555	0.23372	0.25949	0.29017	0.27011	0.30586	0.29453
944.07	0.21736	0.3204	0.27836	0.2827	0.33949	0.30515	0.22971	0.2844	0.26286	0.36146	0.27274	0.28188	0.20307	0.33613	0.28843	0.2411	0.26791	0.25296	0.21769	0.26674	0.27304	0.23674	0.25805	0.27058	0.25264	0.3524	0.30915	0.27536	0.24271	0.27748	0.2436	0.2548	0.28011	0.28228	0.29296	0.28452
945.02	0.22169	0.32694	0.2869	0.29806	0.35023	0.32618	0.22974	0.29764	0.25964	0.38335	0.2825	0.28458	0.20656	0.33456	0.29543	0.2547	0.28462	0.25631	0.22998	0.28344	0.27457	0.2621	0.27086	0.27758	0.25655	0.3578	0.33233	0.27701	0.26825	0.29064	0.26386	0.26747	0.26488	0.28628	0.29216	0.28674
945.96	0.22366	0.30749	0.28085	0.30486	0.34487	0.32224	0.22395	0.29753	0.26936	0.38479	0.28337	0.28487	0.19947	0.33246	0.30176	0.25768	0.28028	0.24849	0.23252	0.26318	0.278	0.25657	0.28569	0.27433	0.25919	0.36879	0.33509	0.28676	0.26815	0.29786	0.26114	0.26149	0.27322	0.27069	0.29706	0.28202
946.89	0.22879	0.32087	0.28786	0.31805	0.33903	0.31784	0.22755	0.30959	0.27084	0.39524	0.28288	0.27131	0.19971	0.3226	0.29896	0.25258	0.2768	0.25063	0.22796	0.25069	0.29554	0.25203	0.30329	0.26998	0.25432	0.37785	0.34943	0.2919	0.25983	0.31704	0.25815	0.25464	0.28191	0.28227	0.292	0.2758
947.84	0.22156	0.32357	0.29314	0.30125	0.3292	0.30212	0.23176	0.31487	0.27756	0.39752	0.28914	0.26189	0.19232	0.31899	0.29939	0.23609	0.26196	0.23753	0.22644	0.25629	0.27917	0.24585	0.3039	0.25483	0.24796	0.35633	0.34746	0.28559	0.25694	0.31115	0.25123	0.25657	0.26479	0.28157	0.28247	0.26215
948.79	0.22286	0.33175	0.30981	0.29274	0.32944	0.29143	0.2502	0.32731	0.29524	0.41559	0.29452	0.26155	0.19197	0.32559	0.33786	0.25052	0.27036	0.23358	0.23502	0.2722	0.29065	0.25434	0.32936	0.27527	0.26302	0.36396	0.34951	0.28495	0.26859	0.30897	0.26531	0.27156	0.27789	0.28858	0.29924	0.27381
949.74	0.22568	0.34256	0.30119	0.26446	0.31394	0.28479	0.2515	0.32188	0.30553	0.41199	0.27515	0.267	0.18051	0.34832	0.34594	0.24038	0.26131	0.24249	0.21617	0.26366	0.27539	0.24226	0.31144	0.27063	0.25304	0.36252	0.34711	0.28079	0.24358	0.30319	0.23975	0.24973	0.2925	0.29291	0.29841	0.27423
950.68	0.22626	0.33644	0.31857	0.25184	0.33045	0.29379	0.27116	0.33672	0.31146	0.42263	0.29037	0.25429	0.18078	0.33432	0.35808	0.23163	0.2712	0.24625	0.21922	0.27458	0.27816	0.24172	0.30834	0.25596	0.24386	0.34999	0.35919	0.27191	0.26945	0.29776	0.23852	0.26085	0.28967	0.30355	0.28864	0.28124
951.63	0.22219	0.33885	0.31447	0.24893	0.32492	0.30249	0.26869	0.33325	0.30529	0.40961	0.29316	0.26996	0.18231	0.36224	0.35591	0.23564	0.26861	0.25012	0.22047	0.27021	0.27029	0.24152	0.29457	0.25609	0.24366	0.34706	0.36475	0.27762	0.27533	0.29335	0.22955	0.27568	0.27365	0.29001	0.29498	0.27613
952.58	0.23296	0.35678	0.31874	0.25899	0.32449	0.31127	0.26563	0.33038	0.30163	0.40353	0.29032	0.26972	0.18162	0.38824	0.3686	0.23173	0.2685	0.2459	0.20768	0.25943	0.26285	0.23733	0.29247	0.2746	0.23798	0.38185	0.3665	0.2738	0.28581	0.30835	0.21923	0.27275	0.27031	0.29124	0.30681	0.27712
953.5	0.22948	0.36936	0.31595	0.26999	0.31158	0.32645	0.26579	0.32194	0.2968	0.38291	0.28437	0.26277	0.18538	0.3962	0.3627	0.22397	0.25871	0.23584	0.2165	0.24902	0.25551	0.24178	0.28523	0.26491	0.23134	0.38317	0.35939	0.27156	0.28477	0.31293	0.22041	0.25519	0.26879	0.27815	0.31107	0.27151
954.45	0.21674	0.36188	0.32672	0.2822	0.31587	0.3328	0.25167	0.33273	0.28317	0.37322	0.27979	0.24422	0.19367	0.39345	0.35684	0.2429	0.24807	0.21916	0.19767	0.23034	0.25384	0.24106	0.2861	0.24673	0.23513	0.39187	0.3587	0.2798	0.29022	0.30749	0.22171	0.26137	0.25788	0.26446	0.31514	0.25447
955.4	0.21388	0.37826	0.32765	0.29798	0.31018	0.33058	0.25203	0.32898	0.27899	0.36591	0.28158	0.25838	0.19281	0.4246	0.36287	0.26307	0.23939	0.22947	0.18386	0.22016	0.26269	0.2485	0.26746	0.24661	0.24615	0.40687	0.34882	0.30055	0.26741	0.30597	0.21661	0.25905	0.25348	0.2661	0.3258	0.25351
956.35	0.20586	0.37157	0.32133	0.29221	0.31255	0.34622	0.24648	0.33195	0.27845	0.37705	0.27525	0.25706	0.19128	0.41434	0.35544	0.25671	0.2353	0.23439	0.18208	0.23919	0.26711	0.24829	0.26268	0.23531	0.23608	0.40761	0.34091	0.29234	0.27664	0.29388	0.21567	0.24628	0.26009	0.25702	0.31973	0.24831
957.29	0.18573	0.33562	0.30307	0.27611	0.31992	0.33226	0.23994	0.33139	0.2648	0.38485	0.27752	0.26648	0.18533	0.37883	0.3451	0.25673	0.23495	0.22453	0.17882	0.21973	0.25623	0.25603	0.24355	0.22788	0.24061	0.37959	0.31854	0.2915	0.25701	0.26804	0.22302	0.24168	0.26782	0.25876	0.30992	0.24184
958.24	0.19303	0.32624	0.28948	0.27066	0.33084	0.34252	0.23271	0.33124	0.24873	0.39988	0.2723	0.27091	0.18132	0.38033	0.33255	0.2652	0.23805	0.22345	0.1561	0.20503	0.25286	0.2536	0.22037	0.23306	0.23581	0.38137	0.32111	0.29584	0.25736	0.27652	0.21127	0.24929	0.26505	0.28136	0.29853	0.24879
959.17	0.19447	0.3141	0.28256	0.26969	0.32731	0.34705	0.24006	0.30938	0.24927	0.39019	0.28098	0.28059	0.18591	0.36093	0.3494	0.24329	0.23187	0.21232	0.1807	0.2031	0.2506	0.247	0.21522	0.23522	0.23465	0.36273	0.30506	0.29251	0.24225	0.2874	0.22694	0.24155	0.27227	0.27757	0.28299	0.26098
960.11	0.20275	0.30872	0.29047	0.28204	0.32758	0.34215	0.23005	0.31478	0.23924	0.387	0.27728	0.28553	0.19456	0.34432	0.35663	0.24985	0.22651	0.19049	0.18868	0.21445	0.24694	0.24428	0.22498	0.23384	0.23297	0.35682	0.32165	0.28009	0.23094	0.28941	0.23332	0.24902	0.26423	0.28416	0.28835	0.26881
961.06	0.2068	0.31729	0.30109	0.27437	0.34273	0.34227	0.24065	0.31064	0.23818	0.39032	0.27419	0.28737	0.20473	0.34765	0.3655	0.26062	0.24046	0.18782	0.18814	0.2034	0.23287	0.24833	0.22695	0.23843	0.24597	0.36239	0.32446	0.29292	0.22989	0.321	0.24698	0.25665	0.27632	0.29779	0.28207	0.28266
962.01	0.21813	0.32889	0.31423	0.27371	0.34864	0.36595	0.24879	0.31389	0.25261	0.39183	0.28712	0.26897	0.21944	0.35256	0.36833	0.2579	0.25095	0.20618	0.2015	0.22071	0.24004	0.24632	0.25083	0.20631	0.23474	0.34937	0.31112	0.29584	0.24463	0.34672	0.25281	0.2589	0.28352	0.30749	0.28371	0.27979
962.95	0.21037	0.32786	0.32016	0.26437	0.34342	0.3607	0.23382	0.31715	0.26134	0.38326	0.29539	0.27502	0.21471	0.34183	0.37016	0.25424	0.24446	0.21347	0.20986	0.23658	0.22654	0.23992	0.26801	0.19227	0.22393	0.34077	0.30601	0.28882	0.24345	0.3409	0.23859	0.25773	0.27453	0.29323	0.29093	0.26825
963.9	0.22453	0.32147	0.32594	0.26348	0.35528	0.35848	0.24867	0.32431	0.27155	0.39296	0.30016	0.27251	0.21893	0.3391	0.35199	0.25927	0.25252	0.23158	0.21134	0.24638	0.24852	0.25363	0.26802	0.20041	0.23124	0.33914	0.30155	0.29014	0.26858	0.33018	0.22669	0.263	0.28228	0.30438	0.29418	0.2758
964.82	0.21808	0.3238	0.31633	0.24135	0.34852	0.35458	0.24588	0.32263	0.27669	0.39791	0.29314	0.27025	0.21445	0.34374	0.32968	0.23377	0.26504	0.23124	0.20547	0.24398	0.25791	0.26051	0.2663	0.20527	0.23826	0.35507	0.2734	0.28525	0.26875	0.31791	0.21878	0.26519	0.2958	0.30019	0.2864	0.26794
965.77	0.21841	0.30089	0.32002	0.25158	0.33415	0.35061	0.2271	0.31399	0.27312	0.38646	0.30058	0.26822	0.20629	0.31718	0.33996	0.24165	0.26075	0.21753	0.19853	0.24061	0.25017	0.25493	0.2804	0.19716	0.2332	0.34682	0.27817	0.2863	0.25824	0.29469	0.19799	0.25942	0.27595	0.29047	0.29572	0.25914
966.71	0.21591	0.31399	0.31986	0.25589	0.31111	0.34078	0.21706	0.32139	0.25569	0.37846	0.28418	0.29047	0.1894	0.3206	0.35056	0.25841	0.25626	0.19343	0.19794	0.23911	0.24695	0.25579	0.26541	0.21545	0.24625	0.36332	0.29858	0.2878	0.23543	0.2794	0.17925	0.25952	0.27075	0.28016	0.28511	0.27285
967.66	0.20898	0.29604	0.32116	0.26094	0.31366	0.32143	0.22346	0.32237	0.25597	0.37222	0.28817	0.28525	0.1903	0.32085	0.34161	0.2594	0.26252	0.18392	0.19658	0.21999	0.25545	0.24709	0.26759	0.21644	0.25292	0.36192	0.28177	0.2808	0.24119	0.26415	0.19009	0.25448	0.26269	0.2724	0.27545	0.27485
968.61	0.1992	0.31831	0.31817	0.26615	0.30035	0.31292	0.21468	0.31996	0.27882	0.37136	0.28563	0.28696	0.18363	0.32104	0.34482	0.26175	0.26463	0.16258	0.20533	0.21775	0.26442	0.22705	0.27444	0.21544	0.24798	0.36475	0.28647	0.28922	0.2378	0.26001	0.19763	0.26923	0.27331	0.26638	0.27191	0.25991
969.55	0.20045	0.31141	0.31625	0.27599	0.28114	0.31235	0.21117	0.3015	0.27907	0.35398	0.28482	0.27936	0.19064	0.31823	0.3307	0.28221	0.26004	0.17828	0.20508	0.20603	0.24641	0.21344	0.26186	0.19753	0.23323	0.34301	0.27924	0.28852	0.23595	0.26806	0.21314	0.2496	0.2758	0.25677	0.26408	0.25939
970.47	0.20484	0.32542	0.30956	0.28829	0.28871	0.3037	0.22805	0.30442	0.28313	0.36071	0.30072	0.27451	0.19947	0.32646	0.30605	0.28925	0.27063	0.18178	0.21777	0.21391	0.25152	0.20736	0.24272	0.20843	0.22676	0.32757	0.27058	0.27811	0.25763	0.25929	0.23062	0.24892	0.2704	0.26805	0.26289	0.25369
971.42	0.21638	0.33181	0.29671	0.29279	0.28858	0.29942	0.22138	0.28796	0.29186	0.35341	0.31629	0.25851	0.21387	0.3226	0.29051	0.28982	0.24784	0.20644	0.22126	0.22335	0.25198	0.20096	0.26585	0.20534	0.22059	0.32151	0.25265	0.2771	0.25185	0.27949	0.24175	0.25338	0.26812	0.27341	0.27598	0.24716
972.37	0.22596	0.33194	0.28368	0.28713	0.28177	0.30457	0.23651	0.27958	0.29551	0.35828	0.32404	0.2529	0.23128	0.30712	0.29861	0.29585	0.24691	0.21787	0.23614	0.23538	0.25106	0.21613	0.24858	0.20457	0.21513	0.3186	0.26409	0.29228	0.2463	0.28756	0.24638	0.25787	0.28159	0.28747	0.28069	0.25583
973.31	0.2337	0.33917	0.2877	0.2735	0.29037	0.2965	0.22195	0.2721	0.28342	0.35324	0.32635	0.25326	0.21723	0.31114	0.29137	0.29244	0.25142	0.23465	0.22151	0.23926	0.23268	0.22121	0.24865	0.19103	0.20574	0.32485	0.27657	0.2764	0.2358	0.28589	0.23823	0.24982	0.2595	0.28373	0.28203	0.25936
974.26	0.2317	0.31683	0.28179	0.2641	0.29242	0.28892	0.20912	0.27322	0.28129	0.36073	0.32863	0.24945	0.1968	0.2844	0.279	0.27828	0.25088	0.23227	0.22178	0.23242	0.22651	0.22219	0.26091	0.1945	0.19559	0.32596	0.2744	0.26776	0.23004	0.27922	0.22839	0.24411	0.24806	0.28231	0.28557	0.24786
975.18	0.23788	0.30933	0.28821	0.2576	0.2913	0.29685	0.20854	0.27485	0.28537	0.35535	0.33156	0.24883	0.19444	0.29865	0.28492	0.27688	0.23557	0.26472	0.21758	0.22985	0.24692	0.23775	0.29232	0.19702	0.21643	0.33631	0.27208	0.28537	0.21352	0.29341	0.22218	0.24513	0.26806	0.2769	0.30381	0.25963
976.12	0.23658	0.28922	0.30258	0.24943	0.28241	0.28931	0.21909	0.27453	0.29256	0.36033	0.31415	0.24081	0.18421	0.29489	0.28403	0.25487	0.25599	0.25299	0.20941	0.2282	0.24464	0.22967	0.2707	0.17753	0.21124	0.33634	0.2931	0.27841	0.21049	0.26746	0.22069	0.24687	0.27379	0.27422	0.29309	0.24419
977.07	0.23936	0.3071	0.31228	0.25536	0.27061	0.28457	0.21665	0.25602	0.29594	0.35976	0.31939	0.24255	0.17583	0.31213	0.284	0.2458	0.24636	0.24652	0.21814	0.22262	0.24568	0.21661	0.28953	0.1719	0.22196	0.33935	0.28451	0.25752	0.20311	0.26678	0.21761	0.25195	0.2689	0.26363	0.29853	0.23284
978.01	0.23682	0.28891	0.30951	0.25845	0.25731	0.28841	0.23319	0.26483	0.28826	0.36582	0.3187	0.23685	0.18018	0.30516	0.28891	0.24627	0.24065	0.24725	0.22273	0.22003	0.24663	0.20604	0.29279	0.1722	0.22073	0.33524	0.27484	0.25483	0.21317	0.26181	0.22338	0.2464	0.28085	0.26447	0.29859	0.23873
978.96	0.23707	0.30441	0.32594	0.26294	0.26949	0.28659	0.25154	0.2694	0.28336	0.37634	0.33058	0.23758	0.19069	0.29346	0.31677	0.24597	0.24808	0.23472	0.23926	0.23516	0.23953	0.2041	0.30015	0.18053	0.22672	0.33105	0.29304	0.25696	0.2319	0.25932	0.2299	0.25884	0.29263	0.25829	0.30786	0.2452
979.88	0.22364	0.30879	0.31309	0.24622	0.25135	0.27272	0.23608	0.25741	0.28741	0.37135	0.31439	0.22884	0.18269	0.27385	0.2986	0.2248	0.24128	0.20724	0.24624	0.22261	0.22178	0.18758	0.26707	0.18158	0.20992	0.34347	0.28836	0.23372	0.20518	0.25023	0.22383	0.25883	0.28374	0.25233	0.2897	0.24906
980.82	0.22378	0.32185	0.3159	0.26076	0.26239	0.27209	0.22114	0.26071	0.27003	0.38117	0.32284	0.24666	0.17738	0.2735	0.30204	0.26014	0.23879	0.20246	0.2459	0.21648	0.22361	0.19404	0.26865	0.21741	0.22424	0.34796	0.28965	0.24066	0.23166	0.25559	0.23236	0.25118	0.29605	0.2546	0.29316	0.2802
981.77	0.22012	0.31483	0.30801	0.25026	0.26417	0.2789	0.21613	0.26829	0.25916	0.37842	0.29624	0.25054	0.16424	0.27263	0.28296	0.25566	0.23896	0.20884	0.21994	0.21894	0.20995	0.19106	0.24241	0.21454	0.21606	0.35513	0.29688	0.25139	0.23178	0.25354	0.23722	0.24985	0.30853	0.25374	0.27568	0.28443
982.71	0.22501	0.33415	0.30691	0.2517	0.26216	0.28154	0.1988	0.26309	0.23906	0.36986	0.2859	0.24715	0.16329	0.29948	0.27043	0.25593	0.22529	0.19877	0.21207	0.22789	0.19789	0.20541	0.23681	0.22122	0.20767	0.36523	0.29371	0.25579	0.22088	0.26791	0.22407	0.26633	0.30295	0.26173	0.28677	0.28554
983.63	0.22152	0.33084	0.29876	0.25026	0.24737	0.3027	0.18139	0.25298	0.24706	0.33775	0.26999	0.24382	0.15938	0.31563	0.25688	0.25288	0.22214	0.18869	0.18911	0.226	0.21893	0.19573	0.22219	0.21112	0.21985	0.37376	0.28106	0.26339	0.21063	0.26708	0.20673	0.26375	0.30323	0.2537	0.28186	0.28602
984.58	0.23375	0.34688	0.31721	0.2687	0.24464	0.31386	0.18444	0.25653	0.2396	0.34517	0.26984	0.25373	0.16381	0.33043	0.28846	0.26218	0.2438	0.20007	0.1801	0.22911	0.21091	0.209	0.23955	0.19748	0.22585	0.3707	0.30511	0.28201	0.23405	0.27316	0.22161	0.25979	0.3063	0.27034	0.2867	0.27542
985.52	0.23656	0.35727	0.32698	0.27115	0.26137	0.33269	0.20001	0.2628	0.25772	0.35461	0.28079	0.25014	0.17909	0.3402	0.29377	0.24978	0.26603	0.22713	0.19179	0.23819	0.22951	0.21279	0.2503	0.18085	0.23492	0.38677	0.31284	0.29137	0.23551	0.28349	0.23234	0.27128	0.31024	0.27427	0.2964	0.26401
986.46	0.25313	0.36615	0.34372	0.29795	0.27245	0.32814	0.205	0.2672	0.26654	0.35878	0.29239	0.25342	0.20041	0.33888	0.30969	0.27085	0.27528	0.22008	0.19789	0.23011	0.24807	0.22782	0.25603	0.19925	0.24113	0.3852	0.33251	0.3006	0.24538	0.28636	0.24084	0.27618	0.31338	0.29152	0.3086	0.27774
987.41	0.24759	0.372	0.34312	0.29015	0.26951	0.32715	0.19175	0.25073	0.29471	0.3584	0.2877	0.24605	0.1943	0.33309	0.30527	0.24961	0.28178	0.21844	0.19779	0.21705	0.25179	0.21345	0.24359	0.19006	0.25176	0.37851	0.33104	0.29395	0.23586	0.28443	0.24608	0.2551	0.3186	0.27942	0.29822	0.2684
988.33	0.25449	0.38697	0.34855	0.28237	0.27909	0.32913	0.20844	0.25548	0.30001	0.3665	0.29423	0.24374	0.2038	0.34638	0.31344	0.2465	0.28823	0.22429	0.21451	0.22234	0.24371	0.22326	0.25406	0.20146	0.24493	0.38259	0.34445	0.29001	0.23595	0.29481	0.26748	0.26298	0.32332	0.28272	0.30677	0.26357
989.27	0.23186	0.36956	0.32609	0.26163	0.27191	0.31456	0.20891	0.25342	0.29181	0.35328	0.2769	0.22008	0.1824	0.32253	0.27688	0.22957	0.24881	0.20431	0.21301	0.22812	0.22101	0.20221	0.23089	0.18958	0.22978	0.37467	0.31303	0.25955	0.20744	0.27211	0.25128	0.26861	0.31281	0.25637	0.30122	0.25132
990.21	0.22954	0.34675	0.31457	0.26142	0.24525	0.3015	0.20037	0.24912	0.28773	0.33848	0.25731	0.20555	0.179	0.30658	0.25282	0.21711	0.22088	0.18443	0.19806	0.22116	0.2081	0.2048	0.22693	0.1857	0.21436	0.35595	0.29193	0.2531	0.19451	0.27182	0.23807	0.26715	0.2926	0.24656	0.28458	0.25428
991.16	0.22269	0.33907	0.29999	0.25537	0.23128	0.29627	0.18501	0.25383	0.28622	0.33192	0.25542	0.18979	0.16326	0.30767	0.23165	0.20999	0.20149	0.18325	0.21617	0.23127	0.19882	0.20415	0.23555	0.17168	0.22019	0.36583	0.26845	0.25235	0.17708	0.26935	0.22992	0.26352	0.28588	0.23655	0.27865	0.24163
992.08	0.22016	0.30488	0.29537	0.2727	0.23144	0.29049	0.19412	0.27338	0.27911	0.33747	0.2475	0.19663	0.17203	0.28984	0.22714	0.23032	0.21179	0.18562	0.21143	0.23605	0.1975	0.2267	0.2454	0.17657	0.22143	0.36153	0.26987	0.25223	0.19497	0.26639	0.23939	0.27082	0.29272	0.25165	0.28072	0.2433
993.02	0.21933	0.28825	0.28218	0.27957	0.22118	0.2677	0.18462	0.27183	0.26609	0.3492	0.24175	0.18701	0.16576	0.28281	0.21878	0.23927	0.19123	0.18747	0.20168	0.22495	0.19348	0.23629	0.21899	0.16361	0.2219	0.35227	0.26148	0.25386	0.18739	0.2635	0.22429	0.26271	0.28492	0.2682	0.27683	0.24776
993.96	0.22763	0.30057	0.27814	0.27588	0.22015	0.26678	0.17725	0.27077	0.27887	0.34452	0.23939	0.20742	0.1823	0.28145	0.22537	0.25639	0.19788	0.18654	0.19504	0.21535	0.21068	0.23152	0.22274	0.17422	0.21589	0.34812	0.25296	0.26821	0.19803	0.27795	0.22551	0.26033	0.28607	0.27528	0.27128	0.25873
994.9	0.22254	0.3191	0.26739	0.2699	0.22275	0.26648	0.1886	0.26729	0.27779	0.34077	0.23739	0.19827	0.17929	0.28852	0.21854	0.24663	0.19619	0.18317	0.20969	0.21284	0.20681	0.21556	0.21318	0.16977	0.21605	0.36295	0.24537	0.26485	0.18661	0.28134	0.2332	0.26574	0.28686	0.27451	0.27682	0.24532
995.82	0.2105	0.32027	0.26624	0.25575	0.22779	0.2683	0.18722	0.2567	0.25473	0.33118	0.23558	0.19029	0.17505	0.27946	0.22587	0.23727	0.20914	0.18029	0.19184	0.20347	0.20422	0.19868	0.21067	0.15235	0.20923	0.3641	0.23032	0.25782	0.1777	0.28912	0.21347	0.26419	0.26833	0.25897	0.27906	0.23619
996.77	0.1915	0.32807	0.25708	0.24773	0.22739	0.25681	0.19956	0.24866	0.24596	0.32861	0.25501	0.19087	0.17647	0.27862	0.24335	0.23186	0.20089	0.17244	0.19675	0.20897	0.19687	0.18452	0.20588	0.15569	0.20799	0.36366	0.22613	0.26153	0.17764	0.28501	0.207	0.26548	0.24727	0.248	0.27987	0.23494
997.71	0.18489	0.33178	0.2658	0.25675	0.24531	0.26931	0.21454	0.25419	0.24532	0.33209	0.25714	0.20218	0.16673	0.27226	0.24358	0.22932	0.21912	0.18214	0.21475	0.21194	0.20269	0.18651	0.23514	0.16119	0.2083	0.35996	0.22288	0.26768	0.2033	0.28705	0.22911	0.27136	0.24307	0.26004	0.27349	0.24269
998.65	0.19195	0.33468	0.27845	0.26808	0.25965	0.27394	0.21465	0.25139	0.24046	0.33329	0.28182	0.17465	0.17215	0.29065	0.25061	0.22577	0.23482	0.19581	0.20627	0.21032	0.1928	0.19659	0.25434	0.15308	0.22491	0.37081	0.24115	0.27802	0.21882	0.2899	0.22021	0.2627	0.24501	0.26133	0.28652	0.23561
999.57	0.17723	0.32504	0.28585	0.24788	0.26188	0.27988	0.20161	0.24561	0.24326	0.34138	0.27484	0.18418	0.16524	0.2848	0.25077	0.22218	0.23891	0.1932	0.19002	0.20008	0.19891	0.20679	0.25646	0.14362	0.22206	0.34419	0.25295	0.26124	0.22719	0.27877	0.21192	0.24227	0.25606	0.25994	0.28438	0.24131
1000.5	0.18207	0.30537	0.28401	0.24101	0.25987	0.28112	0.19212	0.24657	0.26701	0.35108	0.26909	0.17812	0.16651	0.28284	0.24038	0.20862	0.23484	0.19814	0.19188	0.21233	0.20763	0.21694	0.24753	0.15063	0.22476	0.31737	0.26519	0.26311	0.2486	0.27324	0.20858	0.24943	0.28145	0.27571	0.28938	0.24365
1001.5	0.19133	0.2943	0.27707	0.23157	0.24799	0.28425	0.18451	0.24484	0.27864	0.34781	0.25687	0.16667	0.16371	0.2694	0.22266	0.21063	0.23169	0.19866	0.18959	0.19285	0.2106	0.21555	0.24962	0.13876	0.23014	0.31344	0.25603	0.26529	0.22807	0.27416	0.20683	0.24641	0.30153	0.2728	0.29404	0.2381
1002.4	0.19757	0.29694	0.25626	0.21998	0.24002	0.27135	0.16156	0.23145	0.27403	0.34089	0.23666	0.16209	0.16022	0.26297	0.21125	0.19648	0.22334	0.20106	0.17426	0.18064	0.2122	0.20353	0.22197	0.13279	0.22304	0.31998	0.2456	0.24847	0.21233	0.27155	0.20223	0.24247	0.29964	0.25756	0.29144	0.23712
1003.3	0.20466	0.30445	0.25474	0.20661	0.24612	0.2687	0.16442	0.23282	0.26731	0.34459	0.21249	0.17726	0.15411	0.25067	0.20287	0.17324	0.21511	0.19863	0.1902	0.18497	0.22817	0.21166	0.21222	0.14064	0.21652	0.32337	0.23612	0.23281	0.20945	0.27557	0.22143	0.25314	0.29853	0.26347	0.29284	0.25435
1004.3	0.22574	0.30824	0.2609	0.21984	0.24983	0.26837	0.17496	0.24453	0.26065	0.34651	0.22809	0.17221	0.16666	0.2751	0.23279	0.19133	0.21471	0.20611	0.21075	0.20299	0.22221	0.21964	0.22287	0.15606	0.21975	0.33882	0.25114	0.25106	0.22147	0.27798	0.23343	0.27082	0.29631	0.27672	0.31426	0.26518
1005.2	0.22256	0.31664	0.26396	0.2255	0.25882	0.26121	0.16473	0.24125	0.25819	0.35222	0.24068	0.18167	0.16735	0.26683	0.24012	0.19062	0.2229	0.19649	0.20281	0.19046	0.20344	0.22377	0.22105	0.13935	0.20512	0.3571	0.25267	0.25529	0.21215	0.27239	0.24702	0.2522	0.27405	0.27176	0.31202	0.26221
1006.1	0.23261	0.34115	0.2875	0.2292	0.29132	0.27157	0.16849	0.26258	0.25868	0.34634	0.24589	0.17729	0.18134	0.28362	0.25939	0.19504	0.23811	0.20223	0.22034	0.20586	0.20129	0.22423	0.22548	0.13439	0.20149	0.37654	0.26677	0.26397	0.23393	0.27695	0.25669	0.2685	0.25143	0.27573	0.30498	0.27039
1007.1	0.22734	0.35028	0.30287	0.22126	0.30762	0.28682	0.18622	0.27753	0.26801	0.34377	0.26063	0.17311	0.2004	0.2984	0.27194	0.20423	0.24156	0.19509	0.23575	0.2134	0.18454	0.22244	0.24272	0.14159	0.20627	0.3868	0.28622	0.27232	0.24706	0.27738	0.24926	0.27477	0.25053	0.26849	0.30676	0.27253
1008	0.23	0.34246	0.3059	0.24335	0.30534	0.29089	0.188	0.28423	0.28073	0.34998	0.2839	0.17825	0.19425	0.32407	0.2842	0.229	0.25736	0.19247	0.23414	0.22049	0.19364	0.23184	0.26337	0.15154	0.20706	0.39856	0.28858	0.28491	0.26336	0.27764	0.2394	0.27543	0.26947	0.2734	0.31567	0.27881
1008.9	0.21503	0.3409	0.30558	0.23941	0.30399	0.28289	0.19606	0.26435	0.28681	0.34523	0.27839	0.17861	0.17063	0.29307	0.26589	0.207	0.25912	0.1806	0.23397	0.20585	0.18938	0.21847	0.24646	0.15185	0.20614	0.40487	0.27375	0.29211	0.26249	0.27166	0.23846	0.25467	0.26213	0.25213	0.30838	0.27683
1009.9	0.21906	0.35391	0.30357	0.24584	0.31632	0.29195	0.22563	0.27531	0.29515	0.34034	0.27707	0.1817	0.17304	0.30222	0.27563	0.20956	0.27269	0.16684	0.25214	0.22785	0.21536	0.22548	0.26009	0.16733	0.22201	0.41605	0.26947	0.29367	0.28152	0.27501	0.25074	0.26246	0.28822	0.26535	0.30714	0.2801
1010.8	0.21836	0.35263	0.30442	0.23279	0.29629	0.2966	0.22491	0.26056	0.30034	0.33897	0.27494	0.19867	0.16504	0.29249	0.26263	0.19457	0.26179	0.15458	0.22787	0.22541	0.22766	0.21772	0.24941	0.18113	0.2147	0.4034	0.25774	0.28994	0.26265	0.26622	0.23025	0.24197	0.29584	0.27019	0.30832	0.28642
1011.7	0.22276	0.35455	0.28997	0.23541	0.28068	0.28235	0.21186	0.25508	0.29775	0.34484	0.25822	0.21089	0.15373	0.28285	0.23863	0.19447	0.25004	0.1483	0.22417	0.24337	0.24042	0.22963	0.24194	0.1772	0.20264	0.40655	0.23881	0.29644	0.25707	0.26123	0.23548	0.23941	0.30135	0.27568	0.30922	0.29211
1012.7	0.21739	0.3557	0.28395	0.23007	0.27237	0.27674	0.21093	0.25448	0.28633	0.32941	0.25061	0.21518	0.15838	0.2759	0.2361	0.19801	0.23754	0.14436	0.21778	0.23958	0.24018	0.22115	0.2201	0.17444	0.19866	0.40115	0.23208	0.28669	0.25986	0.24994	0.24224	0.2354	0.28321	0.26184	0.29386	0.29379
1013.6	0.23254	0.36653	0.27394	0.24814	0.28056	0.27053	0.20501	0.26649	0.29477	0.31894	0.26018	0.22294	0.17537	0.3038	0.24745	0.22903	0.24018	0.14616	0.20602	0.24665	0.25349	0.23036	0.2393	0.17864	0.2018	0.39601	0.22399	0.29443	0.27294	0.26379	0.22483	0.24701	0.29687	0.28077	0.29824	0.29997
1014.5	0.23682	0.37261	0.27483	0.25307	0.27333	0.27147	0.19691	0.26629	0.2818	0.32884	0.26328	0.22815	0.18535	0.30224	0.25007	0.23527	0.2364	0.16477	0.19206	0.23155	0.26149	0.22251	0.23203	0.19685	0.19286	0.37315	0.22511	0.2848	0.27035	0.25458	0.22928	0.23947	0.29674	0.27561	0.29943	0.30094
1015.5	0.23462	0.36038	0.25955	0.26313	0.27702	0.26101	0.18186	0.26829	0.25494	0.34728	0.25573	0.22705	0.17183	0.30503	0.25207	0.23231	0.23351	0.17274	0.20039	0.252	0.25333	0.24481	0.24011	0.19336	0.2035	0.37961	0.23053	0.2712	0.28742	0.25589	0.232	0.23736	0.29354	0.27879	0.29727	0.29572
1016.4	0.23807	0.3607	0.27746	0.27211	0.28335	0.26675	0.1907	0.26979	0.24479	0.34773	0.27782	0.21755	0.17522	0.31461	0.27983	0.24863	0.23836	0.18901	0.19105	0.24392	0.24953	0.23154	0.23174	0.19392	0.21481	0.37497	0.24541	0.27275	0.27539	0.27305	0.2269	0.22559	0.30194	0.27538	0.29799	0.28634
1017.3	0.2462	0.35625	0.28655	0.27205	0.29325	0.26731	0.18883	0.27611	0.25965	0.36639	0.27035	0.21044	0.18033	0.30492	0.28563	0.25669	0.23501	0.19987	0.21384	0.26246	0.23422	0.23184	0.23271	0.18823	0.22759	0.35882	0.2723	0.28325	0.25771	0.28413	0.24021	0.23099	0.30395	0.28515	0.30225	0.2815
1018.3	0.23936	0.33866	0.2888	0.25561	0.28319	0.26866	0.18657	0.27288	0.25558	0.38356	0.25454	0.21495	0.17046	0.28092	0.25555	0.2357	0.22234	0.20233	0.2068	0.26575	0.22904	0.23685	0.21791	0.1903	0.21994	0.34813	0.29337	0.25331	0.2263	0.28167	0.25394	0.24048	0.29635	0.28236	0.28752	0.27734
1019.2	0.24477	0.34902	0.30273	0.26081	0.29171	0.2789	0.1953	0.2788	0.26998	0.38875	0.23995	0.22281	0.17559	0.30512	0.2488	0.25054	0.228	0.21577	0.2177	0.28866	0.2321	0.2589	0.23204	0.18594	0.22384	0.35907	0.30798	0.26421	0.23955	0.30354	0.25166	0.25812	0.30409	0.29184	0.29402	0.2919
1020.1	0.24144	0.35866	0.30369	0.27959	0.30108	0.28849	0.20787	0.27767	0.29629	0.38661	0.25291	0.22519	0.18268	0.29613	0.24794	0.27356	0.23735	0.21772	0.2215	0.27517	0.25057	0.24048	0.23129	0.18813	0.21605	0.34909	0.30814	0.27255	0.2441	0.30943	0.25598	0.26737	0.32791	0.28485	0.31179	0.29238
1021.1	0.23856	0.35731	0.30043	0.27499	0.29708	0.28588	0.21072	0.27369	0.31275	0.38779	0.25395	0.22694	0.18752	0.29784	0.23882	0.26388	0.22926	0.20658	0.21405	0.27819	0.24864	0.25209	0.23272	0.19034	0.21746	0.34417	0.30007	0.26658	0.25302	0.29168	0.24478	0.27302	0.3252	0.28312	0.30241	0.29659
1022	0.23224	0.35492	0.29106	0.2768	0.31116	0.30112	0.20756	0.27155	0.31632	0.38647	0.26812	0.2355	0.18785	0.30144	0.22087	0.24704	0.23574	0.20133	0.20921	0.26852	0.28125	0.26435	0.23401	0.19969	0.21781	0.35612	0.28833	0.27033	0.27512	0.29958	0.22647	0.26885	0.3519	0.27584	0.30687	0.2984
1022.9	0.23599	0.36365	0.28415	0.27675	0.31454	0.30328	0.19417	0.28129	0.31906	0.36448	0.27949	0.22585	0.18669	0.3052	0.24205	0.25171	0.24021	0.19418	0.22155	0.28211	0.28963	0.25858	0.24094	0.19498	0.21152	0.36897	0.28017	0.2958	0.28132	0.29448	0.23078	0.26794	0.36629	0.26634	0.31971	0.30318
1023.9	0.22615	0.33485	0.27146	0.26426	0.30035	0.28753	0.19097	0.26947	0.29468	0.35515	0.28884	0.2161	0.17066	0.27858	0.22396	0.24964	0.22238	0.17947	0.21972	0.26786	0.27854	0.23689	0.22764	0.18333	0.20269	0.3546	0.26787	0.29048	0.25299	0.28601	0.22302	0.263	0.34513	0.25144	0.31393	0.28425
1024.8	0.23386	0.32105	0.27124	0.25309	0.29807	0.28024	0.18413	0.26786	0.27908	0.35358	0.26689	0.21985	0.16437	0.27028	0.20858	0.2428	0.21829	0.18636	0.22118	0.26418	0.26737	0.25344	0.2169	0.18112	0.20136	0.3473	0.27473	0.29432	0.24082	0.28739	0.22081	0.26377	0.32351	0.25438	0.29473	0.29243
1025.7	0.23348	0.32009	0.27593	0.2444	0.3087	0.27578	0.17983	0.2617	0.28857	0.36186	0.27032	0.22193	0.16328	0.24991	0.21811	0.22163	0.2147	0.19159	0.23565	0.26237	0.28048	0.25022	0.22012	0.19944	0.21379	0.34726	0.27981	0.28831	0.22199	0.29833	0.23279	0.26649	0.32405	0.26965	0.31272	0.29682
1026.7	0.22942	0.3139	0.2698	0.23462	0.29727	0.27055	0.18526	0.24814	0.25997	0.38105	0.25859	0.2098	0.16018	0.24156	0.22206	0.23187	0.2078	0.20343	0.23304	0.25989	0.26242	0.25222	0.21972	0.18933	0.20948	0.33602	0.25685	0.28294	0.20266	0.29599	0.23717	0.27311	0.30113	0.28239	0.31169	0.28127
1027.6	0.22254	0.30637	0.28002	0.24648	0.30838	0.26128	0.19825	0.24411	0.25176	0.38683	0.2516	0.21774	0.16544	0.24786	0.22531	0.25389	0.21963	0.21877	0.23705	0.25169	0.26386	0.26065	0.22976	0.20137	0.22132	0.33592	0.27259	0.2819	0.22233	0.29405	0.23934	0.27283	0.28935	0.29492	0.3107	0.28613
1028.5	0.23092	0.32817	0.28812	0.26943	0.32678	0.28232	0.19456	0.24564	0.29133	0.39281	0.25871	0.22818	0.18443	0.26079	0.2583	0.26246	0.24432	0.21853	0.24218	0.24672	0.27201	0.28372	0.24793	0.21734	0.24527	0.36929	0.29304	0.28561	0.23851	0.2992	0.24778	0.26736	0.3139	0.30821	0.31904	0.2997
1029.4	0.23017	0.33058	0.28517	0.29081	0.3293	0.2896	0.2099	0.24779	0.29226	0.39525	0.28297	0.22921	0.19437	0.28571	0.25189	0.28007	0.24471	0.21512	0.25501	0.2491	0.27152	0.28431	0.27209	0.22855	0.25577	0.39204	0.28879	0.30135	0.24596	0.29881	0.26611	0.26069	0.32027	0.32068	0.33095	0.29555
1030.4	0.2295	0.32642	0.27359	0.29977	0.32457	0.28548	0.20742	0.25588	0.25871	0.3832	0.27572	0.2264	0.18199	0.31007	0.23793	0.3024	0.26506	0.21887	0.24282	0.24015	0.25919	0.28564	0.27368	0.21364	0.25097	0.39003	0.28699	0.31279	0.26572	0.29335	0.2706	0.25016	0.31091	0.3163	0.32449	0.29509
1031.3	0.24534	0.33377	0.28817	0.31452	0.33092	0.28689	0.20301	0.27356	0.27988	0.35611	0.27547	0.22909	0.19846	0.31632	0.25324	0.32071	0.27053	0.22163	0.24825	0.26046	0.26794	0.2803	0.2846	0.22476	0.25328	0.4029	0.31711	0.32555	0.26538	0.29823	0.28071	0.25165	0.31883	0.31338	0.32615	0.30518
1032.2	0.24871	0.33809	0.29597	0.31471	0.32129	0.3071	0.19533	0.26301	0.28728	0.36535	0.28435	0.22518	0.20636	0.31958	0.2584	0.30719	0.26866	0.22978	0.24037	0.25888	0.27211	0.26971	0.27529	0.20269	0.27063	0.39217	0.3106	0.32349	0.25796	0.30956	0.27652	0.24911	0.32842	0.30622	0.32851	0.29479
1033.2	0.24071	0.31188	0.29219	0.29378	0.29885	0.28609	0.20406	0.24704	0.26719	0.36125	0.27481	0.22495	0.19532	0.29211	0.25232	0.29354	0.24261	0.24356	0.23853	0.25109	0.27056	0.24986	0.26016	0.20239	0.25343	0.36426	0.32049	0.33379	0.25467	0.30616	0.26385	0.24012	0.3046	0.29874	0.31539	0.29554
1034.1	0.2418	0.31953	0.30537	0.2807	0.29242	0.28615	0.19168	0.24673	0.28376	0.34574	0.27554	0.22551	0.19212	0.28734	0.28929	0.26742	0.24138	0.24866	0.23754	0.25505	0.27597	0.24058	0.26829	0.20172	0.25377	0.34263	0.31916	0.31662	0.26508	0.30436	0.27264	0.25531	0.30081	0.27528	0.31778	0.29696
1035	0.24046	0.31918	0.30373	0.29028	0.28217	0.3019	0.1848	0.24686	0.3072	0.34281	0.27487	0.2086	0.204	0.28412	0.29964	0.27452	0.23085	0.24907	0.25305	0.26782	0.28625	0.24778	0.29089	0.19409	0.256	0.34402	0.32926	0.31157	0.27452	0.31776	0.27256	0.27045	0.30098	0.27329	0.3235	0.28544
1036	0.23239	0.31611	0.30668	0.28446	0.26732	0.28553	0.19031	0.2409	0.30308	0.33949	0.28102	0.20801	0.19799	0.29649	0.31198	0.26409	0.22735	0.22518	0.24652	0.24436	0.27972	0.24184	0.29365	0.20075	0.26081	0.3394	0.33485	0.30171	0.27971	0.3115	0.26133	0.26208	0.28714	0.28269	0.32528	0.28227
1036.9	0.23392	0.31513	0.294	0.28446	0.26231	0.27735	0.18241	0.25194	0.29668	0.32281	0.27286	0.20393	0.18744	0.29736	0.31739	0.27257	0.22482	0.21505	0.22723	0.24913	0.27099	0.24484	0.31106	0.21293	0.23916	0.3524	0.33476	0.29351	0.2713	0.30867	0.23988	0.2543	0.26813	0.28761	0.31405	0.27339
1037.8	0.23467	0.32311	0.29576	0.28055	0.26263	0.28889	0.17215	0.26065	0.30212	0.32169	0.27487	0.19954	0.18252	0.31321	0.32937	0.27734	0.22826	0.21287	0.22097	0.255	0.26591	0.2579	0.31909	0.20372	0.248	0.3665	0.31255	0.28055	0.26315	0.32156	0.2401	0.26736	0.27128	0.30319	0.32363	0.27697
1038.8	0.22777	0.32525	0.28504	0.26025	0.24305	0.27177	0.16459	0.2653	0.28285	0.32134	0.25955	0.19833	0.17878	0.32064	0.32037	0.29862	0.22015	0.20644	0.21094	0.24834	0.28297	0.2558	0.30486	0.21666	0.25141	0.37484	0.315	0.27611	0.24901	0.30334	0.20996	0.24808	0.27841	0.30646	0.29701	0.28309
1039.7	0.2359	0.31255	0.29589	0.25015	0.25715	0.26606	0.18424	0.25816	0.27604	0.33013	0.26124	0.2177	0.18598	0.31797	0.33102	0.28952	0.23549	0.20514	0.20511	0.23337	0.27381	0.25655	0.28877	0.22341	0.24544	0.36712	0.33134	0.28053	0.24351	0.29564	0.20553	0.23416	0.26748	0.30186	0.28524	0.2884
1040.6	0.22089	0.30074	0.27862	0.24125	0.24822	0.2689	0.18009	0.25824	0.26871	0.33571	0.25017	0.21251	0.17642	0.32005	0.31871	0.27345	0.22243	0.22471	0.19613	0.2421	0.27981	0.25815	0.26811	0.20002	0.23291	0.35853	0.31193	0.27574	0.22766	0.30558	0.20235	0.23845	0.26647	0.29322	0.27201	0.27125
1041.5	0.21864	0.29172	0.27289	0.23488	0.25194	0.2597	0.1935	0.25106	0.26035	0.3475	0.24623	0.20468	0.1891	0.33046	0.31717	0.26694	0.20503	0.22523	0.21231	0.22519	0.27327	0.26315	0.23637	0.18902	0.23297	0.35815	0.29801	0.27705	0.23953	0.30423	0.20826	0.24055	0.26375	0.2799	0.27492	0.26698
1042.5	0.20491	0.28093	0.26935	0.22965	0.25894	0.24882	0.18321	0.25724	0.25934	0.33929	0.2253	0.2096	0.21198	0.32654	0.30265	0.25337	0.20559	0.21527	0.22295	0.21226	0.26738	0.2474	0.21422	0.18901	0.21266	0.34087	0.30844	0.25949	0.25069	0.28707	0.20453	0.22886	0.26196	0.26279	0.26364	0.25379
1043.4	0.22212	0.27558	0.26657	0.23403	0.26126	0.25725	0.19881	0.25231	0.25147	0.34784	0.22647	0.19561	0.22251	0.31354	0.29697	0.24856	0.21347	0.22777	0.23411	0.21744	0.23241	0.24715	0.20042	0.16369	0.1991	0.33946	0.31168	0.26668	0.25727	0.3044	0.22957	0.24267	0.24717	0.27029	0.27723	0.23608
1044.3	0.21971	0.27388	0.2515	0.23441	0.25008	0.2528	0.1849	0.28289	0.24658	0.328	0.22388	0.18962	0.21461	0.31407	0.28297	0.25686	0.20398	0.24186	0.22961	0.2351	0.24327	0.2294	0.20613	0.15696	0.20376	0.33681	0.2947	0.25769	0.26086	0.3046	0.21474	0.26288	0.25877	0.26712	0.27772	0.2351
1045.2	0.21314	0.27759	0.24882	0.22641	0.24665	0.2451	0.17408	0.27976	0.23583	0.32501	0.23208	0.19848	0.20871	0.28581	0.26459	0.25498	0.21987	0.22671	0.22036	0.22524	0.21241	0.2149	0.22134	0.15974	0.20218	0.32085	0.28061	0.25399	0.26739	0.2838	0.19679	0.24602	0.24423	0.25254	0.28059	0.24697
1046.2	0.20778	0.27429	0.23798	0.2246	0.24986	0.25233	0.16482	0.28336	0.24966	0.31153	0.23866	0.20959	0.199	0.26954	0.25369	0.25852	0.24319	0.23884	0.21807	0.22916	0.22213	0.20187	0.23761	0.17352	0.20745	0.30612	0.28147	0.25195	0.26751	0.29851	0.19326	0.23788	0.24926	0.24428	0.28896	0.24572
1047.1	0.2163	0.28401	0.21382	0.22474	0.23444	0.24878	0.17478	0.2905	0.2403	0.3237	0.2493	0.1872	0.16815	0.26063	0.23427	0.25486	0.23263	0.24443	0.21565	0.22974	0.21139	0.19512	0.26163	0.17418	0.21063	0.31011	0.25725	0.27125	0.24771	0.29579	0.1945	0.23484	0.24099	0.23284	0.2904	0.24457
1048	0.20666	0.28805	0.21186	0.20996	0.23501	0.2297	0.18025	0.28854	0.24746	0.32293	0.26409	0.19787	0.16246	0.24665	0.23123	0.24732	0.24035	0.23238	0.20014	0.21016	0.22859	0.19945	0.25671	0.17873	0.2069	0.2972	0.26532	0.25088	0.22448	0.28926	0.18303	0.22257	0.25012	0.23232	0.2942	0.25161
1049	0.19336	0.28101	0.21605	0.19941	0.22171	0.23077	0.17989	0.27211	0.2494	0.3216	0.26088	0.19365	0.16423	0.23648	0.21301	0.22213	0.2332	0.21419	0.20589	0.19622	0.22541	0.2015	0.23048	0.17658	0.19536	0.29337	0.25052	0.24389	0.20683	0.2919	0.19445	0.21172	0.24428	0.22394	0.29952	0.24306
1049.9	0.1958	0.28176	0.215	0.21149	0.21132	0.23958	0.19553	0.27491	0.2614	0.31638	0.24762	0.18333	0.16669	0.24009	0.22125	0.22577	0.24078	0.22914	0.22335	0.19473	0.23004	0.21489	0.21631	0.18306	0.18697	0.29704	0.24988	0.24505	0.21087	0.30244	0.22834	0.21215	0.25976	0.23329	0.29365	0.22585
1050.8	0.19694	0.2803	0.22362	0.2191	0.19183	0.24219	0.21813	0.27849	0.24075	0.32116	0.23519	0.18682	0.16206	0.21932	0.22462	0.23599	0.23641	0.22314	0.22919	0.17878	0.22816	0.21017	0.21224	0.17398	0.1883	0.29542	0.25102	0.25593	0.19662	0.27724	0.2375	0.21399	0.26194	0.24182	0.2814	0.22832
1051.7	0.1891	0.27595	0.23626	0.22986	0.18349	0.24959	0.21721	0.27098	0.2418	0.30163	0.22849	0.19741	0.17661	0.23876	0.24659	0.25243	0.22663	0.22788	0.22433	0.17908	0.24155	0.21215	0.19936	0.16426	0.19259	0.29094	0.26784	0.24369	0.20119	0.27709	0.23897	0.21614	0.26991	0.23543	0.2777	0.21487
1052.7	0.19054	0.26619	0.23127	0.26435	0.18351	0.27234	0.22411	0.27692	0.24444	0.2903	0.20901	0.18629	0.17329	0.24323	0.25392	0.264	0.22232	0.24109	0.22441	0.1911	0.21646	0.20288	0.19974	0.1613	0.19494	0.28636	0.2559	0.25722	0.22255	0.2845	0.24024	0.2167	0.25874	0.22543	0.2722	0.20677
1053.6	0.18719	0.2746	0.22468	0.26291	0.18033	0.25372	0.22142	0.2633	0.23614	0.28575	0.19614	0.19043	0.16854	0.23884	0.25023	0.25933	0.21911	0.23483	0.21677	0.16762	0.20799	0.1919	0.19852	0.15451	0.18594	0.27372	0.2525	0.25896	0.2206	0.2583	0.22336	0.19697	0.24853	0.21844	0.25101	0.21025
1054.5	0.20211	0.27864	0.23549	0.25253	0.19797	0.25724	0.21858	0.26527	0.22436	0.28346	0.20096	0.19828	0.17939	0.23902	0.26337	0.2701	0.213	0.2277	0.22687	0.15771	0.21489	0.18612	0.20307	0.15062	0.20782	0.27871	0.28117	0.26658	0.22322	0.25438	0.20164	0.19382	0.25054	0.20815	0.24337	0.22694
1055.4	0.20113	0.27886	0.23121	0.23508	0.20423	0.24434	0.19599	0.26339	0.23524	0.27849	0.20696	0.19207	0.17583	0.25537	0.24392	0.24256	0.20021	0.2229	0.22538	0.17297	0.20981	0.19295	0.19922	0.14441	0.20859	0.27973	0.27116	0.24739	0.21468	0.25859	0.18051	0.19903	0.24074	0.19736	0.23822	0.23784
1056.4	0.20851	0.28391	0.23315	0.22853	0.21893	0.23822	0.20849	0.26537	0.22673	0.28782	0.20679	0.18041	0.16717	0.26314	0.25327	0.24825	0.2221	0.22451	0.2333	0.18571	0.19304	0.19448	0.18512	0.14949	0.21392	0.28827	0.25603	0.25639	0.21864	0.25554	0.18299	0.20031	0.22822	0.20157	0.23508	0.25156
1057.3	0.198	0.2716	0.22896	0.21143	0.21774	0.21622	0.19762	0.25827	0.21112	0.28197	0.21137	0.16759	0.1647	0.26304	0.23483	0.22504	0.21604	0.20463	0.23464	0.17136	0.20934	0.20838	0.18509	0.14394	0.20874	0.28312	0.25294	0.2526	0.193	0.23578	0.1793	0.19994	0.23019	0.20317	0.23594	0.2504
1058.2	0.20198	0.27663	0.22998	0.22744	0.22114	0.23857	0.23651	0.27734	0.22425	0.2943	0.22534	0.16344	0.16946	0.28877	0.24529	0.24802	0.22231	0.22318	0.24811	0.1966	0.2208	0.22442	0.20786	0.15304	0.22519	0.30388	0.25545	0.25727	0.19883	0.24826	0.19574	0.22041	0.25188	0.2185	0.25801	0.24797
1059.2	0.19209	0.27113	0.22258	0.23431	0.22055	0.24065	0.24672	0.28024	0.23752	0.29729	0.21802	0.15252	0.16061	0.28909	0.21132	0.23583	0.21646	0.23037	0.23337	0.2175	0.22726	0.22033	0.21454	0.14672	0.2095	0.29672	0.22383	0.24814	0.19209	0.22798	0.20722	0.22572	0.23289	0.22053	0.26167	0.23634
1060.1	0.19052	0.27224	0.23579	0.23215	0.23346	0.25723	0.26769	0.2782	0.24122	0.30014	0.22014	0.15068	0.18667	0.292	0.2354	0.25181	0.23124	0.23372	0.24339	0.20997	0.23384	0.22939	0.23235	0.15894	0.19311	0.2862	0.22879	0.24626	0.20546	0.22088	0.22247	0.2167	0.2348	0.22972	0.26474	0.22657
1061	0.17589	0.26896	0.23139	0.23203	0.23341	0.27065	0.26261	0.27276	0.23949	0.29527	0.22574	0.15709	0.1839	0.2778	0.20163	0.24125	0.23071	0.2296	0.2324	0.18929	0.24092	0.22152	0.23276	0.15315	0.17351	0.27074	0.23057	0.23666	0.21115	0.22081	0.21998	0.20911	0.2379	0.22373	0.26573	0.21306
1061.9	0.18947	0.28403	0.24608	0.22326	0.24453	0.30043	0.26138	0.28981	0.26099	0.29266	0.2306	0.16087	0.19236	0.29144	0.21587	0.26206	0.23455	0.24621	0.24703	0.20904	0.24852	0.21505	0.25458	0.16052	0.18537	0.29445	0.22558	0.24376	0.22999	0.23787	0.2139	0.21746	0.24048	0.21724	0.26305	0.20789
1062.8	0.18467	0.27406	0.25577	0.21862	0.25307	0.30045	0.23094	0.29274	0.27552	0.29287	0.23813	0.14918	0.19275	0.26777	0.23101	0.26169	0.23242	0.23845	0.24094	0.20718	0.23703	0.20068	0.24417	0.15177	0.18031	0.27218	0.2489	0.24338	0.2218	0.23708	0.22156	0.21446	0.22572	0.21196	0.25741	0.19712
1063.8	0.18749	0.26302	0.26232	0.21447	0.25057	0.30327	0.24419	0.28776	0.26191	0.30775	0.24561	0.14781	0.19568	0.26393	0.25636	0.26559	0.23659	0.22655	0.26514	0.1892	0.2328	0.20437	0.23665	0.16285	0.18281	0.26421	0.25483	0.24309	0.22257	0.24224	0.22751	0.21551	0.23355	0.21997	0.2625	0.20435
1064.7	0.19248	0.27407	0.25662	0.23038	0.24063	0.30891	0.23755	0.30321	0.26554	0.3141	0.24575	0.15358	0.19997	0.2726	0.24752	0.24587	0.23332	0.22321	0.27286	0.20824	0.22405	0.19428	0.22504	0.1635	0.1944	0.28044	0.24611	0.24577	0.22403	0.24324	0.2202	0.23264	0.24847	0.23313	0.26867	0.20769
1065.6	0.21407	0.28235	0.26564	0.231	0.26215	0.307	0.2412	0.3071	0.28967	0.32192	0.2413	0.15419	0.2057	0.264	0.26069	0.26394	0.22891	0.22334	0.27753	0.21437	0.22997	0.20757	0.24768	0.18829	0.20281	0.28111	0.23393	0.24247	0.21563	0.24066	0.21582	0.23288	0.25171	0.25228	0.27321	0.22848
1066.5	0.2055	0.27717	0.25551	0.24861	0.27233	0.29812	0.24633	0.30093	0.284	0.32915	0.23958	0.15629	0.21283	0.26962	0.24671	0.26216	0.22801	0.2138	0.28377	0.20929	0.2232	0.21074	0.22868	0.18968	0.19976	0.27389	0.22483	0.23684	0.2196	0.22152	0.21972	0.22688	0.24773	0.25623	0.27183	0.23499
1067.5	0.21299	0.28201	0.24931	0.25054	0.26647	0.31975	0.26007	0.30459	0.26149	0.3288	0.23723	0.1577	0.22043	0.26844	0.2395	0.26423	0.23389	0.23001	0.28825	0.20331	0.24473	0.22429	0.23328	0.19877	0.19528	0.28728	0.20616	0.23686	0.21596	0.23256	0.2028	0.22282	0.26224	0.26461	0.26672	0.23859
1068.4	0.22443	0.29876	0.25682	0.25649	0.27181	0.32461	0.25333	0.31655	0.272	0.3292	0.2493	0.15936	0.22817	0.26863	0.24402	0.26857	0.23593	0.24206	0.27477	0.21246	0.25928	0.22969	0.25025	0.20172	0.19095	0.29516	0.20942	0.22552	0.21077	0.25347	0.18834	0.22719	0.2794	0.27243	0.27234	0.23351
1069.3	0.22686	0.28949	0.24436	0.23767	0.2892	0.31136	0.24346	0.31721	0.26535	0.33416	0.24761	0.14945	0.21891	0.25414	0.244	0.28608	0.2367	0.23612	0.26581	0.20757	0.25888	0.23508	0.25594	0.19566	0.17783	0.28371	0.19668	0.22465	0.20588	0.26051	0.20422	0.21692	0.26106	0.26472	0.27148	0.23017
1070.2	0.22716	0.28392	0.23886	0.24358	0.27167	0.30743	0.23884	0.30956	0.25652	0.34218	0.25207	0.16237	0.22445	0.27972	0.23746	0.28625	0.24252	0.22829	0.27046	0.22834	0.25482	0.22407	0.26125	0.1944	0.18927	0.29225	0.20844	0.23751	0.20853	0.26112	0.21531	0.22407	0.26093	0.25825	0.27176	0.24004
1071.2	0.22146	0.28606	0.24281	0.23685	0.25987	0.31177	0.22685	0.29769	0.26066	0.35551	0.23927	0.16806	0.22055	0.26696	0.25414	0.28833	0.23668	0.21036	0.2584	0.22202	0.26795	0.21288	0.25231	0.18189	0.17817	0.29015	0.2232	0.23264	0.18883	0.26053	0.20898	0.20792	0.2686	0.25984	0.25667	0.24006
1072.1	0.2238	0.28766	0.23634	0.23845	0.26401	0.29564	0.20355	0.2952	0.26282	0.3579	0.23496	0.16796	0.21121	0.26009	0.23873	0.28773	0.23411	0.19355	0.24826	0.23727	0.25384	0.20478	0.24784	0.189	0.16928	0.2914	0.20784	0.24103	0.18209	0.25927	0.19561	0.20277	0.25869	0.24632	0.26308	0.25552
1073	0.22952	0.30111	0.24461	0.23678	0.2803	0.29851	0.21326	0.3015	0.27605	0.36487	0.22573	0.17412	0.22987	0.28735	0.2557	0.3142	0.2549	0.19993	0.261	0.2465	0.25938	0.21169	0.25618	0.20015	0.1809	0.31352	0.22626	0.26048	0.19133	0.25283	0.2074	0.20916	0.26371	0.25395	0.26233	0.26464
1073.9	0.21897	0.29579	0.25279	0.24708	0.26535	0.29639	0.22505	0.29092	0.26997	0.35981	0.2364	0.17815	0.21937	0.29916	0.25297	0.29876	0.2571	0.18125	0.24618	0.22829	0.24479	0.21808	0.25963	0.20459	0.19154	0.31395	0.23054	0.26056	0.17886	0.23652	0.19979	0.2056	0.26435	0.239	0.26796	0.26644
1074.9	0.21069	0.289	0.25156	0.25169	0.26626	0.30385	0.21638	0.29809	0.25612	0.35929	0.23752	0.17258	0.21721	0.27294	0.26063	0.2829	0.24774	0.18691	0.23642	0.20926	0.24504	0.23756	0.25926	0.20368	0.19059	0.31488	0.21187	0.25121	0.17662	0.2493	0.17918	0.20156	0.27367	0.23842	0.25919	0.25081
1075.8	0.21198	0.28111	0.24866	0.25007	0.28023	0.29004	0.21703	0.30268	0.26459	0.34573	0.24831	0.15872	0.21931	0.2682	0.24996	0.27555	0.24921	0.20129	0.23243	0.21254	0.25449	0.2435	0.28274	0.21354	0.18284	0.29527	0.19885	0.25432	0.20521	0.25299	0.17862	0.21498	0.27491	0.22938	0.27554	0.24495
1076.7	0.21717	0.28163	0.2655	0.24555	0.2854	0.28451	0.22058	0.28847	0.26648	0.33928	0.25371	0.16648	0.21875	0.2875	0.269	0.27055	0.25014	0.18532	0.23909	0.19653	0.25401	0.24353	0.30376	0.21238	0.20163	0.3007	0.21263	0.24629	0.21564	0.23709	0.19454	0.21213	0.26802	0.22275	0.27653	0.23619
1077.6	0.19934	0.26793	0.2492	0.23943	0.25499	0.28025	0.20347	0.26811	0.27302	0.31621	0.2479	0.15079	0.2	0.2824	0.2468	0.23243	0.22654	0.16654	0.22705	0.18756	0.24121	0.21815	0.27952	0.19454	0.20556	0.28235	0.19084	0.23579	0.21026	0.24282	0.17354	0.20098	0.25036	0.19277	0.277	0.2235
1078.6	0.20205	0.27917	0.2441	0.24295	0.24489	0.2826	0.18577	0.26126	0.28127	0.31842	0.23468	0.1425	0.19735	0.27365	0.24238	0.25255	0.22217	0.18795	0.22626	0.2128	0.25582	0.20855	0.27188	0.19513	0.193	0.28227	0.20288	0.24424	0.22009	0.25088	0.1759	0.20305	0.24466	0.20697	0.26961	0.22387
1079.5	0.20161	0.28001	0.24798	0.22941	0.24526	0.26804	0.19815	0.25771	0.29175	0.30398	0.23358	0.1323	0.18837	0.28874	0.25246	0.23864	0.23875	0.17703	0.227	0.21999	0.25732	0.19478	0.26143	0.17775	0.17584	0.28589	0.22011	0.23574	0.22889	0.23548	0.17729	0.19884	0.24561	0.20209	0.26992	0.23283
1080.4	0.19942	0.27662	0.25764	0.23403	0.22408	0.27951	0.19232	0.2466	0.27656	0.31229	0.22931	0.13127	0.17571	0.28084	0.25252	0.2363	0.24102	0.17896	0.22386	0.20962	0.23394	0.20196	0.2514	0.17163	0.20056	0.29387	0.23787	0.24402	0.21516	0.251	0.17487	0.18251	0.2387	0.21485	0.26228	0.22351
1081.3	0.19322	0.28239	0.26561	0.23742	0.21676	0.2859	0.17968	0.2486	0.28062	0.31797	0.2201	0.12168	0.17426	0.30058	0.24954	0.23085	0.23573	0.19933	0.21747	0.21517	0.22904	0.19919	0.24965	0.15894	0.19041	0.30081	0.24765	0.23771	0.2191	0.27123	0.17127	0.19521	0.25303	0.22737	0.25871	0.21996
1082.2	0.18918	0.27552	0.27347	0.24751	0.21605	0.27404	0.17549	0.23515	0.24974	0.3196	0.21471	0.12787	0.16472	0.28839	0.24957	0.21746	0.22576	0.18089	0.21108	0.21074	0.21115	0.21445	0.24833	0.15838	0.18065	0.29836	0.24601	0.24215	0.22054	0.25361	0.16844	0.1797	0.24273	0.23331	0.23911	0.21609
1083.2	0.18415	0.27528	0.2708	0.23478	0.22891	0.27529	0.18174	0.23532	0.23862	0.30733	0.21791	0.11883	0.15903	0.29171	0.25364	0.19334	0.22462	0.17788	0.21853	0.20638	0.19793	0.20675	0.26832	0.15031	0.189	0.31179	0.24052	0.22521	0.23537	0.26195	0.16243	0.17375	0.24396	0.20334	0.2343	0.20283
1084.1	0.1763	0.27959	0.26127	0.23229	0.22352	0.27618	0.15739	0.23473	0.22147	0.2953	0.211	0.11667	0.15698	0.28534	0.23325	0.19088	0.2099	0.17185	0.21083	0.19599	0.18997	0.20612	0.25713	0.14512	0.1979	0.30018	0.23384	0.22819	0.22522	0.25871	0.16238	0.17508	0.21831	0.19158	0.23361	0.18927
1085	0.16996	0.29384	0.2494	0.22687	0.22644	0.25683	0.15544	0.23607	0.21558	0.2897	0.2104	0.1147	0.16146	0.29663	0.23536	0.19075	0.20769	0.15593	0.21031	0.19143	0.19288	0.19395	0.27243	0.16268	0.18086	0.31319	0.22544	0.22254	0.21732	0.24414	0.1711	0.17635	0.21161	0.18153	0.24009	0.20322
1085.9	0.16005	0.2897	0.2178	0.22059	0.24517	0.24606	0.15331	0.22709	0.21096	0.29128	0.2008	0.12118	0.15973	0.29051	0.22873	0.20418	0.21649	0.13164	0.19669	0.18611	0.19356	0.20024	0.26207	0.17664	0.19032	0.30644	0.20175	0.22888	0.24068	0.2292	0.16261	0.16194	0.19472	0.17809	0.24203	0.21194
1086.8	0.15559	0.28761	0.19158	0.22184	0.25929	0.24928	0.15539	0.23193	0.21124	0.28336	0.19946	0.11335	0.14641	0.27915	0.22441	0.23387	0.21927	0.14146	0.18507	0.19401	0.19475	0.19516	0.27211	0.16944	0.19307	0.29822	0.19982	0.22892	0.23805	0.2356	0.17518	0.18367	0.19539	0.17203	0.24228	0.22153
1087.8	0.15481	0.27979	0.17757	0.21906	0.24815	0.24264	0.14975	0.22822	0.20414	0.27876	0.19708	0.11798	0.15553	0.28405	0.19433	0.25349	0.20585	0.12951	0.16745	0.17759	0.21771	0.19751	0.25936	0.16513	0.2026	0.28938	0.18929	0.23983	0.22674	0.22503	0.16236	0.18656	0.19856	0.18604	0.23937	0.22711
1088.7	0.14666	0.27053	0.17543	0.2114	0.2428	0.24599	0.14917	0.22443	0.19489	0.28341	0.19183	0.11343	0.16162	0.29349	0.22023	0.26133	0.20057	0.13352	0.16097	0.18307	0.20807	0.19066	0.27046	0.16939	0.19836	0.3009	0.1906	0.24296	0.21092	0.23286	0.15631	0.17905	0.20841	0.17731	0.23862	0.22819
1089.6	0.1491	0.26968	0.17729	0.19182	0.23528	0.24505	0.1416	0.21127	0.18696	0.27482	0.18724	0.10935	0.14279	0.30192	0.2235	0.24153	0.18301	0.14224	0.15278	0.17779	0.19288	0.18697	0.26411	0.14697	0.19416	0.30324	0.18222	0.23195	0.21002	0.23561	0.15243	0.17778	0.20715	0.16871	0.23735	0.21088
1090.5	0.15728	0.27827	0.17702	0.1798	0.22467	0.24191	0.16247	0.21247	0.18993	0.26314	0.19665	0.10028	0.14098	0.28944	0.21777	0.22953	0.16378	0.14731	0.16593	0.18281	0.18819	0.18484	0.27885	0.13716	0.19162	0.30267	0.18172	0.22836	0.1824	0.24326	0.16486	0.19384	0.20758	0.15378	0.23566	0.20735
1091.5	0.15093	0.2744	0.18004	0.15738	0.20785	0.24423	0.14667	0.20593	0.18596	0.25655	0.19515	0.093726	0.14802	0.27469	0.21193	0.22041	0.14943	0.15051	0.16745	0.17299	0.19226	0.1819	0.28079	0.13563	0.17782	0.30397	0.17664	0.22122	0.16519	0.23832	0.16884	0.18528	0.20995	0.16145	0.2494	0.1982
1092.4	0.15063	0.27532	0.18459	0.15646	0.2037	0.24127	0.14242	0.19442	0.18824	0.26487	0.19583	0.079752	0.13901	0.27194	0.22445	0.21098	0.14225	0.15883	0.16917	0.17593	0.16708	0.18532	0.27113	0.14042	0.1643	0.30397	0.17168	0.21939	0.14653	0.24501	0.1693	0.17465	0.20012	0.16453	0.25657	0.19772
1093.3	0.1598	0.26831	0.18828	0.15689	0.20165	0.23813	0.14586	0.19556	0.19251	0.26741	0.20274	0.065405	0.14906	0.25817	0.20483	0.19683	0.14365	0.14835	0.1645	0.16462	0.186	0.19414	0.26796	0.14703	0.16574	0.27708	0.17018	0.21509	0.1548	0.24177	0.17865	0.18641	0.18077	0.175	0.25626	0.19937
1094.2	0.1627	0.25413	0.18885	0.16129	0.20137	0.24753	0.14305	0.19626	0.1945	0.27198	0.19693	0.064688	0.16473	0.24378	0.18777	0.2002	0.14945	0.14128	0.15995	0.16607	0.19711	0.20146	0.2519	0.15224	0.16904	0.27167	0.17131	0.21261	0.15143	0.23584	0.15795	0.19216	0.17857	0.17949	0.25055	0.19841
1095.1	0.15054	0.22362	0.18678	0.16648	0.18229	0.25158	0.12846	0.18662	0.1694	0.27925	0.18671	0.067851	0.16629	0.22963	0.19554	0.19608	0.15225	0.14764	0.16106	0.17499	0.18271	0.20455	0.23736	0.15582	0.16241	0.26722	0.16653	0.21205	0.15341	0.24616	0.1468	0.18402	0.17048	0.19797	0.23481	0.19617
1096	0.1515	0.21706	0.17413	0.17655	0.17716	0.23472	0.13055	0.18827	0.17728	0.29206	0.18021	0.065951	0.15805	0.23466	0.18227	0.19528	0.15237	0.14753	0.15893	0.17491	0.16955	0.2134	0.23554	0.16548	0.1597	0.26216	0.16486	0.2218	0.15999	0.24585	0.12507	0.1817	0.18366	0.18301	0.21898	0.1857
1097	0.14814	0.20703	0.17805	0.18023	0.18137	0.24573	0.10648	0.1917	0.17975	0.29907	0.16441	0.072007	0.17168	0.2174	0.19851	0.187	0.17003	0.14474	0.15566	0.18004	0.17422	0.22383	0.23253	0.16758	0.16465	0.25347	0.18171	0.22027	0.18292	0.24514	0.12999	0.18309	0.17959	0.18757	0.20689	0.18533
1097.9	0.14547	0.21091	0.18676	0.18018	0.17944	0.2556	0.12384	0.18701	0.18679	0.30318	0.16559	0.072634	0.17485	0.22417	0.19514	0.20294	0.16291	0.15265	0.18324	0.19099	0.15906	0.22726	0.23775	0.16151	0.16888	0.2667	0.17363	0.21776	0.19349	0.24018	0.12908	0.19013	0.19547	0.19011	0.21563	0.17297
1098.8	0.14566	0.21491	0.18106	0.18444	0.17187	0.25452	0.13654	0.19895	0.17648	0.31787	0.16128	0.069562	0.16992	0.23328	0.18706	0.20018	0.16315	0.16124	0.19587	0.18446	0.14876	0.22173	0.24217	0.16562	0.16159	0.26315	0.16601	0.22947	0.19493	0.25046	0.15001	0.19216	0.2057	0.19355	0.21953	0.17574
1099.7	0.15085	0.22639	0.18975	0.1724	0.17341	0.24598	0.13808	0.19948	0.18102	0.32103	0.16128	0.078398	0.15546	0.2373	0.18232	0.2003	0.16345	0.15496	0.1862	0.1665	0.16618	0.22551	0.23864	0.17706	0.16155	0.27011	0.18153	0.21922	0.20192	0.22854	0.16324	0.18941	0.20948	0.17903	0.22973	0.18117
1100.6	0.16527	0.22854	0.21659	0.17432	0.18481	0.26119	0.13496	0.20926	0.17805	0.32193	0.17173	0.082758	0.17062	0.25118	0.21337	0.19877	0.1705	0.15824	0.1863	0.17164	0.17941	0.22657	0.23691	0.18054	0.18183	0.28922	0.19705	0.21303	0.22059	0.23506	0.16401	0.2003	0.19736	0.18054	0.25038	0.19113
1101.6	0.17413	0.23559	0.22244	0.18364	0.17557	0.24912	0.15846	0.21439	0.17527	0.32628	0.17957	0.087625	0.15443	0.26066	0.21223	0.22063	0.17159	0.15414	0.20832	0.1707	0.19284	0.21089	0.24739	0.18461	0.17923	0.29723	0.19449	0.22229	0.22059	0.22563	0.16639	0.20403	0.21351	0.1824	0.26217	0.19134
1102.5	0.17474	0.23562	0.20591	0.19356	0.1715	0.22485	0.14032	0.22834	0.18913	0.33135	0.19647	0.095118	0.13699	0.24591	0.20015	0.21164	0.16661	0.14967	0.19853	0.17667	0.22851	0.20451	0.25312	0.20221	0.17612	0.30803	0.19307	0.23128	0.21516	0.22937	0.16324	0.2005	0.21927	0.18014	0.26413	0.19229
1103.4	0.17413	0.24448	0.21121	0.2025	0.18744	0.22357	0.13852	0.22559	0.20733	0.3204	0.21888	0.10349	0.13865	0.24232	0.20913	0.21997	0.16046	0.15703	0.19795	0.1882	0.24366	0.19955	0.26375	0.21611	0.19667	0.30461	0.19922	0.2358	0.21629	0.24376	0.15331	0.19668	0.22187	0.16768	0.26715	0.20715
1104.3	0.1753	0.24958	0.21199	0.23052	0.17923	0.24432	0.14524	0.22359	0.22879	0.32143	0.22719	0.10006	0.15345	0.23213	0.20947	0.23325	0.15873	0.17773	0.21132	0.19941	0.24971	0.19981	0.25361	0.2228	0.18837	0.29087	0.1908	0.2538	0.20624	0.25725	0.14893	0.19606	0.23764	0.18001	0.26036	0.21373
1105.2	0.16503	0.2526	0.20066	0.23097	0.17626	0.24278	0.15231	0.22782	0.23547	0.33053	0.24233	0.10675	0.15215	0.22036	0.19743	0.21821	0.15789	0.17297	0.22272	0.2056	0.24406	0.1902	0.25978	0.21352	0.17663	0.2809	0.19729	0.25248	0.1926	0.2579	0.16665	0.19843	0.24166	0.17851	0.25549	0.22816
1106.1	0.16215	0.26089	0.21104	0.22039	0.19425	0.2579	0.18637	0.23076	0.24043	0.32418	0.25997	0.11709	0.16434	0.2185	0.2009	0.19518	0.15469	0.19476	0.21589	0.20573	0.24711	0.18395	0.25699	0.22541	0.18908	0.28469	0.20291	0.23874	0.19973	0.27726	0.17597	0.19921	0.23216	0.16983	0.25956	0.23043
1107.1	0.1711	0.27785	0.24635	0.22257	0.20707	0.28127	0.21313	0.22553	0.24474	0.33061	0.25755	0.13504	0.16731	0.22713	0.22217	0.21367	0.16274	0.21769	0.21677	0.20612	0.22547	0.1883	0.25463	0.21909	0.19634	0.28909	0.21833	0.23481	0.20789	0.29259	0.18911	0.19986	0.22746	0.18787	0.26107	0.24294
1108	0.16323	0.28844	0.23852	0.21944	0.19616	0.29134	0.21849	0.23276	0.24892	0.33374	0.24224	0.13845	0.15504	0.22448	0.21793	0.21043	0.16471	0.21274	0.20833	0.22096	0.22726	0.20441	0.2308	0.19134	0.17942	0.30449	0.20175	0.2268	0.22181	0.27259	0.19795	0.2055	0.21706	0.19449	0.25814	0.23011
1108.9	0.17607	0.31114	0.25266	0.20315	0.21039	0.29558	0.22473	0.24981	0.26251	0.33288	0.25436	0.14514	0.15692	0.24655	0.23606	0.19108	0.15592	0.20274	0.20584	0.20889	0.24086	0.20614	0.24593	0.17504	0.19501	0.32761	0.22398	0.20928	0.22955	0.27479	0.21155	0.20748	0.20563	0.19293	0.27319	0.23507
1109.8	0.18091	0.33777	0.25484	0.19923	0.22313	0.29142	0.25004	0.24595	0.27507	0.3538	0.24445	0.16621	0.17195	0.27444	0.22602	0.20358	0.15623	0.20558	0.20748	0.20003	0.24933	0.21774	0.23815	0.18756	0.21946	0.35363	0.2066	0.21335	0.24332	0.26926	0.22195	0.20556	0.20423	0.22112	0.28484	0.24885
1110.7	0.17249	0.33724	0.25281	0.20652	0.23373	0.29161	0.23394	0.25304	0.28601	0.34945	0.23745	0.16762	0.15989	0.28551	0.21989	0.20299	0.15234	0.18211	0.19728	0.20394	0.23475	0.21832	0.23187	0.17559	0.20255	0.35958	0.21249	0.22007	0.23538	0.25835	0.20564	0.21205	0.20636	0.22329	0.28155	0.25193
1111.6	0.17275	0.34281	0.23421	0.20653	0.24358	0.30316	0.20846	0.25257	0.27896	0.33808	0.24226	0.16393	0.15169	0.29489	0.20923	0.2048	0.16267	0.17926	0.18165	0.19492	0.2239	0.19984	0.22532	0.167	0.20508	0.36165	0.20836	0.22402	0.24964	0.25039	0.19355	0.20099	0.20552	0.2037	0.27394	0.25533
1112.6	0.19556	0.35486	0.26328	0.21552	0.2703	0.30153	0.22892	0.27252	0.27457	0.35109	0.27456	0.18559	0.16807	0.31399	0.23522	0.2219	0.1816	0.1781	0.19477	0.19372	0.21991	0.19659	0.25263	0.1906	0.23145	0.35808	0.24951	0.22857	0.25597	0.26238	0.20972	0.21205	0.20691	0.21726	0.29436	0.26685
1113.5	0.18964	0.34368	0.25694	0.23125	0.28785	0.28823	0.23452	0.27992	0.28013	0.3621	0.27075	0.20107	0.16578	0.29073	0.21597	0.24852	0.19771	0.16766	0.18921	0.19423	0.2171	0.19848	0.24462	0.17471	0.22445	0.34844	0.2232	0.24533	0.28386	0.26172	0.19252	0.21002	0.22875	0.2226	0.29492	0.25429
1114.4	0.20771	0.33535	0.29223	0.24856	0.31283	0.30226	0.22251	0.29103	0.29572	0.34486	0.28523	0.21033	0.1458	0.27513	0.23091	0.26245	0.20479	0.16485	0.18602	0.20281	0.23285	0.18912	0.25558	0.16562	0.20704	0.33772	0.25092	0.24754	0.28297	0.27838	0.18071	0.21244	0.24167	0.21237	0.2958	0.23953
1115.3	0.23372	0.36298	0.31011	0.25973	0.31688	0.3152	0.23746	0.29278	0.31115	0.36803	0.30987	0.24651	0.15582	0.28677	0.23599	0.28019	0.21311	0.17689	0.19481	0.20549	0.24461	0.19812	0.28469	0.18112	0.23355	0.34664	0.26336	0.24717	0.30326	0.29457	0.20242	0.21684	0.25155	0.22042	0.30972	0.26472
1116.2	0.24385	0.38279	0.31782	0.2646	0.33425	0.30904	0.25595	0.30532	0.32237	0.38583	0.30733	0.25871	0.16635	0.28873	0.24486	0.25873	0.20548	0.17876	0.20705	0.2125	0.25952	0.22739	0.2867	0.18572	0.22963	0.34997	0.27747	0.24771	0.30878	0.30669	0.21455	0.23426	0.27145	0.24375	0.32016	0.28661
1117.1	0.24906	0.38526	0.35019	0.28478	0.35934	0.32955	0.25373	0.31698	0.37703	0.41175	0.31871	0.27707	0.17294	0.28869	0.26062	0.26822	0.21209	0.19514	0.2011	0.21841	0.28504	0.24475	0.28958	0.19234	0.23416	0.35052	0.28829	0.2615	0.32929	0.32292	0.22539	0.24313	0.30255	0.25892	0.32439	0.31214
1118	0.25063	0.40417	0.36429	0.29175	0.36328	0.35179	0.27344	0.32109	0.36991	0.43501	0.32943	0.2728	0.16991	0.31021	0.26608	0.24685	0.21628	0.20446	0.20953	0.23719	0.26378	0.23942	0.29884	0.19572	0.24671	0.36228	0.29363	0.25454	0.31762	0.3248	0.24967	0.2528	0.28317	0.27774	0.34468	0.32602
1119	0.27449	0.43276	0.37119	0.30667	0.3741	0.37638	0.30017	0.33141	0.37275	0.45943	0.34914	0.28753	0.18232	0.34395	0.29084	0.24751	0.23236	0.23476	0.21645	0.23381	0.27156	0.27006	0.31095	0.21277	0.27693	0.36438	0.29401	0.26714	0.35116	0.34347	0.28475	0.25463	0.29426	0.30261	0.36188	0.35613
1119.9	0.28889	0.45174	0.40141	0.33304	0.38743	0.39934	0.3026	0.34279	0.3825	0.46811	0.35897	0.29178	0.19137	0.35777	0.31714	0.25986	0.24072	0.24072	0.23877	0.24761	0.29769	0.28969	0.30798	0.21643	0.28655	0.36201	0.30969	0.28226	0.37367	0.36008	0.30081	0.25372	0.32147	0.33424	0.37152	0.36065
1120.8	0.29165	0.45966	0.42052	0.35097	0.39276	0.41704	0.32691	0.3388	0.38989	0.4843	0.39141	0.30824	0.18708	0.36108	0.32243	0.27754	0.24916	0.2422	0.26988	0.24541	0.30941	0.29032	0.33478	0.21265	0.30788	0.35241	0.31252	0.30073	0.39208	0.36095	0.31516	0.24729	0.31265	0.35221	0.3927	0.35415
1121.7	0.31059	0.47504	0.41588	0.36804	0.40348	0.44816	0.36224	0.3401	0.41231	0.49096	0.40553	0.31942	0.20398	0.37312	0.32154	0.2923	0.25536	0.24981	0.30356	0.26849	0.33536	0.29342	0.35997	0.21413	0.31533	0.37991	0.31122	0.31027	0.42417	0.37643	0.32608	0.25242	0.32276	0.38027	0.41179	0.37071
1122.6	0.34693	0.51239	0.42963	0.38563	0.40671	0.46403	0.35514	0.33905	0.44152	0.49555	0.43909	0.33375	0.2171	0.37467	0.35246	0.32513	0.25541	0.27013	0.31517	0.2683	0.37034	0.3092	0.38032	0.25113	0.33572	0.39028	0.34233	0.34214	0.44483	0.40357	0.33523	0.27066	0.33773	0.3952	0.41212	0.38319
1123.5	0.33508	0.52339	0.43686	0.38939	0.41388	0.47241	0.36732	0.3426	0.45712	0.49718	0.43513	0.3285	0.23119	0.37158	0.34069	0.33686	0.26583	0.25632	0.33526	0.26822	0.38005	0.31088	0.36873	0.24973	0.32511	0.40704	0.34286	0.3455	0.46397	0.41817	0.33489	0.27358	0.35625	0.4142	0.40494	0.38588
1124.5	0.33607	0.52615	0.42165	0.39391	0.41782	0.47614	0.39672	0.35895	0.48074	0.5195	0.4488	0.33042	0.24561	0.35586	0.33252	0.34702	0.26965	0.26526	0.34559	0.2729	0.37653	0.32132	0.37256	0.25816	0.31897	0.41896	0.33403	0.35517	0.4626	0.42567	0.34233	0.29821	0.36227	0.42947	0.4024	0.39414
1125.4	0.35833	0.5315	0.44419	0.41342	0.41781	0.48298	0.39209	0.38245	0.50695	0.52795	0.44844	0.33084	0.26355	0.37082	0.35564	0.36618	0.28706	0.263	0.33094	0.29442	0.39619	0.33026	0.3749	0.28694	0.32648	0.43265	0.37393	0.36017	0.48534	0.44636	0.34853	0.30984	0.39855	0.4401	0.40372	0.40856
1126.3	0.36702	0.52709	0.45889	0.41217	0.40483	0.48512	0.38928	0.38737	0.49938	0.53792	0.44244	0.32072	0.26761	0.37223	0.37335	0.37398	0.2876	0.25806	0.32635	0.287	0.38074	0.34346	0.37015	0.29506	0.34337	0.42249	0.40744	0.36223	0.48459	0.45745	0.35902	0.31067	0.42186	0.44762	0.39898	0.40355
1127.2	0.36298	0.52178	0.47898	0.40471	0.43285	0.4789	0.40731	0.40935	0.49784	0.54434	0.44029	0.33486	0.26952	0.37643	0.38235	0.37336	0.27848	0.2433	0.33719	0.29583	0.38318	0.34271	0.36407	0.29039	0.33318	0.41339	0.42206	0.36465	0.50416	0.46722	0.36661	0.3087	0.44665	0.45675	0.39836	0.41109
1128.1	0.37034	0.51683	0.4941	0.40664	0.43061	0.48811	0.4006	0.41281	0.51848	0.56133	0.46444	0.34011	0.27196	0.37474	0.40712	0.36977	0.25595	0.26879	0.33033	0.30707	0.38299	0.3328	0.39661	0.3075	0.34525	0.41474	0.46033	0.36722	0.4961	0.46907	0.3628	0.32268	0.44513	0.46509	0.41722	0.41442
1129	0.38864	0.53207	0.49984	0.40923	0.44299	0.5045	0.40201	0.41328	0.52051	0.55737	0.46711	0.34293	0.28188	0.40218	0.42588	0.38119	0.25919	0.29004	0.33951	0.31158	0.38901	0.32775	0.4013	0.30543	0.366	0.42577	0.49801	0.38201	0.51269	0.48015	0.38534	0.32097	0.44778	0.47241	0.43604	0.4091
1129.9	0.37513	0.52618	0.46895	0.40111	0.44876	0.50714	0.42721	0.4069	0.52164	0.55473	0.4682	0.34082	0.2822	0.38013	0.41317	0.37357	0.24774	0.2895	0.35622	0.3123	0.37453	0.32731	0.39875	0.30471	0.35688	0.42503	0.47637	0.38024	0.49886	0.49001	0.39074	0.31992	0.44114	0.4723	0.43236	0.40194
1130.9	0.37771	0.54983	0.46354	0.39971	0.44562	0.49176	0.42197	0.40598	0.49327	0.55203	0.4776	0.34548	0.27142	0.38005	0.42685	0.37018	0.24121	0.29212	0.34785	0.32226	0.36521	0.32358	0.40674	0.30067	0.34612	0.42572	0.46519	0.38059	0.4979	0.47819	0.37363	0.32423	0.41159	0.47026	0.43084	0.39469
1131.8	0.38803	0.5429	0.45275	0.40712	0.44927	0.50111	0.42853	0.4102	0.51317	0.56369	0.48119	0.35629	0.27568	0.3978	0.41344	0.38392	0.26295	0.30896	0.36483	0.34865	0.3777	0.33835	0.43023	0.32229	0.35456	0.44571	0.4631	0.37397	0.49836	0.48616	0.37384	0.34161	0.42672	0.47953	0.4394	0.39648
1132.7	0.39377	0.54831	0.43821	0.41342	0.44054	0.50288	0.43237	0.41725	0.50717	0.56072	0.47274	0.36699	0.274	0.38512	0.41556	0.39902	0.27704	0.30755	0.36789	0.34753	0.37133	0.33036	0.42254	0.34168	0.34519	0.43963	0.45929	0.38388	0.51201	0.4924	0.36243	0.33552	0.41548	0.47179	0.42561	0.41213
1133.6	0.38938	0.54439	0.43984	0.40788	0.44294	0.48427	0.42435	0.41197	0.51156	0.56933	0.48079	0.354	0.26688	0.35238	0.41763	0.38018	0.2763	0.29875	0.3636	0.34099	0.38526	0.3488	0.42742	0.33388	0.33932	0.41886	0.44906	0.37408	0.517	0.48792	0.34188	0.3359	0.42279	0.48487	0.42033	0.4086
1134.5	0.40851	0.57028	0.462	0.41558	0.44724	0.48993	0.41342	0.42126	0.5143	0.58891	0.47937	0.35463	0.27378	0.37378	0.44701	0.40801	0.28431	0.32456	0.36785	0.35413	0.38979	0.36002	0.44373	0.34413	0.36259	0.43205	0.46548	0.38439	0.53684	0.4966	0.34112	0.35415	0.42975	0.5058	0.43273	0.4242
1135.4	0.40881	0.55855	0.43941	0.41859	0.46436	0.49438	0.42361	0.43165	0.53935	0.59424	0.4816	0.36515	0.28586	0.3749	0.43084	0.41306	0.29217	0.33197	0.38228	0.35491	0.40148	0.36368	0.45846	0.36822	0.37684	0.4508	0.45779	0.39464	0.53609	0.50717	0.36066	0.36806	0.45439	0.5307	0.44038	0.43896
1136.3	0.40135	0.56331	0.42055	0.41741	0.45645	0.48512	0.41603	0.41326	0.53149	0.59331	0.47511	0.34363	0.29821	0.35264	0.43493	0.40513	0.29326	0.33482	0.36014	0.3276	0.39472	0.36312	0.46663	0.35443	0.38445	0.44133	0.46137	0.38792	0.52561	0.49235	0.35603	0.34415	0.42916	0.5318	0.43899	0.44223
1137.2	0.39806	0.57305	0.40001	0.43106	0.45236	0.47301	0.42465	0.41985	0.53639	0.60364	0.48197	0.33369	0.30013	0.35358	0.42201	0.41174	0.30094	0.3348	0.36874	0.34579	0.41569	0.3902	0.47425	0.34966	0.39701	0.45371	0.44803	0.39277	0.51303	0.47977	0.37172	0.35484	0.44425	0.54872	0.44213	0.43331
1138.1	0.38395	0.55843	0.38144	0.40995	0.42144	0.46291	0.41468	0.43034	0.4976	0.58299	0.45899	0.32073	0.2939	0.34577	0.41204	0.41588	0.28401	0.32678	0.34591	0.34839	0.38717	0.36654	0.45966	0.34545	0.38044	0.44956	0.42108	0.3846	0.48476	0.4698	0.36246	0.33855	0.42075	0.53004	0.42954	0.42708
1139.1	0.37545	0.54918	0.37041	0.38759	0.41627	0.45823	0.40773	0.43311	0.50683	0.58025	0.45793	0.33297	0.30394	0.33633	0.40057	0.38758	0.28203	0.33014	0.33803	0.34867	0.38807	0.34607	0.45273	0.33601	0.37185	0.43809	0.40144	0.3804	0.47339	0.45675	0.36293	0.33634	0.40805	0.52239	0.42263	0.41095
1140	0.36804	0.56902	0.37203	0.37292	0.40415	0.45853	0.4038	0.41124	0.49775	0.56929	0.44802	0.32107	0.30593	0.33955	0.41793	0.39034	0.27326	0.32418	0.33543	0.32776	0.39505	0.33094	0.44516	0.32926	0.36195	0.42876	0.3884	0.36891	0.456	0.45204	0.34473	0.32444	0.40037	0.49155	0.42383	0.40786
1140.9	0.36871	0.57333	0.38579	0.37058	0.39065	0.47864	0.40698	0.43033	0.49325	0.55386	0.45715	0.33491	0.30821	0.34786	0.43421	0.40042	0.28174	0.32318	0.3388	0.32283	0.38242	0.31896	0.42365	0.32984	0.35541	0.42661	0.40499	0.38009	0.46778	0.45863	0.33426	0.32673	0.4009	0.49356	0.42412	0.41549
1141.8	0.35728	0.56172	0.39091	0.33544	0.38742	0.48215	0.38981	0.42298	0.46867	0.53298	0.45544	0.3293	0.30605	0.3462	0.41862	0.38026	0.26652	0.31328	0.32928	0.30399	0.36031	0.29982	0.40638	0.29973	0.32837	0.40288	0.39464	0.35424	0.45637	0.44298	0.30893	0.31282	0.38406	0.46139	0.42217	0.39916
1142.7	0.36618	0.57681	0.40761	0.34727	0.40038	0.4963	0.39116	0.41575	0.4953	0.54299	0.45748	0.34248	0.31307	0.38463	0.44018	0.38825	0.27453	0.3192	0.33098	0.29544	0.38626	0.3055	0.41858	0.30064	0.34309	0.41568	0.41345	0.36036	0.46542	0.44352	0.30301	0.32082	0.39958	0.4518	0.42837	0.41586
1143.6	0.36366	0.57508	0.39647	0.35602	0.39143	0.48667	0.40262	0.40969	0.47638	0.54369	0.4573	0.33512	0.2954	0.37745	0.4414	0.40202	0.26158	0.30448	0.32946	0.26554	0.37623	0.31463	0.41007	0.28737	0.33469	0.42272	0.42048	0.36589	0.45398	0.42571	0.28711	0.30523	0.40849	0.43308	0.42464	0.42328
1144.5	0.37384	0.56964	0.39524	0.36479	0.40316	0.49984	0.407	0.44255	0.47734	0.55283	0.46526	0.35033	0.29536	0.38171	0.42069	0.42315	0.27742	0.32209	0.33755	0.28881	0.38178	0.3253	0.41119	0.2939	0.34119	0.42588	0.43891	0.37867	0.47811	0.43171	0.28172	0.31102	0.40998	0.42541	0.42006	0.4288
1145.5	0.36576	0.56092	0.38527	0.36648	0.40991	0.49885	0.41672	0.43008	0.48336	0.55734	0.448	0.34395	0.28013	0.40527	0.39929	0.40868	0.25793	0.32036	0.33594	0.28042	0.37904	0.32813	0.40245	0.28442	0.33418	0.43086	0.41924	0.37107	0.47541	0.42129	0.28906	0.29998	0.41301	0.4018	0.41474	0.41787
1146.4	0.36969	0.57774	0.37908	0.36737	0.40408	0.49617	0.42007	0.42351	0.49217	0.56099	0.41768	0.3397	0.26607	0.41519	0.40294	0.41269	0.2486	0.31938	0.3252	0.26806	0.38913	0.32931	0.38353	0.27956	0.33886	0.44905	0.40536	0.37255	0.47357	0.42094	0.28915	0.2857	0.41186	0.39584	0.40007	0.41762
1147.3	0.35868	0.56749	0.35514	0.35069	0.40423	0.48092	0.42009	0.41988	0.4797	0.54557	0.40954	0.33715	0.2404	0.37436	0.37896	0.38134	0.24164	0.29494	0.31996	0.26492	0.3568	0.3111	0.36197	0.26667	0.31122	0.43793	0.38025	0.35996	0.46919	0.40357	0.28452	0.27725	0.3803	0.3848	0.39131	0.39117
1148.2	0.35496	0.56247	0.36398	0.34663	0.39348	0.48105	0.39148	0.42294	0.46855	0.52966	0.39258	0.33518	0.2281	0.3823	0.37008	0.37964	0.23806	0.29167	0.2989	0.29137	0.36023	0.2899	0.33281	0.26639	0.30441	0.43509	0.36262	0.33075	0.47108	0.40862	0.27614	0.27846	0.35399	0.36896	0.36835	0.37999
1149.1	0.32208	0.54877	0.35283	0.32694	0.37841	0.45136	0.36939	0.39132	0.4386	0.5013	0.38455	0.31343	0.20609	0.36174	0.36428	0.33264	0.20994	0.25251	0.27056	0.26453	0.31644	0.25922	0.31162	0.23087	0.2767	0.42229	0.33789	0.3	0.45694	0.38469	0.26005	0.25607	0.32377	0.34358	0.3532	0.36001
1150	0.31903	0.53877	0.33377	0.30639	0.38672	0.44796	0.33353	0.38477	0.41317	0.48693	0.36813	0.3059	0.19078	0.33289	0.35344	0.30402	0.20251	0.24324	0.23881	0.26975	0.29364	0.25653	0.31184	0.21925	0.25877	0.42035	0.31668	0.27716	0.46296	0.38179	0.22948	0.25902	0.29461	0.33775	0.34451	0.33385
1150.9	0.31279	0.5162	0.33233	0.30623	0.41222	0.42658	0.3159	0.39241	0.39033	0.4718	0.37912	0.30779	0.19264	0.33005	0.36106	0.29731	0.21337	0.2247	0.23988	0.28424	0.26933	0.24508	0.30899	0.20935	0.26042	0.4225	0.31549	0.26262	0.4647	0.38502	0.23862	0.26883	0.28706	0.32628	0.34539	0.32927
1151.8	0.31322	0.50948	0.32417	0.31866	0.41171	0.42439	0.30678	0.38575	0.38225	0.44995	0.37824	0.31696	0.19365	0.34076	0.3489	0.3026	0.22879	0.23118	0.23683	0.29229	0.27399	0.24984	0.31557	0.22758	0.26677	0.41933	0.30496	0.25522	0.469	0.38811	0.22821	0.26054	0.29338	0.31224	0.3399	0.3351
1152.7	0.31415	0.49695	0.31059	0.31988	0.42132	0.43214	0.31122	0.37289	0.4031	0.44855	0.38092	0.34954	0.20523	0.33623	0.3531	0.28844	0.23279	0.22554	0.24211	0.27815	0.28975	0.25928	0.33039	0.23654	0.27048	0.4242	0.31223	0.26814	0.46572	0.39285	0.23053	0.25013	0.29612	0.32154	0.34939	0.34277
1153.6	0.31984	0.47638	0.30177	0.31907	0.40784	0.43991	0.29661	0.36859	0.40345	0.45395	0.36197	0.35827	0.19463	0.3079	0.34844	0.27794	0.22137	0.24262	0.23056	0.26804	0.30094	0.26838	0.30564	0.23097	0.26185	0.4081	0.30261	0.26751	0.43885	0.39347	0.22569	0.23629	0.28706	0.33687	0.33887	0.33396
1154.5	0.31244	0.45224	0.30005	0.32465	0.39278	0.4199	0.31521	0.36206	0.39172	0.43544	0.36212	0.37718	0.20623	0.28876	0.33362	0.29072	0.21991	0.23815	0.24341	0.27753	0.29992	0.26159	0.29888	0.23824	0.27555	0.38845	0.30318	0.28384	0.41878	0.38651	0.23758	0.22945	0.28716	0.33112	0.33053	0.34115
1155.4	0.31094	0.43479	0.27499	0.30733	0.37108	0.41198	0.30453	0.34385	0.39868	0.42746	0.36188	0.38691	0.18513	0.27207	0.30887	0.26519	0.21657	0.23232	0.22123	0.2708	0.31254	0.26232	0.29544	0.2486	0.26313	0.36396	0.29607	0.27808	0.43144	0.37606	0.21903	0.21085	0.27144	0.34027	0.32071	0.3413
1156.4	0.28726	0.41188	0.26539	0.29068	0.36874	0.41176	0.29352	0.34346	0.41104	0.43875	0.36088	0.39164	0.18582	0.26151	0.31065	0.25834	0.19263	0.22788	0.22175	0.26711	0.30733	0.25758	0.28358	0.23845	0.25937	0.36381	0.28827	0.27477	0.43389	0.38207	0.22311	0.21724	0.27162	0.34441	0.31623	0.3343
1157.3	0.27503	0.38606	0.24425	0.2597	0.37556	0.38871	0.28671	0.32504	0.37489	0.42861	0.36783	0.3711	0.16608	0.23421	0.28229	0.25225	0.19066	0.20684	0.21245	0.24723	0.28949	0.24885	0.29262	0.21625	0.24022	0.34541	0.26688	0.25482	0.44262	0.35936	0.21061	0.20943	0.25537	0.3317	0.31501	0.3191
1158.2	0.26729	0.37639	0.22875	0.24304	0.3783	0.38115	0.28402	0.33007	0.35855	0.41681	0.36552	0.3718	0.15334	0.23832	0.25049	0.25523	0.19447	0.19073	0.20353	0.26499	0.26942	0.24829	0.29193	0.21907	0.25177	0.33075	0.24437	0.25749	0.44545	0.35411	0.19712	0.2285	0.24993	0.3158	0.31267	0.31102
1159.1	0.26935	0.36795	0.21862	0.23171	0.37472	0.38028	0.26228	0.33631	0.37627	0.42382	0.36296	0.36526	0.1451	0.24006	0.25925	0.24767	0.19118	0.17254	0.21961	0.25191	0.28318	0.24368	0.26876	0.21291	0.23252	0.32273	0.24061	0.24912	0.44673	0.3567	0.19785	0.23171	0.25963	0.30996	0.29837	0.31163
1160	0.26543	0.35437	0.20847	0.2369	0.3665	0.39479	0.26442	0.34793	0.36294	0.4254	0.36407	0.36016	0.15947	0.23471	0.23712	0.24826	0.17607	0.17513	0.21725	0.26383	0.26609	0.24179	0.27045	0.20374	0.23886	0.32189	0.23852	0.26148	0.42746	0.37046	0.2019	0.2551	0.26367	0.3012	0.29042	0.30399
1160.9	0.27544	0.32872	0.20188	0.22365	0.34443	0.37221	0.26074	0.33413	0.33656	0.42463	0.35674	0.35425	0.15157	0.21248	0.20734	0.23945	0.17333	0.15906	0.21273	0.24598	0.249	0.24033	0.26435	0.19075	0.24058	0.31299	0.24494	0.24848	0.41401	0.35154	0.18943	0.24396	0.25058	0.29978	0.27922	0.29615
1161.8	0.26825	0.3134	0.19389	0.22561	0.31716	0.37295	0.27121	0.34024	0.35246	0.40905	0.34081	0.34257	0.14335	0.21104	0.19763	0.22825	0.15652	0.15272	0.21007	0.23867	0.24286	0.23755	0.2523	0.1938	0.23804	0.30904	0.23116	0.25572	0.40133	0.35674	0.19927	0.2305	0.25842	0.295	0.26702	0.29181
1162.7	0.2656	0.28899	0.1834	0.22785	0.30446	0.36865	0.27137	0.32257	0.35599	0.40644	0.34363	0.33976	0.15673	0.21199	0.18363	0.21921	0.15354	0.15706	0.21976	0.21995	0.24823	0.2357	0.25913	0.18694	0.2253	0.32411	0.23632	0.25028	0.42291	0.36854	0.20399	0.22786	0.25209	0.31079	0.26442	0.30594
1163.6	0.25049	0.28286	0.17936	0.21364	0.27906	0.34457	0.27507	0.31347	0.33174	0.40173	0.33777	0.3228	0.15095	0.21706	0.16967	0.23026	0.1535	0.15074	0.19791	0.21713	0.24712	0.23736	0.29175	0.16687	0.21765	0.32226	0.22577	0.24652	0.4066	0.35893	0.18876	0.21297	0.22211	0.30534	0.27944	0.27966
1164.5	0.25463	0.27704	0.1998	0.2086	0.26799	0.32607	0.27223	0.29451	0.32367	0.40362	0.3336	0.32544	0.14455	0.22008	0.20987	0.24378	0.159	0.13919	0.21356	0.18557	0.25089	0.23638	0.29517	0.16723	0.21971	0.31799	0.24023	0.24808	0.4131	0.34245	0.19042	0.18236	0.22056	0.31002	0.28966	0.27832
1165.4	0.23795	0.27243	0.18916	0.20307	0.25427	0.31773	0.27117	0.2991	0.3097	0.39027	0.32027	0.30914	0.13728	0.2348	0.21661	0.25392	0.1646	0.12842	0.21317	0.1846	0.25309	0.22928	0.30093	0.16192	0.20412	0.30266	0.21411	0.26071	0.41113	0.33664	0.19419	0.17136	0.20709	0.29632	0.28615	0.27226
1166.4	0.2346	0.27886	0.19386	0.19765	0.24345	0.30692	0.26097	0.29155	0.28107	0.3932	0.31252	0.30534	0.14851	0.25906	0.22247	0.24749	0.16383	0.14076	0.21955	0.19937	0.25089	0.23793	0.29698	0.14838	0.18859	0.29321	0.21761	0.25848	0.40494	0.33156	0.19356	0.18338	0.19253	0.31329	0.28345	0.26595
1167.3	0.21908	0.26518	0.19228	0.18535	0.21559	0.28897	0.2399	0.29102	0.27295	0.38769	0.2939	0.28898	0.13894	0.26062	0.24832	0.24877	0.16925	0.1277	0.21	0.19384	0.24541	0.23023	0.28367	0.13183	0.18173	0.27474	0.22658	0.24769	0.37381	0.303	0.19316	0.16508	0.19595	0.30069	0.25897	0.23605
1168.2	0.21128	0.25359	0.18154	0.17149	0.21528	0.28073	0.21552	0.28055	0.26045	0.36853	0.28346	0.27271	0.12436	0.26524	0.22723	0.22795	0.17394	0.1285	0.20232	0.19227	0.23167	0.2059	0.25861	0.13334	0.18386	0.26494	0.21757	0.23619	0.38351	0.27608	0.19353	0.16984	0.19864	0.29491	0.24209	0.24383
1169.1	0.19097	0.2437	0.16712	0.16157	0.205	0.26974	0.211	0.27309	0.26101	0.34466	0.27066	0.25375	0.12335	0.25931	0.20733	0.21409	0.16603	0.12653	0.19626	0.19701	0.23184	0.20347	0.25555	0.12032	0.17172	0.27121	0.19373	0.22004	0.37484	0.24906	0.18616	0.17197	0.1894	0.2875	0.23384	0.2351
1170	0.20075	0.22963	0.17	0.15939	0.19282	0.28027	0.1966	0.26412	0.26653	0.34264	0.26335	0.24328	0.12599	0.24288	0.20999	0.21625	0.14687	0.13452	0.20294	0.19964	0.23821	0.20852	0.25464	0.12512	0.16988	0.27801	0.21121	0.21159	0.35702	0.24768	0.1882	0.17933	0.19259	0.30337	0.23248	0.23637
1170.9	0.1994	0.21015	0.16284	0.15019	0.18392	0.27156	0.18064	0.27337	0.2583	0.33053	0.26011	0.2169	0.12406	0.21827	0.21368	0.20533	0.1497	0.13361	0.19733	0.20011	0.22094	0.20594	0.24838	0.1269	0.17557	0.26583	0.21796	0.1951	0.33166	0.23738	0.17659	0.18798	0.18841	0.2846	0.22373	0.21421
1171.8	0.20946	0.21637	0.15763	0.14947	0.18133	0.25825	0.17011	0.25254	0.23629	0.31782	0.26102	0.20974	0.12581	0.22036	0.18201	0.20334	0.13818	0.13646	0.1956	0.19962	0.21053	0.19876	0.25451	0.1379	0.16582	0.2682	0.20235	0.18884	0.32827	0.23392	0.15997	0.18195	0.16876	0.27494	0.24078	0.2237
1172.7	0.2151	0.21396	0.16839	0.15704	0.15989	0.24909	0.16604	0.24501	0.24158	0.32412	0.25764	0.2095	0.12495	0.21007	0.20272	0.1899	0.12897	0.14799	0.20459	0.18948	0.21821	0.20731	0.24739	0.13422	0.16379	0.27739	0.21114	0.18556	0.30449	0.24159	0.16166	0.17222	0.18194	0.27631	0.23524	0.20627
1173.6	0.20838	0.20583	0.16222	0.14714	0.14042	0.24899	0.15954	0.22692	0.21669	0.33273	0.2335	0.19993	0.12074	0.20608	0.19617	0.19047	0.12896	0.14959	0.19954	0.18589	0.21034	0.20326	0.21832	0.13117	0.1544	0.2675	0.20607	0.18405	0.25964	0.24898	0.15358	0.17265	0.17947	0.25608	0.22174	0.1997
1174.5	0.19856	0.20997	0.16246	0.11646	0.13791	0.23329	0.15838	0.21095	0.19708	0.32649	0.23157	0.17508	0.11397	0.1961	0.18894	0.16085	0.12902	0.15045	0.17831	0.16721	0.20967	0.19937	0.18936	0.11111	0.14825	0.24972	0.19525	0.17769	0.2278	0.23955	0.13862	0.15761	0.17471	0.22517	0.21006	0.18285
1175.4	0.19088	0.21523	0.15375	0.10483	0.12693	0.22411	0.14918	0.19374	0.18048	0.32083	0.22273	0.17418	0.105	0.20015	0.17984	0.16796	0.12675	0.146	0.17152	0.15626	0.20637	0.17937	0.16317	0.10625	0.1453	0.2587	0.18224	0.17753	0.20953	0.22187	0.12818	0.13939	0.16944	0.21282	0.20858	0.19624
1176.3	0.1758	0.2097	0.14721	0.11454	0.12336	0.23246	0.15287	0.19395	0.18258	0.31187	0.21533	0.16391	0.10413	0.1765	0.19984	0.17365	0.12788	0.14607	0.16847	0.14872	0.20954	0.18331	0.1427	0.093088	0.13676	0.25624	0.19418	0.18426	0.17869	0.22765	0.12686	0.13905	0.16874	0.18813	0.19684	0.18487
1177.2	0.16862	0.20559	0.13124	0.11621	0.11683	0.23573	0.16626	0.20135	0.16036	0.29741	0.22462	0.1604	0.10787	0.17382	0.19236	0.1895	0.12861	0.14001	0.16029	0.15871	0.20204	0.17888	0.14454	0.090597	0.14003	0.24564	0.17631	0.18901	0.15287	0.21751	0.11969	0.15574	0.15813	0.16661	0.19933	0.1938
1178.1	0.17644	0.19629	0.13124	0.10763	0.11246	0.22333	0.16633	0.2187	0.16827	0.28511	0.24269	0.15742	0.11366	0.17079	0.19585	0.1958	0.12743	0.13498	0.16359	0.16012	0.18715	0.17632	0.16092	0.091757	0.13321	0.23905	0.17136	0.18939	0.14482	0.22012	0.13218	0.15005	0.1514	0.16733	0.19903	0.17496
1179	0.17192	0.1961	0.12173	0.13114	0.10332	0.21752	0.14985	0.22656	0.1756	0.26876	0.24177	0.17198	0.11771	0.19045	0.19406	0.22138	0.12312	0.12654	0.15558	0.17554	0.17299	0.17715	0.1775	0.10448	0.12794	0.24127	0.16907	0.18776	0.13561	0.22503	0.13146	0.15245	0.15394	0.16766	0.19587	0.17772
1179.9	0.17775	0.2074	0.12192	0.14058	0.11558	0.22579	0.16536	0.24072	0.18043	0.27253	0.25159	0.1789	0.13019	0.2146	0.19957	0.22374	0.12991	0.14064	0.17275	0.17653	0.17031	0.18804	0.21186	0.10585	0.13847	0.2463	0.17689	0.19489	0.14788	0.24105	0.13651	0.15741	0.15229	0.17508	0.19599	0.17356
1180.8	0.1831	0.21047	0.13126	0.12098	0.12107	0.20775	0.16357	0.2472	0.1859	0.2731	0.25774	0.18071	0.13508	0.24461	0.20338	0.21725	0.14562	0.13239	0.17699	0.17753	0.18806	0.18724	0.21163	0.1125	0.15471	0.25232	0.1667	0.19042	0.16749	0.22701	0.13548	0.14896	0.16083	0.19626	0.1964	0.17512
1181.8	0.18867	0.20925	0.13129	0.1127	0.12829	0.19724	0.17346	0.24672	0.19208	0.26944	0.2557	0.17996	0.13725	0.23817	0.2071	0.21933	0.15305	0.1219	0.18326	0.17376	0.19265	0.19098	0.22202	0.1227	0.15126	0.24359	0.16196	0.18917	0.1763	0.22667	0.14282	0.12927	0.16349	0.20844	0.1889	0.16367
1182.6	0.18847	0.21853	0.11824	0.11398	0.12175	0.18285	0.18206	0.25545	0.19243	0.26185	0.25107	0.17346	0.12947	0.236	0.20556	0.19574	0.15416	0.11323	0.18758	0.17676	0.20404	0.18628	0.21888	0.12362	0.14744	0.24759	0.16331	0.18254	0.18446	0.21074	0.13344	0.14334	0.16968	0.20034	0.18728	0.16367
1183.5	0.19233	0.22318	0.10611	0.11314	0.12246	0.17575	0.20175	0.25785	0.19769	0.2623	0.25501	0.16765	0.13038	0.25044	0.20178	0.18783	0.17767	0.1174	0.20195	0.14681	0.20652	0.18308	0.19138	0.12119	0.14499	0.24777	0.16744	0.18119	0.19763	0.20227	0.14325	0.13319	0.16629	0.20438	0.18775	0.16557
1184.4	0.18113	0.21189	0.10975	0.12436	0.10299	0.16578	0.20168	0.26142	0.21093	0.24872	0.25671	0.16436	0.12444	0.2398	0.20039	0.1997	0.16579	0.094553	0.19198	0.13145	0.21504	0.18015	0.16887	0.12289	0.13498	0.23878	0.15531	0.17439	0.17774	0.19603	0.1515	0.13222	0.18426	0.1866	0.18016	0.1693
1185.4	0.19448	0.21611	0.11022	0.12072	0.095318	0.16579	0.23967	0.2732	0.21366	0.24435	0.25142	0.15417	0.12225	0.23378	0.21524	0.20182	0.14873	0.097071	0.1953	0.13513	0.19395	0.16645	0.17593	0.12205	0.11826	0.23135	0.16023	0.17238	0.16815	0.19917	0.15914	0.13798	0.18415	0.16719	0.1811	0.16048
1186.3	0.19684	0.23219	0.11763	0.11298	0.086267	0.17097	0.21216	0.27345	0.20025	0.24951	0.24109	0.15396	0.12134	0.24071	0.2276	0.18875	0.13283	0.11194	0.17785	0.11812	0.17003	0.15884	0.14843	0.10752	0.11119	0.24691	0.17046	0.16984	0.14101	0.19844	0.14066	0.14442	0.177	0.15043	0.18395	0.16491
1187.2	0.19161	0.21883	0.12612	0.11683	0.11026	0.17395	0.20432	0.2717	0.19308	0.25282	0.23291	0.15612	0.12538	0.24842	0.24765	0.19053	0.13783	0.11437	0.16013	0.10514	0.16375	0.16242	0.14857	0.10129	0.11783	0.2349	0.18071	0.16477	0.14197	0.18499	0.13917	0.12596	0.17363	0.15648	0.18702	0.17539
1188.1	0.20383	0.23153	0.14681	0.1167	0.11264	0.18414	0.20632	0.29727	0.18794	0.25964	0.22779	0.15131	0.12961	0.25871	0.27185	0.19585	0.13001	0.12528	0.15833	0.13342	0.16861	0.16318	0.17728	0.10172	0.1251	0.25315	0.18723	0.16559	0.1335	0.18212	0.13958	0.14194	0.1773	0.15357	0.20634	0.16923
1189	0.21621	0.22914	0.13881	0.10104	0.11974	0.18315	0.19974	0.28023	0.17592	0.26093	0.21063	0.14393	0.13225	0.26004	0.27485	0.17407	0.12505	0.12188	0.14348	0.13285	0.1538	0.16524	0.17638	0.095876	0.12476	0.25062	0.18967	0.16589	0.13073	0.16614	0.12968	0.12753	0.15949	0.15345	0.20995	0.16286
1189.9	0.20079	0.23305	0.13875	0.1102	0.13114	0.19829	0.18281	0.28834	0.1896	0.2716	0.21497	0.15776	0.13471	0.27864	0.27596	0.17855	0.13752	0.12384	0.13713	0.12196	0.15335	0.18177	0.19522	0.10291	0.13375	0.25568	0.1999	0.17921	0.13846	0.16426	0.14814	0.12561	0.16055	0.16216	0.21743	0.16392
1190.8	0.20232	0.22167	0.14068	0.11513	0.13414	0.19698	0.20584	0.29028	0.20029	0.26992	0.20952	0.14289	0.14015	0.28927	0.27576	0.18739	0.13106	0.10928	0.13955	0.11849	0.15489	0.19196	0.22033	0.11408	0.12784	0.24951	0.20164	0.18434	0.1627	0.1596	0.16487	0.11012	0.1583	0.16893	0.21981	0.16597
1191.7	0.20395	0.24519	0.15378	0.10891	0.12905	0.20726	0.21242	0.29306	0.20441	0.27203	0.22791	0.14079	0.14472	0.30904	0.2784	0.19542	0.12803	0.11658	0.14902	0.12877	0.15412	0.18595	0.22033	0.12166	0.12443	0.26405	0.19224	0.19206	0.16672	0.17519	0.16515	0.12182	0.16679	0.16517	0.22359	0.16062
1192.6	0.20471	0.24006	0.14895	0.10981	0.1353	0.19719	0.21122	0.28441	0.20052	0.2779	0.22564	0.14914	0.14696	0.31597	0.27549	0.17862	0.11975	0.11122	0.15872	0.12336	0.14955	0.19104	0.21522	0.1182	0.13015	0.26386	0.18227	0.19437	0.17855	0.17465	0.16096	0.12497	0.16642	0.16318	0.21365	0.17087
1193.5	0.20241	0.24894	0.1633	0.11852	0.14086	0.20291	0.21555	0.2961	0.21237	0.2832	0.23622	0.13727	0.15239	0.32173	0.29684	0.18642	0.13362	0.12192	0.17466	0.13876	0.15568	0.19023	0.22362	0.1208	0.12704	0.26546	0.19757	0.2021	0.19269	0.18529	0.17026	0.13361	0.17851	0.16642	0.22427	0.16208
1194.4	0.21477	0.26292	0.16411	0.12289	0.14182	0.19904	0.21948	0.2978	0.20369	0.27918	0.22779	0.12183	0.16323	0.32506	0.31545	0.17988	0.12536	0.13301	0.18205	0.1572	0.16124	0.19554	0.22225	0.12236	0.13813	0.27483	0.19496	0.1995	0.17184	0.18389	0.16644	0.13411	0.19417	0.17232	0.22964	0.16569
1195.3	0.21704	0.2757	0.17795	0.14396	0.15465	0.22245	0.21503	0.30954	0.22316	0.28702	0.23122	0.13814	0.17143	0.33882	0.34267	0.17831	0.14997	0.14573	0.18818	0.1771	0.17976	0.18654	0.2069	0.11624	0.15822	0.2766	0.20112	0.2011	0.17456	0.19244	0.17484	0.16197	0.21784	0.17592	0.22187	0.17947
1196.2	0.2399	0.28596	0.17515	0.16361	0.15157	0.24292	0.22187	0.3148	0.22705	0.29623	0.2289	0.14576	0.18595	0.34775	0.35087	0.20174	0.15771	0.16716	0.20187	0.18819	0.18347	0.19511	0.21593	0.14025	0.19048	0.28306	0.21825	0.221	0.1764	0.20671	0.18046	0.17153	0.21978	0.18654	0.23009	0.20005
1197.1	0.2392	0.29507	0.17968	0.16413	0.15021	0.25962	0.21143	0.31099	0.22458	0.29757	0.23154	0.14063	0.17954	0.3285	0.36833	0.19591	0.17517	0.16966	0.19409	0.1893	0.19139	0.1807	0.23613	0.14307	0.19793	0.27632	0.2254	0.21716	0.17511	0.21469	0.17434	0.16435	0.23169	0.18369	0.23396	0.18404
1198	0.2532	0.29938	0.18702	0.17427	0.18397	0.27936	0.21109	0.31153	0.23733	0.29967	0.22777	0.16917	0.1835	0.32933	0.3952	0.20317	0.19986	0.1705	0.19467	0.19273	0.20769	0.18817	0.24598	0.16319	0.22288	0.28427	0.24888	0.22358	0.19436	0.22284	0.18489	0.17601	0.24885	0.19885	0.2442	0.21329
1198.9	0.25189	0.29236	0.20077	0.16594	0.18339	0.2779	0.20041	0.3093	0.22276	0.29901	0.23409	0.17975	0.18545	0.33169	0.40246	0.20121	0.20583	0.15598	0.19161	0.1878	0.2054	0.16998	0.24023	0.16158	0.21938	0.27653	0.25405	0.2361	0.19921	0.21503	0.17913	0.18709	0.23738	0.18797	0.24428	0.22503
1199.8	0.26438	0.30631	0.20761	0.1695	0.19147	0.2896	0.22352	0.30772	0.21753	0.32555	0.24984	0.1769	0.18896	0.33884	0.40391	0.21103	0.221	0.16388	0.19351	0.17988	0.22003	0.19332	0.26002	0.17408	0.22758	0.29518	0.26266	0.24885	0.21239	0.21746	0.18005	0.18176	0.23004	0.2021	0.25864	0.20434
1200.7	0.25421	0.29106	0.20465	0.16725	0.198	0.29331	0.21041	0.28519	0.21384	0.32096	0.24591	0.16643	0.17682	0.29333	0.39411	0.19899	0.21165	0.1433	0.17774	0.16772	0.21026	0.19196	0.25971	0.15179	0.20183	0.28377	0.26531	0.24294	0.1975	0.20465	0.1657	0.16873	0.22814	0.19603	0.25637	0.18922
1201.6	0.262	0.27749	0.21862	0.18553	0.20753	0.31236	0.22792	0.27721	0.22321	0.33265	0.26542	0.17057	0.18427	0.30094	0.40592	0.2239	0.20908	0.14529	0.18112	0.17245	0.2097	0.21413	0.26156	0.15802	0.19033	0.29306	0.27753	0.26686	0.20286	0.19978	0.17051	0.16993	0.21758	0.21089	0.26433	0.21081
1202.5	0.25667	0.28821	0.21716	0.19589	0.19141	0.29515	0.22097	0.26898	0.2283	0.33455	0.2468	0.15543	0.19052	0.2929	0.38921	0.22706	0.20448	0.14154	0.17122	0.1779	0.19942	0.21341	0.24647	0.15249	0.17792	0.31142	0.26301	0.27015	0.19866	0.18701	0.15791	0.16973	0.21197	0.20452	0.25281	0.20272
1203.4	0.26378	0.2939	0.21651	0.21267	0.21841	0.32079	0.22214	0.27121	0.24863	0.35591	0.25691	0.15611	0.18741	0.27693	0.37531	0.22261	0.21223	0.15096	0.1635	0.20757	0.20155	0.22491	0.24787	0.14192	0.18944	0.33491	0.24178	0.25956	0.22087	0.20059	0.17285	0.17601	0.21759	0.22572	0.2508	0.19248
1204.3	0.24783	0.2838	0.20484	0.19654	0.22692	0.30413	0.19622	0.2604	0.25058	0.33107	0.25522	0.14956	0.19101	0.2436	0.35784	0.21482	0.196	0.13057	0.17277	0.20977	0.19735	0.21052	0.24751	0.13599	0.18517	0.32099	0.24228	0.24351	0.21475	0.20089	0.171	0.16625	0.21297	0.21467	0.25801	0.20509
1205.2	0.2517	0.28837	0.21623	0.20763	0.23288	0.31458	0.20974	0.26677	0.25878	0.33734	0.25706	0.1613	0.19696	0.25953	0.34656	0.21498	0.19875	0.13884	0.18026	0.21971	0.20698	0.21606	0.25216	0.14442	0.18891	0.33558	0.24843	0.24711	0.23343	0.20966	0.1824	0.16577	0.20539	0.22645	0.26557	0.20673
1206.1	0.23192	0.29702	0.2149	0.20327	0.24749	0.31619	0.20342	0.26452	0.26397	0.34373	0.25785	0.17584	0.21057	0.22582	0.32842	0.20783	0.20112	0.14397	0.18406	0.2213	0.20464	0.21869	0.24122	0.15597	0.2013	0.33263	0.23935	0.23576	0.23214	0.21555	0.20569	0.18127	0.21276	0.22188	0.27171	0.20543
1207	0.2171	0.28702	0.21664	0.17743	0.24396	0.33296	0.21403	0.26427	0.25184	0.35345	0.28076	0.17301	0.19809	0.20694	0.29704	0.19414	0.18581	0.14079	0.20026	0.21082	0.20675	0.21203	0.2454	0.15292	0.20811	0.30908	0.22756	0.22621	0.22026	0.22413	0.20765	0.18315	0.19682	0.234	0.27546	0.19701
1207.9	0.21751	0.296	0.23189	0.17447	0.2341	0.33576	0.22488	0.24491	0.25225	0.35295	0.29535	0.18423	0.20836	0.20036	0.29536	0.2075	0.18809	0.14261	0.2222	0.18954	0.19999	0.21075	0.24467	0.16354	0.20664	0.3008	0.24766	0.23589	0.20942	0.23297	0.2073	0.19437	0.19636	0.23831	0.28654	0.20449
1208.8	0.20834	0.29653	0.23795	0.19087	0.22691	0.36886	0.22073	0.24007	0.26278	0.3599	0.28529	0.19273	0.20197	0.19524	0.29443	0.2259	0.18147	0.15338	0.2124	0.20858	0.18698	0.20217	0.24629	0.17168	0.20457	0.31974	0.2457	0.25487	0.19869	0.24047	0.20894	0.21127	0.20537	0.24592	0.27916	0.20486
1209.7	0.19543	0.29965	0.24293	0.18718	0.23684	0.35273	0.20886	0.24184	0.26604	0.36193	0.28214	0.18362	0.19156	0.17702	0.28718	0.22278	0.18579	0.13986	0.21221	0.20233	0.17741	0.19363	0.2379	0.16456	0.21928	0.31013	0.23691	0.25307	0.20225	0.23281	0.21694	0.23513	0.20021	0.24197	0.27094	0.20782
1210.6	0.21166	0.317	0.25308	0.20257	0.25202	0.3578	0.21182	0.25166	0.27372	0.36075	0.28508	0.17351	0.18865	0.20534	0.28849	0.23214	0.19274	0.13454	0.22057	0.20901	0.18312	0.18498	0.24665	0.16494	0.2126	0.32198	0.25195	0.26316	0.21144	0.24411	0.20182	0.23688	0.21468	0.25831	0.26666	0.21022
1211.5	0.21731	0.32613	0.26738	0.22222	0.25788	0.36491	0.20711	0.24924	0.28815	0.36477	0.29996	0.18582	0.1969	0.20963	0.29459	0.23968	0.19771	0.14886	0.20189	0.20234	0.19625	0.19238	0.25733	0.15186	0.20586	0.34961	0.26408	0.26948	0.20474	0.24041	0.20489	0.236	0.23533	0.25603	0.27942	0.21697
1212.4	0.20351	0.3259	0.25772	0.21558	0.25342	0.35811	0.20028	0.25388	0.28448	0.36207	0.28864	0.17936	0.18354	0.22056	0.26859	0.22417	0.18301	0.14327	0.19474	0.19274	0.21162	0.19564	0.25887	0.13652	0.20498	0.34446	0.26459	0.25208	0.19287	0.23196	0.20162	0.22662	0.23963	0.25061	0.26772	0.21126
1213.3	0.2033	0.33488	0.26748	0.22703	0.2531	0.34898	0.20468	0.24832	0.2826	0.35557	0.3003	0.17116	0.17975	0.23607	0.25205	0.2213	0.18233	0.15395	0.19816	0.16625	0.20915	0.19763	0.25633	0.12516	0.20035	0.34762	0.26233	0.2418	0.19309	0.23392	0.18847	0.22234	0.23845	0.24413	0.26678	0.20961
1214.2	0.21066	0.35083	0.27033	0.23192	0.26058	0.37063	0.21304	0.25149	0.29313	0.36925	0.30683	0.17826	0.19632	0.26094	0.26573	0.21575	0.1833	0.17286	0.19629	0.17869	0.22574	0.21087	0.27084	0.13159	0.19131	0.37615	0.26884	0.23881	0.19366	0.23949	0.19888	0.21923	0.26149	0.24985	0.26545	0.20576
1215.1	0.21012	0.33796	0.26972	0.22118	0.24946	0.37154	0.22502	0.23929	0.29852	0.37414	0.28921	0.17673	0.20102	0.25402	0.25993	0.21024	0.16729	0.18524	0.18883	0.17425	0.22204	0.2053	0.27121	0.12208	0.19777	0.38044	0.27972	0.24513	0.19365	0.24583	0.20098	0.22566	0.24617	0.2451	0.25975	0.19986
1216	0.20041	0.33043	0.26755	0.21495	0.23145	0.36119	0.22077	0.24349	0.29515	0.36956	0.27479	0.1758	0.2007	0.25103	0.25058	0.22017	0.15644	0.18406	0.19547	0.18756	0.2108	0.19542	0.26668	0.13296	0.19091	0.36395	0.27106	0.25121	0.19253	0.24667	0.19194	0.22995	0.24114	0.24696	0.24649	0.18903
1216.9	0.20051	0.33767	0.28415	0.23175	0.22207	0.35203	0.23947	0.24131	0.30827	0.36369	0.28527	0.16381	0.20136	0.24177	0.25889	0.24727	0.15765	0.18694	0.20791	0.20233	0.20165	0.1878	0.27365	0.1392	0.1875	0.37356	0.26717	0.26768	0.19512	0.22871	0.20357	0.23209	0.24482	0.2458	0.24875	0.1884
1217.8	0.2132	0.3342	0.28555	0.21892	0.23949	0.35147	0.253	0.25165	0.31902	0.38567	0.29192	0.18076	0.20579	0.23625	0.2804	0.25175	0.16794	0.18658	0.21728	0.22782	0.21689	0.19863	0.27045	0.15088	0.20255	0.36885	0.28916	0.26908	0.20699	0.22562	0.22225	0.23698	0.25537	0.26002	0.264	0.19817
1218.7	0.20708	0.33618	0.28354	0.22808	0.24689	0.36273	0.25551	0.24731	0.32551	0.38817	0.30615	0.18899	0.19168	0.22461	0.27912	0.27094	0.17247	0.19606	0.22882	0.2202	0.22042	0.18394	0.25493	0.14954	0.21232	0.35847	0.29089	0.28342	0.20788	0.23004	0.21258	0.23439	0.24915	0.271	0.27711	0.21286
1219.6	0.19691	0.35771	0.278	0.23474	0.23984	0.37628	0.24429	0.24422	0.31751	0.38182	0.30695	0.1951	0.18692	0.22984	0.26999	0.28176	0.18037	0.20887	0.23795	0.20928	0.22624	0.18628	0.24369	0.14037	0.2155	0.36683	0.27668	0.2706	0.19945	0.218	0.21416	0.22451	0.26472	0.2733	0.27374	0.22193
1220.5	0.20416	0.37337	0.25355	0.24196	0.2514	0.40049	0.25655	0.26127	0.31786	0.38161	0.31275	0.19275	0.18646	0.24799	0.26667	0.26808	0.18934	0.21846	0.25928	0.21533	0.2194	0.18739	0.24682	0.13627	0.22038	0.37522	0.28031	0.25904	0.22758	0.2109	0.23143	0.23547	0.2525	0.27645	0.2871	0.2308
1221.4	0.21503	0.36687	0.24497	0.23271	0.256	0.40417	0.23826	0.26375	0.32664	0.38983	0.29088	0.19647	0.19853	0.25986	0.24582	0.24699	0.19652	0.21541	0.2476	0.22011	0.23613	0.19174	0.23666	0.13693	0.22068	0.38072	0.27587	0.25167	0.23236	0.21302	0.19784	0.23743	0.2451	0.27756	0.27768	0.23396
1222.3	0.1973	0.37741	0.23586	0.22927	0.25491	0.39466	0.22068	0.26705	0.32417	0.38752	0.29062	0.17889	0.18993	0.26169	0.23442	0.2505	0.18338	0.2081	0.24135	0.21092	0.22651	0.18479	0.22469	0.117	0.21333	0.37937	0.26548	0.25115	0.22353	0.20768	0.17336	0.23429	0.23435	0.27784	0.27444	0.2198
1223.2	0.18998	0.38022	0.2286	0.22049	0.24686	0.38412	0.22207	0.26974	0.30991	0.38017	0.28499	0.17226	0.19433	0.26951	0.23751	0.24806	0.17937	0.20488	0.24101	0.23097	0.2216	0.17602	0.23669	0.10497	0.20646	0.37697	0.25621	0.24685	0.22778	0.21114	0.16479	0.25054	0.22842	0.27688	0.26694	0.20845
1224.1	0.18439	0.3749	0.23912	0.23626	0.25834	0.36083	0.24057	0.28695	0.32659	0.38754	0.29522	0.17291	0.19254	0.2714	0.24237	0.26994	0.19498	0.20316	0.22928	0.2573	0.22319	0.17797	0.25029	0.11332	0.19797	0.37157	0.25606	0.2555	0.23912	0.21505	0.16762	0.26872	0.22652	0.28293	0.27436	0.20532
1225	0.18714	0.38336	0.26337	0.24903	0.26623	0.34344	0.24223	0.28859	0.32758	0.38621	0.30742	0.17899	0.19623	0.2896	0.26233	0.28283	0.20919	0.20777	0.21911	0.26503	0.237	0.18286	0.27116	0.12091	0.21242	0.3627	0.25189	0.26316	0.23723	0.23415	0.15891	0.28296	0.23549	0.28701	0.27673	0.21685
1225.9	0.17002	0.38948	0.24718	0.26723	0.2856	0.35025	0.2386	0.29316	0.34076	0.38348	0.30282	0.18031	0.18847	0.29178	0.29285	0.30727	0.21505	0.22812	0.20558	0.26377	0.22117	0.17282	0.26146	0.13684	0.20621	0.35579	0.25492	0.26207	0.24048	0.24872	0.16772	0.28665	0.25079	0.285	0.2762	0.21694
1226.8	0.17387	0.38308	0.25854	0.28512	0.26806	0.35388	0.26559	0.29138	0.34681	0.37626	0.30745	0.19305	0.20276	0.29329	0.30866	0.31917	0.22842	0.24382	0.22185	0.26569	0.23005	0.17046	0.28583	0.14022	0.20028	0.35379	0.26384	0.27174	0.24464	0.2474	0.19823	0.29672	0.26593	0.28812	0.27661	0.2254
1227.7	0.18721	0.37431	0.26217	0.29143	0.26614	0.33784	0.26401	0.29783	0.36285	0.37683	0.30962	0.20636	0.21435	0.30912	0.31537	0.33432	0.23997	0.25367	0.22371	0.24353	0.22937	0.17448	0.28466	0.15393	0.20741	0.34963	0.27183	0.26679	0.2467	0.23735	0.21173	0.28355	0.28115	0.28106	0.28175	0.23565
1228.6	0.19442	0.36028	0.24929	0.26881	0.27112	0.34658	0.25463	0.29281	0.35292	0.3738	0.30363	0.21261	0.22362	0.3109	0.31178	0.30892	0.23371	0.25283	0.24726	0.22846	0.23244	0.16831	0.26567	0.16037	0.22303	0.33306	0.2656	0.26151	0.25384	0.22836	0.21369	0.27735	0.27803	0.26864	0.28074	0.23657
1229.4	0.20381	0.35272	0.26051	0.26994	0.2833	0.34611	0.26825	0.28015	0.37295	0.37797	0.29073	0.21962	0.22031	0.3005	0.30533	0.32723	0.23427	0.26216	0.2565	0.22383	0.22815	0.17074	0.25284	0.15712	0.22217	0.34234	0.28264	0.26788	0.24947	0.21989	0.23029	0.25647	0.29035	0.26058	0.27471	0.22799
1230.3	0.21291	0.33188	0.27299	0.27057	0.28642	0.35282	0.29256	0.27956	0.35915	0.37392	0.31404	0.22917	0.21709	0.28801	0.28067	0.33208	0.24019	0.2691	0.28416	0.2097	0.23607	0.17927	0.27295	0.15328	0.23245	0.33693	0.27181	0.27317	0.27207	0.22048	0.24276	0.25526	0.28197	0.27594	0.28671	0.2334
1231.2	0.22323	0.33775	0.26656	0.2741	0.31174	0.35325	0.29637	0.29416	0.35283	0.38047	0.31456	0.23668	0.22362	0.30394	0.26991	0.30963	0.23671	0.27135	0.28243	0.20269	0.23535	0.19101	0.27187	0.16857	0.24267	0.33791	0.24177	0.26112	0.27929	0.22071	0.2414	0.25254	0.28813	0.28436	0.29462	0.23377
1232.1	0.20887	0.342	0.26883	0.27848	0.32007	0.35682	0.30008	0.30411	0.36252	0.37556	0.30251	0.22078	0.22097	0.3113	0.25595	0.31043	0.23946	0.26899	0.28897	0.21221	0.24787	0.20586	0.27819	0.16627	0.2317	0.32581	0.23787	0.26143	0.27806	0.23078	0.22935	0.25689	0.28717	0.2792	0.29459	0.22892
1233	0.19999	0.35341	0.27765	0.28482	0.32704	0.34476	0.3078	0.31407	0.36931	0.38124	0.31277	0.21617	0.22758	0.32386	0.26853	0.32902	0.23802	0.26994	0.29257	0.21604	0.25663	0.21537	0.30101	0.15713	0.22747	0.33206	0.24649	0.25996	0.27906	0.2377	0.23191	0.25273	0.29337	0.2974	0.30074	0.22943
1233.9	0.19344	0.37032	0.25264	0.29037	0.33534	0.34728	0.29688	0.32195	0.35595	0.37838	0.31427	0.21325	0.22727	0.35223	0.25181	0.33401	0.23882	0.27756	0.29091	0.21745	0.26568	0.20443	0.29214	0.15226	0.22948	0.34162	0.22274	0.25544	0.29161	0.2436	0.22397	0.25293	0.29501	0.29996	0.29037	0.2255
1234.8	0.18904	0.39566	0.25719	0.30023	0.34665	0.35733	0.30465	0.34394	0.36643	0.3777	0.30708	0.21616	0.24028	0.37715	0.28239	0.3439	0.24908	0.29685	0.29474	0.2409	0.26535	0.19576	0.2939	0.16395	0.236	0.36456	0.24304	0.27114	0.29809	0.26922	0.22952	0.25596	0.29343	0.28004	0.30235	0.23649
1235.7	0.18556	0.40394	0.25964	0.30488	0.34806	0.34978	0.30762	0.34492	0.37628	0.38117	0.31289	0.20674	0.24131	0.38097	0.29387	0.35945	0.26272	0.30724	0.30324	0.25917	0.26255	0.19424	0.29919	0.17311	0.22823	0.36577	0.26829	0.28066	0.3047	0.27691	0.22951	0.26415	0.28646	0.27428	0.30271	0.24809
1236.6	0.18701	0.42143	0.2628	0.30163	0.33931	0.34216	0.3188	0.33698	0.38045	0.3826	0.31328	0.22277	0.24846	0.3879	0.29994	0.34571	0.24383	0.31039	0.30717	0.26364	0.26446	0.19345	0.29156	0.17484	0.23933	0.3891	0.26968	0.27319	0.29887	0.26709	0.21791	0.26608	0.27931	0.28479	0.29845	0.25728
1237.5	0.18952	0.42344	0.26515	0.29961	0.33988	0.3505	0.31707	0.33492	0.38658	0.37146	0.2993	0.22681	0.23395	0.3944	0.30159	0.33578	0.24458	0.33183	0.287	0.26517	0.25657	0.19064	0.28043	0.19221	0.22959	0.3944	0.26307	0.2688	0.29664	0.26034	0.19873	0.26491	0.27184	0.26017	0.29095	0.26188
1238.4	0.18791	0.41436	0.28926	0.29709	0.34498	0.35271	0.3137	0.33116	0.38416	0.38423	0.31619	0.23209	0.25801	0.37112	0.33077	0.31584	0.2392	0.34855	0.29156	0.25398	0.26022	0.21054	0.30887	0.20007	0.23226	0.40291	0.28886	0.26715	0.29815	0.26878	0.19701	0.25797	0.26021	0.26973	0.30787	0.26845
1239.3	0.19698	0.41964	0.28689	0.30284	0.35741	0.34529	0.31689	0.3299	0.40105	0.39933	0.30871	0.24	0.2608	0.36367	0.35054	0.32012	0.24805	0.33267	0.30197	0.25271	0.27346	0.23457	0.30956	0.20387	0.2353	0.40152	0.29192	0.25681	0.29925	0.24637	0.20328	0.25201	0.27951	0.28635	0.29203	0.27393
1240.2	0.19746	0.42401	0.28224	0.29665	0.36869	0.35643	0.3126	0.33038	0.39692	0.40322	0.29064	0.24778	0.25019	0.36456	0.34357	0.31255	0.25176	0.3379	0.31746	0.26167	0.28088	0.24812	0.29987	0.20731	0.25195	0.40078	0.26352	0.24886	0.30238	0.25721	0.20244	0.24465	0.27536	0.27543	0.28301	0.27421
1241.1	0.20639	0.42173	0.29261	0.30214	0.38252	0.38157	0.31853	0.35561	0.40169	0.41922	0.29922	0.24964	0.265	0.3487	0.33914	0.31881	0.27827	0.35268	0.32166	0.27248	0.28254	0.24003	0.30397	0.23588	0.25958	0.40103	0.25988	0.25767	0.31997	0.27889	0.22682	0.25363	0.30167	0.27389	0.2824	0.28575
1242	0.21455	0.43252	0.29083	0.31194	0.38199	0.38812	0.32891	0.35076	0.40074	0.4284	0.30044	0.23376	0.27328	0.3495	0.33736	0.32697	0.28656	0.34388	0.33682	0.2783	0.28325	0.24385	0.30551	0.24279	0.2663	0.40118	0.2664	0.26165	0.32504	0.28606	0.24661	0.26186	0.30659	0.28764	0.28237	0.28979
1242.9	0.21835	0.4363	0.28976	0.30989	0.37305	0.39546	0.35136	0.36315	0.41727	0.43651	0.27765	0.22137	0.27625	0.34965	0.32947	0.34445	0.29432	0.32625	0.34486	0.297	0.28935	0.23556	0.28404	0.25517	0.25416	0.3841	0.26353	0.26621	0.31588	0.27894	0.23575	0.27221	0.32499	0.27486	0.27096	0.294
1243.8	0.2137	0.4366	0.31539	0.29822	0.35525	0.39758	0.34629	0.35381	0.39997	0.44631	0.27993	0.21981	0.2862	0.35714	0.29953	0.33897	0.28692	0.34164	0.3389	0.27895	0.28857	0.23244	0.28513	0.25543	0.25708	0.3795	0.27194	0.26696	0.31022	0.29422	0.23024	0.27522	0.31613	0.2741	0.26967	0.28992
1244.6	0.22202	0.43527	0.34127	0.30201	0.35823	0.38774	0.3292	0.35084	0.40859	0.44998	0.28097	0.21129	0.30368	0.34658	0.28227	0.35247	0.29039	0.33048	0.31726	0.25245	0.28624	0.22391	0.29026	0.2635	0.24275	0.37951	0.28766	0.26784	0.32314	0.28628	0.21192	0.26054	0.31325	0.28037	0.26172	0.28928
1245.6	0.22061	0.42304	0.36369	0.30221	0.36598	0.37629	0.33525	0.33385	0.40654	0.45134	0.26818	0.19785	0.28765	0.35656	0.29575	0.36402	0.29851	0.31095	0.31206	0.23382	0.286	0.23616	0.28467	0.25531	0.24973	0.37165	0.29668	0.26141	0.34379	0.26955	0.20896	0.23803	0.3062	0.27361	0.26035	0.28122
1246.4	0.22707	0.41326	0.39197	0.30419	0.36421	0.36025	0.33106	0.34455	0.41533	0.4614	0.27537	0.20443	0.29133	0.33941	0.30021	0.37251	0.29161	0.30461	0.31982	0.22627	0.27958	0.22647	0.30024	0.25596	0.2687	0.37262	0.301	0.2598	0.35887	0.26302	0.20606	0.23296	0.31619	0.27687	0.26448	0.28812
1247.3	0.22182	0.39676	0.40459	0.30076	0.36682	0.35647	0.32074	0.33591	0.4146	0.46306	0.27612	0.20968	0.2794	0.3351	0.3004	0.38091	0.29644	0.29667	0.31394	0.22156	0.26547	0.22763	0.30317	0.26391	0.27479	0.35917	0.30873	0.25436	0.38233	0.26498	0.20829	0.22223	0.30689	0.26874	0.26006	0.28974
1248.2	0.2245	0.39831	0.4102	0.30636	0.37275	0.36058	0.32193	0.33559	0.42627	0.44592	0.27294	0.19476	0.27938	0.33999	0.31739	0.38359	0.28802	0.28867	0.3204	0.2225	0.25561	0.21841	0.30257	0.27211	0.26887	0.35715	0.30531	0.25679	0.39303	0.26089	0.2156	0.21719	0.31046	0.26292	0.27963	0.29596
1249.1	0.21726	0.38942	0.41809	0.30084	0.37152	0.37167	0.33045	0.32992	0.44217	0.44226	0.27435	0.19458	0.27904	0.34118	0.33409	0.38275	0.27396	0.28626	0.31937	0.22302	0.26305	0.20512	0.30001	0.27057	0.29641	0.35607	0.32375	0.25758	0.39222	0.26473	0.23127	0.22641	0.32753	0.25796	0.29354	0.30159
1250	0.2121	0.39059	0.39831	0.29184	0.37072	0.37186	0.33095	0.32297	0.44212	0.43448	0.2664	0.19261	0.2831	0.32881	0.33067	0.38238	0.27509	0.30255	0.32786	0.22741	0.25551	0.20845	0.30562	0.27257	0.28764	0.3564	0.32061	0.26344	0.3862	0.27296	0.23165	0.22864	0.32732	0.25872	0.2972	0.29403
1250.9	0.2014	0.38703	0.39992	0.29308	0.37731	0.37688	0.33077	0.32752	0.44415	0.42854	0.26207	0.19033	0.27981	0.3439	0.34011	0.3803	0.27269	0.30917	0.33134	0.23322	0.27667	0.22052	0.31119	0.27798	0.27639	0.35981	0.31835	0.27709	0.3827	0.28377	0.25433	0.22477	0.33768	0.26041	0.30066	0.28428
1251.8	0.21319	0.40771	0.41296	0.30946	0.3875	0.37732	0.32963	0.33339	0.45287	0.4205	0.26599	0.18549	0.29236	0.34812	0.34755	0.38697	0.27436	0.31038	0.34211	0.22609	0.27128	0.22303	0.32293	0.29114	0.29149	0.38137	0.29163	0.29219	0.39441	0.29431	0.27354	0.24479	0.35165	0.28057	0.31464	0.28885
1252.7	0.21347	0.38902	0.39497	0.30671	0.37309	0.35307	0.31818	0.33222	0.45085	0.42703	0.26444	0.1939	0.27303	0.33863	0.33962	0.39069	0.28214	0.29781	0.32623	0.2329	0.28475	0.22221	0.31764	0.2975	0.30089	0.37817	0.27231	0.29062	0.3973	0.29222	0.26725	0.23694	0.34715	0.2763	0.29624	0.284
1253.6	0.2053	0.39123	0.3855	0.30049	0.36034	0.3345	0.32772	0.33489	0.43982	0.40757	0.24147	0.19873	0.28326	0.34089	0.33594	0.37818	0.28828	0.29465	0.33089	0.24076	0.26886	0.22767	0.29696	0.29451	0.28397	0.37211	0.25848	0.2864	0.40995	0.30175	0.24957	0.2317	0.345	0.27598	0.27941	0.28683
1254.5	0.21339	0.39158	0.40583	0.31196	0.3593	0.33327	0.31579	0.34859	0.438	0.39981	0.25258	0.21061	0.29239	0.34912	0.3429	0.38536	0.27959	0.28741	0.32883	0.26466	0.26907	0.23614	0.3031	0.2995	0.29942	0.37879	0.26494	0.29745	0.41767	0.30661	0.25321	0.24382	0.34549	0.28518	0.28693	0.29897
1255.4	0.23002	0.39588	0.39573	0.32164	0.36075	0.34365	0.31726	0.33753	0.4389	0.39345	0.25449	0.22128	0.30229	0.35493	0.34517	0.37956	0.31472	0.28775	0.31195	0.2763	0.26679	0.24285	0.3122	0.31383	0.31637	0.38588	0.26376	0.29265	0.4354	0.32386	0.23668	0.24481	0.34289	0.29265	0.30366	0.31505
1256.3	0.21815	0.36911	0.38978	0.30026	0.35441	0.34408	0.32105	0.33403	0.42917	0.38551	0.26321	0.23626	0.28416	0.34709	0.35311	0.36261	0.31043	0.29179	0.28466	0.27911	0.27876	0.24013	0.29444	0.30737	0.3065	0.37407	0.28136	0.27988	0.43587	0.3233	0.2251	0.23272	0.3252	0.28127	0.29396	0.31934
1257.2	0.2073	0.35476	0.38609	0.28002	0.3487	0.33815	0.31147	0.32396	0.39783	0.36534	0.26473	0.21839	0.27949	0.32909	0.34997	0.32372	0.30522	0.27368	0.26043	0.26663	0.27175	0.22947	0.28857	0.27945	0.28615	0.34442	0.27059	0.25611	0.42761	0.31913	0.20001	0.23681	0.31989	0.28585	0.30479	0.30452
1258	0.20287	0.34536	0.37649	0.28836	0.35353	0.35364	0.32571	0.33093	0.4019	0.37319	0.27547	0.20313	0.27037	0.34613	0.36545	0.32654	0.30589	0.28365	0.26637	0.27524	0.28878	0.23742	0.31429	0.27867	0.28276	0.36185	0.27721	0.2552	0.43352	0.30693	0.21405	0.26184	0.31673	0.29549	0.32179	0.2886
1258.9	0.19706	0.33944	0.37087	0.29762	0.3451	0.34598	0.31728	0.31666	0.40208	0.38109	0.26685	0.18862	0.25248	0.35386	0.3711	0.3346	0.29515	0.27036	0.25004	0.26443	0.28999	0.22662	0.30655	0.27138	0.24868	0.34306	0.27433	0.24845	0.42287	0.29931	0.19142	0.26116	0.30463	0.28795	0.31373	0.28154
1259.8	0.17687	0.33002	0.37079	0.28494	0.32664	0.33076	0.32376	0.30774	0.38742	0.37703	0.26395	0.17373	0.22731	0.34947	0.36822	0.32822	0.26505	0.25212	0.25605	0.25084	0.27224	0.21613	0.28656	0.24435	0.21696	0.32313	0.26955	0.24988	0.40826	0.28376	0.19083	0.25309	0.29186	0.27213	0.29313	0.26667
1260.7	0.16187	0.32961	0.35218	0.28418	0.30382	0.32737	0.32156	0.29234	0.37613	0.36749	0.24593	0.15406	0.215	0.35307	0.36239	0.30735	0.26539	0.24413	0.26467	0.24916	0.26234	0.22429	0.27768	0.23886	0.21092	0.31971	0.27285	0.25111	0.38241	0.29207	0.19589	0.24622	0.30104	0.27766	0.2968	0.26848
1261.6	0.1568	0.33403	0.34543	0.28678	0.30604	0.34341	0.32818	0.28766	0.37772	0.37728	0.24111	0.15648	0.22206	0.35219	0.36502	0.31377	0.26351	0.25301	0.28202	0.24728	0.2583	0.24717	0.2823	0.25414	0.2113	0.3333	0.2903	0.26544	0.38188	0.2937	0.2119	0.24067	0.30869	0.27619	0.28015	0.2812
1262.5	0.17032	0.33616	0.3448	0.27245	0.31003	0.34476	0.33725	0.27321	0.35799	0.3848	0.25885	0.16576	0.20815	0.34846	0.36279	0.30897	0.2827	0.23648	0.27576	0.2544	0.24704	0.2675	0.27031	0.25522	0.20003	0.32751	0.26931	0.26733	0.3719	0.29398	0.22102	0.22212	0.30727	0.28157	0.27213	0.2956
1263.4	0.16177	0.32537	0.30717	0.2557	0.29196	0.33941	0.34247	0.25962	0.33223	0.36584	0.26157	0.16181	0.20063	0.32169	0.33582	0.26637	0.27215	0.23081	0.26956	0.22815	0.23069	0.25829	0.26209	0.2493	0.19949	0.31943	0.23729	0.25064	0.3384	0.28453	0.23707	0.2044	0.30284	0.2582	0.25964	0.29803
1264.3	0.14426	0.29537	0.28413	0.24277	0.28814	0.33073	0.3167	0.25329	0.31906	0.34239	0.26166	0.15524	0.19817	0.28403	0.31942	0.24432	0.2634	0.20462	0.24842	0.2193	0.22192	0.2558	0.24979	0.23439	0.19868	0.30945	0.2227	0.22933	0.30762	0.26395	0.22184	0.20854	0.28933	0.23829	0.26187	0.28453
1265.2	0.14696	0.29745	0.27898	0.24473	0.28408	0.33183	0.31784	0.24913	0.32159	0.3461	0.26882	0.16043	0.20202	0.27439	0.31955	0.25403	0.24447	0.19684	0.23883	0.20578	0.21507	0.25242	0.26538	0.21756	0.18728	0.29271	0.21607	0.21901	0.29502	0.24205	0.21616	0.20414	0.27554	0.23135	0.24835	0.27287
1266.1	0.15513	0.30207	0.28172	0.24812	0.28379	0.33239	0.33301	0.25171	0.33524	0.35633	0.28023	0.17456	0.18487	0.29025	0.31728	0.25385	0.25144	0.19198	0.24295	0.21408	0.22546	0.2617	0.26345	0.21418	0.18521	0.30532	0.21463	0.20599	0.29123	0.2403	0.21815	0.20028	0.27653	0.22266	0.26118	0.27909
1266.9	0.14545	0.28807	0.27545	0.26551	0.26361	0.33035	0.31007	0.25678	0.34281	0.34246	0.27034	0.17998	0.18163	0.28866	0.31531	0.2422	0.2417	0.20395	0.22404	0.21391	0.24014	0.2209	0.25829	0.21916	0.20368	0.30299	0.22708	0.20491	0.26654	0.24383	0.20659	0.20344	0.27119	0.20675	0.25116	0.27439
1267.8	0.13932	0.27121	0.26994	0.26936	0.26058	0.33334	0.30155	0.26986	0.35411	0.3522	0.27278	0.18268	0.16944	0.28231	0.31702	0.23799	0.26823	0.20359	0.21369	0.22552	0.24802	0.23613	0.25623	0.21524	0.21511	0.30424	0.23897	0.20062	0.27964	0.23868	0.20681	0.21066	0.27312	0.22283	0.26091	0.2685
1268.7	0.14548	0.28328	0.26894	0.2717	0.2669	0.34738	0.3087	0.27351	0.36603	0.36898	0.26906	0.20809	0.17014	0.3069	0.32373	0.23786	0.27435	0.227	0.20926	0.22861	0.26486	0.23206	0.25475	0.22562	0.20933	0.31098	0.25175	0.19724	0.28956	0.23808	0.20646	0.20735	0.29254	0.23338	0.25174	0.28547
1269.6	0.14961	0.27796	0.26276	0.26667	0.27249	0.33778	0.28704	0.2812	0.35729	0.36617	0.27344	0.20043	0.14999	0.30729	0.32727	0.22398	0.27996	0.20109	0.19172	0.23744	0.27518	0.22306	0.24955	0.22962	0.20027	0.31744	0.25004	0.18991	0.28419	0.23653	0.19043	0.21193	0.28828	0.22858	0.26182	0.28108
1270.5	0.14335	0.28268	0.25193	0.2679	0.27473	0.3314	0.25867	0.2828	0.34351	0.36018	0.27104	0.19643	0.15198	0.3145	0.32695	0.21948	0.27444	0.19826	0.18452	0.24047	0.26282	0.21626	0.26039	0.22983	0.20589	0.31476	0.25213	0.1933	0.26607	0.22162	0.18801	0.22595	0.2823	0.22465	0.25907	0.28714
1271.4	0.14276	0.27134	0.24454	0.25323	0.26762	0.32607	0.25979	0.27663	0.31924	0.35549	0.26675	0.18497	0.14125	0.28457	0.31545	0.21124	0.26977	0.17828	0.17603	0.22036	0.24288	0.23057	0.26447	0.21323	0.18187	0.30299	0.24279	0.19458	0.26122	0.20281	0.18641	0.21581	0.27097	0.21944	0.2706	0.2971
1272.3	0.15226	0.27704	0.25172	0.2435	0.27723	0.31888	0.26308	0.27561	0.32192	0.35303	0.26784	0.19158	0.1428	0.29225	0.32687	0.19677	0.24824	0.17115	0.17582	0.21859	0.24941	0.21508	0.27735	0.22206	0.17464	0.30866	0.25428	0.21205	0.25396	0.20553	0.17787	0.21447	0.26425	0.22904	0.27626	0.30225
1273.2	0.1617	0.27788	0.2534	0.25092	0.2689	0.32309	0.26666	0.27662	0.31944	0.3695	0.26811	0.18307	0.14231	0.26814	0.32052	0.19948	0.24583	0.15809	0.17455	0.22783	0.24618	0.22323	0.2932	0.22805	0.19051	0.30699	0.25959	0.22669	0.25563	0.21708	0.18371	0.21774	0.24878	0.25649	0.2883	0.31077
1274.1	0.15933	0.2845	0.22471	0.24854	0.25806	0.31925	0.27372	0.27353	0.31904	0.36925	0.26955	0.18656	0.14693	0.25823	0.28071	0.19527	0.24326	0.16618	0.17136	0.22894	0.24786	0.20869	0.30244	0.2273	0.18754	0.31921	0.22775	0.22997	0.24506	0.20038	0.19013	0.21193	0.23675	0.25412	0.29078	0.31446
1274.9	0.16957	0.27751	0.22284	0.23607	0.24945	0.32689	0.28044	0.28192	0.32954	0.37311	0.273	0.19547	0.15004	0.23998	0.27009	0.18402	0.24441	0.16475	0.1669	0.23015	0.23983	0.21097	0.29802	0.23468	0.18528	0.32612	0.21435	0.22589	0.25562	0.20327	0.19917	0.21373	0.23295	0.27637	0.28353	0.31158
1275.8	0.16988	0.28733	0.22128	0.23189	0.25315	0.32654	0.27133	0.26872	0.34217	0.37835	0.27498	0.20943	0.14714	0.25614	0.26121	0.17917	0.22305	0.16817	0.18661	0.21319	0.25068	0.21525	0.29213	0.23804	0.19416	0.33274	0.2128	0.22322	0.25666	0.20667	0.21195	0.20784	0.23341	0.27831	0.28	0.30967
1276.7	0.16842	0.30643	0.22566	0.21369	0.24188	0.33561	0.25898	0.26182	0.31964	0.37788	0.27594	0.20849	0.14409	0.26142	0.24497	0.17933	0.21163	0.16652	0.17822	0.20122	0.24942	0.21988	0.29011	0.23786	0.18208	0.34232	0.19791	0.20353	0.2592	0.21705	0.20517	0.20878	0.24677	0.266	0.27443	0.30411
1277.6	0.16427	0.3237	0.22047	0.21058	0.24992	0.31961	0.25005	0.26283	0.31988	0.37057	0.27434	0.2085	0.14599	0.28216	0.24252	0.17969	0.20409	0.16383	0.18592	0.19056	0.25019	0.21303	0.27708	0.23012	0.17502	0.34425	0.20244	0.1917	0.25893	0.20622	0.20458	0.21008	0.24534	0.24296	0.25577	0.29046
1278.5	0.16671	0.31424	0.2339	0.20823	0.25629	0.31592	0.2601	0.27642	0.31366	0.36239	0.26131	0.2115	0.15069	0.28784	0.26203	0.18672	0.19397	0.17166	0.20089	0.19114	0.24229	0.22028	0.25961	0.23463	0.18946	0.34229	0.23837	0.20004	0.27085	0.23187	0.20209	0.22664	0.26475	0.23904	0.2503	0.29076
1279.4	0.16843	0.32235	0.22688	0.21809	0.26423	0.30698	0.27058	0.26787	0.32482	0.3595	0.25631	0.21488	0.15656	0.29068	0.28203	0.20662	0.18288	0.17606	0.22005	0.18975	0.26368	0.20928	0.26452	0.2409	0.19328	0.34701	0.26262	0.22196	0.25971	0.2358	0.19822	0.22316	0.27387	0.23905	0.25516	0.28538
1280.3	0.15556	0.3174	0.20493	0.2144	0.25399	0.29264	0.26599	0.27502	0.30488	0.34278	0.25298	0.21404	0.15707	0.26398	0.26986	0.20258	0.18837	0.17911	0.20722	0.19761	0.24586	0.20217	0.27249	0.25691	0.17668	0.32481	0.25519	0.21955	0.2489	0.23888	0.17452	0.22079	0.26266	0.23164	0.25122	0.272
1281.2	0.16178	0.31429	0.19536	0.2309	0.26708	0.27142	0.26948	0.28049	0.30621	0.34722	0.25744	0.2156	0.16328	0.26532	0.27739	0.21677	0.20414	0.18405	0.23399	0.21623	0.23793	0.20122	0.27339	0.2629	0.19496	0.31997	0.26489	0.22447	0.25338	0.22136	0.19419	0.21153	0.25569	0.24418	0.25913	0.262
1282	0.16246	0.30299	0.19499	0.21687	0.24825	0.27236	0.27297	0.27298	0.2937	0.34495	0.26049	0.21461	0.15525	0.25021	0.27156	0.2104	0.21141	0.18445	0.23319	0.22376	0.2224	0.19428	0.28059	0.28119	0.19905	0.30897	0.25472	0.22786	0.2514	0.22482	0.2023	0.20202	0.2453	0.24763	0.26829	0.25183
1282.9	0.15725	0.29254	0.19438	0.20701	0.24882	0.2706	0.25228	0.26061	0.29361	0.34204	0.25268	0.21854	0.15776	0.23347	0.26835	0.19364	0.21671	0.17253	0.23364	0.21308	0.22327	0.17735	0.27889	0.29623	0.18463	0.28463	0.23766	0.22049	0.24344	0.2044	0.2107	0.18873	0.2226	0.23862	0.25458	0.24181
1283.8	0.15241	0.27994	0.19322	0.19662	0.24217	0.26354	0.24152	0.25754	0.25643	0.34187	0.25542	0.21068	0.15889	0.23473	0.25116	0.18239	0.22531	0.16572	0.20996	0.21753	0.19357	0.17012	0.27867	0.28364	0.17759	0.26864	0.21696	0.20258	0.2579	0.20144	0.21092	0.18438	0.20429	0.23391	0.24871	0.22773
1284.7	0.16236	0.27731	0.19014	0.19447	0.24141	0.27242	0.23495	0.25903	0.25508	0.34452	0.25386	0.20428	0.15791	0.25708	0.25809	0.18643	0.20918	0.17368	0.19986	0.21991	0.18389	0.16961	0.28371	0.27637	0.18512	0.27516	0.22566	0.20621	0.26467	0.19589	0.21727	0.18581	0.2097	0.24164	0.25066	0.22665
1285.6	0.15108	0.27305	0.18884	0.18646	0.23937	0.28369	0.22827	0.25436	0.25447	0.33574	0.24624	0.20606	0.15286	0.24239	0.25828	0.19278	0.19276	0.16522	0.17292	0.20796	0.16802	0.17052	0.2637	0.26709	0.1836	0.25654	0.21947	0.21347	0.24521	0.19723	0.20805	0.1912	0.19306	0.22683	0.23948	0.22969
1286.5	0.16218	0.26582	0.18874	0.17697	0.23618	0.2609	0.22893	0.26799	0.2635	0.3365	0.24623	0.22416	0.16079	0.24761	0.28587	0.19661	0.1871	0.15773	0.17273	0.21656	0.1813	0.18647	0.26237	0.26944	0.1715	0.25966	0.23109	0.21161	0.23632	0.19683	0.20385	0.20204	0.20525	0.22477	0.23776	0.22875
1287.4	0.1647	0.27502	0.20164	0.18983	0.23082	0.2539	0.24049	0.2648	0.24474	0.35282	0.25363	0.21417	0.16317	0.26197	0.29184	0.20782	0.18622	0.16078	0.17366	0.2147	0.1636	0.20943	0.27561	0.26091	0.18186	0.25571	0.23163	0.21718	0.2487	0.19822	0.20453	0.20641	0.20918	0.23617	0.25039	0.22353
1288.3	0.1561	0.27278	0.18954	0.18476	0.21712	0.24619	0.2348	0.26742	0.25534	0.34376	0.23417	0.21282	0.1447	0.24806	0.28061	0.19722	0.15765	0.14041	0.16665	0.20536	0.17472	0.20417	0.26374	0.26587	0.17616	0.23849	0.22167	0.20981	0.22893	0.19822	0.19546	0.20057	0.20703	0.21658	0.24825	0.21583
1289.1	0.15268	0.27036	0.1974	0.18446	0.20841	0.24112	0.23098	0.26577	0.2543	0.35334	0.23062	0.20784	0.14832	0.24049	0.29461	0.20902	0.15216	0.12187	0.16801	0.21157	0.1869	0.19524	0.24424	0.24721	0.17186	0.23002	0.21256	0.20162	0.22572	0.18807	0.18599	0.20562	0.20194	0.21584	0.24124	0.19299
1290	0.15797	0.26306	0.20539	0.18621	0.19719	0.24782	0.23344	0.2668	0.26049	0.35892	0.23816	0.2042	0.15566	0.24731	0.30585	0.21901	0.15726	0.13091	0.17575	0.21651	0.20073	0.20327	0.27369	0.24017	0.15671	0.23501	0.21851	0.20448	0.23682	0.19459	0.17801	0.21232	0.21577	0.22619	0.24115	0.18522
1290.9	0.14175	0.25992	0.18739	0.18425	0.20688	0.24999	0.20941	0.26818	0.22346	0.35111	0.22674	0.18165	0.13778	0.23131	0.27994	0.20514	0.14939	0.118	0.16681	0.20263	0.17499	0.18884	0.25256	0.22314	0.14039	0.23517	0.1819	0.20148	0.23636	0.18567	0.15558	0.2105	0.19338	0.22303	0.22556	0.17074
1291.8	0.14566	0.25882	0.17533	0.17813	0.21524	0.26709	0.21015	0.27925	0.23431	0.35259	0.22848	0.18683	0.1448	0.23848	0.29081	0.20923	0.16169	0.12889	0.17658	0.20986	0.1958	0.19678	0.25617	0.22524	0.1524	0.24802	0.17706	0.2058	0.25328	0.19539	0.15144	0.21308	0.20782	0.2406	0.22923	0.17332
1292.7	0.13902	0.25856	0.17397	0.17041	0.1992	0.28251	0.21242	0.26887	0.23585	0.33826	0.22882	0.17727	0.14354	0.23528	0.29854	0.20012	0.15325	0.15179	0.17862	0.19635	0.18557	0.19248	0.23898	0.21002	0.13558	0.2625	0.17415	0.21064	0.24602	0.18498	0.14366	0.21679	0.1895	0.24088	0.22337	0.164
1293.6	0.14037	0.25801	0.18221	0.16976	0.20608	0.30138	0.21124	0.27492	0.23435	0.33413	0.23664	0.18546	0.13895	0.23607	0.3148	0.1865	0.1459	0.14685	0.18983	0.19913	0.17616	0.19099	0.24233	0.21645	0.13911	0.28386	0.19464	0.21348	0.25646	0.19314	0.15867	0.22494	0.20228	0.2413	0.21988	0.17734
1294.4	0.13033	0.24571	0.1643	0.16302	0.20632	0.30201	0.21503	0.27894	0.22463	0.31587	0.21748	0.1823	0.12891	0.21819	0.31579	0.16736	0.14146	0.1416	0.19137	0.18476	0.1793	0.17274	0.22288	0.20258	0.14011	0.28427	0.19152	0.19947	0.26519	0.19537	0.15527	0.22373	0.19003	0.22428	0.20469	0.16029
1295.3	0.1285	0.2317	0.16638	0.16901	0.20032	0.31494	0.20923	0.26159	0.22789	0.31135	0.2157	0.17276	0.13345	0.21377	0.3121	0.17779	0.13247	0.15831	0.18386	0.15947	0.15968	0.16893	0.23364	0.17885	0.15068	0.26608	0.19654	0.20548	0.2744	0.19919	0.15862	0.21127	0.18387	0.217	0.22288	0.16077
1296.2	0.12615	0.2305	0.16444	0.16357	0.19231	0.31658	0.1951	0.25197	0.22033	0.30711	0.21965	0.1742	0.12269	0.21983	0.31144	0.16484	0.11116	0.15182	0.16599	0.14773	0.13795	0.16352	0.22857	0.16287	0.14091	0.27338	0.20655	0.19478	0.25152	0.20066	0.16012	0.20817	0.17398	0.19821	0.2184	0.14387
1297.1	0.12975	0.21445	0.17466	0.16877	0.2107	0.31654	0.16767	0.25046	0.20862	0.3129	0.21766	0.17824	0.13091	0.21189	0.32298	0.1777	0.11752	0.15017	0.15904	0.14708	0.13448	0.15807	0.24559	0.1617	0.15447	0.26288	0.22448	0.20404	0.27106	0.21353	0.1564	0.2099	0.19244	0.19699	0.22373	0.13562
1298	0.13289	0.21948	0.18307	0.16561	0.23197	0.30066	0.17148	0.24627	0.21318	0.30574	0.21109	0.18667	0.13609	0.21616	0.31108	0.2033	0.13588	0.17005	0.14025	0.14135	0.13465	0.16348	0.25328	0.15175	0.16315	0.2462	0.23769	0.21041	0.27691	0.23226	0.14537	0.21523	0.17438	0.18907	0.22678	0.12814
1298.9	0.13612	0.21979	0.19579	0.17665	0.23516	0.30014	0.15426	0.24479	0.21667	0.32895	0.21943	0.18259	0.13919	0.2304	0.30057	0.19685	0.12894	0.17202	0.14005	0.14919	0.13233	0.16374	0.25388	0.14905	0.15892	0.24896	0.25754	0.21898	0.27794	0.24132	0.14764	0.21075	0.1744	0.19927	0.24452	0.13034
1299.8	0.13587	0.23135	0.19151	0.18381	0.23596	0.30525	0.16214	0.24721	0.22764	0.32089	0.23429	0.18914	0.13677	0.25103	0.29332	0.19862	0.13156	0.1733	0.13547	0.1651	0.16222	0.15112	0.25568	0.14707	0.16161	0.25935	0.26983	0.21763	0.26708	0.2443	0.15539	0.21648	0.19146	0.18968	0.24266	0.12727
1300.6	0.13197	0.21626	0.18677	0.18655	0.2223	0.29279	0.15864	0.24608	0.22583	0.30811	0.22502	0.18805	0.13099	0.22869	0.2659	0.19375	0.12889	0.17104	0.12399	0.16195	0.16705	0.13607	0.23117	0.15076	0.14823	0.24278	0.25794	0.21739	0.27013	0.23522	0.14798	0.20873	0.19184	0.18144	0.24088	0.13567
1301.5	0.142	0.22057	0.19117	0.19206	0.21527	0.28195	0.16977	0.24819	0.22395	0.30947	0.24553	0.18977	0.13201	0.22891	0.26377	0.19324	0.13959	0.16181	0.14352	0.17049	0.16573	0.15374	0.23329	0.1453	0.15925	0.24075	0.26869	0.22172	0.26874	0.24171	0.16077	0.21333	0.17406	0.18336	0.25304	0.14822
1302.4	0.12259	0.21857	0.17259	0.19031	0.19876	0.27116	0.1519	0.24297	0.21077	0.31733	0.22926	0.18151	0.12008	0.21255	0.22696	0.1727	0.13701	0.13831	0.15109	0.16256	0.15976	0.15287	0.20669	0.12779	0.14451	0.24529	0.24536	0.21117	0.26181	0.21991	0.15104	0.19452	0.17732	0.1803	0.25106	0.14414
1303.3	0.11356	0.2273	0.17164	0.17822	0.20484	0.25987	0.16048	0.2218	0.20974	0.29536	0.23054	0.1771	0.12014	0.20849	0.21783	0.17688	0.1509	0.13721	0.14411	0.1546	0.15464	0.15563	0.20486	0.13396	0.16162	0.25112	0.23437	0.2044	0.26824	0.21641	0.14985	0.20305	0.18552	0.17052	0.24572	0.14329
1304.2	0.10982	0.22938	0.18625	0.17567	0.20264	0.24874	0.1538	0.21785	0.20257	0.30708	0.21827	0.17804	0.12945	0.20812	0.22883	0.18076	0.15364	0.13096	0.14661	0.15968	0.147	0.16997	0.20896	0.12945	0.16337	0.26047	0.25922	0.20199	0.27924	0.21851	0.14783	0.20497	0.18389	0.18638	0.24738	0.1476
1305.1	0.10494	0.2426	0.18325	0.17191	0.21717	0.251	0.15676	0.20405	0.19715	0.31272	0.20659	0.16483	0.1222	0.20671	0.21057	0.17328	0.14299	0.113	0.16181	0.16122	0.14213	0.17363	0.22239	0.10814	0.16441	0.27988	0.26109	0.19792	0.2635	0.21306	0.14676	0.20481	0.18424	0.20257	0.24196	0.13558
1305.9	0.10277	0.24592	0.17806	0.18926	0.24833	0.25671	0.16652	0.21831	0.21376	0.31551	0.19461	0.16392	0.13674	0.20372	0.19338	0.18219	0.14051	0.12325	0.15991	0.16604	0.13156	0.16256	0.20923	0.099724	0.15156	0.28325	0.25716	0.2059	0.28717	0.21341	0.15294	0.20178	0.19318	0.19377	0.23961	0.13051
1306.8	0.106	0.23973	0.18262	0.18953	0.2512	0.25616	0.17476	0.22016	0.21185	0.31278	0.21297	0.15278	0.15082	0.19262	0.21958	0.17353	0.15606	0.13109	0.15261	0.18181	0.13827	0.17102	0.23744	0.11131	0.15488	0.28383	0.2753	0.21708	0.2979	0.2078	0.15965	0.21969	0.17845	0.20197	0.24852	0.12843
1307.7	0.11506	0.2543	0.1951	0.19976	0.24834	0.25915	0.17453	0.24129	0.21728	0.31793	0.20653	0.1711	0.16039	0.2196	0.21301	0.1903	0.15777	0.12061	0.15554	0.18091	0.14383	0.17322	0.21744	0.11363	0.15346	0.30592	0.28268	0.23221	0.29499	0.18651	0.17278	0.20814	0.17621	0.2098	0.24391	0.14254
1308.6	0.12286	0.26767	0.20365	0.20904	0.2654	0.28936	0.20461	0.24196	0.23364	0.30697	0.21313	0.17799	0.18137	0.21811	0.18391	0.18344	0.17526	0.14606	0.16499	0.188	0.14398	0.1796	0.20418	0.13927	0.17067	0.30564	0.26323	0.24809	0.30488	0.2068	0.18145	0.21277	0.18857	0.21689	0.25084	0.14961
1309.5	0.12421	0.26678	0.22054	0.20968	0.27403	0.28704	0.21425	0.2556	0.253	0.29406	0.23059	0.21025	0.194	0.23251	0.20859	0.2121	0.19565	0.16419	0.16468	0.18672	0.14216	0.1716	0.20206	0.14642	0.17457	0.30445	0.2944	0.26132	0.33564	0.20163	0.18359	0.22666	0.18885	0.20981	0.25956	0.1682
1310.3	0.10632	0.26553	0.21234	0.18286	0.24691	0.27855	0.19825	0.23985	0.23909	0.28481	0.22292	0.20531	0.17445	0.23408	0.19117	0.18946	0.19556	0.15403	0.13649	0.18003	0.14797	0.18069	0.20055	0.15609	0.16636	0.29747	0.29067	0.24494	0.32474	0.19978	0.15857	0.22062	0.19241	0.22275	0.24954	0.17133
1311.2	0.12465	0.28579	0.23172	0.18148	0.25857	0.29283	0.2071	0.24319	0.25155	0.2842	0.23281	0.21558	0.18362	0.27855	0.17734	0.19933	0.19302	0.16961	0.1539	0.178	0.14777	0.1693	0.19809	0.17173	0.18637	0.31215	0.30161	0.24085	0.32662	0.20972	0.16976	0.22639	0.21719	0.21852	0.25565	0.17726
1312.1	0.12353	0.27295	0.22306	0.18213	0.2648	0.31617	0.21825	0.2407	0.24235	0.28292	0.24012	0.20884	0.18453	0.25822	0.17711	0.18356	0.19095	0.18977	0.15383	0.18297	0.1485	0.17165	0.22141	0.16601	0.18536	0.29642	0.322	0.24086	0.33209	0.23325	0.18059	0.23512	0.21832	0.21883	0.2751	0.17798
1313	0.12479	0.27985	0.20398	0.18452	0.26798	0.30226	0.20062	0.24805	0.24278	0.29989	0.24799	0.2007	0.1668	0.26863	0.18782	0.19331	0.17765	0.17437	0.15096	0.16906	0.15747	0.17051	0.22445	0.15201	0.17938	0.31479	0.32761	0.24991	0.33108	0.2099	0.17812	0.23185	0.21612	0.21815	0.26764	0.18464
1313.9	0.12332	0.28414	0.20382	0.18791	0.27081	0.30331	0.20184	0.24867	0.24336	0.32245	0.24332	0.18817	0.17127	0.26366	0.17155	0.17888	0.18088	0.18667	0.15198	0.1733	0.18097	0.18067	0.21484	0.14906	0.18055	0.32241	0.31454	0.25934	0.3321	0.21534	0.17047	0.22363	0.21715	0.22523	0.27366	0.18851
1314.8	0.14448	0.30781	0.22004	0.18913	0.28588	0.30174	0.22988	0.26275	0.26023	0.3318	0.2556	0.19654	0.17896	0.29167	0.18995	0.18694	0.19258	0.19777	0.17875	0.18395	0.21643	0.19232	0.23487	0.14899	0.20413	0.34766	0.33444	0.25921	0.33535	0.20674	0.20071	0.23383	0.23498	0.2321	0.2908	0.20067
1315.6	0.13951	0.30609	0.2098	0.19715	0.2837	0.28949	0.23644	0.26841	0.28674	0.33975	0.24701	0.20184	0.16334	0.26807	0.20147	0.1842	0.19034	0.18627	0.17729	0.1846	0.24063	0.21106	0.24297	0.1449	0.20545	0.3433	0.3174	0.26456	0.32791	0.20686	0.20892	0.22218	0.24527	0.24764	0.29054	0.2074
1316.5	0.1445	0.32355	0.21592	0.19986	0.28689	0.28011	0.23609	0.27467	0.30762	0.34964	0.25002	0.21104	0.17064	0.27452	0.19021	0.17555	0.18701	0.1793	0.17839	0.18769	0.23615	0.20618	0.26181	0.15887	0.20065	0.34314	0.30905	0.27011	0.33041	0.19913	0.20134	0.22717	0.24118	0.25843	0.29149	0.21759
1317.4	0.14512	0.31644	0.22192	0.19179	0.28002	0.27946	0.23765	0.27406	0.29642	0.35262	0.25456	0.22059	0.16361	0.26272	0.19096	0.17639	0.1802	0.19336	0.16945	0.2009	0.20914	0.21387	0.27699	0.16057	0.19411	0.32742	0.30843	0.26014	0.31905	0.20451	0.19634	0.23099	0.23182	0.26533	0.30539	0.21634
1318.3	0.15406	0.32906	0.22134	0.18899	0.27495	0.28209	0.23385	0.27898	0.3043	0.34123	0.26263	0.21079	0.16183	0.25151	0.19261	0.1831	0.18012	0.1782	0.17193	0.20165	0.19685	0.21463	0.28228	0.16331	0.19943	0.32403	0.30547	0.26712	0.2974	0.19396	0.2092	0.23745	0.23316	0.251	0.30269	0.21367
1319.2	0.15295	0.30833	0.23137	0.20134	0.28689	0.30231	0.24573	0.2829	0.29786	0.34307	0.26656	0.22601	0.15999	0.21604	0.19192	0.19192	0.17075	0.18233	0.16568	0.2043	0.18412	0.18961	0.26707	0.1727	0.20405	0.31426	0.29667	0.27303	0.28399	0.19924	0.19796	0.23408	0.23162	0.2281	0.29671	0.21168
1320	0.1439	0.30348	0.22051	0.20208	0.28154	0.31819	0.23715	0.28705	0.27813	0.35589	0.25794	0.22403	0.16803	0.20874	0.16729	0.19981	0.16023	0.18272	0.15594	0.19053	0.1608	0.179	0.25116	0.16921	0.18705	0.31788	0.28718	0.27311	0.27958	0.19771	0.18978	0.23027	0.2137	0.22203	0.29974	0.20531
1320.9	0.15725	0.29787	0.22377	0.20135	0.29331	0.31305	0.25598	0.30214	0.27512	0.37963	0.26234	0.22503	0.16078	0.1983	0.16839	0.21457	0.16412	0.17262	0.16619	0.19818	0.17192	0.1934	0.22592	0.16869	0.1948	0.30831	0.27028	0.27209	0.27016	0.19032	0.18888	0.23618	0.22991	0.23031	0.3013	0.20901
1321.8	0.15668	0.28272	0.23875	0.20806	0.29991	0.31604	0.25712	0.30058	0.29214	0.3774	0.24679	0.22716	0.1607	0.1994	0.17193	0.20378	0.16487	0.15984	0.17359	0.18564	0.19923	0.19148	0.19628	0.17028	0.20352	0.31223	0.27165	0.26926	0.26855	0.18892	0.19759	0.23922	0.23345	0.21109	0.27998	0.21121
1322.7	0.16181	0.28936	0.25191	0.23559	0.3004	0.33459	0.27856	0.31006	0.3034	0.39478	0.24009	0.24526	0.1648	0.21942	0.19117	0.21221	0.16234	0.17559	0.18491	0.20374	0.21298	0.19548	0.21468	0.18874	0.21706	0.30951	0.28148	0.25743	0.27197	0.21162	0.21132	0.24865	0.24732	0.2226	0.28427	0.22525
1323.6	0.16855	0.30081	0.23607	0.2391	0.28631	0.33961	0.27336	0.3147	0.31546	0.41803	0.23678	0.24605	0.16908	0.24735	0.17216	0.21986	0.16975	0.17058	0.18704	0.19478	0.21233	0.21961	0.22731	0.19327	0.20631	0.31642	0.27665	0.26429	0.2657	0.20796	0.2091	0.2566	0.24979	0.24871	0.29354	0.22855
1324.4	0.18972	0.30537	0.26613	0.2552	0.29458	0.33618	0.30118	0.31757	0.33419	0.42771	0.24033	0.26218	0.15927	0.24681	0.19409	0.2205	0.18995	0.1753	0.19988	0.21213	0.23202	0.23498	0.22625	0.20542	0.21058	0.33498	0.30371	0.26774	0.27078	0.20947	0.22479	0.27462	0.27586	0.2542	0.29243	0.24338
1325.3	0.19195	0.31916	0.27201	0.26883	0.28057	0.34638	0.29917	0.31972	0.33959	0.42856	0.23948	0.27519	0.15846	0.2555	0.22124	0.22216	0.19092	0.19984	0.19676	0.22582	0.25007	0.23473	0.22919	0.21405	0.22044	0.35216	0.3193	0.26481	0.27731	0.22204	0.2301	0.27375	0.27764	0.26396	0.29538	0.248
1326.2	0.21415	0.35068	0.28209	0.28321	0.28766	0.36547	0.33831	0.34424	0.36983	0.45407	0.25958	0.28532	0.1755	0.264	0.2413	0.24538	0.22453	0.21162	0.20885	0.25548	0.28539	0.23669	0.26787	0.22305	0.23503	0.37017	0.34054	0.26868	0.29928	0.22798	0.24089	0.28231	0.29806	0.2963	0.31343	0.25547
1327.1	0.22384	0.34689	0.2805	0.28178	0.31189	0.36295	0.33451	0.34225	0.37815	0.44606	0.26586	0.26827	0.17588	0.25896	0.24527	0.23635	0.23863	0.21232	0.20045	0.24277	0.28231	0.23123	0.25496	0.21129	0.23862	0.38279	0.34146	0.26627	0.31076	0.22375	0.23821	0.27442	0.29615	0.30392	0.31193	0.24006
1328	0.21407	0.35438	0.29611	0.27888	0.33511	0.37563	0.33038	0.34008	0.38842	0.44775	0.27324	0.26768	0.17605	0.25571	0.25589	0.24517	0.25346	0.21582	0.19595	0.25246	0.29678	0.23088	0.26313	0.20395	0.24263	0.38557	0.33887	0.2656	0.32857	0.23374	0.23797	0.27077	0.30583	0.3061	0.30762	0.24174
1328.8	0.21545	0.36483	0.27996	0.2613	0.33552	0.38094	0.31251	0.34252	0.39302	0.44785	0.28654	0.26141	0.17648	0.26561	0.24639	0.23461	0.25966	0.21211	0.19243	0.2519	0.31308	0.22718	0.27334	0.19553	0.25385	0.37515	0.31471	0.24909	0.33737	0.22829	0.23228	0.26508	0.30399	0.30048	0.29509	0.25005
1329.7	0.21001	0.36123	0.27137	0.25086	0.33453	0.3755	0.30672	0.32831	0.38208	0.42422	0.27537	0.26381	0.16856	0.2535	0.22844	0.23338	0.25741	0.1886	0.18849	0.2415	0.28945	0.22051	0.27686	0.17717	0.23138	0.37259	0.30703	0.24906	0.32969	0.21857	0.22517	0.26571	0.30179	0.27492	0.28689	0.23484
1330.6	0.20805	0.34632	0.27511	0.25657	0.32487	0.37129	0.29844	0.32747	0.37393	0.41275	0.26132	0.27255	0.16184	0.2551	0.22382	0.22519	0.24152	0.18985	0.18926	0.23255	0.27353	0.2255	0.27395	0.18621	0.22497	0.36428	0.29939	0.25149	0.31057	0.2278	0.21782	0.26614	0.30735	0.26645	0.28322	0.23831
1331.5	0.21305	0.34288	0.27661	0.2469	0.31417	0.38183	0.294	0.33603	0.36142	0.43456	0.27357	0.3021	0.1538	0.24587	0.22087	0.21918	0.23669	0.19242	0.17534	0.24392	0.27695	0.24391	0.28818	0.19481	0.22272	0.36111	0.29888	0.25527	0.30675	0.23131	0.21865	0.27281	0.30487	0.27234	0.3006	0.24933
1332.4	0.22716	0.35634	0.28466	0.26494	0.30985	0.37779	0.29767	0.33702	0.36797	0.42204	0.27879	0.30698	0.14539	0.2624	0.24286	0.20709	0.2398	0.19077	0.18583	0.24254	0.27331	0.23052	0.28584	0.19774	0.232	0.36784	0.30447	0.24936	0.2949	0.23189	0.22955	0.27945	0.30365	0.26186	0.30747	0.25208
1333.2	0.22745	0.35505	0.30823	0.27822	0.30836	0.38142	0.30396	0.33584	0.37341	0.40694	0.28596	0.31989	0.15445	0.28814	0.25657	0.21586	0.22919	0.18987	0.18637	0.25724	0.25749	0.23117	0.30207	0.1947	0.22003	0.37475	0.31012	0.25512	0.29478	0.24104	0.22529	0.28313	0.30718	0.26616	0.31849	0.24817
1334.1	0.23286	0.37235	0.33647	0.28519	0.32377	0.39341	0.29827	0.35335	0.39991	0.4344	0.30746	0.33272	0.15451	0.32547	0.28045	0.21884	0.25998	0.19552	0.19734	0.28559	0.27153	0.24954	0.30976	0.20405	0.24491	0.40279	0.3226	0.24541	0.2999	0.24269	0.22923	0.29397	0.31149	0.28548	0.32781	0.25918
1335	0.23879	0.387	0.35999	0.28335	0.35609	0.40754	0.29313	0.35673	0.41295	0.45199	0.33515	0.35494	0.16711	0.33837	0.29341	0.22506	0.28789	0.20046	0.20577	0.30582	0.28804	0.26908	0.32638	0.20716	0.2557	0.41089	0.34478	0.24029	0.30855	0.24594	0.24289	0.30308	0.32235	0.29342	0.3418	0.26278
1335.9	0.23271	0.39663	0.36495	0.29556	0.36855	0.39378	0.2939	0.35637	0.42194	0.44154	0.33258	0.36038	0.16732	0.35526	0.29415	0.24097	0.29182	0.19988	0.20501	0.2968	0.29732	0.27186	0.33695	0.21567	0.26147	0.41656	0.34838	0.2434	0.31323	0.25164	0.2273	0.29642	0.32856	0.27811	0.33887	0.27305
1336.7	0.23894	0.38641	0.37677	0.30699	0.37171	0.37665	0.29777	0.35163	0.43291	0.45697	0.33356	0.36639	0.17356	0.3274	0.30448	0.25704	0.2936	0.20409	0.19684	0.29956	0.3087	0.28744	0.33745	0.22486	0.26849	0.41677	0.35976	0.25687	0.31895	0.23772	0.23699	0.28742	0.3306	0.30348	0.33427	0.27414
1337.6	0.25298	0.40044	0.37948	0.32214	0.3796	0.38329	0.30633	0.36228	0.44767	0.47888	0.34622	0.3808	0.1739	0.29964	0.2954	0.27223	0.3157	0.21581	0.20025	0.30273	0.33782	0.29814	0.34608	0.24611	0.29153	0.41531	0.37812	0.2754	0.32577	0.2534	0.24841	0.28971	0.34014	0.33172	0.34536	0.2784
1338.5	0.253	0.3849	0.37886	0.30501	0.38677	0.3704	0.31598	0.3552	0.44184	0.46305	0.34693	0.36803	0.17068	0.26618	0.29853	0.26173	0.30681	0.22736	0.18657	0.28351	0.33982	0.28033	0.35526	0.25228	0.28593	0.40695	0.3761	0.28949	0.33113	0.25972	0.2538	0.28006	0.34107	0.3285	0.34051	0.28861
1339.4	0.25022	0.37776	0.3678	0.30274	0.37533	0.36333	0.3217	0.35605	0.43326	0.45815	0.34419	0.35978	0.15107	0.24019	0.28893	0.26191	0.29779	0.23369	0.18943	0.26773	0.32385	0.2672	0.35994	0.26117	0.28371	0.40302	0.35353	0.30306	0.32581	0.26164	0.26172	0.27522	0.32698	0.31792	0.34328	0.29772
1340.3	0.26618	0.3781	0.38245	0.29774	0.38476	0.38202	0.32817	0.36197	0.43454	0.46281	0.35359	0.38034	0.16174	0.23	0.29066	0.25985	0.3187	0.23911	0.21599	0.2814	0.33904	0.26607	0.35349	0.26665	0.2878	0.4162	0.37487	0.29965	0.33632	0.2706	0.29191	0.28729	0.34749	0.32946	0.34475	0.29889
1341.1	0.26666	0.4034	0.39659	0.28552	0.39841	0.3984	0.34076	0.38495	0.42974	0.46555	0.35886	0.40374	0.16687	0.23904	0.28657	0.25292	0.34009	0.23545	0.22577	0.29777	0.34281	0.28308	0.35749	0.28231	0.28232	0.43385	0.38687	0.30471	0.36186	0.28681	0.29637	0.30293	0.35687	0.32087	0.34545	0.31116
1342	0.25415	0.38716	0.3982	0.27096	0.42207	0.40294	0.34232	0.37876	0.41884	0.44602	0.34833	0.40816	0.17917	0.23267	0.29343	0.24653	0.35455	0.23421	0.21432	0.28556	0.31179	0.27015	0.36223	0.27315	0.29385	0.43102	0.38411	0.30621	0.35643	0.27898	0.29797	0.29888	0.35297	0.30113	0.3451	0.29963
1342.9	0.26679	0.39225	0.40101	0.30236	0.43194	0.41752	0.34508	0.39031	0.43654	0.46449	0.35969	0.42725	0.20058	0.25244	0.30519	0.26221	0.3711	0.24326	0.2289	0.29363	0.31956	0.27344	0.38743	0.27593	0.31412	0.44268	0.39832	0.30777	0.37183	0.29429	0.30169	0.29842	0.37174	0.30636	0.36148	0.29268
1343.8	0.25931	0.39723	0.38992	0.30281	0.41273	0.41351	0.32391	0.38764	0.43383	0.46056	0.34781	0.43524	0.20456	0.26843	0.31198	0.24653	0.36522	0.22955	0.21071	0.30001	0.30602	0.27194	0.37032	0.26023	0.30456	0.45423	0.39187	0.30036	0.37341	0.28423	0.28653	0.29321	0.36281	0.31884	0.34833	0.2696
1344.6	0.24583	0.4044	0.39203	0.30798	0.39894	0.39697	0.32446	0.38851	0.43139	0.45828	0.34573	0.4225	0.2113	0.27812	0.32352	0.26145	0.36693	0.22105	0.19776	0.30345	0.29389	0.27194	0.3799	0.24241	0.31601	0.45745	0.38269	0.31573	0.3727	0.27725	0.28343	0.28835	0.35048	0.31596	0.34456	0.26587
1345.5	0.24736	0.39706	0.38861	0.32731	0.38692	0.40279	0.32119	0.38876	0.43998	0.46643	0.35174	0.41768	0.21599	0.28907	0.31276	0.25869	0.36672	0.22437	0.19478	0.29003	0.287	0.26812	0.38709	0.22567	0.32435	0.45486	0.37178	0.31989	0.35751	0.28712	0.28532	0.29057	0.34745	0.32953	0.34704	0.25755
1346.4	0.25982	0.41292	0.40642	0.33425	0.38493	0.4005	0.33533	0.40359	0.43402	0.48963	0.36199	0.4146	0.22502	0.30394	0.33088	0.26252	0.35808	0.22035	0.20084	0.29714	0.31286	0.28562	0.37583	0.24203	0.31796	0.47795	0.38668	0.31441	0.38578	0.30115	0.28926	0.29133	0.35441	0.33173	0.35068	0.28377
1347.3	0.26949	0.42153	0.39367	0.33716	0.37829	0.40801	0.32944	0.39658	0.43432	0.49016	0.36374	0.41656	0.22022	0.31857	0.31214	0.26133	0.36216	0.20858	0.19334	0.29653	0.31329	0.2946	0.36011	0.2515	0.31777	0.47675	0.37865	0.3206	0.39129	0.297	0.28335	0.29874	0.35035	0.34032	0.33993	0.28852
1348.1	0.27908	0.42853	0.39716	0.33853	0.38717	0.40106	0.33519	0.39732	0.44722	0.50124	0.37132	0.42012	0.2232	0.32294	0.30967	0.28708	0.36948	0.19825	0.19107	0.28286	0.32311	0.29876	0.35622	0.24605	0.33548	0.4829	0.39707	0.32941	0.39613	0.30468	0.29264	0.30388	0.37089	0.33406	0.34874	0.29128
1349	0.29257	0.43647	0.39463	0.3429	0.39757	0.413	0.35037	0.41351	0.45916	0.50999	0.38336	0.42823	0.22469	0.32071	0.29552	0.29662	0.37445	0.20423	0.20418	0.28256	0.3135	0.30163	0.36647	0.25735	0.32359	0.4828	0.39679	0.32786	0.40421	0.31025	0.30777	0.31316	0.38342	0.35609	0.36145	0.29159
1349.9	0.29602	0.42496	0.38289	0.32733	0.41463	0.41733	0.34868	0.41746	0.45293	0.49182	0.38696	0.43009	0.23381	0.33767	0.29068	0.30681	0.37863	0.21791	0.20532	0.28963	0.30764	0.29784	0.3721	0.26728	0.32792	0.47899	0.40658	0.31779	0.42258	0.31819	0.30761	0.31751	0.38301	0.35585	0.36996	0.29171
1350.8	0.28418	0.4214	0.36557	0.33609	0.40739	0.42483	0.33463	0.4135	0.46711	0.49157	0.37268	0.43123	0.21461	0.33069	0.28756	0.31792	0.39936	0.23128	0.20948	0.29242	0.29211	0.28776	0.37283	0.24892	0.33286	0.45759	0.38884	0.32473	0.42018	0.3146	0.30175	0.32116	0.37162	0.35802	0.35919	0.27487
1351.6	0.26679	0.41937	0.37971	0.32625	0.40606	0.42842	0.35642	0.41604	0.47045	0.47673	0.37326	0.42762	0.21298	0.31927	0.29764	0.32102	0.41895	0.23787	0.21937	0.28566	0.29825	0.29273	0.37996	0.24176	0.33617	0.45616	0.38804	0.32175	0.42437	0.32918	0.31924	0.32035	0.38323	0.36379	0.36052	0.26886
1352.5	0.27031	0.42764	0.37967	0.32743	0.42328	0.42796	0.36525	0.42592	0.47105	0.46406	0.37293	0.41677	0.2263	0.32035	0.30129	0.32225	0.43478	0.26208	0.23782	0.29892	0.31402	0.30033	0.39176	0.25797	0.3384	0.46804	0.38372	0.32694	0.45455	0.34135	0.31595	0.32211	0.38924	0.3699	0.35515	0.27862
1353.4	0.25863	0.4097	0.37808	0.3224	0.42507	0.42753	0.35818	0.41965	0.47904	0.46939	0.37476	0.41347	0.21709	0.32572	0.30589	0.30911	0.43824	0.24949	0.22865	0.29201	0.31859	0.30419	0.38649	0.25949	0.34375	0.45068	0.37179	0.3276	0.45081	0.34979	0.29144	0.31743	0.39008	0.36484	0.33384	0.27142
1354.3	0.25239	0.42442	0.37807	0.32241	0.42512	0.43332	0.35926	0.40878	0.4795	0.48042	0.3759	0.41384	0.20827	0.30732	0.31409	0.31484	0.44193	0.25316	0.2253	0.28772	0.32299	0.29704	0.39275	0.25838	0.36121	0.45339	0.36792	0.32974	0.44559	0.35533	0.27685	0.31494	0.39173	0.35961	0.33265	0.26575
1355.1	0.25849	0.42729	0.37357	0.32691	0.41784	0.4215	0.36047	0.40037	0.46301	0.48103	0.39255	0.41841	0.21434	0.32529	0.30803	0.32294	0.43577	0.24938	0.22378	0.29797	0.31763	0.29542	0.40216	0.26944	0.35438	0.46711	0.36975	0.33115	0.43677	0.35797	0.27551	0.31928	0.38675	0.37367	0.34335	0.26369
1356	0.27662	0.43509	0.36459	0.334	0.4093	0.41786	0.36927	0.40723	0.47146	0.49564	0.39081	0.43197	0.22005	0.33698	0.29406	0.34295	0.42628	0.26587	0.23535	0.30337	0.31752	0.29995	0.39248	0.2842	0.36101	0.46511	0.38027	0.34643	0.43841	0.35182	0.27433	0.31381	0.37589	0.37658	0.35269	0.26862
1356.9	0.27229	0.43661	0.36715	0.32313	0.40786	0.43205	0.37675	0.39837	0.46472	0.48046	0.39527	0.42194	0.21545	0.34819	0.29199	0.33629	0.42026	0.25549	0.23049	0.28998	0.29179	0.27946	0.39603	0.27736	0.34717	0.45572	0.36862	0.33093	0.42362	0.34635	0.27876	0.3041	0.35787	0.36475	0.35879	0.26173
1357.8	0.28193	0.45656	0.3724	0.33649	0.39904	0.43516	0.39201	0.39126	0.46886	0.47422	0.37579	0.42217	0.21886	0.35207	0.30976	0.34257	0.41873	0.28245	0.24118	0.30353	0.30101	0.27678	0.38434	0.2814	0.35928	0.47177	0.36997	0.33157	0.43833	0.36106	0.30411	0.31117	0.36539	0.36299	0.36688	0.2642
1358.6	0.28263	0.45778	0.37503	0.33097	0.36992	0.4364	0.39037	0.39593	0.47003	0.47633	0.36102	0.40761	0.22676	0.37482	0.31182	0.33776	0.40239	0.26109	0.2471	0.31017	0.28842	0.27214	0.37311	0.2756	0.32173	0.46442	0.37074	0.33497	0.43806	0.34722	0.31337	0.30158	0.36017	0.3563	0.35359	0.2714
1359.5	0.29366	0.46091	0.3842	0.32924	0.39068	0.45988	0.38766	0.41581	0.50534	0.47099	0.36611	0.40794	0.23875	0.37149	0.32441	0.33879	0.39712	0.27414	0.2488	0.30936	0.30481	0.27874	0.3804	0.26878	0.33378	0.44827	0.38976	0.34554	0.44146	0.3702	0.3122	0.29343	0.37557	0.34646	0.36121	0.26757
1360.4	0.28035	0.45306	0.3887	0.32626	0.39915	0.45409	0.37607	0.403	0.49245	0.45476	0.3633	0.39545	0.2431	0.34776	0.33741	0.31354	0.37085	0.26392	0.23753	0.30808	0.30843	0.27158	0.38828	0.26148	0.33565	0.43039	0.37617	0.34466	0.44234	0.36526	0.30256	0.29752	0.38349	0.3313	0.36465	0.2682
1361.3	0.28437	0.45429	0.39242	0.3417	0.40347	0.45071	0.37882	0.41885	0.50635	0.46812	0.37626	0.40457	0.23966	0.33479	0.34985	0.32124	0.36814	0.27576	0.23837	0.32754	0.33455	0.28693	0.38182	0.26434	0.34865	0.42636	0.39228	0.35794	0.45811	0.36856	0.3103	0.31032	0.39722	0.35067	0.37245	0.27367
1362.1	0.28928	0.45819	0.38551	0.33505	0.40351	0.46103	0.36767	0.42025	0.50727	0.47936	0.3895	0.40912	0.25072	0.34626	0.34661	0.3157	0.36201	0.27968	0.24406	0.33531	0.3457	0.29704	0.38996	0.2682	0.34905	0.43857	0.39399	0.34573	0.459	0.37229	0.305	0.32438	0.39485	0.36339	0.3691	0.28173
1363	0.29642	0.47136	0.37748	0.33999	0.42313	0.45161	0.3805	0.4263	0.49884	0.47305	0.39934	0.41178	0.25909	0.34126	0.34691	0.30739	0.36424	0.30141	0.25211	0.33265	0.35677	0.31516	0.38667	0.25261	0.37464	0.44149	0.37393	0.35115	0.46772	0.3704	0.32312	0.32611	0.40723	0.36003	0.38165	0.27061
1363.9	0.29452	0.47251	0.37982	0.33348	0.41522	0.43452	0.3875	0.41039	0.47519	0.4779	0.394	0.40388	0.26299	0.35882	0.35312	0.30155	0.36129	0.3005	0.25555	0.31516	0.34577	0.31065	0.37568	0.25417	0.37277	0.45682	0.35732	0.3441	0.46238	0.35544	0.3298	0.3314	0.41397	0.35049	0.37708	0.27443
1364.8	0.28765	0.4832	0.37054	0.32429	0.40751	0.43957	0.37029	0.40901	0.46878	0.47487	0.3865	0.39225	0.25702	0.37384	0.35161	0.32857	0.36523	0.29114	0.26266	0.31431	0.33474	0.30955	0.37136	0.24563	0.34029	0.46078	0.35258	0.33555	0.44695	0.36164	0.33125	0.31191	0.39585	0.33044	0.36737	0.26486
1365.6	0.30506	0.51043	0.3756	0.33339	0.41485	0.45377	0.3771	0.39969	0.47465	0.47747	0.38156	0.40248	0.27373	0.40351	0.34392	0.33871	0.37886	0.29649	0.27562	0.30513	0.33791	0.30251	0.369	0.25606	0.3441	0.46887	0.34497	0.34342	0.44327	0.37139	0.32892	0.30251	0.39492	0.3184	0.37456	0.27407
1366.5	0.29938	0.50602	0.36332	0.32651	0.4269	0.44246	0.38114	0.39273	0.46857	0.45313	0.37462	0.39273	0.27572	0.40739	0.32962	0.34112	0.37984	0.28522	0.27118	0.29679	0.33508	0.29144	0.35976	0.24541	0.32647	0.45887	0.31749	0.35811	0.42051	0.35707	0.32689	0.28442	0.37421	0.30426	0.37739	0.2724
1367.4	0.28799	0.48998	0.36155	0.32567	0.42595	0.44916	0.36804	0.37886	0.48075	0.45603	0.36593	0.38946	0.26604	0.41025	0.33401	0.34346	0.37983	0.28529	0.2762	0.30003	0.34633	0.28374	0.36722	0.25721	0.32109	0.44766	0.323	0.33827	0.40803	0.36367	0.32304	0.27825	0.35999	0.31589	0.37879	0.2749
1368.2	0.28723	0.47572	0.348	0.31371	0.41581	0.45181	0.36629	0.36274	0.47568	0.44376	0.35073	0.38305	0.25369	0.39148	0.32576	0.31896	0.37526	0.2866	0.28124	0.30083	0.3374	0.27948	0.35674	0.26491	0.29848	0.4178	0.32592	0.31807	0.40393	0.36034	0.32254	0.26135	0.3535	0.31951	0.36428	0.26954
1369.1	0.29506	0.46951	0.3596	0.3225	0.42262	0.45952	0.37609	0.3595	0.47341	0.45501	0.34771	0.39162	0.27244	0.39484	0.33782	0.30831	0.36613	0.29914	0.29068	0.29908	0.33907	0.28119	0.35528	0.26958	0.31211	0.41826	0.33741	0.31733	0.40405	0.35999	0.33186	0.27197	0.35839	0.34154	0.37447	0.27986
1370	0.27798	0.45213	0.34015	0.31406	0.39899	0.45986	0.35966	0.34753	0.46221	0.46288	0.33198	0.38144	0.27271	0.3817	0.33675	0.29618	0.35358	0.30018	0.29832	0.31188	0.33684	0.29592	0.3457	0.2554	0.29908	0.41467	0.34136	0.30754	0.40333	0.35435	0.34482	0.27878	0.36341	0.34327	0.35837	0.27843
1370.9	0.27728	0.45743	0.33267	0.31281	0.38601	0.46086	0.34084	0.33388	0.45186	0.46241	0.32437	0.37161	0.28597	0.39225	0.34833	0.29894	0.34375	0.31109	0.29158	0.30458	0.3281	0.29685	0.34709	0.25752	0.30255	0.41136	0.35942	0.2998	0.40748	0.35064	0.33197	0.26969	0.37036	0.34078	0.36343	0.2767
1371.7	0.29002	0.47443	0.32611	0.31529	0.39042	0.44373	0.33185	0.3309	0.43954	0.44818	0.31664	0.37066	0.29645	0.39515	0.35116	0.31366	0.34531	0.31338	0.29221	0.31349	0.31412	0.30441	0.33252	0.25884	0.2945	0.41943	0.36217	0.31492	0.40164	0.34973	0.32986	0.27611	0.3653	0.34593	0.363	0.28943
1372.6	0.30112	0.4944	0.32223	0.33693	0.3923	0.44989	0.31803	0.32493	0.44607	0.45317	0.32603	0.38476	0.31755	0.4219	0.35741	0.35105	0.34459	0.30574	0.30397	0.31312	0.3319	0.31195	0.33855	0.26707	0.31462	0.44813	0.36794	0.33431	0.4035	0.35058	0.33313	0.28664	0.36418	0.35368	0.37511	0.30209
1373.5	0.31331	0.50016	0.31592	0.35121	0.40544	0.44934	0.31428	0.32007	0.4452	0.4443	0.32737	0.37319	0.32489	0.45492	0.37228	0.37036	0.36405	0.32593	0.3102	0.32472	0.33976	0.30414	0.34409	0.27074	0.31112	0.45306	0.37228	0.34598	0.40368	0.36759	0.32698	0.29957	0.36958	0.3493	0.36866	0.30831
1374.3	0.31961	0.50931	0.31733	0.34009	0.42288	0.43432	0.31721	0.30064	0.42658	0.42206	0.32533	0.36513	0.33353	0.49017	0.39285	0.36864	0.36163	0.31664	0.31024	0.31241	0.3323	0.28171	0.35157	0.27837	0.32336	0.45842	0.37095	0.33752	0.39176	0.36488	0.31737	0.28905	0.34798	0.34213	0.36041	0.30308
1375.2	0.32909	0.49679	0.32779	0.34051	0.42206	0.43408	0.31296	0.29797	0.41599	0.42872	0.31385	0.35773	0.32714	0.47382	0.40484	0.37393	0.36269	0.30012	0.31505	0.31682	0.33699	0.28259	0.34024	0.27527	0.31468	0.44506	0.36404	0.34271	0.37504	0.35253	0.31936	0.28494	0.33737	0.33172	0.35401	0.30193
1376.1	0.33576	0.48182	0.34781	0.34215	0.41222	0.4518	0.31535	0.29364	0.41235	0.43113	0.31717	0.34347	0.34051	0.48458	0.42419	0.3702	0.35878	0.30796	0.32562	0.29777	0.34751	0.2747	0.3515	0.27857	0.31935	0.45319	0.3707	0.33539	0.37196	0.35466	0.30805	0.28706	0.35332	0.32951	0.36963	0.29065
1377	0.33819	0.4821	0.35446	0.34203	0.41908	0.43325	0.31937	0.29935	0.4221	0.43352	0.30141	0.32417	0.3432	0.48675	0.43452	0.36451	0.35888	0.32254	0.32494	0.30386	0.34155	0.2664	0.35427	0.26965	0.31764	0.45445	0.35628	0.33917	0.36973	0.34927	0.31594	0.29653	0.34956	0.3196	0.3766	0.28566
1377.8	0.3277	0.46384	0.3461	0.33064	0.39845	0.41489	0.30692	0.29466	0.40921	0.41821	0.29199	0.32412	0.34824	0.47739	0.42541	0.3542	0.33255	0.30437	0.31325	0.29492	0.32201	0.26518	0.32868	0.27129	0.32677	0.44435	0.33645	0.31758	0.35767	0.32361	0.31286	0.29403	0.33877	0.31293	0.36796	0.28134
1378.7	0.33692	0.45268	0.36227	0.33236	0.39531	0.41431	0.30381	0.29501	0.41368	0.42052	0.29336	0.32759	0.36986	0.45932	0.43652	0.37256	0.32961	0.30509	0.31568	0.28978	0.32859	0.27881	0.32814	0.28093	0.3219	0.42378	0.34234	0.32105	0.35197	0.31809	0.32277	0.29874	0.3523	0.32237	0.3829	0.28514
1379.6	0.34266	0.46256	0.36867	0.33727	0.40769	0.42408	0.31845	0.30598	0.42384	0.42255	0.32027	0.33123	0.38635	0.48553	0.45171	0.37908	0.33815	0.32704	0.32045	0.3082	0.3215	0.28607	0.35461	0.29378	0.33434	0.42384	0.35209	0.32393	0.35964	0.33036	0.33742	0.30957	0.36084	0.34127	0.39858	0.29317
1380.4	0.34079	0.45288	0.34408	0.33448	0.40391	0.41	0.30866	0.28954	0.41581	0.42845	0.32328	0.3359	0.3952	0.4919	0.46014	0.39159	0.33803	0.32605	0.30625	0.31337	0.31858	0.2884	0.3562	0.27627	0.33597	0.41796	0.34437	0.32496	0.3449	0.32215	0.3343	0.30227	0.34948	0.32948	0.38396	0.29706
1381.3	0.34018	0.45068	0.35136	0.33605	0.4092	0.42626	0.31457	0.28763	0.39832	0.4156	0.3383	0.34276	0.40364	0.50098	0.4742	0.39397	0.33525	0.31913	0.31492	0.31678	0.33519	0.30585	0.37833	0.27556	0.34906	0.40841	0.36007	0.32327	0.34884	0.32539	0.33377	0.29836	0.36295	0.34588	0.38612	0.29958
1382.2	0.35972	0.45635	0.35565	0.33141	0.42179	0.42389	0.31881	0.29049	0.3935	0.43516	0.34286	0.34214	0.40303	0.50156	0.48403	0.39663	0.36258	0.33154	0.32111	0.31457	0.32986	0.31645	0.38259	0.27447	0.33504	0.41364	0.37625	0.33122	0.34842	0.32817	0.34576	0.29304	0.37184	0.36544	0.38463	0.30193
1383	0.35707	0.44635	0.34302	0.32534	0.42264	0.42224	0.30955	0.29465	0.38291	0.43779	0.32847	0.33012	0.40397	0.49733	0.47066	0.37026	0.36772	0.34365	0.30474	0.32162	0.31386	0.29695	0.37222	0.27252	0.33444	0.41678	0.3692	0.3315	0.34146	0.32974	0.32451	0.29866	0.36293	0.35816	0.37731	0.29323
1383.9	0.35164	0.418	0.34086	0.32767	0.41118	0.40938	0.30438	0.27906	0.37042	0.4385	0.3134	0.32255	0.40937	0.48353	0.46964	0.37266	0.35608	0.34777	0.31535	0.2925	0.31584	0.28742	0.36548	0.26544	0.32749	0.41401	0.37639	0.32069	0.33877	0.33242	0.3195	0.2928	0.36846	0.35022	0.37158	0.28536
1384.8	0.35285	0.41077	0.35144	0.32057	0.41795	0.41407	0.29734	0.27888	0.37657	0.43066	0.29536	0.31936	0.40505	0.46645	0.46603	0.37067	0.34476	0.34375	0.30769	0.2949	0.31253	0.28325	0.36031	0.27814	0.31632	0.40337	0.39071	0.32246	0.35819	0.33702	0.33249	0.28745	0.37044	0.34757	0.36236	0.284
1385.7	0.3542	0.4174	0.34661	0.30871	0.41143	0.40863	0.30003	0.282	0.38453	0.43212	0.29223	0.30668	0.42485	0.47917	0.45263	0.37993	0.34712	0.34878	0.31965	0.30526	0.30194	0.27162	0.35076	0.28563	0.30554	0.41616	0.37449	0.32188	0.35378	0.34617	0.33671	0.29842	0.36693	0.35272	0.37446	0.29401
1386.5	0.34978	0.39998	0.34071	0.29155	0.40104	0.40138	0.28213	0.27109	0.39787	0.42417	0.29216	0.30234	0.43529	0.48352	0.45161	0.37595	0.33192	0.34053	0.31926	0.29705	0.32448	0.25574	0.35782	0.27844	0.31389	0.40983	0.35825	0.31552	0.34243	0.34803	0.32309	0.2927	0.36488	0.32916	0.38284	0.28705
1387.4	0.35926	0.40357	0.3449	0.29368	0.39206	0.4121	0.27089	0.26071	0.40228	0.41367	0.30573	0.31284	0.42831	0.50488	0.44804	0.39321	0.32958	0.34624	0.33357	0.2952	0.34647	0.26626	0.37398	0.2887	0.30932	0.41942	0.35495	0.32013	0.34909	0.35256	0.33207	0.29454	0.37852	0.33593	0.39206	0.30762
1388.3	0.3768	0.41632	0.32848	0.2805	0.37935	0.39429	0.26441	0.25532	0.39742	0.39748	0.29745	0.30705	0.43261	0.51035	0.43642	0.38733	0.33701	0.32738	0.32433	0.30114	0.34377	0.25398	0.36092	0.29398	0.30766	0.42369	0.34828	0.31702	0.34743	0.34095	0.34049	0.30372	0.37523	0.32603	0.39282	0.31262
1389.1	0.38069	0.41893	0.33808	0.28634	0.37562	0.38195	0.27167	0.25621	0.39195	0.39085	0.29758	0.31451	0.43159	0.50498	0.42596	0.37967	0.34113	0.32363	0.32626	0.29702	0.34601	0.24856	0.36168	0.31311	0.30856	0.42882	0.33419	0.30922	0.34812	0.33718	0.33473	0.31707	0.37695	0.32887	0.39282	0.32037
1390	0.39221	0.39942	0.31812	0.27946	0.35511	0.37787	0.26057	0.24953	0.3628	0.38902	0.2766	0.31052	0.42074	0.49607	0.41663	0.36718	0.33119	0.32102	0.30837	0.28376	0.32325	0.25058	0.33508	0.30577	0.30904	0.41615	0.32586	0.31165	0.32153	0.32096	0.32834	0.30105	0.3655	0.31398	0.37172	0.31127
1390.9	0.40483	0.42482	0.31258	0.28653	0.35059	0.39332	0.26517	0.25006	0.35272	0.39961	0.28503	0.31176	0.42012	0.49603	0.40258	0.36837	0.33453	0.31756	0.30117	0.27642	0.31498	0.27592	0.34185	0.32699	0.30692	0.42749	0.32647	0.30805	0.33867	0.31578	0.342	0.30895	0.3607	0.3301	0.37974	0.31464
1391.7	0.40185	0.41156	0.30618	0.27099	0.34419	0.36793	0.25252	0.25174	0.34766	0.39251	0.27009	0.29287	0.41089	0.47663	0.39283	0.35956	0.33583	0.29846	0.29231	0.27328	0.28893	0.28044	0.32487	0.31672	0.29987	0.40896	0.31944	0.29143	0.32738	0.30733	0.33785	0.30354	0.3447	0.3317	0.37473	0.30108
1392.6	0.41363	0.42584	0.32446	0.26173	0.3471	0.39287	0.25751	0.25319	0.34395	0.39165	0.27903	0.29147	0.39719	0.47866	0.39674	0.35282	0.3378	0.30433	0.30774	0.27744	0.28542	0.27813	0.33525	0.32193	0.30672	0.40911	0.3117	0.29356	0.33506	0.30847	0.31972	0.30856	0.34899	0.34172	0.3718	0.29947
1393.5	0.42182	0.41996	0.32375	0.24734	0.34149	0.3899	0.26209	0.24173	0.34288	0.39103	0.2813	0.29041	0.40495	0.50802	0.39329	0.35552	0.34793	0.29157	0.32619	0.27567	0.29863	0.2768	0.32366	0.33305	0.3145	0.41615	0.31424	0.2984	0.33169	0.30397	0.33216	0.30045	0.3628	0.34692	0.37469	0.30412
1394.3	0.42083	0.44116	0.34303	0.25443	0.34945	0.40223	0.26084	0.24028	0.35906	0.38162	0.29807	0.30057	0.40435	0.50597	0.40388	0.35673	0.34733	0.29153	0.33452	0.27828	0.32597	0.27017	0.33786	0.36942	0.31112	0.4356	0.33069	0.29797	0.36935	0.304	0.33239	0.31311	0.36197	0.33996	0.38395	0.3173
1395.2	0.43309	0.44869	0.36705	0.25732	0.34684	0.40054	0.26054	0.22609	0.35209	0.38378	0.28871	0.29493	0.39942	0.50476	0.4056	0.34174	0.34868	0.29275	0.32185	0.28699	0.32705	0.26051	0.32834	0.36052	0.32222	0.43802	0.3296	0.30876	0.37701	0.30332	0.33019	0.29968	0.36942	0.34519	0.37324	0.32469
1396.1	0.44433	0.45498	0.37015	0.2678	0.32854	0.39465	0.26561	0.23783	0.35388	0.37621	0.29982	0.30773	0.40045	0.51102	0.40023	0.34993	0.33647	0.28974	0.31603	0.28277	0.32827	0.25272	0.33476	0.36939	0.31283	0.44466	0.32586	0.33044	0.3777	0.29539	0.327	0.29442	0.36678	0.34439	0.37323	0.31589
1396.9	0.42857	0.44618	0.36226	0.26911	0.32199	0.37345	0.25647	0.23323	0.35245	0.37749	0.30056	0.32062	0.40375	0.49058	0.39559	0.36	0.32573	0.27258	0.29881	0.27229	0.3337	0.26418	0.33675	0.38688	0.30052	0.43619	0.32153	0.32949	0.36648	0.29606	0.3397	0.28857	0.35639	0.34589	0.36615	0.32152
1397.8	0.42908	0.45912	0.35084	0.27726	0.30576	0.37753	0.2374	0.23382	0.34871	0.37379	0.32448	0.30711	0.38692	0.4742	0.3856	0.3614	0.29905	0.28592	0.28039	0.26835	0.32251	0.25696	0.34374	0.37661	0.29677	0.43036	0.31533	0.33045	0.3414	0.29319	0.31019	0.29467	0.33523	0.33799	0.37271	0.30965
1398.7	0.433	0.43652	0.34337	0.2597	0.30733	0.36465	0.23096	0.2357	0.35069	0.37019	0.32841	0.29305	0.37828	0.46124	0.3572	0.35969	0.30351	0.28694	0.26812	0.2508	0.30844	0.25992	0.34693	0.35148	0.29924	0.39908	0.30066	0.32408	0.31819	0.30021	0.30191	0.28612	0.33276	0.34178	0.3584	0.30209
1399.5	0.411	0.40607	0.31709	0.25609	0.30016	0.35267	0.24026	0.25483	0.34989	0.34887	0.32219	0.2962	0.38133	0.42936	0.34103	0.38379	0.30731	0.2639	0.28106	0.25462	0.29881	0.25341	0.34826	0.35345	0.27841	0.37717	0.28671	0.31593	0.30014	0.29231	0.30372	0.30069	0.32678	0.32241	0.35702	0.29119
1400.4	0.40781	0.39438	0.30635	0.25559	0.30408	0.3524	0.25258	0.24211	0.35074	0.36432	0.32203	0.29281	0.38799	0.41605	0.34925	0.36804	0.3039	0.26694	0.29297	0.25774	0.31114	0.25806	0.34593	0.35426	0.28346	0.37594	0.28048	0.30935	0.29536	0.29351	0.29644	0.30521	0.34328	0.31777	0.35673	0.30387
1401.3	0.39211	0.36818	0.30641	0.25097	0.30041	0.33664	0.23341	0.23804	0.33498	0.35035	0.31332	0.2851	0.38449	0.40426	0.32429	0.33663	0.29788	0.26342	0.28092	0.24959	0.29835	0.2432	0.30992	0.33671	0.27404	0.37689	0.27631	0.30255	0.28629	0.27726	0.27818	0.29099	0.33845	0.29803	0.34992	0.30374
1402.1	0.39032	0.35203	0.30061	0.24667	0.30978	0.33426	0.24646	0.25154	0.33422	0.3541	0.2889	0.28569	0.39543	0.39785	0.31467	0.32393	0.31857	0.26312	0.284	0.25218	0.30515	0.24767	0.30549	0.33563	0.26994	0.37009	0.26939	0.30484	0.30274	0.28459	0.29316	0.28805	0.34789	0.30257	0.33928	0.31356
1403	0.37934	0.34301	0.30503	0.25468	0.29676	0.3267	0.23237	0.25189	0.32955	0.35906	0.28698	0.28948	0.39467	0.38568	0.33441	0.32219	0.30497	0.27622	0.27797	0.27137	0.31248	0.25584	0.29884	0.35048	0.26896	0.37852	0.27086	0.30128	0.28652	0.2894	0.28894	0.28634	0.35318	0.30589	0.34655	0.32157
1403.9	0.37366	0.33942	0.30805	0.2465	0.28536	0.3319	0.23429	0.25518	0.33698	0.36781	0.29237	0.2802	0.37489	0.38947	0.32807	0.31177	0.28527	0.29929	0.27971	0.28199	0.32193	0.24648	0.30325	0.35661	0.27626	0.36802	0.2779	0.30765	0.26992	0.30522	0.2833	0.27651	0.35239	0.31552	0.33561	0.33294
1404.7	0.35459	0.33819	0.31233	0.24143	0.30188	0.35587	0.24318	0.26144	0.32758	0.36225	0.29292	0.27272	0.35223	0.39279	0.32311	0.30981	0.29643	0.30601	0.26829	0.2767	0.32243	0.2407	0.31991	0.34824	0.27583	0.35751	0.27857	0.29544	0.29041	0.30813	0.29116	0.27843	0.32853	0.31501	0.32834	0.33441
1405.6	0.35276	0.33116	0.3061	0.25549	0.30474	0.38417	0.25572	0.27037	0.33929	0.35744	0.28346	0.26939	0.34428	0.39866	0.33141	0.33345	0.30731	0.34348	0.27754	0.30035	0.3351	0.26227	0.35859	0.34499	0.28944	0.36092	0.28839	0.30965	0.29873	0.3141	0.29935	0.28902	0.3303	0.32648	0.32464	0.32781
1406.5	0.32963	0.32029	0.30784	0.24511	0.28509	0.3674	0.23323	0.2697	0.31242	0.34539	0.29189	0.26165	0.31371	0.37399	0.3435	0.32374	0.28838	0.32626	0.27536	0.28861	0.30553	0.25847	0.36062	0.32101	0.27204	0.33349	0.28156	0.29101	0.26921	0.29036	0.28319	0.28496	0.30028	0.32063	0.32643	0.31285
1407.3	0.30292	0.31713	0.29275	0.23138	0.27849	0.36484	0.2442	0.25648	0.29706	0.34208	0.27871	0.25747	0.29459	0.37251	0.33185	0.30918	0.27967	0.29672	0.27365	0.27393	0.29607	0.25765	0.35382	0.29992	0.23803	0.31701	0.27229	0.2936	0.27223	0.26265	0.28653	0.27878	0.27924	0.30873	0.3187	0.29677
1408.2	0.28751	0.30368	0.28941	0.23377	0.28515	0.35372	0.23378	0.23789	0.28815	0.32174	0.2626	0.26245	0.28159	0.36656	0.33999	0.27642	0.27949	0.28538	0.26284	0.25751	0.28002	0.2553	0.33058	0.28538	0.23178	0.32865	0.28088	0.28745	0.28503	0.24787	0.27402	0.27715	0.266	0.29924	0.31291	0.28736
1409.1	0.2727	0.27745	0.26217	0.22427	0.24947	0.30568	0.21563	0.22037	0.27031	0.30428	0.23148	0.25393	0.27475	0.33069	0.31567	0.25246	0.26064	0.25699	0.24659	0.23695	0.26298	0.24263	0.29645	0.26388	0.21304	0.31364	0.26028	0.28231	0.25473	0.21972	0.25531	0.24593	0.25673	0.28016	0.29916	0.27479
1409.9	0.26743	0.29888	0.25777	0.21193	0.24443	0.2774	0.21214	0.21345	0.27053	0.30059	0.25105	0.25039	0.26014	0.34845	0.32722	0.23483	0.24559	0.21982	0.25396	0.21583	0.26002	0.23189	0.28198	0.24943	0.20675	0.31508	0.26614	0.27618	0.24591	0.20659	0.24291	0.23082	0.23663	0.27738	0.30172	0.26564
1410.8	0.2571	0.29374	0.25311	0.22969	0.26745	0.27467	0.22673	0.20901	0.28754	0.29879	0.23191	0.25053	0.26697	0.35864	0.3175	0.23767	0.25005	0.21793	0.26511	0.23037	0.27877	0.23621	0.27535	0.25016	0.21046	0.33204	0.25721	0.29152	0.26031	0.21626	0.24577	0.22745	0.24611	0.27597	0.29173	0.27406
1411.7	0.24355	0.26334	0.22235	0.22633	0.24421	0.2554	0.21516	0.20416	0.27913	0.27441	0.23122	0.24252	0.24991	0.3276	0.29279	0.22365	0.24427	0.20985	0.25779	0.21564	0.2738	0.21881	0.27302	0.23269	0.20926	0.32244	0.23411	0.27447	0.23359	0.19398	0.23076	0.21386	0.24352	0.26513	0.28759	0.27385
1412.5	0.23551	0.26629	0.2116	0.22644	0.23968	0.25197	0.20981	0.19897	0.27037	0.2718	0.22652	0.23354	0.24174	0.33296	0.28822	0.2469	0.24122	0.20725	0.24862	0.20724	0.28013	0.22265	0.28061	0.21709	0.20119	0.3231	0.21791	0.27016	0.22185	0.18068	0.22462	0.21532	0.24888	0.26549	0.27695	0.27447
1413.4	0.22546	0.26778	0.21873	0.23227	0.24342	0.27353	0.20845	0.20312	0.26846	0.26829	0.24511	0.23571	0.24201	0.34723	0.30468	0.27454	0.24162	0.22649	0.25605	0.21696	0.29936	0.24683	0.28948	0.21173	0.21629	0.32893	0.23543	0.26854	0.19915	0.1966	0.2352	0.23607	0.25722	0.2668	0.27845	0.27477
1414.2	0.21574	0.2488	0.2108	0.22769	0.23506	0.26909	0.20476	0.19658	0.25713	0.26784	0.22993	0.23133	0.23518	0.32547	0.29106	0.27319	0.24288	0.23699	0.23376	0.217	0.28654	0.23503	0.27038	0.2001	0.21207	0.31839	0.22686	0.25408	0.1996	0.19757	0.23729	0.22571	0.26753	0.25999	0.27427	0.28061
1415.1	0.19744	0.23695	0.20264	0.20591	0.20106	0.26468	0.18947	0.19154	0.24796	0.24272	0.21927	0.22749	0.21967	0.31328	0.28369	0.27545	0.23005	0.23074	0.21958	0.19228	0.26864	0.22803	0.24653	0.17645	0.19568	0.30714	0.23015	0.22839	0.17559	0.17774	0.22891	0.21386	0.27058	0.24199	0.26866	0.27827
1416	0.19476	0.25534	0.22342	0.20802	0.20557	0.26631	0.17977	0.19414	0.24181	0.25101	0.20167	0.22701	0.23263	0.35139	0.31384	0.27762	0.23522	0.24264	0.21627	0.20299	0.26225	0.24086	0.23468	0.16721	0.20138	0.326	0.25805	0.22201	0.1858	0.20476	0.22566	0.21751	0.26869	0.25157	0.25799	0.27107
1416.9	0.18196	0.24703	0.22375	0.18516	0.19121	0.25034	0.17536	0.1922	0.23662	0.23755	0.20762	0.21647	0.23446	0.3375	0.31699	0.26319	0.22582	0.23174	0.23971	0.19822	0.25283	0.226	0.2222	0.15036	0.18396	0.31903	0.24319	0.21336	0.16683	0.21838	0.22155	0.20343	0.24726	0.23013	0.26779	0.26266
1417.7	0.1736	0.2366	0.2199	0.16859	0.18094	0.24518	0.16412	0.18845	0.23946	0.23084	0.19281	0.20894	0.22243	0.32537	0.32139	0.24742	0.21658	0.22842	0.24049	0.20429	0.23738	0.20825	0.21442	0.13388	0.16274	0.3088	0.23675	0.21401	0.16341	0.21195	0.21701	0.18298	0.23914	0.21726	0.25681	0.26284
1418.6	0.15767	0.21856	0.21986	0.16435	0.18373	0.24438	0.15109	0.19268	0.23743	0.2271	0.18425	0.20966	0.22814	0.32985	0.33038	0.2543	0.22179	0.22888	0.23733	0.21132	0.23179	0.20002	0.22582	0.14007	0.15047	0.30116	0.22742	0.21812	0.14055	0.23336	0.21449	0.1977	0.22984	0.20854	0.25135	0.26603
1419.4	0.15562	0.21754	0.20878	0.1529	0.18915	0.22986	0.15398	0.18289	0.21789	0.22085	0.191	0.20371	0.22511	0.3306	0.33736	0.23941	0.22439	0.2362	0.23386	0.21757	0.22638	0.19717	0.22795	0.14383	0.15694	0.29655	0.21362	0.21496	0.13402	0.24495	0.21673	0.19674	0.20742	0.20173	0.24999	0.25407
1420.3	0.15784	0.20629	0.2019	0.14231	0.19506	0.2243	0.14724	0.17646	0.22322	0.2107	0.18637	0.19668	0.22804	0.3216	0.33479	0.23817	0.2338	0.22717	0.2386	0.21029	0.22212	0.18589	0.21778	0.14651	0.14681	0.28104	0.19548	0.21081	0.12322	0.24848	0.2145	0.20413	0.21311	0.19318	0.24192	0.25126
1421.2	0.15628	0.19218	0.19828	0.15825	0.19526	0.22228	0.14989	0.18437	0.22016	0.208	0.17381	0.20293	0.23122	0.3419	0.344	0.24519	0.22632	0.23968	0.22482	0.21582	0.21811	0.18384	0.21226	0.14321	0.1584	0.27554	0.19934	0.20792	0.13216	0.24569	0.21415	0.20588	0.21382	0.18492	0.23187	0.24819
1422	0.16782	0.20152	0.21149	0.154	0.21137	0.22253	0.15634	0.18865	0.23427	0.21413	0.18362	0.20926	0.23679	0.35888	0.35514	0.2397	0.23607	0.2508	0.2349	0.2081	0.20591	0.18013	0.20343	0.15306	0.1789	0.28372	0.20756	0.19455	0.12945	0.25439	0.21153	0.22439	0.22675	0.19055	0.2393	0.2452
1422.9	0.16744	0.20969	0.20661	0.14251	0.2045	0.22134	0.14778	0.18594	0.22079	0.21064	0.18973	0.19548	0.23182	0.3579	0.33417	0.22156	0.22476	0.25066	0.23397	0.18773	0.2009	0.18751	0.18054	0.13336	0.17326	0.28356	0.18991	0.17531	0.12151	0.22537	0.19383	0.2118	0.22659	0.18241	0.23433	0.23089
1423.8	0.17222	0.21325	0.20498	0.15414	0.20403	0.23329	0.14699	0.17799	0.23861	0.22057	0.19264	0.20926	0.23989	0.38573	0.33376	0.24178	0.22103	0.25266	0.25181	0.18632	0.20208	0.18163	0.17611	0.15057	0.17941	0.28408	0.19062	0.18905	0.13323	0.22139	0.19469	0.22012	0.23675	0.18236	0.22995	0.25216
1424.6	0.16506	0.20433	0.19891	0.16471	0.20503	0.23734	0.15471	0.17311	0.22582	0.21269	0.21145	0.21199	0.22624	0.37917	0.32075	0.25267	0.20876	0.25368	0.25222	0.18245	0.20228	0.16962	0.17533	0.1363	0.1772	0.27809	0.18964	0.20095	0.13386	0.20902	0.18013	0.20032	0.22277	0.17195	0.24048	0.26646
1425.5	0.16744	0.22177	0.18801	0.16071	0.20496	0.24449	0.13295	0.16321	0.23003	0.2062	0.21879	0.20647	0.22898	0.36437	0.31695	0.25575	0.21558	0.25802	0.24442	0.17265	0.21163	0.17043	0.17122	0.13949	0.15492	0.27562	0.19354	0.20417	0.123	0.18919	0.17474	0.19312	0.22106	0.18092	0.2501	0.27288
1426.3	0.14705	0.21823	0.18154	0.16488	0.20097	0.22692	0.11556	0.15983	0.21609	0.20283	0.21763	0.21275	0.22363	0.36691	0.28724	0.25595	0.20399	0.23467	0.22182	0.17171	0.22699	0.16992	0.17123	0.12775	0.13781	0.27905	0.17912	0.20966	0.1422	0.17192	0.16036	0.18296	0.20006	0.17941	0.24168	0.27123
1427.2	0.14755	0.21459	0.18828	0.18697	0.19906	0.22434	0.12119	0.16532	0.22228	0.18844	0.20794	0.23159	0.23436	0.36131	0.31409	0.26627	0.20402	0.23108	0.22962	0.18493	0.22699	0.16101	0.17349	0.12262	0.13909	0.26352	0.19412	0.23392	0.16001	0.1769	0.16222	0.19	0.18553	0.17824	0.24467	0.28558
1428.1	0.15025	0.2243	0.20011	0.18611	0.21013	0.2292	0.12629	0.1797	0.21071	0.2009	0.22293	0.23211	0.24355	0.36056	0.30889	0.24464	0.21287	0.23536	0.21677	0.19583	0.22265	0.17177	0.18901	0.10348	0.1261	0.27481	0.20839	0.22267	0.1651	0.18742	0.17376	0.18884	0.17362	0.19213	0.253	0.28544
1428.9	0.15132	0.2346	0.21612	0.18544	0.20612	0.2219	0.12199	0.18096	0.21593	0.21556	0.20741	0.22995	0.24332	0.35762	0.31977	0.23609	0.21238	0.22908	0.19827	0.19057	0.20994	0.17113	0.18869	0.09801	0.12807	0.27444	0.2068	0.21962	0.16478	0.17268	0.18889	0.19253	0.1678	0.18825	0.23357	0.27572
1429.8	0.14948	0.22729	0.23055	0.16374	0.21166	0.2189	0.12891	0.18731	0.20066	0.2319	0.19871	0.21975	0.23052	0.3368	0.31335	0.21628	0.21642	0.21545	0.19452	0.2002	0.18572	0.18399	0.17982	0.083566	0.13438	0.25237	0.20546	0.20946	0.18149	0.18779	0.19294	0.20759	0.15212	0.18756	0.21861	0.27756
1430.7	0.14848	0.23827	0.22865	0.17736	0.21621	0.23696	0.14445	0.18286	0.18914	0.23282	0.19655	0.21589	0.24004	0.31965	0.31985	0.22869	0.21832	0.23831	0.19988	0.19725	0.15965	0.18294	0.17062	0.084219	0.13259	0.23032	0.20206	0.21956	0.18063	0.19923	0.19305	0.20191	0.14697	0.17615	0.22542	0.2792
1431.5	0.14754	0.23958	0.22262	0.16375	0.22388	0.23722	0.13831	0.18463	0.19054	0.2442	0.1942	0.20716	0.21801	0.30805	0.29185	0.22352	0.21101	0.22858	0.18615	0.21207	0.15566	0.1914	0.15102	0.081752	0.12329	0.22418	0.19841	0.19507	0.18151	0.19428	0.19798	0.20854	0.14439	0.17338	0.21226	0.27756
1432.4	0.15261	0.25317	0.21261	0.16538	0.21787	0.23871	0.12927	0.19784	0.19496	0.22642	0.18685	0.21184	0.19383	0.2815	0.28404	0.21851	0.20166	0.21271	0.17088	0.20751	0.15152	0.17835	0.13419	0.094456	0.13047	0.21483	0.18468	0.21146	0.18337	0.18708	0.17603	0.21309	0.14783	0.16362	0.20612	0.27899
1433.2	0.13883	0.25006	0.20416	0.15903	0.22223	0.24612	0.13304	0.2091	0.19015	0.21633	0.19865	0.21455	0.18759	0.26809	0.25389	0.19925	0.19149	0.20135	0.17657	0.21633	0.15595	0.17477	0.12934	0.098778	0.12147	0.20296	0.17835	0.21269	0.16915	0.19304	0.17117	0.22669	0.13938	0.15852	0.21502	0.28238
1434.1	0.12346	0.23992	0.19325	0.18021	0.2165	0.2497	0.12986	0.20487	0.18406	0.20998	0.20571	0.22359	0.1814	0.26615	0.22581	0.18329	0.1734	0.20128	0.17185	0.19397	0.15946	0.15456	0.14001	0.088308	0.11405	0.20163	0.16846	0.2214	0.13776	0.1705	0.16851	0.21104	0.14765	0.1507	0.22974	0.27968
1434.9	0.12357	0.23386	0.21293	0.16578	0.21012	0.23743	0.12209	0.20611	0.19035	0.21147	0.19944	0.21362	0.16778	0.24667	0.21887	0.15009	0.17269	0.17936	0.15965	0.19245	0.1591	0.14987	0.13182	0.079275	0.10622	0.20707	0.17747	0.21258	0.12057	0.15796	0.16422	0.2104	0.14931	0.16602	0.22299	0.27978
1435.8	0.11524	0.2436	0.22381	0.17645	0.20391	0.22253	0.12851	0.18856	0.20066	0.21518	0.20236	0.2118	0.16469	0.25185	0.22016	0.1332	0.16351	0.16135	0.15505	0.1653	0.1637	0.15508	0.15451	0.081271	0.10958	0.23066	0.17831	0.22206	0.10553	0.14281	0.15952	0.19005	0.14946	0.1692	0.22918	0.2806
1436.7	0.1062	0.23368	0.23735	0.16841	0.20011	0.21452	0.12194	0.16904	0.20962	0.22523	0.19642	0.20025	0.16693	0.23734	0.21896	0.13246	0.15228	0.16334	0.15119	0.16378	0.17404	0.15641	0.14947	0.064328	0.10669	0.22918	0.19212	0.2165	0.085745	0.12481	0.15283	0.1817	0.13818	0.16688	0.22922	0.27096
1437.5	0.10911	0.22556	0.24506	0.17439	0.197	0.19568	0.13139	0.16161	0.21078	0.23397	0.18413	0.19518	0.164	0.20973	0.20996	0.13747	0.14805	0.15467	0.13912	0.15511	0.16081	0.1575	0.13799	0.059059	0.10329	0.22909	0.19407	0.21144	0.080777	0.10922	0.15532	0.17174	0.14342	0.16862	0.22553	0.26396
1438.4	0.12623	0.23664	0.26523	0.17375	0.19991	0.19205	0.13957	0.15428	0.22129	0.2463	0.19047	0.19266	0.156	0.21344	0.21897	0.14959	0.15236	0.13979	0.13234	0.16896	0.15933	0.16991	0.12764	0.075752	0.10665	0.24373	0.21072	0.21031	0.081213	0.11891	0.14071	0.173	0.14528	0.17327	0.21393	0.26507
1439.3	0.13929	0.23286	0.25779	0.19163	0.2129	0.19879	0.14907	0.15975	0.21757	0.23973	0.19439	0.19707	0.14108	0.19413	0.21354	0.15406	0.14005	0.12428	0.13039	0.17572	0.15705	0.16783	0.14194	0.076665	0.10519	0.24521	0.21351	0.20755	0.082379	0.11789	0.15127	0.17204	0.14356	0.1629	0.21675	0.27623
1440.1	0.15081	0.22476	0.26733	0.18704	0.22774	0.21608	0.16222	0.16548	0.21183	0.24069	0.19823	0.19381	0.13627	0.17972	0.21429	0.16609	0.14334	0.14433	0.12972	0.18407	0.14633	0.15133	0.13332	0.075081	0.10708	0.23874	0.23363	0.20779	0.098342	0.13316	0.15961	0.18181	0.15076	0.17482	0.22693	0.27269
1441	0.14568	0.21372	0.27954	0.19764	0.23753	0.20047	0.16617	0.15904	0.19826	0.23166	0.197	0.18994	0.13058	0.17187	0.21032	0.16883	0.14803	0.11598	0.11903	0.18741	0.13804	0.14422	0.12897	0.069205	0.095211	0.23306	0.22055	0.19943	0.10319	0.1365	0.17526	0.18442	0.15485	0.16998	0.22396	0.26195
1441.8	0.15124	0.23182	0.28371	0.20254	0.2493	0.22098	0.15119	0.15937	0.21239	0.22242	0.21141	0.1871	0.1268	0.1889	0.21534	0.16656	0.1466	0.12454	0.10949	0.19738	0.14984	0.13972	0.1501	0.074186	0.10929	0.25465	0.22831	0.20951	0.11728	0.15381	0.15935	0.18447	0.16365	0.17125	0.2314	0.25903
1442.7	0.14074	0.23107	0.28511	0.2037	0.25579	0.21632	0.15249	0.16772	0.22244	0.21387	0.20682	0.1933	0.13848	0.16633	0.22675	0.15851	0.15094	0.11251	0.1108	0.20332	0.15931	0.13308	0.16512	0.067417	0.11486	0.24457	0.23361	0.20742	0.12789	0.1468	0.17874	0.19252	0.16525	0.17304	0.24769	0.25981
1443.6	0.13047	0.23419	0.28802	0.18987	0.24493	0.21248	0.14756	0.1663	0.2282	0.21138	0.2065	0.18671	0.14748	0.16046	0.21982	0.16525	0.16136	0.1009	0.11169	0.18781	0.16758	0.12949	0.17302	0.071564	0.11356	0.24105	0.22709	0.20968	0.12373	0.14506	0.17592	0.19166	0.15908	0.17877	0.24886	0.24132
1444.4	0.12083	0.23781	0.28023	0.18468	0.23477	0.20797	0.14044	0.16304	0.22766	0.20964	0.19907	0.18287	0.15597	0.15743	0.20273	0.15045	0.16595	0.083093	0.10407	0.18414	0.16554	0.1392	0.18323	0.071795	0.11431	0.23978	0.20418	0.19839	0.1127	0.13219	0.16983	0.18621	0.15331	0.15156	0.24403	0.22945
1445.3	0.13477	0.23028	0.28183	0.18192	0.23742	0.21989	0.15287	0.17042	0.23701	0.22707	0.19132	0.18457	0.15636	0.15006	0.20654	0.14715	0.16252	0.090795	0.10464	0.17508	0.16797	0.14733	0.19461	0.07768	0.1267	0.25041	0.22442	0.20618	0.11554	0.13278	0.15883	0.18706	0.16195	0.1621	0.24224	0.2351
1446.1	0.13366	0.22472	0.28634	0.16696	0.23139	0.20958	0.15303	0.16319	0.22186	0.23648	0.18355	0.18075	0.15385	0.151	0.19579	0.1406	0.16959	0.089661	0.10243	0.15583	0.16091	0.1437	0.17977	0.068486	0.11466	0.23929	0.22175	0.19631	0.119	0.11626	0.16633	0.18328	0.14532	0.16966	0.23949	0.23709
1447	0.13847	0.23373	0.29722	0.1799	0.22326	0.21511	0.15545	0.17041	0.21353	0.2424	0.18227	0.17276	0.15459	0.15974	0.18747	0.14743	0.16215	0.099332	0.089748	0.15311	0.15773	0.1526	0.17786	0.083111	0.12288	0.24627	0.21925	0.20571	0.12626	0.11829	0.16127	0.19231	0.14261	0.17196	0.22361	0.23165
1447.8	0.13341	0.23299	0.29296	0.18701	0.21542	0.21095	0.17454	0.17593	0.19951	0.23865	0.17305	0.17518	0.14842	0.16931	0.18433	0.13925	0.14848	0.12197	0.10749	0.16643	0.14872	0.15334	0.16994	0.086837	0.12976	0.23837	0.21718	0.20542	0.13825	0.11871	0.16816	0.21132	0.13508	0.15744	0.22047	0.23368
1448.7	0.13579	0.22432	0.30776	0.18819	0.21195	0.2039	0.18135	0.1786	0.19514	0.24928	0.17887	0.18283	0.14321	0.15815	0.20261	0.12827	0.14156	0.12391	0.11541	0.15288	0.14708	0.1538	0.17161	0.10133	0.12037	0.24032	0.23131	0.20997	0.14261	0.12378	0.17393	0.21442	0.13559	0.18025	0.22943	0.24498
1449.6	0.13473	0.25381	0.30859	0.20001	0.2003	0.20771	0.17966	0.17662	0.19764	0.2501	0.18708	0.18091	0.14312	0.17428	0.19061	0.12158	0.15541	0.13349	0.11491	0.15058	0.1458	0.16479	0.17478	0.097466	0.12855	0.25164	0.21852	0.20661	0.15738	0.12366	0.18317	0.20836	0.13083	0.17657	0.23422	0.25037
1450.4	0.1377	0.25799	0.31965	0.20241	0.1867	0.20527	0.19917	0.18783	0.20821	0.25229	0.18304	0.18512	0.13522	0.16492	0.19584	0.10801	0.1457	0.1243	0.11669	0.16304	0.15469	0.17946	0.17315	0.10297	0.13634	0.24881	0.22266	0.19852	0.15505	0.1358	0.19672	0.21145	0.13691	0.17913	0.23674	0.25383
1451.3	0.15352	0.2795	0.325	0.20707	0.20727	0.20478	0.21741	0.1857	0.21198	0.24507	0.19376	0.19364	0.13806	0.17045	0.20555	0.11305	0.15953	0.13406	0.13099	0.17619	0.15992	0.17372	0.1753	0.11322	0.14645	0.27868	0.21847	0.19566	0.1674	0.13642	0.19847	0.20196	0.14003	0.17524	0.26044	0.27348
1452.1	0.15997	0.28957	0.34035	0.20868	0.2014	0.20535	0.19891	0.16684	0.22037	0.25334	0.20108	0.18281	0.13472	0.17934	0.21778	0.11499	0.14988	0.12852	0.1102	0.16356	0.16962	0.16714	0.17282	0.10654	0.14085	0.30152	0.21987	0.18453	0.16055	0.12771	0.18796	0.18904	0.15122	0.17071	0.26363	0.27451
1453	0.15531	0.31194	0.32575	0.21178	0.19857	0.22393	0.19024	0.17241	0.22685	0.25447	0.20731	0.1729	0.12015	0.18693	0.20431	0.12702	0.15335	0.11836	0.11047	0.17796	0.1719	0.16377	0.16824	0.097565	0.15146	0.30309	0.19866	0.18114	0.15974	0.13971	0.187	0.20395	0.15951	0.16916	0.24997	0.26457
1453.9	0.14411	0.30773	0.31869	0.19776	0.2111	0.23313	0.19694	0.1836	0.21734	0.24564	0.21484	0.17409	0.12249	0.19422	0.20105	0.12123	0.15032	0.12333	0.12172	0.18846	0.16657	0.14836	0.17416	0.10953	0.14586	0.30151	0.19585	0.18673	0.15392	0.1337	0.19362	0.21288	0.15645	0.15461	0.24842	0.27025
1454.7	0.14513	0.31538	0.30152	0.20051	0.2253	0.23988	0.18156	0.18081	0.19719	0.24278	0.2166	0.16998	0.13018	0.1926	0.20416	0.13902	0.16272	0.12788	0.12283	0.17983	0.14988	0.14768	0.17171	0.12052	0.14462	0.30699	0.18818	0.18571	0.16115	0.12168	0.17783	0.21141	0.15232	0.15252	0.24211	0.26174
1455.6	0.1404	0.30577	0.29378	0.18047	0.21487	0.23687	0.16579	0.17847	0.19429	0.24504	0.19858	0.1656	0.12223	0.2061	0.20028	0.13148	0.16529	0.121	0.11065	0.16138	0.14261	0.15381	0.1671	0.11888	0.13806	0.2884	0.18691	0.18868	0.15692	0.11737	0.17284	0.20642	0.15297	0.15022	0.21653	0.25075
1456.4	0.15062	0.30472	0.29475	0.17587	0.22781	0.24679	0.16802	0.20441	0.20175	0.25298	0.20208	0.17635	0.1273	0.20662	0.20201	0.14541	0.18029	0.13303	0.11148	0.17359	0.1466	0.1683	0.16126	0.1271	0.14672	0.28082	0.19093	0.20374	0.16671	0.12348	0.1836	0.21732	0.15925	0.1627	0.2175	0.25056
1457.3	0.16882	0.29433	0.29681	0.18191	0.25359	0.22792	0.17113	0.21578	0.18598	0.25158	0.19402	0.18449	0.13707	0.18976	0.18983	0.15357	0.18078	0.14151	0.10971	0.18049	0.14761	0.1803	0.15354	0.13243	0.14734	0.27314	0.20501	0.21278	0.16758	0.11676	0.17894	0.20641	0.15353	0.15644	0.22141	0.25875
1458.1	0.17363	0.30534	0.30662	0.19117	0.24787	0.2182	0.16536	0.21455	0.18279	0.25548	0.18513	0.17811	0.12884	0.17775	0.1987	0.16459	0.16992	0.13484	0.099728	0.16978	0.15461	0.18355	0.12804	0.12296	0.13505	0.25902	0.21813	0.20836	0.16162	0.1164	0.15757	0.19577	0.1668	0.17843	0.21887	0.23505
1459	0.18276	0.31252	0.31648	0.20041	0.2521	0.22261	0.1784	0.22527	0.21328	0.27303	0.1879	0.18061	0.12194	0.19503	0.20472	0.17583	0.17604	0.14174	0.12158	0.1915	0.18427	0.20266	0.14024	0.12387	0.13983	0.26367	0.22408	0.22329	0.18036	0.13057	0.16784	0.20436	0.19198	0.19396	0.2236	0.22987
1459.9	0.18441	0.3125	0.30228	0.20386	0.24611	0.22618	0.18377	0.22834	0.21711	0.26192	0.20995	0.18127	0.1109	0.18422	0.18887	0.17941	0.15935	0.14147	0.12645	0.19531	0.16979	0.1943	0.14808	0.11616	0.13504	0.2612	0.21702	0.20792	0.16137	0.14097	0.17668	0.20284	0.19165	0.18916	0.22637	0.22594
1460.7	0.17217	0.30967	0.28125	0.20637	0.23845	0.22122	0.19285	0.21842	0.20981	0.25367	0.20001	0.17465	0.10448	0.17722	0.18602	0.14793	0.16249	0.12649	0.13285	0.19349	0.1659	0.19157	0.13883	0.12195	0.12215	0.26276	0.20544	0.19994	0.1629	0.14221	0.16238	0.19548	0.1869	0.1929	0.22492	0.22545
1461.6	0.16747	0.32909	0.29155	0.2071	0.21667	0.23084	0.20007	0.21441	0.22428	0.26014	0.20683	0.16381	0.099352	0.18562	0.20409	0.1525	0.16835	0.12472	0.13963	0.19089	0.18072	0.18187	0.13574	0.12425	0.1267	0.26885	0.21874	0.20698	0.16712	0.14018	0.16474	0.19521	0.1984	0.19969	0.22382	0.21205
1462.4	0.17589	0.33002	0.28542	0.2034	0.22835	0.24352	0.20512	0.21561	0.24229	0.26929	0.21794	0.1792	0.095831	0.17892	0.21693	0.14538	0.17041	0.12132	0.14877	0.1845	0.17777	0.19052	0.14409	0.14315	0.13758	0.27279	0.21604	0.2107	0.17402	0.15016	0.17266	0.19758	0.19811	0.19293	0.22108	0.21953
1463.3	0.18354	0.34453	0.28036	0.19691	0.23158	0.24976	0.20412	0.21786	0.22752	0.26488	0.22578	0.18778	0.10268	0.17882	0.22618	0.14236	0.15944	0.11883	0.14719	0.18069	0.16322	0.16686	0.15475	0.14565	0.13846	0.2746	0.21653	0.21315	0.16513	0.15309	0.17012	0.19718	0.18788	0.17903	0.23231	0.22976
1464.1	0.17778	0.34463	0.29226	0.19528	0.2387	0.2533	0.20493	0.21483	0.22863	0.27706	0.2163	0.18407	0.11154	0.17013	0.22423	0.13325	0.16127	0.11402	0.15146	0.17699	0.16671	0.16304	0.15131	0.1447	0.1242	0.26956	0.20857	0.21471	0.17331	0.14546	0.15028	0.20096	0.1908	0.18095	0.2403	0.21483
1465	0.18776	0.37003	0.29767	0.18774	0.26008	0.26972	0.20251	0.22665	0.24685	0.28981	0.22626	0.19238	0.11758	0.19204	0.22152	0.14037	0.15957	0.10456	0.14439	0.18167	0.1615	0.16077	0.16202	0.14386	0.13631	0.27361	0.22161	0.21311	0.1621	0.14521	0.15716	0.19699	0.19626	0.1726	0.2365	0.21366
1465.8	0.19489	0.36633	0.28309	0.17712	0.27221	0.27702	0.20322	0.23151	0.25853	0.2844	0.2271	0.19955	0.11975	0.20565	0.21064	0.12239	0.15094	0.10395	0.13051	0.18496	0.16594	0.1672	0.17808	0.14774	0.12986	0.26889	0.19605	0.20069	0.16821	0.14463	0.1527	0.1934	0.18844	0.1685	0.23518	0.21685
1466.7	0.19755	0.35659	0.27382	0.18178	0.27624	0.27606	0.20678	0.25248	0.26915	0.27229	0.22255	0.18887	0.12516	0.21278	0.20086	0.12178	0.15512	0.097483	0.13713	0.21556	0.17463	0.15583	0.18533	0.12871	0.13217	0.26832	0.18282	0.20023	0.16003	0.14393	0.15898	0.20278	0.18946	0.1596	0.2467	0.21362
1467.5	0.19143	0.34586	0.27625	0.18588	0.27753	0.28415	0.2105	0.26563	0.27341	0.27229	0.22508	0.18617	0.11617	0.20703	0.1935	0.11981	0.15739	0.092554	0.13097	0.22085	0.18328	0.14979	0.17084	0.1116	0.12662	0.27241	0.17422	0.19189	0.14682	0.13714	0.16856	0.20369	0.18927	0.1466	0.23075	0.20587
1468.4	0.18762	0.35341	0.26832	0.18181	0.28065	0.28673	0.1956	0.27654	0.2861	0.2894	0.22902	0.19252	0.11282	0.20954	0.20365	0.13151	0.1555	0.095378	0.12795	0.22098	0.20561	0.15353	0.16179	0.10866	0.13313	0.28622	0.18472	0.19595	0.15036	0.12584	0.16646	0.20846	0.18908	0.158	0.22797	0.20721
1469.3	0.17692	0.34429	0.26501	0.18655	0.26237	0.26815	0.18949	0.26897	0.27158	0.29105	0.22812	0.19199	0.10597	0.19363	0.20007	0.13813	0.15095	0.10006	0.13154	0.21384	0.19693	0.15298	0.16296	0.1053	0.13383	0.28744	0.17693	0.18879	0.14559	0.11924	0.16548	0.21087	0.17404	0.17024	0.23092	0.19266
1470.1	0.1736	0.35693	0.26666	0.2078	0.27168	0.27096	0.18841	0.27148	0.2734	0.31081	0.22778	0.20509	0.10846	0.20734	0.22326	0.15909	0.16391	0.10987	0.14738	0.2154	0.20094	0.15203	0.16937	0.10624	0.13314	0.30048	0.187	0.20236	0.14772	0.11979	0.17046	0.21002	0.18642	0.18095	0.24277	0.18953
1471	0.16596	0.35097	0.26313	0.20355	0.26405	0.26454	0.1836	0.25148	0.26579	0.32478	0.23595	0.20833	0.11416	0.20726	0.23045	0.16714	0.14692	0.11634	0.12839	0.18813	0.20165	0.15912	0.1604	0.11174	0.12775	0.29355	0.18789	0.20154	0.15178	0.11258	0.16326	0.20042	0.17017	0.19211	0.23401	0.17697
1471.8	0.17089	0.34914	0.25526	0.1953	0.26353	0.25422	0.18873	0.24152	0.26038	0.31566	0.2301	0.21743	0.11909	0.19821	0.23599	0.15694	0.15796	0.12217	0.13077	0.18303	0.18651	0.1639	0.15606	0.12932	0.12455	0.29266	0.19021	0.1951	0.16073	0.11343	0.15553	0.19965	0.17248	0.19929	0.23324	0.17704
1472.7	0.16152	0.32906	0.23643	0.18725	0.236	0.2509	0.20069	0.23335	0.24593	0.2962	0.21446	0.21902	0.10801	0.19041	0.2146	0.14379	0.14189	0.11436	0.12403	0.17469	0.16015	0.15586	0.14739	0.14138	0.10845	0.26069	0.15452	0.19103	0.14282	0.11771	0.15389	0.18293	0.15612	0.18112	0.22103	0.17488
1473.5	0.17678	0.32326	0.24226	0.19803	0.25867	0.28084	0.22026	0.25418	0.27047	0.30596	0.22977	0.23406	0.12274	0.20442	0.23366	0.15382	0.15484	0.14141	0.12434	0.18627	0.1812	0.16406	0.16779	0.15771	0.11086	0.26813	0.16791	0.21424	0.16516	0.13539	0.15793	0.19032	0.17577	0.18438	0.22842	0.18462
1474.4	0.16546	0.31134	0.23663	0.17557	0.25984	0.28413	0.21309	0.24827	0.26378	0.29071	0.22128	0.22421	0.12114	0.20479	0.2274	0.1388	0.14931	0.13432	0.10717	0.17423	0.15661	0.15524	0.15147	0.15525	0.096545	0.25494	0.15504	0.20243	0.1624	0.14203	0.14317	0.19399	0.15881	0.17928	0.20988	0.17914
1475.2	0.15879	0.32176	0.21988	0.15854	0.24326	0.27612	0.22291	0.24732	0.25068	0.28906	0.20855	0.21149	0.11336	0.21214	0.22083	0.12275	0.14659	0.12978	0.10721	0.17034	0.14202	0.14246	0.15494	0.15431	0.085395	0.26406	0.15358	0.1929	0.15409	0.14257	0.15085	0.18563	0.16099	0.18508	0.2076	0.17972
1476.1	0.14669	0.32109	0.22109	0.16843	0.25271	0.26086	0.20288	0.24194	0.25255	0.29379	0.206	0.20226	0.11408	0.21672	0.22145	0.11681	0.13591	0.10937	0.096416	0.15536	0.14047	0.14979	0.16032	0.14391	0.084905	0.26473	0.15763	0.19709	0.16039	0.13943	0.14834	0.16816	0.14606	0.19027	0.21046	0.17761
1476.9	0.15919	0.33199	0.23351	0.1792	0.29634	0.26421	0.20929	0.25256	0.25948	0.31562	0.23252	0.21055	0.12055	0.22177	0.25313	0.11929	0.16007	0.12137	0.11061	0.18046	0.14543	0.16249	0.18128	0.15187	0.093365	0.28852	0.19064	0.2014	0.18332	0.1572	0.15982	0.18095	0.15729	0.20675	0.22708	0.17989
1477.8	0.15775	0.3284	0.22138	0.17318	0.293	0.23494	0.20707	0.24724	0.23478	0.31343	0.2269	0.20189	0.121	0.22713	0.23868	0.12839	0.15301	0.1012	0.12445	0.17845	0.15013	0.16395	0.17502	0.12646	0.086736	0.28806	0.18769	0.19043	0.17687	0.14454	0.16837	0.18533	0.15483	0.20672	0.22651	0.16812
1478.7	0.16276	0.32772	0.22078	0.18284	0.2867	0.24399	0.22597	0.25107	0.23565	0.323	0.24267	0.21053	0.12861	0.22905	0.23973	0.13569	0.14383	0.098264	0.13859	0.19856	0.16838	0.1738	0.18114	0.13391	0.10252	0.2969	0.20982	0.19805	0.17899	0.14731	0.17978	0.19407	0.16051	0.20467	0.24334	0.16539
1479.5	0.1596	0.30425	0.22003	0.18548	0.28507	0.24398	0.20213	0.25311	0.24065	0.32344	0.24707	0.22318	0.12054	0.22418	0.21515	0.14847	0.1415	0.08602	0.14005	0.20879	0.17353	0.17605	0.18403	0.13289	0.099702	0.28826	0.189	0.19778	0.16636	0.1528	0.16165	0.19745	0.16632	0.18615	0.2411	0.1536
1480.4	0.16678	0.31307	0.22734	0.18933	0.29346	0.26651	0.22023	0.25832	0.25498	0.34241	0.26368	0.24101	0.13228	0.251	0.23409	0.17283	0.15698	0.10726	0.15193	0.22113	0.19513	0.18158	0.2005	0.15411	0.10986	0.2966	0.20378	0.20107	0.16667	0.16367	0.17073	0.21458	0.18276	0.20996	0.24632	0.16567
1481.2	0.17088	0.31911	0.22772	0.19589	0.27455	0.26442	0.20933	0.24439	0.25946	0.33379	0.2475	0.23426	0.13618	0.2773	0.23279	0.18614	0.15945	0.11809	0.15185	0.21351	0.21588	0.18373	0.18508	0.14217	0.1183	0.30296	0.21136	0.20337	0.1692	0.16838	0.17884	0.211	0.18287	0.20369	0.22838	0.16403
1482.1	0.17547	0.31255	0.2227	0.17732	0.27104	0.27877	0.20282	0.22584	0.26108	0.3319	0.24102	0.23209	0.12667	0.27781	0.24494	0.18241	0.16851	0.1262	0.14156	0.20536	0.20597	0.17558	0.17388	0.15988	0.12668	0.29706	0.19439	0.2012	0.17797	0.18485	0.1625	0.19536	0.18307	0.19343	0.22337	0.16759
1482.9	0.1733	0.31566	0.21182	0.17203	0.25422	0.2667	0.18659	0.21763	0.25583	0.3331	0.23494	0.22176	0.11261	0.28518	0.23256	0.18925	0.16305	0.12455	0.14207	0.20179	0.19346	0.17157	0.16592	0.1473	0.12202	0.29898	0.17894	0.20187	0.16464	0.17774	0.15709	0.18361	0.17775	0.18426	0.21492	0.16959
1483.8	0.1785	0.33139	0.23645	0.18683	0.28035	0.29169	0.18859	0.22363	0.25977	0.35044	0.22729	0.22397	0.13696	0.28314	0.28109	0.1929	0.1943	0.1585	0.15448	0.2134	0.21116	0.18391	0.17468	0.15737	0.14718	0.30854	0.20872	0.22225	0.19883	0.20629	0.17217	0.19197	0.18313	0.19869	0.21598	0.18201
1484.6	0.15982	0.31079	0.20061	0.17057	0.25787	0.26985	0.1633	0.20609	0.23847	0.32979	0.20559	0.19643	0.12276	0.24223	0.2473	0.18314	0.17488	0.13783	0.14016	0.18791	0.18713	0.17488	0.14874	0.1217	0.13847	0.2905	0.1743	0.22032	0.18996	0.19543	0.15186	0.1737	0.16948	0.15874	0.20506	0.15232
1485.5	0.15786	0.30892	0.19365	0.17836	0.26336	0.26881	0.17578	0.20512	0.24639	0.33717	0.19946	0.19179	0.12937	0.24299	0.25116	0.19433	0.16759	0.1354	0.14874	0.18268	0.18192	0.17421	0.16241	0.11381	0.13971	0.29724	0.16675	0.22871	0.18312	0.18855	0.16221	0.16508	0.16887	0.15904	0.2135	0.15076
1486.3	0.15802	0.30674	0.20385	0.18761	0.2551	0.25572	0.17051	0.20302	0.24558	0.33157	0.18482	0.18502	0.13769	0.23583	0.2533	0.18881	0.16549	0.1225	0.15291	0.17964	0.19276	0.1671	0.17521	0.10795	0.13287	0.30211	0.17822	0.23506	0.17851	0.19665	0.16702	0.16616	0.1647	0.15036	0.21295	0.14612
1487.2	0.16408	0.3039	0.21031	0.19912	0.25815	0.25249	0.16639	0.2069	0.23902	0.32681	0.18341	0.18562	0.14217	0.23735	0.26808	0.18656	0.17038	0.13403	0.15092	0.17166	0.20757	0.17072	0.18622	0.11464	0.13328	0.30303	0.18248	0.24192	0.17819	0.20295	0.16666	0.17031	0.15989	0.15675	0.21113	0.14051
1488	0.168	0.30397	0.20211	0.19385	0.24089	0.23874	0.16722	0.21474	0.21739	0.30913	0.18141	0.17347	0.12806	0.23809	0.25394	0.19621	0.1733	0.12682	0.14475	0.16952	0.19688	0.16397	0.17296	0.1094	0.12596	0.30119	0.18836	0.22657	0.17012	0.18775	0.16374	0.17111	0.14477	0.14749	0.20575	0.13675
1488.9	0.18638	0.32556	0.2178	0.20326	0.24603	0.25053	0.18516	0.21725	0.22663	0.31671	0.19182	0.18971	0.12956	0.27788	0.266	0.21128	0.18522	0.16305	0.15818	0.18666	0.21304	0.17069	0.1916	0.12843	0.13738	0.32921	0.21069	0.23683	0.16513	0.20152	0.16967	0.18308	0.14476	0.15655	0.20927	0.15665
1489.8	0.1871	0.32988	0.2231	0.18649	0.24687	0.23939	0.17658	0.22131	0.21401	0.31212	0.19103	0.18123	0.1383	0.28341	0.26782	0.19908	0.20731	0.14271	0.15397	0.18779	0.20209	0.17712	0.18152	0.12472	0.14098	0.3347	0.22571	0.23259	0.17992	0.20186	0.16229	0.19902	0.1444	0.1629	0.21704	0.1529
1490.6	0.18752	0.33522	0.22048	0.20251	0.24419	0.25923	0.18284	0.23821	0.21713	0.32158	0.20655	0.17109	0.13397	0.2941	0.26371	0.22077	0.20469	0.15348	0.15435	0.19856	0.19422	0.19318	0.1736	0.11717	0.14163	0.32642	0.22595	0.2337	0.18661	0.19453	0.15866	0.20441	0.1461	0.1733	0.21666	0.16327
1491.5	0.18784	0.3428	0.21834	0.19627	0.24941	0.25318	0.18357	0.22742	0.22467	0.32089	0.20985	0.17358	0.13699	0.28449	0.25704	0.22214	0.21035	0.1587	0.15835	0.1934	0.19105	0.18863	0.16949	0.10684	0.13632	0.33632	0.22251	0.22036	0.1984	0.19563	0.1574	0.2045	0.15781	0.17276	0.21165	0.17571
1492.3	0.19113	0.33942	0.21701	0.18679	0.2417	0.24093	0.18833	0.20903	0.22649	0.31658	0.2084	0.16682	0.1336	0.26787	0.24196	0.21192	0.19153	0.14625	0.15943	0.18372	0.18807	0.17691	0.17075	0.09064	0.12458	0.34062	0.21132	0.21496	0.18832	0.17657	0.14684	0.20124	0.1687	0.16158	0.21579	0.17111
1493.2	0.17692	0.33946	0.21824	0.17809	0.23375	0.23085	0.18081	0.22022	0.23174	0.31144	0.19344	0.14859	0.13842	0.25598	0.24385	0.1807	0.17993	0.11552	0.16665	0.18177	0.17663	0.15196	0.16399	0.075955	0.10998	0.32537	0.20064	0.20393	0.19134	0.15857	0.15398	0.1966	0.1656	0.15272	0.21082	0.15337
1494	0.17439	0.34689	0.23818	0.18157	0.22295	0.25161	0.18331	0.227	0.22596	0.31319	0.20303	0.15184	0.12876	0.24449	0.2559	0.18981	0.17246	0.14236	0.1645	0.18822	0.19989	0.14593	0.17529	0.079788	0.10323	0.31257	0.2134	0.20221	0.18485	0.17294	0.15126	0.19387	0.17262	0.15464	0.21407	0.15298
1494.8	0.16793	0.36621	0.24173	0.17473	0.23178	0.23248	0.18141	0.21805	0.22195	0.31457	0.20553	0.15087	0.13547	0.24578	0.25713	0.1703	0.18259	0.13445	0.15961	0.18919	0.19654	0.1376	0.18778	0.076734	0.11196	0.32651	0.22191	0.20773	0.1759	0.16856	0.14375	0.1882	0.17297	0.1586	0.22228	0.14155
1495.7	0.15387	0.36748	0.24998	0.16332	0.2153	0.23144	0.18968	0.21867	0.21941	0.31851	0.19582	0.14359	0.1389	0.23471	0.25913	0.16938	0.1851	0.12732	0.1548	0.18764	0.18689	0.13136	0.19393	0.0817	0.11965	0.32105	0.22538	0.21375	0.15254	0.16059	0.14709	0.18484	0.17179	0.1618	0.23711	0.14031
1496.5	0.1397	0.36782	0.2611	0.16452	0.22207	0.25509	0.18987	0.21565	0.22153	0.3288	0.19803	0.1572	0.13631	0.25095	0.27333	0.15919	0.18996	0.14194	0.15508	0.18509	0.17862	0.13511	0.20087	0.10242	0.12852	0.31486	0.22933	0.21512	0.15141	0.18006	0.15235	0.1907	0.17485	0.16942	0.23096	0.16203
1497.4	0.14992	0.36693	0.27082	0.18608	0.22094	0.269	0.20452	0.20885	0.22138	0.33459	0.20817	0.16515	0.14496	0.24207	0.28666	0.18896	0.19057	0.15209	0.15978	0.19383	0.19957	0.1471	0.20454	0.11754	0.14218	0.31659	0.25139	0.215	0.15748	0.19938	0.15413	0.20121	0.18199	0.17561	0.24072	0.18197
1498.2	0.16135	0.36354	0.25654	0.19389	0.22934	0.26339	0.21454	0.21127	0.23103	0.34034	0.20105	0.1652	0.1508	0.23353	0.26672	0.1957	0.18207	0.13997	0.15868	0.19667	0.18899	0.14916	0.21113	0.11857	0.15536	0.31315	0.23159	0.21714	0.14963	0.1904	0.15658	0.19681	0.17921	0.17183	0.2408	0.19053
1499.1	0.15418	0.3643	0.25702	0.19973	0.23587	0.27498	0.21968	0.20919	0.2528	0.33993	0.20489	0.17695	0.14714	0.22769	0.28076	0.20159	0.17807	0.16088	0.16924	0.19339	0.20728	0.15679	0.19784	0.13558	0.15763	0.31944	0.23007	0.21209	0.15638	0.20065	0.16242	0.21029	0.18559	0.16792	0.23708	0.20052
1500	0.16542	0.37105	0.25346	0.1982	0.2484	0.28293	0.22406	0.21736	0.26106	0.33765	0.19644	0.18194	0.14277	0.23219	0.28184	0.18618	0.17032	0.16565	0.1827	0.20433	0.22709	0.16779	0.17923	0.14495	0.15975	0.31533	0.23459	0.21192	0.17113	0.21298	0.17439	0.21987	0.19694	0.16153	0.21646	0.20741
1500.8	0.18752	0.39025	0.26344	0.20764	0.25728	0.28211	0.23871	0.22864	0.27071	0.34472	0.20708	0.17813	0.14935	0.24699	0.28943	0.18695	0.18912	0.16879	0.18569	0.21602	0.23155	0.18089	0.19169	0.13971	0.16247	0.33171	0.24337	0.21829	0.20049	0.21068	0.18321	0.21938	0.20647	0.1731	0.21827	0.2087
1501.7	0.1839	0.38409	0.25888	0.18625	0.25246	0.27314	0.22794	0.22565	0.26344	0.33827	0.21458	0.17326	0.13796	0.24307	0.28001	0.15513	0.19475	0.16699	0.17261	0.21265	0.233	0.18222	0.21568	0.13833	0.15664	0.31115	0.2333	0.22572	0.19853	0.20067	0.18349	0.21819	0.20764	0.17889	0.21834	0.19842
1502.5	0.17454	0.40348	0.26716	0.19838	0.25555	0.29207	0.22028	0.22328	0.26153	0.33727	0.21713	0.18286	0.13255	0.25763	0.28751	0.1439	0.19084	0.18424	0.17153	0.22487	0.25162	0.17003	0.20028	0.15131	0.16174	0.32636	0.25114	0.2292	0.21376	0.21657	0.17869	0.22219	0.20833	0.17472	0.21296	0.19959
1503.4	0.16685	0.38839	0.26619	0.18388	0.2282	0.27808	0.19689	0.22327	0.23505	0.31837	0.19682	0.1748	0.12248	0.2366	0.27767	0.1234	0.1674	0.16575	0.15687	0.21553	0.23485	0.15653	0.20268	0.13839	0.14653	0.30397	0.24813	0.2233	0.19369	0.2027	0.17362	0.20392	0.1933	0.16832	0.20674	0.19908
1504.2	0.166	0.39208	0.27501	0.20091	0.22661	0.28681	0.19563	0.22137	0.23211	0.32579	0.20964	0.1706	0.1247	0.22324	0.28654	0.1437	0.18921	0.17255	0.15752	0.21438	0.22522	0.14337	0.23043	0.13536	0.14618	0.30328	0.26685	0.22562	0.20261	0.21088	0.17216	0.20297	0.18208	0.17873	0.22242	0.19778
1505.1	0.14639	0.375	0.25794	0.19847	0.22007	0.27206	0.17541	0.21674	0.23682	0.31213	0.19186	0.16201	0.11237	0.19562	0.27956	0.14255	0.16651	0.1621	0.14637	0.20851	0.239	0.12561	0.21827	0.13715	0.14147	0.27542	0.25782	0.21981	0.17551	0.19201	0.16167	0.19147	0.17822	0.17019	0.22832	0.19032
1505.9	0.14926	0.37418	0.27807	0.2136	0.23139	0.27881	0.19593	0.23133	0.24796	0.3165	0.18433	0.16955	0.11332	0.21511	0.29508	0.16393	0.16256	0.16875	0.16714	0.21084	0.24593	0.13016	0.2045	0.15698	0.14752	0.29088	0.27366	0.22381	0.18744	0.19744	0.15841	0.19157	0.19138	0.17277	0.23214	0.20079
1506.7	0.15068	0.35498	0.26727	0.20933	0.21687	0.26259	0.19895	0.23343	0.25301	0.31619	0.17541	0.15938	0.10957	0.21309	0.28118	0.1731	0.17194	0.15826	0.17251	0.18936	0.22842	0.13078	0.21198	0.15502	0.13409	0.27805	0.2532	0.21517	0.18194	0.18003	0.15887	0.19813	0.20168	0.17785	0.22392	0.19673
1507.6	0.16209	0.36203	0.27597	0.22223	0.24841	0.26977	0.21836	0.25013	0.27095	0.34047	0.18755	0.17047	0.118	0.23188	0.27865	0.19332	0.2019	0.16616	0.18218	0.2083	0.23071	0.1438	0.2052	0.17303	0.1408	0.28749	0.25349	0.22105	0.2033	0.19243	0.17708	0.22634	0.2122	0.18858	0.22756	0.20962
1508.4	0.15625	0.33676	0.28163	0.21263	0.24697	0.26035	0.21892	0.25084	0.2623	0.32671	0.17636	0.16362	0.10976	0.2248	0.27049	0.18306	0.18569	0.17027	0.16758	0.19881	0.21632	0.14851	0.1867	0.17086	0.13995	0.27839	0.23292	0.22722	0.19245	0.18372	0.16518	0.21972	0.19957	0.17317	0.22203	0.1961
1509.3	0.16858	0.34637	0.28686	0.23215	0.24918	0.2706	0.2445	0.25819	0.26567	0.33737	0.18081	0.1715	0.12723	0.2492	0.26517	0.20648	0.19433	0.18678	0.18486	0.20955	0.21341	0.1698	0.20249	0.18204	0.15556	0.29913	0.24078	0.23765	0.19841	0.20928	0.17575	0.23386	0.20216	0.17484	0.23215	0.20256
1510.1	0.17631	0.35773	0.29096	0.24483	0.25779	0.2865	0.2431	0.26249	0.26795	0.36779	0.18969	0.1793	0.14015	0.23905	0.26968	0.22942	0.20518	0.19343	0.18386	0.22489	0.21179	0.18594	0.20259	0.17686	0.16354	0.30274	0.24709	0.24193	0.19222	0.2226	0.19491	0.24305	0.21356	0.18004	0.23299	0.21198
1511	0.16424	0.35548	0.29509	0.23761	0.26273	0.27504	0.23704	0.2574	0.26724	0.35737	0.19461	0.18519	0.13618	0.20892	0.28594	0.21572	0.20305	0.18772	0.18693	0.22393	0.21215	0.20093	0.19595	0.17358	0.17283	0.29717	0.25195	0.23786	0.18654	0.2259	0.19887	0.24271	0.2126	0.18372	0.23798	0.21365
1511.8	0.15127	0.35589	0.28634	0.23645	0.24	0.28699	0.23568	0.24513	0.25832	0.35014	0.19149	0.17826	0.12988	0.19765	0.27736	0.21872	0.19906	0.19143	0.17779	0.22068	0.217	0.20079	0.20308	0.17115	0.17629	0.28336	0.25462	0.23488	0.18071	0.21626	0.18121	0.23437	0.20452	0.18373	0.2401	0.20831
1512.7	0.16117	0.37375	0.2921	0.24066	0.2372	0.29397	0.22958	0.25022	0.26978	0.3587	0.20407	0.19817	0.15084	0.21089	0.27723	0.22223	0.20798	0.19586	0.17645	0.22412	0.23887	0.21133	0.2152	0.18133	0.18795	0.28641	0.25292	0.2324	0.18572	0.21949	0.18904	0.23907	0.22873	0.19408	0.24525	0.23175
1513.5	0.16056	0.39314	0.29977	0.24126	0.24482	0.29753	0.22263	0.25177	0.28182	0.36694	0.21539	0.21028	0.15731	0.21678	0.29731	0.22834	0.21939	0.19973	0.17337	0.23514	0.25011	0.21791	0.20536	0.17374	0.18513	0.29546	0.25459	0.24493	0.20346	0.22201	0.18704	0.25277	0.23728	0.19828	0.25242	0.22872
1514.4	0.15065	0.39505	0.28556	0.23474	0.2246	0.28899	0.21841	0.24847	0.26943	0.33358	0.20891	0.21049	0.13959	0.22829	0.28679	0.22103	0.22263	0.20903	0.15227	0.22924	0.23578	0.19843	0.1912	0.16979	0.17752	0.2983	0.24606	0.22903	0.19914	0.22708	0.16841	0.25023	0.22467	0.1869	0.24514	0.21765
1515.2	0.15846	0.39239	0.28133	0.22474	0.23335	0.2876	0.21208	0.25075	0.26559	0.34622	0.2059	0.21307	0.1479	0.2592	0.26953	0.21581	0.22575	0.22511	0.14406	0.23527	0.23347	0.20521	0.20165	0.17566	0.17717	0.30557	0.24202	0.22668	0.196	0.22748	0.17013	0.25579	0.23026	0.19372	0.24625	0.21718
1516.1	0.1814	0.39679	0.27999	0.2245	0.24713	0.26747	0.22081	0.25834	0.25695	0.34606	0.20156	0.22349	0.15999	0.27064	0.28026	0.20212	0.21786	0.21827	0.15718	0.2389	0.22582	0.20761	0.21105	0.17459	0.17059	0.31496	0.23124	0.21741	0.1998	0.22431	0.1901	0.25441	0.22991	0.20184	0.24756	0.21541
1516.9	0.18085	0.39124	0.27297	0.22243	0.26067	0.25477	0.22296	0.25374	0.24445	0.34472	0.1915	0.20797	0.14356	0.26563	0.27434	0.21318	0.20706	0.20315	0.17126	0.2337	0.21518	0.20291	0.20672	0.16748	0.15703	0.31568	0.23963	0.21192	0.19829	0.2188	0.18499	0.24913	0.22316	0.20913	0.24194	0.20168
1517.8	0.18587	0.38167	0.27577	0.21783	0.26395	0.26139	0.23744	0.26131	0.22213	0.33567	0.19131	0.21459	0.14573	0.27171	0.275	0.21195	0.20177	0.21051	0.18152	0.22695	0.21359	0.2033	0.21542	0.17779	0.15728	0.31398	0.23997	0.20396	0.19521	0.23054	0.20162	0.23592	0.22627	0.22425	0.24022	0.20989
1518.6	0.19599	0.37817	0.27762	0.20466	0.27657	0.2426	0.23351	0.25838	0.22754	0.33752	0.18444	0.21213	0.15459	0.24908	0.26297	0.19755	0.19868	0.19725	0.19054	0.22026	0.22743	0.20207	0.21703	0.17997	0.15449	0.30215	0.23259	0.20726	0.19268	0.21042	0.2105	0.23374	0.22567	0.23684	0.2508	0.21506
1519.5	0.19926	0.37751	0.28332	0.22169	0.26914	0.26236	0.24496	0.26381	0.2138	0.34185	0.18655	0.21014	0.15192	0.24991	0.27993	0.21335	0.20711	0.18507	0.19667	0.22771	0.21971	0.19201	0.21879	0.16929	0.16024	0.30092	0.24579	0.20959	0.20312	0.21286	0.20876	0.23466	0.20929	0.23492	0.24895	0.21146
1520.3	0.19274	0.37667	0.29045	0.22941	0.26567	0.27828	0.24905	0.25683	0.22115	0.34753	0.20171	0.21366	0.15362	0.24954	0.27886	0.23155	0.21095	0.19994	0.19961	0.20364	0.23247	0.18942	0.21171	0.16931	0.15909	0.31078	0.26026	0.21719	0.21272	0.23505	0.20411	0.23522	0.22392	0.23175	0.25247	0.2056
1521.1	0.19508	0.37733	0.29399	0.24134	0.26139	0.29412	0.26181	0.26093	0.23823	0.34722	0.21338	0.2379	0.16038	0.25809	0.29286	0.22524	0.22838	0.21165	0.19896	0.21513	0.24438	0.18839	0.22316	0.17883	0.17264	0.31922	0.26578	0.22006	0.22821	0.2339	0.21437	0.24401	0.23589	0.22844	0.25853	0.21899
1522	0.19993	0.37691	0.29462	0.23456	0.25732	0.29505	0.24663	0.25896	0.25005	0.35517	0.22177	0.24169	0.15785	0.25072	0.29958	0.22041	0.22569	0.21166	0.19874	0.20374	0.24798	0.18245	0.22946	0.18278	0.16034	0.31045	0.27271	0.21323	0.22355	0.22764	0.20372	0.24702	0.2292	0.2244	0.25336	0.22404
1522.8	0.19294	0.37291	0.29608	0.25209	0.26572	0.31602	0.25542	0.2666	0.25214	0.37171	0.2444	0.25327	0.15867	0.26396	0.3114	0.23914	0.22828	0.23794	0.20831	0.21146	0.25692	0.20365	0.25715	0.19353	0.15757	0.30359	0.28448	0.21725	0.24028	0.24416	0.19688	0.26174	0.23458	0.23474	0.25591	0.23498
1523.7	0.18803	0.36711	0.30651	0.24645	0.26477	0.32344	0.25802	0.26169	0.26074	0.36898	0.25103	0.26834	0.16231	0.24873	0.30238	0.2387	0.22039	0.24632	0.20474	0.21157	0.26449	0.20466	0.26953	0.19766	0.15597	0.30059	0.27867	0.21565	0.25249	0.2559	0.19022	0.25023	0.23783	0.2295	0.26387	0.25991
1524.5	0.18264	0.36202	0.30198	0.22912	0.25937	0.31634	0.24977	0.25864	0.25281	0.36299	0.24807	0.26636	0.14973	0.2492	0.28794	0.22741	0.22407	0.25238	0.18944	0.22313	0.25287	0.19526	0.27062	0.20006	0.15729	0.28955	0.26817	0.20501	0.24044	0.24206	0.18774	0.2417	0.22385	0.23027	0.26185	0.26948
1525.4	0.1763	0.35016	0.29887	0.22893	0.25183	0.30529	0.2413	0.26004	0.25415	0.37406	0.25073	0.26628	0.15537	0.24422	0.2735	0.2381	0.21072	0.25428	0.18325	0.21323	0.24484	0.19765	0.28147	0.19755	0.154	0.28872	0.25384	0.20413	0.23215	0.24935	0.18268	0.24422	0.21045	0.23649	0.26794	0.26455
1526.2	0.16832	0.3436	0.28553	0.2335	0.25787	0.29821	0.23865	0.26772	0.25441	0.36948	0.24811	0.28073	0.16397	0.23754	0.25941	0.22633	0.21558	0.25565	0.17711	0.22566	0.24308	0.19519	0.27441	0.20492	0.1661	0.2947	0.25602	0.20732	0.24231	0.24754	0.18493	0.25815	0.21011	0.23944	0.2724	0.26944
1527.1	0.17292	0.34426	0.28634	0.22307	0.24908	0.29499	0.2341	0.26648	0.24312	0.36701	0.23601	0.29412	0.1671	0.24564	0.26075	0.21699	0.21232	0.25171	0.16028	0.22471	0.21979	0.18391	0.2693	0.20574	0.17261	0.29383	0.24044	0.20493	0.23768	0.25136	0.18675	0.25367	0.19785	0.24022	0.27077	0.27219
1527.9	0.18051	0.35394	0.27713	0.22729	0.25499	0.27917	0.23715	0.27818	0.24325	0.36647	0.24669	0.30721	0.1662	0.24812	0.27217	0.20592	0.20441	0.266	0.16683	0.22296	0.22193	0.19135	0.26956	0.22097	0.16471	0.3046	0.23587	0.20861	0.22577	0.24394	0.2003	0.25711	0.20586	0.25441	0.26657	0.26317
1528.8	0.1829	0.35548	0.27663	0.23974	0.25264	0.27605	0.23653	0.28668	0.25643	0.38161	0.24403	0.31196	0.17796	0.25512	0.29122	0.22914	0.20723	0.25234	0.16999	0.21909	0.24133	0.21047	0.29138	0.21702	0.17921	0.31141	0.23639	0.22404	0.22572	0.25048	0.20762	0.25987	0.21769	0.26719	0.27194	0.26808
1529.6	0.18031	0.35975	0.27602	0.23563	0.24826	0.27869	0.24561	0.29194	0.24259	0.36505	0.24271	0.31137	0.17334	0.27886	0.30585	0.2295	0.19734	0.2367	0.1766	0.23037	0.24293	0.20298	0.29528	0.23075	0.1761	0.30964	0.24594	0.22391	0.22121	0.25313	0.21535	0.25946	0.21638	0.25824	0.27266	0.27441
1530.5	0.18111	0.35452	0.28129	0.22581	0.24343	0.27197	0.24552	0.28495	0.23452	0.36884	0.24731	0.30708	0.16079	0.27336	0.30136	0.24955	0.1962	0.22842	0.17569	0.21454	0.22554	0.21051	0.32065	0.22988	0.16639	0.30353	0.24613	0.22189	0.21467	0.24359	0.2222	0.2482	0.20378	0.25211	0.2756	0.26925
1531.3	0.17901	0.36571	0.27379	0.23635	0.24917	0.27367	0.23199	0.28599	0.24787	0.37251	0.24741	0.31051	0.16123	0.27042	0.28095	0.25895	0.18678	0.22145	0.18347	0.20653	0.23121	0.22076	0.32009	0.24216	0.16387	0.32456	0.24469	0.22341	0.21423	0.23694	0.22859	0.24268	0.21942	0.25951	0.27746	0.26754
1532.1	0.18777	0.37162	0.28314	0.24049	0.25632	0.28304	0.23114	0.28899	0.25147	0.37981	0.24452	0.33002	0.17889	0.28918	0.26722	0.26819	0.20059	0.22751	0.18604	0.20121	0.23389	0.23002	0.33869	0.26371	0.16583	0.32618	0.2451	0.23835	0.22569	0.24881	0.23451	0.24398	0.22421	0.26968	0.29498	0.2837
1533	0.19042	0.37318	0.30375	0.23512	0.26833	0.29869	0.24353	0.29116	0.25094	0.36396	0.26052	0.3508	0.1772	0.28988	0.26208	0.26172	0.19632	0.24068	0.20065	0.19654	0.22207	0.21146	0.35717	0.2758	0.15813	0.33068	0.25385	0.24155	0.2283	0.25482	0.24519	0.23891	0.22986	0.26161	0.29989	0.28333
1533.8	0.19554	0.3671	0.2961	0.23602	0.28272	0.30527	0.22808	0.2894	0.25779	0.38441	0.25459	0.35739	0.17935	0.28358	0.25005	0.27039	0.19476	0.25212	0.1903	0.20001	0.22775	0.22581	0.34158	0.2699	0.16184	0.33483	0.23587	0.24838	0.23777	0.26261	0.23525	0.24113	0.2403	0.2736	0.30277	0.2757
1534.7	0.20315	0.36518	0.31155	0.24753	0.28666	0.3182	0.23311	0.28954	0.27135	0.39904	0.26702	0.36347	0.19343	0.30335	0.2724	0.27529	0.19853	0.26728	0.19621	0.2078	0.25519	0.23126	0.33669	0.27948	0.18173	0.34698	0.24229	0.25813	0.25574	0.2817	0.2303	0.24521	0.26132	0.29986	0.31647	0.2805
1535.5	0.20848	0.33613	0.31769	0.23631	0.27744	0.32082	0.24522	0.28276	0.26749	0.39554	0.26966	0.36425	0.20269	0.29706	0.28637	0.265	0.20807	0.27229	0.20486	0.19691	0.24992	0.22608	0.33673	0.26819	0.18873	0.33675	0.24293	0.2546	0.26563	0.2851	0.23837	0.24236	0.25429	0.30103	0.31684	0.27666
1536.4	0.20044	0.32135	0.30612	0.22596	0.28204	0.31673	0.24032	0.27235	0.27101	0.39242	0.27441	0.35364	0.19869	0.30019	0.29459	0.26129	0.196	0.26523	0.19438	0.19348	0.2662	0.219	0.3307	0.25491	0.18218	0.32977	0.24409	0.24504	0.26681	0.27125	0.23436	0.2394	0.25111	0.28535	0.30755	0.26936
1537.2	0.20396	0.31464	0.28298	0.21701	0.2921	0.30459	0.2325	0.26465	0.27521	0.39794	0.26134	0.33242	0.19952	0.29725	0.29112	0.24124	0.19846	0.25541	0.19185	0.2123	0.2648	0.2317	0.3045	0.25571	0.18659	0.3226	0.2472	0.23448	0.28659	0.27362	0.22345	0.24711	0.24931	0.28413	0.30171	0.26886
1538	0.20942	0.30742	0.28313	0.20935	0.28673	0.30232	0.23329	0.25958	0.28147	0.39071	0.26898	0.34225	0.20029	0.28347	0.29458	0.21912	0.21174	0.25265	0.19347	0.20293	0.25774	0.22965	0.32029	0.24479	0.17317	0.31571	0.25728	0.22643	0.28345	0.26314	0.2221	0.24134	0.24478	0.28932	0.30709	0.26213
1538.9	0.21391	0.30719	0.27506	0.21719	0.2995	0.29771	0.25272	0.2586	0.28706	0.38805	0.26327	0.33705	0.2067	0.28709	0.28067	0.21857	0.21721	0.24978	0.2028	0.20297	0.25445	0.23671	0.31856	0.23057	0.17919	0.31243	0.25435	0.22391	0.2817	0.26006	0.2342	0.23925	0.2454	0.27785	0.29654	0.24572
1539.7	0.21302	0.31143	0.27425	0.22063	0.30593	0.28367	0.26016	0.26538	0.30368	0.40982	0.26879	0.33367	0.20572	0.29407	0.28383	0.2272	0.21901	0.23663	0.2058	0.2221	0.27235	0.2408	0.32348	0.23158	0.16861	0.30911	0.26139	0.23464	0.27288	0.25919	0.22781	0.24327	0.25418	0.28421	0.29571	0.24035
1540.6	0.21386	0.30567	0.26865	0.22106	0.2849	0.28129	0.2604	0.26178	0.29369	0.41188	0.2681	0.31463	0.19543	0.26483	0.27485	0.2234	0.20801	0.22824	0.2073	0.22962	0.25446	0.2288	0.31877	0.22646	0.16141	0.29414	0.26823	0.23854	0.26852	0.26306	0.22066	0.24223	0.24941	0.29719	0.3035	0.22851
1541.4	0.21589	0.29326	0.27164	0.23818	0.28834	0.28682	0.26367	0.26871	0.29446	0.43216	0.2745	0.32869	0.19918	0.2568	0.26413	0.24377	0.21283	0.22758	0.2076	0.21638	0.26915	0.234	0.33568	0.22908	0.15301	0.28757	0.25768	0.25057	0.27305	0.26145	0.22461	0.24213	0.25024	0.31532	0.30332	0.22136
1542.3	0.21279	0.30037	0.287	0.23863	0.29638	0.28448	0.26895	0.27405	0.29352	0.43745	0.28205	0.30952	0.20664	0.26101	0.2695	0.24985	0.21695	0.23007	0.2109	0.23646	0.27731	0.22497	0.32043	0.23422	0.16084	0.28534	0.27043	0.24489	0.2825	0.27192	0.23128	0.24476	0.26182	0.30633	0.29151	0.22927
1543.1	0.22458	0.30817	0.29276	0.24775	0.30382	0.29405	0.26611	0.28068	0.28905	0.44577	0.27792	0.31484	0.21014	0.25513	0.27714	0.26418	0.21991	0.22019	0.21182	0.24336	0.27855	0.22117	0.32574	0.24784	0.16279	0.29605	0.2732	0.25732	0.28778	0.28418	0.22667	0.2452	0.2669	0.31316	0.29539	0.24844
1543.9	0.22703	0.30226	0.28231	0.25164	0.29929	0.30119	0.24896	0.27111	0.28588	0.4302	0.27406	0.2997	0.20807	0.24977	0.26811	0.25599	0.20718	0.21932	0.20069	0.23595	0.28702	0.21443	0.3131	0.23355	0.17311	0.29746	0.27639	0.2593	0.28847	0.29064	0.21394	0.23979	0.26682	0.29482	0.30061	0.24577
1544.8	0.23452	0.30645	0.28054	0.25386	0.31703	0.3151	0.24508	0.27416	0.2955	0.43618	0.26989	0.29642	0.21165	0.26739	0.27547	0.25258	0.22977	0.214	0.20541	0.23009	0.29789	0.22567	0.28921	0.23374	0.18945	0.31373	0.27379	0.25544	0.29626	0.28719	0.20913	0.23836	0.2713	0.2955	0.29097	0.24471
1545.6	0.23091	0.32267	0.28963	0.25091	0.29803	0.32633	0.24887	0.26665	0.30339	0.4256	0.27	0.28701	0.21522	0.27824	0.2889	0.25742	0.22822	0.21622	0.2043	0.22549	0.29188	0.22049	0.27268	0.23099	0.20599	0.32693	0.29248	0.25362	0.28103	0.28409	0.20281	0.22891	0.27862	0.29179	0.28649	0.25316
1546.5	0.2367	0.32255	0.28729	0.26325	0.3032	0.32822	0.2524	0.26534	0.30578	0.43392	0.26502	0.29215	0.21637	0.28858	0.29125	0.2721	0.22475	0.20865	0.21054	0.20823	0.30897	0.24042	0.28164	0.23589	0.21056	0.33525	0.30281	0.26739	0.27852	0.27876	0.20545	0.22618	0.28631	0.3031	0.29609	0.2509
1547.3	0.22331	0.30868	0.26961	0.2538	0.27583	0.3269	0.25169	0.2534	0.30096	0.43273	0.26658	0.27312	0.1974	0.28457	0.27466	0.25101	0.20604	0.20481	0.20813	0.19128	0.30265	0.229	0.26677	0.21037	0.18534	0.31927	0.28141	0.25593	0.26911	0.26542	0.21289	0.21093	0.2795	0.29381	0.29594	0.22456
1548.1	0.21878	0.3232	0.27074	0.25888	0.29605	0.3344	0.25581	0.26644	0.30259	0.43003	0.26582	0.26378	0.20116	0.28408	0.2778	0.25986	0.22032	0.21066	0.20484	0.20334	0.2994	0.22971	0.27329	0.21641	0.18303	0.31776	0.27932	0.25072	0.2742	0.25345	0.2061	0.20995	0.28419	0.29927	0.29131	0.22516
1549	0.21346	0.32955	0.27834	0.27865	0.30204	0.33268	0.26988	0.26215	0.29349	0.42497	0.27472	0.26092	0.19621	0.28273	0.27876	0.27943	0.20979	0.20457	0.21627	0.21043	0.29233	0.2122	0.29823	0.20934	0.17783	0.32063	0.28558	0.25352	0.27526	0.26281	0.21957	0.22349	0.28887	0.28266	0.30038	0.2316
1549.8	0.21924	0.31604	0.28098	0.29189	0.31386	0.33097	0.27442	0.27273	0.30086	0.43709	0.2815	0.26038	0.19323	0.27503	0.27503	0.28242	0.20438	0.20117	0.22917	0.22806	0.30821	0.21687	0.30347	0.20806	0.17676	0.31589	0.28976	0.25939	0.29073	0.26731	0.22162	0.23699	0.29551	0.28716	0.32066	0.225
1550.7	0.22745	0.31728	0.26848	0.27991	0.32843	0.34159	0.28267	0.27469	0.30507	0.42589	0.27634	0.25886	0.18877	0.27051	0.26026	0.2781	0.21276	0.2085	0.23313	0.23693	0.29715	0.20323	0.29074	0.20902	0.1825	0.30378	0.27372	0.25442	0.30578	0.27584	0.21916	0.23977	0.27253	0.2768	0.30981	0.2305
1551.5	0.23802	0.31738	0.26691	0.28972	0.34577	0.35006	0.27026	0.27321	0.31181	0.42389	0.27546	0.25553	0.19392	0.27356	0.25998	0.28484	0.21809	0.20551	0.22999	0.24207	0.30292	0.21301	0.29373	0.22314	0.19213	0.2954	0.28202	0.26255	0.30043	0.27415	0.20507	0.24229	0.2682	0.27491	0.29825	0.23812
1552.4	0.24532	0.30618	0.27811	0.28992	0.33274	0.36525	0.27818	0.2615	0.30464	0.43471	0.26878	0.25683	0.18514	0.27552	0.26867	0.28194	0.20167	0.2062	0.23915	0.22946	0.29319	0.21536	0.28875	0.22556	0.19247	0.30441	0.28581	0.27019	0.29937	0.29272	0.22406	0.23301	0.25904	0.27656	0.29521	0.24492
1553.2	0.25715	0.2991	0.27671	0.27548	0.34001	0.3617	0.2782	0.26379	0.32216	0.44718	0.26098	0.24514	0.18478	0.27966	0.26725	0.27548	0.21615	0.21691	0.24293	0.22395	0.31	0.22191	0.27849	0.22295	0.20317	0.29399	0.28644	0.27665	0.30298	0.28539	0.22553	0.22481	0.2611	0.28609	0.28465	0.23897
1554.1	0.26657	0.2992	0.26354	0.27562	0.35646	0.37051	0.2713	0.26342	0.32346	0.43715	0.26563	0.23621	0.18477	0.27154	0.26964	0.27204	0.22138	0.22714	0.23253	0.22164	0.30033	0.22259	0.27894	0.21945	0.20213	0.29767	0.27535	0.27369	0.30609	0.2857	0.23572	0.21434	0.26124	0.27766	0.2702	0.24638
1554.9	0.26574	0.30186	0.26872	0.28958	0.35934	0.37254	0.2817	0.27168	0.32212	0.45329	0.27549	0.23304	0.19176	0.28165	0.28667	0.27409	0.21607	0.23221	0.23581	0.22093	0.30242	0.2373	0.28617	0.2192	0.206	0.31593	0.28875	0.28741	0.31534	0.28858	0.25452	0.21396	0.28378	0.29729	0.28506	0.25383
1555.7	0.26479	0.29833	0.26826	0.27057	0.35377	0.37261	0.27638	0.27674	0.31301	0.45486	0.28033	0.23486	0.18781	0.27024	0.28218	0.26608	0.22168	0.24042	0.23637	0.22506	0.2996	0.22986	0.28597	0.21391	0.20993	0.32437	0.30053	0.28256	0.33403	0.28947	0.25798	0.2152	0.29555	0.30895	0.2936	0.26892
1556.6	0.27581	0.29175	0.25935	0.27078	0.36211	0.35971	0.29131	0.2828	0.3263	0.46322	0.29639	0.24155	0.19896	0.26964	0.28455	0.27028	0.23568	0.2266	0.2469	0.23004	0.30449	0.2346	0.3037	0.21685	0.21319	0.32338	0.30773	0.28217	0.34259	0.27672	0.27465	0.22202	0.30394	0.31538	0.29444	0.27161
1557.4	0.27227	0.29674	0.26281	0.28715	0.36376	0.37455	0.30001	0.28839	0.33407	0.46647	0.30631	0.25414	0.20655	0.28043	0.28792	0.27122	0.23146	0.21957	0.2547	0.22999	0.31338	0.24753	0.31169	0.22776	0.22097	0.342	0.3127	0.29039	0.34763	0.28464	0.2797	0.22576	0.31595	0.33324	0.30064	0.2782
1558.3	0.26781	0.28913	0.26042	0.2784	0.34794	0.36152	0.29401	0.28157	0.31608	0.47436	0.29849	0.24733	0.1947	0.28876	0.29448	0.26497	0.22363	0.19909	0.26376	0.22738	0.30647	0.2417	0.31495	0.22393	0.22204	0.34387	0.32217	0.29116	0.33888	0.27928	0.26977	0.22997	0.30845	0.32421	0.29639	0.2725
1559.1	0.27158	0.28918	0.25502	0.2897	0.3433	0.35965	0.29164	0.2898	0.32163	0.45518	0.30553	0.25138	0.18172	0.29247	0.28665	0.27014	0.23302	0.19677	0.2701	0.23786	0.31096	0.23686	0.3271	0.2262	0.23357	0.33933	0.31996	0.29646	0.34371	0.27726	0.26586	0.24433	0.31418	0.31708	0.29965	0.26919
1559.9	0.25459	0.30094	0.25063	0.2985	0.35259	0.34911	0.29162	0.29466	0.3369	0.45063	0.30718	0.24407	0.16947	0.30555	0.29406	0.27929	0.24412	0.18614	0.27556	0.24177	0.31011	0.23637	0.32911	0.21913	0.234	0.35026	0.31002	0.3012	0.3472	0.27737	0.25967	0.24983	0.31245	0.31218	0.28914	0.25435
1560.8	0.258	0.32056	0.25675	0.30003	0.36016	0.35178	0.29141	0.29614	0.33613	0.45161	0.3022	0.24874	0.17162	0.31231	0.29583	0.28949	0.25468	0.20086	0.26469	0.24986	0.30944	0.24865	0.31709	0.22931	0.2373	0.36333	0.31008	0.30901	0.36412	0.28329	0.24292	0.25415	0.32492	0.30601	0.28938	0.25505
1561.6	0.25364	0.31844	0.24461	0.29555	0.34702	0.33712	0.27432	0.29925	0.32033	0.4551	0.30001	0.23478	0.1587	0.30602	0.28105	0.29863	0.25042	0.20246	0.24658	0.26468	0.29835	0.25061	0.29582	0.20809	0.22268	0.36714	0.2913	0.30303	0.36211	0.27923	0.23284	0.25401	0.3123	0.29697	0.2787	0.24968
1562.4	0.25181	0.3455	0.25111	0.29912	0.361	0.33929	0.28771	0.30648	0.33178	0.4519	0.30159	0.2343	0.16696	0.32344	0.27699	0.3077	0.25785	0.19848	0.23325	0.26525	0.30576	0.2519	0.28711	0.21045	0.21952	0.37843	0.27842	0.30661	0.38621	0.28525	0.2314	0.25578	0.31842	0.29869	0.27097	0.24795
1563.3	0.25022	0.34181	0.26556	0.30036	0.36311	0.34571	0.28132	0.28976	0.33802	0.47376	0.30872	0.22579	0.18472	0.31811	0.29381	0.31433	0.26176	0.19876	0.22713	0.25842	0.31054	0.25923	0.2838	0.2061	0.21622	0.39604	0.30101	0.3063	0.38213	0.30174	0.2274	0.23936	0.32364	0.29364	0.25752	0.23569
1564.1	0.25696	0.34535	0.27051	0.3071	0.35528	0.34475	0.28927	0.29173	0.34488	0.47991	0.31166	0.22863	0.19852	0.31151	0.30602	0.32206	0.25443	0.2125	0.22189	0.25933	0.3254	0.26489	0.27618	0.2018	0.21743	0.3996	0.30585	0.31194	0.38209	0.29737	0.23471	0.2386	0.33249	0.28225	0.25927	0.24405
1565	0.24556	0.34374	0.2637	0.31607	0.35304	0.35342	0.28894	0.2927	0.3491	0.47092	0.32033	0.21994	0.19037	0.3158	0.3108	0.32159	0.25524	0.2044	0.23088	0.24419	0.34149	0.24973	0.28503	0.1838	0.22433	0.40585	0.30494	0.30675	0.37515	0.29661	0.23943	0.23705	0.32297	0.28517	0.25973	0.24102
1565.8	0.24233	0.34173	0.26494	0.31325	0.36464	0.35479	0.29505	0.2962	0.3567	0.46822	0.31953	0.21901	0.20204	0.32373	0.32642	0.31631	0.25498	0.20679	0.22604	0.24134	0.34972	0.24754	0.29493	0.17671	0.24941	0.41209	0.31024	0.30359	0.38365	0.30809	0.24127	0.23241	0.32981	0.2857	0.26632	0.22834
1566.6	0.25518	0.34916	0.27383	0.33261	0.36214	0.36904	0.29569	0.29919	0.36501	0.4877	0.33411	0.2255	0.21241	0.32435	0.33574	0.31775	0.25478	0.22906	0.24429	0.24906	0.35558	0.26494	0.31031	0.18942	0.26852	0.42513	0.33937	0.31388	0.37949	0.31172	0.25594	0.23514	0.34442	0.30797	0.28515	0.23211
1567.5	0.25243	0.35	0.26991	0.32441	0.35606	0.35808	0.29216	0.29893	0.35787	0.48576	0.3222	0.21823	0.19926	0.32095	0.32773	0.30554	0.25223	0.2127	0.2509	0.24549	0.35731	0.25329	0.30942	0.18331	0.2619	0.42719	0.32213	0.30879	0.38055	0.2833	0.25606	0.23879	0.33067	0.31004	0.29383	0.24995
1568.3	0.256	0.34023	0.27308	0.32818	0.36066	0.36674	0.30057	0.29409	0.36073	0.47864	0.31296	0.21674	0.20688	0.31998	0.32282	0.305	0.24841	0.19991	0.25465	0.23783	0.35578	0.25355	0.30905	0.19464	0.25674	0.42205	0.32187	0.30638	0.38432	0.2908	0.25265	0.24042	0.3199	0.31935	0.29195	0.2508
1569.2	0.25894	0.33266	0.27554	0.31409	0.34886	0.3605	0.29413	0.29349	0.35254	0.4826	0.30624	0.21101	0.20164	0.30592	0.31047	0.29876	0.2422	0.20958	0.24565	0.23892	0.34381	0.25371	0.30428	0.19338	0.2504	0.42005	0.3165	0.29894	0.3858	0.29788	0.24491	0.23851	0.31366	0.31584	0.28889	0.24532
1570	0.27464	0.34513	0.28732	0.33174	0.34999	0.35905	0.30446	0.29113	0.3796	0.47962	0.30706	0.21854	0.20449	0.29963	0.32252	0.30585	0.25186	0.20032	0.25879	0.23504	0.34854	0.25352	0.31875	0.21808	0.25536	0.42	0.32504	0.30508	0.38943	0.29473	0.2412	0.23537	0.31942	0.31365	0.29599	0.26819
1570.8	0.26276	0.32897	0.27475	0.30998	0.3468	0.36054	0.3142	0.2866	0.37575	0.46737	0.28893	0.22293	0.2074	0.28027	0.3148	0.30587	0.25444	0.19813	0.24951	0.2221	0.34636	0.24428	0.30685	0.21672	0.23419	0.3957	0.29744	0.29156	0.3878	0.29261	0.23614	0.23718	0.31484	0.30724	0.2865	0.27423
1571.7	0.26375	0.32875	0.2654	0.31381	0.36039	0.37417	0.31765	0.29726	0.38297	0.46374	0.28187	0.2243	0.20948	0.28987	0.31001	0.31823	0.25478	0.21181	0.24698	0.23171	0.33556	0.24911	0.30119	0.22255	0.24697	0.39027	0.29349	0.29045	0.39394	0.30787	0.23548	0.23041	0.31634	0.30983	0.27854	0.2641
1572.5	0.26731	0.33874	0.27401	0.31276	0.37393	0.38452	0.32164	0.31137	0.38331	0.47209	0.28819	0.22172	0.21551	0.32936	0.31849	0.30321	0.27041	0.22977	0.24457	0.24759	0.33089	0.25193	0.31285	0.23105	0.26607	0.40312	0.30122	0.29161	0.40154	0.31485	0.23476	0.23637	0.32713	0.31287	0.29382	0.26342
1573.3	0.2624	0.33264	0.27128	0.3138	0.38545	0.39294	0.33221	0.32186	0.38989	0.45568	0.2883	0.21366	0.21829	0.33361	0.32522	0.30798	0.26721	0.23964	0.23816	0.26208	0.33465	0.25187	0.31512	0.22282	0.27141	0.38662	0.30603	0.30229	0.3977	0.31311	0.23776	0.24846	0.33362	0.31661	0.30061	0.26974
1574.2	0.25527	0.32971	0.2781	0.31066	0.39033	0.41677	0.3471	0.33324	0.38299	0.46076	0.29835	0.21092	0.23555	0.34055	0.32648	0.30983	0.28628	0.25989	0.24829	0.26862	0.33191	0.26555	0.31785	0.22696	0.27148	0.38919	0.3146	0.30686	0.42132	0.32031	0.24488	0.25472	0.33395	0.32493	0.30852	0.26719
1575	0.25613	0.32568	0.28458	0.3142	0.39299	0.41482	0.34631	0.34086	0.38741	0.44831	0.29252	0.19587	0.23238	0.35244	0.34191	0.28999	0.28211	0.25608	0.25421	0.26765	0.33967	0.26466	0.30608	0.22138	0.28542	0.40312	0.32509	0.30455	0.4157	0.3289	0.24316	0.25485	0.32001	0.31888	0.31259	0.26036
1575.8	0.25607	0.33298	0.29064	0.32238	0.37583	0.39943	0.36303	0.34096	0.3783	0.44598	0.28926	0.18805	0.23882	0.3397	0.34826	0.2695	0.28027	0.24941	0.26432	0.25741	0.35005	0.26894	0.30895	0.21852	0.27313	0.39482	0.32742	0.3051	0.40726	0.32642	0.25713	0.26483	0.32313	0.3286	0.32029	0.26724
1576.7	0.25093	0.33316	0.27197	0.31011	0.36279	0.3995	0.36732	0.33448	0.37498	0.45102	0.28112	0.18407	0.23779	0.32006	0.33098	0.26504	0.28091	0.25111	0.26657	0.25347	0.35359	0.2748	0.31316	0.21568	0.26236	0.38082	0.3038	0.29541	0.39793	0.32523	0.26124	0.26462	0.31539	0.33126	0.31086	0.26571
1577.5	0.25689	0.35021	0.28072	0.32747	0.35616	0.39739	0.36962	0.33114	0.37331	0.46774	0.27647	0.19788	0.25053	0.34318	0.33306	0.27037	0.29471	0.23855	0.28999	0.24968	0.34946	0.28612	0.31602	0.23321	0.27046	0.40082	0.30955	0.2945	0.40828	0.31809	0.27208	0.25159	0.31762	0.33182	0.29843	0.2604
1578.4	0.24653	0.34103	0.26495	0.30618	0.33623	0.3798	0.34945	0.32137	0.35346	0.45297	0.2596	0.19111	0.23346	0.32411	0.31403	0.27232	0.26507	0.21781	0.2744	0.24307	0.33335	0.27639	0.30687	0.2329	0.25521	0.38125	0.28727	0.28198	0.36911	0.30552	0.26272	0.25521	0.30402	0.31987	0.29073	0.25487
1579.2	0.25109	0.34714	0.28009	0.3215	0.34296	0.39552	0.35098	0.32252	0.36101	0.46562	0.2745	0.18824	0.23093	0.33416	0.32576	0.30672	0.27464	0.23565	0.28628	0.26633	0.32715	0.28672	0.33847	0.24269	0.27247	0.38848	0.30726	0.29807	0.38098	0.29943	0.26735	0.25315	0.31468	0.32582	0.30369	0.25835
1580	0.24578	0.33033	0.28239	0.31033	0.34021	0.42379	0.34427	0.32982	0.36077	0.45362	0.26509	0.1861	0.22638	0.34281	0.3307	0.31894	0.28359	0.2438	0.27418	0.27558	0.3205	0.28498	0.33809	0.25032	0.27169	0.38856	0.29785	0.29166	0.38863	0.29945	0.24866	0.24729	0.30707	0.31182	0.29929	0.25282
1580.9	0.24271	0.32511	0.29921	0.32401	0.34109	0.42577	0.35079	0.33315	0.34898	0.43198	0.26028	0.17779	0.22425	0.33637	0.34812	0.33778	0.27157	0.2284	0.28097	0.27432	0.30512	0.26641	0.33938	0.258	0.27791	0.39544	0.32579	0.29941	0.39091	0.30134	0.24846	0.23787	0.29409	0.30033	0.30178	0.26805
1581.7	0.25333	0.32545	0.31291	0.33149	0.35232	0.43496	0.37602	0.3398	0.34659	0.43692	0.27077	0.16933	0.22256	0.35869	0.35372	0.34983	0.27115	0.23661	0.28241	0.28087	0.313	0.25946	0.34379	0.26509	0.28333	0.39733	0.34064	0.30784	0.39792	0.30911	0.24982	0.24664	0.29646	0.30685	0.31818	0.27332
1582.5	0.25555	0.32778	0.31826	0.34161	0.36111	0.43812	0.3834	0.3349	0.34759	0.4367	0.26951	0.15903	0.21789	0.36984	0.35258	0.3379	0.28753	0.2539	0.29323	0.28087	0.33147	0.25133	0.34133	0.25108	0.28783	0.40662	0.35423	0.30876	0.41231	0.31958	0.2577	0.23312	0.29673	0.29835	0.31391	0.27276
1583.4	0.24824	0.31956	0.31008	0.33625	0.34725	0.42638	0.39925	0.31975	0.33616	0.43387	0.24391	0.15085	0.21568	0.36525	0.34333	0.32001	0.2711	0.23474	0.28887	0.26899	0.33173	0.235	0.30932	0.23712	0.26733	0.38719	0.33611	0.29723	0.41107	0.32026	0.25642	0.23204	0.2914	0.29544	0.29051	0.27089
1584.2	0.26905	0.3559	0.32752	0.34563	0.36429	0.43149	0.41271	0.32909	0.35601	0.46277	0.27191	0.16883	0.23422	0.39415	0.35341	0.33531	0.27502	0.24418	0.2998	0.27706	0.3411	0.24607	0.33281	0.25422	0.28857	0.40972	0.36223	0.31514	0.40966	0.33253	0.26306	0.24822	0.30063	0.31691	0.30018	0.28355
1585	0.27069	0.34672	0.33437	0.34497	0.3743	0.42305	0.39857	0.33353	0.36277	0.47631	0.27001	0.16413	0.23048	0.38348	0.35999	0.33241	0.27401	0.24635	0.28789	0.28274	0.35492	0.26286	0.32295	0.2491	0.28047	0.40799	0.36334	0.31046	0.4039	0.32949	0.2646	0.25486	0.30655	0.31931	0.2947	0.26949
1585.9	0.25679	0.34718	0.32644	0.33065	0.37161	0.42027	0.38358	0.32304	0.36692	0.48074	0.25142	0.15902	0.22684	0.37353	0.35688	0.31115	0.27901	0.25952	0.2866	0.26493	0.34889	0.26946	0.3215	0.25162	0.27507	0.40977	0.3555	0.31142	0.40175	0.32847	0.26317	0.23723	0.30509	0.31708	0.2937	0.2715
1586.7	0.27003	0.34223	0.34354	0.33026	0.37161	0.4225	0.37755	0.33077	0.3728	0.48511	0.25173	0.17328	0.22992	0.37707	0.37054	0.32735	0.27303	0.26442	0.2822	0.2602	0.3382	0.28036	0.33211	0.27807	0.28014	0.40483	0.37587	0.32302	0.40084	0.321	0.25737	0.244	0.29867	0.32772	0.29593	0.279
1587.6	0.28118	0.36126	0.35698	0.32963	0.39084	0.41707	0.35761	0.34827	0.38115	0.50306	0.26527	0.18629	0.2333	0.39518	0.37327	0.32951	0.29902	0.27596	0.27863	0.27226	0.34809	0.29852	0.35535	0.28318	0.28835	0.42438	0.39847	0.33456	0.4056	0.31736	0.25439	0.25199	0.29392	0.33615	0.31241	0.2887
1588.4	0.2708	0.33785	0.34003	0.32213	0.37681	0.40611	0.34744	0.33508	0.36821	0.4895	0.24455	0.17119	0.2193	0.36514	0.36863	0.32563	0.2901	0.26577	0.27515	0.25889	0.35144	0.2914	0.3362	0.27246	0.28562	0.41828	0.38856	0.33472	0.40197	0.30579	0.25406	0.24274	0.30052	0.32304	0.29869	0.27857
1589.2	0.27633	0.35115	0.33441	0.33229	0.37522	0.4155	0.35951	0.33326	0.3627	0.49827	0.24782	0.18485	0.22917	0.38415	0.36006	0.33936	0.29771	0.27236	0.28384	0.26834	0.34387	0.28504	0.34184	0.2853	0.29623	0.43176	0.3939	0.35123	0.41442	0.31599	0.26648	0.26068	0.30333	0.33183	0.30949	0.28657
1590.1	0.28243	0.34772	0.32954	0.33871	0.38507	0.41175	0.37163	0.34679	0.37275	0.48097	0.26101	0.18803	0.23101	0.3749	0.36031	0.34087	0.29713	0.2592	0.28593	0.2864	0.34772	0.28375	0.3452	0.27944	0.29972	0.42965	0.39331	0.34328	0.40827	0.32533	0.27211	0.2812	0.30979	0.32446	0.31933	0.2843
1590.9	0.28529	0.36433	0.33064	0.35267	0.40393	0.4293	0.38691	0.3664	0.39372	0.4922	0.26769	0.19205	0.23837	0.38898	0.36968	0.35128	0.31147	0.27315	0.29666	0.30963	0.36791	0.28869	0.35276	0.28289	0.31472	0.45068	0.39367	0.35264	0.41107	0.34415	0.28958	0.30328	0.34123	0.33203	0.32484	0.28998
1591.7	0.29024	0.36206	0.3244	0.3629	0.39653	0.43013	0.38436	0.36643	0.38786	0.48117	0.27437	0.19489	0.24151	0.38382	0.37223	0.35729	0.3069	0.26541	0.29775	0.31362	0.3595	0.28993	0.34608	0.29211	0.32897	0.44601	0.38293	0.36006	0.39859	0.35771	0.29146	0.30554	0.35316	0.34232	0.32115	0.29001
1592.6	0.29349	0.37409	0.31792	0.35919	0.3939	0.42237	0.36993	0.37255	0.39326	0.47457	0.27604	0.19253	0.24476	0.39364	0.35893	0.35329	0.29646	0.25865	0.28446	0.32891	0.35839	0.28399	0.34216	0.29078	0.32709	0.44499	0.37954	0.3532	0.37807	0.35434	0.30242	0.30411	0.34961	0.34049	0.32194	0.2857
1593.4	0.29482	0.37914	0.31294	0.35174	0.38652	0.42073	0.37277	0.36788	0.39418	0.46056	0.27792	0.19455	0.23709	0.38875	0.35606	0.3405	0.27947	0.2558	0.29472	0.31134	0.35743	0.28462	0.33151	0.27288	0.33657	0.43122	0.36666	0.34708	0.34784	0.33691	0.30024	0.28361	0.34158	0.33913	0.31817	0.27623
1594.2	0.2931	0.38212	0.32532	0.35138	0.38113	0.4377	0.35627	0.37338	0.38713	0.47631	0.2796	0.2075	0.24027	0.38272	0.37109	0.36286	0.26939	0.26079	0.30233	0.33411	0.37221	0.29256	0.34725	0.28007	0.35391	0.4397	0.3773	0.35441	0.34374	0.33699	0.30808	0.28831	0.33512	0.35098	0.31661	0.28202
1595.1	0.29016	0.38064	0.3164	0.36174	0.36701	0.43314	0.3427	0.35362	0.36575	0.48075	0.2798	0.21024	0.24154	0.38089	0.36479	0.3651	0.25388	0.24785	0.29401	0.32922	0.35669	0.29391	0.34592	0.26982	0.34748	0.44356	0.3665	0.35264	0.32596	0.31611	0.29499	0.27913	0.3102	0.35765	0.32272	0.27564
1595.9	0.28949	0.38788	0.3131	0.3684	0.36641	0.43512	0.35159	0.36122	0.36971	0.48101	0.27939	0.22358	0.2533	0.38422	0.36041	0.38861	0.25942	0.24862	0.29105	0.3202	0.36772	0.28676	0.35374	0.278	0.36084	0.45428	0.37477	0.35651	0.32677	0.30163	0.30567	0.28019	0.31381	0.34451	0.32685	0.27709
1596.7	0.28219	0.38551	0.32247	0.39105	0.38625	0.43464	0.36172	0.35196	0.37138	0.49155	0.28745	0.24265	0.25692	0.39219	0.37609	0.39695	0.27606	0.25655	0.30482	0.30766	0.35857	0.29901	0.35174	0.28465	0.37066	0.46347	0.37242	0.36444	0.34907	0.30439	0.30557	0.28557	0.30957	0.34807	0.33774	0.2871
1597.6	0.28346	0.38883	0.33432	0.40315	0.40054	0.43509	0.35836	0.35657	0.39295	0.50478	0.29387	0.25671	0.26054	0.39429	0.39309	0.40818	0.2944	0.27503	0.30157	0.31666	0.38747	0.31254	0.36954	0.30235	0.37897	0.47691	0.37898	0.36555	0.36387	0.32452	0.29833	0.29488	0.33333	0.35626	0.34065	0.29804
1598.4	0.2755	0.385	0.31886	0.39205	0.40915	0.4191	0.34302	0.3386	0.38198	0.49305	0.28527	0.2554	0.25597	0.397	0.37599	0.37822	0.30317	0.27924	0.28345	0.29525	0.37137	0.30172	0.35204	0.29252	0.36827	0.47161	0.35757	0.34998	0.36881	0.31898	0.28008	0.28899	0.32506	0.34888	0.33861	0.29724
1599.2	0.26886	0.37661	0.31805	0.36906	0.40875	0.41781	0.34729	0.33721	0.38546	0.49189	0.29469	0.26839	0.25713	0.38966	0.37807	0.35638	0.30871	0.28758	0.28839	0.28148	0.37425	0.30167	0.34569	0.29776	0.37603	0.46177	0.36174	0.34173	0.38759	0.336	0.29032	0.27427	0.32673	0.34369	0.333	0.29807
1600.1	0.25244	0.36529	0.30595	0.35603	0.41528	0.42677	0.35687	0.3329	0.40043	0.502	0.30932	0.27452	0.25242	0.39789	0.36654	0.32903	0.31105	0.29558	0.31136	0.28453	0.38039	0.3137	0.3601	0.29103	0.36542	0.46382	0.35008	0.32954	0.3902	0.34819	0.29916	0.26997	0.32061	0.34891	0.33894	0.29329
1600.9	0.25842	0.37088	0.31047	0.35693	0.41577	0.4309	0.36728	0.35127	0.41741	0.50849	0.31859	0.28716	0.25994	0.40174	0.37488	0.33364	0.30846	0.30834	0.31362	0.2989	0.39945	0.31155	0.37681	0.28541	0.37327	0.46061	0.37763	0.3294	0.3979	0.35143	0.30647	0.26905	0.32347	0.35606	0.34413	0.29455
1601.7	0.25714	0.35143	0.30555	0.33953	0.39465	0.42713	0.36604	0.3583	0.40473	0.49877	0.31728	0.28376	0.25665	0.3984	0.36003	0.33908	0.29285	0.29436	0.30454	0.29875	0.38308	0.30854	0.37617	0.27396	0.36336	0.45574	0.38092	0.3248	0.38543	0.33819	0.31131	0.26147	0.30712	0.33747	0.34667	0.28133
1602.6	0.26371	0.36059	0.31544	0.3374	0.38619	0.42814	0.3713	0.36664	0.4129	0.50992	0.3287	0.29623	0.26439	0.39713	0.36815	0.34839	0.29324	0.28802	0.31478	0.29582	0.39364	0.32072	0.37917	0.27927	0.36735	0.44497	0.38828	0.33183	0.37042	0.33348	0.31393	0.26305	0.30732	0.34248	0.33956	0.28489
1603.4	0.26682	0.36422	0.32246	0.34344	0.38803	0.43175	0.38438	0.37915	0.41749	0.50487	0.32267	0.30196	0.26917	0.40504	0.35821	0.37699	0.29541	0.28023	0.30658	0.31127	0.40465	0.3165	0.38415	0.27579	0.36049	0.44698	0.38708	0.33811	0.3568	0.3383	0.31165	0.27201	0.31793	0.33225	0.33972	0.28484
1604.2	0.2734	0.34794	0.32627	0.33314	0.37714	0.4172	0.36248	0.36943	0.39669	0.49261	0.30213	0.29357	0.26158	0.39169	0.3692	0.38847	0.28021	0.2683	0.27081	0.29972	0.37736	0.30481	0.36172	0.26477	0.34888	0.42539	0.38821	0.33247	0.33226	0.32806	0.28491	0.26792	0.30514	0.32066	0.32715	0.27756
1605.1	0.26725	0.34011	0.31715	0.31744	0.3745	0.42154	0.36254	0.35593	0.37896	0.48845	0.297	0.28708	0.25888	0.38538	0.35143	0.38477	0.29547	0.26592	0.25781	0.28743	0.36503	0.3019	0.35927	0.25733	0.32729	0.42363	0.36259	0.32835	0.32613	0.33184	0.27262	0.26801	0.30788	0.30649	0.32147	0.2689
1605.9	0.26805	0.33945	0.30428	0.30823	0.38719	0.42164	0.35836	0.34948	0.36187	0.49617	0.29149	0.28349	0.26527	0.39131	0.33813	0.36644	0.31285	0.26892	0.26105	0.28617	0.35203	0.29083	0.35381	0.2446	0.33371	0.42214	0.34397	0.31875	0.33207	0.33622	0.26395	0.26732	0.29696	0.31385	0.31418	0.27475
1606.7	0.27345	0.33153	0.30132	0.31881	0.37801	0.42142	0.36385	0.35513	0.34499	0.49825	0.28412	0.26507	0.26522	0.41035	0.33306	0.37614	0.29912	0.27404	0.24983	0.29047	0.34351	0.27409	0.34301	0.23693	0.32999	0.43095	0.35229	0.32354	0.33838	0.34293	0.27097	0.26406	0.29587	0.30179	0.3174	0.27078
1607.6	0.29053	0.32154	0.28684	0.30922	0.37601	0.41359	0.35058	0.34766	0.34153	0.49826	0.28802	0.24983	0.25518	0.40468	0.34246	0.34907	0.29547	0.2795	0.25666	0.27588	0.33627	0.27024	0.34884	0.2368	0.33238	0.4239	0.34365	0.31139	0.33317	0.33812	0.26995	0.25405	0.29089	0.30129	0.31154	0.27302
1608.4	0.28681	0.32887	0.29399	0.31783	0.39046	0.41696	0.36857	0.3556	0.3628	0.49813	0.30752	0.25251	0.26922	0.39853	0.34249	0.35927	0.30384	0.2956	0.2745	0.28585	0.35898	0.26927	0.36654	0.25586	0.33989	0.43105	0.34084	0.31574	0.36168	0.33856	0.28186	0.25422	0.29638	0.29841	0.31608	0.2856
1609.2	0.28493	0.31359	0.29998	0.31065	0.38967	0.40115	0.35725	0.35008	0.34546	0.49048	0.3055	0.24235	0.2601	0.38261	0.34598	0.34457	0.29236	0.28159	0.28617	0.282	0.35334	0.24686	0.36739	0.25755	0.34048	0.41408	0.34194	0.30486	0.34398	0.33689	0.2839	0.2519	0.28528	0.29816	0.3115	0.28624
1610.1	0.28181	0.31432	0.31687	0.32712	0.38888	0.39213	0.36651	0.35288	0.37182	0.48891	0.3133	0.23747	0.25355	0.38089	0.36257	0.35145	0.29507	0.26969	0.28415	0.28994	0.36621	0.25146	0.35837	0.26854	0.33677	0.41079	0.34968	0.31024	0.34252	0.32534	0.29537	0.24855	0.30681	0.30189	0.30999	0.28892
1610.9	0.27362	0.29782	0.30964	0.32199	0.39411	0.38572	0.34457	0.34174	0.37956	0.48416	0.31539	0.24243	0.25113	0.36071	0.37092	0.33629	0.29829	0.24385	0.2866	0.28345	0.37134	0.25316	0.35255	0.27376	0.31985	0.39355	0.34007	0.30614	0.33548	0.31769	0.2893	0.24404	0.30862	0.30875	0.29933	0.28799
1611.7	0.25557	0.29716	0.31193	0.31892	0.39262	0.37451	0.33871	0.3418	0.38207	0.48432	0.31293	0.23112	0.26104	0.36499	0.36721	0.33924	0.30646	0.23487	0.27937	0.28521	0.37091	0.25845	0.34375	0.25057	0.31263	0.39333	0.35183	0.30504	0.3477	0.32025	0.27817	0.24429	0.31107	0.31204	0.30276	0.27538
1612.5	0.25663	0.31209	0.31053	0.31875	0.39159	0.37538	0.32591	0.3439	0.35998	0.48431	0.30822	0.22045	0.2576	0.37151	0.37073	0.33457	0.32659	0.22574	0.27276	0.2813	0.36289	0.25293	0.33926	0.23076	0.31041	0.39861	0.35575	0.30768	0.35099	0.31911	0.27259	0.24065	0.31529	0.30862	0.2997	0.27269
1613.4	0.25682	0.32714	0.30546	0.31688	0.37799	0.3744	0.33552	0.34345	0.36707	0.49151	0.30241	0.21631	0.25929	0.38372	0.36531	0.33097	0.32909	0.22561	0.27393	0.27313	0.37473	0.2682	0.33197	0.21886	0.313	0.41333	0.35654	0.30145	0.35341	0.30688	0.26819	0.23306	0.31828	0.3034	0.28915	0.26557
1614.2	0.25692	0.32982	0.29108	0.30711	0.38213	0.37751	0.32724	0.33311	0.35237	0.49556	0.30856	0.21231	0.25853	0.3828	0.36003	0.32463	0.33757	0.2216	0.26922	0.26918	0.3849	0.26654	0.34515	0.20483	0.30117	0.41734	0.3545	0.30311	0.36047	0.30872	0.25481	0.23203	0.30945	0.29855	0.29883	0.2628
1615	0.26612	0.33283	0.3028	0.32221	0.39114	0.39167	0.35629	0.34684	0.36406	0.50681	0.31442	0.2151	0.26168	0.38419	0.36274	0.33843	0.36194	0.24731	0.27087	0.27429	0.38166	0.2794	0.35409	0.20207	0.31643	0.41934	0.36853	0.31295	0.37122	0.31756	0.25367	0.2405	0.31032	0.30445	0.31173	0.26518
1615.9	0.25482	0.32511	0.30144	0.32166	0.39344	0.389	0.35866	0.34139	0.35481	0.50491	0.29876	0.21195	0.2468	0.37154	0.36105	0.33184	0.36481	0.23504	0.26916	0.26429	0.37878	0.27539	0.34822	0.20754	0.31505	0.41536	0.36798	0.31019	0.35493	0.2955	0.26517	0.22907	0.29726	0.30084	0.3038	0.26358
1616.7	0.25678	0.3088	0.29239	0.32218	0.38548	0.38581	0.35337	0.33698	0.35256	0.51085	0.29108	0.20686	0.24367	0.36403	0.34353	0.32428	0.35022	0.23534	0.25467	0.26004	0.38089	0.2841	0.33913	0.21106	0.30454	0.40754	0.3565	0.30613	0.33684	0.29847	0.26665	0.22719	0.28868	0.30452	0.31295	0.25519
1617.5	0.25645	0.29957	0.29066	0.32598	0.38298	0.38315	0.33733	0.33637	0.33707	0.50738	0.2923	0.19783	0.23513	0.35893	0.35214	0.32879	0.34458	0.23556	0.25289	0.2566	0.35541	0.28097	0.34269	0.20968	0.3017	0.39019	0.35633	0.30818	0.33601	0.29724	0.25968	0.22301	0.26302	0.30721	0.31578	0.24866
1618.4	0.25713	0.30384	0.30061	0.33616	0.37488	0.38833	0.33815	0.34463	0.33609	0.51208	0.29398	0.20141	0.23963	0.36588	0.35522	0.34099	0.33368	0.24592	0.26268	0.25189	0.34517	0.28539	0.3525	0.22552	0.31305	0.39356	0.37094	0.30449	0.33025	0.30153	0.25995	0.22997	0.25293	0.30836	0.31286	0.25124
1619.2	0.24132	0.30575	0.27641	0.30756	0.3656	0.36327	0.31162	0.32512	0.32463	0.48788	0.27665	0.18435	0.22532	0.3531	0.34594	0.32238	0.32299	0.21954	0.25958	0.25315	0.34778	0.26382	0.33808	0.21303	0.29629	0.39886	0.34429	0.28529	0.32361	0.28339	0.24813	0.21487	0.24482	0.29195	0.29027	0.2353
1620	0.25896	0.32654	0.29113	0.31411	0.36733	0.36374	0.31727	0.3309	0.32078	0.49962	0.2839	0.1774	0.23359	0.37506	0.3658	0.33414	0.32475	0.22168	0.25692	0.26585	0.35714	0.27043	0.34241	0.21591	0.29989	0.41076	0.34903	0.28918	0.34854	0.28747	0.24481	0.22601	0.2558	0.30256	0.29431	0.23105
1620.8	0.25806	0.32652	0.29222	0.30295	0.3587	0.36319	0.31815	0.32572	0.31372	0.49906	0.2902	0.16895	0.22967	0.37659	0.36661	0.32572	0.32351	0.22893	0.26869	0.26536	0.34221	0.26602	0.35522	0.20792	0.29849	0.41956	0.35002	0.27274	0.34633	0.28609	0.25364	0.22564	0.24501	0.31281	0.29956	0.2299
1621.7	0.25645	0.33447	0.2938	0.30879	0.36219	0.3693	0.31127	0.31847	0.32299	0.49213	0.2845	0.16678	0.23675	0.37993	0.35744	0.33932	0.33523	0.2353	0.26416	0.26079	0.3586	0.26526	0.34613	0.2136	0.29667	0.43992	0.34456	0.28435	0.34336	0.28821	0.25549	0.22474	0.2605	0.31299	0.30562	0.24498
1622.5	0.24603	0.32491	0.29225	0.29215	0.35601	0.36186	0.29592	0.31385	0.32233	0.49254	0.27773	0.15809	0.23469	0.36813	0.3571	0.32588	0.34502	0.22049	0.25638	0.25193	0.35272	0.26606	0.32253	0.19824	0.28283	0.42467	0.3398	0.28557	0.34342	0.27746	0.24361	0.22201	0.2625	0.32276	0.29756	0.24181
1623.3	0.24119	0.32883	0.30948	0.30542	0.35099	0.38554	0.30318	0.30939	0.32032	0.50317	0.2776	0.15316	0.2406	0.38609	0.35618	0.33952	0.3383	0.24226	0.26073	0.24054	0.34721	0.27198	0.32717	0.19793	0.29642	0.43245	0.35428	0.28778	0.33686	0.28357	0.24995	0.2229	0.26445	0.3183	0.31185	0.24311
1624.1	0.22642	0.3221	0.30354	0.30766	0.35594	0.3887	0.29231	0.30686	0.3299	0.49925	0.2825	0.15921	0.23618	0.38476	0.34146	0.325	0.34744	0.25201	0.25937	0.23605	0.33047	0.26092	0.33086	0.19757	0.29493	0.42987	0.35084	0.28685	0.32189	0.28727	0.24101	0.22243	0.26352	0.30703	0.3114	0.24825
1625	0.22299	0.32716	0.3036	0.31778	0.35547	0.3858	0.27181	0.3069	0.32444	0.48193	0.26496	0.16152	0.23318	0.38849	0.34714	0.32048	0.34382	0.24707	0.25558	0.22572	0.33564	0.25668	0.305	0.19595	0.29134	0.42786	0.34944	0.2972	0.3171	0.27787	0.21076	0.21336	0.26157	0.29182	0.28659	0.23539
1625.8	0.20796	0.32029	0.29517	0.31182	0.34967	0.38602	0.26711	0.29701	0.31937	0.49133	0.27063	0.15967	0.23177	0.39833	0.35083	0.29916	0.33118	0.23873	0.24642	0.23141	0.32595	0.25625	0.30785	0.18803	0.28279	0.42394	0.35085	0.28389	0.30589	0.27998	0.20715	0.20623	0.25825	0.2987	0.27687	0.22686
1626.6	0.20802	0.31323	0.29248	0.31481	0.34969	0.36789	0.27079	0.28878	0.31897	0.47663	0.27352	0.15538	0.23171	0.39695	0.34937	0.29423	0.33189	0.23793	0.25033	0.23372	0.3255	0.25931	0.31928	0.20082	0.2779	0.43147	0.34847	0.28105	0.31501	0.27849	0.2184	0.19764	0.25209	0.27778	0.27127	0.21925
1627.5	0.21433	0.31719	0.30372	0.31257	0.35489	0.35487	0.27075	0.29642	0.32601	0.47595	0.2803	0.15914	0.23211	0.39214	0.35897	0.2942	0.33727	0.22775	0.24796	0.23748	0.33298	0.26289	0.33257	0.21256	0.27418	0.4289	0.35419	0.28994	0.32484	0.27552	0.21457	0.20346	0.25603	0.28283	0.26478	0.23076
1628.3	0.2093	0.30934	0.29847	0.30106	0.33158	0.33963	0.27648	0.28243	0.30834	0.46154	0.27513	0.14417	0.23243	0.38582	0.35399	0.30165	0.31887	0.21266	0.25548	0.21943	0.32893	0.25908	0.32944	0.19726	0.26278	0.42123	0.33615	0.2895	0.31052	0.27217	0.21821	0.19092	0.22893	0.27705	0.26231	0.22845
1629.1	0.20314	0.30367	0.29679	0.29264	0.32373	0.34579	0.28924	0.27325	0.30933	0.46211	0.2806	0.14073	0.22639	0.37072	0.35235	0.29048	0.31978	0.21171	0.25315	0.22734	0.32412	0.2526	0.34281	0.19867	0.27082	0.41453	0.33361	0.28679	0.30839	0.28478	0.2225	0.19033	0.22929	0.26939	0.26589	0.23479
1630	0.21615	0.30035	0.29943	0.29469	0.32295	0.34771	0.29342	0.291	0.31865	0.45109	0.27548	0.14089	0.22711	0.3609	0.36246	0.30763	0.31761	0.21551	0.24802	0.2439	0.33447	0.24305	0.34422	0.20241	0.28068	0.40624	0.34049	0.29161	0.31677	0.27622	0.21315	0.19679	0.23438	0.2602	0.27093	0.23258
1630.8	0.21359	0.31393	0.29181	0.29214	0.31589	0.35064	0.29046	0.29327	0.30102	0.44618	0.25656	0.144	0.21746	0.36564	0.35755	0.31424	0.29821	0.22358	0.23004	0.25109	0.3291	0.22332	0.34421	0.18712	0.2854	0.40318	0.34295	0.28305	0.30123	0.27308	0.20233	0.19845	0.23584	0.25428	0.27973	0.23262
1631.6	0.21288	0.31341	0.27674	0.28181	0.29766	0.34893	0.28567	0.28706	0.28092	0.44282	0.25681	0.14255	0.20645	0.37234	0.34993	0.30062	0.28153	0.22475	0.21493	0.24947	0.30741	0.22632	0.34668	0.16579	0.27844	0.39044	0.3367	0.27018	0.28527	0.27861	0.19645	0.19429	0.22641	0.2569	0.28617	0.2197
1632.4	0.21211	0.31542	0.26521	0.28132	0.30731	0.36233	0.28374	0.29543	0.27627	0.43721	0.24487	0.14401	0.20165	0.36462	0.33527	0.29165	0.2838	0.23393	0.21253	0.25699	0.31004	0.21997	0.33287	0.17873	0.28527	0.38095	0.33912	0.26508	0.29888	0.27497	0.19958	0.20477	0.22264	0.25557	0.27424	0.21741
1633.3	0.21722	0.33204	0.26862	0.28768	0.31322	0.35525	0.28815	0.31014	0.281	0.45206	0.24165	0.15058	0.20926	0.38755	0.34781	0.31315	0.28703	0.22868	0.21277	0.26935	0.30448	0.22366	0.33125	0.17972	0.27872	0.39094	0.35214	0.27181	0.30787	0.27459	0.20937	0.22049	0.22919	0.26506	0.27215	0.21846
1634.1	0.21181	0.32767	0.26632	0.27865	0.31229	0.34999	0.29862	0.29978	0.27071	0.45265	0.2415	0.15069	0.20334	0.38132	0.3425	0.30061	0.27344	0.23078	0.21443	0.25134	0.28763	0.23575	0.33336	0.17339	0.26894	0.39142	0.34022	0.26553	0.30351	0.28508	0.21516	0.21729	0.2126	0.26468	0.27444	0.2118
1634.9	0.20365	0.30892	0.26518	0.27668	0.29698	0.34893	0.28787	0.29195	0.27852	0.44749	0.23859	0.13467	0.19854	0.35628	0.33481	0.29202	0.25732	0.21767	0.21569	0.23421	0.2813	0.23107	0.33096	0.16184	0.2589	0.37649	0.31519	0.26134	0.30259	0.28818	0.20958	0.20954	0.20622	0.26763	0.26519	0.20605
1635.7	0.20514	0.30128	0.2616	0.27899	0.30329	0.33176	0.29498	0.29859	0.29147	0.44309	0.23556	0.13569	0.20592	0.35782	0.32467	0.29261	0.26479	0.208	0.22337	0.23813	0.28899	0.21676	0.3311	0.16123	0.25254	0.38788	0.30467	0.25969	0.31176	0.27792	0.2181	0.21041	0.19878	0.26147	0.26661	0.19706
1636.6	0.20562	0.30114	0.25664	0.28688	0.30882	0.33145	0.28718	0.29178	0.2853	0.44059	0.24753	0.15163	0.21534	0.35982	0.33796	0.31431	0.25789	0.20606	0.21786	0.23542	0.28593	0.22191	0.34886	0.16336	0.24865	0.39344	0.30609	0.26831	0.31587	0.2783	0.20932	0.20814	0.19967	0.24754	0.28246	0.19994
1637.4	0.1992	0.27822	0.25304	0.27917	0.28904	0.31803	0.27327	0.2791	0.27701	0.41633	0.23617	0.13973	0.20135	0.32801	0.33493	0.29324	0.23418	0.20159	0.21716	0.22301	0.28982	0.20794	0.34403	0.14221	0.24258	0.37257	0.29506	0.26186	0.31035	0.25815	0.20552	0.19755	0.18576	0.22376	0.27869	0.19152
1638.2	0.18935	0.27675	0.24038	0.27433	0.29121	0.30276	0.26701	0.28011	0.27549	0.40654	0.2245	0.13595	0.19249	0.32244	0.30959	0.28281	0.23974	0.19036	0.21478	0.22705	0.28903	0.19552	0.32566	0.13955	0.2387	0.36667	0.2885	0.26193	0.31792	0.24962	0.20197	0.20611	0.19402	0.21217	0.26544	0.19131
1639.1	0.19703	0.28963	0.24606	0.27799	0.30587	0.3134	0.29302	0.28843	0.27306	0.42594	0.22781	0.15253	0.20608	0.3336	0.31688	0.30008	0.25403	0.20964	0.23709	0.23778	0.2886	0.21871	0.32082	0.15385	0.25158	0.38135	0.3064	0.26958	0.3359	0.26082	0.22116	0.2117	0.19279	0.22782	0.2698	0.1912
1639.9	0.19002	0.28635	0.24889	0.27932	0.29907	0.33544	0.28476	0.28207	0.25784	0.4245	0.22749	0.15229	0.20613	0.32374	0.32501	0.31215	0.25564	0.22096	0.23573	0.22177	0.27634	0.21689	0.31758	0.16533	0.25018	0.36564	0.31084	0.27491	0.34547	0.27933	0.21478	0.20394	0.19435	0.21902	0.26245	0.19954
1640.7	0.19281	0.27324	0.24647	0.28444	0.28638	0.32561	0.2973	0.2808	0.27237	0.43381	0.22484	0.139	0.20476	0.32013	0.31499	0.30165	0.24154	0.21662	0.23837	0.22614	0.26907	0.21201	0.29685	0.15957	0.24245	0.35747	0.29196	0.26835	0.33003	0.2754	0.2304	0.19775	0.2029	0.22985	0.25395	0.19284
1641.5	0.19408	0.27526	0.23009	0.27651	0.29134	0.33406	0.30162	0.27331	0.27239	0.43614	0.22434	0.14432	0.2143	0.33569	0.29651	0.29574	0.23949	0.21734	0.23628	0.21698	0.2598	0.21719	0.28993	0.17228	0.24634	0.3623	0.28787	0.25252	0.32702	0.29131	0.23176	0.19584	0.21091	0.24219	0.25975	0.19956
1642.4	0.20319	0.27703	0.24043	0.28615	0.2947	0.35568	0.30029	0.27464	0.28162	0.44552	0.23331	0.14997	0.23013	0.33776	0.31449	0.294	0.23052	0.21819	0.23828	0.21643	0.26776	0.21965	0.30883	0.1719	0.25348	0.35054	0.29419	0.24807	0.33275	0.29401	0.24423	0.18801	0.21062	0.24511	0.26895	0.20658
1643.2	0.20842	0.27617	0.23515	0.28888	0.29159	0.36019	0.2982	0.26248	0.29341	0.42529	0.2437	0.14746	0.22897	0.3331	0.31649	0.27837	0.21946	0.21965	0.2299	0.20964	0.27506	0.19978	0.30695	0.16839	0.24276	0.33089	0.29223	0.25312	0.3275	0.29951	0.24758	0.18896	0.21865	0.22491	0.26724	0.21401
1644	0.20114	0.2693	0.21472	0.27083	0.29317	0.34402	0.29533	0.25848	0.3019	0.41553	0.23518	0.14379	0.21526	0.31439	0.30786	0.25545	0.19401	0.21609	0.2265	0.20725	0.28131	0.19573	0.27781	0.16139	0.23575	0.33579	0.27342	0.23427	0.29785	0.29046	0.24825	0.19023	0.21329	0.21882	0.26149	0.21664
1644.8	0.19922	0.2796	0.21698	0.25394	0.29892	0.34788	0.28449	0.26645	0.29746	0.4067	0.22012	0.15046	0.21085	0.30908	0.30785	0.25179	0.19869	0.21854	0.22163	0.20731	0.29107	0.19933	0.27947	0.16473	0.2401	0.34483	0.28191	0.2282	0.31408	0.29516	0.23745	0.20342	0.21866	0.21652	0.25424	0.22527
1645.6	0.19779	0.28342	0.23546	0.26709	0.31181	0.34706	0.29319	0.27593	0.29876	0.41593	0.22603	0.14632	0.21225	0.31588	0.31208	0.27857	0.20173	0.2177	0.22397	0.21755	0.30357	0.20611	0.28706	0.16388	0.23786	0.33323	0.28612	0.23945	0.32005	0.29534	0.24057	0.2042	0.21428	0.21493	0.25053	0.21852
1646.5	0.19724	0.29587	0.2397	0.27432	0.29865	0.35227	0.28615	0.27328	0.29076	0.42234	0.237	0.14713	0.19983	0.32503	0.30368	0.28536	0.19928	0.23357	0.23156	0.22284	0.30346	0.21549	0.28289	0.17396	0.24314	0.35638	0.28585	0.24642	0.31863	0.30389	0.22874	0.20133	0.20431	0.2221	0.26094	0.2222
1647.3	0.19123	0.29255	0.24203	0.26475	0.30751	0.33508	0.26206	0.2737	0.27696	0.42123	0.2219	0.14492	0.19368	0.34329	0.30002	0.27147	0.20415	0.21875	0.21086	0.21849	0.29558	0.21807	0.26724	0.17152	0.2471	0.37032	0.29454	0.23633	0.32752	0.28898	0.20679	0.19265	0.19349	0.22499	0.26442	0.21774
1648.1	0.20626	0.30883	0.26911	0.27741	0.31584	0.34711	0.26803	0.27963	0.27792	0.42742	0.23356	0.14958	0.21297	0.37651	0.30892	0.28128	0.22191	0.22305	0.21659	0.23064	0.3003	0.22728	0.29191	0.17207	0.26377	0.37641	0.31638	0.25184	0.36125	0.28859	0.20584	0.20612	0.20657	0.23386	0.27214	0.22303
1649	0.20115	0.30037	0.27272	0.27481	0.30522	0.34233	0.25956	0.26836	0.27936	0.42721	0.23866	0.14717	0.21225	0.38051	0.30748	0.27186	0.2214	0.2076	0.21241	0.23122	0.29452	0.21469	0.28929	0.16267	0.25727	0.35993	0.31441	0.25051	0.35339	0.28865	0.19137	0.19574	0.19587	0.22614	0.27595	0.20949
1649.8	0.20748	0.30242	0.26962	0.26588	0.30527	0.34455	0.25943	0.26076	0.28276	0.42164	0.23762	0.1512	0.21149	0.3729	0.31641	0.25822	0.21826	0.21452	0.20738	0.2297	0.29555	0.1964	0.28389	0.16975	0.25963	0.36782	0.30756	0.24818	0.35654	0.28709	0.19272	0.19899	0.20718	0.22533	0.27434	0.21535
1650.6	0.20514	0.29269	0.27054	0.25005	0.3083	0.33767	0.27551	0.26955	0.29023	0.41568	0.23015	0.15856	0.22863	0.37059	0.33083	0.25724	0.21651	0.21127	0.21181	0.23283	0.29507	0.20107	0.28163	0.17166	0.25011	0.35431	0.31017	0.24796	0.36081	0.28594	0.20111	0.20505	0.22456	0.23163	0.26768	0.21475
1651.4	0.21033	0.29147	0.26934	0.25864	0.29624	0.34381	0.28231	0.26793	0.28965	0.40736	0.23466	0.16397	0.2309	0.3656	0.33059	0.28018	0.21213	0.21579	0.23126	0.22979	0.29834	0.19157	0.2872	0.17706	0.2463	0.34859	0.29296	0.25363	0.33986	0.29265	0.21717	0.21078	0.22997	0.22116	0.26116	0.22332
1652.3	0.20781	0.29971	0.25898	0.2675	0.29855	0.34081	0.28682	0.26719	0.29655	0.41256	0.23339	0.1706	0.22933	0.35403	0.31962	0.27961	0.21121	0.20129	0.23908	0.241	0.30084	0.19706	0.28728	0.19804	0.24368	0.3491	0.28329	0.25402	0.3448	0.29543	0.23382	0.20792	0.22628	0.22679	0.27139	0.22571
1653.1	0.2054	0.30214	0.25818	0.26055	0.30233	0.33991	0.29114	0.27204	0.28187	0.40328	0.24024	0.16929	0.22412	0.33277	0.32452	0.26553	0.19852	0.20813	0.24008	0.23984	0.3012	0.19764	0.287	0.19006	0.23055	0.34052	0.28117	0.25427	0.33973	0.287	0.23366	0.20908	0.23291	0.22365	0.27381	0.23364
1653.9	0.20677	0.29531	0.26035	0.26346	0.30616	0.337	0.27613	0.27102	0.29557	0.39314	0.23873	0.1769	0.21452	0.32089	0.30926	0.26756	0.2035	0.20007	0.23369	0.24734	0.29836	0.19793	0.28466	0.18522	0.22732	0.33791	0.2781	0.2574	0.34763	0.28534	0.22493	0.21405	0.2299	0.22697	0.28051	0.24488
1654.7	0.21462	0.30066	0.26007	0.27755	0.32152	0.32436	0.27303	0.27373	0.29913	0.39554	0.25511	0.17493	0.21718	0.32037	0.30843	0.27017	0.21725	0.18734	0.23164	0.25008	0.29391	0.19415	0.29148	0.18863	0.24044	0.33896	0.28016	0.26064	0.35302	0.27489	0.22857	0.21518	0.22092	0.2233	0.2916	0.24794
1655.6	0.21132	0.30217	0.26039	0.26618	0.32683	0.31628	0.27026	0.27847	0.29755	0.39149	0.24902	0.16406	0.20994	0.30991	0.29726	0.2514	0.21489	0.17653	0.21926	0.24988	0.27995	0.19265	0.29669	0.18386	0.2355	0.33092	0.28778	0.24698	0.35091	0.26056	0.22137	0.21504	0.21381	0.22769	0.28718	0.23444
1656.4	0.21953	0.29367	0.27243	0.25961	0.33272	0.31534	0.26743	0.27529	0.30109	0.38504	0.24813	0.16189	0.21235	0.30159	0.31551	0.2523	0.2177	0.18025	0.22831	0.23759	0.28534	0.18793	0.29168	0.16421	0.23017	0.32987	0.28236	0.24512	0.34655	0.25599	0.21827	0.20934	0.2114	0.22554	0.28401	0.22893
1657.2	0.22599	0.30909	0.27302	0.26765	0.33497	0.31619	0.27482	0.2697	0.3042	0.39354	0.24724	0.17577	0.2097	0.32282	0.32307	0.26285	0.22807	0.18557	0.2333	0.23582	0.27636	0.19571	0.30041	0.17569	0.24309	0.35207	0.29407	0.24802	0.35083	0.25756	0.23043	0.21016	0.21537	0.23291	0.29399	0.22973
1658	0.22277	0.31985	0.27129	0.26058	0.32329	0.32172	0.2767	0.27121	0.29939	0.39712	0.24924	0.17231	0.2101	0.32651	0.33415	0.2555	0.22795	0.19211	0.23948	0.21934	0.27509	0.20395	0.30832	0.1839	0.24444	0.36047	0.30125	0.24508	0.33932	0.25742	0.23169	0.20404	0.22175	0.23193	0.2933	0.2261
1658.8	0.21709	0.31641	0.27604	0.23904	0.30386	0.32917	0.26949	0.26267	0.28233	0.37941	0.22736	0.16369	0.19663	0.30575	0.32928	0.24134	0.21376	0.20343	0.22891	0.21069	0.2648	0.18081	0.30127	0.17798	0.23223	0.3509	0.30209	0.23841	0.32725	0.2581	0.22101	0.20321	0.21311	0.21934	0.2796	0.21543
1659.7	0.22018	0.33324	0.28885	0.24855	0.31515	0.34792	0.26889	0.26508	0.29591	0.39472	0.23484	0.17471	0.20733	0.32023	0.34695	0.25451	0.22933	0.21588	0.23814	0.22225	0.271	0.20147	0.30853	0.1764	0.24215	0.36836	0.30444	0.24645	0.34307	0.27669	0.22567	0.21429	0.22479	0.23212	0.298	0.22784
1660.5	0.20247	0.31601	0.26695	0.24484	0.2869	0.34452	0.25271	0.25779	0.27735	0.38686	0.23298	0.16824	0.18491	0.31289	0.31909	0.24686	0.22764	0.21323	0.21015	0.20888	0.24563	0.18768	0.29846	0.17954	0.22659	0.34643	0.29165	0.23436	0.32131	0.27503	0.19769	0.21346	0.22485	0.23475	0.2851	0.22439
1661.3	0.20013	0.30542	0.26671	0.24014	0.28388	0.34981	0.23755	0.26767	0.298	0.37662	0.22653	0.16306	0.18948	0.3035	0.30079	0.25144	0.21471	0.21583	0.20118	0.2206	0.24813	0.18132	0.29821	0.18469	0.21352	0.33707	0.28088	0.22534	0.31518	0.28551	0.19661	0.22193	0.23286	0.23217	0.27325	0.23065
1662.1	0.19859	0.29939	0.26496	0.24499	0.30305	0.34797	0.24126	0.27424	0.2899	0.37646	0.23115	0.1711	0.19547	0.3004	0.30259	0.26122	0.21729	0.21658	0.20451	0.23831	0.2485	0.18945	0.29354	0.17449	0.20939	0.33413	0.27677	0.2292	0.32589	0.28339	0.20177	0.22442	0.22887	0.23656	0.27529	0.24346
1663	0.20314	0.30349	0.25347	0.24727	0.31703	0.34884	0.22894	0.27006	0.29551	0.37956	0.23564	0.18046	0.18914	0.30781	0.29561	0.27509	0.22918	0.21575	0.20768	0.22618	0.25673	0.20481	0.29248	0.1705	0.20598	0.34545	0.2633	0.22596	0.33187	0.2907	0.20993	0.22611	0.23666	0.24118	0.28655	0.24713
1663.8	0.18795	0.28648	0.23066	0.23723	0.30614	0.31981	0.21746	0.26023	0.28932	0.35774	0.23035	0.18023	0.17776	0.28366	0.28213	0.2523	0.2226	0.20534	0.19565	0.22046	0.24295	0.186	0.2882	0.17813	0.18509	0.32593	0.24818	0.22082	0.31094	0.2787	0.20208	0.22215	0.22658	0.22765	0.27959	0.24126
1664.6	0.20036	0.30912	0.24623	0.25515	0.32902	0.3169	0.22753	0.26996	0.30371	0.35538	0.23203	0.18922	0.18986	0.2803	0.28946	0.26193	0.21599	0.20889	0.20031	0.23652	0.25066	0.19576	0.30308	0.18132	0.19641	0.33938	0.26337	0.23737	0.31714	0.27987	0.21891	0.22592	0.22937	0.23107	0.29512	0.24542
1665.4	0.19507	0.31482	0.2571	0.25296	0.3217	0.30955	0.2333	0.26261	0.28352	0.35985	0.24114	0.18361	0.18596	0.27558	0.28447	0.25248	0.22497	0.19427	0.21411	0.22362	0.24124	0.20543	0.29863	0.17637	0.20243	0.33739	0.26436	0.24159	0.30606	0.26324	0.22894	0.2271	0.21887	0.23067	0.30189	0.2472
1666.2	0.18904	0.32097	0.26028	0.24993	0.30067	0.29854	0.24022	0.26058	0.27154	0.35416	0.24441	0.18233	0.18771	0.28861	0.27555	0.23415	0.21618	0.18927	0.22081	0.21619	0.23026	0.20498	0.29833	0.18066	0.1939	0.33037	0.26549	0.23689	0.28314	0.25842	0.23108	0.21764	0.21072	0.23022	0.29813	0.23784
1667.1	0.18619	0.32067	0.2657	0.25141	0.29681	0.29736	0.2406	0.25808	0.27752	0.34014	0.25244	0.18	0.19089	0.28993	0.27483	0.22894	0.21629	0.18453	0.22148	0.22616	0.22494	0.20011	0.30258	0.17778	0.20212	0.31945	0.26884	0.2354	0.27015	0.25571	0.22097	0.2117	0.21379	0.22749	0.29665	0.23674
1667.9	0.20175	0.3276	0.29022	0.26629	0.29876	0.31921	0.25221	0.27192	0.28356	0.35018	0.25808	0.18847	0.19801	0.30717	0.27343	0.2495	0.21249	0.19964	0.23327	0.22676	0.23967	0.21263	0.31859	0.18293	0.2199	0.33606	0.28006	0.24408	0.29126	0.26426	0.23158	0.20606	0.22505	0.24059	0.30915	0.24701
1668.7	0.19744	0.31292	0.28641	0.25754	0.27199	0.31155	0.24144	0.26957	0.27731	0.34248	0.25668	0.18857	0.19031	0.30608	0.27374	0.24293	0.20427	0.19656	0.2206	0.23167	0.23342	0.19901	0.31391	0.18184	0.22111	0.32755	0.28184	0.2338	0.27786	0.25685	0.23289	0.21183	0.22088	0.2345	0.30354	0.24126
1669.5	0.21053	0.3188	0.28235	0.26955	0.29083	0.31927	0.23882	0.27045	0.29208	0.33189	0.25366	0.2032	0.19605	0.31041	0.27523	0.24724	0.21618	0.20852	0.22002	0.24659	0.24576	0.19383	0.31272	0.1813	0.22137	0.33098	0.269	0.23543	0.30261	0.27111	0.22867	0.21852	0.22556	0.24404	0.30153	0.23902
1670.4	0.21904	0.32703	0.28783	0.27703	0.29185	0.33015	0.23157	0.27406	0.3067	0.33597	0.2533	0.21396	0.19917	0.30978	0.27118	0.25615	0.23507	0.22344	0.21155	0.25316	0.25703	0.2022	0.31969	0.19007	0.23153	0.33728	0.27712	0.23929	0.31336	0.27775	0.22872	0.23531	0.22551	0.24428	0.31524	0.23648
1671.2	0.21951	0.33481	0.29532	0.28168	0.28926	0.32263	0.23563	0.27682	0.30533	0.34056	0.2538	0.23265	0.20084	0.31433	0.28222	0.25626	0.23799	0.22989	0.21012	0.25127	0.2654	0.20051	0.30604	0.20499	0.22665	0.34309	0.28034	0.24215	0.31631	0.27455	0.23801	0.24755	0.2307	0.24099	0.31772	0.24886
1672	0.21834	0.33297	0.28042	0.2615	0.27433	0.31331	0.23223	0.26739	0.29278	0.33791	0.25428	0.23465	0.1946	0.29716	0.27906	0.24191	0.22966	0.22042	0.20237	0.24628	0.26005	0.19913	0.27268	0.19867	0.21264	0.33253	0.26994	0.24029	0.28308	0.26181	0.22966	0.2525	0.22841	0.23485	0.29673	0.24348
1672.8	0.21622	0.34464	0.28812	0.24929	0.26972	0.31313	0.23685	0.26946	0.2903	0.34801	0.26324	0.24989	0.20408	0.3002	0.29411	0.23848	0.24091	0.23656	0.20755	0.22923	0.27156	0.22226	0.26166	0.21293	0.2138	0.34285	0.29179	0.24561	0.27035	0.25898	0.22699	0.24637	0.23257	0.22746	0.30425	0.25555
1673.6	0.2163	0.30128	0.25838	0.2076	0.23562	0.29593	0.22596	0.25185	0.25657	0.34206	0.24206	0.22567	0.18021	0.24603	0.25229	0.20986	0.18253	0.18575	0.19289	0.19546	0.23075	0.22583	0.2109	0.18487	0.16973	0.31591	0.25152	0.24529	0.19722	0.23407	0.19805	0.22868	0.23047	0.22819	0.24403	0.24569
