# Supplementary material for: All-flexible chronoepifluidic nanoplasmonic patch for label-free metabolite profiling in sweat
Source: Nat Commun. 2025 Aug 27;16:8017. doi: 10.1038/s41467-025-63510-2 (PMC12391418; doi:10.1038/s41467-025-63510-2)
Supplement: Supplementary file 4 — Supplementary Data 1 [file 41467_2025_63510_MOESM4_ESM.zip › ML_SERS data_Base solution_UA_5uM_Lac_1mM_Tyr_0uM_Glu_0uM.csv]

	Measurement number
Wavenumber (cm-1)	1	2	3	4	5	6	7	8	9	10	11	12	13	14	15	16	17	18	19	20	21	22	23	24	25	26	27	28	29	30	31	32	33	34	35	36
457.71	0.23613	0.32515	0.28549	0.27505	0.33625	0.25103	0.29659	0.36028	0.34626	0.22102	0.33269	0.26529	0.31986	0.25373	0.2421	0.31962	0.2613	0.24383	0.2785	0.29578	0.33262	0.27507	0.27141	0.28748	0.3078	0.31738	0.33321	0.30151	0.35029	0.33247	0.30303	0.30998	0.40535	0.36198	0.34487	0.30154
458.74	0.23819	0.32719	0.30959	0.3113	0.32087	0.25562	0.32706	0.36857	0.31647	0.21271	0.32452	0.23731	0.35508	0.23169	0.25694	0.298	0.23938	0.22217	0.32734	0.29675	0.29034	0.28753	0.28974	0.24042	0.32234	0.36788	0.36666	0.33868	0.30866	0.32922	0.259	0.3625	0.35846	0.36389	0.31037	0.27312
459.78	0.21774	0.29203	0.31302	0.29236	0.29355	0.26785	0.29904	0.39304	0.30158	0.21322	0.32829	0.21835	0.32464	0.23112	0.25025	0.28927	0.23082	0.24349	0.3015	0.30676	0.26736	0.28052	0.30423	0.25291	0.29857	0.34391	0.36685	0.32158	0.31363	0.32871	0.23883	0.36132	0.34965	0.36925	0.31884	0.26055
460.81	0.20598	0.27814	0.31735	0.27451	0.2747	0.26203	0.31532	0.38554	0.28347	0.21743	0.33504	0.21501	0.31626	0.23508	0.24876	0.27289	0.21698	0.23178	0.31977	0.30363	0.25452	0.27724	0.31777	0.2254	0.29325	0.34426	0.37575	0.31896	0.29728	0.30668	0.22447	0.3541	0.32124	0.37342	0.32375	0.24328
461.85	0.18024	0.25519	0.31419	0.2634	0.27909	0.26124	0.28599	0.37451	0.28525	0.22688	0.32551	0.2053	0.29729	0.22271	0.24597	0.25059	0.21384	0.23175	0.30605	0.2891	0.23733	0.28871	0.30401	0.21409	0.26904	0.32787	0.37333	0.31478	0.31122	0.29337	0.22843	0.34287	0.31139	0.3885	0.33455	0.24882
462.88	0.19139	0.25407	0.30745	0.24996	0.28173	0.25696	0.27157	0.36836	0.27705	0.23561	0.34324	0.20031	0.2882	0.24691	0.25993	0.25358	0.21812	0.23623	0.29598	0.28789	0.23324	0.27659	0.32255	0.22201	0.27511	0.33358	0.38492	0.29074	0.33419	0.29036	0.22816	0.32654	0.32611	0.40244	0.35825	0.27077
463.92	0.18905	0.2594	0.29438	0.25524	0.29251	0.25161	0.28264	0.35214	0.27377	0.24063	0.31836	0.19988	0.28894	0.23787	0.26024	0.23201	0.21162	0.20315	0.29496	0.27488	0.23997	0.27989	0.28338	0.21122	0.26713	0.33728	0.3829	0.28486	0.32868	0.26515	0.23132	0.32286	0.32698	0.39916	0.34482	0.28496
464.93	0.18056	0.26243	0.29132	0.24981	0.29248	0.24496	0.28236	0.32241	0.28418	0.24474	0.32486	0.21258	0.28801	0.23615	0.26171	0.22605	0.21075	0.20599	0.30828	0.25923	0.24978	0.2718	0.2855	0.21828	0.25172	0.32769	0.39432	0.28824	0.32844	0.26157	0.22236	0.31879	0.31656	0.40367	0.34355	0.31426
465.96	0.18007	0.26373	0.2742	0.25604	0.29722	0.25811	0.26516	0.32546	0.28744	0.24247	0.3199	0.18883	0.29975	0.21425	0.25233	0.23099	0.21284	0.19664	0.286	0.25165	0.25706	0.26049	0.27819	0.223	0.23506	0.31897	0.37967	0.28078	0.34155	0.25978	0.20592	0.33466	0.33979	0.40406	0.32822	0.30962
467	0.19176	0.26364	0.25904	0.24533	0.28723	0.25519	0.28382	0.31567	0.28468	0.23138	0.31496	0.18511	0.28637	0.20009	0.23672	0.22714	0.19599	0.19435	0.29973	0.25668	0.2602	0.24584	0.27371	0.21425	0.23427	0.32211	0.37831	0.27038	0.33725	0.26698	0.21164	0.3276	0.34503	0.3775	0.31306	0.29973
468.03	0.16891	0.25354	0.24675	0.24427	0.30128	0.25756	0.28795	0.30637	0.27781	0.2155	0.31857	0.18914	0.26265	0.19342	0.20323	0.22054	0.1847	0.1844	0.28019	0.23838	0.25738	0.24734	0.25477	0.21749	0.22401	0.28766	0.35899	0.27681	0.31873	0.26627	0.20615	0.31321	0.31718	0.35646	0.30654	0.28113
469.06	0.16453	0.24099	0.25094	0.23978	0.29076	0.24626	0.28068	0.30913	0.27877	0.19045	0.3282	0.16493	0.24312	0.19647	0.19701	0.22495	0.18248	0.19646	0.25467	0.23908	0.2593	0.22829	0.26234	0.2191	0.22405	0.27741	0.37245	0.26221	0.30171	0.28101	0.18798	0.30622	0.32165	0.35786	0.30204	0.27266
470.1	0.1584	0.2224	0.23017	0.2225	0.286	0.22491	0.25655	0.30075	0.25992	0.17562	0.32042	0.15251	0.23697	0.18456	0.17545	0.22375	0.17589	0.17284	0.23095	0.22997	0.23733	0.21708	0.27662	0.2072	0.22244	0.27244	0.34192	0.25575	0.29018	0.26172	0.18368	0.2896	0.30532	0.34585	0.30005	0.24304
471.13	0.14739	0.20593	0.2246	0.23045	0.27549	0.19586	0.24166	0.29668	0.25488	0.16136	0.31056	0.15664	0.19402	0.19005	0.16875	0.2168	0.16121	0.17074	0.22934	0.23071	0.20191	0.21843	0.26553	0.20607	0.21689	0.24945	0.32462	0.24684	0.28461	0.25843	0.20587	0.27224	0.28154	0.32716	0.29255	0.27009
472.16	0.1147	0.18704	0.21339	0.21872	0.25606	0.17014	0.21104	0.29373	0.23844	0.1435	0.28422	0.12768	0.17103	0.18246	0.14958	0.20958	0.15077	0.14216	0.19551	0.20331	0.18656	0.19785	0.24937	0.20573	0.18491	0.21952	0.30881	0.22561	0.28041	0.22008	0.18841	0.27104	0.25736	0.31365	0.28861	0.26728
473.17	0.1229	0.18297	0.20806	0.21182	0.23191	0.17012	0.20535	0.30168	0.21594	0.13885	0.26156	0.11136	0.17208	0.14206	0.1565	0.21745	0.14674	0.13279	0.18774	0.2016	0.16778	0.19965	0.25195	0.17796	0.15899	0.20841	0.29428	0.2153	0.27607	0.19643	0.18923	0.27178	0.25538	0.31245	0.289	0.25658
474.21	0.12562	0.16246	0.19827	0.20611	0.22344	0.17844	0.19641	0.27069	0.19885	0.14463	0.24459	0.12868	0.1766	0.12366	0.14478	0.20408	0.13083	0.11984	0.20225	0.19062	0.13276	0.22798	0.22333	0.15612	0.13935	0.1852	0.27326	0.21272	0.28053	0.16175	0.21337	0.25704	0.23322	0.31498	0.27974	0.25502
475.24	0.13496	0.17027	0.18193	0.2107	0.202	0.20527	0.19997	0.27029	0.19158	0.14627	0.23377	0.12264	0.16331	0.13255	0.12946	0.20963	0.13016	0.11738	0.20323	0.17906	0.13891	0.21838	0.19223	0.15755	0.13388	0.1786	0.27228	0.22218	0.28054	0.16514	0.21137	0.24585	0.23322	0.31052	0.2717	0.27127
476.27	0.12893	0.16933	0.16777	0.18942	0.19958	0.21115	0.18146	0.23967	0.17356	0.14565	0.20944	0.10383	0.14966	0.13511	0.12104	0.19952	0.13056	0.10659	0.19201	0.14879	0.14625	0.21807	0.17167	0.15491	0.12729	0.18351	0.28417	0.21977	0.28248	0.15207	0.19897	0.22878	0.23173	0.3175	0.27439	0.25547
477.31	0.15163	0.16373	0.16645	0.19273	0.18963	0.22168	0.19806	0.22291	0.17432	0.16396	0.22149	0.12288	0.1719	0.13631	0.13329	0.21744	0.14157	0.12072	0.21854	0.15205	0.15485	0.2282	0.18286	0.16742	0.16373	0.17674	0.28664	0.22932	0.28133	0.1578	0.22058	0.21443	0.24733	0.33819	0.28882	0.27405
478.34	0.14543	0.16007	0.16064	0.17739	0.19114	0.20882	0.20348	0.21293	0.17596	0.15912	0.22744	0.12453	0.18524	0.16168	0.12874	0.20011	0.16101	0.12592	0.24302	0.13874	0.16573	0.22749	0.17015	0.19762	0.16785	0.17475	0.28457	0.23143	0.29316	0.14704	0.2436	0.205	0.26291	0.33466	0.27788	0.30319
479.37	0.15397	0.19319	0.15183	0.19213	0.20903	0.20859	0.20703	0.2323	0.1783	0.17268	0.23385	0.13392	0.1861	0.16667	0.12153	0.21189	0.19127	0.12765	0.24809	0.14815	0.18941	0.20759	0.20287	0.20878	0.19018	0.19548	0.27713	0.23009	0.30901	0.16389	0.2567	0.20489	0.27921	0.33316	0.30245	0.34451
480.38	0.15771	0.20595	0.16767	0.19581	0.23337	0.2008	0.21933	0.2449	0.18844	0.17599	0.24075	0.13723	0.20324	0.17557	0.14817	0.21876	0.20383	0.13762	0.28493	0.15634	0.18863	0.23049	0.23205	0.23022	0.19784	0.19221	0.30305	0.23368	0.32703	0.17306	0.26347	0.20679	0.31418	0.34687	0.35623	0.36867
481.41	0.17446	0.21335	0.1907	0.20752	0.23324	0.22446	0.22596	0.26576	0.20257	0.15962	0.25672	0.14827	0.21355	0.17341	0.17074	0.22756	0.2176	0.1698	0.27938	0.18778	0.19053	0.24315	0.2683	0.25477	0.20358	0.21575	0.32269	0.2419	0.33356	0.18857	0.26339	0.22272	0.32455	0.35123	0.37075	0.38915
482.45	0.16992	0.22785	0.21381	0.2269	0.26477	0.25439	0.23577	0.31015	0.22015	0.17065	0.27255	0.18017	0.20918	0.20805	0.19053	0.23538	0.23505	0.18916	0.28903	0.21287	0.23088	0.26377	0.28757	0.28871	0.19221	0.25319	0.3433	0.25837	0.33581	0.21006	0.28497	0.23361	0.33815	0.37649	0.39118	0.44672
483.48	0.1927	0.25686	0.24184	0.25837	0.27589	0.31355	0.26371	0.34099	0.25373	0.18142	0.28009	0.21803	0.22286	0.224	0.21363	0.2614	0.23951	0.20993	0.29461	0.25885	0.26279	0.27916	0.297	0.32562	0.21558	0.27575	0.378	0.28144	0.34723	0.23783	0.29047	0.27776	0.37048	0.41159	0.42801	0.49828
484.51	0.20511	0.26204	0.25475	0.26645	0.27579	0.3509	0.30171	0.36396	0.27358	0.20441	0.30403	0.23073	0.24358	0.26947	0.25143	0.29449	0.23084	0.23867	0.31495	0.27081	0.28517	0.31872	0.31877	0.37282	0.21213	0.28724	0.39855	0.32018	0.37906	0.25873	0.31177	0.3042	0.41057	0.43079	0.47207	0.51903
485.54	0.21377	0.2777	0.27193	0.27762	0.28435	0.35608	0.30531	0.37308	0.28773	0.21739	0.31478	0.25269	0.23283	0.29526	0.2562	0.28658	0.24242	0.25045	0.32193	0.29405	0.31607	0.34523	0.32073	0.38548	0.21382	0.30323	0.41065	0.32211	0.40393	0.25684	0.35509	0.31889	0.43796	0.4257	0.46932	0.54214
486.57	0.22854	0.29915	0.27609	0.31211	0.32628	0.38469	0.34019	0.40438	0.33023	0.26205	0.34488	0.30406	0.261	0.31547	0.25559	0.34688	0.26664	0.26063	0.36415	0.315	0.38667	0.36488	0.33304	0.40745	0.23081	0.33366	0.43469	0.35773	0.44663	0.29314	0.41031	0.34151	0.49933	0.47547	0.51575	0.6135
487.58	0.24028	0.31862	0.26734	0.33351	0.32365	0.40767	0.34648	0.40447	0.34964	0.25921	0.36764	0.30555	0.26121	0.33411	0.25494	0.37539	0.26343	0.27009	0.37223	0.32356	0.38764	0.36881	0.35812	0.41329	0.24485	0.32653	0.45237	0.38252	0.46878	0.3037	0.40415	0.37439	0.53196	0.47726	0.52506	0.61188
488.61	0.25605	0.32576	0.2761	0.35251	0.34626	0.41399	0.37777	0.43123	0.35363	0.28596	0.40813	0.30386	0.26376	0.36465	0.27525	0.41649	0.28703	0.29366	0.40251	0.34314	0.40217	0.3994	0.41554	0.43083	0.28348	0.3432	0.47552	0.40353	0.51528	0.32465	0.46101	0.40768	0.56673	0.53091	0.56454	0.64224
489.64	0.27038	0.33416	0.29893	0.36187	0.37579	0.43634	0.39723	0.46479	0.3898	0.29944	0.43344	0.31708	0.28327	0.37473	0.29122	0.42709	0.32036	0.32066	0.44247	0.36636	0.44774	0.44676	0.4628	0.4608	0.32124	0.35277	0.521	0.40266	0.53389	0.36913	0.49068	0.44734	0.58145	0.5785	0.59026	0.65418
490.67	0.28616	0.35011	0.29976	0.38827	0.3933	0.46883	0.43622	0.49831	0.40594	0.32506	0.45477	0.34238	0.31304	0.40308	0.29971	0.4678	0.34398	0.34023	0.46787	0.38729	0.4764	0.47065	0.49114	0.48649	0.34271	0.40945	0.52502	0.42072	0.55354	0.39573	0.5283	0.50926	0.60682	0.64359	0.62317	0.68519
491.7	0.3032	0.38768	0.32284	0.39436	0.40428	0.47665	0.45271	0.529	0.41313	0.33668	0.48512	0.33187	0.35157	0.43936	0.32129	0.46548	0.35381	0.36095	0.48783	0.40123	0.48931	0.48881	0.52679	0.5029	0.3757	0.41751	0.55117	0.41829	0.56714	0.40251	0.54253	0.53501	0.62449	0.65318	0.64883	0.70061
492.74	0.33016	0.41266	0.35831	0.4017	0.45076	0.47357	0.49264	0.55248	0.42955	0.36917	0.51045	0.34275	0.382	0.44924	0.34986	0.49098	0.38084	0.37976	0.51733	0.42442	0.51025	0.53488	0.56029	0.52422	0.38987	0.45934	0.58061	0.43224	0.60707	0.42557	0.5946	0.56847	0.65513	0.68495	0.70547	0.73212
493.74	0.33955	0.41538	0.37008	0.41584	0.46035	0.48905	0.48693	0.56114	0.44837	0.38815	0.50478	0.39393	0.4108	0.46072	0.36354	0.50796	0.38113	0.40096	0.5257	0.44373	0.54263	0.57613	0.557	0.53645	0.40185	0.49016	0.59787	0.45625	0.62284	0.45426	0.56491	0.57788	0.66467	0.69489	0.7243	0.76362
494.77	0.35455	0.42496	0.3895	0.43853	0.47291	0.50143	0.49697	0.57768	0.4535	0.41333	0.51863	0.40554	0.41897	0.48682	0.38571	0.5626	0.37296	0.41575	0.53858	0.46417	0.54959	0.58666	0.55704	0.54379	0.42364	0.52909	0.62265	0.47434	0.63051	0.45267	0.60453	0.60092	0.68667	0.7096	0.75744	0.82025
495.8	0.36149	0.42944	0.40657	0.43931	0.49266	0.51276	0.49877	0.59774	0.48036	0.42416	0.54446	0.40555	0.44186	0.49146	0.41461	0.58691	0.38149	0.41722	0.56366	0.48193	0.5815	0.61373	0.59956	0.55446	0.44288	0.51673	0.65486	0.50128	0.66866	0.47184	0.61418	0.60693	0.69849	0.72411	0.77915	0.84058
496.83	0.35655	0.40623	0.40874	0.4389	0.48847	0.50574	0.4972	0.59967	0.48016	0.42441	0.52321	0.42426	0.41522	0.50952	0.4274	0.58531	0.36544	0.40956	0.57726	0.47635	0.57322	0.63249	0.57525	0.58023	0.45678	0.5285	0.65706	0.51753	0.66244	0.47053	0.62525	0.6066	0.67881	0.7389	0.77026	0.83707
497.86	0.35991	0.39325	0.39124	0.44361	0.47405	0.52204	0.49158	0.61221	0.47264	0.41285	0.50118	0.43831	0.45178	0.53278	0.41843	0.6007	0.36681	0.41686	0.58889	0.46607	0.59414	0.61694	0.5662	0.60182	0.48983	0.54327	0.6449	0.52825	0.65518	0.48972	0.61267	0.61689	0.66559	0.74465	0.75878	0.84811
498.87	0.34318	0.40829	0.37546	0.4247	0.45779	0.49278	0.49712	0.59903	0.46333	0.38955	0.49183	0.41358	0.42543	0.535	0.4021	0.57716	0.3493	0.40363	0.58371	0.42628	0.57937	0.57292	0.56203	0.59775	0.48449	0.54938	0.61988	0.50053	0.63629	0.47956	0.64728	0.60442	0.66227	0.71196	0.71784	0.81836
499.9	0.33154	0.41194	0.36776	0.43754	0.46158	0.48824	0.49249	0.59701	0.45044	0.37014	0.45418	0.38912	0.4244	0.52416	0.38607	0.55357	0.35297	0.39069	0.57378	0.41805	0.57131	0.54216	0.53064	0.58764	0.49048	0.54856	0.61042	0.52396	0.6339	0.4564	0.62663	0.59398	0.65912	0.6988	0.68078	0.78355
500.93	0.32876	0.41425	0.35132	0.45167	0.44922	0.46626	0.49947	0.58211	0.42637	0.34673	0.43282	0.38984	0.4004	0.51607	0.38944	0.56059	0.33739	0.38961	0.56825	0.39434	0.54696	0.52676	0.49985	0.58091	0.50292	0.58009	0.60586	0.52211	0.60429	0.44261	0.61822	0.57	0.63391	0.68405	0.64377	0.77506
501.96	0.33888	0.41523	0.36013	0.45475	0.46147	0.46529	0.52908	0.57759	0.42786	0.35178	0.42812	0.3776	0.41736	0.50606	0.40388	0.56772	0.35556	0.3929	0.56554	0.40477	0.54861	0.53369	0.52822	0.56523	0.50869	0.5797	0.6048	0.52018	0.61533	0.45207	0.61733	0.59756	0.64319	0.66308	0.6282	0.75834
502.99	0.33946	0.4054	0.36012	0.4543	0.46895	0.44785	0.51939	0.5593	0.42081	0.3485	0.44283	0.35188	0.4045	0.48951	0.40513	0.55073	0.36436	0.3641	0.55532	0.40913	0.53279	0.53248	0.52519	0.5426	0.49131	0.57478	0.61452	0.50468	0.59926	0.43229	0.60349	0.57022	0.64272	0.64347	0.60776	0.73283
504.02	0.34473	0.37631	0.36204	0.46344	0.46804	0.4461	0.4994	0.56231	0.42376	0.35252	0.42983	0.32614	0.39716	0.47759	0.39099	0.56776	0.37073	0.34212	0.54664	0.41282	0.51426	0.53239	0.52096	0.52223	0.47854	0.56745	0.62311	0.51601	0.59932	0.43012	0.56812	0.57459	0.61706	0.64392	0.60763	0.71959
505.02	0.3534	0.37685	0.36003	0.43758	0.45213	0.43381	0.47127	0.53804	0.41884	0.33165	0.44245	0.3432	0.40335	0.4741	0.39273	0.5486	0.36386	0.32184	0.5263	0.39638	0.52398	0.52133	0.55142	0.51101	0.46704	0.55372	0.62469	0.48158	0.58951	0.42545	0.55398	0.56138	0.60301	0.62004	0.60781	0.69254
506.05	0.35312	0.36421	0.36775	0.4055	0.44789	0.43604	0.45248	0.52672	0.41623	0.32196	0.43554	0.33762	0.41233	0.4647	0.36177	0.52636	0.35745	0.31198	0.49059	0.3975	0.51688	0.49653	0.5418	0.48617	0.45966	0.53609	0.59982	0.44711	0.57644	0.43229	0.52565	0.57185	0.61125	0.60141	0.59262	0.66493
507.08	0.34914	0.37266	0.34695	0.3982	0.43368	0.44546	0.42966	0.52191	0.41443	0.31	0.43488	0.3275	0.41264	0.46145	0.334	0.52223	0.35143	0.30176	0.4811	0.3903	0.50154	0.46836	0.5185	0.48176	0.45665	0.54209	0.58089	0.44996	0.57188	0.42515	0.50963	0.55572	0.62708	0.59586	0.59295	0.6626
508.11	0.33707	0.38131	0.33856	0.38073	0.42113	0.42669	0.41556	0.5087	0.41336	0.31367	0.40263	0.32989	0.39982	0.44255	0.30481	0.49396	0.31934	0.31923	0.46231	0.37668	0.48533	0.45777	0.4941	0.48079	0.45328	0.5404	0.5436	0.43627	0.57912	0.41772	0.51397	0.54111	0.61182	0.59886	0.56425	0.63729
509.14	0.34347	0.38856	0.3405	0.37453	0.42344	0.42157	0.41757	0.4958	0.41095	0.30915	0.4028	0.33107	0.42351	0.42981	0.31208	0.465	0.32205	0.32191	0.47311	0.37149	0.48512	0.45859	0.48416	0.4784	0.45435	0.52039	0.53445	0.4212	0.56296	0.39868	0.52153	0.50942	0.59333	0.59873	0.54402	0.61416
510.14	0.34574	0.3888	0.34143	0.38122	0.43121	0.40944	0.4237	0.49846	0.4052	0.3152	0.40368	0.33354	0.41244	0.41847	0.30941	0.47885	0.31776	0.31953	0.47903	0.37084	0.4423	0.45824	0.45495	0.47674	0.451	0.52391	0.51625	0.43117	0.55783	0.40521	0.51784	0.50884	0.56839	0.60847	0.51633	0.60891
511.17	0.34856	0.38806	0.3493	0.39195	0.43165	0.4049	0.42348	0.50741	0.41651	0.32663	0.41257	0.3401	0.42004	0.42198	0.32447	0.48353	0.3173	0.33403	0.48787	0.36525	0.44551	0.46481	0.46226	0.50368	0.44501	0.50939	0.51544	0.45313	0.56641	0.38904	0.5241	0.49225	0.56297	0.62099	0.51438	0.60999
512.2	0.35942	0.38055	0.37302	0.395	0.43167	0.37618	0.42769	0.49828	0.40538	0.32859	0.41114	0.35478	0.42713	0.41413	0.33932	0.47859	0.30095	0.33944	0.50079	0.35126	0.44503	0.47343	0.46807	0.4939	0.41552	0.49664	0.52279	0.45048	0.55918	0.38114	0.52148	0.47387	0.54095	0.62895	0.49671	0.59617
513.23	0.36996	0.36812	0.36421	0.40066	0.40363	0.38155	0.41861	0.49592	0.40413	0.3271	0.40877	0.33992	0.42105	0.42261	0.3562	0.49723	0.3007	0.3277	0.49256	0.34424	0.45666	0.46856	0.45642	0.45986	0.40648	0.48945	0.53006	0.43777	0.53641	0.35756	0.48918	0.47526	0.5396	0.62228	0.49089	0.5636
514.23	0.36586	0.39738	0.35404	0.3942	0.39977	0.36706	0.40272	0.47894	0.39867	0.31443	0.41584	0.31774	0.39896	0.43656	0.34822	0.48507	0.296	0.31439	0.47148	0.33898	0.45925	0.45101	0.44617	0.43333	0.39186	0.51141	0.50866	0.41631	0.52832	0.33776	0.45765	0.47494	0.55229	0.61021	0.48538	0.53261
515.26	0.35592	0.39519	0.34794	0.37641	0.38443	0.3731	0.39702	0.46402	0.40227	0.31532	0.42174	0.30552	0.39267	0.44722	0.33827	0.47145	0.28539	0.31744	0.46407	0.33379	0.46243	0.44779	0.43391	0.40175	0.375	0.51275	0.4978	0.39617	0.52506	0.32738	0.42487	0.45374	0.54032	0.60584	0.45591	0.49838
516.29	0.3513	0.39569	0.349	0.37207	0.38574	0.36604	0.40329	0.44112	0.38701	0.2969	0.40569	0.29406	0.37681	0.43151	0.33226	0.45586	0.28208	0.29857	0.45202	0.31452	0.44197	0.43629	0.42325	0.38289	0.36817	0.50138	0.49342	0.3654	0.51939	0.32189	0.41448	0.43944	0.51936	0.56386	0.44107	0.47971
517.32	0.33602	0.37229	0.31096	0.35332	0.38548	0.3841	0.3899	0.43209	0.36806	0.28417	0.40814	0.28263	0.35214	0.40076	0.29572	0.44915	0.27686	0.28501	0.41928	0.31918	0.42261	0.41447	0.40899	0.37241	0.35736	0.48295	0.44755	0.33859	0.48786	0.31159	0.39926	0.42391	0.47929	0.53611	0.42812	0.45949
518.34	0.3391	0.37269	0.34076	0.36763	0.41332	0.40552	0.41728	0.42692	0.39173	0.26274	0.41859	0.30423	0.36859	0.39093	0.29732	0.44948	0.27418	0.29386	0.4229	0.32178	0.42345	0.39791	0.42427	0.38192	0.35968	0.46328	0.45751	0.34017	0.49637	0.32857	0.40868	0.40373	0.4829	0.50951	0.43975	0.4672
519.35	0.34458	0.35371	0.35929	0.35867	0.42381	0.41005	0.42854	0.43346	0.4022	0.26604	0.41229	0.32857	0.38476	0.40303	0.31239	0.46033	0.27378	0.28634	0.43154	0.31291	0.41421	0.39511	0.44219	0.40755	0.36035	0.45517	0.47844	0.34186	0.49234	0.32898	0.40353	0.40921	0.48387	0.49499	0.4373	0.46482
520.37	0.34474	0.34659	0.35084	0.34957	0.4288	0.40155	0.42232	0.42498	0.38783	0.25615	0.39264	0.31911	0.3919	0.38509	0.31398	0.45406	0.27984	0.27074	0.42457	0.29823	0.40478	0.39895	0.44504	0.41808	0.36589	0.43704	0.45892	0.32475	0.48371	0.3199	0.40551	0.39659	0.48695	0.48977	0.43617	0.46776
521.4	0.34736	0.34757	0.33679	0.3429	0.41431	0.39892	0.41816	0.42706	0.38516	0.26366	0.39479	0.3025	0.4087	0.39801	0.31775	0.45599	0.26468	0.26756	0.41739	0.31444	0.40798	0.4072	0.45019	0.40276	0.36906	0.4466	0.44405	0.31332	0.45526	0.30505	0.38699	0.3901	0.47515	0.5062	0.43479	0.43854
522.43	0.36166	0.36233	0.35053	0.35673	0.41796	0.39055	0.41528	0.44646	0.39823	0.25908	0.39583	0.30993	0.4259	0.41584	0.33892	0.45656	0.27475	0.25986	0.40923	0.30801	0.41118	0.41019	0.45755	0.40398	0.3872	0.45213	0.45983	0.33075	0.47176	0.2986	0.36845	0.40763	0.48344	0.51489	0.43071	0.41438
523.43	0.35938	0.38336	0.35014	0.32861	0.41191	0.37573	0.38758	0.46452	0.37408	0.26943	0.38331	0.29912	0.41901	0.43408	0.33909	0.43893	0.28541	0.24432	0.40426	0.31278	0.39867	0.42432	0.44082	0.4017	0.38578	0.46649	0.44585	0.32343	0.46795	0.29472	0.34577	0.41858	0.47092	0.52722	0.40606	0.4105
524.46	0.36319	0.36128	0.32634	0.32931	0.40004	0.3778	0.37348	0.45379	0.36381	0.27175	0.37075	0.28969	0.43827	0.41169	0.32765	0.44917	0.27268	0.25255	0.40391	0.32266	0.39755	0.43315	0.42193	0.37837	0.38295	0.4446	0.42384	0.31743	0.46742	0.31322	0.34276	0.40546	0.44306	0.54466	0.37756	0.40167
525.48	0.35843	0.35829	0.33431	0.34326	0.40275	0.35981	0.36579	0.43693	0.38056	0.2616	0.37678	0.28683	0.43211	0.41471	0.32222	0.45374	0.26933	0.24857	0.39178	0.3247	0.40183	0.40849	0.42873	0.37364	0.36547	0.43855	0.42852	0.33853	0.46772	0.30525	0.3565	0.41155	0.45626	0.53842	0.37979	0.3937
526.51	0.35971	0.34009	0.31978	0.34324	0.40337	0.35202	0.34244	0.42923	0.38028	0.24499	0.36696	0.28649	0.43186	0.39725	0.3092	0.45234	0.28259	0.2502	0.37695	0.30953	0.40471	0.37824	0.41452	0.36803	0.35112	0.42776	0.42008	0.35065	0.47267	0.32241	0.35665	0.41641	0.47208	0.53816	0.36497	0.37718
527.51	0.35701	0.33136	0.32129	0.33407	0.38766	0.36073	0.35575	0.41118	0.3811	0.24676	0.37424	0.27313	0.43955	0.38784	0.30757	0.45366	0.27746	0.26051	0.40313	0.29773	0.39599	0.38193	0.41665	0.3539	0.34179	0.42888	0.40936	0.34183	0.44802	0.32751	0.38267	0.39678	0.46026	0.53088	0.35492	0.38057
528.54	0.35293	0.32003	0.31253	0.34584	0.38082	0.3368	0.36004	0.39826	0.40902	0.24134	0.38325	0.25853	0.42928	0.38103	0.30912	0.4604	0.27381	0.25907	0.40443	0.29	0.39451	0.36876	0.4222	0.35977	0.33568	0.42838	0.40587	0.34892	0.45436	0.32156	0.38875	0.39687	0.46601	0.53353	0.34799	0.37512
529.56	0.33653	0.33093	0.31209	0.34858	0.37011	0.33561	0.34863	0.39841	0.41035	0.22628	0.38839	0.24437	0.39249	0.38952	0.3144	0.46977	0.26455	0.25382	0.37381	0.28926	0.39265	0.3589	0.42627	0.35191	0.33163	0.43523	0.40658	0.36014	0.41352	0.31015	0.38606	0.37962	0.4751	0.52326	0.3595	0.35843
530.59	0.34215	0.32463	0.31422	0.33385	0.3621	0.34088	0.33567	0.4061	0.38383	0.21312	0.37433	0.24937	0.40184	0.3937	0.3219	0.44843	0.26724	0.26016	0.35701	0.29096	0.37833	0.35346	0.40413	0.35062	0.3371	0.45399	0.41	0.33187	0.39566	0.31426	0.36615	0.36394	0.44836	0.4932	0.34569	0.35701
531.61	0.32895	0.33073	0.33204	0.33404	0.35585	0.34692	0.34451	0.40502	0.38226	0.21748	0.36474	0.24553	0.38428	0.38693	0.32194	0.44189	0.2524	0.24936	0.3892	0.28911	0.36183	0.35883	0.38728	0.35001	0.3439	0.44687	0.43337	0.32848	0.40359	0.29826	0.35524	0.33976	0.43024	0.46506	0.33788	0.35356
532.62	0.3126	0.33898	0.32844	0.33992	0.36303	0.32064	0.34726	0.38956	0.38127	0.22548	0.34485	0.24612	0.38338	0.39536	0.30739	0.44491	0.25617	0.23289	0.37958	0.29754	0.36077	0.35398	0.3736	0.37536	0.34498	0.43718	0.44873	0.31577	0.41299	0.28978	0.34558	0.33813	0.43681	0.46766	0.32637	0.34096
533.64	0.29702	0.33548	0.31917	0.33011	0.36712	0.32961	0.34697	0.3857	0.34164	0.22308	0.34044	0.24844	0.38421	0.38426	0.30224	0.42612	0.24582	0.2191	0.37886	0.29442	0.35271	0.33397	0.36393	0.36584	0.33325	0.42372	0.44423	0.3111	0.40112	0.27036	0.34104	0.33222	0.42325	0.44742	0.31689	0.33218
534.67	0.31215	0.33563	0.33044	0.32967	0.37438	0.31262	0.35957	0.39123	0.33521	0.2401	0.35109	0.26536	0.40405	0.37199	0.29513	0.41175	0.24848	0.21733	0.40928	0.29041	0.36077	0.32564	0.37943	0.37031	0.34182	0.4266	0.44358	0.30957	0.43221	0.26473	0.32954	0.34508	0.4117	0.42739	0.3094	0.33883
535.67	0.29938	0.33986	0.31655	0.33552	0.3633	0.30963	0.38115	0.4075	0.34305	0.25023	0.35429	0.26535	0.39807	0.35025	0.2712	0.43129	0.25077	0.20981	0.41114	0.28018	0.35777	0.32979	0.38746	0.35462	0.33962	0.41231	0.41701	0.31904	0.44137	0.25852	0.32226	0.35321	0.39335	0.4355	0.30004	0.34976
536.69	0.30242	0.34061	0.31197	0.33177	0.3587	0.30401	0.37144	0.39911	0.33849	0.24279	0.35931	0.26028	0.41121	0.35547	0.27456	0.4391	0.26328	0.20248	0.38934	0.26573	0.3542	0.32469	0.39696	0.34108	0.33335	0.40275	0.42257	0.31697	0.42173	0.25676	0.30376	0.3355	0.38139	0.44696	0.29674	0.34863
537.72	0.30742	0.33925	0.30104	0.33604	0.34634	0.30152	0.35961	0.40452	0.33085	0.23282	0.36748	0.25793	0.41116	0.3448	0.27939	0.41736	0.25273	0.20183	0.38426	0.26168	0.36074	0.31403	0.40366	0.3192	0.32926	0.3994	0.39646	0.31557	0.41825	0.24909	0.29747	0.34261	0.38505	0.44102	0.3029	0.35281
538.74	0.31996	0.33188	0.293	0.35136	0.315	0.28858	0.37224	0.39972	0.34648	0.22547	0.36646	0.25929	0.42777	0.34285	0.26507	0.4506	0.24316	0.20819	0.40111	0.25719	0.34879	0.31571	0.4033	0.29056	0.34071	0.40073	0.39039	0.31885	0.39795	0.26371	0.29982	0.35453	0.37134	0.43476	0.29461	0.34202
539.74	0.29845	0.32595	0.29502	0.33651	0.31119	0.30256	0.35879	0.39583	0.33657	0.20515	0.3548	0.23425	0.42327	0.33959	0.2533	0.43483	0.25867	0.20904	0.35959	0.25008	0.33227	0.30332	0.36646	0.2769	0.32687	0.39426	0.37728	0.31792	0.3799	0.24864	0.30137	0.31875	0.36171	0.43344	0.28391	0.32137
540.77	0.29758	0.31454	0.29648	0.32433	0.3191	0.30929	0.35834	0.39574	0.32406	0.20383	0.35107	0.21852	0.41285	0.335	0.26567	0.41068	0.237	0.21314	0.36415	0.25627	0.31997	0.30443	0.34902	0.2703	0.3181	0.39146	0.37216	0.30994	0.36866	0.25668	0.30352	0.30411	0.37633	0.43012	0.27348	0.2966
541.79	0.29205	0.31228	0.29271	0.33072	0.32798	0.31579	0.3752	0.40407	0.32787	0.2265	0.35165	0.23523	0.38892	0.33923	0.24843	0.3957	0.22573	0.21532	0.3604	0.26807	0.32711	0.30735	0.34881	0.27838	0.30282	0.3968	0.33328	0.31371	0.35949	0.24782	0.32065	0.32983	0.39256	0.4253	0.26136	0.29804
542.82	0.2813	0.30672	0.30645	0.31708	0.31809	0.31115	0.36753	0.41205	0.31697	0.21616	0.3337	0.22208	0.39205	0.35037	0.25161	0.39927	0.22577	0.20352	0.35025	0.26631	0.31532	0.31162	0.33251	0.2763	0.31258	0.39631	0.33784	0.31657	0.33352	0.2405	0.32625	0.31239	0.3739	0.39417	0.23527	0.26983
543.82	0.27615	0.31368	0.30877	0.31137	0.34497	0.32497	0.35004	0.42414	0.32445	0.2237	0.34111	0.23175	0.38338	0.3507	0.26476	0.38337	0.24351	0.20622	0.32382	0.27065	0.32805	0.33867	0.35833	0.30151	0.31125	0.37393	0.33874	0.31918	0.35119	0.23827	0.33752	0.28798	0.37981	0.40596	0.23111	0.27337
544.84	0.29099	0.33657	0.32678	0.3297	0.3703	0.34824	0.38537	0.45226	0.34776	0.24162	0.34552	0.26839	0.40783	0.36956	0.2884	0.41004	0.2519	0.22568	0.37101	0.2969	0.33691	0.34496	0.38247	0.31981	0.34043	0.39389	0.36859	0.31222	0.39137	0.26994	0.36824	0.33964	0.40665	0.41051	0.22567	0.29615
545.86	0.30634	0.33917	0.33686	0.34499	0.3759	0.34351	0.3912	0.45791	0.37684	0.26087	0.35355	0.28585	0.43909	0.39786	0.29727	0.42645	0.27488	0.23383	0.38838	0.30044	0.36697	0.35181	0.3951	0.32566	0.36646	0.40606	0.39171	0.33687	0.39739	0.25882	0.37801	0.34237	0.43025	0.42101	0.21892	0.3043
546.89	0.31223	0.35505	0.34432	0.34429	0.38335	0.35302	0.40293	0.47578	0.38173	0.25297	0.37946	0.28208	0.48572	0.41861	0.32271	0.4458	0.2804	0.25251	0.40682	0.3101	0.37496	0.35931	0.41291	0.33255	0.39852	0.41697	0.41574	0.33992	0.42201	0.28428	0.39376	0.3445	0.42298	0.41527	0.22279	0.32422
547.89	0.31863	0.37416	0.35054	0.35396	0.40998	0.37576	0.41956	0.47263	0.40082	0.26914	0.3944	0.30241	0.49912	0.42814	0.34007	0.44202	0.29507	0.2826	0.41818	0.31256	0.39425	0.35675	0.41578	0.33509	0.39937	0.44056	0.44269	0.33773	0.45007	0.30101	0.38444	0.33942	0.44191	0.45049	0.24483	0.35633
548.91	0.33404	0.37634	0.36984	0.36843	0.41577	0.3774	0.42622	0.47724	0.39685	0.28218	0.39793	0.31034	0.52263	0.45052	0.34134	0.44741	0.29472	0.28481	0.43637	0.32116	0.39139	0.3433	0.40988	0.33171	0.40486	0.47596	0.44696	0.33847	0.42982	0.28999	0.40069	0.33827	0.44147	0.46519	0.25817	0.36455
549.93	0.34496	0.36889	0.37051	0.3886	0.4061	0.37309	0.41379	0.46712	0.39248	0.28245	0.41682	0.28801	0.53837	0.41427	0.34933	0.43653	0.28851	0.27166	0.4055	0.3215	0.40298	0.36482	0.41247	0.32077	0.39783	0.45008	0.439	0.35778	0.41184	0.2816	0.38269	0.32074	0.45559	0.4753	0.27551	0.35437
550.93	0.33085	0.37984	0.37366	0.39086	0.39196	0.37216	0.42639	0.43476	0.38354	0.27195	0.41522	0.27244	0.52609	0.41705	0.34247	0.42969	0.27842	0.26676	0.39613	0.31953	0.39041	0.35993	0.41411	0.32681	0.3872	0.44831	0.44288	0.3518	0.40528	0.28091	0.37775	0.33	0.43713	0.46561	0.27786	0.34902
551.96	0.31668	0.37729	0.36103	0.38654	0.39013	0.35284	0.42488	0.42277	0.38026	0.26969	0.38584	0.28086	0.50676	0.40541	0.32352	0.40444	0.27742	0.25617	0.39373	0.30884	0.3747	0.35365	0.38224	0.31393	0.34782	0.45259	0.42019	0.33891	0.38652	0.26457	0.36773	0.30795	0.41738	0.47166	0.28851	0.33194
552.98	0.31112	0.35826	0.35458	0.37869	0.3729	0.34479	0.42655	0.42746	0.36513	0.25292	0.37719	0.27511	0.48734	0.37477	0.30105	0.40612	0.26302	0.23409	0.39024	0.30443	0.34091	0.34297	0.3707	0.29125	0.32197	0.42534	0.40103	0.33218	0.36819	0.25664	0.34041	0.30269	0.39776	0.43967	0.2751	0.31727
553.98	0.28629	0.35385	0.34724	0.36272	0.35293	0.34514	0.41484	0.42179	0.3488	0.25264	0.3622	0.26364	0.45131	0.34754	0.29138	0.39543	0.24965	0.216	0.36626	0.30037	0.3313	0.34698	0.36059	0.28024	0.29366	0.39898	0.39296	0.31379	0.35132	0.25863	0.28822	0.31434	0.37812	0.41763	0.25945	0.29821
555	0.25671	0.31999	0.31377	0.31471	0.33856	0.31382	0.38718	0.39051	0.3311	0.22734	0.32749	0.26378	0.41791	0.347	0.25912	0.35704	0.23819	0.19691	0.34796	0.26559	0.29953	0.31791	0.34478	0.25981	0.25752	0.38474	0.34804	0.26932	0.31753	0.239	0.26554	0.28033	0.3213	0.38682	0.22639	0.2839
556.02	0.24575	0.29882	0.30957	0.29806	0.32993	0.30434	0.34723	0.38878	0.30456	0.22982	0.30272	0.25076	0.40633	0.31443	0.25164	0.34623	0.2269	0.18388	0.32706	0.25597	0.26966	0.29166	0.30052	0.21837	0.24543	0.34259	0.32871	0.25504	0.29272	0.22566	0.23245	0.23948	0.2933	0.37143	0.2079	0.26338
557.05	0.25355	0.2776	0.30191	0.29701	0.32294	0.30029	0.31753	0.37707	0.30166	0.2197	0.29678	0.22951	0.40078	0.28434	0.24482	0.3347	0.21639	0.17142	0.30183	0.25691	0.25493	0.27385	0.29182	0.20766	0.25963	0.33059	0.32196	0.24624	0.28363	0.21076	0.20718	0.24601	0.29135	0.36617	0.17898	0.23578
558.04	0.25027	0.27021	0.28801	0.28065	0.31699	0.28067	0.2979	0.35283	0.30284	0.21461	0.28672	0.21487	0.40155	0.27022	0.2295	0.31653	0.20808	0.15597	0.28842	0.24122	0.24358	0.2611	0.28625	0.20445	0.25725	0.30578	0.29692	0.2392	0.28254	0.18577	0.20727	0.22978	0.26572	0.36236	0.15906	0.21769
559.07	0.24571	0.26343	0.27317	0.27221	0.3222	0.28311	0.29103	0.3359	0.29714	0.18943	0.29674	0.20837	0.41231	0.26407	0.22301	0.30274	0.21014	0.16017	0.29095	0.22405	0.22261	0.24052	0.27569	0.19439	0.2574	0.29781	0.2834	0.24362	0.28714	0.17463	0.22621	0.19914	0.25407	0.32769	0.15132	0.2264
560.09	0.24305	0.28432	0.27026	0.2868	0.3033	0.30175	0.29291	0.33723	0.29808	0.21368	0.30305	0.19346	0.40115	0.2703	0.22253	0.3216	0.19965	0.16172	0.30499	0.22575	0.21122	0.24895	0.26465	0.19318	0.26188	0.29539	0.27865	0.26907	0.29314	0.16804	0.22836	0.19517	0.26171	0.3369	0.15305	0.2188
561.09	0.2513	0.28449	0.25584	0.28017	0.30638	0.29029	0.30099	0.3305	0.30131	0.20228	0.31525	0.20956	0.39395	0.25912	0.20371	0.30558	0.19664	0.14369	0.29939	0.21223	0.21392	0.26716	0.29191	0.21926	0.25903	0.29617	0.27289	0.26346	0.28803	0.15611	0.225	0.20746	0.26483	0.33228	0.16851	0.22113
562.11	0.24652	0.29098	0.26288	0.27571	0.31295	0.29963	0.3101	0.33795	0.29368	0.19509	0.3297	0.21874	0.38476	0.2566	0.20679	0.31164	0.1959	0.15211	0.3032	0.20479	0.20651	0.26258	0.2915	0.2172	0.26052	0.28118	0.27592	0.25656	0.28571	0.16253	0.22654	0.20289	0.27085	0.32172	0.17807	0.24203
563.13	0.24639	0.29625	0.26488	0.2859	0.30811	0.29763	0.29	0.34606	0.28786	0.21218	0.33563	0.21696	0.3769	0.28079	0.21354	0.32399	0.19724	0.16074	0.29974	0.211	0.21635	0.26737	0.29314	0.21132	0.27695	0.29606	0.27435	0.25646	0.27861	0.17808	0.21898	0.20492	0.2709	0.33485	0.18929	0.25733
564.13	0.25254	0.30238	0.27789	0.28984	0.30672	0.29356	0.29929	0.34173	0.29828	0.22049	0.33416	0.21049	0.37531	0.29972	0.21869	0.30844	0.1868	0.16559	0.28716	0.19532	0.23879	0.2654	0.29539	0.2029	0.28398	0.32091	0.27517	0.25106	0.26284	0.19798	0.21557	0.20778	0.27639	0.36267	0.20153	0.24135
565.15	0.25353	0.30413	0.27525	0.29107	0.32199	0.28644	0.29315	0.34641	0.29405	0.20735	0.33416	0.22414	0.37402	0.27926	0.2188	0.30392	0.18552	0.15902	0.28351	0.20576	0.2399	0.25259	0.29068	0.20148	0.28525	0.32274	0.29719	0.24052	0.26754	0.20478	0.21346	0.22012	0.2605	0.34147	0.20179	0.2569
566.17	0.24801	0.30056	0.27978	0.30428	0.31758	0.29086	0.29572	0.36505	0.29622	0.20066	0.3347	0.20873	0.36828	0.28237	0.22736	0.31407	0.18467	0.16369	0.30344	0.21499	0.25153	0.23792	0.28586	0.17663	0.26853	0.33469	0.27564	0.22621	0.27092	0.21782	0.24378	0.21889	0.25206	0.33929	0.19044	0.25954
567.17	0.24449	0.30202	0.28247	0.29535	0.30368	0.28638	0.29963	0.35297	0.29618	0.2196	0.33261	0.20033	0.3525	0.28369	0.22502	0.31752	0.18256	0.14086	0.30343	0.20936	0.24743	0.24278	0.30927	0.18046	0.26648	0.33881	0.28619	0.22535	0.26859	0.22668	0.25547	0.22145	0.23297	0.33026	0.182	0.2558
568.19	0.24844	0.29825	0.28965	0.29765	0.31343	0.31089	0.2941	0.34921	0.29826	0.20065	0.3194	0.20955	0.34944	0.26534	0.2284	0.31856	0.18416	0.14286	0.29295	0.20906	0.24525	0.22529	0.292	0.18729	0.25541	0.32294	0.30937	0.22183	0.25413	0.2351	0.27861	0.22335	0.25311	0.30869	0.15932	0.26019
569.21	0.24775	0.29573	0.28945	0.28989	0.30966	0.29677	0.27909	0.34055	0.29508	0.19824	0.29884	0.2044	0.32542	0.22287	0.21603	0.32445	0.18569	0.1396	0.29153	0.22546	0.22875	0.235	0.26559	0.18643	0.2615	0.29546	0.29735	0.231	0.25366	0.20612	0.27266	0.21025	0.24751	0.30347	0.14292	0.25423
570.2	0.26758	0.27905	0.2892	0.30136	0.31064	0.28045	0.27875	0.33563	0.29702	0.18733	0.30805	0.20101	0.33103	0.23605	0.20754	0.33068	0.19775	0.14195	0.28392	0.21895	0.23288	0.23977	0.2656	0.19921	0.26869	0.29239	0.29075	0.23628	0.26615	0.20427	0.2785	0.20134	0.2541	0.30184	0.14144	0.24926
571.22	0.2818	0.30219	0.27401	0.31643	0.31712	0.28572	0.28247	0.33889	0.30549	0.19822	0.33321	0.20309	0.34293	0.23683	0.21637	0.34611	0.20318	0.16351	0.2825	0.23859	0.24022	0.24963	0.287	0.21867	0.28656	0.28808	0.30353	0.25016	0.28346	0.21513	0.26973	0.20431	0.27501	0.29794	0.15996	0.25853
572.24	0.29086	0.29675	0.29022	0.32347	0.31439	0.28497	0.28012	0.36104	0.32757	0.19724	0.32619	0.20255	0.34506	0.2225	0.2318	0.36621	0.20621	0.18613	0.28356	0.26324	0.25889	0.26389	0.28181	0.23002	0.29343	0.29725	0.29622	0.27553	0.27838	0.21296	0.27278	0.21557	0.2974	0.31497	0.17144	0.26037
573.24	0.28724	0.30087	0.2908	0.3303	0.30806	0.27535	0.28119	0.36602	0.32221	0.2027	0.32755	0.19703	0.33902	0.22102	0.24053	0.36368	0.20097	0.18923	0.28649	0.2573	0.27585	0.26384	0.28188	0.23922	0.30009	0.32852	0.28446	0.27952	0.28426	0.20576	0.26288	0.23097	0.29025	0.3201	0.16582	0.25641
574.26	0.27545	0.29417	0.28231	0.31621	0.30902	0.2854	0.29599	0.37013	0.31267	0.2091	0.32975	0.2038	0.32495	0.23824	0.25023	0.36369	0.20895	0.19471	0.30358	0.25174	0.27812	0.26888	0.28557	0.25375	0.28699	0.33707	0.27801	0.26198	0.289	0.22399	0.28308	0.23677	0.29006	0.3363	0.16235	0.27777
575.28	0.26329	0.30027	0.2794	0.31454	0.29085	0.29622	0.30006	0.38337	0.31053	0.21821	0.32465	0.19936	0.30742	0.23778	0.27025	0.36475	0.19481	0.20923	0.30896	0.25643	0.28867	0.26489	0.28689	0.2502	0.28182	0.34087	0.26862	0.2665	0.26075	0.23258	0.28291	0.25359	0.29039	0.35747	0.16757	0.29459
576.28	0.25303	0.28917	0.28548	0.29429	0.28902	0.29427	0.29369	0.38844	0.31368	0.19269	0.28528	0.21183	0.27756	0.22863	0.2636	0.3643	0.19686	0.19841	0.30118	0.23603	0.28514	0.24603	0.26134	0.24976	0.28438	0.3439	0.26656	0.26745	0.2492	0.22234	0.26831	0.26467	0.27213	0.36477	0.15113	0.29562
577.3	0.251	0.29107	0.26568	0.29039	0.29992	0.29785	0.27484	0.37343	0.28661	0.17763	0.28857	0.20933	0.27572	0.24775	0.26245	0.34244	0.20546	0.19118	0.29752	0.22353	0.28418	0.22327	0.27207	0.23816	0.27969	0.3235	0.25591	0.25056	0.26483	0.22	0.27237	0.25848	0.26643	0.34695	0.14894	0.29204
578.32	0.25674	0.2946	0.24814	0.28544	0.30293	0.30048	0.27491	0.36747	0.28884	0.16963	0.30819	0.19722	0.26981	0.26048	0.24922	0.34092	0.20967	0.1895	0.30865	0.2322	0.27804	0.23245	0.28191	0.22988	0.27961	0.32362	0.25583	0.25564	0.27415	0.22493	0.26176	0.23995	0.26056	0.34918	0.16929	0.29446
579.31	0.261	0.28993	0.25386	0.31187	0.30993	0.29694	0.2601	0.36858	0.3026	0.15905	0.29773	0.19254	0.27742	0.2648	0.24148	0.35459	0.21535	0.18719	0.29955	0.24328	0.27837	0.21667	0.29645	0.23584	0.28982	0.31391	0.2713	0.2681	0.27782	0.23092	0.24324	0.25636	0.26347	0.33165	0.18968	0.27884
580.33	0.26661	0.31343	0.27526	0.31575	0.3304	0.30601	0.27414	0.37658	0.31733	0.17006	0.30958	0.19801	0.29434	0.2861	0.23318	0.36455	0.23797	0.187	0.32187	0.25253	0.27992	0.23938	0.3	0.25614	0.29599	0.3327	0.29054	0.27659	0.29129	0.23889	0.26503	0.26284	0.28856	0.34036	0.2128	0.2836
581.35	0.27519	0.31299	0.28476	0.32613	0.33693	0.2874	0.27158	0.37793	0.31231	0.18017	0.32891	0.20332	0.31496	0.29887	0.22843	0.34608	0.24462	0.17963	0.32007	0.2638	0.29166	0.25494	0.31002	0.26553	0.30725	0.3317	0.2906	0.2718	0.30078	0.23909	0.28001	0.27649	0.29559	0.34815	0.22205	0.27828
582.35	0.27701	0.32413	0.29409	0.34434	0.34779	0.28882	0.28962	0.37671	0.31982	0.18214	0.33137	0.22508	0.31467	0.30388	0.23099	0.35822	0.24052	0.18389	0.34136	0.26861	0.30039	0.25505	0.29983	0.28429	0.30924	0.34646	0.31564	0.28948	0.31424	0.23751	0.29638	0.28535	0.30701	0.36797	0.23643	0.29327
583.36	0.26431	0.30938	0.30378	0.34262	0.33336	0.27744	0.28727	0.36434	0.3163	0.19686	0.32725	0.23344	0.30548	0.28634	0.23091	0.35204	0.24625	0.18898	0.33829	0.2678	0.31903	0.25218	0.29359	0.28433	0.30138	0.32029	0.32146	0.28962	0.30689	0.23043	0.32134	0.3077	0.31792	0.36449	0.24384	0.29519
584.38	0.26434	0.32319	0.29163	0.33352	0.3125	0.28459	0.28735	0.37785	0.30379	0.20515	0.34912	0.24922	0.29903	0.29417	0.24668	0.33891	0.2413	0.19466	0.33884	0.28001	0.31468	0.24478	0.27605	0.29445	0.29539	0.32645	0.33397	0.29877	0.3153	0.2445	0.338	0.31488	0.32671	0.35541	0.22708	0.30795
585.38	0.25498	0.31815	0.28565	0.33575	0.3167	0.27198	0.26951	0.36627	0.30296	0.19141	0.34612	0.25975	0.26994	0.28361	0.25088	0.30856	0.23985	0.19789	0.34462	0.27665	0.3215	0.24368	0.2965	0.28835	0.29995	0.33218	0.32385	0.29343	0.32243	0.24954	0.33341	0.3059	0.32506	0.34361	0.21084	0.30516
586.4	0.24534	0.32188	0.30407	0.34311	0.32687	0.31055	0.29207	0.36578	0.33616	0.21665	0.3572	0.27227	0.26268	0.29499	0.27192	0.3194	0.24416	0.22942	0.37752	0.28365	0.33478	0.24394	0.3177	0.31177	0.30913	0.35423	0.33171	0.30897	0.32716	0.28059	0.36108	0.31445	0.37379	0.376	0.2478	0.32763
587.41	0.24558	0.30632	0.29155	0.338	0.31767	0.31464	0.28078	0.35377	0.35318	0.2309	0.35937	0.25502	0.2573	0.29839	0.25501	0.32269	0.24017	0.23084	0.342	0.28793	0.353	0.26296	0.31619	0.29536	0.31245	0.35226	0.30992	0.3104	0.30931	0.28736	0.34647	0.30812	0.3899	0.37151	0.23793	0.31663
588.41	0.25776	0.31433	0.29633	0.35422	0.35355	0.32771	0.30997	0.37639	0.3626	0.24003	0.36369	0.26376	0.27212	0.32199	0.26056	0.31948	0.23497	0.23542	0.34827	0.29974	0.33702	0.27677	0.3264	0.31126	0.33266	0.37299	0.3069	0.33046	0.32423	0.2984	0.35472	0.30826	0.39466	0.37878	0.24373	0.32494
589.43	0.25803	0.31299	0.30352	0.34544	0.37543	0.33133	0.32403	0.37829	0.38066	0.2463	0.36703	0.25966	0.28814	0.31784	0.2583	0.31423	0.23403	0.24691	0.3593	0.28505	0.35307	0.29753	0.34984	0.30023	0.35227	0.37598	0.30644	0.31568	0.3443	0.31027	0.36124	0.30786	0.39422	0.39005	0.25949	0.33532
590.42	0.25342	0.2975	0.30417	0.31942	0.37115	0.33747	0.33168	0.37656	0.37614	0.25771	0.36468	0.24978	0.28907	0.32601	0.26763	0.3176	0.22889	0.24203	0.34552	0.28293	0.35083	0.2879	0.34815	0.2675	0.341	0.34896	0.32842	0.3153	0.33189	0.31404	0.36099	0.31003	0.38007	0.39871	0.27235	0.32981
591.44	0.24626	0.29829	0.2777	0.30385	0.36449	0.33123	0.30203	0.36537	0.33885	0.23319	0.36068	0.22131	0.27303	0.33312	0.25588	0.29796	0.22455	0.23235	0.32151	0.27439	0.31554	0.28173	0.32271	0.24489	0.32376	0.33956	0.32107	0.30642	0.33427	0.3023	0.3309	0.29407	0.35701	0.37704	0.24475	0.31757
592.46	0.24996	0.30838	0.29001	0.30734	0.36004	0.34893	0.31064	0.37742	0.32736	0.23415	0.36465	0.21611	0.28221	0.32619	0.27377	0.27669	0.24294	0.23854	0.34676	0.27642	0.2829	0.2868	0.32449	0.25617	0.3232	0.35745	0.33407	0.30015	0.3438	0.31879	0.33166	0.28111	0.33412	0.38677	0.24576	0.32041
593.45	0.24588	0.29476	0.28317	0.28743	0.35367	0.35542	0.29562	0.37058	0.32149	0.22575	0.35866	0.21507	0.28038	0.31428	0.27678	0.2775	0.24898	0.23631	0.34374	0.27151	0.26903	0.28195	0.32163	0.23839	0.32586	0.35296	0.326	0.26702	0.34509	0.3125	0.33055	0.26295	0.32933	0.39801	0.23314	0.30788
594.47	0.24635	0.29075	0.29005	0.29647	0.34032	0.33481	0.27034	0.35021	0.30574	0.21403	0.35277	0.22434	0.2742	0.3041	0.27889	0.27882	0.24407	0.20241	0.33589	0.27665	0.25577	0.2796	0.3176	0.22906	0.32206	0.3608	0.31726	0.28819	0.33405	0.28611	0.31672	0.26895	0.34615	0.4	0.22841	0.30224
595.46	0.25781	0.28482	0.28443	0.30979	0.35251	0.33063	0.2694	0.33432	0.29361	0.20413	0.32956	0.22047	0.28073	0.29556	0.26287	0.27428	0.24609	0.20136	0.33452	0.27416	0.23659	0.26942	0.29489	0.25306	0.33451	0.37921	0.30704	0.29227	0.35802	0.28164	0.3063	0.26416	0.34849	0.39105	0.22221	0.30631
596.48	0.25523	0.28085	0.28413	0.31353	0.34052	0.31258	0.27611	0.33531	0.29132	0.20682	0.33514	0.2284	0.30261	0.26516	0.26009	0.2894	0.2316	0.19206	0.32135	0.28359	0.24246	0.26298	0.30074	0.2294	0.33994	0.3749	0.31424	0.30348	0.36849	0.2826	0.31468	0.27614	0.33845	0.37055	0.20558	0.2869
597.49	0.23936	0.266	0.26135	0.29818	0.3402	0.27558	0.27124	0.33782	0.27824	0.18727	0.32232	0.23083	0.29976	0.26624	0.24733	0.28449	0.22216	0.18082	0.30997	0.27952	0.22635	0.24634	0.2752	0.2121	0.33571	0.35717	0.29992	0.30054	0.35003	0.26088	0.3044	0.29539	0.31984	0.34193	0.19426	0.28253
598.49	0.22827	0.28802	0.26208	0.3041	0.31997	0.24904	0.27313	0.32202	0.28009	0.20032	0.31959	0.24126	0.29365	0.2779	0.24832	0.28371	0.21821	0.18025	0.31363	0.25743	0.23593	0.25001	0.28158	0.22298	0.33658	0.3712	0.32341	0.30946	0.33803	0.25919	0.28509	0.28842	0.33523	0.33695	0.20099	0.29138
599.5	0.2208	0.27104	0.23601	0.28884	0.32216	0.25528	0.29003	0.31751	0.28159	0.20551	0.32386	0.2203	0.29754	0.28688	0.23395	0.26302	0.23442	0.19335	0.30746	0.25667	0.24434	0.24649	0.27058	0.23274	0.33396	0.36784	0.31621	0.27478	0.34385	0.25984	0.27921	0.26391	0.32389	0.35093	0.21543	0.28131
600.52	0.20927	0.25203	0.22239	0.28884	0.29578	0.23843	0.28897	0.32641	0.27353	0.20297	0.34561	0.23547	0.30344	0.27008	0.23805	0.27899	0.22913	0.1828	0.28475	0.25251	0.2575	0.23668	0.28727	0.23761	0.32983	0.33749	0.31124	0.26575	0.312	0.24604	0.28824	0.25843	0.34147	0.33487	0.21042	0.28822
601.51	0.22503	0.25465	0.21967	0.2751	0.30086	0.24124	0.31139	0.33433	0.28009	0.20421	0.33868	0.24416	0.31147	0.29209	0.24496	0.27091	0.23125	0.19013	0.29093	0.24687	0.26679	0.22454	0.28585	0.25867	0.34411	0.35209	0.3023	0.26622	0.28861	0.23986	0.29312	0.2322	0.33882	0.33105	0.21316	0.3056
602.53	0.23204	0.25365	0.22854	0.26715	0.30169	0.25874	0.31763	0.31077	0.27434	0.21422	0.34438	0.24974	0.30191	0.27657	0.24764	0.26359	0.22355	0.19386	0.28748	0.23105	0.29036	0.22371	0.30091	0.26386	0.34929	0.37199	0.29872	0.25244	0.28638	0.25025	0.30009	0.2099	0.3381	0.34088	0.23519	0.31567
603.52	0.22919	0.24571	0.23194	0.25713	0.28833	0.26844	0.31218	0.30713	0.26223	0.18962	0.33327	0.23341	0.2879	0.27892	0.25583	0.23332	0.20934	0.18659	0.26421	0.24961	0.27904	0.21256	0.29224	0.25584	0.32909	0.36782	0.29002	0.24258	0.26751	0.25825	0.29188	0.21134	0.324	0.32751	0.20923	0.30531
604.54	0.23001	0.25912	0.24815	0.27675	0.27498	0.27261	0.32182	0.31377	0.25752	0.17679	0.32374	0.23432	0.27966	0.27219	0.27889	0.23721	0.20577	0.18797	0.27572	0.25076	0.27127	0.20072	0.29612	0.25458	0.33176	0.35384	0.30469	0.25188	0.24259	0.2486	0.30232	0.21276	0.32408	0.31977	0.19074	0.29915
605.55	0.22581	0.28195	0.25306	0.25831	0.28199	0.27701	0.31679	0.32796	0.27882	0.18748	0.30704	0.22678	0.26399	0.28864	0.2728	0.2283	0.21042	0.18509	0.28452	0.25894	0.28038	0.22379	0.28076	0.24119	0.32341	0.38937	0.2922	0.24662	0.25743	0.23585	0.28558	0.19954	0.31161	0.33922	0.19239	0.26234
606.55	0.20626	0.27436	0.25384	0.2638	0.26583	0.26929	0.29618	0.30411	0.27372	0.16906	0.29524	0.22098	0.23094	0.27047	0.26973	0.21886	0.19888	0.18365	0.26921	0.24467	0.26118	0.23029	0.26686	0.24328	0.28306	0.35786	0.29974	0.21387	0.24732	0.21474	0.26204	0.1888	0.29579	0.3401	0.18432	0.26441
607.56	0.21268	0.26745	0.25963	0.27696	0.26785	0.257	0.27598	0.31898	0.28726	0.17784	0.27187	0.22938	0.23989	0.25757	0.26559	0.23315	0.19805	0.1764	0.27631	0.25074	0.25536	0.23982	0.25328	0.2466	0.29228	0.33227	0.30959	0.22418	0.2524	0.20723	0.25228	0.17683	0.31043	0.34513	0.15232	0.25376
608.55	0.20816	0.25582	0.24757	0.27602	0.26831	0.2713	0.27017	0.32292	0.28619	0.1817	0.27517	0.22806	0.23236	0.23121	0.24762	0.25625	0.20561	0.18623	0.28609	0.24727	0.25619	0.24565	0.2597	0.23983	0.27789	0.30675	0.29703	0.2195	0.25983	0.19617	0.25788	0.1607	0.28432	0.34395	0.17154	0.25319
609.57	0.20963	0.26322	0.26224	0.27278	0.266	0.2765	0.25252	0.35387	0.28456	0.19579	0.2871	0.24018	0.24551	0.24422	0.25204	0.2745	0.19948	0.18815	0.27765	0.25806	0.28278	0.26903	0.26629	0.22827	0.27097	0.31333	0.27373	0.22226	0.25028	0.20118	0.23559	0.16116	0.30081	0.33727	0.18199	0.27915
610.58	0.21989	0.25014	0.26093	0.27018	0.25244	0.2749	0.24616	0.32413	0.27127	0.18825	0.29701	0.23062	0.24971	0.22777	0.26963	0.26051	0.18494	0.18674	0.27604	0.23719	0.26585	0.26844	0.26237	0.22126	0.27079	0.28985	0.26751	0.21438	0.21967	0.19772	0.24453	0.16481	0.29941	0.33778	0.17792	0.28936
611.57	0.22467	0.2498	0.26882	0.26774	0.25636	0.29018	0.26921	0.32787	0.28204	0.21883	0.31308	0.22571	0.27453	0.24183	0.27234	0.26289	0.19997	0.17534	0.29848	0.24208	0.30051	0.28957	0.26584	0.21254	0.29227	0.28936	0.2826	0.22722	0.22188	0.21104	0.25842	0.17889	0.31647	0.34998	0.19734	0.2702
612.59	0.22033	0.27924	0.26379	0.27006	0.23787	0.30215	0.28655	0.34737	0.2858	0.22167	0.34244	0.22418	0.28743	0.27553	0.27894	0.26102	0.205	0.18659	0.31411	0.26066	0.32341	0.3058	0.28869	0.21792	0.27771	0.30045	0.29069	0.23019	0.21776	0.21499	0.27012	0.20762	0.32497	0.3541	0.22574	0.29587
613.58	0.23572	0.29527	0.27193	0.27623	0.25726	0.2974	0.29282	0.35311	0.32294	0.23543	0.35044	0.22508	0.31358	0.29052	0.29348	0.26395	0.22675	0.19324	0.33303	0.25684	0.34301	0.31613	0.29789	0.23027	0.31234	0.32658	0.30016	0.24077	0.2248	0.2308	0.26934	0.21797	0.35307	0.3775	0.23865	0.30765
614.6	0.258	0.2983	0.26639	0.27421	0.28954	0.29299	0.3079	0.35149	0.34029	0.23567	0.3451	0.24671	0.32444	0.29241	0.27961	0.25794	0.24824	0.20118	0.33337	0.25058	0.3463	0.30932	0.31194	0.25847	0.32955	0.33852	0.32411	0.25617	0.2609	0.24185	0.29495	0.21734	0.34273	0.37638	0.23247	0.31657
615.59	0.25241	0.30876	0.28856	0.30534	0.30752	0.30511	0.31793	0.36895	0.36301	0.24954	0.36498	0.27591	0.33656	0.3104	0.28364	0.31334	0.26227	0.22479	0.34657	0.26861	0.3551	0.31959	0.33386	0.27033	0.33659	0.35552	0.34704	0.27558	0.29747	0.27157	0.30878	0.22051	0.37356	0.38053	0.25537	0.35455
616.6	0.25692	0.32712	0.29917	0.32956	0.29807	0.30054	0.29426	0.38027	0.35998	0.25614	0.36564	0.28635	0.32261	0.31381	0.28873	0.35395	0.26248	0.24054	0.36667	0.28251	0.3516	0.32944	0.35694	0.26605	0.34849	0.38582	0.34722	0.29382	0.29233	0.29694	0.30976	0.22808	0.38792	0.37937	0.25392	0.38013
617.61	0.25866	0.3258	0.31568	0.32568	0.32466	0.29793	0.29631	0.3825	0.37061	0.25629	0.36486	0.28793	0.32421	0.31882	0.29303	0.35138	0.2918	0.25319	0.36195	0.28247	0.35925	0.33665	0.36505	0.26524	0.36497	0.38683	0.35036	0.29661	0.29504	0.30942	0.30655	0.23085	0.40014	0.38381	0.26146	0.37836
618.61	0.25944	0.31176	0.33541	0.32416	0.31689	0.30162	0.30307	0.41596	0.35926	0.26774	0.39033	0.2926	0.34274	0.30921	0.29626	0.35773	0.28132	0.25669	0.35568	0.30039	0.36382	0.34971	0.36658	0.28798	0.35151	0.3704	0.34984	0.3174	0.30691	0.31786	0.32713	0.24311	0.41415	0.3804	0.27901	0.38476
619.62	0.2543	0.3193	0.34816	0.33914	0.31534	0.31812	0.33054	0.43835	0.38169	0.28576	0.4119	0.29317	0.36086	0.32483	0.3217	0.40402	0.27833	0.28266	0.38225	0.32835	0.36407	0.37827	0.37798	0.30562	0.36155	0.38306	0.36027	0.33142	0.31716	0.33318	0.35461	0.28494	0.43157	0.40999	0.32302	0.39978
620.61	0.27058	0.3339	0.33796	0.33332	0.31483	0.34794	0.33247	0.44134	0.38971	0.29138	0.40264	0.27903	0.3625	0.32161	0.32251	0.37076	0.28596	0.29856	0.39203	0.34008	0.38197	0.36801	0.36602	0.33592	0.37807	0.38615	0.35608	0.32383	0.31842	0.34384	0.35365	0.30739	0.4212	0.41349	0.31937	0.40452
621.62	0.28667	0.3307	0.33426	0.33617	0.34982	0.35112	0.35641	0.45953	0.40326	0.30965	0.41369	0.28117	0.38951	0.33904	0.32852	0.34656	0.30876	0.30221	0.39144	0.35355	0.41603	0.38405	0.37932	0.3796	0.37229	0.40427	0.37031	0.33876	0.34442	0.34001	0.3781	0.31407	0.42999	0.44042	0.35667	0.41684
622.61	0.29414	0.34687	0.34813	0.36004	0.36491	0.36543	0.37061	0.45886	0.41894	0.30669	0.42504	0.28687	0.38787	0.36177	0.34924	0.37911	0.29801	0.31945	0.39963	0.35973	0.42684	0.39912	0.39817	0.4166	0.37403	0.43958	0.40442	0.36633	0.37275	0.36645	0.40065	0.33533	0.46601	0.4732	0.38399	0.44049
623.63	0.31495	0.36236	0.35483	0.37808	0.39548	0.38776	0.39736	0.46421	0.43653	0.31097	0.44047	0.30882	0.40983	0.38623	0.3443	0.40044	0.31916	0.35119	0.4191	0.38166	0.47845	0.41793	0.43991	0.44901	0.41756	0.49035	0.44373	0.36725	0.40225	0.39309	0.41592	0.38031	0.49225	0.50988	0.41336	0.48754
624.62	0.32036	0.36012	0.34939	0.36433	0.39971	0.40727	0.38181	0.45552	0.43158	0.3079	0.44453	0.31494	0.41262	0.37924	0.35354	0.39241	0.33343	0.37015	0.43384	0.38309	0.51058	0.425	0.46416	0.46624	0.42761	0.50517	0.47131	0.37653	0.39856	0.43197	0.41782	0.37276	0.50877	0.52617	0.41574	0.49954
625.63	0.3259	0.36467	0.37322	0.37895	0.40403	0.41226	0.39289	0.49287	0.44098	0.31867	0.47209	0.3303	0.44391	0.4132	0.37075	0.42193	0.33322	0.37425	0.47015	0.40691	0.54573	0.45925	0.51455	0.47744	0.4637	0.53597	0.51651	0.41432	0.40933	0.4763	0.47266	0.41678	0.54174	0.55246	0.44952	0.51575
626.64	0.33149	0.38001	0.40317	0.3776	0.39834	0.45101	0.40924	0.5087	0.46153	0.30858	0.49394	0.35749	0.46518	0.43287	0.3911	0.45446	0.33421	0.40199	0.51236	0.4107	0.53427	0.47153	0.56223	0.51514	0.49122	0.5516	0.55273	0.42678	0.42158	0.51504	0.50259	0.45285	0.53637	0.56684	0.48461	0.55833
627.63	0.33165	0.37024	0.40361	0.35648	0.36916	0.45376	0.40879	0.53356	0.46843	0.31444	0.49238	0.37775	0.49712	0.43581	0.40029	0.45645	0.33699	0.39769	0.53224	0.43901	0.57554	0.47461	0.58777	0.5296	0.52263	0.56921	0.55162	0.42374	0.44081	0.49479	0.51704	0.47819	0.55263	0.56261	0.48706	0.58952
628.64	0.33914	0.38784	0.41143	0.37519	0.36681	0.45568	0.424	0.54224	0.47473	0.32087	0.48273	0.38628	0.50701	0.462	0.4368	0.49285	0.3467	0.3948	0.56891	0.4547	0.56547	0.49664	0.60662	0.51398	0.53181	0.56684	0.55584	0.46083	0.45594	0.50998	0.55714	0.50446	0.55158	0.58023	0.50391	0.59645
629.63	0.35614	0.3986	0.42787	0.41816	0.38355	0.45283	0.44125	0.55736	0.49045	0.34037	0.49084	0.3945	0.53496	0.50756	0.44986	0.52591	0.36042	0.39484	0.58755	0.47051	0.56446	0.52234	0.6362	0.54509	0.55387	0.59375	0.58363	0.47917	0.50503	0.50738	0.58007	0.56101	0.57628	0.60988	0.53762	0.62268
630.65	0.36586	0.42235	0.43629	0.43832	0.39557	0.45547	0.46214	0.56651	0.50871	0.35411	0.51285	0.41877	0.54905	0.51448	0.45554	0.57161	0.38154	0.41819	0.60357	0.48373	0.57613	0.56808	0.67817	0.58418	0.56234	0.63032	0.61483	0.50921	0.54801	0.51842	0.6039	0.57795	0.6079	0.65262	0.57677	0.66351
631.64	0.37669	0.42553	0.4314	0.45358	0.4113	0.46359	0.45599	0.57452	0.52154	0.3749	0.5076	0.42709	0.56033	0.53356	0.46345	0.60154	0.39649	0.44834	0.61666	0.5175	0.61317	0.61992	0.68392	0.59679	0.59995	0.65325	0.64153	0.52553	0.596	0.5406	0.63418	0.59913	0.65981	0.70321	0.58433	0.67907
632.65	0.39039	0.44666	0.43376	0.49991	0.44164	0.49981	0.46668	0.56943	0.53766	0.40951	0.53894	0.44037	0.57637	0.5697	0.46511	0.6381	0.42624	0.48199	0.65216	0.52602	0.61072	0.65878	0.69851	0.62437	0.6289	0.67984	0.67887	0.56923	0.6286	0.60395	0.68542	0.61718	0.66195	0.76239	0.63457	0.70615
633.64	0.39379	0.45377	0.448	0.50932	0.45569	0.50672	0.46276	0.58276	0.54683	0.42549	0.55696	0.47026	0.61051	0.59968	0.48376	0.65679	0.44778	0.5037	0.66869	0.54129	0.63598	0.6992	0.7118	0.67827	0.67298	0.7147	0.72867	0.59996	0.6526	0.64205	0.72058	0.64257	0.70806	0.80134	0.65822	0.74336
634.65	0.39656	0.46199	0.46072	0.52204	0.44823	0.51471	0.46993	0.59268	0.5621	0.43708	0.57058	0.48163	0.62279	0.61679	0.50286	0.66347	0.45226	0.5099	0.68741	0.55901	0.68111	0.72491	0.73149	0.6874	0.70921	0.73107	0.74119	0.63439	0.66131	0.68461	0.74852	0.655	0.72475	0.83127	0.70492	0.76577
635.64	0.39665	0.45672	0.47979	0.52674	0.45862	0.51818	0.46578	0.5919	0.56403	0.43823	0.5549	0.49199	0.65076	0.6398	0.52571	0.66391	0.46008	0.52429	0.69062	0.58227	0.70232	0.72636	0.72611	0.70378	0.7333	0.73503	0.76248	0.6296	0.66369	0.70542	0.74908	0.66964	0.73037	0.83369	0.7203	0.78579
636.65	0.39605	0.4736	0.49727	0.54607	0.47719	0.50653	0.48674	0.60176	0.56891	0.44306	0.56569	0.501	0.68987	0.67477	0.55884	0.67636	0.48623	0.51883	0.69193	0.5909	0.72051	0.71269	0.7366	0.71328	0.74705	0.7676	0.78653	0.65526	0.66523	0.70947	0.78822	0.68841	0.74638	0.84612	0.76053	0.82773
637.66	0.39965	0.46266	0.52194	0.54751	0.49607	0.4979	0.51059	0.60853	0.57555	0.43089	0.57	0.50711	0.71806	0.67945	0.59332	0.70285	0.50435	0.53041	0.71535	0.61038	0.76586	0.72236	0.77933	0.72696	0.76271	0.76877	0.81142	0.67285	0.69071	0.72618	0.80542	0.70304	0.77487	0.84327	0.78757	0.85114
638.65	0.38873	0.48077	0.52615	0.53945	0.50146	0.51199	0.51395	0.61039	0.59821	0.42336	0.55792	0.48211	0.70666	0.67515	0.60422	0.70461	0.50752	0.53467	0.71406	0.6109	0.77617	0.71151	0.79446	0.70185	0.75166	0.78829	0.81784	0.68509	0.71393	0.71825	0.8016	0.69865	0.77043	0.8353	0.81748	0.84933
639.66	0.38813	0.50175	0.52168	0.51691	0.51448	0.51546	0.53696	0.61957	0.60873	0.42392	0.56246	0.49841	0.71268	0.66948	0.59498	0.70798	0.52639	0.55546	0.72629	0.6227	0.78151	0.71822	0.79566	0.7078	0.75799	0.81047	0.82608	0.68612	0.73495	0.72373	0.83543	0.72172	0.78059	0.83073	0.8041	0.86036
640.65	0.39638	0.50658	0.50231	0.52401	0.51785	0.49658	0.54553	0.62488	0.60974	0.43217	0.56221	0.49708	0.71053	0.67856	0.59058	0.71224	0.53777	0.55443	0.74172	0.61831	0.78894	0.70896	0.79324	0.69817	0.7597	0.81666	0.81338	0.68997	0.77876	0.71753	0.84384	0.73793	0.78159	0.84305	0.79403	0.86527
641.66	0.40045	0.49231	0.49412	0.52396	0.52037	0.50377	0.54397	0.63786	0.64437	0.42836	0.57184	0.49637	0.68551	0.65848	0.5713	0.72452	0.53664	0.55429	0.75171	0.62637	0.78435	0.72298	0.80001	0.6804	0.77496	0.80842	0.77761	0.68529	0.80242	0.72905	0.82995	0.74551	0.80777	0.84238	0.79166	0.8563
642.65	0.39074	0.50165	0.48622	0.51164	0.49366	0.5119	0.51814	0.64431	0.63329	0.4185	0.55898	0.47745	0.66017	0.63861	0.56201	0.70015	0.50638	0.54955	0.70735	0.60693	0.76095	0.7012	0.77186	0.64151	0.76088	0.80184	0.76093	0.67631	0.77891	0.71593	0.80557	0.74274	0.78231	0.81577	0.76123	0.8234
643.66	0.39587	0.46382	0.47245	0.51057	0.48772	0.48589	0.5163	0.62906	0.60888	0.42026	0.56278	0.47302	0.64808	0.61702	0.54065	0.67018	0.49921	0.54412	0.6889	0.59337	0.75676	0.6931	0.75177	0.64564	0.75247	0.78008	0.74088	0.64857	0.74876	0.70603	0.79732	0.73065	0.77352	0.80256	0.74947	0.80606
644.64	0.40129	0.44622	0.47502	0.5199	0.49726	0.4844	0.50633	0.59221	0.59312	0.4081	0.56016	0.45477	0.63404	0.60526	0.52387	0.66808	0.47644	0.52792	0.6682	0.57284	0.72178	0.66825	0.75934	0.62479	0.72559	0.77777	0.72197	0.646	0.72536	0.6938	0.76545	0.68348	0.74729	0.80527	0.75401	0.79177
645.65	0.39936	0.44493	0.48137	0.49261	0.48657	0.50292	0.52106	0.58403	0.55741	0.38645	0.54392	0.424	0.63122	0.59132	0.52653	0.64154	0.45958	0.50935	0.65631	0.55317	0.6955	0.65102	0.75205	0.60419	0.72013	0.77465	0.72353	0.63413	0.68109	0.68041	0.76019	0.65933	0.72822	0.77752	0.73654	0.75214
646.64	0.39709	0.45121	0.47828	0.47405	0.48557	0.49405	0.49801	0.55506	0.50954	0.37722	0.52675	0.39949	0.62546	0.56752	0.51656	0.60451	0.44686	0.49026	0.63298	0.52556	0.68715	0.62154	0.70772	0.58208	0.69255	0.75085	0.70578	0.61634	0.66539	0.65108	0.73177	0.63175	0.67816	0.7469	0.70038	0.7003
647.65	0.40342	0.4361	0.45457	0.46303	0.48176	0.46664	0.48543	0.54247	0.50578	0.3852	0.51248	0.39572	0.61836	0.54999	0.48847	0.5739	0.439	0.46515	0.61718	0.50753	0.63583	0.60847	0.68431	0.58119	0.67548	0.72749	0.66836	0.58531	0.63848	0.62531	0.72272	0.59691	0.64446	0.7401	0.66637	0.68969
648.64	0.40407	0.45219	0.45844	0.46025	0.46527	0.48224	0.47556	0.54287	0.493	0.37848	0.51643	0.38596	0.604	0.54381	0.4817	0.56872	0.43529	0.46299	0.61811	0.50545	0.59915	0.60198	0.69104	0.57214	0.65515	0.7163	0.65341	0.57929	0.63989	0.63009	0.70359	0.59311	0.62272	0.73085	0.62666	0.67818
649.65	0.3822	0.43068	0.43981	0.43703	0.43427	0.47299	0.44221	0.54067	0.4611	0.36515	0.46299	0.35643	0.58854	0.52315	0.45635	0.54334	0.41515	0.44202	0.5751	0.48268	0.56947	0.57687	0.60602	0.53948	0.6343	0.66766	0.61571	0.5426	0.60752	0.60952	0.65503	0.57791	0.60517	0.68862	0.54075	0.64788
650.63	0.36862	0.40279	0.41545	0.42724	0.4293	0.44171	0.4149	0.51795	0.45674	0.3506	0.442	0.34546	0.56068	0.48163	0.42055	0.51903	0.40756	0.42199	0.54566	0.46302	0.52516	0.56541	0.56291	0.52045	0.61111	0.62538	0.57555	0.53175	0.58349	0.57357	0.63185	0.53275	0.5653	0.65953	0.51897	0.64237
651.64	0.37009	0.39601	0.40096	0.41697	0.40764	0.42537	0.41745	0.50829	0.42924	0.33533	0.42649	0.36011	0.54424	0.46759	0.40173	0.49415	0.40041	0.40887	0.50412	0.44535	0.48655	0.54967	0.54445	0.52051	0.60128	0.59866	0.56827	0.52775	0.53802	0.57336	0.61691	0.5173	0.53626	0.62298	0.49401	0.66218
652.63	0.35681	0.39699	0.4094	0.40976	0.41074	0.40571	0.42003	0.46725	0.40582	0.31964	0.41433	0.35266	0.52644	0.44253	0.3877	0.49221	0.38436	0.39006	0.50512	0.42751	0.4795	0.52263	0.52162	0.51412	0.58208	0.5829	0.5537	0.53282	0.50138	0.5475	0.5997	0.48825	0.52193	0.61095	0.46934	0.64153
653.64	0.34375	0.38227	0.39107	0.38605	0.39511	0.37331	0.39887	0.44654	0.40403	0.30891	0.39199	0.34434	0.51065	0.41948	0.36321	0.4735	0.35985	0.35567	0.4696	0.40872	0.45665	0.497	0.48203	0.47695	0.56217	0.55675	0.50675	0.51054	0.47619	0.50087	0.57409	0.46126	0.50568	0.59211	0.44706	0.60917
654.62	0.33278	0.37754	0.3841	0.38129	0.38332	0.3398	0.38679	0.42182	0.4028	0.28706	0.39758	0.32943	0.48784	0.40029	0.36008	0.4488	0.34905	0.32687	0.45754	0.39615	0.44027	0.48755	0.48439	0.45887	0.54781	0.55494	0.51748	0.49158	0.46488	0.46712	0.5749	0.44771	0.48527	0.57041	0.45129	0.57306
655.63	0.32298	0.39348	0.39223	0.38531	0.37631	0.34239	0.36368	0.41308	0.39127	0.28023	0.40633	0.34733	0.46494	0.40452	0.35699	0.4373	0.33257	0.32205	0.43076	0.38929	0.43068	0.46765	0.50025	0.45404	0.50471	0.565	0.51432	0.47956	0.45224	0.47623	0.52553	0.44153	0.48921	0.56025	0.42993	0.56006
656.62	0.28966	0.35846	0.38487	0.36963	0.35531	0.32839	0.32845	0.37668	0.38496	0.26695	0.38607	0.33207	0.44249	0.37931	0.34229	0.43533	0.29856	0.31702	0.40103	0.36376	0.39749	0.43579	0.4883	0.42114	0.47	0.55292	0.47998	0.45943	0.4205	0.45328	0.48031	0.39627	0.46249	0.53814	0.38818	0.51567
657.63	0.28144	0.35082	0.38076	0.35889	0.34239	0.32982	0.3047	0.38949	0.37886	0.26301	0.3779	0.32087	0.41439	0.35682	0.33646	0.42139	0.29869	0.32087	0.36079	0.35851	0.37828	0.43439	0.47513	0.40802	0.45905	0.54916	0.4702	0.42817	0.42717	0.46434	0.44111	0.4031	0.47001	0.5206	0.39949	0.50585
658.61	0.26222	0.3359	0.36104	0.3461	0.3381	0.30002	0.28311	0.35124	0.34633	0.24208	0.35944	0.30917	0.39849	0.33199	0.32076	0.38602	0.28218	0.2942	0.34242	0.32885	0.35716	0.40425	0.46003	0.39364	0.44166	0.52763	0.45552	0.41486	0.41162	0.44262	0.42233	0.35053	0.45635	0.49083	0.39752	0.4847
659.62	0.25369	0.33029	0.35872	0.34453	0.33799	0.30945	0.29769	0.36212	0.34223	0.24835	0.36429	0.32566	0.3965	0.3246	0.32074	0.39869	0.27573	0.29683	0.35522	0.32703	0.33974	0.40653	0.47158	0.41244	0.43891	0.50967	0.43334	0.41356	0.4186	0.45229	0.41204	0.34338	0.44383	0.47668	0.40339	0.51433
660.61	0.2323	0.31681	0.33945	0.33906	0.33014	0.29545	0.29333	0.35077	0.347	0.25916	0.3484	0.31336	0.38701	0.30947	0.30006	0.39036	0.29054	0.28888	0.35123	0.31313	0.33742	0.41325	0.45374	0.41418	0.45696	0.4938	0.41329	0.41718	0.41605	0.43381	0.41487	0.33457	0.42752	0.49567	0.40154	0.50469
661.62	0.21583	0.32063	0.32695	0.33259	0.33073	0.28511	0.30804	0.35068	0.35088	0.25211	0.35161	0.29625	0.35648	0.30152	0.28932	0.36068	0.29091	0.26538	0.35254	0.31451	0.35446	0.40559	0.45423	0.42889	0.43475	0.49876	0.40853	0.41746	0.43966	0.41307	0.41219	0.34253	0.44142	0.50012	0.42939	0.49939
662.6	0.20273	0.31078	0.31343	0.32822	0.33078	0.27867	0.30425	0.34677	0.34101	0.24514	0.34898	0.30096	0.34322	0.30391	0.28828	0.3376	0.28579	0.25369	0.34741	0.3079	0.34181	0.39018	0.46039	0.42504	0.4276	0.49852	0.40475	0.42163	0.45079	0.40988	0.41	0.32957	0.41533	0.49393	0.42804	0.47786
663.61	0.20526	0.33132	0.32581	0.32421	0.31738	0.30624	0.32415	0.35048	0.35423	0.2545	0.34918	0.30657	0.33295	0.32949	0.28661	0.34009	0.27691	0.26237	0.34762	0.33357	0.34439	0.39858	0.46568	0.446	0.43858	0.52669	0.41834	0.42639	0.44682	0.45209	0.39361	0.374	0.42741	0.49517	0.43723	0.47936
664.59	0.20073	0.32831	0.31925	0.29326	0.29698	0.30685	0.29316	0.32704	0.34389	0.24615	0.31834	0.29755	0.3075	0.3067	0.27195	0.31104	0.27262	0.26819	0.32976	0.31346	0.33468	0.38255	0.43936	0.42264	0.41823	0.52164	0.41811	0.41608	0.42469	0.44809	0.3767	0.34531	0.42257	0.48066	0.41995	0.44444
665.6	0.20546	0.32142	0.31665	0.27865	0.28416	0.29648	0.29807	0.32573	0.34539	0.24394	0.31363	0.2885	0.30906	0.31182	0.27692	0.30882	0.25407	0.25978	0.32942	0.31492	0.34006	0.37643	0.42126	0.39948	0.41465	0.49087	0.41018	0.41476	0.43649	0.4607	0.37978	0.33278	0.43149	0.46066	0.40808	0.43397
666.59	0.2045	0.31778	0.30811	0.27428	0.27813	0.29053	0.29554	0.32681	0.34049	0.25414	0.29897	0.27867	0.32923	0.29784	0.28041	0.3109	0.24952	0.26054	0.33222	0.32448	0.31599	0.37836	0.40525	0.39411	0.42323	0.47978	0.41126	0.39967	0.42278	0.47582	0.38022	0.33548	0.4145	0.45605	0.38423	0.41101
667.57	0.19137	0.3053	0.29593	0.26396	0.24771	0.27316	0.29414	0.31468	0.34523	0.25886	0.29154	0.25013	0.32238	0.29265	0.27019	0.30759	0.24776	0.23718	0.32326	0.32093	0.31797	0.36723	0.38818	0.36797	0.404	0.47101	0.4018	0.38862	0.39073	0.45037	0.35872	0.32787	0.41383	0.44239	0.36344	0.39993
668.58	0.18448	0.28509	0.30002	0.28069	0.27568	0.27355	0.27489	0.33364	0.35564	0.25617	0.28396	0.25248	0.31573	0.27149	0.29269	0.32777	0.27308	0.23951	0.31566	0.31784	0.33454	0.34809	0.37712	0.35594	0.38655	0.45877	0.41257	0.38354	0.41877	0.43748	0.36148	0.30891	0.40334	0.4422	0.34768	0.4196
669.56	0.17635	0.29661	0.29784	0.30721	0.31005	0.28738	0.28394	0.34751	0.37466	0.26076	0.31052	0.23341	0.32272	0.28728	0.30368	0.33282	0.27576	0.23285	0.33028	0.33112	0.35643	0.36071	0.38607	0.3506	0.39293	0.47062	0.42396	0.39797	0.44782	0.44143	0.36858	0.31496	0.42692	0.47243	0.35889	0.41761
670.57	0.16767	0.28472	0.29372	0.30147	0.31972	0.2836	0.26764	0.34493	0.37763	0.24318	0.3057	0.22538	0.30511	0.26676	0.29565	0.31238	0.2705	0.23535	0.31074	0.32446	0.35548	0.34242	0.38542	0.35128	0.37234	0.47942	0.42321	0.371	0.43438	0.42341	0.34973	0.31813	0.41524	0.47777	0.37551	0.39664
671.55	0.16723	0.27071	0.29338	0.29809	0.29377	0.29249	0.24833	0.34116	0.37604	0.23986	0.31019	0.22406	0.29779	0.26861	0.2923	0.32051	0.26383	0.23767	0.31125	0.31101	0.35207	0.34161	0.3845	0.3356	0.37137	0.45462	0.41627	0.36686	0.44517	0.41097	0.34349	0.30478	0.42187	0.48642	0.38905	0.41066
672.56	0.176	0.24004	0.27908	0.29528	0.30551	0.28603	0.2399	0.32842	0.36442	0.21134	0.28791	0.21925	0.31478	0.25989	0.27954	0.32787	0.24466	0.24088	0.33205	0.31725	0.33437	0.33379	0.36526	0.33111	0.36167	0.42328	0.40152	0.36897	0.44992	0.41024	0.34086	0.30957	0.40417	0.47113	0.38615	0.41567
673.54	0.17024	0.23504	0.25987	0.27791	0.27384	0.27161	0.25031	0.31163	0.34114	0.2064	0.28109	0.21984	0.31828	0.25833	0.25936	0.30767	0.22263	0.23798	0.33986	0.30485	0.3133	0.31601	0.34977	0.33556	0.36995	0.38538	0.3886	0.35098	0.40977	0.39805	0.34581	0.30424	0.37018	0.46037	0.36573	0.41723
674.55	0.18737	0.21796	0.26263	0.25755	0.25231	0.24182	0.24028	0.30686	0.32177	0.2056	0.26016	0.22634	0.334	0.24387	0.25372	0.30017	0.21846	0.22857	0.30843	0.28865	0.28716	0.2959	0.3503	0.33206	0.37223	0.36995	0.37891	0.31331	0.38972	0.37529	0.33544	0.28756	0.3359	0.43493	0.34393	0.41634
675.53	0.17868	0.22881	0.26073	0.26548	0.23501	0.24491	0.23711	0.28566	0.31381	0.19172	0.24738	0.21956	0.34126	0.25192	0.26201	0.30801	0.20902	0.21835	0.31584	0.27719	0.26933	0.28888	0.32767	0.32655	0.36963	0.3472	0.35787	0.3221	0.38495	0.36896	0.32152	0.28517	0.33037	0.4099	0.30598	0.43228
676.54	0.18677	0.24016	0.2643	0.26359	0.24395	0.22713	0.21866	0.29206	0.31569	0.17835	0.24575	0.22334	0.33271	0.25896	0.27359	0.30341	0.21485	0.20935	0.30314	0.26538	0.28555	0.28326	0.32097	0.32045	0.36344	0.35556	0.3627	0.31703	0.39072	0.36625	0.32137	0.30327	0.31918	0.38813	0.3061	0.43974
677.52	0.18899	0.26486	0.26479	0.25452	0.2415	0.21882	0.21415	0.29584	0.30516	0.17497	0.25563	0.24511	0.33074	0.26323	0.27816	0.29063	0.21855	0.21072	0.30578	0.25574	0.27026	0.30109	0.34099	0.32943	0.38381	0.35219	0.36341	0.30905	0.39807	0.37254	0.3328	0.29934	0.33938	0.40034	0.30118	0.45353
678.5	0.19443	0.27138	0.26084	0.23501	0.23748	0.19514	0.19052	0.29806	0.30359	0.15886	0.25339	0.23659	0.31752	0.2651	0.27238	0.27529	0.21324	0.20829	0.30632	0.24132	0.25324	0.31789	0.34131	0.32524	0.36671	0.36049	0.37503	0.31881	0.41508	0.36381	0.34257	0.31427	0.35798	0.39001	0.30891	0.47096
679.51	0.18111	0.28203	0.25265	0.24836	0.22913	0.1716	0.19782	0.29563	0.30602	0.14213	0.28381	0.2211	0.29328	0.28904	0.2843	0.27951	0.20871	0.21511	0.32398	0.25142	0.27591	0.31306	0.32982	0.32644	0.35001	0.36224	0.38433	0.35031	0.42449	0.36947	0.36961	0.34126	0.37408	0.38566	0.34051	0.49679
680.49	0.19414	0.26558	0.25462	0.24679	0.21534	0.2047	0.21267	0.30775	0.31073	0.1512	0.30003	0.22816	0.27664	0.27915	0.28374	0.28953	0.20917	0.23838	0.33494	0.26097	0.29446	0.3063	0.33813	0.3204	0.35451	0.37236	0.41615	0.35462	0.41557	0.38733	0.41203	0.34543	0.38707	0.40236	0.38335	0.53098
681.5	0.18188	0.29099	0.25247	0.24351	0.22684	0.21482	0.22529	0.30081	0.31261	0.15579	0.30779	0.2282	0.2881	0.29623	0.26938	0.3014	0.21128	0.25673	0.34917	0.27353	0.30449	0.31288	0.36717	0.31503	0.36406	0.40279	0.42984	0.36762	0.41538	0.41847	0.43142	0.34635	0.41414	0.44527	0.40508	0.55457
682.48	0.17775	0.28985	0.26357	0.24767	0.2434	0.23339	0.23592	0.30081	0.32188	0.17885	0.32702	0.21796	0.2826	0.30136	0.28174	0.31013	0.23397	0.26532	0.34859	0.28323	0.35121	0.31176	0.37976	0.30172	0.35643	0.4317	0.47194	0.37858	0.46371	0.43596	0.46522	0.36253	0.42992	0.47219	0.42737	0.58036
683.49	0.17549	0.29028	0.25949	0.27112	0.2503	0.24826	0.23401	0.3128	0.31749	0.19504	0.35321	0.22295	0.30593	0.3203	0.29381	0.3424	0.24983	0.2809	0.36073	0.31961	0.39482	0.33727	0.40074	0.29966	0.3659	0.45876	0.46829	0.38508	0.48598	0.45191	0.47964	0.37791	0.45323	0.51352	0.45591	0.59211
684.47	0.16934	0.28427	0.24059	0.25813	0.24946	0.26658	0.21414	0.30242	0.30866	0.21562	0.33717	0.242	0.31019	0.32184	0.27882	0.33726	0.26412	0.29102	0.36202	0.32482	0.39744	0.34551	0.39685	0.2898	0.37827	0.44681	0.44877	0.37805	0.49726	0.47206	0.4887	0.39453	0.4656	0.55058	0.45967	0.61499
685.45	0.16406	0.29749	0.24715	0.26036	0.27448	0.24704	0.1748	0.29861	0.29693	0.23429	0.36919	0.24192	0.34242	0.33057	0.28785	0.32847	0.27493	0.28722	0.36406	0.33646	0.39246	0.36003	0.41658	0.31371	0.38878	0.46	0.45705	0.378	0.52689	0.48203	0.48855	0.41853	0.48088	0.56429	0.47863	0.6383
686.46	0.16401	0.28223	0.24098	0.26244	0.28329	0.25423	0.17303	0.30446	0.28959	0.24087	0.36813	0.23992	0.33539	0.32361	0.29666	0.30211	0.28302	0.28374	0.37364	0.35716	0.37852	0.37893	0.38511	0.32822	0.37667	0.44146	0.44212	0.37088	0.54216	0.46189	0.49161	0.44044	0.49896	0.55935	0.47822	0.66221
687.44	0.16165	0.2981	0.25517	0.28186	0.27189	0.25929	0.191	0.31952	0.29385	0.23659	0.37484	0.24606	0.3432	0.34494	0.30727	0.33687	0.28301	0.29214	0.40202	0.369	0.38959	0.36988	0.38319	0.34756	0.39282	0.44218	0.44009	0.38721	0.53148	0.46629	0.54397	0.45463	0.50857	0.55959	0.50031	0.68165
688.44	0.17086	0.28193	0.26618	0.27836	0.27765	0.26214	0.20316	0.30924	0.29345	0.2451	0.33854	0.23899	0.34377	0.32081	0.31228	0.33516	0.27887	0.30206	0.422	0.34927	0.38487	0.36654	0.36343	0.34353	0.39429	0.40838	0.4478	0.38516	0.52462	0.46486	0.55144	0.44909	0.50147	0.54857	0.4866	0.68296
689.42	0.16007	0.25069	0.27051	0.28303	0.26669	0.25089	0.21053	0.31231	0.29386	0.22715	0.33323	0.24002	0.33639	0.29271	0.30856	0.34587	0.26958	0.28818	0.4168	0.35127	0.37494	0.36189	0.36053	0.34684	0.37389	0.38247	0.44538	0.37972	0.49918	0.43524	0.53969	0.44486	0.51637	0.52457	0.48074	0.67051
690.43	0.156	0.2344	0.27087	0.27704	0.26759	0.24509	0.25328	0.32899	0.29974	0.21216	0.30422	0.26786	0.32568	0.29619	0.3198	0.35923	0.27561	0.28749	0.40958	0.35887	0.39331	0.36625	0.36405	0.35241	0.37356	0.37946	0.4355	0.38575	0.49457	0.41053	0.56128	0.44221	0.50734	0.51642	0.47723	0.66901
691.41	0.15854	0.21564	0.27791	0.2628	0.24483	0.21015	0.25749	0.30756	0.29767	0.18755	0.28619	0.26526	0.31119	0.27917	0.30369	0.33971	0.26793	0.28355	0.38967	0.33741	0.38851	0.31542	0.38071	0.34394	0.36265	0.36207	0.44574	0.37117	0.47343	0.39077	0.53866	0.41044	0.47801	0.46218	0.46216	0.64762
692.39	0.13627	0.18134	0.24231	0.22748	0.22109	0.1964	0.22228	0.27143	0.28083	0.17631	0.26036	0.27403	0.28482	0.22987	0.28142	0.28154	0.24037	0.26318	0.35202	0.30538	0.34752	0.3148	0.33785	0.33068	0.32076	0.32202	0.40939	0.33741	0.41889	0.36306	0.46068	0.37433	0.43848	0.43372	0.43216	0.63053
693.39	0.11598	0.17598	0.2172	0.21585	0.20138	0.17312	0.1999	0.24277	0.26687	0.14494	0.25465	0.25301	0.23611	0.21458	0.26137	0.2668	0.23308	0.23335	0.28537	0.26949	0.30092	0.29842	0.312	0.31112	0.28786	0.30305	0.37926	0.31217	0.36701	0.32851	0.42163	0.34534	0.42405	0.41138	0.41721	0.58478
694.38	0.11144	0.17361	0.21203	0.19392	0.1804	0.16659	0.18293	0.22892	0.25634	0.13147	0.23295	0.23336	0.21576	0.18989	0.24724	0.22235	0.2133	0.20717	0.26803	0.23681	0.28057	0.27763	0.29031	0.27937	0.26505	0.31685	0.36251	0.28368	0.33338	0.31395	0.39246	0.31051	0.3875	0.38096	0.40371	0.56343
695.38	0.097753	0.15298	0.17769	0.17628	0.15159	0.14016	0.13557	0.19198	0.22484	0.12044	0.19844	0.18362	0.18391	0.15781	0.18989	0.16958	0.18595	0.17918	0.24448	0.2036	0.24543	0.25365	0.24597	0.2277	0.23984	0.28348	0.31807	0.22259	0.27917	0.29265	0.33273	0.25008	0.36985	0.35516	0.35427	0.52544
696.36	0.072728	0.10841	0.12257	0.13968	0.11237	0.11839	0.091509	0.17162	0.17898	0.10541	0.16215	0.1467	0.16037	0.12375	0.15858	0.15238	0.14897	0.13208	0.1893	0.16753	0.18332	0.24155	0.18497	0.18966	0.20374	0.22864	0.25152	0.17347	0.19974	0.24719	0.29868	0.19904	0.31704	0.34873	0.3252	0.47876
697.34	0.076338	0.10549	0.11849	0.15085	0.094448	0.089453	0.071294	0.17572	0.15187	0.10277	0.13148	0.10006	0.13555	0.11544	0.13016	0.13525	0.13889	0.11195	0.15025	0.1664	0.14797	0.22645	0.17795	0.15342	0.18983	0.20989	0.2155	0.14368	0.15969	0.21421	0.24804	0.15626	0.29598	0.32978	0.29005	0.41549
698.34	0.071262	0.094955	0.12731	0.15836	0.083779	0.090775	0.064906	0.19406	0.15258	0.10522	0.1408	0.099858	0.1491	0.10599	0.12493	0.10959	0.11292	0.093526	0.14821	0.19124	0.14397	0.20483	0.1471	0.13076	0.19698	0.19523	0.17827	0.12725	0.12478	0.20634	0.20578	0.11643	0.27277	0.30022	0.26943	0.38292
699.32	0.054601	0.092853	0.1012	0.14982	0.070483	0.074717	0.047852	0.17836	0.11303	0.094	0.13532	0.090676	0.1243	0.094742	0.10826	0.082872	0.094673	0.079808	0.11918	0.17978	0.10727	0.1742	0.12649	0.11819	0.18731	0.15546	0.13977	0.095439	0.078861	0.15358	0.16658	0.08513	0.23059	0.26606	0.23509	0.34337
700.33	0.04915	0.098804	0.093538	0.14968	0.054943	0.064469	0.048521	0.17623	0.10595	0.088486	0.14022	0.076864	0.087139	0.088923	0.09479	0.069098	0.090873	0.055743	0.093139	0.17743	0.077066	0.15506	0.10048	0.096176	0.14284	0.11	0.11451	0.098859	0.047648	0.10475	0.13767	0.065713	0.18936	0.23754	0.21232	0.29159
701.31	0.049568	0.12962	0.12348	0.16871	0.082167	0.073108	0.06236	0.19439	0.10887	0.096383	0.13991	0.084367	0.069028	0.099071	0.11415	0.06206	0.1048	0.060896	0.1257	0.19113	0.099058	0.16634	0.108	0.08719	0.13657	0.10829	0.13728	0.093282	0.050912	0.10525	0.13701	0.053473	0.19167	0.22971	0.1959	0.25963
702.29	0.048624	0.1354	0.13764	0.15269	0.084366	0.074218	0.053438	0.19686	0.11444	0.085108	0.1536	0.10243	0.059319	0.094226	0.12518	0.052411	0.10308	0.061093	0.12318	0.19739	0.094686	0.161	0.092415	0.10488	0.1273	0.095725	0.15196	0.075019	0.058189	0.08715	0.13741	0.056544	0.16932	0.20607	0.18172	0.25709
703.29	0.035301	0.12407	0.12821	0.13058	0.064649	0.053458	0.043263	0.1771	0.095359	0.079758	0.14255	0.10679	0.026798	0.092245	0.10819	0.040898	0.089375	0.054432	0.10806	0.18712	0.071679	0.15047	0.099258	0.1054	0.086119	0.089936	0.13674	0.063982	0.061125	0.050288	0.11602	0.049016	0.15167	0.19702	0.16752	0.25792
704.27	0.050093	0.13338	0.15495	0.1109	0.08676	0.071419	0.069738	0.18033	0.11874	0.10386	0.1362	0.10287	0.025743	0.10828	0.11764	0.047354	0.10296	0.072141	0.13271	0.19804	0.086151	0.17873	0.08278	0.13031	0.079082	0.079656	0.15406	0.063272	0.071231	0.066527	0.10974	0.039259	0.17223	0.19319	0.16433	0.2706
705.27	0.070358	0.15733	0.17171	0.10933	0.1016	0.11084	0.10088	0.20954	0.13114	0.12037	0.15009	0.13298	0.047906	0.11846	0.15188	0.063178	0.10841	0.096337	0.15698	0.20468	0.091863	0.22646	0.10748	0.15846	0.099889	0.11299	0.18426	0.061654	0.077432	0.10022	0.12079	0.053699	0.19301	0.21595	0.19022	0.28149
706.25	0.087643	0.16517	0.18236	0.12039	0.11186	0.14255	0.11619	0.2263	0.16581	0.13551	0.17499	0.14419	0.07545	0.12456	0.15215	0.079574	0.10329	0.10475	0.1648	0.22293	0.1165	0.24989	0.11232	0.17378	0.10094	0.12702	0.17316	0.077489	0.10392	0.10737	0.13607	0.06497	0.217	0.22051	0.20273	0.29016
707.23	0.10723	0.16172	0.18644	0.14974	0.13839	0.167	0.15763	0.23406	0.1842	0.17799	0.2149	0.1648	0.10468	0.13973	0.14847	0.1118	0.11667	0.1197	0.19815	0.21365	0.15218	0.27916	0.15621	0.16553	0.12506	0.15492	0.18173	0.10017	0.13297	0.11354	0.16476	0.070343	0.23991	0.25633	0.24167	0.31291
708.23	0.14058	0.1915	0.21817	0.19221	0.16409	0.20458	0.20753	0.25278	0.21742	0.20486	0.24945	0.17992	0.151	0.16102	0.17572	0.14818	0.1468	0.14865	0.2368	0.22174	0.21092	0.29827	0.18314	0.19137	0.15606	0.16922	0.21834	0.10581	0.15111	0.15716	0.22028	0.082514	0.26548	0.27917	0.27058	0.31282
709.21	0.15933	0.21949	0.22575	0.23428	0.19061	0.2257	0.22207	0.2856	0.22122	0.19556	0.27634	0.21566	0.18035	0.17315	0.18152	0.16494	0.16186	0.16062	0.25253	0.24256	0.23606	0.30139	0.23538	0.19846	0.17026	0.20215	0.2291	0.13179	0.18891	0.18018	0.25072	0.089492	0.27356	0.31888	0.28609	0.30161
710.21	0.16872	0.2263	0.24702	0.25356	0.19304	0.21021	0.21446	0.28192	0.23017	0.21885	0.28654	0.21905	0.20362	0.18082	0.19163	0.18566	0.16152	0.17163	0.24414	0.24126	0.24995	0.28057	0.23901	0.20356	0.18319	0.23409	0.24437	0.12442	0.21017	0.19054	0.25922	0.10501	0.25041	0.32509	0.27423	0.29227
711.19	0.19109	0.25995	0.26619	0.29226	0.22567	0.24561	0.24587	0.29553	0.24056	0.24706	0.31586	0.24631	0.2341	0.18893	0.19883	0.2231	0.17924	0.20678	0.27933	0.26053	0.25966	0.2953	0.27364	0.21199	0.2184	0.27079	0.27348	0.15819	0.20008	0.21657	0.26189	0.12854	0.25785	0.35535	0.27041	0.29512
712.17	0.20273	0.28995	0.26304	0.2963	0.24562	0.27687	0.24931	0.31175	0.2543	0.22915	0.3177	0.24804	0.24243	0.20797	0.20724	0.20449	0.17996	0.22584	0.31389	0.2801	0.27858	0.28977	0.26765	0.20032	0.21484	0.28036	0.25908	0.15831	0.18841	0.24706	0.27187	0.13438	0.2729	0.36064	0.25663	0.26728
713.17	0.21511	0.30598	0.26304	0.26714	0.28519	0.28126	0.24214	0.32437	0.26563	0.23179	0.30036	0.27528	0.23778	0.20782	0.19955	0.20917	0.18747	0.2233	0.31955	0.28298	0.26255	0.29483	0.28249	0.20013	0.21948	0.27451	0.26709	0.18749	0.18527	0.24099	0.26622	0.14771	0.28029	0.37371	0.2369	0.2622
714.15	0.21658	0.30797	0.25618	0.27971	0.26778	0.27432	0.25117	0.32331	0.28227	0.24263	0.30995	0.27719	0.24427	0.20428	0.21195	0.23003	0.17121	0.22504	0.31532	0.27912	0.27911	0.31878	0.27943	0.20429	0.22581	0.29106	0.2498	0.19741	0.15796	0.24026	0.26367	0.16366	0.27005	0.36528	0.227	0.25751
715.13	0.21985	0.30754	0.24916	0.27994	0.30592	0.29289	0.28208	0.35237	0.28011	0.21758	0.31667	0.29028	0.25263	0.21876	0.20121	0.23182	0.17133	0.2328	0.34977	0.29783	0.28785	0.31899	0.27283	0.19831	0.22229	0.25973	0.23233	0.21765	0.16149	0.23599	0.27177	0.1698	0.29211	0.33359	0.21646	0.26196
716.13	0.22116	0.27368	0.25548	0.26362	0.2802	0.27003	0.27955	0.3339	0.27367	0.20476	0.29971	0.28326	0.23823	0.20822	0.20884	0.21748	0.16335	0.23025	0.33722	0.28002	0.27851	0.29165	0.25123	0.19446	0.20996	0.2367	0.22516	0.20626	0.16868	0.21523	0.26521	0.17432	0.27383	0.2892	0.20873	0.26688
717.11	0.21005	0.25835	0.25598	0.24895	0.26433	0.23981	0.29428	0.30269	0.26083	0.20375	0.27236	0.26874	0.21991	0.17886	0.1966	0.2293	0.16065	0.21727	0.31336	0.25321	0.25766	0.27106	0.22447	0.19654	0.19696	0.21446	0.22239	0.20373	0.14875	0.20097	0.2459	0.16598	0.24697	0.24932	0.1709	0.24502
718.08	0.19119	0.23301	0.24672	0.24422	0.24012	0.23335	0.28028	0.29537	0.24298	0.18346	0.26812	0.25677	0.22562	0.15801	0.1961	0.20531	0.14339	0.20604	0.28961	0.2458	0.24476	0.26286	0.1854	0.18686	0.19424	0.21319	0.20364	0.1712	0.12733	0.18472	0.19925	0.15494	0.22611	0.20825	0.14138	0.24179
719.09	0.19097	0.21103	0.22573	0.22892	0.22976	0.23083	0.24255	0.27196	0.23529	0.18417	0.2498	0.25371	0.2136	0.14571	0.16996	0.18532	0.14102	0.19637	0.26172	0.2372	0.23612	0.24221	0.15001	0.16028	0.17349	0.18187	0.19658	0.15587	0.10692	0.17004	0.16345	0.13668	0.21059	0.19994	0.1343	0.21312
720.06	0.20988	0.19676	0.20927	0.20568	0.20617	0.20099	0.21041	0.23475	0.23944	0.17694	0.23175	0.24722	0.2036	0.11043	0.16137	0.15322	0.12645	0.1655	0.23928	0.21218	0.26276	0.2243	0.14747	0.16591	0.15624	0.18135	0.19573	0.14541	0.10178	0.14193	0.13973	0.11854	0.19957	0.20462	0.13083	0.19839
721.06	0.20579	0.20606	0.18171	0.18741	0.19278	0.18424	0.18845	0.22743	0.21612	0.1534	0.21778	0.23609	0.19534	0.10446	0.13298	0.12009	0.11406	0.14161	0.20776	0.20068	0.24203	0.21152	0.12059	0.15722	0.15368	0.17716	0.17595	0.10999	0.10076	0.13676	0.10865	0.091531	0.18465	0.20637	0.11905	0.16483
722.04	0.20138	0.18674	0.15709	0.18188	0.16998	0.17478	0.14964	0.2316	0.18799	0.12608	0.20789	0.21673	0.2019	0.09939	0.12643	0.10012	0.082205	0.12693	0.18822	0.20182	0.21653	0.20493	0.094911	0.14035	0.14147	0.14464	0.14143	0.099893	0.083188	0.11944	0.072554	0.08505	0.17063	0.19851	0.11827	0.13763
723.02	0.20378	0.18553	0.14474	0.18678	0.15124	0.15684	0.13403	0.21408	0.18158	0.12371	0.21008	0.19683	0.17985	0.088043	0.10882	0.084682	0.066252	0.13145	0.18244	0.19591	0.21673	0.17803	0.10648	0.12522	0.12438	0.14138	0.14104	0.082101	0.085565	0.11393	0.077186	0.084282	0.15525	0.18059	0.13193	0.11187
724.02	0.20537	0.18289	0.15952	0.18	0.15092	0.14039	0.13346	0.19703	0.17673	0.11602	0.20146	0.15942	0.17928	0.067019	0.10185	0.089502	0.055792	0.10996	0.17454	0.17954	0.19321	0.16908	0.1095	0.11863	0.12366	0.13057	0.12391	0.075303	0.084908	0.097487	0.071675	0.072481	0.14493	0.16177	0.10153	0.10456
724.99	0.18777	0.17953	0.16728	0.17614	0.13958	0.15459	0.12611	0.18816	0.18412	0.11745	0.20472	0.14304	0.1795	0.061675	0.088821	0.088027	0.048245	0.11885	0.1499	0.1739	0.14836	0.15684	0.1051	0.089562	0.1216	0.12317	0.10322	0.060262	0.072422	0.10455	0.066238	0.067148	0.1227	0.15003	0.089815	0.068934
725.97	0.17674	0.16375	0.16406	0.15898	0.13442	0.14052	0.12576	0.16122	0.18828	0.13144	0.20948	0.13372	0.1826	0.056302	0.093676	0.082199	0.042738	0.10295	0.14395	0.15467	0.13589	0.16049	0.10593	0.074351	0.094478	0.10448	0.093665	0.065857	0.045871	0.1001	0.053532	0.061226	0.10831	0.1623	0.065457	0.047522
726.97	0.20011	0.18219	0.17937	0.14013	0.14699	0.12829	0.12816	0.14143	0.19812	0.13874	0.22289	0.15446	0.18964	0.063165	0.1003	0.067793	0.059425	0.093357	0.14836	0.14606	0.15098	0.1578	0.1343	0.095132	0.088306	0.13481	0.11813	0.047026	0.049759	0.10308	0.083654	0.05974	0.10097	0.15969	0.063392	0.056852
727.95	0.19749	0.18175	0.16245	0.13178	0.1442	0.12897	0.13223	0.13435	0.18363	0.13075	0.22049	0.13847	0.18988	0.06468	0.084954	0.055792	0.063238	0.077014	0.13933	0.13845	0.11964	0.15637	0.12624	0.10055	0.081463	0.13614	0.090119	0.045311	0.043179	0.0999	0.077508	0.038671	0.070254	0.14101	0.043417	0.052764
728.92	0.19985	0.18536	0.16857	0.13522	0.14019	0.13633	0.1432	0.14518	0.19006	0.12123	0.22595	0.15664	0.19338	0.077681	0.092457	0.046793	0.061517	0.091052	0.15755	0.14358	0.11101	0.14237	0.12563	0.12193	0.088387	0.15144	0.1058	0.037741	0.04906	0.12067	0.087602	0.045556	0.0747	0.13273	0.038959	0.052533
729.92	0.20161	0.18194	0.16158	0.14271	0.12934	0.11293	0.14892	0.14163	0.16923	0.11397	0.21871	0.14333	0.19954	0.07718	0.087039	0.067192	0.073302	0.079461	0.1793	0.15507	0.12185	0.14575	0.11388	0.12716	0.10174	0.16052	0.099016	0.049086	0.032568	0.12138	0.06466	0.043944	0.09419	0.13563	0.02129	0.048712
730.9	0.21707	0.17188	0.1601	0.15028	0.13148	0.11705	0.14194	0.16092	0.18734	0.1082	0.21937	0.15035	0.20877	0.060886	0.077852	0.085224	0.081712	0.086532	0.1931	0.1566	0.13934	0.14828	0.12048	0.13753	0.12108	0.16007	0.095692	0.05005	0.041607	0.11992	0.067608	0.036668	0.10067	0.12951	0.021543	0.05439
731.87	0.21588	0.17205	0.19019	0.16728	0.12504	0.1526	0.15162	0.17076	0.19829	0.12544	0.22792	0.14843	0.2194	0.060368	0.087591	0.10308	0.072485	0.11091	0.19055	0.16608	0.1364	0.16014	0.12633	0.12774	0.13839	0.15929	0.11063	0.07014	0.035755	0.13609	0.072064	0.035947	0.11942	0.14658	0.017818	0.046297
732.87	0.23762	0.17715	0.19241	0.16749	0.12449	0.16551	0.14735	0.16793	0.20608	0.11727	0.22238	0.15514	0.23776	0.056791	0.08639	0.12612	0.080956	0.10776	0.20057	0.16624	0.15591	0.15324	0.12573	0.10982	0.14532	0.15992	0.10924	0.088942	0.03833	0.14493	0.076487	0.050853	0.14281	0.17993	0.024001	0.056296
733.85	0.25265	0.18458	0.19615	0.17034	0.15286	0.17297	0.14997	0.18686	0.20483	0.13478	0.22738	0.17762	0.26907	0.056305	0.095776	0.13382	0.088217	0.11839	0.20348	0.17085	0.16138	0.17312	0.15041	0.089537	0.14845	0.15558	0.10353	0.088726	0.064688	0.15956	0.077646	0.059201	0.12498	0.20206	0.04076	0.055256
734.83	0.25411	0.19057	0.21083	0.16676	0.16608	0.18354	0.17335	0.18548	0.21454	0.12719	0.23476	0.18845	0.24021	0.068284	0.10502	0.12807	0.076353	0.13623	0.20862	0.1624	0.14316	0.18947	0.16074	0.1017	0.12293	0.13408	0.10511	0.086176	0.071829	0.16824	0.098841	0.060137	0.11989	0.19593	0.044453	0.068827
735.82	0.26623	0.20573	0.22125	0.17722	0.17544	0.18288	0.19274	0.18861	0.19133	0.12771	0.24079	0.18294	0.23218	0.070022	0.10651	0.13009	0.069205	0.14195	0.20889	0.17844	0.13883	0.20019	0.17843	0.10816	0.12545	0.14376	0.10681	0.10338	0.085017	0.18904	0.11369	0.088125	0.11749	0.18804	0.060029	0.077439
736.8	0.26758	0.21101	0.20648	0.16942	0.18426	0.17159	0.20486	0.19754	0.18537	0.13963	0.22826	0.18036	0.23934	0.078115	0.10183	0.13799	0.081738	0.13665	0.20229	0.17423	0.13815	0.20592	0.16401	0.11724	0.12023	0.15615	0.090583	0.097875	0.10926	0.1783	0.1032	0.10292	0.10786	0.18485	0.070126	0.091628
737.77	0.25677	0.2213	0.21131	0.17382	0.18245	0.17312	0.22138	0.21513	0.20614	0.14882	0.23114	0.17118	0.22883	0.092331	0.11787	0.13821	0.070111	0.1449	0.20148	0.1806	0.15924	0.23091	0.17238	0.13724	0.12069	0.15348	0.10324	0.092593	0.11482	0.17709	0.11388	0.098366	0.11078	0.18979	0.076054	0.075827
738.77	0.25084	0.2245	0.21829	0.16058	0.1801	0.1663	0.21469	0.21812	0.21028	0.13834	0.23275	0.13245	0.20753	0.10512	0.10398	0.13661	0.067357	0.12884	0.19777	0.18677	0.16597	0.23336	0.14999	0.13093	0.11434	0.15966	0.12533	0.10526	0.093528	0.15243	0.11179	0.11047	0.13715	0.19839	0.08101	0.062692
739.75	0.24633	0.25487	0.21362	0.15981	0.17806	0.18295	0.19592	0.22535	0.20507	0.15161	0.2408	0.13313	0.23975	0.11545	0.12995	0.11897	0.079387	0.12512	0.2144	0.18865	0.15775	0.22607	0.15938	0.13419	0.1337	0.20503	0.14824	0.12138	0.11268	0.16975	0.12158	0.11948	0.11731	0.20893	0.10482	0.052663
740.72	0.22595	0.25854	0.20947	0.16691	0.17892	0.19598	0.18368	0.23114	0.22678	0.15401	0.23246	0.14228	0.24681	0.12743	0.13679	0.11984	0.083581	0.12983	0.21195	0.18603	0.16979	0.21306	0.16568	0.13518	0.13423	0.20005	0.1606	0.11852	0.093141	0.15291	0.11312	0.10773	0.13406	0.21669	0.094525	0.045346
741.7	0.23124	0.25804	0.21294	0.18884	0.18708	0.21531	0.19145	0.25387	0.24624	0.13821	0.2485	0.14791	0.25823	0.12333	0.14708	0.12127	0.096614	0.12267	0.23201	0.19006	0.18699	0.21149	0.18192	0.13405	0.15045	0.21715	0.17407	0.12263	0.1033	0.1634	0.13829	0.10644	0.16391	0.23472	0.10035	0.051888
742.69	0.22473	0.25155	0.21903	0.20518	0.20825	0.22013	0.17989	0.27032	0.23847	0.1443	0.24089	0.15498	0.26813	0.13035	0.15219	0.11824	0.099685	0.13034	0.24184	0.19427	0.18156	0.21561	0.16822	0.11383	0.15658	0.23081	0.19259	0.13408	0.10887	0.17065	0.12975	0.11456	0.16978	0.23609	0.10407	0.041924
743.67	0.21243	0.23615	0.20907	0.20172	0.19667	0.22831	0.17897	0.26266	0.2409	0.15545	0.24087	0.16501	0.2682	0.13043	0.15281	0.1035	0.095697	0.13945	0.24649	0.18915	0.19289	0.20957	0.18954	0.1261	0.16712	0.24092	0.18096	0.11701	0.11524	0.17377	0.13663	0.11199	0.18474	0.20878	0.10749	0.063142
744.64	0.21201	0.21371	0.21367	0.20997	0.20665	0.22674	0.19769	0.28663	0.25951	0.14933	0.24515	0.15961	0.27734	0.12446	0.1453	0.1282	0.10308	0.13948	0.22361	0.20267	0.22973	0.21572	0.21	0.12436	0.16822	0.24002	0.1682	0.10908	0.11706	0.16292	0.12957	0.11225	0.20993	0.20023	0.11508	0.097999
745.64	0.1992	0.22235	0.18936	0.19508	0.21643	0.20509	0.19522	0.28621	0.25148	0.14688	0.2403	0.16777	0.26775	0.13833	0.13447	0.1042	0.096953	0.13484	0.21761	0.1976	0.21301	0.21773	0.19072	0.11705	0.16267	0.25927	0.16448	0.10766	0.12716	0.15649	0.13464	0.094697	0.19911	0.18761	0.10714	0.10004
746.61	0.18939	0.23271	0.17902	0.2069	0.22482	0.1994	0.20302	0.28725	0.25537	0.1612	0.23641	0.17204	0.26381	0.15337	0.13325	0.11073	0.08955	0.13993	0.22387	0.21372	0.22019	0.21641	0.19459	0.11977	0.15484	0.25072	0.1696	0.1236	0.11868	0.15145	0.11883	0.1036	0.19382	0.18438	0.10691	0.10696
747.59	0.19224	0.24704	0.19898	0.22176	0.21759	0.20139	0.2324	0.27676	0.25736	0.16924	0.25026	0.18066	0.26516	0.15883	0.14136	0.1412	0.091387	0.13635	0.23638	0.22197	0.23921	0.22246	0.21949	0.13607	0.15905	0.24956	0.17818	0.1331	0.10671	0.15848	0.14185	0.11406	0.20505	0.18931	0.12374	0.1179
748.58	0.19987	0.26291	0.19663	0.2493	0.2295	0.20283	0.23937	0.28657	0.25805	0.17049	0.25769	0.18925	0.27615	0.16079	0.14899	0.17948	0.10622	0.14875	0.24207	0.23456	0.23589	0.21508	0.22271	0.14394	0.16132	0.25393	0.18188	0.16595	0.12241	0.18407	0.1465	0.11993	0.2002	0.20826	0.13893	0.11803
749.56	0.1981	0.26014	0.19035	0.2669	0.23989	0.20237	0.25055	0.27477	0.26145	0.18212	0.25353	0.20664	0.26447	0.16609	0.14152	0.19744	0.11427	0.16236	0.25682	0.24566	0.24471	0.22569	0.21284	0.14852	0.17409	0.23677	0.20036	0.17958	0.12059	0.18725	0.15774	0.1457	0.20823	0.22892	0.12853	0.1038
750.53	0.22313	0.25467	0.20736	0.28259	0.23516	0.23713	0.25415	0.27347	0.26395	0.17568	0.26633	0.21134	0.28002	0.15969	0.15115	0.21354	0.12486	0.18269	0.27529	0.25017	0.28282	0.2226	0.22404	0.16668	0.1872	0.22965	0.19901	0.18764	0.12705	0.2275	0.16566	0.17426	0.23092	0.23404	0.1522	0.13305
751.51	0.21463	0.23968	0.207	0.24813	0.21998	0.21293	0.22659	0.2761	0.24937	0.15698	0.26323	0.20418	0.26375	0.13255	0.13058	0.21145	0.12039	0.16839	0.25045	0.24395	0.28133	0.22912	0.21471	0.16766	0.19495	0.22086	0.20549	0.17953	0.12619	0.22914	0.16096	0.16531	0.22987	0.21114	0.15455	0.13769
752.5	0.20653	0.22131	0.21161	0.21016	0.22998	0.21384	0.20774	0.29358	0.26797	0.15509	0.24781	0.20028	0.25529	0.13555	0.13227	0.1712	0.13016	0.16984	0.23314	0.24131	0.27053	0.22255	0.21149	0.16511	0.196	0.221	0.21374	0.15936	0.14313	0.2168	0.15126	0.18205	0.23474	0.20351	0.1467	0.15156
753.48	0.20756	0.22116	0.2265	0.20467	0.21976	0.20068	0.23342	0.29237	0.25528	0.15048	0.25943	0.20344	0.25495	0.15059	0.14028	0.15846	0.12878	0.15897	0.2507	0.24304	0.28961	0.24869	0.22279	0.16989	0.20525	0.23017	0.23267	0.16112	0.12925	0.19122	0.16158	0.17614	0.24029	0.22793	0.1507	0.16619
754.45	0.20072	0.21545	0.24686	0.20625	0.19494	0.21081	0.21337	0.29189	0.24467	0.14578	0.25698	0.1915	0.24392	0.14438	0.14299	0.1252	0.11734	0.1531	0.26238	0.223	0.28961	0.24482	0.22202	0.16663	0.20477	0.23378	0.23406	0.15061	0.12883	0.19008	0.17326	0.13854	0.24825	0.21922	0.16794	0.17257
755.44	0.19032	0.23016	0.27631	0.21655	0.20199	0.21734	0.23832	0.31102	0.24239	0.16194	0.26492	0.18955	0.24862	0.14658	0.16156	0.1525	0.11853	0.15062	0.26537	0.23212	0.27809	0.26534	0.22565	0.17703	0.21023	0.25443	0.26134	0.15846	0.14632	0.18948	0.1831	0.15254	0.24115	0.23604	0.20073	0.16961
756.42	0.18774	0.23873	0.27325	0.24144	0.21765	0.23948	0.26212	0.30734	0.24817	0.17586	0.27436	0.20977	0.2421	0.17555	0.16855	0.15347	0.12435	0.16125	0.28256	0.22852	0.28114	0.27592	0.23684	0.1921	0.21654	0.27072	0.24899	0.17052	0.15832	0.18234	0.20743	0.17107	0.24941	0.26655	0.22158	0.17329
757.39	0.19367	0.24933	0.25893	0.26249	0.21595	0.23774	0.2842	0.30465	0.23834	0.16822	0.29278	0.22248	0.25041	0.17739	0.15765	0.17777	0.12636	0.17662	0.30327	0.23989	0.29459	0.2858	0.23983	0.19353	0.2146	0.28309	0.2245	0.18087	0.16584	0.2	0.20693	0.17325	0.25945	0.28021	0.22909	0.18611
758.36	0.19857	0.25666	0.26358	0.26654	0.23743	0.26622	0.28438	0.31077	0.24556	0.17054	0.28596	0.23192	0.26884	0.19483	0.17042	0.18637	0.13867	0.17873	0.30257	0.24101	0.29721	0.26266	0.22383	0.17914	0.22393	0.26856	0.22609	0.17819	0.19591	0.21603	0.21271	0.19171	0.26663	0.26833	0.22963	0.17625
759.36	0.20784	0.26041	0.25768	0.25619	0.26713	0.27549	0.30526	0.31695	0.25917	0.18402	0.29223	0.24288	0.2831	0.19296	0.17381	0.21581	0.15497	0.18935	0.30975	0.26151	0.29287	0.265	0.23573	0.18092	0.21937	0.27734	0.23761	0.19392	0.22565	0.22534	0.23102	0.21845	0.28676	0.2772	0.24031	0.19448
760.33	0.20494	0.23394	0.24017	0.24464	0.26445	0.25168	0.29645	0.30927	0.27971	0.18478	0.28663	0.24268	0.28039	0.20379	0.1728	0.20401	0.15553	0.17693	0.32796	0.26573	0.32215	0.24455	0.23778	0.16958	0.21525	0.27113	0.23653	0.1822	0.21115	0.20043	0.23282	0.19893	0.29184	0.28459	0.23119	0.19193
761.3	0.22691	0.24914	0.26589	0.2452	0.27109	0.25277	0.30334	0.32494	0.29114	0.19028	0.29386	0.2525	0.30693	0.21478	0.18881	0.23661	0.17178	0.19927	0.3227	0.28344	0.33478	0.24075	0.25373	0.19339	0.22818	0.26962	0.24793	0.19976	0.21509	0.22208	0.2295	0.21282	0.29167	0.29167	0.23405	0.21647
762.27	0.22572	0.24682	0.26445	0.2502	0.28436	0.26325	0.29292	0.31083	0.291	0.20799	0.2894	0.2558	0.30908	0.22507	0.19661	0.25113	0.18721	0.19466	0.34157	0.27761	0.33889	0.24971	0.24997	0.22424	0.23596	0.27627	0.26357	0.21652	0.23847	0.23373	0.24509	0.19925	0.29006	0.30096	0.24624	0.21858
763.27	0.22259	0.25026	0.26579	0.25817	0.2754	0.26048	0.29613	0.3144	0.29938	0.21301	0.29217	0.25677	0.30144	0.21071	0.18721	0.25418	0.186	0.21065	0.32158	0.28983	0.32501	0.26461	0.2516	0.25199	0.23335	0.29401	0.27249	0.23031	0.23432	0.24543	0.24882	0.20845	0.27895	0.30437	0.26923	0.23407
764.24	0.22343	0.2653	0.27012	0.27209	0.26084	0.23475	0.27121	0.31288	0.29392	0.20767	0.30146	0.26054	0.30029	0.23407	0.18288	0.26266	0.17832	0.18991	0.29933	0.28401	0.3439	0.27995	0.25179	0.26707	0.24719	0.30692	0.26672	0.23485	0.21041	0.23079	0.20864	0.22452	0.25892	0.31406	0.27066	0.22216
765.21	0.23257	0.28289	0.28781	0.28414	0.27089	0.24909	0.29336	0.32535	0.28707	0.20357	0.30819	0.26923	0.29588	0.24496	0.17339	0.27603	0.1907	0.21045	0.31095	0.28926	0.32415	0.30677	0.28029	0.28776	0.25752	0.3065	0.24436	0.25965	0.23526	0.25906	0.22467	0.24847	0.27336	0.32588	0.2831	0.25214
766.18	0.23433	0.26104	0.28925	0.29492	0.2609	0.23951	0.29219	0.32286	0.28504	0.20886	0.30168	0.24551	0.31534	0.2309	0.16447	0.24531	0.19189	0.20156	0.33885	0.29508	0.32166	0.3041	0.25953	0.27607	0.26276	0.29601	0.26064	0.23973	0.23723	0.25779	0.23578	0.25529	0.29409	0.32333	0.28923	0.2319
767.18	0.23588	0.25417	0.30351	0.29453	0.24484	0.22671	0.28982	0.33106	0.28307	0.20269	0.31249	0.23004	0.31482	0.22306	0.15418	0.24369	0.18184	0.19969	0.33912	0.30101	0.30726	0.28772	0.26885	0.25722	0.26432	0.27632	0.2509	0.22358	0.21599	0.24522	0.24465	0.27615	0.29776	0.32117	0.29052	0.22516
768.15	0.23029	0.2525	0.3121	0.29722	0.23841	0.2392	0.28356	0.33698	0.27971	0.2102	0.31745	0.23563	0.31028	0.22437	0.1578	0.2546	0.18418	0.19939	0.34721	0.29929	0.31855	0.30548	0.27477	0.26251	0.27134	0.27946	0.26347	0.2134	0.20817	0.23911	0.25651	0.27979	0.29799	0.32647	0.26188	0.24192
769.12	0.23584	0.24405	0.31776	0.3081	0.25204	0.26181	0.2901	0.3321	0.27452	0.21398	0.30673	0.22694	0.3182	0.2041	0.15997	0.25335	0.18351	0.22088	0.36485	0.29258	0.30986	0.30436	0.27951	0.26	0.25892	0.26329	0.2716	0.21601	0.21962	0.26202	0.28368	0.26108	0.31621	0.32944	0.27244	0.25417
770.09	0.23777	0.24861	0.31046	0.30274	0.23512	0.25697	0.26776	0.32494	0.26452	0.21402	0.30386	0.22705	0.3245	0.19111	0.16918	0.25424	0.17227	0.21135	0.36093	0.29009	0.32256	0.31162	0.26975	0.24789	0.25858	0.27427	0.29959	0.2068	0.20518	0.25045	0.27615	0.25665	0.3189	0.31838	0.27919	0.22959
771.09	0.23152	0.26228	0.29388	0.28361	0.23174	0.26161	0.27078	0.31416	0.27397	0.20419	0.30477	0.21944	0.31243	0.21701	0.17339	0.25589	0.16013	0.20637	0.3326	0.28066	0.32969	0.30325	0.28123	0.24823	0.26455	0.29624	0.30221	0.20326	0.19672	0.23853	0.25689	0.24255	0.30463	0.30114	0.2568	0.23904
772.06	0.24389	0.27875	0.30484	0.28237	0.24128	0.26084	0.26577	0.32286	0.26001	0.20935	0.30694	0.22682	0.31787	0.21672	0.18075	0.24577	0.15909	0.18998	0.3236	0.27137	0.32122	0.32404	0.27697	0.25697	0.27132	0.32363	0.32547	0.21746	0.21054	0.22132	0.26617	0.24205	0.29786	0.30429	0.23961	0.2245
773.03	0.24967	0.27417	0.2912	0.26996	0.24439	0.23292	0.25058	0.3147	0.26143	0.20463	0.28852	0.21257	0.30913	0.21658	0.17092	0.2297	0.15278	0.1731	0.33064	0.26294	0.31853	0.32778	0.26725	0.23301	0.26644	0.31784	0.31111	0.20799	0.21363	0.20933	0.23769	0.22905	0.31589	0.30759	0.23982	0.18477
774	0.24224	0.28082	0.2794	0.26722	0.21819	0.21845	0.26111	0.33074	0.27528	0.20377	0.28443	0.23056	0.28297	0.22037	0.16786	0.22716	0.14466	0.15886	0.32942	0.27115	0.32119	0.33262	0.2627	0.22095	0.27387	0.32784	0.30552	0.1986	0.18885	0.1879	0.25223	0.24868	0.30743	0.31198	0.22825	0.17325
774.99	0.23182	0.27775	0.26932	0.2783	0.21609	0.21505	0.25961	0.3462	0.26819	0.20656	0.30547	0.21891	0.29288	0.23208	0.15165	0.22269	0.1403	0.15622	0.30334	0.27022	0.29538	0.32442	0.25997	0.20996	0.27457	0.32153	0.30234	0.19262	0.1974	0.18491	0.26278	0.26325	0.29662	0.30008	0.22094	0.16497
775.96	0.22101	0.26633	0.26054	0.29678	0.21281	0.20442	0.22856	0.33996	0.25956	0.19488	0.30808	0.21917	0.26693	0.21868	0.13444	0.21624	0.13247	0.15918	0.30648	0.26879	0.29107	0.32812	0.25007	0.20877	0.25411	0.30976	0.27637	0.20089	0.21117	0.1841	0.24823	0.25576	0.3076	0.27878	0.23817	0.14128
776.93	0.21597	0.25557	0.23785	0.28971	0.20587	0.19899	0.25015	0.32331	0.27932	0.19717	0.29629	0.22518	0.26346	0.22053	0.14805	0.23117	0.12749	0.16889	0.30889	0.26943	0.30961	0.32595	0.23621	0.20503	0.24725	0.2861	0.26733	0.19744	0.20693	0.19216	0.23396	0.23268	0.31341	0.27516	0.23743	0.1738
777.9	0.1925	0.24473	0.2306	0.28184	0.20155	0.20704	0.247	0.31844	0.27819	0.19727	0.2987	0.23986	0.25525	0.22299	0.14536	0.21505	0.12407	0.18109	0.32174	0.26695	0.3117	0.30338	0.23046	0.22161	0.22961	0.28106	0.2687	0.19336	0.22631	0.21597	0.24387	0.23062	0.30304	0.27074	0.23279	0.18236
778.89	0.18954	0.24379	0.22723	0.26248	0.22845	0.21994	0.24118	0.32228	0.257	0.19979	0.29925	0.2332	0.25913	0.22891	0.13027	0.20897	0.13987	0.20109	0.31294	0.26072	0.31733	0.29051	0.22008	0.23704	0.21246	0.27909	0.27073	0.19063	0.26917	0.22226	0.20923	0.22569	0.30636	0.25476	0.22369	0.18652
779.86	0.1946	0.25047	0.23827	0.24924	0.22287	0.2209	0.21977	0.30989	0.26548	0.20678	0.2967	0.2384	0.24037	0.2409	0.13605	0.20778	0.15371	0.20833	0.32353	0.26116	0.32372	0.29892	0.21074	0.26361	0.2213	0.28887	0.28911	0.19201	0.27351	0.2326	0.17317	0.21597	0.31731	0.27251	0.22942	0.21313
780.83	0.20489	0.27184	0.24439	0.22937	0.21717	0.24998	0.24969	0.32953	0.27388	0.23053	0.28522	0.25999	0.26195	0.25872	0.16018	0.22916	0.16611	0.21519	0.35261	0.25288	0.32777	0.32597	0.21845	0.27407	0.23119	0.29483	0.31654	0.1986	0.28599	0.26898	0.20996	0.22526	0.31525	0.32821	0.23306	0.22782
781.8	0.20514	0.28395	0.24941	0.24446	0.20688	0.2663	0.24277	0.32362	0.27016	0.22323	0.2779	0.26098	0.26943	0.24984	0.14572	0.22644	0.16608	0.22388	0.34274	0.24549	0.33208	0.32933	0.22978	0.27163	0.23692	0.30615	0.31938	0.21065	0.28034	0.29745	0.22529	0.23032	0.32497	0.31831	0.24023	0.21093
782.8	0.22983	0.30579	0.26559	0.2419	0.20205	0.27648	0.25509	0.31861	0.28057	0.23081	0.28429	0.25446	0.28079	0.25448	0.1597	0.2552	0.16836	0.24902	0.35018	0.25354	0.32915	0.3409	0.24681	0.28956	0.25392	0.31509	0.33449	0.23623	0.27388	0.31452	0.24166	0.23867	0.32568	0.34503	0.25306	0.23049
783.77	0.23652	0.33156	0.27502	0.2556	0.20102	0.28886	0.25386	0.31581	0.3025	0.24399	0.3031	0.26083	0.31061	0.26533	0.19875	0.27089	0.1794	0.25147	0.38516	0.27716	0.33691	0.36285	0.27824	0.31841	0.29539	0.33041	0.36033	0.25311	0.26617	0.34296	0.27944	0.27284	0.32636	0.36624	0.27998	0.23967
784.73	0.23027	0.34418	0.26526	0.26651	0.2299	0.31466	0.28127	0.33151	0.31755	0.24745	0.29319	0.25584	0.33234	0.27618	0.22045	0.28559	0.19305	0.26782	0.39498	0.29908	0.36572	0.36961	0.30701	0.33085	0.28859	0.35532	0.36553	0.26643	0.28043	0.35039	0.3219	0.29559	0.34054	0.36694	0.28704	0.24789
785.7	0.2308	0.33844	0.27392	0.29667	0.24835	0.32583	0.2718	0.33927	0.32361	0.25626	0.3079	0.26346	0.35248	0.2753	0.2281	0.29245	0.20773	0.2818	0.38854	0.33247	0.39274	0.37756	0.33438	0.33781	0.30733	0.37894	0.37293	0.27983	0.29494	0.35222	0.32515	0.30485	0.37756	0.37	0.30061	0.28354
786.67	0.2263	0.34444	0.2769	0.31802	0.26766	0.34106	0.29923	0.37203	0.34293	0.28254	0.34861	0.2643	0.36951	0.30859	0.25098	0.31169	0.23476	0.29455	0.39986	0.36309	0.42115	0.41396	0.38429	0.37344	0.32348	0.40079	0.40088	0.302	0.31991	0.34328	0.3376	0.33913	0.41449	0.41615	0.34695	0.32338
787.66	0.21768	0.35529	0.28878	0.34349	0.30355	0.35581	0.33016	0.40013	0.36314	0.29746	0.36944	0.28141	0.38677	0.33919	0.27589	0.33805	0.26599	0.29601	0.42101	0.39057	0.46763	0.45352	0.42082	0.40981	0.34284	0.43857	0.43651	0.32514	0.35529	0.35589	0.36001	0.36381	0.4513	0.42278	0.39618	0.34963
788.63	0.23792	0.36576	0.30597	0.37722	0.32003	0.36095	0.37	0.41482	0.37515	0.30817	0.38832	0.29963	0.4295	0.36862	0.28319	0.37768	0.27421	0.31684	0.44643	0.39999	0.48189	0.48982	0.45287	0.42951	0.37649	0.48211	0.46711	0.36954	0.41443	0.37625	0.3889	0.36528	0.48413	0.44145	0.42743	0.37399
789.6	0.26669	0.3658	0.34403	0.41089	0.34465	0.38466	0.38976	0.44034	0.388	0.33676	0.42332	0.32233	0.45444	0.38506	0.32512	0.40579	0.30698	0.34178	0.47917	0.41992	0.51816	0.5257	0.48509	0.45314	0.41712	0.49356	0.51347	0.41009	0.48893	0.41023	0.42642	0.39241	0.50823	0.50045	0.46942	0.39943
790.57	0.2801	0.38936	0.37162	0.42139	0.36813	0.40131	0.42576	0.4608	0.41986	0.34813	0.4445	0.34093	0.47373	0.4249	0.35961	0.45852	0.31991	0.3649	0.52111	0.42715	0.54754	0.57483	0.52335	0.49051	0.43477	0.5171	0.57882	0.43345	0.52496	0.43166	0.49479	0.4307	0.52086	0.53591	0.52234	0.44052
791.54	0.3002	0.41114	0.40446	0.43011	0.39516	0.4375	0.44412	0.48651	0.42672	0.3702	0.46343	0.37542	0.52413	0.47235	0.38298	0.48416	0.34496	0.40444	0.57274	0.45521	0.59448	0.60268	0.56813	0.54103	0.47465	0.56669	0.62534	0.45536	0.56747	0.49173	0.54475	0.47143	0.54007	0.57512	0.56496	0.49031
792.53	0.32518	0.42016	0.41826	0.44706	0.40644	0.46485	0.47756	0.51708	0.44827	0.38504	0.4874	0.38783	0.57334	0.48483	0.41663	0.51333	0.37221	0.43378	0.59634	0.47806	0.62292	0.63828	0.61555	0.56929	0.50411	0.60548	0.68531	0.47626	0.61459	0.53097	0.61026	0.51607	0.5768	0.61513	0.60481	0.5294
793.5	0.32797	0.42364	0.43044	0.44876	0.41994	0.48837	0.50629	0.54936	0.47095	0.39347	0.49178	0.39835	0.59224	0.52786	0.44482	0.54142	0.38635	0.45098	0.62351	0.51627	0.6762	0.66146	0.64222	0.58958	0.49921	0.62726	0.71957	0.49624	0.62927	0.56519	0.67742	0.57143	0.6206	0.65281	0.64645	0.5872
794.47	0.33873	0.45619	0.43418	0.45913	0.42038	0.49547	0.56844	0.57075	0.49957	0.3941	0.50031	0.40994	0.64212	0.58078	0.44395	0.57657	0.39469	0.47684	0.66551	0.52903	0.70076	0.69305	0.65495	0.6316	0.54127	0.66831	0.7467	0.53287	0.63221	0.59087	0.73278	0.61301	0.65905	0.6779	0.66974	0.6446
795.43	0.34617	0.45866	0.43698	0.46276	0.45391	0.49752	0.58247	0.58411	0.48794	0.38065	0.51558	0.43066	0.66951	0.60974	0.45638	0.56703	0.43015	0.50789	0.69239	0.55512	0.70008	0.68831	0.67503	0.66742	0.56493	0.7099	0.76415	0.56661	0.67363	0.62741	0.74395	0.6356	0.68151	0.70322	0.7242	0.65496
796.4	0.35647	0.45458	0.44398	0.487	0.47622	0.5126	0.6221	0.59654	0.51744	0.38397	0.53591	0.44579	0.70452	0.61319	0.48513	0.59608	0.45348	0.53426	0.7208	0.57533	0.71926	0.71966	0.68437	0.66896	0.59417	0.70846	0.78191	0.59054	0.7338	0.63454	0.77982	0.67977	0.71612	0.72435	0.76064	0.66197
797.39	0.37715	0.47205	0.45012	0.51807	0.50287	0.54213	0.6325	0.63276	0.51506	0.40843	0.56032	0.47956	0.74145	0.64486	0.48651	0.63885	0.4752	0.55912	0.74709	0.59678	0.77031	0.76191	0.70498	0.6793	0.65108	0.73941	0.79085	0.6336	0.75303	0.64506	0.80836	0.71571	0.76087	0.76481	0.7911	0.704
798.36	0.39273	0.47781	0.45939	0.54468	0.52259	0.55348	0.65454	0.66885	0.52666	0.41828	0.58756	0.50599	0.75503	0.67038	0.5116	0.68128	0.5046	0.57402	0.7588	0.59579	0.79622	0.77979	0.72729	0.70717	0.69729	0.77888	0.80323	0.64304	0.77164	0.66283	0.81277	0.7367	0.77306	0.79264	0.81512	0.73373
799.33	0.38146	0.48015	0.47906	0.54597	0.55407	0.57748	0.63008	0.66834	0.52736	0.44029	0.59387	0.53879	0.74775	0.66956	0.54014	0.69294	0.52474	0.56855	0.7577	0.6125	0.8177	0.80082	0.76206	0.7255	0.68376	0.80781	0.83191	0.63303	0.77232	0.67482	0.80826	0.73789	0.79201	0.80788	0.85425	0.75092
800.29	0.39564	0.48811	0.49901	0.5765	0.56313	0.58998	0.67718	0.6992	0.5506	0.48649	0.61664	0.54725	0.77495	0.69331	0.55456	0.72857	0.52674	0.57496	0.80106	0.63875	0.86566	0.83992	0.78966	0.74112	0.69726	0.83444	0.8572	0.63317	0.77826	0.70177	0.83269	0.77971	0.81932	0.84386	0.86942	0.78253
801.26	0.41565	0.51078	0.51992	0.57928	0.56938	0.58043	0.68846	0.731	0.55498	0.50955	0.62006	0.57336	0.79045	0.729	0.57062	0.74332	0.525	0.56542	0.82499	0.63844	0.88973	0.85302	0.81515	0.77609	0.70399	0.87263	0.8969	0.65113	0.76375	0.72111	0.84954	0.78678	0.83144	0.87569	0.89679	0.82252
802.23	0.42672	0.52118	0.54004	0.60331	0.59569	0.59822	0.71558	0.73859	0.59456	0.52149	0.63905	0.59254	0.81515	0.77882	0.59641	0.74103	0.53733	0.58099	0.85278	0.63867	0.88757	0.84714	0.83625	0.79946	0.69176	0.89609	0.9032	0.65115	0.80614	0.75457	0.87245	0.79902	0.8472	0.89783	0.91028	0.83239
803.22	0.4207	0.51515	0.54795	0.59089	0.60336	0.60865	0.71108	0.72215	0.59373	0.53582	0.65223	0.61619	0.81372	0.78757	0.60172	0.72144	0.54314	0.58671	0.87068	0.64455	0.86073	0.84901	0.84703	0.8144	0.68073	0.88449	0.91558	0.65273	0.81972	0.74891	0.88022	0.79875	0.85302	0.91913	0.93107	0.82195
804.18	0.43814	0.52324	0.54504	0.60579	0.60827	0.61856	0.74414	0.7394	0.62273	0.53359	0.67713	0.62285	0.82854	0.80494	0.59852	0.72964	0.53442	0.60826	0.88868	0.65383	0.865	0.83103	0.868	0.81309	0.69533	0.88417	0.91012	0.67082	0.8406	0.76986	0.91018	0.81498	0.88169	0.91609	0.95267	0.79966
805.15	0.43721	0.53327	0.5459	0.61382	0.5977	0.62817	0.73889	0.71879	0.63935	0.52241	0.67396	0.63367	0.81929	0.79206	0.59663	0.73875	0.53724	0.60045	0.87371	0.64347	0.84728	0.81732	0.8587	0.81671	0.70465	0.87238	0.89319	0.68632	0.84938	0.75891	0.91103	0.8101	0.89597	0.89661	0.94856	0.80916
806.12	0.43527	0.51658	0.53748	0.61902	0.61506	0.64302	0.7299	0.72816	0.67677	0.51812	0.67749	0.64617	0.80055	0.81014	0.59683	0.75476	0.54754	0.61534	0.87486	0.65786	0.85311	0.83218	0.84534	0.81853	0.70803	0.88236	0.90472	0.68355	0.87328	0.75664	0.92836	0.81124	0.9233	0.88524	0.94685	0.80461
807.08	0.42141	0.51763	0.52657	0.60259	0.60564	0.63596	0.70812	0.7248	0.66529	0.49987	0.66274	0.61831	0.78943	0.79698	0.60273	0.76049	0.53979	0.61712	0.87882	0.65013	0.83858	0.81325	0.82372	0.81554	0.70777	0.8794	0.89292	0.66833	0.86153	0.74067	0.91397	0.80796	0.92321	0.87027	0.93597	0.78694
808.07	0.42859	0.52482	0.5303	0.60752	0.61621	0.63722	0.71548	0.73866	0.68273	0.49826	0.66453	0.59806	0.78718	0.79483	0.59196	0.75553	0.5425	0.61855	0.87073	0.65744	0.868	0.82167	0.80975	0.80721	0.71332	0.87864	0.90401	0.67092	0.87207	0.75523	0.90682	0.8152	0.9583	0.85563	0.92758	0.78735
809.04	0.41735	0.49922	0.52626	0.59121	0.6181	0.63225	0.69619	0.73536	0.66764	0.50511	0.65656	0.58852	0.79217	0.78895	0.59162	0.76042	0.54745	0.6156	0.87144	0.6572	0.86316	0.84929	0.77719	0.80241	0.70208	0.86565	0.88713	0.6529	0.87636	0.74563	0.88649	0.81314	0.94013	0.87246	0.90672	0.79465
810	0.4133	0.49796	0.5371	0.5914	0.61739	0.65454	0.67776	0.75067	0.67382	0.49746	0.66043	0.58732	0.79193	0.79767	0.60475	0.77739	0.538	0.64505	0.86952	0.66938	0.87347	0.85866	0.78801	0.78775	0.70953	0.85568	0.9009	0.6679	0.87501	0.75205	0.89834	0.80966	0.93624	0.87656	0.90776	0.79614
810.97	0.4008	0.49445	0.53375	0.57431	0.61968	0.63669	0.66404	0.73662	0.64019	0.48008	0.65355	0.56088	0.75803	0.76074	0.58507	0.76239	0.52755	0.6345	0.83562	0.64911	0.85436	0.82629	0.77978	0.76399	0.69204	0.83473	0.85719	0.66057	0.8535	0.73194	0.84746	0.78359	0.90554	0.86974	0.88694	0.76523
811.93	0.39407	0.47406	0.54083	0.57511	0.60367	0.61357	0.66567	0.70799	0.62938	0.48217	0.65112	0.55916	0.72503	0.73369	0.56867	0.74457	0.51676	0.60511	0.81349	0.64001	0.82492	0.83604	0.75875	0.74266	0.67431	0.78461	0.86123	0.67097	0.82884	0.71669	0.84115	0.75518	0.86341	0.84284	0.86552	0.75404
812.9	0.38065	0.44295	0.52618	0.57268	0.57821	0.60026	0.64179	0.69192	0.60356	0.47211	0.62644	0.55702	0.72014	0.72222	0.56844	0.74062	0.49831	0.59647	0.79537	0.62276	0.80486	0.82327	0.73587	0.70969	0.65843	0.75459	0.83672	0.65241	0.79559	0.68031	0.80896	0.72371	0.82582	0.83393	0.82357	0.73692
813.87	0.3846	0.45322	0.51427	0.58195	0.5522	0.59437	0.64195	0.6908	0.59212	0.45414	0.61363	0.54155	0.70392	0.70213	0.54611	0.71843	0.48907	0.57019	0.78021	0.60864	0.79358	0.78316	0.73628	0.6858	0.65435	0.75263	0.82885	0.64613	0.75782	0.65039	0.81015	0.70225	0.81555	0.81533	0.78638	0.71429
814.85	0.36599	0.45506	0.49344	0.57302	0.54	0.57593	0.63969	0.69436	0.56771	0.45461	0.59767	0.51889	0.67697	0.68898	0.52921	0.68773	0.49095	0.53273	0.7607	0.5849	0.77501	0.75246	0.69534	0.6759	0.62484	0.74702	0.80079	0.62241	0.73968	0.627	0.79578	0.68827	0.77679	0.77973	0.73431	0.6714
815.82	0.3594	0.4446	0.47694	0.567	0.52252	0.57079	0.63227	0.69177	0.56022	0.45241	0.59064	0.5095	0.67274	0.69108	0.5134	0.66738	0.47614	0.52961	0.75915	0.59001	0.75769	0.73897	0.67557	0.65286	0.61435	0.72735	0.79237	0.59862	0.71187	0.62387	0.7867	0.70146	0.74636	0.7528	0.70791	0.64364
816.78	0.35699	0.44836	0.4675	0.55281	0.50019	0.5606	0.60891	0.6991	0.5535	0.44183	0.58183	0.50368	0.65493	0.70101	0.50874	0.65648	0.459	0.52413	0.72891	0.58557	0.76252	0.71997	0.68379	0.6432	0.59853	0.73637	0.75618	0.5656	0.68436	0.60845	0.74067	0.70317	0.74039	0.73851	0.70938	0.61311
817.75	0.3483	0.4567	0.45002	0.53471	0.47567	0.5539	0.60257	0.69545	0.56602	0.42264	0.57502	0.47959	0.65027	0.679	0.48471	0.64194	0.44214	0.5107	0.71851	0.5737	0.73607	0.68296	0.67151	0.63562	0.59148	0.73627	0.73653	0.55488	0.65117	0.59749	0.71136	0.69429	0.73431	0.70002	0.70581	0.58236
818.71	0.3421	0.44796	0.45059	0.5238	0.48666	0.54072	0.58965	0.67601	0.56986	0.41996	0.56613	0.49061	0.60733	0.67248	0.48948	0.63337	0.42678	0.50856	0.70612	0.56317	0.73366	0.68862	0.64298	0.63132	0.58192	0.71947	0.73956	0.54291	0.65679	0.5839	0.67898	0.6705	0.71191	0.69069	0.69399	0.56793
819.68	0.35721	0.43252	0.44101	0.5216	0.47373	0.52876	0.58918	0.66394	0.55949	0.40644	0.56402	0.49387	0.59307	0.65565	0.47758	0.61675	0.40696	0.5077	0.68885	0.54605	0.72342	0.67952	0.64558	0.60912	0.56626	0.70383	0.74629	0.51534	0.62856	0.56155	0.62587	0.65513	0.70467	0.68329	0.68233	0.54782
820.64	0.3381	0.43294	0.42973	0.52643	0.44172	0.51218	0.56929	0.64518	0.53116	0.38993	0.54771	0.4842	0.57876	0.6349	0.47436	0.6141	0.38992	0.48935	0.67953	0.52134	0.68619	0.65062	0.62098	0.59438	0.54215	0.68319	0.71447	0.52324	0.60504	0.54361	0.60411	0.617	0.69046	0.67852	0.64091	0.53037
821.63	0.33348	0.42208	0.40742	0.51381	0.43864	0.49705	0.55516	0.61253	0.5046	0.3801	0.52961	0.48311	0.55773	0.61924	0.44972	0.5947	0.38469	0.46627	0.65706	0.5016	0.66887	0.61274	0.5797	0.56958	0.53408	0.65555	0.70444	0.50716	0.58074	0.52224	0.58539	0.58968	0.6755	0.65862	0.59958	0.53051
822.59	0.34717	0.42521	0.42494	0.51881	0.46903	0.50433	0.56974	0.60249	0.50826	0.39305	0.51646	0.48412	0.55396	0.61765	0.46205	0.5833	0.37392	0.46603	0.6515	0.4992	0.66944	0.61949	0.58639	0.56743	0.52882	0.64767	0.71155	0.50391	0.5701	0.51351	0.60116	0.59545	0.6554	0.65577	0.57539	0.51462
823.56	0.33642	0.42302	0.42659	0.5286	0.45144	0.4784	0.56134	0.59147	0.4778	0.37342	0.49231	0.45796	0.5722	0.6184	0.44636	0.57712	0.36866	0.44556	0.63586	0.48734	0.65246	0.58901	0.57734	0.55842	0.50988	0.64842	0.67703	0.50234	0.54649	0.50403	0.57181	0.59384	0.64492	0.61691	0.5333	0.50613
824.52	0.3217	0.40249	0.41604	0.5047	0.44757	0.43809	0.53883	0.58063	0.46407	0.36175	0.48087	0.44411	0.57149	0.59345	0.42645	0.55806	0.34827	0.41926	0.6126	0.49106	0.62874	0.58232	0.55594	0.53823	0.49576	0.63377	0.6421	0.48111	0.52564	0.48609	0.56664	0.57712	0.63026	0.6119	0.53905	0.48223
825.49	0.33093	0.40415	0.41192	0.48631	0.46687	0.43928	0.54188	0.57142	0.47205	0.35932	0.4742	0.42337	0.55712	0.5665	0.41689	0.5389	0.35219	0.40721	0.59923	0.48257	0.62123	0.57941	0.56812	0.52606	0.48445	0.6312	0.63818	0.46272	0.52686	0.47669	0.56505	0.56819	0.61838	0.58811	0.54056	0.46304
826.45	0.32773	0.40921	0.42247	0.489	0.45812	0.44165	0.55642	0.58845	0.48405	0.36088	0.46895	0.42386	0.57669	0.5346	0.41482	0.5358	0.33959	0.41948	0.6003	0.47746	0.621	0.59954	0.57534	0.53471	0.46765	0.6341	0.637	0.4583	0.52958	0.4794	0.57051	0.56327	0.61255	0.5869	0.53873	0.45388
827.41	0.30546	0.39307	0.39385	0.49877	0.44	0.43091	0.53033	0.58274	0.46532	0.34955	0.46022	0.41683	0.53799	0.5297	0.38479	0.53006	0.33798	0.40475	0.5849	0.46518	0.6097	0.58825	0.55473	0.53228	0.43261	0.62064	0.61648	0.45103	0.52185	0.47829	0.53449	0.53074	0.58097	0.57131	0.52258	0.45516
828.4	0.29646	0.37613	0.38751	0.46881	0.41903	0.43992	0.51047	0.59574	0.48052	0.3456	0.46407	0.42947	0.5168	0.50191	0.3739	0.50195	0.31653	0.40488	0.56495	0.4567	0.60971	0.58686	0.54796	0.51512	0.42182	0.59441	0.60452	0.42762	0.50359	0.4733	0.51658	0.51663	0.57768	0.57127	0.52071	0.43415
829.36	0.28713	0.39374	0.39284	0.47715	0.43397	0.459	0.50488	0.60346	0.49775	0.34507	0.46268	0.44465	0.49436	0.52055	0.36429	0.525	0.32274	0.39788	0.57823	0.45042	0.63022	0.57452	0.54993	0.51786	0.40779	0.61644	0.60597	0.44986	0.51972	0.47749	0.50956	0.52518	0.58067	0.55396	0.50112	0.4474
830.33	0.29417	0.38394	0.40091	0.4924	0.4447	0.45791	0.5001	0.60274	0.49337	0.34576	0.44964	0.46608	0.48711	0.51919	0.35801	0.53949	0.31953	0.39018	0.56115	0.44138	0.62864	0.59319	0.51647	0.52908	0.4141	0.62604	0.60313	0.43114	0.51039	0.48065	0.48462	0.53077	0.56779	0.55157	0.49867	0.45787
831.29	0.28514	0.37861	0.39431	0.49531	0.45327	0.44034	0.4929	0.61235	0.48636	0.32368	0.43282	0.44847	0.4613	0.49367	0.34893	0.53712	0.32288	0.36569	0.55653	0.43376	0.62999	0.5567	0.50155	0.50344	0.40709	0.60407	0.5923	0.42839	0.48717	0.4632	0.45978	0.51306	0.54723	0.5113	0.48557	0.43062
832.25	0.27537	0.38209	0.39628	0.47559	0.46269	0.4267	0.49972	0.59841	0.47099	0.31312	0.4427	0.43718	0.46191	0.47146	0.33933	0.51552	0.32742	0.35206	0.52976	0.41852	0.61338	0.54377	0.49763	0.48194	0.40513	0.59509	0.5678	0.41403	0.49284	0.44198	0.46661	0.48288	0.55487	0.5098	0.4792	0.4236
833.22	0.28564	0.39167	0.39516	0.48051	0.47021	0.42824	0.51206	0.57183	0.45531	0.31647	0.45673	0.41621	0.45614	0.45298	0.33635	0.53279	0.32521	0.34844	0.54002	0.40409	0.60135	0.53991	0.4684	0.46576	0.40607	0.58995	0.58278	0.40772	0.49318	0.43156	0.47724	0.46835	0.52861	0.49566	0.47942	0.40927
834.18	0.30271	0.38864	0.41011	0.46686	0.46546	0.42054	0.51611	0.55866	0.44075	0.33276	0.43838	0.39138	0.45865	0.43025	0.35002	0.52246	0.32492	0.34319	0.5303	0.39212	0.56878	0.54671	0.45855	0.45311	0.41915	0.57157	0.58605	0.38925	0.4902	0.41038	0.47251	0.44178	0.52075	0.50975	0.46315	0.37714
835.14	0.29613	0.40657	0.39801	0.45386	0.42334	0.39885	0.49237	0.54774	0.42887	0.32221	0.42871	0.3631	0.45637	0.4404	0.35987	0.49106	0.30494	0.32025	0.50481	0.39309	0.54852	0.50294	0.46	0.427	0.40718	0.55798	0.58597	0.39472	0.48005	0.38493	0.4527	0.42038	0.52384	0.49631	0.42754	0.34067
836.11	0.30783	0.39569	0.39147	0.42955	0.42358	0.39011	0.47982	0.52678	0.42319	0.32949	0.42842	0.3354	0.44109	0.44676	0.35402	0.48859	0.27532	0.31699	0.49074	0.3909	0.51509	0.49644	0.44396	0.41785	0.39677	0.55369	0.56569	0.38791	0.47207	0.37136	0.43935	0.4277	0.51842	0.50652	0.42375	0.32508
837.09	0.3205	0.40307	0.40508	0.4136	0.39927	0.37845	0.46682	0.5361	0.41553	0.33107	0.4146	0.33722	0.43646	0.44305	0.364	0.48383	0.25495	0.315	0.49131	0.38039	0.50784	0.48707	0.42838	0.41005	0.39165	0.54287	0.564	0.37895	0.4555	0.36037	0.41066	0.41926	0.50999	0.49471	0.41639	0.3088
838.05	0.32508	0.41041	0.41151	0.43087	0.40136	0.38607	0.45261	0.55977	0.41003	0.33287	0.39368	0.33521	0.43829	0.44372	0.36048	0.47717	0.2557	0.31193	0.47535	0.39346	0.48757	0.48132	0.45276	0.40374	0.37952	0.54687	0.56924	0.3988	0.44281	0.35748	0.39792	0.44655	0.50775	0.48998	0.40332	0.30628
839.01	0.31668	0.41319	0.38717	0.43373	0.37769	0.3888	0.44017	0.55174	0.40154	0.30844	0.38746	0.32964	0.43604	0.44042	0.33992	0.4732	0.23652	0.30568	0.44185	0.37294	0.46754	0.48055	0.44534	0.38802	0.36478	0.51801	0.53079	0.38506	0.40388	0.3525	0.38493	0.45423	0.48331	0.45851	0.37866	0.29199
839.98	0.32775	0.40887	0.40888	0.43903	0.40198	0.41356	0.44342	0.55394	0.40122	0.30163	0.4099	0.34374	0.45214	0.407	0.32668	0.48444	0.23799	0.31941	0.42837	0.363	0.46347	0.49644	0.43792	0.38343	0.35617	0.50204	0.53701	0.36885	0.41479	0.35286	0.39682	0.46038	0.47873	0.4525	0.38978	0.30498
840.94	0.33568	0.43415	0.42603	0.45415	0.40277	0.44154	0.44663	0.56565	0.39317	0.29841	0.42175	0.37393	0.46067	0.40603	0.33346	0.47956	0.23823	0.31778	0.42769	0.38115	0.46294	0.5174	0.45761	0.40339	0.37392	0.5041	0.54247	0.3552	0.43751	0.36963	0.39275	0.47931	0.47189	0.45051	0.38158	0.32467
841.9	0.34351	0.43933	0.42011	0.47156	0.41902	0.44543	0.4299	0.56709	0.3927	0.29949	0.41039	0.36421	0.45851	0.39307	0.32016	0.47453	0.23603	0.29975	0.42459	0.38692	0.45168	0.50465	0.44817	0.39529	0.3749	0.50414	0.54109	0.35986	0.43996	0.38561	0.4149	0.50534	0.47821	0.44806	0.37061	0.31012
842.86	0.34715	0.42763	0.40594	0.45067	0.41411	0.42939	0.4278	0.54396	0.37826	0.28099	0.41813	0.35384	0.42699	0.40281	0.32021	0.4785	0.22295	0.29424	0.40314	0.36403	0.44684	0.48597	0.42092	0.38948	0.36176	0.48293	0.52659	0.335	0.43988	0.37902	0.4139	0.48631	0.46205	0.43675	0.35939	0.29399
843.82	0.35977	0.42615	0.41199	0.45175	0.43633	0.43773	0.42894	0.54478	0.37034	0.29013	0.44169	0.34315	0.42155	0.39894	0.324	0.46332	0.22685	0.29316	0.41403	0.3725	0.46515	0.47852	0.41205	0.39821	0.35621	0.48824	0.55421	0.33342	0.45666	0.38062	0.42824	0.46698	0.46642	0.43972	0.39459	0.30264
844.79	0.35111	0.45246	0.40116	0.4563	0.4219	0.44201	0.45929	0.55421	0.36785	0.3033	0.43457	0.33845	0.39252	0.43394	0.32645	0.45992	0.21703	0.28944	0.44627	0.39009	0.46479	0.46499	0.40401	0.40628	0.35258	0.51795	0.53093	0.33673	0.44278	0.38609	0.43575	0.46726	0.45418	0.43838	0.40394	0.29745
845.75	0.34985	0.43585	0.38565	0.448	0.41867	0.41487	0.47252	0.54288	0.37245	0.30485	0.43131	0.32755	0.37537	0.43976	0.29664	0.45791	0.22135	0.27773	0.44672	0.362	0.46409	0.44854	0.39923	0.3889	0.34285	0.52915	0.52419	0.34667	0.42346	0.3597	0.44491	0.43847	0.45641	0.42951	0.42332	0.28561
846.71	0.36202	0.44055	0.37208	0.44093	0.40126	0.42339	0.48146	0.50801	0.36594	0.29043	0.44047	0.32042	0.37404	0.46184	0.29763	0.45669	0.21441	0.28573	0.44519	0.35944	0.45694	0.44293	0.39465	0.36277	0.34035	0.53909	0.52113	0.33653	0.4278	0.36704	0.44046	0.43012	0.43301	0.41744	0.42947	0.27255
847.69	0.36156	0.46427	0.38819	0.44557	0.41605	0.42137	0.4901	0.49803	0.37206	0.30818	0.43729	0.34589	0.3893	0.48831	0.31146	0.4499	0.21579	0.27833	0.46339	0.37001	0.44266	0.45223	0.41088	0.38341	0.3453	0.55186	0.52046	0.35271	0.4487	0.38231	0.44622	0.43376	0.449	0.41835	0.45458	0.29668
848.65	0.36319	0.46356	0.4006	0.44071	0.39077	0.41451	0.50861	0.48052	0.34138	0.30336	0.42453	0.35679	0.39994	0.50189	0.32311	0.43898	0.21191	0.28776	0.47516	0.36611	0.43216	0.4499	0.40253	0.38402	0.35102	0.54539	0.53234	0.34633	0.44744	0.40219	0.43145	0.43795	0.44261	0.40904	0.45116	0.29526
849.61	0.38786	0.4415	0.4104	0.43485	0.40076	0.41401	0.48557	0.46722	0.34747	0.30108	0.44357	0.37434	0.40603	0.4875	0.31698	0.43651	0.22368	0.29025	0.48366	0.35206	0.43577	0.46626	0.41721	0.39193	0.36214	0.52428	0.54093	0.3475	0.45749	0.42858	0.44972	0.4395	0.46246	0.41546	0.46072	0.32632
850.57	0.39864	0.46375	0.41978	0.44165	0.40479	0.43841	0.47226	0.4656	0.33838	0.31356	0.44045	0.39387	0.42314	0.5105	0.34146	0.45028	0.2412	0.28483	0.49052	0.35682	0.43608	0.4687	0.39889	0.39789	0.35743	0.50086	0.56665	0.3695	0.48892	0.45456	0.46399	0.42951	0.48341	0.42932	0.45619	0.35156
851.54	0.4114	0.4682	0.44402	0.43309	0.41283	0.42899	0.47995	0.49058	0.33743	0.33642	0.45916	0.42382	0.42274	0.48957	0.35511	0.4628	0.25363	0.2945	0.49541	0.37445	0.44182	0.50871	0.42064	0.44666	0.35673	0.50132	0.5981	0.36718	0.50231	0.44868	0.459	0.45585	0.48119	0.4568	0.48348	0.38932
852.5	0.44075	0.48198	0.43916	0.44497	0.40396	0.43732	0.50439	0.51107	0.34914	0.32399	0.45587	0.43324	0.44027	0.48612	0.34263	0.47194	0.27292	0.30696	0.51888	0.37293	0.46416	0.51357	0.4158	0.45745	0.363	0.53535	0.59842	0.37437	0.50224	0.4609	0.48024	0.46785	0.48603	0.47749	0.49288	0.38808
853.46	0.45036	0.5066	0.4487	0.44327	0.42819	0.45863	0.48941	0.5256	0.39784	0.32572	0.48002	0.44074	0.44739	0.49451	0.34989	0.49798	0.29482	0.30228	0.51916	0.38833	0.47473	0.51398	0.43631	0.47513	0.36638	0.5638	0.5954	0.39687	0.52097	0.46347	0.51024	0.48345	0.51301	0.49896	0.49643	0.40019
854.42	0.44968	0.50903	0.43587	0.41981	0.41214	0.45523	0.48319	0.50555	0.39952	0.33454	0.47835	0.43334	0.47311	0.50536	0.35831	0.49518	0.29471	0.29559	0.50797	0.38454	0.47776	0.51338	0.44484	0.47683	0.36026	0.57633	0.61834	0.4116	0.50734	0.44859	0.50165	0.46514	0.51497	0.51407	0.50953	0.39543
855.38	0.46248	0.50243	0.44038	0.39552	0.39904	0.44757	0.48213	0.50833	0.40745	0.31222	0.48528	0.43106	0.49413	0.48488	0.35578	0.4692	0.27074	0.31108	0.49267	0.38922	0.46966	0.50948	0.45786	0.48877	0.34881	0.59834	0.62218	0.39087	0.48345	0.43826	0.49058	0.47851	0.4962	0.51751	0.51706	0.37525
856.34	0.47351	0.51504	0.44005	0.40437	0.41438	0.45677	0.4712	0.50174	0.40201	0.31296	0.49332	0.42961	0.51739	0.5098	0.35691	0.48349	0.27494	0.3055	0.48355	0.38739	0.46525	0.49108	0.45188	0.48254	0.3641	0.59464	0.6117	0.41205	0.4874	0.43624	0.50466	0.4717	0.50073	0.50675	0.51691	0.38657
857.3	0.46533	0.48945	0.45103	0.3901	0.41056	0.46123	0.45634	0.46909	0.40975	0.32861	0.50747	0.4188	0.52846	0.49429	0.35973	0.47645	0.27018	0.30598	0.48046	0.38764	0.45614	0.50437	0.47723	0.46707	0.3682	0.54791	0.60869	0.40854	0.49231	0.44049	0.4978	0.45401	0.51176	0.52049	0.53051	0.38918
858.26	0.47385	0.47538	0.42699	0.36821	0.41092	0.42363	0.44562	0.45313	0.39376	0.332	0.48949	0.42893	0.53292	0.48797	0.34861	0.46338	0.25606	0.28435	0.46757	0.3713	0.45046	0.51076	0.45849	0.46418	0.37358	0.53269	0.60303	0.40289	0.49274	0.4285	0.46819	0.46016	0.50841	0.52934	0.52955	0.3984
859.22	0.47543	0.48617	0.43183	0.37443	0.42321	0.42129	0.42625	0.46623	0.38868	0.32134	0.48238	0.42583	0.52288	0.49082	0.3419	0.4602	0.26308	0.28906	0.45636	0.36588	0.44598	0.50764	0.45715	0.44722	0.37247	0.51731	0.59427	0.38861	0.50969	0.43626	0.44878	0.4716	0.50338	0.51225	0.52585	0.38902
860.18	0.47877	0.487	0.4166	0.37954	0.41285	0.39894	0.41488	0.43776	0.38468	0.33704	0.47452	0.42225	0.51419	0.49385	0.34357	0.45538	0.27324	0.28896	0.44975	0.36164	0.45556	0.51808	0.4523	0.42526	0.38792	0.51747	0.58345	0.39054	0.51584	0.43272	0.4244	0.45755	0.50769	0.50612	0.51634	0.40379
861.13	0.47125	0.47389	0.41319	0.35557	0.39499	0.3963	0.40239	0.42745	0.39168	0.32846	0.45782	0.41673	0.50783	0.46839	0.33787	0.43623	0.27306	0.30174	0.44032	0.35225	0.47814	0.51795	0.4478	0.41812	0.37104	0.5039	0.57452	0.3783	0.52559	0.43751	0.4112	0.44396	0.51758	0.5004	0.51588	0.39402
862.09	0.4769	0.48006	0.37845	0.35648	0.40009	0.39062	0.3892	0.43339	0.36395	0.31835	0.4498	0.41848	0.49558	0.46185	0.3305	0.43935	0.27235	0.29279	0.41683	0.35109	0.47643	0.49903	0.41615	0.42738	0.36407	0.5038	0.57106	0.35927	0.50759	0.41514	0.39753	0.4502	0.49477	0.47557	0.48947	0.3914
863.08	0.47849	0.46016	0.37032	0.36518	0.39251	0.39709	0.39195	0.43138	0.36278	0.30589	0.45058	0.41686	0.48629	0.45186	0.30802	0.44097	0.28202	0.30262	0.41239	0.35163	0.45187	0.48029	0.4228	0.4207	0.35076	0.4836	0.5295	0.3679	0.49333	0.41164	0.40568	0.42788	0.47574	0.45772	0.49893	0.39442
864.03	0.49301	0.46642	0.36747	0.37337	0.38169	0.38395	0.403	0.41139	0.36373	0.31429	0.43691	0.42202	0.5093	0.4503	0.31762	0.45709	0.2756	0.30838	0.39898	0.3493	0.44615	0.47564	0.41433	0.42472	0.33982	0.48933	0.51127	0.38038	0.49262	0.40836	0.41273	0.41726	0.4691	0.45367	0.50023	0.39325
864.99	0.5045	0.44815	0.37308	0.3752	0.39353	0.39235	0.40459	0.41437	0.3724	0.3193	0.43479	0.42615	0.50767	0.45232	0.3193	0.47028	0.29071	0.31875	0.42256	0.35147	0.45884	0.47337	0.43002	0.43713	0.3251	0.46926	0.5014	0.37257	0.48932	0.41016	0.43611	0.4213	0.47904	0.45968	0.48495	0.40002
865.95	0.5011	0.42021	0.35675	0.38655	0.37812	0.38702	0.38472	0.39456	0.36404	0.3137	0.43084	0.41965	0.50038	0.44109	0.30572	0.46671	0.28521	0.32388	0.43581	0.32978	0.4559	0.46474	0.41813	0.41929	0.31026	0.42931	0.48289	0.37117	0.46342	0.40816	0.41512	0.40567	0.46039	0.46203	0.47088	0.36848
866.91	0.4868	0.40691	0.35637	0.36143	0.36127	0.3548	0.36597	0.36884	0.36945	0.31021	0.41194	0.41491	0.50281	0.43681	0.29746	0.46497	0.2789	0.31265	0.44	0.30925	0.45101	0.45748	0.42121	0.38877	0.29895	0.42817	0.47644	0.37886	0.46355	0.38983	0.38961	0.37371	0.45819	0.44911	0.4641	0.35492
867.87	0.46615	0.42126	0.34921	0.35073	0.36268	0.34311	0.33751	0.34603	0.36842	0.30311	0.39628	0.41436	0.49885	0.44114	0.30243	0.45755	0.27797	0.32337	0.43642	0.29919	0.47494	0.45734	0.39966	0.37068	0.27849	0.43948	0.47166	0.36793	0.46824	0.37711	0.36784	0.37559	0.46351	0.43871	0.43696	0.35578
868.83	0.4291	0.37475	0.34249	0.31388	0.36108	0.31908	0.32331	0.34578	0.3595	0.28501	0.38112	0.40134	0.47682	0.40532	0.28201	0.44093	0.27295	0.30081	0.45296	0.29367	0.481	0.44266	0.37278	0.36032	0.26476	0.43035	0.45995	0.34694	0.44762	0.34066	0.35567	0.35949	0.44973	0.441	0.4158	0.34919
869.79	0.39761	0.36039	0.31757	0.31456	0.3585	0.30949	0.30482	0.33867	0.34138	0.26431	0.36541	0.39504	0.46686	0.37896	0.27173	0.43698	0.26834	0.28352	0.43736	0.28219	0.47679	0.44359	0.35324	0.36366	0.26876	0.41896	0.43706	0.35529	0.43947	0.31849	0.33963	0.34089	0.44213	0.43447	0.41026	0.3203
870.74	0.38102	0.38243	0.31676	0.30391	0.36419	0.29388	0.3044	0.34856	0.33804	0.26001	0.3537	0.39026	0.48034	0.40201	0.27839	0.43232	0.26218	0.2669	0.43248	0.30454	0.47336	0.45026	0.35078	0.37384	0.26791	0.46512	0.43774	0.34649	0.43612	0.31266	0.34397	0.3629	0.45791	0.43004	0.41723	0.33336
871.7	0.36169	0.37105	0.31318	0.29341	0.35565	0.28791	0.29334	0.36465	0.33244	0.23439	0.35564	0.37682	0.48135	0.38417	0.27795	0.41494	0.24777	0.26757	0.41895	0.30679	0.45711	0.45247	0.33665	0.37372	0.25863	0.45457	0.41423	0.3324	0.41873	0.31554	0.34086	0.37305	0.46873	0.42453	0.42626	0.3239
872.66	0.35608	0.36751	0.31935	0.31051	0.34882	0.30386	0.29009	0.3758	0.32994	0.24828	0.3585	0.37479	0.48378	0.39085	0.28333	0.42717	0.24165	0.27961	0.42737	0.32641	0.47142	0.46007	0.36006	0.40075	0.26679	0.4587	0.4274	0.35042	0.41542	0.32345	0.35745	0.36579	0.47113	0.43952	0.45281	0.30709
873.62	0.35093	0.38952	0.32045	0.33424	0.34294	0.32884	0.2927	0.37838	0.33027	0.26345	0.37335	0.38315	0.47663	0.43808	0.29758	0.4459	0.24878	0.29347	0.443	0.33305	0.48977	0.48444	0.39142	0.41697	0.27996	0.47336	0.43492	0.35485	0.42871	0.33056	0.36227	0.37493	0.48489	0.45034	0.44515	0.30516
874.58	0.3342	0.39377	0.3369	0.31437	0.33211	0.33469	0.28838	0.37509	0.32502	0.26001	0.38476	0.3874	0.47694	0.45611	0.29303	0.44638	0.24084	0.30465	0.45185	0.33523	0.47743	0.48289	0.38286	0.39777	0.27131	0.48725	0.42932	0.34704	0.4247	0.33904	0.35211	0.39082	0.47043	0.43577	0.44794	0.32418
875.53	0.33623	0.37029	0.33543	0.33351	0.34437	0.34555	0.30122	0.38781	0.35362	0.2691	0.39879	0.39346	0.47725	0.46099	0.28971	0.47753	0.25579	0.31545	0.47376	0.34846	0.49028	0.49071	0.392	0.40064	0.30056	0.48233	0.44006	0.35712	0.45187	0.33906	0.37396	0.39293	0.47816	0.44817	0.45369	0.33675
876.49	0.33835	0.35765	0.33023	0.35916	0.35335	0.35676	0.30308	0.37295	0.35714	0.29989	0.3989	0.39886	0.47985	0.47538	0.29577	0.51577	0.27084	0.32267	0.47825	0.36135	0.5066	0.51376	0.41638	0.40696	0.31709	0.48886	0.43738	0.36837	0.4527	0.33321	0.3762	0.38984	0.46946	0.45887	0.46013	0.3429
877.45	0.31861	0.35092	0.32408	0.3553	0.34091	0.34648	0.31743	0.37432	0.36895	0.30467	0.40969	0.39432	0.47113	0.47693	0.30898	0.51852	0.26669	0.30767	0.46726	0.3493	0.5096	0.52389	0.42407	0.39943	0.32556	0.48795	0.45094	0.3476	0.44512	0.33834	0.36262	0.39648	0.47683	0.45599	0.45441	0.35776
878.41	0.30589	0.33617	0.30878	0.35299	0.33525	0.34893	0.30978	0.35296	0.37	0.2892	0.40013	0.3881	0.44706	0.43232	0.30439	0.51076	0.26555	0.31912	0.4627	0.3565	0.50386	0.52455	0.40361	0.40723	0.33021	0.46881	0.44948	0.35129	0.44477	0.33844	0.35134	0.39407	0.48628	0.45529	0.45904	0.36355
879.36	0.28977	0.32567	0.30584	0.3457	0.34257	0.35504	0.33411	0.35272	0.38284	0.29412	0.40468	0.37428	0.43636	0.42668	0.31427	0.51941	0.28588	0.32452	0.46737	0.35771	0.50864	0.54227	0.42137	0.41758	0.33082	0.46553	0.46606	0.35561	0.46384	0.34339	0.37968	0.4098	0.51193	0.47506	0.48862	0.35744
880.32	0.26632	0.31764	0.29486	0.3398	0.3367	0.35353	0.32478	0.33565	0.36132	0.27256	0.40098	0.36909	0.41989	0.4096	0.32198	0.50592	0.29591	0.30917	0.4446	0.33995	0.48558	0.52518	0.41929	0.42256	0.32059	0.46655	0.47524	0.36244	0.4421	0.3292	0.35027	0.39237	0.4889	0.46564	0.47985	0.34934
881.28	0.25889	0.31776	0.29673	0.31961	0.34288	0.36897	0.34901	0.34735	0.37961	0.26066	0.41221	0.36902	0.41061	0.41415	0.32498	0.48184	0.29741	0.31453	0.47117	0.34829	0.51014	0.51649	0.42986	0.41659	0.32359	0.46488	0.50605	0.37773	0.47563	0.34701	0.38542	0.41306	0.5093	0.46867	0.48709	0.35601
882.23	0.27202	0.30333	0.29955	0.30381	0.34319	0.35765	0.35816	0.35128	0.36546	0.25458	0.39729	0.34983	0.41351	0.39179	0.31224	0.48111	0.30541	0.31799	0.4919	0.36379	0.50377	0.50458	0.41305	0.4122	0.34078	0.46383	0.49766	0.39134	0.4818	0.34327	0.39577	0.41901	0.50057	0.47254	0.47595	0.3536
883.19	0.27577	0.3247	0.2925	0.30394	0.36287	0.35257	0.37712	0.3671	0.37181	0.25474	0.3962	0.34943	0.43692	0.42253	0.31188	0.4915	0.31882	0.31303	0.50689	0.35872	0.51535	0.491	0.44261	0.40979	0.34606	0.48886	0.50302	0.40826	0.48529	0.36502	0.42377	0.43741	0.49899	0.46914	0.49342	0.3696
884.15	0.27946	0.32418	0.28621	0.30823	0.35871	0.32882	0.3512	0.3782	0.3532	0.24588	0.38509	0.34904	0.44847	0.41624	0.30625	0.48295	0.29606	0.3095	0.47753	0.37015	0.52332	0.46555	0.429	0.41111	0.3665	0.48898	0.50158	0.41758	0.46448	0.3655	0.40289	0.44475	0.48067	0.46044	0.48	0.38516
885.1	0.27429	0.34436	0.30323	0.29039	0.34953	0.32775	0.37776	0.38913	0.35259	0.26048	0.38732	0.34679	0.44756	0.44109	0.30484	0.48438	0.283	0.32944	0.49993	0.38462	0.53762	0.46915	0.43764	0.41126	0.36808	0.50147	0.47585	0.42296	0.47776	0.37666	0.42189	0.46129	0.50726	0.47364	0.50051	0.3853
886.06	0.26618	0.36317	0.31903	0.30255	0.3403	0.32694	0.37097	0.40495	0.34759	0.26863	0.38302	0.34426	0.43795	0.44583	0.31461	0.48336	0.29071	0.33041	0.48677	0.38522	0.52798	0.47293	0.4188	0.44462	0.3622	0.52086	0.47848	0.41747	0.482	0.38118	0.41065	0.4733	0.50703	0.4903	0.4922	0.40165
887.01	0.24977	0.35472	0.30489	0.28891	0.33253	0.33005	0.36701	0.40296	0.36339	0.25693	0.3874	0.34423	0.43712	0.45033	0.32138	0.47682	0.28384	0.32808	0.47687	0.36855	0.53837	0.468	0.42754	0.44657	0.34822	0.53376	0.49281	0.40461	0.48934	0.3768	0.39457	0.47227	0.53092	0.49633	0.49183	0.39579
887.97	0.24519	0.32885	0.31819	0.2761	0.3159	0.32462	0.37819	0.40007	0.36146	0.26562	0.39282	0.32963	0.45032	0.43981	0.32188	0.47355	0.28042	0.31679	0.44268	0.38149	0.51907	0.47415	0.41122	0.44152	0.36764	0.51633	0.50822	0.38821	0.49555	0.37749	0.37227	0.46769	0.52474	0.52023	0.48132	0.37208
888.93	0.23846	0.34762	0.30373	0.28754	0.31583	0.3416	0.40662	0.41069	0.3769	0.28073	0.41896	0.32902	0.45393	0.46709	0.3235	0.48056	0.29912	0.3107	0.46713	0.39199	0.52825	0.47671	0.44106	0.4619	0.36078	0.52557	0.52561	0.38803	0.5136	0.38481	0.41444	0.47373	0.53108	0.54366	0.48889	0.3656
889.88	0.24232	0.3185	0.28812	0.27649	0.31258	0.31995	0.41643	0.4073	0.38043	0.28369	0.41482	0.32238	0.47465	0.44233	0.31693	0.471	0.2982	0.29332	0.45682	0.37066	0.54644	0.48877	0.4423	0.46634	0.36243	0.51076	0.5418	0.37913	0.51367	0.37939	0.41178	0.45498	0.52104	0.53331	0.47271	0.36938
890.84	0.25875	0.30887	0.28275	0.26987	0.31592	0.31492	0.415	0.41854	0.37723	0.27784	0.41459	0.33573	0.49569	0.44792	0.30786	0.47193	0.29492	0.29013	0.46668	0.37048	0.53924	0.47467	0.4334	0.45992	0.38941	0.51638	0.54491	0.38619	0.5028	0.37824	0.41312	0.44636	0.51404	0.52755	0.47036	0.36885
891.79	0.25503	0.31506	0.29292	0.29237	0.31599	0.2999	0.41125	0.4161	0.36305	0.28737	0.42175	0.3446	0.49299	0.43857	0.31138	0.4718	0.30071	0.2897	0.4656	0.3804	0.53398	0.47566	0.43705	0.47636	0.40657	0.49873	0.53564	0.39593	0.49473	0.37424	0.41003	0.45796	0.48918	0.52276	0.48133	0.3721
892.75	0.26961	0.3124	0.29155	0.30253	0.31631	0.29905	0.43002	0.43833	0.36678	0.28962	0.43255	0.36115	0.49412	0.42656	0.31412	0.48762	0.30517	0.3073	0.4932	0.38944	0.58805	0.47239	0.45788	0.49242	0.41209	0.48984	0.52904	0.41556	0.49691	0.3758	0.44518	0.46483	0.49874	0.49951	0.49972	0.38667
893.7	0.27787	0.27455	0.29027	0.29276	0.30216	0.29113	0.43158	0.43481	0.36697	0.28089	0.41998	0.35758	0.5033	0.38059	0.30909	0.4821	0.29849	0.29534	0.49063	0.3829	0.57434	0.46132	0.43338	0.48984	0.41171	0.47096	0.50858	0.39393	0.49591	0.39128	0.42231	0.45575	0.48754	0.48314	0.47934	0.37899
894.66	0.27849	0.30198	0.3033	0.30855	0.30427	0.32799	0.41801	0.44631	0.36469	0.2845	0.41127	0.36004	0.50864	0.40092	0.32222	0.49273	0.29998	0.30343	0.49527	0.38771	0.56026	0.43881	0.45421	0.49037	0.41554	0.48599	0.50709	0.40793	0.48917	0.40618	0.41514	0.46358	0.49657	0.50192	0.47181	0.38174
895.61	0.25921	0.28609	0.30114	0.30612	0.30558	0.31576	0.43045	0.43611	0.36173	0.29125	0.40655	0.34875	0.5026	0.37363	0.30888	0.48291	0.29694	0.30451	0.47587	0.37979	0.5785	0.44033	0.4805	0.48669	0.39883	0.47649	0.4713	0.3919	0.49001	0.40189	0.40663	0.45169	0.50641	0.4925	0.4808	0.36929
896.57	0.26732	0.27378	0.29304	0.30374	0.3011	0.32851	0.43798	0.45434	0.36275	0.2902	0.39825	0.33857	0.50701	0.36331	0.30078	0.4719	0.29066	0.30181	0.48159	0.37431	0.56855	0.43974	0.47317	0.46493	0.38244	0.46334	0.47113	0.38032	0.48179	0.41464	0.4211	0.44139	0.50192	0.47821	0.46924	0.36398
897.52	0.26112	0.28187	0.28565	0.31757	0.30437	0.33158	0.42167	0.44857	0.34586	0.29456	0.39859	0.32604	0.47933	0.37675	0.3139	0.447	0.2738	0.29032	0.4828	0.36032	0.52466	0.43494	0.46935	0.46729	0.35084	0.46816	0.46063	0.37128	0.47925	0.41462	0.40369	0.44589	0.48885	0.47453	0.45004	0.35152
898.48	0.26495	0.29877	0.3084	0.32297	0.31871	0.33906	0.41751	0.45635	0.34947	0.29494	0.38568	0.32243	0.45854	0.40119	0.3147	0.45411	0.27672	0.28797	0.49341	0.35172	0.52916	0.43743	0.47564	0.43619	0.3573	0.46271	0.47106	0.37373	0.47402	0.39394	0.40141	0.45023	0.49958	0.47965	0.45818	0.34466
899.43	0.25623	0.28619	0.28491	0.3229	0.31899	0.31789	0.40718	0.46372	0.3677	0.28711	0.39386	0.30801	0.41325	0.38025	0.30461	0.43923	0.27406	0.2772	0.48215	0.34793	0.5265	0.43848	0.45265	0.42941	0.34185	0.44343	0.4535	0.35366	0.47146	0.39587	0.39465	0.45365	0.48496	0.45947	0.45256	0.32113
900.39	0.26169	0.30736	0.28197	0.32203	0.31072	0.31225	0.39214	0.47554	0.36558	0.2871	0.40229	0.31268	0.39696	0.39078	0.30753	0.44597	0.26713	0.27171	0.46925	0.36114	0.50509	0.44521	0.44159	0.43053	0.34064	0.42535	0.47247	0.35097	0.44843	0.38894	0.37772	0.46713	0.46519	0.47014	0.44109	0.32426
901.34	0.25717	0.32364	0.27597	0.31381	0.30216	0.30312	0.38535	0.45285	0.35904	0.27761	0.41046	0.31308	0.38009	0.39532	0.29617	0.44081	0.2637	0.25031	0.43869	0.36587	0.48286	0.43299	0.42581	0.42191	0.33112	0.43013	0.46616	0.34392	0.44909	0.37109	0.35837	0.46983	0.45924	0.47186	0.44321	0.31444
902.3	0.25792	0.33112	0.27326	0.31207	0.3004	0.31582	0.38109	0.46498	0.37702	0.27706	0.41386	0.32797	0.39403	0.39981	0.27071	0.43624	0.2584	0.25145	0.41753	0.37063	0.47814	0.43181	0.41597	0.41645	0.34357	0.41902	0.45075	0.33947	0.4325	0.35752	0.3503	0.4836	0.47342	0.47478	0.45333	0.32831
903.25	0.24331	0.32582	0.24597	0.30261	0.31253	0.30682	0.38143	0.45516	0.37124	0.27748	0.43017	0.32968	0.37163	0.37492	0.25591	0.40567	0.2479	0.24451	0.38404	0.3568	0.4521	0.41972	0.40256	0.43073	0.316	0.40934	0.43657	0.33153	0.41522	0.34603	0.32533	0.45344	0.46924	0.46632	0.44747	0.31945
904.2	0.26001	0.33196	0.26595	0.30302	0.31845	0.30139	0.40243	0.44737	0.35641	0.27035	0.43091	0.35213	0.37875	0.35818	0.23987	0.4132	0.24615	0.24134	0.38359	0.36514	0.4494	0.41039	0.38837	0.43172	0.31272	0.41164	0.43445	0.33099	0.40662	0.32394	0.34542	0.45195	0.47812	0.45611	0.46325	0.339
905.16	0.26721	0.3121	0.23759	0.32327	0.32031	0.31449	0.39012	0.42028	0.35585	0.26393	0.43273	0.34772	0.37935	0.34926	0.22948	0.42331	0.24643	0.22963	0.37704	0.34794	0.45132	0.37619	0.38713	0.42064	0.30619	0.40352	0.43037	0.32718	0.40262	0.30942	0.34866	0.45138	0.47002	0.42692	0.47035	0.33236
906.09	0.27776	0.32167	0.25551	0.34935	0.33129	0.33426	0.40236	0.44523	0.36248	0.27224	0.43388	0.35706	0.38689	0.34252	0.24196	0.42874	0.24972	0.25043	0.40609	0.33907	0.46925	0.38897	0.399	0.42748	0.31649	0.38661	0.4488	0.33745	0.39079	0.31682	0.36087	0.44891	0.48137	0.44446	0.45902	0.35062
907.04	0.2786	0.30817	0.25983	0.34425	0.32362	0.32465	0.39131	0.44447	0.34041	0.25673	0.41938	0.35088	0.36502	0.31852	0.23153	0.41497	0.25595	0.23848	0.40249	0.32425	0.45245	0.36789	0.37488	0.40342	0.28597	0.38552	0.4419	0.31582	0.37516	0.29557	0.34997	0.43148	0.46446	0.41526	0.44265	0.34187
908	0.29823	0.31114	0.27597	0.35607	0.31012	0.32048	0.3914	0.4486	0.3482	0.26361	0.41159	0.35427	0.37629	0.31768	0.24494	0.41928	0.24301	0.23488	0.41373	0.32392	0.46756	0.39069	0.37383	0.39487	0.29458	0.38404	0.44809	0.31781	0.36598	0.29856	0.36242	0.44854	0.46117	0.42224	0.45837	0.35131
908.95	0.30256	0.30034	0.27541	0.34745	0.30837	0.31413	0.38704	0.44775	0.3405	0.25934	0.40593	0.34144	0.37958	0.31958	0.24823	0.40658	0.23636	0.23165	0.41467	0.31593	0.44954	0.39803	0.36843	0.39493	0.27969	0.37913	0.44899	0.29939	0.36339	0.29531	0.36598	0.46108	0.43803	0.43188	0.42799	0.3418
909.9	0.30664	0.31601	0.29285	0.33399	0.29823	0.30421	0.40099	0.46856	0.34399	0.25649	0.38967	0.33493	0.38032	0.31397	0.25558	0.40327	0.22931	0.24426	0.42906	0.32366	0.43256	0.41587	0.35245	0.37815	0.27329	0.36865	0.45506	0.28889	0.37358	0.30689	0.37091	0.45564	0.44591	0.45416	0.41879	0.3426
910.85	0.31721	0.30681	0.27389	0.32073	0.29912	0.28697	0.37846	0.46322	0.35047	0.25222	0.38545	0.33317	0.37185	0.30848	0.24413	0.39994	0.22442	0.23812	0.40803	0.324	0.42854	0.39619	0.32819	0.37377	0.28645	0.35327	0.43603	0.26496	0.37835	0.28383	0.34806	0.44229	0.43527	0.431	0.41898	0.33264
911.81	0.3229	0.30775	0.27853	0.3246	0.30516	0.29958	0.38891	0.45595	0.38195	0.26022	0.38177	0.32444	0.36936	0.31539	0.26502	0.41345	0.22007	0.24459	0.40737	0.33807	0.4486	0.42065	0.3281	0.37263	0.30322	0.33769	0.45937	0.2718	0.3924	0.29882	0.33301	0.46028	0.44926	0.449	0.42355	0.33171
912.76	0.33217	0.32539	0.27999	0.33179	0.30711	0.31668	0.38115	0.45285	0.37572	0.24696	0.38971	0.31102	0.35814	0.3483	0.26534	0.4363	0.24036	0.2469	0.40869	0.34833	0.44934	0.39846	0.33264	0.36711	0.30527	0.36252	0.48219	0.28063	0.41415	0.28879	0.32744	0.45183	0.45899	0.42128	0.39702	0.30768
913.71	0.32371	0.32774	0.26718	0.33861	0.29016	0.33522	0.3657	0.45629	0.37037	0.25353	0.39765	0.30147	0.33368	0.36764	0.26323	0.43856	0.24344	0.23362	0.39605	0.35083	0.45491	0.40115	0.33795	0.35407	0.31429	0.36188	0.49104	0.28133	0.40801	0.26932	0.30045	0.43683	0.46324	0.40834	0.3999	0.30057
914.67	0.32068	0.31282	0.26951	0.33429	0.30454	0.36632	0.37459	0.46332	0.36123	0.24545	0.40551	0.30007	0.31007	0.36327	0.26008	0.41724	0.25873	0.23151	0.39508	0.35333	0.45823	0.38323	0.33567	0.36776	0.30156	0.3654	0.49698	0.28416	0.40871	0.26711	0.29892	0.4418	0.45592	0.39582	0.39114	0.29231
915.62	0.31272	0.3067	0.2686	0.32454	0.30999	0.37505	0.39724	0.44841	0.33397	0.23677	0.40007	0.29096	0.29383	0.37177	0.25329	0.40953	0.2583	0.24072	0.39246	0.35054	0.45405	0.38361	0.35351	0.35662	0.27717	0.39941	0.49857	0.28757	0.40526	0.28101	0.31852	0.4388	0.44327	0.39654	0.39202	0.2751
916.57	0.3039	0.29924	0.25702	0.32074	0.30423	0.34886	0.39302	0.45136	0.31926	0.22384	0.39729	0.29092	0.29399	0.34808	0.23364	0.40921	0.2554	0.23709	0.38411	0.33809	0.42767	0.3508	0.36201	0.35063	0.26708	0.41302	0.49795	0.27836	0.38587	0.26927	0.32214	0.39925	0.41603	0.38301	0.38554	0.26388
917.52	0.30372	0.28969	0.26197	0.32891	0.31338	0.3456	0.3886	0.44851	0.3176	0.23145	0.37857	0.29593	0.30147	0.33604	0.23631	0.40839	0.24658	0.25386	0.37456	0.33579	0.41215	0.36153	0.34163	0.35525	0.26192	0.39257	0.50714	0.27668	0.3701	0.27581	0.30733	0.39853	0.40395	0.4105	0.40169	0.279
918.47	0.31634	0.29889	0.26018	0.31792	0.3293	0.34627	0.40441	0.4388	0.32865	0.23332	0.36287	0.30114	0.30606	0.33924	0.24664	0.41054	0.24026	0.27741	0.36229	0.33587	0.41727	0.34567	0.32708	0.34612	0.26156	0.39643	0.52155	0.27374	0.35914	0.2928	0.31149	0.38284	0.40637	0.4117	0.41256	0.282
919.43	0.32273	0.30993	0.2647	0.33089	0.33172	0.33037	0.3922	0.42443	0.34603	0.23687	0.36971	0.27531	0.32389	0.34839	0.25843	0.4333	0.23016	0.2709	0.3555	0.31806	0.42408	0.34877	0.3403	0.33367	0.27467	0.40905	0.52642	0.28085	0.34806	0.30668	0.29876	0.36553	0.40965	0.40713	0.41884	0.27217
920.38	0.32707	0.31917	0.28223	0.35607	0.32907	0.34058	0.38372	0.42826	0.3648	0.24449	0.37378	0.2765	0.32914	0.35022	0.26883	0.4489	0.24071	0.27211	0.36744	0.31926	0.42663	0.35349	0.36348	0.35164	0.26584	0.38775	0.53566	0.29679	0.34941	0.31293	0.29469	0.36024	0.4365	0.4046	0.42312	0.27987
921.31	0.33815	0.31289	0.2864	0.35027	0.34686	0.35231	0.37505	0.41608	0.34793	0.25463	0.35969	0.27698	0.33588	0.37735	0.27784	0.4361	0.25092	0.26789	0.37893	0.31347	0.43242	0.36995	0.35246	0.37416	0.28271	0.37545	0.5418	0.31038	0.36823	0.30561	0.29066	0.37319	0.45038	0.42132	0.42777	0.2824
922.26	0.3288	0.2925	0.28465	0.3318	0.31695	0.35423	0.36192	0.41443	0.32632	0.25102	0.34913	0.26326	0.33258	0.35155	0.25811	0.40951	0.24456	0.25784	0.37642	0.30556	0.42502	0.35338	0.34635	0.36238	0.27595	0.35139	0.50833	0.3046	0.36153	0.28938	0.2762	0.36919	0.44904	0.39723	0.41521	0.27718
923.21	0.3211	0.29376	0.30559	0.35159	0.31175	0.35276	0.34104	0.41476	0.31558	0.24709	0.34517	0.26164	0.35152	0.34336	0.26218	0.41538	0.24277	0.24826	0.3923	0.28873	0.40455	0.35333	0.35412	0.39159	0.27717	0.33994	0.51035	0.31444	0.36819	0.29304	0.26414	0.37806	0.45014	0.40713	0.42379	0.28671
924.16	0.31235	0.30215	0.30313	0.34821	0.30552	0.33166	0.32234	0.40889	0.29938	0.24009	0.31255	0.2661	0.33909	0.34598	0.25672	0.39265	0.23982	0.24119	0.37222	0.28811	0.38821	0.33482	0.32315	0.40089	0.26398	0.33624	0.48144	0.28802	0.36516	0.26866	0.26223	0.36867	0.43425	0.40504	0.40692	0.27742
925.11	0.31155	0.29849	0.30249	0.33932	0.3098	0.32216	0.3345	0.42845	0.30118	0.24535	0.30144	0.2694	0.35235	0.35484	0.26625	0.38517	0.23542	0.22853	0.37093	0.28933	0.38218	0.33178	0.29931	0.40259	0.28231	0.3663	0.48597	0.28369	0.37485	0.26434	0.25364	0.36359	0.42306	0.4085	0.38877	0.28188
926.06	0.31975	0.32232	0.30007	0.34944	0.31562	0.32635	0.33027	0.42078	0.33655	0.22078	0.31636	0.26864	0.34379	0.3579	0.26924	0.39637	0.2221	0.24241	0.36721	0.27842	0.39175	0.31477	0.30008	0.38149	0.27176	0.36425	0.48102	0.28127	0.36733	0.27777	0.25151	0.34359	0.42494	0.38634	0.39189	0.27315
927.02	0.32483	0.34969	0.30776	0.36451	0.34197	0.32229	0.32796	0.44115	0.37832	0.21995	0.33357	0.26353	0.34183	0.38417	0.27857	0.42217	0.2254	0.24041	0.38513	0.28506	0.41607	0.32027	0.31582	0.39551	0.28338	0.37721	0.47854	0.28467	0.36062	0.29324	0.27518	0.35602	0.42755	0.40121	0.39759	0.27452
927.97	0.32914	0.3382	0.28876	0.35581	0.34093	0.30973	0.32818	0.4267	0.39174	0.2172	0.33682	0.2532	0.33579	0.35779	0.25714	0.40371	0.23182	0.23162	0.37042	0.28706	0.41435	0.31385	0.29949	0.36283	0.28817	0.35663	0.46069	0.26333	0.35885	0.28957	0.26419	0.3451	0.42311	0.3906	0.37756	0.24648
928.92	0.33216	0.32233	0.29648	0.35135	0.34125	0.31461	0.3449	0.43114	0.40321	0.22721	0.35825	0.27262	0.35387	0.35401	0.26857	0.40766	0.23576	0.23952	0.38171	0.29192	0.42364	0.32644	0.32642	0.35368	0.29729	0.34994	0.47667	0.27703	0.34843	0.2988	0.26967	0.35398	0.43443	0.39439	0.3925	0.2755
929.87	0.33704	0.32232	0.30465	0.34305	0.33442	0.31892	0.32907	0.42247	0.39971	0.22189	0.35605	0.26172	0.35352	0.33908	0.26731	0.40087	0.22168	0.24302	0.37529	0.28748	0.41042	0.31297	0.32887	0.33267	0.2916	0.31884	0.47076	0.26008	0.31476	0.30767	0.27729	0.36838	0.44059	0.38225	0.38933	0.26357
930.82	0.33193	0.31327	0.31845	0.32948	0.32443	0.319	0.33253	0.43278	0.38426	0.23632	0.34306	0.2554	0.3816	0.30936	0.26277	0.40415	0.2286	0.23384	0.3699	0.29557	0.40069	0.32717	0.3277	0.33295	0.30447	0.32647	0.4572	0.25645	0.30324	0.30709	0.28033	0.3728	0.41993	0.39206	0.36332	0.28786
931.75	0.31669	0.3014	0.30849	0.33347	0.31534	0.31241	0.32678	0.41236	0.36064	0.23946	0.32944	0.26805	0.37888	0.30182	0.26499	0.38953	0.22642	0.23617	0.3424	0.28822	0.38221	0.3274	0.31748	0.32819	0.28638	0.33918	0.44991	0.26056	0.30414	0.3017	0.26914	0.33488	0.40364	0.38819	0.37261	0.29372
932.7	0.31901	0.31644	0.32153	0.3411	0.31758	0.31484	0.32259	0.42656	0.35885	0.24926	0.31664	0.28583	0.37093	0.32859	0.27973	0.37544	0.22765	0.23917	0.34437	0.29087	0.40153	0.3399	0.33591	0.34671	0.27454	0.3548	0.4426	0.2668	0.28904	0.29506	0.29289	0.34265	0.39695	0.41507	0.37199	0.31566
933.65	0.32099	0.31947	0.31383	0.34773	0.32053	0.33728	0.32321	0.42739	0.35689	0.2417	0.30895	0.27142	0.35405	0.32667	0.25585	0.36929	0.23875	0.25123	0.35968	0.29447	0.40917	0.3554	0.33073	0.35688	0.27167	0.35266	0.41743	0.2787	0.30633	0.29416	0.30739	0.3505	0.40949	0.42452	0.35973	0.29401
934.6	0.31775	0.3257	0.30225	0.35567	0.32042	0.34289	0.34244	0.3813	0.357	0.23278	0.29852	0.27955	0.36013	0.33704	0.25391	0.37247	0.24505	0.23746	0.35535	0.28934	0.41665	0.36238	0.30459	0.37328	0.27497	0.35765	0.39558	0.29428	0.32133	0.27607	0.29817	0.33361	0.3999	0.4378	0.37025	0.29038
935.55	0.30646	0.32792	0.29685	0.35359	0.31068	0.33001	0.33693	0.35243	0.35786	0.23	0.30485	0.26763	0.3488	0.35067	0.24658	0.34527	0.23931	0.22876	0.33796	0.28524	0.40287	0.3594	0.298	0.34759	0.26592	0.3552	0.38898	0.29262	0.32534	0.26892	0.29874	0.33804	0.4002	0.43641	0.37199	0.2551
936.5	0.3057	0.32224	0.29668	0.34148	0.3107	0.34403	0.34529	0.34625	0.35223	0.21848	0.31185	0.26693	0.3492	0.33902	0.24494	0.34063	0.24198	0.21102	0.33659	0.28437	0.39366	0.34757	0.30334	0.34464	0.26367	0.35072	0.37797	0.27414	0.32394	0.25852	0.28539	0.35192	0.39826	0.42471	0.37259	0.25036
937.45	0.29444	0.3144	0.2866	0.33133	0.30935	0.33499	0.34661	0.33743	0.35242	0.20525	0.30635	0.25895	0.36811	0.32936	0.24348	0.35729	0.23073	0.20729	0.33179	0.28139	0.35931	0.34252	0.28692	0.33738	0.26106	0.33199	0.37742	0.28077	0.33482	0.26128	0.25411	0.34631	0.38826	0.39037	0.38489	0.23229
938.4	0.27628	0.31917	0.28346	0.32804	0.29922	0.30977	0.33639	0.32389	0.35351	0.20996	0.30687	0.26054	0.38	0.32487	0.25622	0.35093	0.2218	0.18799	0.31968	0.26192	0.37248	0.34692	0.27257	0.31953	0.25438	0.33056	0.39331	0.2774	0.32207	0.26822	0.22959	0.32422	0.39411	0.38286	0.39577	0.23705
939.32	0.2608	0.3104	0.28924	0.31593	0.30306	0.29633	0.31195	0.3592	0.3394	0.21591	0.31249	0.2191	0.34121	0.30451	0.2411	0.35271	0.23495	0.19274	0.32382	0.2637	0.36859	0.34031	0.28702	0.30247	0.24742	0.32336	0.39322	0.27504	0.32378	0.2618	0.22478	0.3411	0.38828	0.38213	0.38747	0.23505
940.27	0.25644	0.30407	0.30192	0.32438	0.31222	0.30746	0.31934	0.38401	0.33488	0.23006	0.3169	0.22336	0.34364	0.30555	0.26408	0.36268	0.23576	0.19978	0.33384	0.27561	0.38542	0.34039	0.32061	0.32398	0.24146	0.32402	0.40504	0.26554	0.34419	0.28025	0.21271	0.3378	0.40422	0.39543	0.40227	0.25059
941.22	0.25641	0.31355	0.30246	0.31565	0.31691	0.29266	0.32875	0.36346	0.35405	0.22315	0.32143	0.22945	0.35431	0.30471	0.25804	0.36991	0.23504	0.20895	0.34682	0.27063	0.39278	0.35665	0.30427	0.32264	0.25121	0.31435	0.41779	0.26128	0.36361	0.28824	0.25093	0.33678	0.42569	0.40001	0.39483	0.26171
942.17	0.25781	0.30165	0.29793	0.31435	0.31087	0.29341	0.31938	0.35655	0.35187	0.22468	0.33298	0.22101	0.32671	0.28912	0.2545	0.37617	0.23898	0.21877	0.34343	0.27502	0.40605	0.3589	0.30465	0.32157	0.26043	0.34131	0.39896	0.28199	0.36544	0.28652	0.27062	0.34605	0.43416	0.40046	0.38121	0.26363
943.12	0.28288	0.30129	0.32663	0.31884	0.33007	0.31919	0.31305	0.37493	0.35845	0.225	0.35407	0.217	0.33558	0.30163	0.25425	0.39932	0.25689	0.23767	0.34102	0.30596	0.38365	0.34804	0.32438	0.3395	0.28411	0.34298	0.40595	0.29661	0.39411	0.28586	0.28362	0.36701	0.4225	0.40118	0.39912	0.28616
944.07	0.29051	0.29666	0.3163	0.33135	0.34106	0.32251	0.31628	0.3707	0.37678	0.22086	0.36145	0.24296	0.35663	0.30868	0.25815	0.38722	0.25288	0.2424	0.3294	0.30715	0.37895	0.34266	0.32526	0.34064	0.28289	0.34599	0.4172	0.29429	0.39421	0.28987	0.28911	0.37319	0.43324	0.39955	0.40525	0.28885
945.02	0.2922	0.30858	0.30621	0.35164	0.35323	0.3332	0.31774	0.36499	0.39156	0.21673	0.37042	0.25721	0.37312	0.3194	0.25404	0.39101	0.26841	0.24166	0.3514	0.30876	0.38451	0.36094	0.31441	0.35016	0.29309	0.36572	0.41628	0.31103	0.39225	0.28826	0.32128	0.38603	0.4498	0.41851	0.4261	0.29857
945.96	0.29634	0.31397	0.30679	0.35668	0.35139	0.32828	0.29627	0.37968	0.39144	0.22525	0.37153	0.2403	0.3894	0.33076	0.27868	0.38127	0.27704	0.25186	0.33147	0.32579	0.39485	0.36582	0.34439	0.34038	0.31515	0.38779	0.42626	0.31867	0.39032	0.32211	0.32351	0.4045	0.43957	0.42621	0.43544	0.29578
946.89	0.28474	0.32813	0.29674	0.36927	0.36497	0.33678	0.31185	0.38455	0.38961	0.22885	0.37899	0.2385	0.41594	0.3603	0.28694	0.38564	0.28422	0.25499	0.34327	0.3276	0.40054	0.36696	0.3327	0.33748	0.32494	0.37532	0.43135	0.3009	0.40962	0.33807	0.32866	0.40655	0.45693	0.44501	0.42866	0.31668
947.84	0.2738	0.33184	0.26833	0.36576	0.34937	0.32458	0.32939	0.38089	0.37089	0.23359	0.37461	0.23875	0.39797	0.35327	0.27583	0.36449	0.27652	0.24454	0.3518	0.31823	0.40677	0.38372	0.31919	0.34109	0.31294	0.39142	0.42081	0.28865	0.38857	0.34378	0.33426	0.41281	0.4734	0.44047	0.41245	0.30673
948.79	0.27155	0.34546	0.28311	0.36512	0.35473	0.34694	0.32907	0.38369	0.37874	0.23473	0.37949	0.2578	0.41716	0.38074	0.29216	0.373	0.28612	0.25535	0.38564	0.32443	0.41533	0.41883	0.33603	0.35508	0.31717	0.41758	0.4269	0.30142	0.42591	0.37054	0.36022	0.40584	0.47653	0.45671	0.43097	0.33525
949.74	0.27649	0.34264	0.28491	0.3493	0.35096	0.34563	0.32754	0.39751	0.37415	0.23965	0.37589	0.24736	0.40042	0.38506	0.29925	0.37628	0.2846	0.26952	0.38887	0.32517	0.41056	0.40832	0.34724	0.35984	0.33868	0.41274	0.42067	0.29678	0.44555	0.36333	0.36646	0.39914	0.47055	0.44255	0.43094	0.33917
950.68	0.27288	0.33463	0.26367	0.36087	0.35278	0.36014	0.33834	0.39389	0.36626	0.24361	0.36581	0.24834	0.38247	0.38699	0.28405	0.40048	0.27989	0.26771	0.41725	0.32114	0.42433	0.39531	0.3447	0.38429	0.32289	0.41024	0.40589	0.32634	0.44774	0.34179	0.36314	0.40376	0.48475	0.46856	0.42259	0.34057
951.63	0.27903	0.33234	0.27959	0.35427	0.35923	0.34954	0.3361	0.39784	0.37154	0.24336	0.36204	0.26282	0.38585	0.38332	0.2878	0.39608	0.28749	0.25325	0.42669	0.32683	0.42144	0.38932	0.36497	0.37537	0.33175	0.42931	0.42436	0.34856	0.45812	0.33778	0.38968	0.40479	0.49343	0.47568	0.44541	0.34654
952.58	0.28804	0.3525	0.28797	0.36844	0.37845	0.34604	0.32287	0.39752	0.3808	0.23805	0.3642	0.27927	0.41051	0.38613	0.29866	0.40783	0.29373	0.24511	0.43801	0.32631	0.41579	0.38274	0.38178	0.38498	0.35641	0.44473	0.43035	0.35714	0.49303	0.33344	0.39994	0.39123	0.46258	0.49207	0.47164	0.35705
953.5	0.28152	0.35131	0.2707	0.3622	0.37042	0.32567	0.33479	0.4073	0.36932	0.24529	0.35557	0.26776	0.40429	0.37166	0.29803	0.42001	0.29253	0.23902	0.42568	0.32614	0.41931	0.37864	0.37767	0.38451	0.36405	0.43879	0.42401	0.34828	0.48176	0.32523	0.38719	0.40987	0.47142	0.49355	0.45995	0.34811
954.45	0.27224	0.34833	0.27539	0.3615	0.37146	0.31154	0.34675	0.39137	0.35672	0.22564	0.33958	0.261	0.41796	0.38274	0.29399	0.43312	0.29937	0.21869	0.40178	0.31895	0.4132	0.36765	0.34478	0.38222	0.34963	0.43346	0.44154	0.34503	0.47379	0.32694	0.38398	0.41894	0.47063	0.50092	0.44415	0.34824
955.4	0.27653	0.35357	0.29912	0.35409	0.3693	0.29875	0.3611	0.40463	0.36203	0.21591	0.35141	0.26735	0.446	0.38849	0.31351	0.42619	0.30435	0.21566	0.40047	0.32189	0.39435	0.35129	0.34029	0.3794	0.3731	0.44568	0.4583	0.33116	0.48426	0.30576	0.37701	0.41606	0.47051	0.48173	0.45377	0.34457
956.35	0.27983	0.34097	0.31329	0.35846	0.37195	0.31939	0.35686	0.41283	0.3714	0.21904	0.35974	0.26666	0.46314	0.37381	0.30756	0.43863	0.30149	0.22977	0.39657	0.321	0.41499	0.35958	0.35546	0.39889	0.37423	0.44023	0.46078	0.31896	0.48078	0.30603	0.37249	0.42078	0.46979	0.48247	0.45047	0.33953
957.29	0.25256	0.30964	0.30624	0.33663	0.34041	0.30938	0.35896	0.40446	0.37364	0.21915	0.34229	0.25498	0.43847	0.36746	0.29992	0.43634	0.2735	0.22727	0.37562	0.31216	0.41099	0.34874	0.36618	0.37046	0.36043	0.42105	0.4306	0.29812	0.45431	0.30615	0.36873	0.42342	0.49729	0.47407	0.43368	0.3306
958.24	0.25586	0.29974	0.31688	0.31575	0.33909	0.31237	0.35467	0.3878	0.38066	0.20906	0.34344	0.24953	0.43786	0.3577	0.28353	0.42206	0.27407	0.21868	0.36499	0.30384	0.40822	0.32088	0.37731	0.36612	0.35853	0.41611	0.42663	0.29211	0.45624	0.2935	0.37106	0.4211	0.47832	0.47451	0.44716	0.32285
959.17	0.24859	0.29418	0.31089	0.29284	0.3195	0.29665	0.34436	0.38705	0.3739	0.21576	0.33955	0.2591	0.4149	0.32946	0.2569	0.40151	0.26859	0.21595	0.35267	0.29996	0.41611	0.31623	0.38269	0.3667	0.34014	0.42645	0.401	0.28814	0.43489	0.29423	0.35059	0.40725	0.4616	0.45064	0.44715	0.32043
960.11	0.24208	0.30581	0.31526	0.28034	0.30852	0.29217	0.34321	0.39021	0.36892	0.22656	0.34592	0.26859	0.40919	0.35162	0.25534	0.39019	0.25844	0.22554	0.35572	0.2988	0.41826	0.33691	0.39127	0.36485	0.32936	0.42244	0.41106	0.28504	0.42746	0.31512	0.35762	0.40195	0.45619	0.44478	0.44369	0.33906
961.06	0.23385	0.30226	0.29924	0.2815	0.3132	0.2863	0.35542	0.39775	0.36267	0.22288	0.34203	0.26231	0.40415	0.34681	0.25438	0.37622	0.25988	0.21934	0.36242	0.31689	0.3986	0.31546	0.38786	0.34812	0.32175	0.40413	0.40146	0.28454	0.41337	0.31833	0.3533	0.38972	0.43773	0.42973	0.43848	0.32931
962.01	0.23278	0.30435	0.3044	0.28765	0.33244	0.29955	0.37056	0.39157	0.35199	0.23044	0.34586	0.26004	0.42019	0.34096	0.26029	0.37765	0.27626	0.22823	0.38039	0.32537	0.39908	0.30571	0.36797	0.36157	0.30409	0.39866	0.44115	0.30226	0.41952	0.32104	0.34399	0.39741	0.42522	0.42708	0.43094	0.31924
962.95	0.21194	0.29779	0.28398	0.2932	0.32293	0.26866	0.3355	0.38807	0.33076	0.22341	0.32282	0.25729	0.41354	0.33945	0.25891	0.37261	0.25713	0.20887	0.36958	0.32054	0.38059	0.28549	0.33221	0.34883	0.28291	0.38205	0.43895	0.30718	0.38825	0.3076	0.3325	0.36794	0.41917	0.40153	0.39763	0.31083
963.9	0.20073	0.29572	0.28061	0.30313	0.33263	0.28357	0.323	0.40717	0.32729	0.2244	0.32809	0.25601	0.41629	0.33852	0.28781	0.38022	0.24497	0.2169	0.40084	0.33518	0.37786	0.29752	0.34328	0.3254	0.2818	0.37636	0.45195	0.3209	0.40414	0.3091	0.32414	0.37297	0.41823	0.41108	0.39995	0.29673
964.82	0.1955	0.26955	0.26446	0.30755	0.32533	0.28849	0.31263	0.38905	0.32119	0.2183	0.31003	0.23387	0.40852	0.2974	0.26073	0.37451	0.24146	0.1978	0.38868	0.33191	0.37432	0.27828	0.34082	0.30438	0.29035	0.34922	0.42967	0.3215	0.40404	0.31998	0.32973	0.36177	0.41678	0.40919	0.3984	0.25517
965.77	0.18059	0.26556	0.26902	0.28705	0.30389	0.27145	0.28809	0.37127	0.29835	0.21394	0.29881	0.2231	0.38507	0.30135	0.25971	0.34994	0.23365	0.17079	0.3644	0.30479	0.36578	0.26997	0.32621	0.28834	0.27997	0.35958	0.42643	0.30116	0.39726	0.30509	0.31682	0.3601	0.41646	0.41637	0.38764	0.23572
966.71	0.17989	0.261	0.26886	0.28192	0.28892	0.24437	0.27802	0.36507	0.30144	0.18777	0.27945	0.21972	0.38227	0.30832	0.25741	0.34003	0.21373	0.15638	0.35301	0.28612	0.35952	0.25558	0.31825	0.29721	0.28465	0.35722	0.42024	0.2913	0.37405	0.28329	0.32552	0.33504	0.40231	0.39348	0.37659	0.22552
967.66	0.17948	0.2535	0.27499	0.2817	0.27254	0.25134	0.29845	0.34329	0.30902	0.1997	0.28952	0.22224	0.38042	0.31355	0.25582	0.3285	0.19895	0.1742	0.36575	0.28474	0.36213	0.27172	0.32417	0.29904	0.29474	0.35954	0.4035	0.28008	0.35748	0.29112	0.32485	0.32915	0.40284	0.3998	0.39091	0.22716
968.61	0.17776	0.24443	0.26705	0.26934	0.25391	0.23942	0.30756	0.32075	0.3031	0.1916	0.28834	0.20395	0.39401	0.30731	0.23161	0.30708	0.19369	0.15835	0.35356	0.26928	0.35805	0.25096	0.30628	0.30076	0.3033	0.33567	0.39374	0.26848	0.33177	0.2868	0.34836	0.33233	0.39347	0.39595	0.36891	0.23157
969.55	0.17476	0.24562	0.25566	0.25134	0.26759	0.24028	0.30416	0.32991	0.29523	0.18511	0.27569	0.21994	0.37944	0.31662	0.23217	0.29007	0.19786	0.16336	0.34052	0.26701	0.3353	0.24356	0.28317	0.30899	0.29212	0.34819	0.40929	0.26438	0.32761	0.26235	0.32529	0.32571	0.37257	0.39209	0.35367	0.2536
970.47	0.17236	0.2465	0.25462	0.24999	0.26193	0.23739	0.3125	0.31257	0.30181	0.16773	0.27222	0.24208	0.37182	0.30807	0.22604	0.30198	0.1953	0.1885	0.32165	0.25672	0.32941	0.23688	0.2632	0.33189	0.28655	0.32985	0.41689	0.28843	0.34147	0.26589	0.31387	0.31269	0.3652	0.38236	0.35259	0.28135
971.42	0.17535	0.22735	0.24572	0.24309	0.26862	0.24399	0.31558	0.31056	0.27736	0.18202	0.28219	0.25379	0.36668	0.3114	0.22092	0.28956	0.20559	0.18272	0.29787	0.26706	0.32479	0.23128	0.2602	0.32477	0.29368	0.31798	0.40514	0.27836	0.36187	0.27823	0.28221	0.30797	0.36157	0.40179	0.34179	0.28556
972.37	0.18343	0.22437	0.24737	0.24932	0.28855	0.25609	0.31065	0.33102	0.28114	0.17288	0.29266	0.26024	0.36858	0.30231	0.23078	0.30691	0.22215	0.18803	0.2811	0.2707	0.3276	0.22247	0.26401	0.32915	0.29687	0.31565	0.43456	0.29757	0.38692	0.31153	0.28503	0.32093	0.37683	0.39256	0.3445	0.29315
973.31	0.19099	0.22047	0.2485	0.26473	0.28624	0.25537	0.28321	0.33115	0.29293	0.18128	0.28752	0.27149	0.36798	0.28907	0.23548	0.31729	0.21853	0.18213	0.26557	0.26305	0.31798	0.21565	0.2719	0.32382	0.30278	0.31526	0.43714	0.31029	0.39437	0.31059	0.26654	0.31633	0.37525	0.37849	0.34432	0.28099
974.26	0.17181	0.21721	0.23928	0.26409	0.28632	0.23529	0.25253	0.32774	0.28798	0.17791	0.28012	0.25195	0.35366	0.26518	0.22723	0.31613	0.21206	0.16229	0.26021	0.25898	0.31858	0.21361	0.27569	0.3073	0.27977	0.28763	0.39752	0.28643	0.37853	0.31927	0.24116	0.31388	0.36626	0.36932	0.33781	0.24767
975.18	0.17929	0.22985	0.25651	0.27802	0.30266	0.24567	0.26501	0.35034	0.2857	0.1912	0.29054	0.23819	0.35727	0.27424	0.23607	0.32961	0.21732	0.15929	0.3	0.2824	0.32625	0.25586	0.29285	0.31644	0.28499	0.30636	0.38541	0.28898	0.37881	0.32966	0.25134	0.33117	0.37722	0.37991	0.35149	0.25096
976.12	0.1706	0.24904	0.25053	0.26779	0.29511	0.24316	0.25982	0.35952	0.31404	0.17942	0.28052	0.21935	0.33137	0.26614	0.23462	0.3411	0.20158	0.16768	0.31411	0.27143	0.33211	0.27024	0.2722	0.31163	0.28839	0.31559	0.37329	0.29299	0.35207	0.32154	0.27336	0.33462	0.38674	0.36622	0.3394	0.249
977.07	0.15689	0.25435	0.25741	0.26422	0.29914	0.24913	0.2602	0.35103	0.29248	0.19701	0.27017	0.20558	0.32926	0.25598	0.22995	0.32658	0.18776	0.15746	0.30374	0.27026	0.31761	0.28289	0.27127	0.31213	0.28099	0.31118	0.35238	0.28387	0.33585	0.29695	0.25611	0.32541	0.35797	0.38222	0.3288	0.24279
978.01	0.14379	0.2627	0.25885	0.26204	0.30585	0.24826	0.28578	0.35213	0.279	0.20102	0.27086	0.19917	0.30387	0.27238	0.2295	0.32993	0.19889	0.17895	0.30513	0.27826	0.32146	0.3005	0.25128	0.32888	0.28421	0.31971	0.34906	0.27767	0.33119	0.29629	0.26825	0.30297	0.37139	0.39488	0.32765	0.24932
978.96	0.14439	0.25561	0.2723	0.28718	0.30008	0.26596	0.31576	0.35022	0.2922	0.21743	0.28005	0.20979	0.31727	0.2918	0.24224	0.3469	0.19639	0.19602	0.31824	0.28832	0.33153	0.31393	0.24005	0.33257	0.31225	0.33806	0.35335	0.30014	0.33341	0.29878	0.30718	0.32134	0.38919	0.4086	0.3213	0.26443
979.88	0.13399	0.24066	0.23463	0.26263	0.28647	0.26042	0.28719	0.33413	0.27919	0.21085	0.27944	0.19926	0.3031	0.27433	0.21165	0.32911	0.17346	0.19028	0.28871	0.27776	0.33546	0.26714	0.25587	0.32087	0.32143	0.3199	0.35045	0.28764	0.31478	0.28556	0.29543	0.31261	0.37656	0.37432	0.3116	0.23942
980.82	0.13738	0.23653	0.25237	0.28221	0.28814	0.26268	0.27714	0.33517	0.27115	0.20516	0.30067	0.20601	0.32161	0.26892	0.21945	0.32846	0.19427	0.20855	0.2706	0.28802	0.32615	0.25451	0.30607	0.31549	0.33108	0.32039	0.37032	0.29169	0.31721	0.27718	0.29066	0.31031	0.36461	0.36227	0.33066	0.26073
981.77	0.15347	0.24098	0.23671	0.26984	0.27933	0.26307	0.27609	0.34541	0.28088	0.19131	0.29989	0.20788	0.32243	0.27401	0.20754	0.34594	0.20846	0.2104	0.28552	0.28515	0.33037	0.25243	0.3005	0.31225	0.34839	0.32351	0.36814	0.29132	0.3315	0.2711	0.29578	0.31364	0.36749	0.3341	0.33463	0.25584
982.71	0.16539	0.24249	0.22866	0.25216	0.27239	0.24811	0.26634	0.32818	0.29724	0.17731	0.31094	0.20342	0.34668	0.27035	0.197	0.32796	0.20553	0.19685	0.28797	0.26536	0.33466	0.23653	0.33184	0.30345	0.3484	0.33587	0.35034	0.27762	0.33235	0.27739	0.29308	0.31898	0.37114	0.3268	0.33435	0.25474
983.63	0.17563	0.24914	0.23548	0.22788	0.26737	0.24329	0.25163	0.33361	0.27836	0.17539	0.31165	0.20306	0.34216	0.26692	0.19394	0.3152	0.20005	0.19853	0.29249	0.25052	0.31501	0.21986	0.34308	0.30046	0.34419	0.34246	0.36045	0.27481	0.34048	0.26779	0.26712	0.30785	0.34796	0.32437	0.34375	0.27037
984.58	0.19273	0.27009	0.25419	0.24293	0.26745	0.24855	0.24339	0.34706	0.30472	0.19002	0.30973	0.22499	0.35153	0.28679	0.2262	0.3402	0.21976	0.20859	0.30258	0.25054	0.33455	0.25116	0.32731	0.30716	0.36404	0.37518	0.38301	0.2766	0.36439	0.27402	0.27287	0.31124	0.36388	0.35535	0.35018	0.29649
985.52	0.19307	0.26895	0.2484	0.23242	0.27979	0.26627	0.23626	0.33489	0.30415	0.20489	0.29523	0.2309	0.35303	0.29225	0.229	0.34604	0.22638	0.19968	0.33404	0.2523	0.36026	0.25244	0.3044	0.31244	0.36587	0.39619	0.37025	0.28425	0.39718	0.29541	0.27435	0.3322	0.38506	0.3787	0.34821	0.28932
986.46	0.19161	0.27536	0.28535	0.25888	0.27986	0.24837	0.23297	0.32725	0.31381	0.20539	0.30244	0.24449	0.35769	0.31252	0.2448	0.33975	0.21887	0.20388	0.33092	0.261	0.38257	0.25357	0.32191	0.33342	0.38698	0.42261	0.38456	0.29676	0.40041	0.29646	0.27331	0.33792	0.39985	0.40634	0.36261	0.30824
987.41	0.20091	0.26797	0.2847	0.26869	0.28036	0.25929	0.23171	0.34813	0.30388	0.21513	0.28652	0.25336	0.34235	0.31777	0.23768	0.34603	0.22233	0.21528	0.32384	0.27204	0.36612	0.25917	0.29491	0.34623	0.39617	0.40048	0.39571	0.29827	0.40388	0.28554	0.25967	0.35708	0.38587	0.39786	0.36702	0.31194
988.33	0.20975	0.28516	0.28338	0.28776	0.28524	0.26627	0.25205	0.34838	0.30652	0.21381	0.30198	0.25697	0.33971	0.32091	0.23721	0.35114	0.23097	0.21892	0.31142	0.27331	0.36468	0.27051	0.30151	0.36704	0.40095	0.40256	0.41099	0.31453	0.40772	0.29152	0.29541	0.36376	0.40313	0.3861	0.36227	0.31329
989.27	0.19774	0.27474	0.27623	0.27935	0.27657	0.25394	0.27093	0.32937	0.27866	0.20497	0.28817	0.22642	0.32516	0.29634	0.22227	0.3059	0.22073	0.21139	0.32327	0.26522	0.33624	0.24761	0.30294	0.35164	0.38494	0.36367	0.38228	0.30257	0.38541	0.28979	0.2991	0.35378	0.38103	0.3689	0.34127	0.28789
990.21	0.20279	0.28678	0.29085	0.28093	0.263	0.2404	0.28585	0.33427	0.28405	0.1961	0.28083	0.23195	0.32615	0.27988	0.2185	0.30538	0.21539	0.20393	0.31296	0.26876	0.32226	0.24211	0.29666	0.35784	0.38051	0.33167	0.37944	0.295	0.38593	0.28369	0.29955	0.34229	0.37326	0.35772	0.34879	0.28975
991.16	0.20353	0.28779	0.27461	0.2579	0.26391	0.25239	0.29809	0.3485	0.27908	0.19944	0.27104	0.23448	0.34074	0.27232	0.21965	0.28168	0.21951	0.21279	0.30076	0.26849	0.31175	0.2439	0.26564	0.34479	0.3622	0.31914	0.352	0.26747	0.39687	0.2912	0.30214	0.3354	0.37009	0.32327	0.33257	0.27252
992.08	0.18405	0.29451	0.27998	0.25183	0.26634	0.2581	0.31347	0.33289	0.28338	0.18336	0.27245	0.24547	0.3327	0.25471	0.23856	0.28954	0.22264	0.21529	0.31116	0.27798	0.31062	0.24593	0.29116	0.33504	0.34019	0.31691	0.35022	0.27808	0.39571	0.28584	0.29687	0.32755	0.37121	0.31572	0.33846	0.27693
993.02	0.17846	0.2837	0.28602	0.24696	0.256	0.25391	0.30278	0.31907	0.29831	0.17798	0.26028	0.24188	0.34502	0.23594	0.2409	0.2852	0.21545	0.20975	0.31734	0.27894	0.32878	0.24842	0.27396	0.329	0.32259	0.30579	0.34654	0.2608	0.3921	0.28061	0.26618	0.31617	0.36502	0.32269	0.33694	0.28749
993.96	0.18297	0.28603	0.29036	0.24844	0.2597	0.26044	0.29053	0.32607	0.28955	0.17059	0.26817	0.2566	0.35212	0.24816	0.2392	0.29026	0.2179	0.20464	0.30518	0.28058	0.30029	0.25015	0.28092	0.33745	0.31705	0.32872	0.35716	0.25668	0.3829	0.28409	0.25391	0.32119	0.35118	0.31157	0.34403	0.29368
994.9	0.19413	0.28401	0.28097	0.25092	0.27379	0.26413	0.29314	0.33184	0.28432	0.17921	0.27754	0.26355	0.36294	0.2779	0.2397	0.27765	0.21489	0.21155	0.30878	0.26848	0.30043	0.2726	0.30393	0.33032	0.32946	0.33562	0.35749	0.26114	0.37266	0.29358	0.26877	0.33269	0.34099	0.30601	0.34597	0.29439
995.82	0.19438	0.27532	0.26313	0.24819	0.26467	0.23526	0.28027	0.30231	0.27443	0.17831	0.28068	0.25137	0.36384	0.25844	0.22289	0.26677	0.21408	0.19665	0.32271	0.25276	0.28	0.2634	0.31789	0.31474	0.33898	0.31852	0.37062	0.26434	0.35293	0.2845	0.26664	0.32315	0.3263	0.32188	0.34131	0.28756
996.77	0.20518	0.27459	0.26599	0.25089	0.26823	0.23529	0.27985	0.30377	0.26737	0.18845	0.28411	0.24214	0.37939	0.269	0.20408	0.26015	0.19139	0.18593	0.31048	0.24788	0.25937	0.25229	0.30484	0.31695	0.33609	0.32391	0.36788	0.2594	0.35083	0.29245	0.26865	0.31201	0.30494	0.33283	0.31813	0.27883
997.71	0.20339	0.27938	0.28289	0.2387	0.28738	0.25105	0.29076	0.31074	0.26145	0.18691	0.2892	0.26387	0.3737	0.29191	0.21907	0.26507	0.20844	0.20202	0.32539	0.2589	0.27559	0.25752	0.34368	0.31678	0.34752	0.34249	0.3803	0.2648	0.34027	0.3218	0.28549	0.30805	0.31774	0.32748	0.3293	0.27709
998.65	0.20405	0.28772	0.27516	0.25034	0.2908	0.23551	0.29873	0.31188	0.28237	0.19926	0.28821	0.26407	0.40066	0.30026	0.22392	0.29243	0.21691	0.19646	0.3305	0.26352	0.30522	0.27898	0.32901	0.30522	0.35496	0.34344	0.39389	0.28473	0.35063	0.31519	0.29267	0.30855	0.33417	0.35232	0.32771	0.28134
999.57	0.19333	0.28095	0.26885	0.2482	0.2806	0.22009	0.28226	0.31642	0.28728	0.20506	0.29516	0.25562	0.3891	0.2906	0.21217	0.29169	0.21725	0.18557	0.30728	0.26781	0.30381	0.26392	0.31386	0.30712	0.32459	0.33499	0.38708	0.28454	0.33231	0.31983	0.27761	0.31097	0.34704	0.36619	0.31249	0.26769
1000.5	0.16503	0.28153	0.28158	0.24686	0.28892	0.23833	0.2919	0.32136	0.305	0.20065	0.29707	0.25701	0.36334	0.28666	0.22041	0.31605	0.2132	0.19125	0.31623	0.29264	0.34115	0.26099	0.32293	0.32252	0.28654	0.33794	0.39173	0.29	0.3254	0.32255	0.31212	0.32885	0.35467	0.37157	0.30922	0.27981
1001.5	0.1554	0.28402	0.27483	0.24435	0.29131	0.23642	0.27396	0.33146	0.29991	0.19771	0.28869	0.25611	0.33888	0.2692	0.24075	0.30864	0.23081	0.18656	0.30516	0.28359	0.36737	0.27675	0.30885	0.32202	0.28807	0.31906	0.4018	0.27956	0.31975	0.32584	0.31891	0.33614	0.39544	0.37512	0.32204	0.26697
1002.4	0.158	0.27426	0.24928	0.25306	0.27398	0.22775	0.26441	0.31468	0.28999	0.19448	0.28395	0.21931	0.32308	0.24679	0.22524	0.30773	0.22312	0.16829	0.26718	0.26729	0.34962	0.26797	0.28511	0.30408	0.27599	0.29269	0.38374	0.27796	0.31855	0.29953	0.30598	0.35075	0.39454	0.3647	0.3018	0.24403
1003.3	0.15864	0.25077	0.23943	0.24731	0.28352	0.24371	0.2585	0.31961	0.30432	0.19577	0.28706	0.21778	0.30181	0.22483	0.22322	0.31316	0.22746	0.18318	0.25352	0.26373	0.35128	0.24709	0.29229	0.31358	0.25753	0.29124	0.37494	0.27606	0.31301	0.30792	0.30725	0.34838	0.41393	0.34992	0.31681	0.24264
1004.3	0.15757	0.26857	0.23593	0.25218	0.28794	0.27326	0.28053	0.31767	0.31733	0.20548	0.28742	0.22434	0.30206	0.23144	0.23895	0.32982	0.22808	0.20086	0.27111	0.26182	0.36698	0.27429	0.29941	0.32595	0.2713	0.31583	0.37435	0.29515	0.33564	0.32484	0.30553	0.35409	0.42438	0.37358	0.33293	0.25807
1005.2	0.18317	0.27371	0.23758	0.28145	0.29683	0.26938	0.26304	0.32626	0.31528	0.22381	0.28189	0.21726	0.29795	0.26057	0.23673	0.32018	0.24221	0.19558	0.25329	0.2491	0.35561	0.28079	0.2979	0.31586	0.29184	0.33001	0.36054	0.30547	0.3568	0.31898	0.27014	0.35109	0.43792	0.37461	0.33035	0.2626
1006.1	0.18065	0.27938	0.23589	0.27928	0.30333	0.26637	0.26573	0.31395	0.31674	0.22709	0.28104	0.21231	0.28874	0.28708	0.21922	0.33603	0.24464	0.19591	0.26879	0.24661	0.35434	0.27164	0.31667	0.31936	0.29589	0.35228	0.35301	0.32178	0.37183	0.32423	0.29294	0.34215	0.41599	0.3856	0.32743	0.26391
1007.1	0.18231	0.28096	0.24554	0.30219	0.31937	0.27102	0.29655	0.34291	0.32846	0.23989	0.29521	0.24546	0.31678	0.30369	0.22099	0.35027	0.24923	0.205	0.32413	0.26256	0.35446	0.2774	0.3234	0.34652	0.31545	0.37876	0.35298	0.35098	0.3953	0.34888	0.3127	0.34097	0.40783	0.41822	0.35779	0.2887
1008	0.18388	0.29806	0.2726	0.31831	0.3136	0.26931	0.32591	0.33633	0.32505	0.24624	0.30291	0.25792	0.31783	0.33461	0.22944	0.34959	0.24816	0.2158	0.33008	0.27702	0.35209	0.29028	0.33704	0.35088	0.33207	0.39478	0.35739	0.35965	0.40943	0.35078	0.31197	0.34909	0.40474	0.43533	0.35654	0.29391
1008.9	0.17248	0.279	0.2696	0.31693	0.30152	0.2754	0.31185	0.33266	0.3104	0.23554	0.29769	0.24081	0.30999	0.30524	0.21853	0.3244	0.24513	0.20949	0.30423	0.26984	0.34038	0.26932	0.3199	0.32029	0.33084	0.37947	0.35142	0.35371	0.40009	0.34017	0.31364	0.31746	0.38745	0.41459	0.36346	0.31166
1009.9	0.17169	0.28393	0.27401	0.31666	0.29293	0.29129	0.34242	0.3699	0.31335	0.22673	0.31107	0.25154	0.2987	0.29049	0.22188	0.34557	0.23405	0.23245	0.32222	0.28649	0.34746	0.26999	0.31787	0.33526	0.33995	0.36625	0.36847	0.37032	0.38985	0.37695	0.34056	0.3226	0.38873	0.41155	0.39854	0.3247
1010.8	0.17626	0.28728	0.28837	0.32542	0.2863	0.2852	0.35021	0.38668	0.33509	0.2356	0.34034	0.26127	0.3071	0.2927	0.23985	0.34665	0.22231	0.23528	0.33206	0.31338	0.35513	0.27667	0.32658	0.34723	0.3513	0.37816	0.38081	0.36516	0.39326	0.37994	0.33154	0.33638	0.39888	0.42399	0.4255	0.35606
1011.7	0.17721	0.27759	0.28703	0.28741	0.27378	0.26421	0.31575	0.36775	0.33987	0.22191	0.33212	0.24391	0.28894	0.27407	0.23834	0.3258	0.21452	0.23977	0.30209	0.30635	0.35876	0.26863	0.33565	0.33893	0.33942	0.35544	0.37117	0.35074	0.38777	0.36726	0.32764	0.3353	0.3965	0.389	0.42312	0.34753
1012.7	0.1775	0.26184	0.277	0.28365	0.26743	0.25917	0.30648	0.35774	0.32704	0.21074	0.32543	0.24297	0.28318	0.25034	0.22508	0.32074	0.21569	0.2249	0.31329	0.29024	0.36452	0.25776	0.33732	0.35414	0.34413	0.33251	0.34186	0.3446	0.37036	0.36151	0.33004	0.31605	0.3836	0.37206	0.43071	0.3359
1013.6	0.19048	0.26887	0.30241	0.29307	0.27913	0.23416	0.32181	0.36706	0.33722	0.22232	0.33563	0.2653	0.28777	0.25659	0.25683	0.35246	0.21546	0.22213	0.34828	0.31105	0.36543	0.26256	0.35225	0.38132	0.34606	0.33273	0.37208	0.34433	0.37135	0.35673	0.34172	0.3481	0.37939	0.38195	0.42613	0.33802
1014.5	0.18473	0.26588	0.28389	0.27989	0.27691	0.23203	0.32261	0.34928	0.33931	0.22822	0.34143	0.2609	0.29745	0.24707	0.26864	0.34834	0.22547	0.2052	0.34237	0.3021	0.35048	0.25618	0.36015	0.37746	0.34262	0.33257	0.37198	0.3243	0.37005	0.33682	0.33559	0.35197	0.37827	0.39328	0.41515	0.31738
1015.5	0.17153	0.26392	0.27254	0.284	0.26932	0.2374	0.31066	0.34222	0.32838	0.22236	0.31675	0.25339	0.29111	0.23415	0.25039	0.34733	0.22615	0.21122	0.32597	0.2892	0.34016	0.24094	0.34925	0.35956	0.34321	0.32674	0.35695	0.33436	0.35995	0.33034	0.33011	0.35227	0.36757	0.36855	0.38936	0.31917
1016.4	0.1687	0.28787	0.27816	0.30171	0.27487	0.25078	0.32497	0.34664	0.3215	0.2248	0.30975	0.24327	0.29003	0.24591	0.25674	0.35705	0.23895	0.19567	0.31891	0.28591	0.3449	0.24232	0.33296	0.35875	0.34139	0.33409	0.35752	0.33126	0.35732	0.31691	0.32201	0.34836	0.37891	0.38165	0.38127	0.32874
1017.3	0.16668	0.30743	0.28417	0.28317	0.27357	0.2696	0.3287	0.36504	0.33115	0.23119	0.31894	0.23842	0.30102	0.24905	0.27092	0.34598	0.23514	0.20882	0.33959	0.28339	0.34014	0.25092	0.33474	0.34828	0.32902	0.34454	0.37852	0.32487	0.37697	0.32194	0.31882	0.34901	0.36897	0.39127	0.38964	0.34792
1018.3	0.1463	0.3029	0.25659	0.25863	0.27716	0.26633	0.30409	0.35824	0.3249	0.21381	0.32186	0.22145	0.28267	0.25046	0.24372	0.33142	0.23133	0.2184	0.32713	0.27246	0.33095	0.23982	0.34731	0.33454	0.32598	0.36113	0.35255	0.30213	0.37621	0.31196	0.30356	0.33076	0.38012	0.38721	0.39349	0.3283
1019.2	0.15023	0.30114	0.27025	0.26499	0.28705	0.27595	0.30791	0.34999	0.32773	0.20477	0.31746	0.22902	0.29054	0.27554	0.23782	0.34116	0.23657	0.22666	0.34542	0.27102	0.3406	0.23679	0.35052	0.34656	0.32422	0.37449	0.35199	0.30973	0.38797	0.32962	0.30328	0.33709	0.37728	0.39082	0.40245	0.3282
1020.1	0.14789	0.28748	0.27368	0.25961	0.28633	0.27633	0.31811	0.36946	0.32358	0.20866	0.32755	0.2366	0.29264	0.26764	0.26358	0.34	0.24759	0.21408	0.35362	0.28317	0.35024	0.2456	0.35444	0.36579	0.31242	0.36545	0.36473	0.3029	0.40026	0.3247	0.28302	0.34543	0.36889	0.37442	0.41042	0.32567
1021.1	0.13714	0.27538	0.25145	0.24085	0.27172	0.27588	0.29917	0.36552	0.32533	0.20874	0.33735	0.23973	0.28367	0.25024	0.26085	0.32915	0.23575	0.22403	0.33754	0.2956	0.33983	0.23137	0.36007	0.3511	0.3104	0.36868	0.36067	0.28789	0.38042	0.33028	0.27143	0.33063	0.36688	0.3694	0.41357	0.31153
1022	0.13744	0.27651	0.24912	0.2472	0.287	0.28118	0.29712	0.37641	0.32671	0.20012	0.33477	0.2395	0.27551	0.26509	0.26192	0.33389	0.23529	0.20865	0.30286	0.30982	0.35415	0.22197	0.35804	0.35167	0.3265	0.37295	0.36891	0.29735	0.36967	0.32103	0.28801	0.34032	0.38616	0.3609	0.41328	0.30964
1022.9	0.14742	0.28071	0.25412	0.25111	0.29151	0.27562	0.31025	0.37806	0.31845	0.19933	0.31591	0.23418	0.27731	0.27577	0.25701	0.32316	0.23979	0.19155	0.30476	0.31567	0.33793	0.20849	0.34479	0.35881	0.33328	0.36168	0.36817	0.30885	0.35437	0.31872	0.29328	0.33915	0.35657	0.33859	0.40251	0.31659
1023.9	0.13724	0.27668	0.25115	0.24156	0.28596	0.2585	0.30496	0.37935	0.3109	0.1973	0.31245	0.23706	0.25413	0.25074	0.25093	0.30487	0.22735	0.18202	0.28521	0.30244	0.31588	0.21891	0.3365	0.35172	0.32117	0.35131	0.35665	0.30078	0.34656	0.29993	0.28629	0.32089	0.35185	0.31556	0.37531	0.3264
1024.8	0.14723	0.29225	0.25365	0.2483	0.29974	0.26824	0.30119	0.36103	0.32171	0.18389	0.31422	0.23682	0.25137	0.24944	0.24551	0.30412	0.2218	0.19017	0.28913	0.28664	0.32055	0.19161	0.32799	0.33666	0.3147	0.33776	0.35374	0.30204	0.32143	0.29898	0.30341	0.31312	0.3645	0.31341	0.38275	0.32382
1025.7	0.14107	0.30925	0.25496	0.26574	0.3084	0.25186	0.31239	0.38052	0.32179	0.17626	0.31988	0.24656	0.25439	0.27763	0.22738	0.29704	0.22926	0.18458	0.3151	0.27201	0.32925	0.19976	0.33414	0.35038	0.31288	0.33538	0.36353	0.30531	0.32423	0.28806	0.31517	0.31888	0.36355	0.30993	0.38778	0.3174
1026.7	0.12514	0.28534	0.2427	0.2547	0.28712	0.23447	0.2958	0.36067	0.32124	0.18092	0.29221	0.22714	0.23513	0.24997	0.20899	0.28185	0.2312	0.17848	0.29118	0.26032	0.33042	0.20386	0.31328	0.33474	0.28639	0.31079	0.35079	0.2944	0.31255	0.29925	0.28156	0.30362	0.36972	0.31582	0.34698	0.30942
1027.6	0.1291	0.2832	0.26019	0.26251	0.2615	0.25727	0.29238	0.368	0.32531	0.18583	0.30351	0.24459	0.24016	0.25429	0.21077	0.29659	0.21869	0.18118	0.28926	0.25078	0.32814	0.24054	0.31378	0.3367	0.2708	0.31742	0.36471	0.29112	0.30149	0.30228	0.26796	0.29875	0.37777	0.31688	0.35863	0.30068
1028.5	0.13968	0.30518	0.27854	0.27207	0.25677	0.26939	0.27691	0.37805	0.33331	0.1877	0.30971	0.24364	0.24912	0.25593	0.21412	0.31274	0.22126	0.18659	0.27358	0.27142	0.33627	0.22965	0.32522	0.32569	0.28334	0.33185	0.37522	0.29721	0.29556	0.30954	0.25034	0.29227	0.38969	0.32518	0.34964	0.30701
1029.4	0.14724	0.29228	0.28816	0.27152	0.25056	0.26146	0.29088	0.38201	0.32967	0.20558	0.30805	0.24359	0.24854	0.24522	0.2283	0.30563	0.22095	0.17765	0.26418	0.27713	0.33458	0.25935	0.33206	0.33621	0.2863	0.32901	0.38449	0.28682	0.30201	0.32257	0.24154	0.27421	0.38511	0.33414	0.3421	0.29579
1030.4	0.14605	0.28143	0.31575	0.27708	0.25601	0.28294	0.29803	0.35846	0.3356	0.21772	0.29476	0.24588	0.23802	0.22163	0.24483	0.31084	0.2189	0.17433	0.25206	0.27775	0.33014	0.25147	0.3141	0.3326	0.28656	0.33139	0.37869	0.29814	0.30088	0.32625	0.22119	0.26119	0.38028	0.31962	0.33408	0.2961
1031.3	0.15884	0.30927	0.34352	0.28946	0.27797	0.28428	0.32774	0.37061	0.33279	0.21656	0.31361	0.26927	0.24615	0.23672	0.2636	0.3141	0.23487	0.17325	0.29511	0.29224	0.31476	0.25514	0.32939	0.35339	0.29419	0.35126	0.39082	0.29902	0.32903	0.31314	0.2635	0.2576	0.3644	0.32182	0.36179	0.3065
1032.2	0.15617	0.32586	0.3257	0.28834	0.29273	0.25964	0.33518	0.37706	0.32166	0.22217	0.30189	0.25292	0.24291	0.21265	0.25675	0.3105	0.2539	0.16689	0.29934	0.31569	0.34407	0.24137	0.30461	0.34235	0.29512	0.33348	0.38126	0.28886	0.34872	0.30155	0.27706	0.25815	0.37768	0.32635	0.32988	0.30772
1033.2	0.13391	0.31382	0.30985	0.2637	0.28424	0.24576	0.31166	0.35884	0.31061	0.20075	0.2876	0.23936	0.22303	0.20695	0.24784	0.29028	0.24264	0.15149	0.29482	0.29623	0.34928	0.23605	0.26732	0.32725	0.26148	0.31109	0.3727	0.2605	0.34892	0.29559	0.26792	0.23989	0.33927	0.32183	0.32635	0.27028
1034.1	0.13623	0.32223	0.30129	0.25323	0.28698	0.24474	0.28555	0.36098	0.31241	0.19092	0.29344	0.22053	0.21997	0.2279	0.21907	0.27601	0.2408	0.16847	0.31051	0.29675	0.33119	0.23407	0.27468	0.30034	0.25071	0.34082	0.35584	0.26546	0.35343	0.29141	0.26847	0.24579	0.31394	0.32059	0.33459	0.26356
1035	0.15049	0.30976	0.28595	0.23493	0.29713	0.2329	0.28413	0.3628	0.29298	0.18123	0.29271	0.20803	0.22942	0.23472	0.21138	0.28208	0.24044	0.16982	0.31696	0.29012	0.30971	0.24997	0.25736	0.28271	0.24821	0.34091	0.33668	0.25423	0.35667	0.28998	0.26815	0.24689	0.28638	0.34598	0.30712	0.25832
1036	0.14394	0.30265	0.28013	0.23152	0.27734	0.22163	0.2568	0.35286	0.28932	0.17806	0.2907	0.19914	0.22607	0.23249	0.20612	0.28604	0.20718	0.17845	0.30081	0.26549	0.3177	0.25811	0.24643	0.25495	0.24281	0.33672	0.31179	0.24774	0.31895	0.28868	0.22768	0.25048	0.28197	0.3413	0.27701	0.24108
1036.9	0.14555	0.28742	0.28417	0.22287	0.26891	0.21388	0.23726	0.31883	0.28601	0.17278	0.28153	0.19382	0.22236	0.23244	0.1995	0.27255	0.20187	0.17102	0.27916	0.23138	0.29396	0.24216	0.23694	0.24684	0.22749	0.33094	0.30128	0.25208	0.2988	0.26917	0.19587	0.22998	0.247	0.3369	0.27739	0.23164
1037.8	0.15565	0.28965	0.26684	0.2353	0.28565	0.21655	0.26418	0.3136	0.29404	0.18675	0.28731	0.17388	0.22792	0.24885	0.20133	0.26616	0.22888	0.17712	0.28361	0.2337	0.29141	0.25321	0.2561	0.2289	0.24758	0.32506	0.29731	0.25383	0.30444	0.24316	0.1945	0.2392	0.25872	0.34467	0.28507	0.25189
1038.8	0.13938	0.28943	0.25165	0.22465	0.27372	0.20497	0.27146	0.31029	0.28105	0.18503	0.28558	0.15829	0.22129	0.24455	0.18573	0.28173	0.22619	0.16452	0.27803	0.22991	0.28123	0.24012	0.21918	0.19911	0.23923	0.28996	0.27957	0.24182	0.26645	0.22305	0.18372	0.22763	0.26936	0.35664	0.26609	0.23912
1039.7	0.13547	0.30034	0.25017	0.237	0.26153	0.20723	0.25384	0.31271	0.29274	0.19158	0.27873	0.14918	0.21201	0.25478	0.17595	0.27821	0.22177	0.17627	0.26047	0.22408	0.3067	0.2319	0.22107	0.19415	0.22465	0.29499	0.28156	0.23424	0.24321	0.21709	0.16821	0.22889	0.28439	0.34224	0.2672	0.23309
1040.6	0.13	0.29862	0.24766	0.23241	0.2659	0.20998	0.24851	0.30141	0.30164	0.19749	0.26843	0.13108	0.20508	0.2265	0.16389	0.25683	0.24554	0.17022	0.26061	0.23418	0.29675	0.20369	0.22074	0.19249	0.22526	0.28127	0.27328	0.23278	0.26535	0.21117	0.17133	0.2247	0.27746	0.33214	0.26393	0.23745
1041.5	0.12993	0.31334	0.24067	0.23724	0.28373	0.22149	0.25093	0.31042	0.32208	0.19502	0.27453	0.13236	0.21143	0.23906	0.18647	0.25613	0.24398	0.18534	0.27326	0.24314	0.30526	0.20512	0.22815	0.19837	0.23758	0.28582	0.26883	0.22758	0.27416	0.24	0.18152	0.23051	0.29387	0.32743	0.25947	0.23836
1042.5	0.13013	0.31988	0.24787	0.22757	0.27672	0.21647	0.24555	0.3262	0.29601	0.19004	0.27435	0.14155	0.21316	0.23137	0.19028	0.26471	0.22912	0.18285	0.26221	0.25018	0.2929	0.17355	0.21639	0.21113	0.22819	0.28441	0.26326	0.23733	0.2527	0.25373	0.18483	0.24201	0.28332	0.3124	0.24506	0.24182
1043.4	0.13225	0.3204	0.26407	0.23819	0.27933	0.24227	0.24108	0.31978	0.29577	0.19238	0.26284	0.16861	0.22583	0.22075	0.20687	0.26374	0.23272	0.2068	0.25157	0.25685	0.28648	0.15872	0.23184	0.236	0.24338	0.29412	0.26653	0.24595	0.2733	0.274	0.1947	0.23564	0.27133	0.29292	0.22062	0.24329
1044.3	0.13554	0.33308	0.26725	0.23966	0.27372	0.23768	0.25301	0.33546	0.29295	0.20312	0.25992	0.17164	0.21203	0.20377	0.22073	0.27226	0.23351	0.19499	0.27918	0.2631	0.24814	0.16735	0.23215	0.23734	0.24725	0.26037	0.2649	0.24894	0.28403	0.29706	0.23352	0.24376	0.26766	0.29034	0.21887	0.25995
1045.2	0.14152	0.33142	0.24859	0.2501	0.25273	0.2228	0.24732	0.33042	0.27176	0.19671	0.25043	0.16589	0.21255	0.20842	0.22968	0.28996	0.21092	0.17789	0.26239	0.23947	0.21821	0.18644	0.21681	0.23917	0.24124	0.234	0.27267	0.24627	0.2624	0.28781	0.22135	0.2259	0.25768	0.29028	0.23227	0.24668
1046.2	0.12787	0.31553	0.25304	0.24745	0.23795	0.22574	0.24629	0.34318	0.25881	0.197	0.24418	0.15795	0.18771	0.19032	0.22397	0.30627	0.20679	0.16018	0.25336	0.24021	0.20859	0.17437	0.21091	0.21197	0.23126	0.22331	0.29132	0.25981	0.26826	0.26472	0.22571	0.22154	0.24503	0.2941	0.22649	0.23745
1047.1	0.1193	0.30242	0.25566	0.24746	0.22143	0.22786	0.24186	0.33243	0.27488	0.2082	0.23909	0.14965	0.18526	0.15696	0.21691	0.3018	0.21157	0.15568	0.26154	0.22838	0.20564	0.20393	0.21006	0.20787	0.23499	0.20556	0.28125	0.26044	0.27965	0.25968	0.23278	0.20759	0.24735	0.28789	0.22533	0.23047
1048	0.11404	0.3155	0.23286	0.23813	0.21307	0.21724	0.23657	0.3394	0.28263	0.2107	0.24329	0.13683	0.17168	0.15447	0.21635	0.29537	0.2012	0.14082	0.2533	0.21425	0.2182	0.21178	0.2182	0.21215	0.21738	0.20565	0.27435	0.25083	0.27412	0.25655	0.23102	0.20609	0.26012	0.30818	0.2533	0.24838
1049	0.10977	0.3028	0.23227	0.23599	0.20152	0.20976	0.21853	0.32133	0.28162	0.1969	0.25638	0.13883	0.18844	0.14027	0.19858	0.27577	0.19708	0.13768	0.24297	0.2156	0.24198	0.17938	0.22395	0.21741	0.21992	0.21719	0.26471	0.23639	0.27563	0.22948	0.22273	0.20492	0.25577	0.30613	0.26544	0.23304
1049.9	0.098582	0.29921	0.23627	0.23288	0.23442	0.23619	0.22787	0.34014	0.30019	0.2015	0.2698	0.14924	0.18617	0.15655	0.2087	0.29325	0.21184	0.14686	0.26483	0.23387	0.26161	0.16758	0.23294	0.2159	0.21116	0.23348	0.26085	0.24568	0.28219	0.25125	0.22886	0.22806	0.26007	0.30646	0.26241	0.2404
1050.8	0.10225	0.3069	0.26117	0.22549	0.23852	0.25481	0.229	0.35423	0.29379	0.20581	0.27271	0.15768	0.18854	0.15586	0.21552	0.28054	0.2095	0.17955	0.27596	0.2477	0.26518	0.18575	0.24565	0.22076	0.20768	0.2443	0.25433	0.23118	0.27581	0.27196	0.21255	0.23897	0.26195	0.31367	0.28631	0.24651
1051.7	0.10656	0.3126	0.26576	0.22297	0.2511	0.25151	0.23905	0.34943	0.28706	0.1996	0.26913	0.16406	0.18329	0.17838	0.21459	0.26371	0.19731	0.17992	0.28021	0.24925	0.26211	0.16304	0.23635	0.2177	0.20784	0.26892	0.25594	0.22054	0.26452	0.26359	0.20655	0.23596	0.26878	0.33727	0.29226	0.25085
1052.7	0.11086	0.30781	0.28648	0.23079	0.26435	0.25342	0.26178	0.3513	0.28161	0.19545	0.25027	0.1651	0.18185	0.17921	0.22289	0.27017	0.2159	0.17562	0.29168	0.26281	0.2716	0.15576	0.2385	0.21206	0.22322	0.27866	0.28231	0.23185	0.2812	0.27636	0.20495	0.24841	0.27453	0.35022	0.28817	0.25321
1053.6	0.11101	0.30431	0.27584	0.22351	0.26891	0.24793	0.27025	0.35268	0.2775	0.18987	0.25537	0.16274	0.18661	0.17743	0.23433	0.2735	0.21018	0.17249	0.27387	0.2524	0.26957	0.16761	0.24618	0.19253	0.22333	0.27516	0.28795	0.23717	0.2717	0.28489	0.18862	0.24037	0.27909	0.3393	0.28464	0.27238
1054.5	0.12847	0.32472	0.28423	0.21987	0.25609	0.23119	0.25256	0.35518	0.27642	0.17855	0.27296	0.17047	0.18811	0.17667	0.22483	0.2719	0.20368	0.17505	0.27327	0.26149	0.26085	0.16602	0.25364	0.19331	0.23132	0.30221	0.30654	0.22638	0.27127	0.27882	0.17706	0.22808	0.28022	0.34798	0.29081	0.27397
1055.4	0.13125	0.32766	0.25942	0.23371	0.2414	0.20285	0.25733	0.34167	0.28075	0.16107	0.27594	0.17442	0.18331	0.1739	0.20328	0.26324	0.20329	0.15004	0.26099	0.25188	0.25642	0.16787	0.2468	0.19655	0.23346	0.28642	0.2981	0.2285	0.26942	0.2816	0.20163	0.2324	0.29433	0.34552	0.28745	0.27215
1056.4	0.15075	0.34031	0.26645	0.24894	0.23951	0.2205	0.26711	0.35914	0.28201	0.14261	0.26653	0.17981	0.20024	0.17066	0.21885	0.28838	0.20918	0.15585	0.27536	0.25507	0.25737	0.17321	0.25115	0.21003	0.24934	0.28598	0.31923	0.23794	0.27005	0.30262	0.2187	0.22336	0.30604	0.33125	0.29384	0.27958
1057.3	0.16179	0.33367	0.2692	0.24153	0.21974	0.20152	0.24531	0.3558	0.29059	0.13457	0.26468	0.17132	0.17271	0.15944	0.21224	0.27563	0.19393	0.14847	0.25072	0.23824	0.2433	0.19083	0.23907	0.21335	0.23846	0.26989	0.29308	0.22592	0.25051	0.2709	0.20013	0.20731	0.29181	0.30934	0.28548	0.27849
1058.2	0.17443	0.34861	0.28352	0.25732	0.23173	0.22514	0.26106	0.37937	0.31414	0.152	0.23937	0.18812	0.16997	0.17251	0.22701	0.28131	0.21134	0.1627	0.27389	0.26557	0.24	0.19052	0.25126	0.22976	0.24671	0.27759	0.31339	0.22777	0.27886	0.27242	0.21401	0.22206	0.29842	0.33286	0.29312	0.27678
1059.2	0.17897	0.33201	0.26933	0.25161	0.22179	0.23144	0.2677	0.39567	0.32076	0.16202	0.21758	0.18463	0.16147	0.15867	0.21882	0.26572	0.21369	0.17606	0.25997	0.25505	0.24393	0.19484	0.22859	0.22268	0.24573	0.25114	0.27816	0.23095	0.28049	0.27317	0.22403	0.23788	0.30041	0.32297	0.28734	0.27577
1060.1	0.18101	0.33678	0.25826	0.262	0.24897	0.25025	0.26745	0.41259	0.32287	0.17675	0.22626	0.17621	0.16078	0.16095	0.22591	0.26964	0.22945	0.18814	0.26923	0.26435	0.24147	0.18754	0.23812	0.23724	0.24987	0.26069	0.26929	0.2399	0.28001	0.27422	0.20164	0.21886	0.2967	0.33261	0.30434	0.29414
1061	0.18207	0.33199	0.25449	0.26096	0.24719	0.24944	0.25465	0.413	0.31806	0.19485	0.24251	0.18553	0.1528	0.16016	0.2152	0.27849	0.23083	0.18237	0.26598	0.26963	0.23756	0.18503	0.24853	0.23956	0.23227	0.24213	0.26785	0.23938	0.28901	0.27127	0.17885	0.22862	0.27085	0.34482	0.30542	0.28593
1061.9	0.18817	0.34615	0.25464	0.27733	0.27036	0.26484	0.27206	0.43615	0.31706	0.21802	0.2641	0.20216	0.19061	0.17578	0.21865	0.29509	0.24628	0.1887	0.30017	0.29095	0.24617	0.17281	0.24107	0.23851	0.26559	0.26924	0.28231	0.26111	0.29586	0.2853	0.1985	0.24741	0.27902	0.34916	0.31939	0.28511
1062.8	0.17257	0.35267	0.24963	0.26578	0.27142	0.25252	0.26782	0.42991	0.29854	0.21377	0.26584	0.18536	0.16795	0.1788	0.2193	0.29732	0.24248	0.1723	0.28673	0.27732	0.24381	0.17928	0.21744	0.23237	0.24653	0.26732	0.27159	0.26653	0.28308	0.27726	0.19823	0.24339	0.26593	0.34324	0.30449	0.28169
1063.8	0.16671	0.36438	0.26061	0.27823	0.28854	0.2636	0.29049	0.40421	0.2949	0.21529	0.27323	0.1893	0.17761	0.20518	0.22266	0.30357	0.24499	0.17749	0.29193	0.28074	0.24189	0.17293	0.24188	0.23205	0.24687	0.27935	0.29018	0.26234	0.27136	0.27086	0.20653	0.23072	0.26804	0.34537	0.30188	0.29478
1064.7	0.16879	0.35675	0.27836	0.27003	0.26715	0.25773	0.30274	0.4003	0.31875	0.2156	0.27588	0.19771	0.1995	0.20793	0.22494	0.30898	0.2308	0.17943	0.29264	0.27267	0.24994	0.1676	0.25087	0.2261	0.26145	0.28386	0.30633	0.25828	0.27791	0.26561	0.22324	0.25995	0.28194	0.33397	0.28095	0.29746
1065.6	0.16445	0.35301	0.28239	0.27776	0.27919	0.25185	0.29449	0.4155	0.34473	0.22047	0.28098	0.1959	0.1998	0.21192	0.21764	0.30835	0.22691	0.18951	0.29161	0.2836	0.25445	0.18892	0.25645	0.22856	0.26238	0.28629	0.29051	0.26758	0.27376	0.27126	0.24097	0.27793	0.30319	0.33136	0.29292	0.30988
1066.5	0.16194	0.33972	0.27538	0.26716	0.27172	0.25216	0.31964	0.40243	0.35227	0.19924	0.26182	0.19527	0.18979	0.20029	0.21938	0.30579	0.20685	0.20528	0.29106	0.27094	0.24933	0.19534	0.26646	0.24588	0.23563	0.26473	0.29223	0.26287	0.28038	0.287	0.26152	0.26394	0.30094	0.32889	0.29175	0.31431
1067.5	0.16963	0.32221	0.28329	0.26238	0.26876	0.25168	0.32313	0.40121	0.36451	0.19672	0.26625	0.19854	0.20226	0.19583	0.20882	0.30426	0.20727	0.2093	0.29556	0.27863	0.25732	0.19075	0.26862	0.2625	0.24313	0.25248	0.28752	0.26323	0.29823	0.29748	0.25059	0.25578	0.30277	0.32758	0.30837	0.32116
1068.4	0.17099	0.33038	0.29381	0.25281	0.28104	0.24004	0.30835	0.41236	0.35998	0.19534	0.2617	0.21187	0.20265	0.1799	0.21454	0.3	0.21116	0.19349	0.29976	0.29132	0.25603	0.19558	0.27666	0.28517	0.25154	0.23993	0.29333	0.28392	0.332	0.3048	0.25271	0.27659	0.30523	0.32614	0.31623	0.33152
1069.3	0.1676	0.33115	0.29616	0.25825	0.29902	0.23764	0.29832	0.40489	0.34429	0.20105	0.26052	0.20997	0.19603	0.17474	0.22266	0.29229	0.21924	0.18551	0.30268	0.30258	0.24352	0.20419	0.26047	0.28565	0.23564	0.23271	0.28786	0.28954	0.33851	0.30887	0.24603	0.26518	0.28944	0.33306	0.32271	0.31672
1070.2	0.16683	0.3071	0.30155	0.25494	0.28919	0.24521	0.29189	0.37848	0.33111	0.19881	0.26435	0.21829	0.20145	0.15344	0.24075	0.27917	0.22569	0.17846	0.28907	0.29054	0.25285	0.17393	0.27841	0.2926	0.24243	0.22974	0.30318	0.28201	0.33225	0.29753	0.23607	0.24404	0.2747	0.32252	0.3283	0.29877
1071.2	0.16537	0.30661	0.30937	0.25554	0.28161	0.24856	0.24983	0.37469	0.32028	0.19852	0.26876	0.20956	0.20863	0.1507	0.24186	0.26097	0.23764	0.16608	0.26884	0.29956	0.24642	0.15204	0.27512	0.28976	0.25992	0.23867	0.29088	0.27438	0.3266	0.27719	0.2064	0.2586	0.28304	0.31174	0.3376	0.29669
1072.1	0.15984	0.29658	0.30734	0.2529	0.28766	0.23529	0.24213	0.36698	0.29996	0.20062	0.25856	0.21964	0.19338	0.14445	0.24154	0.25713	0.24773	0.16298	0.2718	0.29324	0.24906	0.15008	0.28283	0.29358	0.25803	0.244	0.30061	0.26775	0.31755	0.26904	0.21952	0.26624	0.28499	0.31768	0.32491	0.31302
1073	0.16502	0.30073	0.32324	0.28365	0.28181	0.24822	0.25518	0.38435	0.31464	0.20333	0.28244	0.22052	0.22324	0.15905	0.26484	0.26975	0.25817	0.19211	0.27747	0.30072	0.29081	0.16351	0.28077	0.29511	0.28565	0.26525	0.3204	0.28589	0.32579	0.30343	0.22084	0.27642	0.30215	0.3319	0.33227	0.31991
1073.9	0.16929	0.29187	0.32307	0.27002	0.25191	0.24563	0.24833	0.36682	0.31387	0.20236	0.27181	0.21266	0.21498	0.17056	0.26104	0.27236	0.24698	0.19947	0.28324	0.2916	0.29599	0.16413	0.28898	0.29836	0.29222	0.26941	0.31477	0.28407	0.31508	0.3055	0.22405	0.26412	0.3127	0.32233	0.31298	0.32071
1074.9	0.15873	0.30505	0.33432	0.2595	0.2556	0.22748	0.25131	0.37857	0.32528	0.20612	0.27231	0.20397	0.20907	0.1983	0.25958	0.27115	0.26025	0.205	0.29143	0.29162	0.30246	0.18234	0.2821	0.30416	0.29572	0.28787	0.3038	0.30354	0.32618	0.30192	0.22387	0.27219	0.32861	0.32249	0.32019	0.34111
1075.8	0.14088	0.29283	0.34014	0.25678	0.26201	0.22968	0.25398	0.37867	0.31924	0.21966	0.28672	0.21598	0.20105	0.19918	0.25898	0.28311	0.26233	0.20033	0.30625	0.30317	0.31927	0.2103	0.29046	0.31365	0.27902	0.28686	0.31916	0.31777	0.33577	0.30933	0.22724	0.28849	0.3111	0.32964	0.31304	0.34251
1076.7	0.13588	0.30253	0.3379	0.25891	0.25002	0.23946	0.257	0.37772	0.31722	0.22567	0.30536	0.20027	0.23095	0.21848	0.26331	0.28173	0.253	0.209	0.30707	0.30945	0.31492	0.22889	0.30149	0.31077	0.29883	0.30071	0.31466	0.32935	0.32776	0.31779	0.21966	0.31099	0.31188	0.32947	0.32033	0.32364
1077.6	0.11632	0.27357	0.3238	0.23509	0.23981	0.23346	0.25279	0.34735	0.29816	0.225	0.27965	0.19474	0.21424	0.21053	0.23589	0.25302	0.24086	0.18403	0.30502	0.30293	0.2765	0.21106	0.2677	0.30011	0.28568	0.28654	0.30522	0.30089	0.30892	0.28834	0.21372	0.28666	0.2952	0.31562	0.303	0.29893
1078.6	0.10103	0.28101	0.3244	0.22747	0.25473	0.23587	0.2636	0.36443	0.29736	0.22274	0.28695	0.1927	0.22774	0.21145	0.23187	0.26635	0.25288	0.17837	0.30109	0.30892	0.29813	0.19346	0.26772	0.30738	0.29698	0.28987	0.31753	0.306	0.30003	0.28037	0.23174	0.29727	0.29002	0.3191	0.32074	0.29604
1079.5	0.09685	0.2799	0.29531	0.23771	0.26921	0.23954	0.26799	0.35387	0.27383	0.20599	0.27286	0.18302	0.24646	0.20915	0.22077	0.25616	0.24867	0.17966	0.30398	0.31913	0.30001	0.17438	0.25948	0.30249	0.30483	0.30213	0.30245	0.29904	0.29939	0.28081	0.22862	0.29349	0.27856	0.31691	0.30622	0.28891
1080.4	0.10183	0.29839	0.29769	0.24938	0.28649	0.22986	0.25745	0.35108	0.27287	0.19587	0.26474	0.17338	0.24696	0.23151	0.22253	0.26318	0.2602	0.19021	0.29253	0.31028	0.30548	0.17065	0.2597	0.27969	0.30886	0.31337	0.30502	0.28603	0.29686	0.28475	0.23062	0.29009	0.29122	0.31102	0.29919	0.29239
1081.3	0.11346	0.29572	0.30607	0.2632	0.29926	0.23588	0.25763	0.36582	0.29173	0.19709	0.26564	0.19125	0.26678	0.23894	0.2174	0.29499	0.27389	0.19804	0.30491	0.31033	0.31608	0.15344	0.25304	0.28182	0.30859	0.32748	0.3054	0.30211	0.31662	0.29671	0.23016	0.25453	0.30288	0.30877	0.30566	0.2908
1082.2	0.11115	0.29709	0.30099	0.25142	0.30313	0.23166	0.25008	0.37782	0.28615	0.20921	0.27833	0.20013	0.26229	0.24527	0.22839	0.31209	0.27764	0.20509	0.30874	0.3029	0.34919	0.16161	0.27009	0.29309	0.30363	0.34142	0.30409	0.3039	0.31529	0.29909	0.22159	0.24338	0.28707	0.30962	0.31821	0.29806
1083.2	0.12537	0.27614	0.28017	0.27634	0.33046	0.24125	0.23877	0.36093	0.28426	0.21032	0.28233	0.20522	0.26101	0.23736	0.21667	0.31099	0.27499	0.21358	0.31237	0.29869	0.32108	0.17509	0.27143	0.28887	0.30295	0.33399	0.28721	0.29767	0.33393	0.31512	0.21049	0.23556	0.27694	0.31777	0.3155	0.30147
1084.1	0.12368	0.27201	0.27973	0.27282	0.3057	0.23933	0.22924	0.36203	0.27867	0.21516	0.29414	0.20777	0.25077	0.23067	0.22435	0.31676	0.25583	0.21492	0.3118	0.28723	0.29633	0.18116	0.27473	0.27245	0.29376	0.30791	0.29497	0.28423	0.31768	0.3134	0.20299	0.2238	0.2653	0.30555	0.2868	0.29334
1085	0.1181	0.26501	0.27683	0.27058	0.28341	0.23619	0.24749	0.3537	0.27876	0.20991	0.29835	0.21114	0.26511	0.21815	0.22597	0.31664	0.23508	0.20761	0.31315	0.27737	0.29017	0.17131	0.27968	0.27302	0.30915	0.2907	0.29165	0.28239	0.30425	0.29484	0.1998	0.20452	0.26373	0.318	0.27607	0.28034
1085.9	0.1002	0.25202	0.26488	0.27971	0.2813	0.22162	0.23669	0.34084	0.27475	0.20185	0.30297	0.2077	0.23971	0.1913	0.23625	0.29068	0.21259	0.19828	0.29501	0.2726	0.27912	0.17704	0.27919	0.26212	0.30452	0.26667	0.29391	0.26608	0.26841	0.26574	0.20101	0.21717	0.2604	0.31434	0.2717	0.27149
1086.8	0.09298	0.24558	0.25174	0.29099	0.2765	0.24061	0.24481	0.33838	0.2713	0.18436	0.30231	0.19649	0.23156	0.1818	0.23588	0.28206	0.21365	0.20058	0.27732	0.26223	0.25106	0.1582	0.29874	0.26199	0.29106	0.24466	0.28196	0.27153	0.25428	0.25598	0.21064	0.20522	0.26951	0.29996	0.26535	0.27038
1087.8	0.069923	0.24139	0.26652	0.27612	0.24227	0.22866	0.25471	0.35163	0.2586	0.17397	0.29052	0.18072	0.23138	0.17412	0.25022	0.26399	0.20386	0.17785	0.26359	0.25823	0.26405	0.15055	0.30264	0.25178	0.27383	0.22979	0.28193	0.25831	0.23087	0.23488	0.20435	0.19046	0.25911	0.28272	0.2459	0.25446
1088.7	0.068625	0.25237	0.28561	0.27202	0.25675	0.22995	0.2562	0.34118	0.27154	0.18226	0.28442	0.18019	0.23661	0.18243	0.25069	0.26829	0.21279	0.16556	0.25821	0.2575	0.27425	0.16054	0.31025	0.2528	0.27816	0.25702	0.28558	0.25411	0.26693	0.23375	0.20109	0.19719	0.26045	0.29329	0.26445	0.24872
1089.6	0.069648	0.23361	0.25937	0.25535	0.25228	0.24078	0.24221	0.33508	0.27464	0.17725	0.26814	0.17678	0.22294	0.16602	0.2288	0.21989	0.21275	0.15322	0.24289	0.24175	0.25641	0.13907	0.2941	0.24706	0.26027	0.24469	0.26241	0.23753	0.26362	0.23968	0.18238	0.19132	0.24159	0.26321	0.24698	0.23349
1090.5	0.078462	0.23388	0.2672	0.24234	0.2737	0.27398	0.26374	0.33804	0.2689	0.17744	0.26964	0.19217	0.22918	0.17359	0.21734	0.21709	0.22549	0.15768	0.25635	0.23246	0.24547	0.1332	0.29566	0.25264	0.28489	0.23807	0.25116	0.23697	0.28282	0.26734	0.18405	0.17615	0.22403	0.27322	0.24495	0.24483
1091.5	0.072562	0.22231	0.26705	0.23433	0.26321	0.2438	0.25603	0.32324	0.26921	0.17766	0.25232	0.17246	0.21087	0.15504	0.19649	0.20955	0.2085	0.15228	0.26373	0.22951	0.23436	0.12952	0.26143	0.22396	0.27574	0.23024	0.23013	0.21502	0.27193	0.26966	0.1853	0.18256	0.20771	0.27063	0.24207	0.22024
1092.4	0.086537	0.21643	0.26762	0.23314	0.28036	0.25062	0.2476	0.32651	0.27251	0.18747	0.2666	0.17308	0.20627	0.14647	0.18995	0.20455	0.21058	0.15751	0.27956	0.22365	0.21579	0.11242	0.24765	0.20484	0.29489	0.22357	0.22521	0.22309	0.29306	0.27683	0.17351	0.195	0.21383	0.27478	0.26302	0.22276
1093.3	0.07939	0.20737	0.24838	0.23741	0.27234	0.25552	0.26291	0.34211	0.27141	0.18861	0.26418	0.18137	0.1692	0.13076	0.17054	0.19392	0.20584	0.15579	0.27235	0.21937	0.20219	0.10449	0.22627	0.19745	0.27947	0.20763	0.20064	0.22892	0.25584	0.28115	0.1899	0.19662	0.21716	0.28347	0.23607	0.23747
1094.2	0.066606	0.20846	0.25271	0.24768	0.27701	0.2344	0.25879	0.34417	0.27765	0.18886	0.27003	0.18461	0.16619	0.13749	0.17389	0.21313	0.20594	0.14681	0.27087	0.22247	0.19129	0.10613	0.21285	0.2046	0.27006	0.21261	0.19896	0.23349	0.25398	0.27737	0.18247	0.19745	0.22	0.29263	0.24439	0.25116
1095.1	0.053665	0.20618	0.23589	0.2464	0.26646	0.21989	0.25172	0.33079	0.28574	0.18404	0.26553	0.15828	0.1272	0.13381	0.16909	0.20628	0.20055	0.13985	0.25787	0.21957	0.20792	0.080416	0.19507	0.19171	0.22474	0.21647	0.19289	0.22469	0.25178	0.2681	0.16821	0.18774	0.22985	0.27266	0.22427	0.24194
1096	0.05648	0.21302	0.23652	0.25131	0.28343	0.23002	0.25453	0.34047	0.28974	0.17409	0.26074	0.16715	0.1271	0.13708	0.1712	0.20539	0.19908	0.12454	0.25823	0.21592	0.21144	0.071015	0.19294	0.19755	0.22479	0.21718	0.19854	0.22154	0.26931	0.26484	0.17705	0.19728	0.23611	0.27592	0.1984	0.26849
1097	0.053827	0.2261	0.2354	0.26856	0.29446	0.23513	0.25344	0.33897	0.3091	0.15622	0.24972	0.16533	0.10308	0.15475	0.17072	0.22061	0.20878	0.11369	0.22658	0.20999	0.20328	0.069638	0.18848	0.22271	0.21042	0.24852	0.20273	0.22317	0.26234	0.25066	0.1845	0.20756	0.23317	0.27557	0.18713	0.26374
1097.9	0.050329	0.21597	0.24606	0.25916	0.29362	0.22703	0.24274	0.30531	0.29135	0.14887	0.23272	0.13922	0.12158	0.14217	0.17443	0.20889	0.21142	0.11106	0.21275	0.20541	0.21697	0.054888	0.16342	0.21168	0.21438	0.23532	0.19781	0.21067	0.27412	0.24503	0.1609	0.19284	0.2269	0.26118	0.19591	0.23246
1098.8	0.058667	0.20994	0.2627	0.27616	0.29903	0.23924	0.25485	0.30924	0.2882	0.14792	0.23615	0.12779	0.12752	0.13065	0.17741	0.21336	0.21175	0.14066	0.21972	0.2215	0.23848	0.058533	0.16479	0.19634	0.21765	0.22992	0.19543	0.20805	0.27798	0.24567	0.17275	0.19049	0.23806	0.25637	0.1909	0.22223
1099.7	0.058127	0.21752	0.26503	0.29439	0.27339	0.23323	0.23691	0.31518	0.27565	0.13938	0.23176	0.12195	0.14635	0.12063	0.17438	0.20868	0.19469	0.14046	0.21537	0.2273	0.22105	0.062276	0.18742	0.19619	0.23691	0.22606	0.19125	0.20463	0.2508	0.24105	0.16567	0.20413	0.22143	0.25752	0.19751	0.22659
1100.6	0.067629	0.227	0.27416	0.28339	0.27002	0.21658	0.24487	0.30188	0.26621	0.14029	0.24237	0.11431	0.15891	0.11993	0.17159	0.20615	0.19564	0.14108	0.21656	0.24979	0.22172	0.064109	0.19539	0.19096	0.24751	0.22507	0.18691	0.19169	0.23639	0.24604	0.14072	0.20324	0.20056	0.25609	0.21123	0.20168
1101.6	0.05977	0.23339	0.28302	0.27099	0.2428	0.22312	0.25243	0.29714	0.26377	0.15755	0.23212	0.1324	0.17199	0.11172	0.17228	0.19267	0.18712	0.15398	0.24355	0.26168	0.24363	0.076652	0.20351	0.17324	0.24471	0.19286	0.18622	0.18462	0.22076	0.24532	0.15052	0.20217	0.21001	0.25555	0.21073	0.20969
1102.5	0.065982	0.23315	0.28323	0.27624	0.23444	0.22778	0.26369	0.32712	0.27327	0.16234	0.24409	0.14363	0.15874	0.10775	0.17398	0.19371	0.16974	0.15979	0.24795	0.25987	0.23263	0.093498	0.22634	0.1743	0.22489	0.183	0.19511	0.18266	0.20552	0.2398	0.17176	0.22551	0.2167	0.27163	0.21376	0.22112
1103.4	0.067802	0.2361	0.27345	0.24178	0.23612	0.23074	0.26037	0.31937	0.26505	0.18808	0.25233	0.15959	0.1489	0.1161	0.17951	0.18758	0.17469	0.13693	0.24899	0.23727	0.20317	0.10332	0.24478	0.18793	0.22336	0.18052	0.18993	0.19122	0.22943	0.23721	0.16796	0.20743	0.20512	0.28504	0.22433	0.22969
1104.3	0.07775	0.23578	0.28841	0.22347	0.24773	0.24638	0.26995	0.31925	0.26738	0.1924	0.25707	0.16319	0.15805	0.11811	0.18128	0.18391	0.19952	0.13156	0.24633	0.25138	0.21363	0.11358	0.23926	0.1908	0.21506	0.18808	0.2054	0.19449	0.25398	0.23866	0.17648	0.21733	0.22037	0.28975	0.23589	0.23887
1105.2	0.073961	0.22797	0.27604	0.23701	0.24055	0.25671	0.26876	0.33465	0.27166	0.19432	0.25284	0.17275	0.13699	0.12636	0.18101	0.18683	0.21146	0.13755	0.23733	0.23803	0.21704	0.12375	0.25408	0.18015	0.19992	0.18838	0.20671	0.20773	0.25418	0.23491	0.1797	0.21365	0.23511	0.31262	0.22008	0.25002
1106.1	0.076042	0.22955	0.25966	0.23451	0.23644	0.24471	0.26362	0.31918	0.24659	0.18594	0.26797	0.16547	0.14432	0.13001	0.18706	0.18444	0.21112	0.13919	0.22349	0.23167	0.2084	0.13038	0.25243	0.18675	0.21615	0.19857	0.20673	0.21796	0.26105	0.25019	0.15609	0.19666	0.21832	0.31142	0.20621	0.25015
1107.1	0.085992	0.24652	0.25284	0.2409	0.24654	0.26432	0.25655	0.31246	0.25902	0.189	0.27341	0.18122	0.16018	0.14152	0.20248	0.20382	0.23035	0.1354	0.23446	0.23807	0.22353	0.12129	0.26507	0.21388	0.24451	0.2183	0.22673	0.23585	0.27781	0.27682	0.15413	0.19543	0.21596	0.30372	0.20114	0.27544
1108	0.078375	0.23272	0.24756	0.25076	0.24761	0.25293	0.25789	0.29815	0.25215	0.15748	0.25303	0.16787	0.1561	0.13734	0.1831	0.21062	0.2299	0.12944	0.24302	0.24325	0.23145	0.11053	0.24508	0.19843	0.24597	0.21012	0.22775	0.23496	0.25781	0.28894	0.16505	0.20014	0.20852	0.29953	0.18374	0.27764
1108.9	0.080915	0.22086	0.2422	0.2407	0.25681	0.23356	0.26368	0.28779	0.25848	0.16909	0.24983	0.16239	0.15144	0.15534	0.17559	0.21573	0.22304	0.12723	0.24456	0.22921	0.22773	0.12056	0.24491	0.20193	0.26458	0.20438	0.21271	0.23599	0.26869	0.29291	0.18768	0.19793	0.19678	0.29088	0.18205	0.2722
1109.8	0.091553	0.21342	0.25604	0.23562	0.27568	0.26097	0.26481	0.28838	0.28453	0.18512	0.26374	0.1747	0.17699	0.15451	0.18898	0.22532	0.22302	0.13717	0.25218	0.23889	0.23874	0.13199	0.24975	0.22189	0.28078	0.21021	0.21632	0.24688	0.27919	0.31191	0.20225	0.2051	0.22249	0.29203	0.21061	0.29003
1110.7	0.094008	0.20144	0.25324	0.23969	0.28606	0.24464	0.28345	0.29192	0.28827	0.18325	0.24979	0.17916	0.18585	0.15651	0.17792	0.24603	0.23062	0.13515	0.2591	0.23442	0.23952	0.11273	0.24936	0.2383	0.26538	0.20984	0.2125	0.24178	0.28318	0.3003	0.21789	0.20901	0.23272	0.28957	0.22451	0.29414
1111.6	0.090341	0.18378	0.26989	0.24587	0.29632	0.20849	0.28368	0.28107	0.27759	0.16915	0.25207	0.18226	0.18004	0.16954	0.17003	0.25075	0.24065	0.13623	0.26187	0.23859	0.23772	0.10217	0.25988	0.22894	0.25775	0.20928	0.21791	0.24142	0.28241	0.28022	0.20998	0.19973	0.2239	0.29681	0.24082	0.29922
1112.6	0.11567	0.20928	0.29553	0.26288	0.30943	0.22696	0.28947	0.30022	0.30188	0.19199	0.26278	0.21846	0.20852	0.18219	0.20838	0.27242	0.25497	0.15935	0.27825	0.25248	0.26549	0.13182	0.28681	0.26622	0.28381	0.23113	0.2481	0.26479	0.3019	0.28253	0.21541	0.21791	0.24505	0.3151	0.25445	0.32792
1113.5	0.10215	0.20271	0.3013	0.28196	0.30967	0.22524	0.27294	0.31161	0.30402	0.18462	0.24662	0.2281	0.20713	0.15912	0.22594	0.28896	0.24183	0.1773	0.28369	0.26396	0.26503	0.13485	0.28395	0.27079	0.26443	0.23087	0.26354	0.26518	0.28023	0.26779	0.20848	0.21786	0.24258	0.32955	0.25315	0.33074
1114.4	0.098096	0.21848	0.30465	0.29987	0.31787	0.19693	0.2672	0.3191	0.30046	0.18224	0.24583	0.22086	0.21221	0.1734	0.22476	0.30904	0.24684	0.18361	0.28138	0.27429	0.26617	0.1386	0.27359	0.28767	0.2681	0.25079	0.28167	0.27274	0.27785	0.25438	0.22017	0.24169	0.23119	0.32527	0.26363	0.33991
1115.3	0.1076	0.24065	0.31585	0.31439	0.33731	0.22114	0.25684	0.32627	0.30957	0.20431	0.28531	0.23555	0.24769	0.1862	0.24537	0.3157	0.27006	0.20621	0.28445	0.29537	0.28118	0.18327	0.30351	0.31031	0.28736	0.27974	0.30469	0.2891	0.29972	0.28814	0.22874	0.26497	0.24168	0.35218	0.29152	0.37392
1116.2	0.10483	0.25028	0.30433	0.3244	0.34002	0.23546	0.27534	0.34551	0.33492	0.2164	0.27729	0.22548	0.26701	0.18948	0.2526	0.33537	0.28033	0.21458	0.31398	0.30488	0.29335	0.21002	0.32031	0.33585	0.30835	0.28283	0.30612	0.30532	0.30298	0.30511	0.25347	0.27975	0.28073	0.34701	0.29686	0.3732
1117.1	0.097699	0.26424	0.31433	0.35185	0.34143	0.23979	0.30456	0.3877	0.33979	0.23441	0.30198	0.22534	0.28833	0.22768	0.27525	0.3713	0.2845	0.23344	0.34459	0.32935	0.31629	0.23203	0.35171	0.35051	0.3284	0.29954	0.32914	0.32917	0.30769	0.32502	0.29806	0.31649	0.30874	0.36904	0.32777	0.38072
1118	0.1134	0.28533	0.31985	0.35259	0.34498	0.2589	0.31966	0.38164	0.35721	0.24713	0.32506	0.23411	0.30358	0.25269	0.29032	0.40753	0.31301	0.24394	0.36883	0.32753	0.35793	0.24961	0.36872	0.38602	0.36521	0.31419	0.35824	0.36187	0.33451	0.36335	0.33347	0.33414	0.35063	0.41108	0.33542	0.39339
1119	0.11452	0.30672	0.34213	0.36206	0.34486	0.29779	0.33415	0.38705	0.36789	0.27604	0.34655	0.25044	0.34049	0.28063	0.3281	0.40941	0.3484	0.27513	0.39494	0.33975	0.38741	0.2939	0.4248	0.42822	0.38806	0.33905	0.40769	0.38676	0.38872	0.40029	0.35132	0.3495	0.38887	0.44792	0.36577	0.421
1119.9	0.11455	0.31252	0.363	0.37506	0.35879	0.32601	0.35204	0.40713	0.38709	0.28933	0.34575	0.26483	0.3287	0.30094	0.34978	0.43282	0.36267	0.30478	0.4303	0.36145	0.40487	0.29481	0.46116	0.4468	0.41268	0.37476	0.44961	0.40256	0.42667	0.42188	0.37724	0.37318	0.41689	0.48298	0.39885	0.43198
1120.8	0.12257	0.32129	0.35815	0.3773	0.35773	0.33622	0.34345	0.39994	0.38519	0.30928	0.35607	0.26507	0.35775	0.31765	0.37226	0.43489	0.37499	0.3376	0.42942	0.37983	0.41759	0.32161	0.46978	0.46934	0.44178	0.39262	0.47942	0.39932	0.47034	0.45244	0.3958	0.39556	0.42874	0.51813	0.41912	0.45024
1121.7	0.13933	0.32811	0.36608	0.37879	0.38545	0.37019	0.36443	0.40333	0.40658	0.32499	0.38455	0.28098	0.38494	0.34272	0.38847	0.44498	0.42166	0.36829	0.45124	0.41102	0.43855	0.35924	0.5064	0.4978	0.4633	0.43275	0.52205	0.42484	0.52354	0.48479	0.42896	0.43139	0.44984	0.54959	0.47269	0.50692
1122.6	0.15733	0.33939	0.39427	0.40028	0.41925	0.39849	0.39198	0.42834	0.41171	0.34618	0.40998	0.30191	0.42224	0.38326	0.42694	0.44815	0.45591	0.3949	0.4822	0.45078	0.45013	0.39513	0.5524	0.51936	0.49147	0.4708	0.55949	0.42629	0.57834	0.50935	0.44337	0.47062	0.47311	0.55478	0.52941	0.54451
1123.5	0.17401	0.33431	0.38066	0.40116	0.43424	0.41607	0.40486	0.44218	0.41952	0.32991	0.41382	0.31393	0.43394	0.39938	0.43256	0.48881	0.47539	0.39451	0.49141	0.47178	0.47254	0.39371	0.54858	0.51869	0.50985	0.47318	0.56782	0.45914	0.58665	0.53542	0.46113	0.50049	0.4817	0.55805	0.53857	0.55468
1124.5	0.19615	0.33914	0.3856	0.4028	0.44402	0.42178	0.42785	0.46113	0.43185	0.31905	0.43344	0.32253	0.46429	0.436	0.46538	0.50406	0.50561	0.41848	0.51175	0.49309	0.50786	0.41915	0.55585	0.54886	0.52959	0.46261	0.59226	0.47664	0.61551	0.55983	0.50172	0.52962	0.51728	0.56633	0.55716	0.58543
1125.4	0.21976	0.36589	0.42989	0.41786	0.47262	0.43962	0.45606	0.51113	0.45427	0.32802	0.4796	0.35619	0.50558	0.49456	0.49547	0.55864	0.52642	0.43287	0.56685	0.52565	0.55208	0.45493	0.59302	0.57951	0.54544	0.51727	0.6335	0.51912	0.63572	0.58705	0.53811	0.56309	0.55718	0.59972	0.6209	0.62301
1126.3	0.22085	0.3854	0.4407	0.41893	0.46847	0.44311	0.44855	0.516	0.46557	0.31962	0.4731	0.36221	0.50309	0.51185	0.50373	0.58216	0.53408	0.43391	0.57023	0.53174	0.58786	0.44903	0.59519	0.61095	0.54533	0.54843	0.65162	0.5199	0.64991	0.6123	0.5416	0.57135	0.58626	0.60632	0.62871	0.62278
1127.2	0.23965	0.41166	0.43176	0.43055	0.46071	0.4511	0.46664	0.54926	0.48121	0.32615	0.4872	0.39107	0.52434	0.53413	0.51018	0.60363	0.54596	0.46357	0.58553	0.55141	0.61662	0.46986	0.6178	0.638	0.54721	0.59624	0.68878	0.54557	0.65196	0.65749	0.56671	0.58353	0.61183	0.62833	0.65022	0.65717
1128.1	0.26157	0.43901	0.43927	0.43894	0.47942	0.42774	0.45417	0.56915	0.49056	0.353	0.50665	0.39849	0.53706	0.55404	0.52542	0.6186	0.54505	0.48707	0.61621	0.55165	0.62029	0.50837	0.64371	0.66007	0.56261	0.64376	0.70202	0.55758	0.68398	0.66801	0.60726	0.59323	0.64097	0.65737	0.67287	0.68928
1129	0.304	0.46168	0.45685	0.46333	0.48587	0.43908	0.45703	0.58312	0.49747	0.37283	0.50941	0.42324	0.5681	0.56052	0.51687	0.65499	0.55434	0.50168	0.63616	0.56085	0.64087	0.55636	0.67907	0.68247	0.59433	0.6861	0.72792	0.58828	0.69424	0.69526	0.60459	0.61412	0.6555	0.67508	0.69024	0.72455
1129.9	0.31454	0.46059	0.43422	0.44564	0.48827	0.45713	0.46237	0.57278	0.48256	0.37661	0.50549	0.41806	0.5507	0.54099	0.51117	0.64322	0.5589	0.53041	0.617	0.55455	0.63487	0.54962	0.67719	0.67392	0.59135	0.67386	0.72222	0.59974	0.72952	0.72113	0.61138	0.62599	0.63916	0.67265	0.67649	0.72659
1130.9	0.34815	0.46837	0.42745	0.45441	0.49578	0.4461	0.47267	0.56311	0.47752	0.39653	0.51132	0.41788	0.57459	0.55609	0.50732	0.64377	0.55229	0.53384	0.64372	0.55657	0.62727	0.58532	0.67764	0.65265	0.60184	0.67879	0.73795	0.60859	0.7456	0.72865	0.62703	0.62658	0.63983	0.6884	0.69052	0.72078
1131.8	0.37772	0.47075	0.42631	0.44841	0.5086	0.45935	0.47123	0.56478	0.48029	0.39539	0.52541	0.41784	0.57844	0.56482	0.50597	0.66346	0.55717	0.53269	0.65131	0.5658	0.6342	0.59088	0.69198	0.65761	0.62064	0.65725	0.73958	0.62583	0.76728	0.73248	0.64285	0.65436	0.65096	0.69239	0.71511	0.71752
1132.7	0.40822	0.48607	0.43329	0.45255	0.5164	0.46963	0.49565	0.57229	0.46604	0.39638	0.54332	0.43688	0.58377	0.57518	0.51584	0.6585	0.56177	0.52754	0.66142	0.57767	0.64451	0.58018	0.73146	0.66793	0.62402	0.66688	0.73872	0.62478	0.78832	0.74463	0.64512	0.6711	0.64744	0.6889	0.74167	0.72065
1133.6	0.41738	0.49424	0.42846	0.44526	0.51615	0.47103	0.51127	0.58208	0.48178	0.41121	0.52856	0.4283	0.58288	0.60312	0.52166	0.6602	0.55795	0.52476	0.66664	0.58426	0.66346	0.5651	0.71688	0.66111	0.60555	0.68069	0.72526	0.63313	0.80578	0.75036	0.68055	0.68272	0.64938	0.70966	0.7333	0.7135
1134.5	0.46158	0.50324	0.45285	0.46027	0.53114	0.48228	0.51469	0.57945	0.49653	0.42599	0.52168	0.456	0.61283	0.63769	0.55149	0.65982	0.57214	0.52571	0.69011	0.59468	0.66995	0.58606	0.72088	0.68452	0.61668	0.70923	0.73957	0.64139	0.80467	0.76015	0.70001	0.69332	0.65573	0.72734	0.76002	0.72372
1135.4	0.49812	0.51884	0.46273	0.46959	0.54013	0.5107	0.53101	0.61298	0.51259	0.42634	0.53552	0.48737	0.60844	0.64489	0.57435	0.67227	0.57919	0.54911	0.68713	0.60159	0.70078	0.57907	0.74756	0.70696	0.61673	0.73024	0.74262	0.64664	0.80838	0.75454	0.72282	0.71102	0.67169	0.72816	0.75373	0.74954
1136.3	0.5109	0.52604	0.46098	0.47066	0.53561	0.48955	0.52497	0.60241	0.50563	0.429	0.51831	0.47784	0.6005	0.63018	0.57093	0.65976	0.57265	0.53713	0.67663	0.58728	0.66937	0.58235	0.72683	0.69534	0.59376	0.73663	0.7151	0.65242	0.79402	0.73214	0.71781	0.69168	0.66279	0.72313	0.72046	0.7742
1137.2	0.54827	0.5178	0.46934	0.47994	0.52662	0.51061	0.55097	0.59583	0.53207	0.43251	0.51679	0.4881	0.61084	0.62341	0.57947	0.67067	0.57438	0.56134	0.68211	0.59563	0.67657	0.59922	0.70935	0.70525	0.59289	0.7188	0.74867	0.6528	0.785	0.73902	0.71655	0.68382	0.6624	0.74897	0.72406	0.78133
1138.1	0.56109	0.51563	0.45121	0.46063	0.52044	0.46684	0.53304	0.55605	0.49887	0.40993	0.50987	0.48626	0.5833	0.58161	0.5692	0.63928	0.55958	0.53485	0.67112	0.56372	0.65843	0.58876	0.6831	0.68743	0.57757	0.70523	0.72975	0.63972	0.76535	0.70777	0.70102	0.6527	0.64593	0.71501	0.71143	0.76531
1139.1	0.58629	0.52377	0.44426	0.46728	0.50778	0.46047	0.54294	0.56916	0.50352	0.39023	0.52171	0.47858	0.56132	0.56481	0.55077	0.64915	0.55027	0.52767	0.68238	0.56671	0.66154	0.58431	0.6905	0.67347	0.56269	0.6814	0.72089	0.62874	0.75094	0.68932	0.70063	0.64951	0.6487	0.70544	0.68688	0.77652
1140	0.60632	0.50866	0.41958	0.43954	0.50751	0.43505	0.51929	0.53737	0.4725	0.37438	0.50167	0.45896	0.5614	0.54009	0.52983	0.63536	0.53863	0.521	0.66458	0.54802	0.61223	0.5664	0.66084	0.65551	0.55924	0.62329	0.68377	0.61205	0.73804	0.69838	0.65262	0.63147	0.62415	0.68502	0.68527	0.75971
1140.9	0.63734	0.5196	0.42425	0.43177	0.51627	0.42511	0.52419	0.52006	0.46732	0.37749	0.51394	0.46664	0.55309	0.54629	0.53039	0.6166	0.52672	0.52111	0.65389	0.5305	0.63097	0.55529	0.66076	0.64827	0.55899	0.61832	0.67832	0.59327	0.73836	0.6943	0.62791	0.62698	0.60627	0.67524	0.68097	0.7279
1141.8	0.63938	0.51794	0.40298	0.4125	0.50118	0.40789	0.48217	0.49998	0.43236	0.35518	0.47708	0.43697	0.52345	0.52358	0.50145	0.59397	0.51953	0.47149	0.61666	0.49926	0.59718	0.53352	0.60708	0.61493	0.52786	0.58985	0.62182	0.56619	0.7105	0.6601	0.59797	0.59937	0.57647	0.64026	0.64359	0.70381
1142.7	0.66998	0.5323	0.41442	0.41307	0.4998	0.42576	0.47371	0.51502	0.43653	0.36353	0.48071	0.4357	0.52886	0.53748	0.50858	0.58138	0.50345	0.46435	0.59787	0.49879	0.57453	0.54235	0.59187	0.60173	0.52104	0.57002	0.62042	0.54212	0.69635	0.66083	0.5669	0.59707	0.55051	0.6383	0.64175	0.68839
1143.6	0.67987	0.53591	0.40374	0.39144	0.49897	0.41525	0.43463	0.48915	0.41653	0.36518	0.46274	0.41498	0.5209	0.53148	0.48999	0.55906	0.47275	0.43602	0.55609	0.46509	0.5615	0.53407	0.56066	0.55992	0.4944	0.54914	0.59893	0.5266	0.67627	0.64215	0.52763	0.56811	0.53603	0.63222	0.62226	0.63953
1144.5	0.69736	0.54672	0.41185	0.40327	0.49196	0.42082	0.43604	0.49719	0.43014	0.36283	0.48435	0.4108	0.50714	0.52892	0.50201	0.53837	0.46605	0.41988	0.55609	0.46778	0.57287	0.53431	0.55619	0.53968	0.48075	0.56178	0.59684	0.52442	0.68024	0.62921	0.54533	0.57165	0.52659	0.6394	0.61422	0.62626
1145.5	0.70985	0.54761	0.41079	0.39026	0.47643	0.43554	0.41173	0.50406	0.42272	0.34433	0.46239	0.39635	0.51883	0.49326	0.48015	0.51187	0.4536	0.40567	0.53617	0.45995	0.5574	0.51217	0.53524	0.52852	0.46231	0.54205	0.56877	0.51271	0.6655	0.62828	0.52694	0.55094	0.50777	0.63263	0.59563	0.59801
1146.4	0.72391	0.5511	0.40727	0.36726	0.46358	0.41693	0.40783	0.50142	0.41797	0.3301	0.45045	0.40638	0.52626	0.47104	0.47541	0.48388	0.42924	0.40251	0.52703	0.45561	0.559	0.47356	0.52855	0.50507	0.45856	0.51887	0.5486	0.49702	0.64752	0.614	0.50974	0.54943	0.50847	0.60244	0.56274	0.5676
1147.3	0.71713	0.54608	0.38785	0.36148	0.44486	0.40576	0.39123	0.46716	0.39753	0.31203	0.44365	0.37405	0.50503	0.45382	0.44652	0.47782	0.42219	0.39299	0.49906	0.44417	0.51053	0.43004	0.51173	0.4708	0.43083	0.4826	0.51242	0.48515	0.62381	0.58441	0.49455	0.5197	0.49513	0.57704	0.5258	0.5316
1148.2	0.71429	0.54713	0.36903	0.34827	0.43912	0.38592	0.40676	0.45901	0.39369	0.29773	0.42727	0.38995	0.49909	0.41324	0.4266	0.44338	0.41581	0.3742	0.4921	0.4296	0.4714	0.38513	0.48893	0.46544	0.42291	0.45924	0.475	0.45752	0.6103	0.5513	0.49502	0.50772	0.46131	0.53741	0.5086	0.53833
1149.1	0.69336	0.53722	0.35052	0.32687	0.41226	0.35052	0.373	0.42677	0.35915	0.28243	0.38377	0.36833	0.49037	0.37187	0.38024	0.41963	0.38471	0.34622	0.45602	0.39829	0.42373	0.35753	0.44635	0.43285	0.39381	0.41876	0.44073	0.42486	0.56007	0.50786	0.43677	0.45733	0.41659	0.50654	0.46136	0.50721
1150	0.66942	0.5269	0.30591	0.32668	0.40324	0.31551	0.35255	0.40103	0.34018	0.26363	0.36422	0.35763	0.44623	0.37452	0.35583	0.4024	0.3818	0.31412	0.43023	0.3794	0.38535	0.33697	0.40569	0.38984	0.37858	0.38087	0.41704	0.41256	0.53384	0.45415	0.40178	0.41941	0.3962	0.48185	0.42457	0.4812
1150.9	0.63862	0.52535	0.28859	0.34765	0.40159	0.31141	0.35017	0.38076	0.3314	0.25949	0.36229	0.33138	0.4402	0.37111	0.32965	0.39934	0.36698	0.30099	0.43074	0.36482	0.34428	0.33845	0.39311	0.3662	0.37698	0.37992	0.41569	0.40907	0.50945	0.43777	0.38845	0.39217	0.37886	0.47923	0.41859	0.47704
1151.8	0.616	0.50885	0.2832	0.34318	0.38788	0.29824	0.33534	0.37817	0.3207	0.24294	0.35425	0.34285	0.4185	0.32705	0.31304	0.36362	0.35527	0.27591	0.4102	0.35127	0.34297	0.32593	0.37371	0.3614	0.37831	0.3688	0.40592	0.39523	0.49222	0.41702	0.37122	0.37336	0.34614	0.46757	0.40333	0.47901
1152.7	0.58884	0.50089	0.28411	0.35309	0.37191	0.28686	0.30711	0.3837	0.30814	0.22888	0.35099	0.33663	0.40453	0.32142	0.30368	0.34555	0.34666	0.25553	0.38323	0.34095	0.33034	0.31175	0.36878	0.34979	0.38088	0.37827	0.41305	0.39962	0.48844	0.41078	0.32731	0.36472	0.33668	0.44701	0.38714	0.45317
1153.6	0.54244	0.48618	0.26976	0.33604	0.36889	0.27765	0.27907	0.37411	0.30624	0.20473	0.33975	0.311	0.37204	0.30147	0.28665	0.30313	0.33717	0.2202	0.35621	0.32009	0.30465	0.25704	0.33715	0.33432	0.36817	0.37253	0.38754	0.36482	0.48438	0.39319	0.30696	0.36164	0.33269	0.41719	0.36851	0.41507
1154.5	0.51105	0.46559	0.29755	0.3168	0.34857	0.28031	0.29244	0.36425	0.30279	0.20546	0.33832	0.30671	0.36267	0.28671	0.29086	0.29302	0.3153	0.21444	0.36692	0.31338	0.28499	0.23498	0.32597	0.33423	0.35695	0.35917	0.38212	0.34217	0.4878	0.39816	0.32732	0.35664	0.32644	0.40929	0.37112	0.40716
1155.4	0.47521	0.43952	0.29969	0.28769	0.33341	0.25079	0.27756	0.35942	0.30149	0.19543	0.33261	0.29668	0.3312	0.26617	0.27012	0.27089	0.29718	0.19925	0.32928	0.29964	0.28051	0.20495	0.32057	0.33018	0.33465	0.3401	0.34994	0.33788	0.49492	0.38386	0.30287	0.34774	0.31506	0.38117	0.34699	0.38647
1156.4	0.44344	0.41829	0.29049	0.26217	0.33302	0.24377	0.27489	0.38123	0.30111	0.1994	0.31876	0.29881	0.33033	0.25016	0.26224	0.28778	0.2825	0.1806	0.34509	0.29207	0.27693	0.18272	0.32234	0.30567	0.31909	0.32258	0.34489	0.3336	0.51501	0.36849	0.29618	0.34398	0.32441	0.37473	0.33764	0.36648
1157.3	0.39651	0.38592	0.27184	0.23742	0.3018	0.22785	0.25683	0.34352	0.28559	0.19514	0.30457	0.27741	0.29484	0.2189	0.25518	0.28127	0.25501	0.1779	0.31077	0.26546	0.25639	0.16451	0.28343	0.30479	0.29583	0.27715	0.32797	0.30957	0.47807	0.35027	0.29032	0.31639	0.31943	0.37387	0.31286	0.34349
1158.2	0.375	0.36091	0.27116	0.24492	0.29055	0.22262	0.26408	0.33896	0.27266	0.20463	0.31954	0.29825	0.29018	0.21157	0.24898	0.28609	0.26246	0.17771	0.31081	0.26044	0.24459	0.17121	0.29265	0.31319	0.28992	0.24841	0.32318	0.33869	0.46902	0.3434	0.28704	0.29441	0.31077	0.36697	0.31385	0.36321
1159.1	0.34079	0.34273	0.25724	0.24209	0.28812	0.2285	0.24946	0.34463	0.25467	0.18525	0.31895	0.29603	0.28352	0.20281	0.23927	0.28128	0.25866	0.18549	0.29519	0.2573	0.23719	0.1631	0.30213	0.30915	0.29097	0.24457	0.33615	0.33118	0.46105	0.35144	0.25696	0.29303	0.2967	0.34814	0.31295	0.36234
1160	0.32064	0.32095	0.25176	0.24389	0.28351	0.22872	0.26081	0.32535	0.24488	0.18027	0.30959	0.29968	0.26995	0.19177	0.23919	0.26782	0.25955	0.18356	0.31754	0.25962	0.21463	0.1638	0.27954	0.30478	0.30026	0.23479	0.35202	0.32056	0.44112	0.33722	0.27196	0.27822	0.28454	0.36157	0.31579	0.34155
1160.9	0.29558	0.31234	0.22509	0.23551	0.26961	0.2234	0.24296	0.29105	0.2376	0.1703	0.29948	0.28392	0.24459	0.18375	0.22289	0.24019	0.25932	0.19357	0.2854	0.25254	0.20195	0.15159	0.25731	0.30098	0.28465	0.24563	0.33129	0.30659	0.39968	0.3347	0.25195	0.27799	0.2998	0.3434	0.32248	0.31953
1161.8	0.28213	0.28995	0.21981	0.22788	0.26249	0.23778	0.23048	0.29923	0.23566	0.17308	0.28821	0.27858	0.23818	0.16428	0.20187	0.22296	0.26716	0.19261	0.29263	0.27868	0.19695	0.14838	0.2752	0.26777	0.27907	0.24228	0.33396	0.30956	0.41479	0.3365	0.24868	0.28845	0.29723	0.34856	0.33164	0.31266
1162.7	0.27912	0.28949	0.21551	0.21762	0.26337	0.24414	0.25747	0.28911	0.25147	0.1753	0.28354	0.27452	0.24241	0.15763	0.19898	0.2283	0.25701	0.20837	0.29467	0.27741	0.21745	0.13486	0.27446	0.25465	0.28058	0.25452	0.34909	0.2932	0.40916	0.33678	0.26056	0.30254	0.31251	0.36468	0.34098	0.30606
1163.6	0.27276	0.27542	0.20617	0.21777	0.26599	0.20901	0.24868	0.26952	0.25494	0.18119	0.26613	0.27263	0.24425	0.14903	0.19152	0.21605	0.24317	0.18176	0.29389	0.26777	0.21476	0.12722	0.25373	0.23632	0.25663	0.24965	0.3412	0.28862	0.38779	0.30583	0.25668	0.30883	0.32526	0.36924	0.34035	0.30796
1164.5	0.28453	0.28422	0.21456	0.22876	0.26504	0.22086	0.22719	0.28053	0.27112	0.19823	0.28899	0.28536	0.2494	0.16608	0.20395	0.2297	0.23883	0.19348	0.28985	0.2683	0.22923	0.14171	0.28593	0.23597	0.24586	0.27308	0.34015	0.29247	0.38349	0.33196	0.233	0.31593	0.34306	0.38261	0.36445	0.34957
1165.4	0.28072	0.2761	0.23097	0.23195	0.26433	0.22108	0.22129	0.26552	0.27542	0.19213	0.28964	0.2976	0.24659	0.16383	0.21403	0.22074	0.2352	0.18166	0.30253	0.26067	0.21738	0.13619	0.29308	0.24788	0.23225	0.25819	0.35815	0.28584	0.3632	0.3322	0.22025	0.29507	0.32466	0.40797	0.36337	0.37038
1166.4	0.2941	0.27919	0.24812	0.23647	0.27922	0.21341	0.23974	0.27007	0.29231	0.18479	0.29985	0.30891	0.24873	0.18346	0.22182	0.23183	0.24884	0.18706	0.31057	0.25734	0.24224	0.14551	0.2956	0.27271	0.23742	0.26652	0.35717	0.28227	0.3539	0.3404	0.21706	0.26674	0.33222	0.41156	0.36723	0.39987
1167.3	0.29704	0.28178	0.23843	0.22904	0.26945	0.21612	0.22302	0.25493	0.28371	0.16315	0.26683	0.30526	0.22968	0.1913	0.2215	0.22531	0.23748	0.17608	0.29462	0.26113	0.2292	0.14617	0.28722	0.26566	0.22946	0.27711	0.35509	0.28357	0.34319	0.32849	0.21387	0.24857	0.33793	0.39404	0.34445	0.38951
1168.2	0.31873	0.30533	0.23666	0.23555	0.25257	0.22889	0.23074	0.24934	0.28491	0.16557	0.26806	0.29288	0.24007	0.16813	0.2264	0.23143	0.24263	0.18687	0.28526	0.25775	0.21896	0.13059	0.29923	0.27875	0.24913	0.27332	0.35401	0.29153	0.3404	0.33575	0.19647	0.22515	0.32382	0.39361	0.33604	0.38453
1169.1	0.32957	0.30057	0.21134	0.21638	0.24016	0.22838	0.22535	0.24802	0.26688	0.16322	0.25037	0.28572	0.22478	0.1537	0.20182	0.21976	0.23949	0.15984	0.26557	0.25349	0.22405	0.098337	0.2699	0.27563	0.23869	0.25116	0.32758	0.27841	0.32669	0.31164	0.17759	0.22714	0.29709	0.38364	0.31464	0.36576
1170	0.34962	0.30964	0.20426	0.20428	0.23596	0.24573	0.24021	0.27424	0.26222	0.1712	0.26577	0.28114	0.21149	0.16785	0.21068	0.20099	0.23187	0.1685	0.26986	0.26746	0.23591	0.10744	0.28403	0.28033	0.25339	0.25601	0.31435	0.26055	0.33062	0.30422	0.18694	0.2265	0.29285	0.37462	0.31359	0.36189
1170.9	0.36376	0.32019	0.20554	0.20209	0.23474	0.23937	0.2572	0.26628	0.25422	0.16959	0.25895	0.25895	0.20952	0.1689	0.2065	0.19404	0.21344	0.15779	0.27005	0.25936	0.21791	0.096756	0.26176	0.2499	0.25048	0.2493	0.30567	0.25895	0.31245	0.27837	0.20307	0.2453	0.29398	0.36704	0.29512	0.32896
1171.8	0.38363	0.30448	0.21	0.21184	0.24166	0.20647	0.24438	0.27802	0.23439	0.18303	0.27012	0.25393	0.19831	0.15906	0.20923	0.19005	0.22411	0.13569	0.26065	0.25318	0.21727	0.08762	0.24508	0.24153	0.25147	0.21028	0.28355	0.24894	0.30187	0.26726	0.17871	0.24901	0.26705	0.37503	0.30294	0.32526
1172.7	0.38637	0.30127	0.19958	0.19978	0.25628	0.20761	0.22301	0.29486	0.23053	0.18241	0.27095	0.24492	0.18513	0.16451	0.2028	0.19246	0.22366	0.12274	0.25872	0.25741	0.22916	0.083552	0.21812	0.21092	0.24399	0.21865	0.24846	0.23594	0.29813	0.25997	0.18495	0.26467	0.27024	0.36433	0.2875	0.3153
1173.6	0.39403	0.30153	0.21229	0.18692	0.26792	0.2043	0.20923	0.28852	0.22981	0.1587	0.25376	0.2321	0.19215	0.15113	0.21087	0.1755	0.23148	0.1291	0.25976	0.2442	0.20309	0.065966	0.19895	0.18041	0.24036	0.20644	0.26189	0.21708	0.29343	0.25859	0.17579	0.25486	0.27546	0.34694	0.2773	0.28846
1174.5	0.39731	0.29055	0.2142	0.18592	0.2762	0.18252	0.1992	0.27383	0.23471	0.15174	0.23636	0.20956	0.21072	0.13565	0.18746	0.17479	0.22952	0.11145	0.24147	0.23184	0.18507	0.036918	0.17643	0.154	0.21712	0.18849	0.24133	0.21381	0.28587	0.25904	0.15735	0.26241	0.27566	0.32745	0.25698	0.28136
1175.4	0.4071	0.2812	0.20148	0.19395	0.27553	0.19037	0.18002	0.25946	0.21922	0.14324	0.24101	0.20819	0.21937	0.13455	0.18184	0.16991	0.2279	0.095743	0.22289	0.21884	0.17667	0.035219	0.18134	0.13976	0.19901	0.1937	0.21135	0.20346	0.27078	0.25482	0.12218	0.25244	0.2552	0.30104	0.25131	0.28026
1176.3	0.42464	0.29122	0.20153	0.17035	0.27503	0.20407	0.17672	0.24832	0.2342	0.14213	0.24459	0.19394	0.23876	0.11914	0.16994	0.15649	0.21036	0.096676	0.22676	0.20484	0.16728	0.025737	0.1867	0.14771	0.18287	0.20243	0.20566	0.19575	0.26415	0.253	0.1211	0.2348	0.24608	0.27566	0.2277	0.26488
1177.2	0.43999	0.2736	0.21232	0.18174	0.25427	0.19026	0.20055	0.23584	0.24379	0.13591	0.24675	0.20219	0.24152	0.11282	0.16293	0.13865	0.20292	0.093691	0.24922	0.19173	0.15341	0.024486	0.19445	0.16511	0.18308	0.17206	0.21548	0.1839	0.25068	0.24401	0.12675	0.22871	0.22957	0.26959	0.22605	0.26285
1178.1	0.43625	0.27477	0.20833	0.19652	0.25139	0.18483	0.19483	0.23071	0.24351	0.12403	0.23924	0.19772	0.24616	0.11085	0.16441	0.15114	0.20122	0.10029	0.24109	0.19401	0.15362	0.024008	0.18759	0.15806	0.18948	0.17423	0.21096	0.18483	0.2547	0.23333	0.12809	0.22116	0.2097	0.2563	0.2059	0.25134
1179	0.43914	0.27958	0.20921	0.19525	0.24348	0.17456	0.19276	0.22303	0.24607	0.10755	0.23232	0.18907	0.2533	0.098402	0.15703	0.13447	0.20129	0.097736	0.23404	0.17831	0.15663	0.030764	0.17474	0.16584	0.20137	0.17856	0.20236	0.18317	0.25518	0.20837	0.13391	0.21518	0.20144	0.22435	0.19608	0.23821
1179.9	0.44784	0.29238	0.21422	0.19242	0.25061	0.1748	0.20197	0.22513	0.25543	0.11915	0.2391	0.18862	0.2626	0.093181	0.15896	0.1499	0.20702	0.115	0.24545	0.17016	0.17265	0.025238	0.15337	0.18712	0.21948	0.17354	0.2124	0.17484	0.26456	0.22106	0.13527	0.20089	0.1937	0.21782	0.18625	0.23917
1180.8	0.42782	0.28769	0.21886	0.20357	0.23035	0.18135	0.2	0.25191	0.25224	0.10976	0.23346	0.17319	0.26418	0.095707	0.16652	0.13924	0.20792	0.11132	0.23406	0.17265	0.165	0.03363	0.14109	0.15762	0.2223	0.17601	0.20007	0.18306	0.241	0.21972	0.13324	0.20283	0.19314	0.21322	0.18826	0.23683
1181.8	0.41771	0.29211	0.22395	0.19503	0.22968	0.19633	0.20568	0.26392	0.24771	0.11231	0.21878	0.17317	0.25638	0.097269	0.17002	0.16573	0.20848	0.12095	0.22495	0.17092	0.17411	0.050163	0.1377	0.14794	0.21086	0.20363	0.19703	0.18174	0.23008	0.22877	0.12923	0.20318	0.18847	0.20675	0.18025	0.22436
1182.6	0.41401	0.2944	0.22114	0.19289	0.228	0.19923	0.23438	0.27828	0.24831	0.12606	0.23259	0.16169	0.25385	0.10322	0.17075	0.15842	0.2018	0.11537	0.23711	0.17139	0.17695	0.068331	0.14546	0.15461	0.20944	0.18803	0.19156	0.19384	0.21534	0.24573	0.15961	0.20952	0.1951	0.20821	0.1704	0.21281
1183.5	0.40409	0.28235	0.21952	0.20216	0.22618	0.21372	0.21643	0.28061	0.24198	0.13367	0.23402	0.15822	0.24538	0.094204	0.18979	0.17378	0.19315	0.12457	0.23434	0.18275	0.18158	0.064658	0.14197	0.13123	0.20324	0.1556	0.1978	0.19926	0.2053	0.26495	0.14959	0.2082	0.18444	0.21192	0.1536	0.1951
1184.4	0.3744	0.27618	0.22092	0.19714	0.22611	0.22212	0.21366	0.27738	0.2349	0.11683	0.22765	0.15086	0.22958	0.091218	0.20382	0.15968	0.19925	0.11612	0.22663	0.20336	0.1536	0.0686	0.16027	0.13721	0.1859	0.16486	0.20984	0.20059	0.20043	0.24947	0.14832	0.20553	0.18194	0.20458	0.14679	0.17914
1185.4	0.35968	0.28255	0.21244	0.19033	0.22838	0.22293	0.19926	0.24405	0.23487	0.11536	0.22415	0.13968	0.22146	0.094954	0.19639	0.17217	0.19841	0.12381	0.22683	0.20372	0.14095	0.07475	0.17259	0.1426	0.19042	0.16209	0.20998	0.19102	0.20697	0.24183	0.13319	0.1946	0.16913	0.19402	0.12275	0.16658
1186.3	0.34136	0.27881	0.19872	0.18371	0.24198	0.20291	0.18754	0.23141	0.22842	0.11673	0.2177	0.10707	0.21799	0.095192	0.18571	0.14565	0.19659	0.10675	0.20246	0.19986	0.12002	0.063696	0.15878	0.12552	0.18659	0.14925	0.1958	0.19213	0.21503	0.22158	0.1177	0.17855	0.16114	0.19634	0.11397	0.15063
1187.2	0.30926	0.27103	0.2007	0.18804	0.2508	0.18894	0.17885	0.22544	0.22719	0.12295	0.21752	0.10997	0.20627	0.097023	0.19132	0.14965	0.19401	0.10226	0.17933	0.19507	0.13131	0.060108	0.15767	0.13011	0.17286	0.18841	0.1954	0.19488	0.20914	0.19929	0.099911	0.16482	0.16639	0.19568	0.11867	0.15274
1188.1	0.30567	0.27435	0.21324	0.19856	0.25116	0.17926	0.2017	0.22258	0.22553	0.12988	0.21145	0.12134	0.22041	0.11523	0.1951	0.17628	0.20382	0.1008	0.19097	0.18582	0.12636	0.075177	0.16163	0.14571	0.19398	0.23026	0.21825	0.20037	0.22591	0.20583	0.11796	0.16704	0.17622	0.23014	0.12659	0.18884
1189	0.29286	0.26398	0.19199	0.1921	0.23571	0.15893	0.17723	0.22941	0.22928	0.13917	0.19342	0.1112	0.21624	0.10435	0.18609	0.1793	0.19566	0.09743	0.18259	0.16418	0.1444	0.084562	0.14555	0.12082	0.18995	0.22108	0.20834	0.21339	0.22198	0.21353	0.10547	0.18319	0.18334	0.24452	0.11694	0.19369
1189.9	0.28907	0.26959	0.20694	0.20885	0.25808	0.14484	0.18784	0.24812	0.24091	0.15579	0.20503	0.12606	0.22813	0.12117	0.20878	0.19405	0.2062	0.10814	0.19488	0.17127	0.18006	0.10739	0.15705	0.12757	0.20116	0.22817	0.23549	0.24071	0.25489	0.23939	0.13292	0.20805	0.20262	0.26878	0.16282	0.22031
1190.8	0.28233	0.2664	0.21635	0.21355	0.24247	0.15578	0.16221	0.2445	0.24514	0.15289	0.20346	0.13218	0.22435	0.12444	0.22008	0.20251	0.21058	0.12445	0.18734	0.17436	0.19448	0.11957	0.17537	0.13582	0.20668	0.23498	0.25542	0.24784	0.26123	0.25097	0.128	0.21021	0.21402	0.25311	0.16313	0.22983
1191.7	0.28243	0.27323	0.21762	0.20031	0.22306	0.17386	0.16265	0.2394	0.23556	0.16431	0.20702	0.11983	0.23275	0.13111	0.20613	0.21351	0.21736	0.13335	0.19737	0.17485	0.19434	0.13018	0.18693	0.14151	0.20454	0.211	0.25117	0.24662	0.27685	0.25827	0.13488	0.23058	0.21123	0.25159	0.1773	0.22481
1192.6	0.28385	0.27174	0.21032	0.19641	0.22746	0.18227	0.16901	0.25336	0.23333	0.16739	0.22239	0.10518	0.22644	0.126	0.19364	0.2175	0.22022	0.14856	0.2065	0.18031	0.21515	0.15853	0.20644	0.13901	0.20032	0.19839	0.23891	0.25437	0.27348	0.25592	0.14572	0.23592	0.21422	0.23139	0.19919	0.20278
1193.5	0.28873	0.28907	0.22766	0.2073	0.25188	0.19687	0.1858	0.26388	0.24788	0.18071	0.21554	0.11074	0.22915	0.1616	0.19745	0.22324	0.23102	0.17744	0.22657	0.19688	0.21184	0.17887	0.21099	0.14383	0.21306	0.22336	0.25537	0.25584	0.3017	0.27591	0.17587	0.24775	0.2115	0.23236	0.22486	0.21125
1194.4	0.28385	0.27821	0.2139	0.18999	0.23695	0.21884	0.20441	0.25802	0.2506	0.16985	0.18669	0.11782	0.21412	0.14876	0.17868	0.21999	0.23509	0.1832	0.24002	0.19482	0.19945	0.19859	0.1941	0.14222	0.20475	0.2311	0.23276	0.24323	0.28746	0.28116	0.17503	0.25301	0.21378	0.22454	0.20651	0.20724
1195.3	0.28648	0.28862	0.21612	0.19848	0.25459	0.23501	0.21346	0.27563	0.25503	0.16626	0.2048	0.121	0.21233	0.15845	0.19086	0.24537	0.23932	0.18069	0.27948	0.21467	0.20916	0.2056	0.20231	0.14201	0.21452	0.23948	0.25791	0.27048	0.29315	0.28406	0.19657	0.27912	0.21529	0.23096	0.2306	0.21161
1196.2	0.30817	0.29314	0.22184	0.21117	0.28012	0.26065	0.23957	0.28741	0.26266	0.17003	0.20307	0.14032	0.23448	0.16255	0.22877	0.25288	0.24626	0.19611	0.3052	0.22727	0.22538	0.25498	0.22845	0.1585	0.25875	0.24954	0.28623	0.28978	0.32848	0.30931	0.21668	0.29348	0.22536	0.25734	0.25008	0.25049
1197.1	0.30512	0.28904	0.20785	0.2124	0.28883	0.2638	0.24428	0.28851	0.28103	0.17842	0.1962	0.1378	0.2283	0.18924	0.2165	0.24389	0.23917	0.17814	0.29493	0.22716	0.21142	0.26015	0.20792	0.14647	0.26003	0.27252	0.28628	0.30438	0.34171	0.31715	0.19815	0.29196	0.20886	0.27038	0.22936	0.23596
1198	0.31348	0.30274	0.22054	0.2465	0.29821	0.25779	0.26341	0.30541	0.29316	0.19262	0.23832	0.1407	0.24987	0.18734	0.23444	0.28003	0.2382	0.17548	0.32274	0.23616	0.24101	0.27313	0.24418	0.17251	0.27631	0.28024	0.28698	0.33839	0.35232	0.31698	0.21042	0.30513	0.24129	0.29597	0.25385	0.24135
1198.9	0.32131	0.29933	0.22106	0.26251	0.30275	0.25275	0.26463	0.3128	0.2886	0.20704	0.26234	0.13077	0.26101	0.20229	0.24894	0.28696	0.22171	0.17097	0.32538	0.23978	0.24846	0.2723	0.25742	0.17676	0.28104	0.28251	0.29757	0.34336	0.35644	0.29777	0.21737	0.29822	0.21806	0.30219	0.27689	0.23692
1199.8	0.33946	0.31815	0.23626	0.26854	0.3247	0.2566	0.28892	0.32091	0.3075	0.23105	0.26723	0.15614	0.28668	0.21505	0.25746	0.30806	0.23916	0.19299	0.31325	0.24504	0.28705	0.32592	0.26906	0.20571	0.29091	0.28541	0.28923	0.34268	0.37095	0.32213	0.24952	0.31724	0.23849	0.32171	0.28647	0.26289
1200.7	0.31035	0.31142	0.23598	0.25675	0.29372	0.23012	0.26292	0.30174	0.31584	0.21014	0.24861	0.12838	0.25534	0.20451	0.23139	0.29084	0.21846	0.17656	0.28682	0.24308	0.28399	0.2983	0.23444	0.18508	0.25971	0.29622	0.27067	0.33566	0.3433	0.30883	0.22938	0.30156	0.23211	0.29512	0.26942	0.25189
1201.6	0.29971	0.32165	0.2649	0.25922	0.28859	0.24343	0.27062	0.31129	0.33298	0.22396	0.26292	0.14374	0.26571	0.20889	0.27545	0.29933	0.22792	0.19323	0.30174	0.26365	0.31341	0.31795	0.24877	0.20826	0.2668	0.30417	0.30401	0.33355	0.35024	0.32126	0.25086	0.32375	0.2644	0.31273	0.29277	0.2832
1202.5	0.29668	0.31425	0.26784	0.24657	0.27051	0.26036	0.2675	0.30505	0.32704	0.20729	0.23617	0.15036	0.25832	0.22271	0.27485	0.28476	0.22407	0.19275	0.29323	0.26659	0.31167	0.31348	0.23657	0.20754	0.26685	0.28584	0.30971	0.31891	0.32373	0.31425	0.23033	0.32376	0.25555	0.29851	0.28275	0.28044
1203.4	0.28483	0.32495	0.27622	0.2643	0.2906	0.27386	0.27956	0.33187	0.34447	0.22147	0.2419	0.15448	0.26512	0.22511	0.26759	0.30356	0.24611	0.19407	0.3003	0.27741	0.35018	0.31357	0.23635	0.23148	0.27717	0.27663	0.32822	0.33576	0.34245	0.35112	0.24188	0.34198	0.29812	0.31334	0.25376	0.29241
1204.3	0.2513	0.30435	0.25568	0.26111	0.26158	0.26974	0.28221	0.31415	0.33713	0.21952	0.23351	0.12937	0.25101	0.227	0.2555	0.28388	0.23102	0.18611	0.29199	0.26808	0.33424	0.30376	0.23355	0.23366	0.25797	0.28776	0.30092	0.32016	0.33115	0.34753	0.19897	0.32597	0.2886	0.32597	0.23914	0.28203
1205.2	0.24918	0.29748	0.26124	0.27869	0.27873	0.28346	0.2914	0.33609	0.35313	0.23373	0.25631	0.14081	0.24742	0.24196	0.27157	0.3097	0.25546	0.19712	0.31133	0.26812	0.34205	0.31515	0.25999	0.2517	0.27783	0.28572	0.31218	0.31903	0.36159	0.34791	0.20274	0.34567	0.30341	0.35068	0.2573	0.2765
1206.1	0.22989	0.295	0.27708	0.2825	0.27646	0.30389	0.29451	0.33126	0.34815	0.22976	0.25793	0.13973	0.23841	0.2567	0.25788	0.3144	0.26499	0.20655	0.32029	0.27518	0.34926	0.3177	0.26319	0.25017	0.27111	0.28584	0.28201	0.33174	0.38033	0.34379	0.21472	0.34624	0.30034	0.35832	0.25711	0.28067
1207	0.18985	0.28024	0.2644	0.25548	0.28658	0.30288	0.29414	0.3236	0.33974	0.22333	0.25923	0.13393	0.2227	0.245	0.2461	0.30087	0.26509	0.21163	0.29989	0.27168	0.34522	0.32485	0.25927	0.24561	0.26619	0.27364	0.28182	0.33074	0.38309	0.34426	0.21907	0.33375	0.28706	0.36531	0.25209	0.27736
1207.9	0.18503	0.27867	0.279	0.25609	0.291	0.30549	0.288	0.311	0.33997	0.21572	0.2577	0.1388	0.23427	0.25947	0.25535	0.30632	0.26808	0.22924	0.29832	0.26639	0.34701	0.3419	0.29211	0.25294	0.27347	0.29506	0.27954	0.33863	0.38663	0.35109	0.20704	0.33584	0.27966	0.37333	0.28624	0.28219
1208.8	0.17596	0.28806	0.29975	0.24692	0.31062	0.32528	0.28758	0.32528	0.33659	0.20459	0.26063	0.17271	0.23602	0.27288	0.26929	0.30061	0.2818	0.23208	0.31175	0.28679	0.34752	0.3136	0.28763	0.25595	0.28616	0.2919	0.28924	0.34443	0.41628	0.35455	0.24677	0.3412	0.28796	0.3697	0.30002	0.28624
1209.7	0.16045	0.27937	0.30682	0.2495	0.30312	0.31891	0.29075	0.3266	0.33114	0.21263	0.24802	0.17952	0.2502	0.26793	0.26827	0.29783	0.27669	0.23821	0.32078	0.28985	0.33846	0.30768	0.28476	0.24685	0.26774	0.28327	0.28923	0.3525	0.40429	0.35444	0.26423	0.32968	0.27374	0.37091	0.29337	0.28522
1210.6	0.16177	0.28899	0.30775	0.2512	0.32325	0.29599	0.30299	0.3259	0.32991	0.21964	0.24555	0.19324	0.2745	0.27091	0.28446	0.32529	0.28219	0.24377	0.34312	0.28457	0.34467	0.29705	0.30688	0.26655	0.29066	0.27729	0.31465	0.34477	0.41218	0.34344	0.2724	0.33863	0.28964	0.3546	0.30011	0.29579
1211.5	0.1728	0.28914	0.33461	0.26004	0.31997	0.29407	0.30971	0.34108	0.33166	0.23984	0.25479	0.20117	0.28863	0.28331	0.28582	0.33132	0.28464	0.23796	0.36477	0.29415	0.36933	0.30219	0.30226	0.26967	0.28744	0.31241	0.30389	0.35229	0.43975	0.3412	0.29757	0.37035	0.31248	0.35282	0.3053	0.31888
1212.4	0.15338	0.27409	0.31059	0.24697	0.31298	0.2943	0.29463	0.33362	0.31303	0.23934	0.25238	0.19585	0.26835	0.2699	0.27905	0.31604	0.27469	0.23386	0.34904	0.30143	0.35725	0.28674	0.27409	0.24912	0.27869	0.29052	0.29199	0.32319	0.45169	0.31556	0.30833	0.36611	0.31652	0.35194	0.29327	0.31319
1213.3	0.14411	0.25848	0.31168	0.24445	0.30536	0.2716	0.29696	0.34118	0.30305	0.25401	0.24809	0.17698	0.28222	0.26116	0.2808	0.3216	0.26846	0.23128	0.34563	0.29293	0.3388	0.29478	0.27072	0.23954	0.27303	0.27631	0.31166	0.32172	0.44809	0.31413	0.28004	0.35436	0.29777	0.35159	0.28077	0.3031
1214.2	0.15788	0.28263	0.32058	0.24428	0.31958	0.28042	0.31113	0.35754	0.29996	0.25319	0.26312	0.18333	0.30999	0.27938	0.29179	0.31444	0.27889	0.24181	0.34638	0.30699	0.37312	0.29565	0.27122	0.24412	0.29865	0.30542	0.3282	0.31979	0.46043	0.33953	0.29789	0.37182	0.30969	0.35452	0.29466	0.33263
1215.1	0.14334	0.28657	0.31829	0.24595	0.33291	0.28876	0.31331	0.37565	0.29169	0.24687	0.27179	0.18844	0.30238	0.29783	0.28718	0.30534	0.27086	0.23658	0.35099	0.31497	0.36755	0.3071	0.27028	0.25057	0.29106	0.32422	0.32196	0.33655	0.44844	0.36222	0.29538	0.37867	0.29088	0.38185	0.30935	0.3322
1216	0.1358	0.27691	0.30555	0.23868	0.3172	0.2866	0.30189	0.36533	0.29644	0.23956	0.27084	0.19919	0.29977	0.2936	0.29289	0.29755	0.2697	0.24277	0.3423	0.31999	0.34587	0.29642	0.27389	0.25549	0.28786	0.29593	0.33921	0.31836	0.44558	0.36306	0.28728	0.3637	0.28303	0.38657	0.3169	0.33296
1216.9	0.13904	0.30217	0.33483	0.24663	0.31798	0.301	0.32518	0.38582	0.3112	0.24547	0.28505	0.20636	0.32392	0.31692	0.30833	0.30026	0.28669	0.25828	0.37891	0.33146	0.35443	0.30899	0.29429	0.26429	0.29119	0.33078	0.35773	0.33229	0.46008	0.38838	0.30568	0.38364	0.29374	0.41148	0.32046	0.35347
1217.8	0.14125	0.31711	0.33509	0.25825	0.33102	0.31241	0.338	0.3856	0.33846	0.24122	0.31496	0.20915	0.33542	0.33695	0.30985	0.31972	0.29702	0.27111	0.40727	0.3379	0.40136	0.3297	0.32492	0.29118	0.3074	0.35454	0.35895	0.35112	0.48348	0.40485	0.34733	0.41666	0.33377	0.43945	0.34913	0.38799
1218.7	0.14261	0.30962	0.33265	0.26269	0.34422	0.30315	0.31772	0.39152	0.35409	0.24482	0.32049	0.22648	0.32712	0.34169	0.31631	0.35037	0.29937	0.27136	0.41071	0.33199	0.39108	0.34324	0.3464	0.32967	0.29722	0.34412	0.36103	0.36304	0.49566	0.41335	0.32925	0.40865	0.35245	0.45103	0.37182	0.39206
1219.6	0.1695	0.2962	0.33561	0.27252	0.35352	0.30554	0.29548	0.37963	0.36033	0.24168	0.32454	0.22164	0.34165	0.338	0.32917	0.35718	0.32025	0.27675	0.40037	0.33825	0.41692	0.33319	0.35907	0.32739	0.31917	0.3279	0.36965	0.36385	0.52961	0.42951	0.33227	0.41536	0.38474	0.45026	0.38789	0.3968
1220.5	0.184	0.29982	0.33243	0.30069	0.36631	0.31224	0.31185	0.38296	0.35702	0.26008	0.32763	0.21008	0.36693	0.35726	0.34109	0.38681	0.33934	0.2821	0.42182	0.34129	0.42631	0.36253	0.37288	0.31027	0.33868	0.34896	0.37504	0.39649	0.55007	0.45497	0.35342	0.41992	0.39438	0.48902	0.40477	0.40885
1221.4	0.20517	0.28224	0.33892	0.30466	0.35198	0.27667	0.30292	0.3854	0.35566	0.24008	0.3118	0.23859	0.3667	0.35457	0.33653	0.40347	0.32793	0.26127	0.41781	0.34965	0.43516	0.36119	0.37321	0.3328	0.36292	0.34288	0.36993	0.40373	0.52987	0.43371	0.33557	0.42214	0.40052	0.47197	0.40607	0.41148
1222.3	0.23559	0.28125	0.34442	0.30503	0.33756	0.26616	0.30922	0.3833	0.34713	0.23434	0.29775	0.24727	0.34912	0.34978	0.35159	0.41418	0.32862	0.26429	0.41213	0.35921	0.43179	0.35652	0.36802	0.33213	0.37324	0.33968	0.39174	0.41076	0.53265	0.42424	0.32394	0.42174	0.4039	0.47085	0.41435	0.41133
1223.2	0.2518	0.29121	0.35488	0.32115	0.32894	0.26651	0.35233	0.37695	0.3496	0.23749	0.28176	0.25251	0.35908	0.36632	0.36853	0.42111	0.33781	0.25623	0.43968	0.37427	0.44719	0.37642	0.36067	0.3159	0.37952	0.3397	0.3991	0.40874	0.55177	0.42208	0.35887	0.44392	0.41011	0.47461	0.40772	0.42424
1224.1	0.27547	0.31231	0.36268	0.32916	0.31589	0.25461	0.37812	0.39038	0.36764	0.2488	0.28312	0.28004	0.35604	0.36337	0.38352	0.45127	0.33164	0.26113	0.45205	0.39221	0.44869	0.40729	0.37543	0.32313	0.38056	0.34967	0.42558	0.41646	0.56219	0.41876	0.36702	0.46216	0.4284	0.49121	0.41866	0.44851
1225	0.30994	0.34481	0.37418	0.3371	0.33993	0.24721	0.38823	0.41593	0.39106	0.25059	0.30401	0.31497	0.3755	0.38207	0.38648	0.49725	0.33751	0.26653	0.47506	0.40466	0.47563	0.42683	0.40981	0.36088	0.3996	0.36655	0.46118	0.43939	0.59746	0.43138	0.38929	0.49311	0.45526	0.49742	0.43856	0.47918
1225.9	0.32807	0.36228	0.36663	0.33748	0.35103	0.25406	0.41581	0.42201	0.37888	0.2445	0.32528	0.32322	0.38508	0.40246	0.40644	0.51519	0.36065	0.27278	0.48844	0.41376	0.46945	0.4167	0.42298	0.35553	0.39794	0.37076	0.48907	0.45209	0.64127	0.44319	0.40952	0.50507	0.45212	0.50499	0.46831	0.4887
1226.8	0.3521	0.38888	0.36675	0.35277	0.3586	0.28219	0.39759	0.43994	0.38745	0.26536	0.34339	0.35385	0.42503	0.44286	0.41493	0.51416	0.38167	0.29817	0.50701	0.43331	0.4778	0.43938	0.44203	0.36837	0.40524	0.40349	0.50839	0.45844	0.66115	0.46738	0.42591	0.52241	0.45713	0.52245	0.48084	0.50902
1227.7	0.38425	0.40819	0.36956	0.35033	0.37153	0.31024	0.3778	0.45746	0.38384	0.26577	0.3895	0.36979	0.43027	0.4662	0.4041	0.52884	0.39935	0.31999	0.50996	0.4465	0.48686	0.42579	0.46363	0.3883	0.4188	0.43353	0.53336	0.48306	0.68375	0.47546	0.43275	0.54897	0.47273	0.54559	0.50157	0.51885
1228.6	0.3927	0.40704	0.35021	0.35126	0.38226	0.33651	0.36637	0.47648	0.37375	0.2665	0.39965	0.37161	0.43974	0.47477	0.38508	0.52658	0.40394	0.33072	0.51762	0.44119	0.4858	0.41622	0.46684	0.39057	0.41404	0.44262	0.518	0.4892	0.69825	0.49352	0.44962	0.55382	0.46163	0.55066	0.49142	0.53424
1229.4	0.40165	0.40482	0.36164	0.34575	0.3863	0.37315	0.37701	0.48307	0.36413	0.25625	0.40328	0.3935	0.42528	0.48765	0.40423	0.52478	0.41607	0.34157	0.52508	0.45247	0.48235	0.40675	0.45705	0.42636	0.42075	0.4559	0.52514	0.50055	0.71314	0.50748	0.45089	0.56587	0.46265	0.55981	0.49131	0.53174
1230.3	0.42941	0.40848	0.37278	0.35666	0.39831	0.38565	0.36032	0.48388	0.38634	0.28742	0.4053	0.39809	0.43869	0.50165	0.42536	0.53471	0.42404	0.36391	0.52933	0.46042	0.51603	0.43492	0.47443	0.44179	0.42529	0.4569	0.54989	0.52054	0.75631	0.53929	0.46218	0.57422	0.493	0.5789	0.51198	0.54304
1231.2	0.44103	0.40368	0.37132	0.36163	0.41411	0.38032	0.37896	0.49321	0.40222	0.30089	0.40957	0.40739	0.43945	0.48526	0.42919	0.57727	0.4237	0.36534	0.56044	0.46164	0.54726	0.43313	0.49047	0.45792	0.44472	0.46117	0.55132	0.54644	0.7788	0.55291	0.48365	0.60044	0.52317	0.59463	0.53191	0.5614
1232.1	0.45352	0.39952	0.36788	0.3608	0.41506	0.37238	0.40408	0.49851	0.40958	0.31228	0.40554	0.40455	0.45738	0.49088	0.45058	0.58255	0.41764	0.37317	0.58577	0.46215	0.56409	0.46227	0.50909	0.45491	0.45786	0.44972	0.55649	0.57024	0.78361	0.56942	0.50065	0.60999	0.54947	0.60858	0.54243	0.56495
1233	0.46131	0.43301	0.38062	0.35755	0.4123	0.38842	0.42971	0.50866	0.42618	0.32083	0.41239	0.42191	0.48423	0.52762	0.48294	0.5945	0.4362	0.40448	0.60245	0.48405	0.58851	0.47613	0.53299	0.48905	0.49009	0.49185	0.59448	0.60596	0.79951	0.58726	0.51946	0.64743	0.59367	0.63331	0.58437	0.57277
1233.9	0.46485	0.43489	0.38182	0.37039	0.40077	0.36615	0.43201	0.51082	0.42291	0.33714	0.4163	0.41715	0.52092	0.53107	0.49731	0.59915	0.44121	0.40848	0.59906	0.49379	0.61399	0.47365	0.55117	0.49995	0.49746	0.50358	0.60651	0.6022	0.81317	0.59848	0.54003	0.649	0.61482	0.64649	0.60367	0.59497
1234.8	0.44205	0.45241	0.39159	0.37094	0.42587	0.39954	0.45243	0.53107	0.41571	0.35111	0.44201	0.43153	0.54333	0.53454	0.50462	0.62826	0.46582	0.41877	0.61709	0.48714	0.61882	0.48834	0.56444	0.51509	0.51113	0.54986	0.63879	0.60209	0.81616	0.6029	0.56794	0.67682	0.61383	0.66993	0.63687	0.62229
1235.7	0.43233	0.45898	0.40248	0.38822	0.44628	0.41568	0.47311	0.55536	0.40807	0.36184	0.4571	0.43573	0.55582	0.55867	0.5227	0.63671	0.48908	0.42805	0.61509	0.49965	0.62137	0.51614	0.57792	0.53592	0.52111	0.56751	0.66549	0.60697	0.82984	0.60816	0.58072	0.70136	0.63107	0.69824	0.66132	0.63626
1236.6	0.41123	0.45703	0.40262	0.38881	0.45622	0.4262	0.49446	0.55274	0.41561	0.37406	0.47336	0.45447	0.56985	0.57096	0.50972	0.64502	0.50014	0.43311	0.61647	0.52617	0.63445	0.51226	0.58563	0.57979	0.53439	0.59552	0.65851	0.59182	0.83692	0.5979	0.59623	0.71534	0.6479	0.71753	0.69935	0.67156
1237.5	0.38993	0.43204	0.40093	0.39484	0.44471	0.41436	0.5069	0.53967	0.39057	0.37702	0.48019	0.44464	0.59146	0.56536	0.49856	0.65313	0.50448	0.41653	0.62744	0.52049	0.62669	0.51508	0.58395	0.57724	0.53757	0.59266	0.66494	0.56645	0.8188	0.58728	0.60991	0.70472	0.63247	0.7106	0.71634	0.67354
1238.4	0.36238	0.43158	0.39398	0.3883	0.44942	0.44023	0.50325	0.54392	0.41289	0.39703	0.50522	0.45875	0.59966	0.58183	0.50151	0.66051	0.50783	0.42478	0.64395	0.50545	0.63809	0.55821	0.59507	0.58347	0.54636	0.59978	0.67373	0.55827	0.80437	0.576	0.61214	0.7292	0.65007	0.74034	0.73513	0.68778
1239.3	0.3403	0.44172	0.39047	0.39585	0.43089	0.43764	0.52723	0.54965	0.41821	0.39418	0.51987	0.46219	0.59655	0.59867	0.51182	0.66034	0.49814	0.44688	0.66151	0.52776	0.64666	0.56617	0.60569	0.60648	0.5483	0.59602	0.66766	0.56342	0.7814	0.58773	0.62368	0.74019	0.69255	0.75998	0.74381	0.70644
1240.2	0.31342	0.42739	0.37499	0.38177	0.40929	0.44325	0.52242	0.5383	0.4043	0.37437	0.51081	0.46941	0.60097	0.58233	0.50467	0.63473	0.47925	0.44505	0.66973	0.51138	0.61843	0.55354	0.57727	0.58556	0.5393	0.57299	0.66575	0.55718	0.74984	0.59603	0.63322	0.72317	0.6859	0.74376	0.72608	0.69522
1241.1	0.29184	0.43029	0.37503	0.40127	0.40784	0.47323	0.53042	0.56764	0.41046	0.37791	0.50309	0.48826	0.61925	0.5894	0.52449	0.63676	0.49276	0.47092	0.68725	0.50216	0.62382	0.57915	0.60448	0.59344	0.53007	0.58916	0.69731	0.57279	0.7505	0.62922	0.62907	0.73375	0.6836	0.75845	0.73341	0.7
1242	0.27623	0.43274	0.37355	0.40764	0.42802	0.47157	0.53671	0.57195	0.42531	0.36623	0.49849	0.49229	0.60757	0.58381	0.52419	0.63363	0.48558	0.47251	0.68604	0.4987	0.62338	0.59202	0.58031	0.59755	0.52063	0.58437	0.68833	0.5679	0.7535	0.61742	0.62575	0.72869	0.68654	0.76791	0.71674	0.70496
1242.9	0.25642	0.4381	0.37775	0.39616	0.42658	0.45243	0.55165	0.57716	0.40803	0.34561	0.47629	0.48993	0.60367	0.59272	0.52438	0.60183	0.48522	0.48105	0.68908	0.50676	0.58944	0.55728	0.57685	0.58462	0.51008	0.58299	0.67354	0.5426	0.72065	0.62026	0.62685	0.70366	0.67252	0.74361	0.70979	0.67594
1243.8	0.24525	0.42229	0.36443	0.38792	0.42582	0.45496	0.52879	0.55869	0.41735	0.35069	0.44562	0.48563	0.60495	0.58998	0.50917	0.58625	0.47984	0.47028	0.66904	0.49433	0.58059	0.55033	0.58559	0.55879	0.49765	0.56772	0.66539	0.53956	0.69587	0.60495	0.61605	0.69025	0.65611	0.72054	0.68688	0.65081
1244.6	0.21679	0.39971	0.35729	0.37482	0.41348	0.42629	0.50062	0.53973	0.43106	0.34404	0.43871	0.46764	0.58912	0.58409	0.49568	0.58722	0.46897	0.44744	0.62725	0.49215	0.59145	0.52934	0.58101	0.53931	0.47331	0.56454	0.63585	0.52681	0.67537	0.56157	0.58011	0.65752	0.63717	0.69097	0.68832	0.61648
1245.6	0.19948	0.39734	0.35531	0.36563	0.40344	0.41117	0.48425	0.52692	0.41395	0.33277	0.43824	0.45112	0.58097	0.57377	0.48818	0.59184	0.45386	0.42562	0.60539	0.47888	0.58092	0.49736	0.54933	0.52081	0.46242	0.54147	0.6193	0.49574	0.64609	0.54471	0.56666	0.62536	0.61181	0.66164	0.64835	0.57888
1246.4	0.20067	0.39539	0.34695	0.35421	0.3926	0.42365	0.46363	0.53138	0.42671	0.34049	0.43894	0.44504	0.56856	0.58589	0.48886	0.57603	0.44249	0.40896	0.59248	0.46117	0.56168	0.49518	0.56118	0.49552	0.44174	0.54219	0.62638	0.48539	0.60424	0.54289	0.54635	0.60098	0.59687	0.64556	0.64407	0.56747
1247.3	0.18529	0.37228	0.32666	0.35969	0.38956	0.43387	0.43826	0.50772	0.43127	0.31864	0.43213	0.42789	0.53228	0.55559	0.45923	0.5815	0.42785	0.38893	0.569	0.44766	0.56608	0.47197	0.53916	0.4686	0.41493	0.51006	0.608	0.49214	0.58609	0.52164	0.51711	0.58356	0.58513	0.61311	0.61198	0.54769
1248.2	0.18128	0.37012	0.32461	0.36486	0.40645	0.42431	0.43886	0.52045	0.42875	0.3093	0.42728	0.41143	0.5232	0.54998	0.4569	0.58982	0.4184	0.37788	0.5704	0.4333	0.54141	0.46292	0.50126	0.47068	0.41709	0.511	0.59785	0.4774	0.58147	0.51556	0.48804	0.54527	0.53835	0.58985	0.59129	0.52955
1249.1	0.18878	0.38962	0.34216	0.37637	0.39788	0.43127	0.44957	0.52888	0.41942	0.30698	0.41765	0.39814	0.51805	0.56642	0.43677	0.57349	0.41593	0.3887	0.57823	0.42174	0.51695	0.46163	0.49123	0.47239	0.41331	0.51448	0.60163	0.4622	0.56772	0.52279	0.4718	0.53422	0.50795	0.58565	0.55319	0.51987
1250	0.18265	0.37019	0.32834	0.35327	0.39383	0.40751	0.4146	0.5103	0.41448	0.29248	0.39798	0.36745	0.5097	0.54109	0.42353	0.55459	0.40117	0.36829	0.52658	0.40586	0.47854	0.43563	0.4571	0.43199	0.40504	0.50785	0.58143	0.45699	0.54382	0.49754	0.43695	0.51086	0.48427	0.54226	0.52254	0.50319
1250.9	0.16634	0.35492	0.31571	0.34794	0.38416	0.39412	0.40483	0.49805	0.40019	0.2932	0.3914	0.34387	0.50667	0.52155	0.40524	0.54464	0.39293	0.36838	0.50425	0.40367	0.47729	0.40854	0.43202	0.42039	0.38459	0.47505	0.55925	0.44276	0.52542	0.49068	0.41201	0.50072	0.47655	0.52544	0.47613	0.46902
1251.8	0.17741	0.3583	0.33215	0.34709	0.37726	0.39237	0.42173	0.50321	0.40079	0.307	0.39836	0.34267	0.52269	0.51457	0.42575	0.53778	0.38301	0.36893	0.48624	0.39716	0.47575	0.41694	0.43384	0.41765	0.3941	0.47817	0.55642	0.4324	0.52888	0.49703	0.40181	0.49215	0.45446	0.53143	0.4698	0.45512
1252.7	0.16404	0.32196	0.33468	0.32177	0.33281	0.36017	0.40832	0.46218	0.36436	0.29725	0.38494	0.33265	0.49935	0.47323	0.38568	0.50542	0.35933	0.3385	0.45616	0.38161	0.45775	0.38729	0.41625	0.3844	0.36007	0.44667	0.51765	0.39425	0.50141	0.44491	0.38705	0.48264	0.43122	0.51443	0.43731	0.42206
1253.6	0.14434	0.28551	0.3108	0.30468	0.33354	0.33389	0.38561	0.43564	0.35044	0.269	0.38004	0.31713	0.4905	0.44202	0.38202	0.48283	0.33603	0.3147	0.44271	0.36032	0.44052	0.35914	0.39222	0.35751	0.33194	0.40689	0.50079	0.37691	0.49465	0.41621	0.36465	0.446	0.40962	0.48531	0.41683	0.40381
1254.5	0.15394	0.28117	0.32123	0.30692	0.32359	0.33827	0.39306	0.43188	0.35528	0.27241	0.38315	0.3127	0.48548	0.43959	0.38023	0.46839	0.3181	0.30868	0.46343	0.35368	0.44928	0.37177	0.39107	0.37371	0.33489	0.38256	0.50014	0.36392	0.48978	0.39455	0.37543	0.43327	0.38576	0.49591	0.4111	0.39218
1255.4	0.15467	0.29147	0.33788	0.31192	0.31811	0.31427	0.38736	0.42594	0.3471	0.26634	0.39669	0.32864	0.49362	0.42104	0.38674	0.45043	0.31066	0.29641	0.44064	0.35152	0.43899	0.35329	0.40107	0.37996	0.3352	0.37282	0.48189	0.36348	0.49415	0.3735	0.35336	0.3966	0.35257	0.48283	0.41979	0.38412
1256.3	0.1483	0.28607	0.31774	0.31022	0.31686	0.28364	0.37119	0.40542	0.33423	0.25631	0.37267	0.31663	0.47021	0.40893	0.34922	0.43904	0.29744	0.28523	0.42789	0.33499	0.40911	0.32019	0.3832	0.3631	0.30511	0.34716	0.45379	0.34761	0.4703	0.33502	0.34351	0.36936	0.33312	0.45612	0.40424	0.37999
1257.2	0.14889	0.28785	0.29395	0.29966	0.29998	0.27282	0.36175	0.40603	0.33921	0.25178	0.35794	0.30139	0.4551	0.40373	0.33274	0.42333	0.27908	0.26064	0.41209	0.31194	0.37839	0.30762	0.34308	0.36796	0.28478	0.33148	0.41413	0.339	0.43616	0.32009	0.29636	0.34452	0.32746	0.42891	0.38089	0.37503
1258	0.17662	0.31128	0.30224	0.29744	0.31751	0.30402	0.38738	0.40593	0.34876	0.28258	0.35759	0.31964	0.49029	0.40171	0.33998	0.45158	0.28551	0.2655	0.41769	0.31511	0.39381	0.32473	0.3544	0.38197	0.3003	0.33779	0.41481	0.34566	0.43788	0.32692	0.31097	0.35843	0.35048	0.43243	0.38349	0.3829
1258.9	0.15838	0.31803	0.30206	0.29924	0.3181	0.29277	0.37907	0.39328	0.33675	0.27638	0.3543	0.31853	0.47914	0.38207	0.32782	0.45324	0.2763	0.25896	0.40769	0.29612	0.36875	0.31232	0.34167	0.35372	0.28608	0.34731	0.41356	0.33493	0.41348	0.3111	0.2778	0.35096	0.35284	0.41497	0.35592	0.35366
1259.8	0.15827	0.30778	0.30014	0.2821	0.3124	0.32363	0.37612	0.38444	0.32645	0.26669	0.32523	0.30302	0.45116	0.37779	0.31869	0.44651	0.2746	0.2546	0.42987	0.27625	0.34608	0.31507	0.29894	0.33965	0.27744	0.3381	0.41087	0.31754	0.40108	0.29868	0.26625	0.35289	0.35234	0.40862	0.3156	0.34598
1260.7	0.17193	0.32044	0.29378	0.27004	0.32539	0.33802	0.36771	0.40274	0.3191	0.26852	0.33711	0.30335	0.45943	0.36424	0.31827	0.44685	0.28571	0.24003	0.42843	0.27553	0.3528	0.33136	0.27692	0.34357	0.2925	0.3462	0.41632	0.31303	0.3969	0.30414	0.2407	0.35743	0.34603	0.38603	0.29865	0.33285
1261.6	0.18377	0.32682	0.3026	0.28418	0.34779	0.34422	0.3469	0.40621	0.32748	0.2587	0.34289	0.31896	0.44853	0.36678	0.32694	0.44326	0.30209	0.26842	0.41463	0.28382	0.3715	0.33776	0.30283	0.33665	0.30897	0.35767	0.43913	0.31002	0.41512	0.31882	0.24108	0.36686	0.36354	0.39894	0.29527	0.33016
1262.5	0.19003	0.32828	0.29716	0.29458	0.32941	0.32257	0.33136	0.40752	0.33106	0.25458	0.32936	0.32452	0.41064	0.36845	0.31299	0.42681	0.29962	0.26601	0.39682	0.27818	0.36722	0.3358	0.2944	0.33136	0.31751	0.36584	0.41857	0.30351	0.38389	0.32332	0.21729	0.35877	0.35582	0.40016	0.28013	0.32153
1263.4	0.20143	0.3137	0.28164	0.27211	0.32355	0.30951	0.31882	0.39906	0.32173	0.24737	0.32315	0.32057	0.3928	0.35236	0.29012	0.38562	0.30743	0.25146	0.38318	0.27935	0.34453	0.31536	0.28165	0.33833	0.31053	0.33559	0.37564	0.29058	0.39221	0.32412	0.20116	0.34113	0.34538	0.38654	0.29141	0.3289
1264.3	0.19935	0.30755	0.26744	0.27185	0.3217	0.27406	0.29752	0.39719	0.30389	0.24607	0.30366	0.31317	0.37798	0.34075	0.27371	0.38499	0.29999	0.22803	0.37434	0.28787	0.36705	0.29116	0.28594	0.32113	0.29486	0.33059	0.36004	0.27498	0.36867	0.29761	0.18745	0.34123	0.33546	0.35892	0.2947	0.31252
1265.2	0.19783	0.29306	0.26943	0.2663	0.30218	0.27099	0.28893	0.38367	0.2941	0.24568	0.28883	0.30356	0.38442	0.31965	0.26528	0.3559	0.28395	0.23441	0.38484	0.28417	0.3555	0.27939	0.29112	0.31751	0.28914	0.31389	0.33837	0.25675	0.35923	0.29238	0.18381	0.33898	0.34968	0.34793	0.28609	0.31426
1266.1	0.21252	0.30153	0.27586	0.28866	0.30128	0.2886	0.31718	0.40524	0.30798	0.25263	0.30697	0.29934	0.4101	0.32127	0.2646	0.36156	0.28674	0.23455	0.40761	0.29562	0.3731	0.28584	0.30684	0.33164	0.30252	0.31553	0.33799	0.26636	0.34601	0.30401	0.20112	0.35283	0.33913	0.34239	0.27745	0.32244
1266.9	0.20137	0.30837	0.29839	0.28015	0.30328	0.29339	0.32955	0.40904	0.28884	0.24561	0.33314	0.28629	0.41482	0.29197	0.26731	0.35017	0.28777	0.22929	0.42301	0.29372	0.35808	0.27333	0.32995	0.3367	0.30198	0.29328	0.33418	0.26117	0.36791	0.27987	0.21233	0.36264	0.32078	0.34238	0.28661	0.32269
1267.8	0.1985	0.31357	0.29277	0.28834	0.30711	0.30887	0.32664	0.40513	0.28926	0.25243	0.32218	0.29197	0.40929	0.2868	0.26479	0.37324	0.27116	0.22928	0.43264	0.30134	0.3885	0.30207	0.33323	0.31758	0.29166	0.29776	0.34784	0.26744	0.34358	0.27042	0.21704	0.35778	0.33069	0.33783	0.26452	0.3349
1268.7	0.21237	0.31679	0.28783	0.29454	0.3066	0.31232	0.33071	0.40464	0.2959	0.26046	0.3386	0.29273	0.42836	0.2785	0.25487	0.3645	0.26903	0.23796	0.43228	0.2957	0.37136	0.31047	0.35067	0.33761	0.30694	0.31462	0.34689	0.28817	0.35972	0.28163	0.23936	0.36568	0.33348	0.34004	0.273	0.33829
1269.6	0.21815	0.32787	0.30118	0.30861	0.2989	0.29289	0.34309	0.40352	0.29836	0.25531	0.34393	0.28389	0.40933	0.29778	0.2736	0.37626	0.26997	0.21795	0.43113	0.30075	0.38489	0.33058	0.34582	0.33765	0.30017	0.3337	0.35997	0.30543	0.3696	0.26836	0.25317	0.35953	0.33074	0.3652	0.25738	0.32719
1270.5	0.21494	0.34037	0.30065	0.29178	0.2979	0.30032	0.34328	0.38738	0.28387	0.25765	0.33993	0.27555	0.41403	0.29338	0.2828	0.37241	0.25274	0.20379	0.42896	0.30047	0.3702	0.33613	0.32677	0.32686	0.2958	0.34209	0.36308	0.30954	0.37594	0.24602	0.26719	0.33857	0.32727	0.37233	0.27686	0.31464
1271.4	0.22343	0.33638	0.26776	0.29597	0.27919	0.30374	0.32171	0.38753	0.28368	0.26103	0.32676	0.26517	0.39515	0.30773	0.27533	0.36689	0.23446	0.18434	0.41492	0.30617	0.36669	0.33877	0.29244	0.32492	0.27874	0.36281	0.36565	0.29588	0.3441	0.25409	0.26069	0.32833	0.32399	0.36445	0.26474	0.32017
1272.3	0.22195	0.3418	0.26371	0.30495	0.26546	0.30674	0.34205	0.40724	0.28366	0.26355	0.33212	0.25417	0.40927	0.32335	0.28683	0.35541	0.23993	0.18603	0.41093	0.30871	0.36439	0.32689	0.30852	0.33255	0.27885	0.37285	0.36833	0.29145	0.35366	0.2695	0.2636	0.34636	0.31698	0.36996	0.27953	0.31314
1273.2	0.21737	0.36764	0.28624	0.31566	0.28219	0.32896	0.35779	0.42943	0.30618	0.25265	0.35451	0.26055	0.40628	0.32686	0.31066	0.37838	0.24945	0.19707	0.43804	0.3251	0.38808	0.34743	0.30938	0.33031	0.2839	0.36995	0.39371	0.30203	0.3783	0.29119	0.26518	0.35993	0.32643	0.38709	0.29103	0.30757
1274.1	0.20962	0.34128	0.26146	0.30832	0.27682	0.34601	0.34367	0.4317	0.3199	0.27073	0.33152	0.26632	0.41318	0.29103	0.29177	0.38287	0.24634	0.2004	0.43055	0.31758	0.37233	0.34924	0.32196	0.31177	0.29782	0.36183	0.38604	0.29158	0.36654	0.29135	0.23956	0.36768	0.31412	0.38869	0.30946	0.29871
1274.9	0.20151	0.32594	0.25385	0.31404	0.29215	0.35464	0.34094	0.43748	0.32965	0.26849	0.33407	0.25645	0.41135	0.26821	0.28701	0.3815	0.27471	0.20614	0.43567	0.31975	0.38775	0.34197	0.34229	0.31578	0.28599	0.34216	0.38177	0.2919	0.36262	0.31252	0.23141	0.3784	0.32933	0.37062	0.29988	0.29311
1275.8	0.1989	0.32883	0.26548	0.32632	0.32167	0.38154	0.35492	0.44187	0.33841	0.27963	0.34714	0.2486	0.44333	0.26839	0.29309	0.38432	0.28644	0.2392	0.45068	0.33164	0.40568	0.35121	0.3757	0.32559	0.30765	0.33726	0.38748	0.31461	0.39237	0.33898	0.23866	0.40295	0.3561	0.37434	0.30953	0.28372
1276.7	0.20525	0.31904	0.26352	0.32271	0.34046	0.35802	0.33697	0.41374	0.34208	0.27487	0.35946	0.25196	0.42871	0.26261	0.28001	0.37705	0.2944	0.24386	0.44908	0.32049	0.39977	0.34105	0.36145	0.33531	0.31561	0.33487	0.38009	0.31436	0.40041	0.32821	0.24228	0.41294	0.36333	0.38106	0.3167	0.28726
1277.6	0.20562	0.29907	0.25783	0.31583	0.32757	0.363	0.33183	0.39925	0.33815	0.26715	0.33836	0.2401	0.44162	0.2684	0.27351	0.35503	0.28245	0.25295	0.42934	0.31196	0.39532	0.30997	0.35314	0.32286	0.3099	0.34222	0.37874	0.29454	0.37911	0.32941	0.24658	0.4036	0.36683	0.36307	0.30598	0.28811
1278.5	0.20111	0.3037	0.28601	0.32633	0.33922	0.35592	0.35194	0.38509	0.33176	0.2531	0.35477	0.21692	0.44759	0.29775	0.27463	0.3534	0.28693	0.27245	0.4375	0.31717	0.41247	0.27946	0.34552	0.32435	0.29577	0.34671	0.38507	0.30344	0.39771	0.35188	0.26828	0.41857	0.36492	0.35876	0.29895	0.28518
1279.4	0.21621	0.3144	0.30817	0.33349	0.34824	0.36585	0.36462	0.3956	0.33995	0.26415	0.36815	0.22921	0.44814	0.33173	0.28953	0.3727	0.2819	0.29642	0.44878	0.33054	0.42046	0.29648	0.35066	0.33023	0.32084	0.36555	0.41126	0.31009	0.42521	0.37949	0.29529	0.44108	0.38063	0.38086	0.32239	0.28552
1280.3	0.20126	0.28809	0.30103	0.32308	0.33027	0.3264	0.34406	0.3766	0.31932	0.23992	0.37303	0.22206	0.42545	0.32883	0.28073	0.37213	0.2791	0.27508	0.43944	0.308	0.42201	0.28889	0.33773	0.30285	0.303	0.35892	0.39762	0.28698	0.42579	0.35067	0.29268	0.41243	0.35895	0.37955	0.30841	0.28326
1281.2	0.19706	0.28505	0.32182	0.3296	0.32179	0.35377	0.34633	0.40807	0.32457	0.24271	0.37023	0.22414	0.43811	0.3348	0.30461	0.39488	0.27438	0.28645	0.44524	0.32341	0.44054	0.30225	0.35915	0.28387	0.31954	0.3595	0.41585	0.29381	0.42896	0.37629	0.30066	0.39977	0.37103	0.37652	0.29161	0.28299
1282	0.18667	0.27568	0.31159	0.32252	0.31448	0.34519	0.35416	0.40312	0.30818	0.25427	0.37512	0.23724	0.42138	0.32862	0.28955	0.40889	0.28055	0.28329	0.4241	0.31073	0.4252	0.30324	0.33824	0.29044	0.32053	0.35045	0.40058	0.29662	0.43394	0.36452	0.28709	0.40583	0.36791	0.3883	0.27506	0.28991
1282.9	0.16658	0.27753	0.28706	0.31656	0.31432	0.35776	0.32739	0.41948	0.29123	0.23765	0.38052	0.23839	0.39564	0.33335	0.28828	0.4079	0.27416	0.2648	0.40994	0.30764	0.38748	0.30132	0.32415	0.28625	0.31017	0.35503	0.41968	0.29705	0.4342	0.3521	0.27923	0.40626	0.36138	0.36866	0.27038	0.30892
1283.8	0.14697	0.27103	0.27716	0.31373	0.29118	0.34605	0.31732	0.40992	0.28265	0.23332	0.36936	0.23672	0.39892	0.3386	0.27463	0.41228	0.26522	0.24101	0.41778	0.28831	0.3949	0.2865	0.30469	0.28514	0.30965	0.35054	0.41729	0.29573	0.42184	0.31489	0.27523	0.40349	0.36549	0.38181	0.27236	0.31607
1284.7	0.1247	0.28166	0.28325	0.31113	0.30585	0.35688	0.31879	0.41598	0.29402	0.24012	0.35566	0.23686	0.36782	0.33239	0.2856	0.4115	0.2586	0.23534	0.39437	0.29232	0.39165	0.27179	0.29552	0.28073	0.30323	0.3513	0.42354	0.30765	0.42154	0.32384	0.26446	0.40582	0.36965	0.37891	0.26465	0.31107
1285.6	0.10467	0.27799	0.28117	0.30275	0.30256	0.3444	0.33459	0.38664	0.29565	0.23406	0.35697	0.22908	0.34622	0.33459	0.26737	0.39954	0.2629	0.21726	0.39238	0.27739	0.38866	0.26373	0.29131	0.28923	0.28792	0.35638	0.41903	0.31015	0.41823	0.30565	0.25693	0.41571	0.36874	0.38275	0.26712	0.29955
1286.5	0.098751	0.27045	0.29199	0.30792	0.30131	0.34125	0.33005	0.40249	0.30421	0.2356	0.37431	0.22287	0.33503	0.35908	0.27027	0.396	0.2477	0.21136	0.41428	0.28897	0.38937	0.28905	0.32925	0.30302	0.29696	0.36353	0.41851	0.32373	0.41361	0.31968	0.27061	0.42218	0.37542	0.3919	0.27765	0.31571
1287.4	0.107	0.2681	0.30333	0.32092	0.28432	0.34098	0.34474	0.40466	0.30784	0.24695	0.37629	0.24483	0.33627	0.35448	0.26861	0.39623	0.25077	0.2284	0.43174	0.28797	0.41134	0.30147	0.34214	0.32547	0.30095	0.36306	0.42214	0.3384	0.4175	0.3273	0.28148	0.41314	0.39417	0.42001	0.28583	0.31034
1288.3	0.099932	0.23941	0.28684	0.2948	0.28736	0.3256	0.327	0.37772	0.29022	0.22397	0.36446	0.22242	0.30914	0.32654	0.25212	0.34901	0.23204	0.22346	0.39352	0.26733	0.35206	0.27647	0.33915	0.29548	0.28061	0.36327	0.39651	0.33443	0.4129	0.32796	0.27177	0.40603	0.36467	0.39906	0.27058	0.31131
1289.1	0.11881	0.23438	0.30354	0.29029	0.28554	0.33093	0.3543	0.40699	0.30597	0.2168	0.37065	0.23939	0.32421	0.3436	0.26319	0.3615	0.23245	0.21988	0.41539	0.28049	0.35105	0.28269	0.34256	0.30132	0.28254	0.37381	0.41487	0.33658	0.4239	0.32149	0.2957	0.4442	0.37714	0.40424	0.2793	0.31665
1290	0.14009	0.24852	0.30158	0.30567	0.29808	0.33627	0.36162	0.41887	0.29836	0.22756	0.36714	0.24672	0.32648	0.34728	0.26732	0.37936	0.23007	0.23357	0.42836	0.28345	0.35144	0.28763	0.32435	0.30298	0.29041	0.38281	0.42446	0.3395	0.43962	0.32372	0.30295	0.46978	0.38954	0.42479	0.29302	0.34007
1290.9	0.14501	0.24209	0.29236	0.30456	0.30437	0.30966	0.35882	0.39163	0.29999	0.20977	0.34901	0.23324	0.32799	0.30249	0.26162	0.37322	0.22407	0.22853	0.4139	0.24857	0.3644	0.25118	0.30863	0.28196	0.27699	0.35897	0.41671	0.32448	0.44699	0.30267	0.30277	0.45247	0.39117	0.40011	0.29042	0.32374
1291.8	0.16083	0.24756	0.30738	0.30958	0.32246	0.31104	0.345	0.39024	0.32743	0.21712	0.35515	0.22026	0.33608	0.30815	0.27409	0.38289	0.24148	0.22494	0.41437	0.25417	0.39249	0.23817	0.30783	0.29366	0.28632	0.35658	0.41873	0.3249	0.46612	0.29907	0.29756	0.47895	0.40497	0.40306	0.31367	0.33791
1292.7	0.16086	0.24026	0.31098	0.31268	0.3128	0.30789	0.33781	0.38742	0.32836	0.2213	0.34659	0.22756	0.34594	0.30706	0.2801	0.38547	0.25021	0.20956	0.42034	0.2659	0.39784	0.22139	0.29522	0.29716	0.27529	0.34389	0.41763	0.31639	0.47423	0.28262	0.28061	0.46631	0.39792	0.40022	0.31956	0.33002
1293.6	0.16535	0.24407	0.29959	0.30816	0.31085	0.30074	0.33214	0.36369	0.32385	0.21483	0.34514	0.21123	0.35203	0.31839	0.25236	0.36638	0.24495	0.21699	0.41197	0.24995	0.3804	0.20347	0.30797	0.28851	0.27833	0.35451	0.41115	0.31225	0.45737	0.2879	0.26958	0.4548	0.41183	0.39462	0.34317	0.32913
1294.4	0.17131	0.21944	0.30333	0.30017	0.31299	0.30074	0.3116	0.36425	0.32758	0.19033	0.34008	0.18517	0.347	0.2961	0.24616	0.36186	0.24429	0.19996	0.41255	0.24397	0.36107	0.18909	0.29971	0.27605	0.27149	0.34375	0.38952	0.31726	0.45636	0.28979	0.27323	0.43629	0.39278	0.37025	0.32714	0.29313
1295.3	0.16605	0.21095	0.30524	0.29212	0.30879	0.30864	0.28307	0.34121	0.34765	0.19963	0.34151	0.19176	0.33033	0.32059	0.24834	0.35799	0.25128	0.18646	0.40657	0.25322	0.35372	0.21191	0.2959	0.27758	0.26412	0.35328	0.3995	0.32596	0.46099	0.30376	0.27366	0.45818	0.40679	0.39566	0.33965	0.29923
1296.2	0.16412	0.20498	0.27369	0.2774	0.3046	0.29759	0.29522	0.34437	0.33845	0.18936	0.33551	0.19204	0.33351	0.30247	0.24271	0.33614	0.22566	0.17374	0.37977	0.24133	0.33441	0.21902	0.30118	0.25168	0.27858	0.35592	0.38237	0.31992	0.44838	0.29592	0.28662	0.44052	0.40671	0.41386	0.33668	0.28796
1297.1	0.17505	0.22926	0.2843	0.28752	0.30587	0.28135	0.30288	0.36355	0.35264	0.19521	0.35141	0.19199	0.3166	0.30152	0.25851	0.34919	0.22888	0.17892	0.38541	0.24281	0.3576	0.2475	0.31664	0.26501	0.28467	0.36446	0.39133	0.33681	0.43713	0.30304	0.29862	0.44789	0.42892	0.43803	0.33241	0.30103
1298	0.19127	0.23569	0.29071	0.29362	0.31068	0.2853	0.2903	0.35148	0.35799	0.20849	0.34675	0.1972	0.33437	0.29345	0.27278	0.353	0.23727	0.17568	0.38216	0.23041	0.36473	0.25653	0.30888	0.26615	0.28446	0.37119	0.40373	0.34632	0.4496	0.29406	0.31165	0.438	0.42123	0.45976	0.33497	0.29728
1298.9	0.18766	0.24969	0.28324	0.29733	0.30233	0.28913	0.2797	0.33967	0.35527	0.23314	0.34671	0.21166	0.338	0.31419	0.27995	0.33669	0.23354	0.17757	0.36403	0.22177	0.37023	0.25095	0.32105	0.27498	0.28527	0.37471	0.42462	0.33573	0.45143	0.29318	0.31591	0.4418	0.4386	0.49222	0.35219	0.31997
1299.8	0.202	0.25076	0.28871	0.29793	0.31567	0.28472	0.28798	0.36511	0.32241	0.24022	0.34266	0.20732	0.33891	0.31191	0.28848	0.33838	0.24297	0.18183	0.36336	0.22289	0.32974	0.24355	0.30395	0.26248	0.30023	0.36534	0.4331	0.32124	0.43622	0.27811	0.31521	0.43643	0.39995	0.50184	0.36767	0.30199
1300.6	0.20649	0.2414	0.30311	0.2854	0.32084	0.28438	0.27536	0.33838	0.30342	0.24107	0.33445	0.19954	0.33728	0.31599	0.28654	0.33292	0.24524	0.17866	0.37565	0.21752	0.32906	0.23043	0.30364	0.25516	0.27359	0.34907	0.44308	0.29318	0.42528	0.27587	0.30768	0.43069	0.39658	0.48501	0.37681	0.29993
1301.5	0.21643	0.25367	0.30502	0.28858	0.31648	0.31979	0.28208	0.34413	0.31124	0.25462	0.33639	0.21053	0.36241	0.33322	0.28051	0.34973	0.23826	0.19818	0.38878	0.21551	0.33677	0.25417	0.29762	0.26007	0.28537	0.36432	0.44559	0.28643	0.43335	0.29433	0.30283	0.42961	0.39196	0.48157	0.40333	0.30479
1302.4	0.21437	0.24349	0.28533	0.28489	0.28735	0.30982	0.27737	0.34415	0.29442	0.25025	0.33033	0.19173	0.35504	0.30924	0.26121	0.3421	0.21973	0.18141	0.38111	0.21924	0.33706	0.23882	0.2917	0.25515	0.28741	0.34557	0.41221	0.26702	0.40708	0.27848	0.28024	0.42062	0.38879	0.4663	0.38522	0.30521
1303.3	0.23259	0.26157	0.29583	0.28025	0.29633	0.30335	0.28845	0.36696	0.29349	0.24848	0.33045	0.19505	0.38336	0.31959	0.25448	0.35441	0.22944	0.1693	0.38367	0.23657	0.33082	0.26377	0.29064	0.24949	0.29284	0.33959	0.4098	0.26925	0.41166	0.26465	0.28881	0.43717	0.37794	0.45117	0.39791	0.31132
1304.2	0.24132	0.28275	0.28721	0.29527	0.29029	0.31158	0.30019	0.36788	0.30993	0.24255	0.31871	0.18653	0.40396	0.32719	0.24899	0.35291	0.21657	0.16814	0.38589	0.22987	0.36403	0.2688	0.29342	0.25926	0.29442	0.35428	0.41403	0.29002	0.42218	0.26359	0.27341	0.43596	0.40183	0.43806	0.39433	0.31594
1305.1	0.24146	0.29441	0.29233	0.29149	0.27736	0.32339	0.30628	0.36644	0.32706	0.2392	0.31815	0.1796	0.39522	0.33667	0.23438	0.35584	0.20837	0.16493	0.37368	0.22022	0.36219	0.26939	0.28349	0.25782	0.31357	0.35292	0.40734	0.29712	0.41657	0.2633	0.25305	0.43036	0.40015	0.422	0.37351	0.30488
1305.9	0.24008	0.28693	0.29328	0.29526	0.29514	0.31624	0.31843	0.3663	0.30959	0.22309	0.29571	0.17819	0.40567	0.34397	0.23904	0.35276	0.21053	0.15959	0.34713	0.21605	0.34794	0.24786	0.28587	0.25354	0.30265	0.33804	0.4251	0.29602	0.4166	0.26902	0.26529	0.42637	0.40014	0.39387	0.35097	0.294
1306.8	0.23043	0.31065	0.30424	0.30563	0.30539	0.31995	0.32969	0.37536	0.31332	0.22602	0.28939	0.18262	0.39881	0.36167	0.24807	0.35143	0.23765	0.16741	0.36692	0.21578	0.35249	0.28316	0.28092	0.251	0.29291	0.33914	0.44022	0.31588	0.43063	0.27849	0.2743	0.43885	0.39538	0.39614	0.35282	0.28476
1307.7	0.22977	0.29896	0.30727	0.31749	0.30951	0.32267	0.3414	0.37039	0.32323	0.20361	0.2835	0.17166	0.39527	0.35472	0.25581	0.34697	0.22052	0.18152	0.36565	0.21276	0.36129	0.26538	0.28683	0.25359	0.29737	0.34341	0.43964	0.32075	0.4175	0.27337	0.25324	0.42085	0.39664	0.38057	0.33232	0.26362
1308.6	0.22395	0.2917	0.31872	0.33023	0.33936	0.33751	0.36106	0.37735	0.31562	0.1975	0.29268	0.17663	0.40713	0.34665	0.26007	0.35555	0.24276	0.19925	0.37438	0.2261	0.36611	0.26131	0.32387	0.24957	0.30008	0.34102	0.4419	0.31774	0.42765	0.28418	0.26874	0.41982	0.41801	0.3754	0.32515	0.25981
1309.5	0.22477	0.3013	0.31783	0.34553	0.35466	0.33745	0.36129	0.3959	0.30073	0.2109	0.2978	0.18231	0.40902	0.34009	0.26094	0.3683	0.25242	0.20683	0.38538	0.24008	0.36156	0.28412	0.33031	0.24962	0.29786	0.36656	0.42992	0.32455	0.43067	0.2809	0.2843	0.43164	0.40503	0.38438	0.33151	0.2647
1310.3	0.20814	0.29966	0.30153	0.34184	0.34135	0.32524	0.35222	0.39045	0.30322	0.20409	0.29554	0.1804	0.37558	0.32117	0.23812	0.35542	0.25798	0.19389	0.39297	0.23652	0.35955	0.26764	0.32059	0.24688	0.28975	0.35948	0.39531	0.31624	0.42485	0.25697	0.25757	0.43359	0.39558	0.37664	0.31795	0.2427
1311.2	0.22191	0.29464	0.30566	0.35564	0.36688	0.34041	0.3601	0.3977	0.3128	0.21608	0.31219	0.18125	0.38535	0.32959	0.24241	0.37227	0.25887	0.19834	0.40651	0.25027	0.36269	0.268	0.32689	0.26078	0.32541	0.37597	0.40682	0.31748	0.44658	0.25833	0.27397	0.43638	0.40546	0.37486	0.32724	0.25848
1312.1	0.21142	0.29577	0.31515	0.35012	0.36904	0.36099	0.35453	0.38876	0.30535	0.23125	0.3072	0.18958	0.37499	0.33387	0.23586	0.38569	0.27452	0.19907	0.41184	0.23438	0.3612	0.29747	0.31507	0.25988	0.32939	0.3774	0.40837	0.31438	0.45039	0.26966	0.27236	0.41655	0.40641	0.37515	0.33249	0.2521
1313	0.21867	0.29976	0.32568	0.34266	0.3371	0.35948	0.34355	0.38333	0.32295	0.23369	0.29238	0.1968	0.36084	0.34002	0.23459	0.38873	0.26428	0.1848	0.42029	0.23208	0.37063	0.30391	0.29334	0.27846	0.33242	0.37788	0.41246	0.30902	0.43277	0.26712	0.26373	0.40604	0.38745	0.36668	0.32024	0.26393
1313.9	0.20497	0.30045	0.33764	0.34371	0.34311	0.34838	0.34001	0.38633	0.32921	0.21797	0.27969	0.19997	0.3713	0.34562	0.24889	0.3877	0.2693	0.18411	0.42216	0.22174	0.38332	0.28933	0.28949	0.29057	0.33016	0.35669	0.42359	0.32371	0.44363	0.2657	0.25238	0.40342	0.38468	0.35284	0.29556	0.25907
1314.8	0.21199	0.31567	0.36004	0.35906	0.36144	0.35656	0.3429	0.41029	0.33756	0.23462	0.30035	0.19884	0.39658	0.37109	0.27208	0.39951	0.26246	0.19263	0.43255	0.23152	0.3991	0.32652	0.31678	0.31481	0.35474	0.37799	0.44361	0.32784	0.44838	0.28017	0.26963	0.41454	0.38801	0.36817	0.31623	0.28792
1315.6	0.19531	0.30978	0.36487	0.35597	0.34315	0.3562	0.33988	0.40654	0.32807	0.22144	0.27692	0.204	0.37934	0.36934	0.26359	0.39904	0.24599	0.19801	0.40551	0.23447	0.39279	0.32347	0.31429	0.32825	0.33674	0.36171	0.42509	0.31994	0.42203	0.29059	0.25112	0.41282	0.38474	0.36117	0.30457	0.27417
1316.5	0.18761	0.32361	0.35933	0.36875	0.33866	0.34608	0.35002	0.41391	0.32134	0.23286	0.29627	0.20477	0.38986	0.36162	0.27017	0.38799	0.23982	0.18947	0.4163	0.23522	0.39641	0.31111	0.34098	0.35255	0.34598	0.37142	0.41644	0.32493	0.41897	0.29462	0.25314	0.4277	0.39321	0.3605	0.29951	0.29691
1317.4	0.17094	0.3116	0.34332	0.35984	0.34619	0.32978	0.35111	0.39523	0.31832	0.25239	0.30728	0.19976	0.39013	0.36311	0.25548	0.39246	0.24606	0.18591	0.40341	0.22691	0.38972	0.31845	0.33199	0.34816	0.34224	0.37453	0.39116	0.32141	0.43519	0.2821	0.25291	0.41573	0.38611	0.38077	0.29558	0.29494
1318.3	0.17659	0.30951	0.33441	0.36409	0.33197	0.34117	0.36662	0.40926	0.3161	0.26169	0.30937	0.19509	0.39477	0.35783	0.24488	0.40136	0.25143	0.18721	0.40882	0.2331	0.36557	0.33048	0.35167	0.36489	0.36361	0.39922	0.4102	0.30172	0.43461	0.29206	0.25937	0.41876	0.38572	0.38502	0.32368	0.29465
1319.2	0.16403	0.30438	0.32881	0.36874	0.32913	0.34794	0.36493	0.40288	0.30187	0.26202	0.31932	0.20479	0.38638	0.35257	0.22916	0.41076	0.25772	0.2005	0.40731	0.22903	0.36651	0.31326	0.35737	0.34737	0.36686	0.40426	0.4077	0.30551	0.45064	0.2982	0.25967	0.41826	0.38986	0.38099	0.31737	0.28268
1320	0.16496	0.2988	0.33475	0.36322	0.33218	0.33572	0.37068	0.4105	0.32731	0.27593	0.33554	0.21319	0.4023	0.34349	0.23592	0.40675	0.27309	0.18602	0.41975	0.21474	0.37749	0.3133	0.35203	0.3561	0.36879	0.3953	0.41823	0.31308	0.46173	0.28161	0.27035	0.40869	0.3996	0.38708	0.31912	0.2951
1320.9	0.16175	0.29049	0.33555	0.35327	0.33897	0.32389	0.36642	0.43432	0.3575	0.28533	0.33114	0.21666	0.39181	0.33293	0.22848	0.41015	0.27555	0.19169	0.42043	0.22143	0.37894	0.31422	0.35072	0.34783	0.35045	0.39488	0.42178	0.31726	0.47005	0.279	0.29064	0.40951	0.38526	0.38442	0.32926	0.28108
1321.8	0.1511	0.30075	0.3231	0.35128	0.34007	0.33453	0.35635	0.45227	0.34783	0.25534	0.32753	0.22031	0.39791	0.32246	0.23735	0.40331	0.26792	0.18165	0.41592	0.22029	0.36863	0.29458	0.35634	0.35444	0.354	0.40224	0.41641	0.31722	0.45049	0.26816	0.28399	0.41992	0.36602	0.35952	0.32947	0.2754
1322.7	0.15501	0.3119	0.32935	0.36152	0.36656	0.34359	0.37948	0.47086	0.37019	0.27003	0.35333	0.23965	0.40963	0.34455	0.25804	0.41915	0.27993	0.19525	0.44162	0.25051	0.40591	0.31549	0.36625	0.36976	0.36367	0.40999	0.40262	0.33525	0.46791	0.29289	0.30922	0.44886	0.3717	0.37926	0.33925	0.28722
1323.6	0.16518	0.295	0.32525	0.34569	0.36176	0.33388	0.39249	0.47473	0.39117	0.26123	0.35473	0.22838	0.39834	0.33863	0.25795	0.40304	0.26255	0.18108	0.43346	0.24819	0.40878	0.32091	0.36543	0.38901	0.36111	0.39012	0.404	0.32319	0.4518	0.27486	0.32163	0.44404	0.37369	0.38335	0.33877	0.29438
1324.4	0.17341	0.30087	0.3139	0.34196	0.37613	0.35522	0.38683	0.48575	0.38993	0.26068	0.37573	0.23751	0.40293	0.34259	0.25795	0.41292	0.26208	0.20056	0.43672	0.25896	0.4125	0.32758	0.38563	0.37994	0.37724	0.41832	0.40972	0.31084	0.46388	0.3061	0.31792	0.45985	0.37555	0.37603	0.35723	0.28312
1325.3	0.18687	0.31072	0.31386	0.36856	0.35755	0.38022	0.40714	0.48053	0.39476	0.26434	0.39989	0.26759	0.41836	0.36377	0.26562	0.42451	0.27095	0.22	0.43347	0.27463	0.42206	0.32987	0.40202	0.40373	0.39463	0.44	0.42915	0.3188	0.4714	0.31527	0.29744	0.47651	0.39415	0.39741	0.3635	0.30162
1326.2	0.20942	0.34078	0.33877	0.38925	0.36299	0.39721	0.44567	0.51641	0.42027	0.30377	0.41684	0.2886	0.43298	0.39429	0.29233	0.42973	0.282	0.24822	0.45469	0.30507	0.46	0.37938	0.42854	0.42142	0.41716	0.44946	0.45726	0.34046	0.50413	0.34364	0.31162	0.50098	0.42796	0.41262	0.38206	0.31236
1327.1	0.22517	0.33864	0.3466	0.3971	0.35085	0.38922	0.40723	0.51668	0.41615	0.31162	0.41918	0.29078	0.43212	0.3966	0.28069	0.42965	0.26811	0.24394	0.43878	0.27952	0.45511	0.37365	0.4325	0.42076	0.42054	0.46659	0.45866	0.35744	0.50198	0.33872	0.30548	0.48152	0.43893	0.39313	0.3577	0.31611
1328	0.24191	0.35747	0.36454	0.4214	0.35653	0.39306	0.41667	0.52942	0.41169	0.33238	0.43382	0.29949	0.4527	0.40894	0.29167	0.45079	0.28983	0.24494	0.46446	0.29859	0.46423	0.40028	0.46441	0.41634	0.43563	0.4998	0.47925	0.3852	0.51408	0.3432	0.30632	0.49677	0.44025	0.4002	0.36658	0.31806
1328.8	0.25741	0.35474	0.34887	0.4222	0.3419	0.37524	0.42055	0.54414	0.40533	0.32891	0.4363	0.30152	0.47108	0.40865	0.28666	0.44142	0.27836	0.24239	0.45553	0.30558	0.46947	0.39991	0.47112	0.43066	0.44688	0.48285	0.47926	0.41469	0.49522	0.32246	0.3082	0.50538	0.4331	0.4054	0.36779	0.33311
1329.7	0.2592	0.35796	0.34403	0.39189	0.35274	0.34732	0.42241	0.54245	0.38826	0.31782	0.43385	0.27744	0.46794	0.41145	0.29169	0.43633	0.26582	0.23802	0.4691	0.30137	0.48749	0.39672	0.48177	0.41721	0.44775	0.45948	0.46795	0.40671	0.4945	0.32522	0.33036	0.5029	0.41607	0.39426	0.38201	0.32586
1330.6	0.27096	0.36474	0.34709	0.39961	0.35337	0.35131	0.42109	0.54041	0.38363	0.32349	0.46284	0.29152	0.48475	0.41463	0.29163	0.43657	0.27307	0.24829	0.48179	0.31746	0.48316	0.40071	0.49485	0.42842	0.45509	0.49117	0.47655	0.40154	0.50252	0.33431	0.3552	0.52002	0.43242	0.41286	0.39939	0.34193
1331.5	0.28015	0.38567	0.33449	0.39408	0.35427	0.36285	0.45793	0.52864	0.39665	0.33224	0.47536	0.30289	0.47188	0.42812	0.29645	0.43422	0.27732	0.23948	0.50284	0.331	0.47599	0.432	0.52281	0.43843	0.44142	0.48671	0.48714	0.39609	0.49675	0.31795	0.36819	0.52787	0.42395	0.44321	0.44353	0.35466
1332.4	0.29778	0.40235	0.31877	0.38101	0.36927	0.37318	0.45874	0.51912	0.40012	0.339	0.47999	0.31295	0.49	0.44642	0.30691	0.42622	0.28483	0.25151	0.51093	0.32807	0.46858	0.42334	0.5056	0.43927	0.45768	0.49247	0.4918	0.39929	0.52795	0.34463	0.3834	0.53549	0.43281	0.46159	0.4507	0.36048
1333.2	0.31864	0.418	0.34267	0.39455	0.36401	0.37035	0.45854	0.51893	0.40384	0.35265	0.48883	0.32524	0.51128	0.47209	0.3224	0.44462	0.29807	0.25164	0.54969	0.33376	0.46123	0.44781	0.53595	0.44846	0.45635	0.5214	0.50889	0.38304	0.55862	0.36878	0.4058	0.54913	0.44866	0.49509	0.46335	0.36957
1334.1	0.35978	0.42982	0.34251	0.41133	0.3611	0.37764	0.46361	0.5192	0.42915	0.36873	0.48418	0.33265	0.54355	0.50449	0.33053	0.47077	0.30337	0.25457	0.57134	0.33698	0.46819	0.47888	0.51752	0.47425	0.45719	0.55724	0.52238	0.38884	0.56598	0.35832	0.42148	0.56088	0.47778	0.51398	0.45552	0.38246
1335	0.39848	0.45117	0.35065	0.41135	0.36608	0.3899	0.47932	0.53294	0.44309	0.37234	0.48868	0.31836	0.55737	0.54155	0.33284	0.50688	0.30936	0.27357	0.58385	0.33134	0.48034	0.49011	0.5262	0.47586	0.46085	0.57295	0.53409	0.41164	0.59666	0.38342	0.44743	0.56674	0.48467	0.52609	0.46983	0.3879
1335.9	0.42699	0.45988	0.35847	0.40742	0.35935	0.37921	0.47165	0.53981	0.43282	0.37714	0.49422	0.31372	0.58059	0.55172	0.35112	0.51967	0.32466	0.27311	0.57451	0.33802	0.49609	0.49505	0.51062	0.47748	0.47498	0.58617	0.53318	0.42106	0.63584	0.39265	0.43813	0.56659	0.49881	0.52898	0.4719	0.38652
1336.7	0.45462	0.46612	0.36405	0.42499	0.33778	0.39031	0.46287	0.55284	0.44733	0.36754	0.48104	0.30481	0.58301	0.56912	0.36448	0.53088	0.33274	0.2744	0.57743	0.35986	0.51743	0.5072	0.50481	0.49453	0.45146	0.58093	0.53318	0.417	0.63256	0.39787	0.43284	0.58064	0.51675	0.53309	0.48523	0.39225
1337.6	0.4829	0.47245	0.37138	0.42978	0.3504	0.41372	0.49159	0.56027	0.47288	0.38077	0.48295	0.30146	0.59052	0.57613	0.38547	0.56571	0.35462	0.28296	0.59227	0.38046	0.56556	0.52773	0.51646	0.52138	0.46088	0.58514	0.54959	0.43516	0.65057	0.40097	0.46123	0.60902	0.53063	0.54797	0.49801	0.41451
1338.5	0.48677	0.46994	0.3667	0.43108	0.35405	0.40893	0.48358	0.55953	0.44433	0.37479	0.48702	0.28806	0.57118	0.56697	0.38767	0.56709	0.36887	0.28388	0.58878	0.38895	0.55963	0.53469	0.51531	0.50466	0.45688	0.57103	0.54989	0.43728	0.66051	0.42046	0.4675	0.61379	0.53784	0.543	0.50735	0.42245
1339.4	0.50219	0.45185	0.35762	0.43206	0.34536	0.39198	0.46125	0.53014	0.44003	0.3843	0.47827	0.29913	0.56709	0.55156	0.38834	0.55788	0.37553	0.2771	0.58439	0.38631	0.5529	0.53252	0.52248	0.50595	0.44919	0.56394	0.55389	0.42481	0.66414	0.40929	0.46336	0.61649	0.52999	0.55485	0.50968	0.43331
1340.3	0.52875	0.44833	0.35344	0.44459	0.35074	0.40312	0.45907	0.53449	0.44901	0.37342	0.47829	0.29038	0.59034	0.5689	0.39568	0.572	0.38102	0.29763	0.60513	0.40237	0.56652	0.53695	0.53978	0.51385	0.46097	0.55479	0.56377	0.43327	0.65563	0.421	0.49711	0.63316	0.54678	0.57105	0.51396	0.4425
1341.1	0.56187	0.46175	0.35889	0.43936	0.36864	0.4024	0.45497	0.5305	0.44967	0.38494	0.50623	0.30948	0.59873	0.58782	0.39753	0.59705	0.38328	0.3115	0.61312	0.42373	0.59541	0.55563	0.56003	0.52377	0.48558	0.57581	0.5783	0.4627	0.65655	0.42284	0.53302	0.65141	0.562	0.59348	0.5487	0.47123
1342	0.57971	0.47114	0.34124	0.43721	0.36726	0.38322	0.43301	0.50723	0.42231	0.37034	0.4973	0.31319	0.5704	0.59155	0.38469	0.58692	0.37632	0.3291	0.57893	0.4263	0.57722	0.5541	0.54141	0.50854	0.47508	0.57665	0.55777	0.47168	0.64031	0.4234	0.49384	0.63181	0.56617	0.57527	0.53692	0.45544
1342.9	0.62594	0.48448	0.35556	0.4485	0.39322	0.40379	0.44653	0.53475	0.4392	0.36658	0.49664	0.33632	0.59961	0.61245	0.4035	0.59175	0.39733	0.3532	0.58361	0.45289	0.59774	0.56662	0.56638	0.551	0.49948	0.60689	0.57669	0.49056	0.6645	0.4443	0.49784	0.67343	0.56969	0.60103	0.55595	0.4647
1343.8	0.64031	0.4664	0.35601	0.42045	0.39825	0.39203	0.43248	0.5349	0.42696	0.34319	0.48465	0.30256	0.59148	0.60123	0.40269	0.58541	0.39091	0.33921	0.58433	0.44634	0.62141	0.55234	0.55789	0.55055	0.49666	0.58155	0.5834	0.48576	0.64803	0.44421	0.48567	0.66261	0.58468	0.58507	0.52963	0.46797
1344.6	0.65832	0.4685	0.37209	0.41239	0.40503	0.38245	0.429	0.52798	0.41277	0.35076	0.47774	0.31306	0.58666	0.5839	0.40447	0.56987	0.38503	0.34501	0.58304	0.43827	0.62393	0.5437	0.55314	0.55515	0.48699	0.59526	0.60975	0.4707	0.65275	0.44747	0.48167	0.66151	0.59787	0.57347	0.53826	0.46851
1345.5	0.67585	0.4617	0.37398	0.40693	0.41127	0.38753	0.43226	0.53102	0.41675	0.36407	0.4583	0.30912	0.60745	0.55941	0.41157	0.55136	0.3953	0.34621	0.60686	0.42815	0.63673	0.54634	0.53641	0.56082	0.48912	0.60494	0.61651	0.46446	0.66266	0.45968	0.46911	0.6544	0.6148	0.56707	0.53102	0.46105
1346.4	0.69945	0.48209	0.38552	0.40207	0.42131	0.41703	0.44358	0.54196	0.42504	0.37015	0.45407	0.31521	0.62652	0.59007	0.4287	0.56665	0.4047	0.34897	0.62965	0.42855	0.65866	0.54191	0.53213	0.58626	0.49382	0.62005	0.64063	0.47121	0.67642	0.4759	0.50706	0.67883	0.61337	0.5891	0.56198	0.48439
1347.3	0.72032	0.47073	0.38751	0.38513	0.38979	0.40133	0.43212	0.51805	0.42395	0.37243	0.45499	0.3151	0.62498	0.58144	0.4129	0.57012	0.39312	0.33983	0.64083	0.42232	0.6546	0.54504	0.55156	0.57019	0.4825	0.60192	0.65123	0.4768	0.66729	0.44531	0.52064	0.65826	0.6311	0.59511	0.57148	0.48478
1348.1	0.7527	0.49361	0.39046	0.38081	0.3717	0.4009	0.44081	0.52788	0.43337	0.37458	0.45131	0.32285	0.63025	0.60489	0.42586	0.59128	0.39795	0.34912	0.64597	0.44348	0.64676	0.57834	0.56268	0.57934	0.4861	0.62592	0.65456	0.48663	0.65986	0.43654	0.52668	0.68316	0.64276	0.61288	0.59529	0.47862
1349	0.77507	0.48121	0.39968	0.38821	0.38419	0.4071	0.4484	0.52543	0.46264	0.37242	0.45076	0.32243	0.63106	0.64298	0.4337	0.60589	0.40509	0.37499	0.65893	0.46451	0.67897	0.58984	0.56891	0.57083	0.49119	0.63691	0.66652	0.51147	0.67056	0.43832	0.53519	0.70409	0.65318	0.63623	0.61135	0.50644
1349.9	0.79015	0.46793	0.38857	0.39385	0.39388	0.39805	0.45224	0.5202	0.46827	0.35887	0.45632	0.33919	0.62785	0.6546	0.44238	0.63621	0.39936	0.3838	0.65291	0.45941	0.67907	0.60972	0.58325	0.5888	0.49633	0.62187	0.67833	0.5175	0.68073	0.42542	0.54453	0.71247	0.66064	0.6659	0.61526	0.51897
1350.8	0.80356	0.45387	0.39848	0.40059	0.40422	0.3921	0.45244	0.52511	0.4626	0.36037	0.46276	0.3238	0.61027	0.63821	0.44284	0.64005	0.40581	0.39401	0.67571	0.45667	0.69269	0.62204	0.59352	0.57915	0.49327	0.62262	0.70261	0.53389	0.69332	0.4177	0.53837	0.70443	0.67115	0.67038	0.61334	0.50913
1351.6	0.83446	0.47829	0.39671	0.41412	0.43339	0.42339	0.44921	0.54372	0.46442	0.37389	0.47307	0.33047	0.61081	0.6607	0.45939	0.64637	0.42418	0.4203	0.67266	0.47806	0.72541	0.63853	0.57478	0.58777	0.52	0.64083	0.7052	0.54128	0.70893	0.44865	0.5644	0.72272	0.69891	0.67378	0.61156	0.51722
1352.5	0.84861	0.48579	0.39007	0.43929	0.46253	0.43027	0.46283	0.56641	0.47151	0.37612	0.48319	0.35771	0.62483	0.6569	0.46705	0.64926	0.42884	0.42623	0.69745	0.48193	0.75674	0.64393	0.57851	0.58922	0.52995	0.63655	0.72186	0.55961	0.7279	0.45358	0.59162	0.738	0.70711	0.67031	0.62321	0.52053
1353.4	0.85343	0.50619	0.37899	0.43255	0.44756	0.43686	0.47514	0.57515	0.46973	0.37804	0.47674	0.36247	0.6158	0.64113	0.46493	0.66961	0.42739	0.41639	0.70464	0.46433	0.74677	0.65154	0.56861	0.60849	0.52563	0.63793	0.7252	0.55997	0.70722	0.46511	0.59107	0.74734	0.72511	0.68842	0.62479	0.51335
1354.3	0.86628	0.52912	0.38957	0.44133	0.44495	0.43687	0.48878	0.58225	0.47294	0.38621	0.4728	0.35455	0.6117	0.65525	0.46547	0.69334	0.45994	0.41718	0.72622	0.47716	0.74703	0.67062	0.58041	0.6073	0.52665	0.6504	0.73184	0.57933	0.72371	0.47949	0.60676	0.7554	0.72022	0.69459	0.6339	0.52782
1355.1	0.89162	0.53425	0.38339	0.44408	0.43575	0.43532	0.49649	0.57746	0.47971	0.37746	0.47056	0.36901	0.65552	0.66881	0.47283	0.70211	0.45192	0.41309	0.73114	0.48044	0.75422	0.67895	0.58969	0.60379	0.54067	0.65198	0.74257	0.57287	0.72854	0.48338	0.60977	0.7597	0.73517	0.69562	0.63977	0.55794
1356	0.88351	0.51297	0.3798	0.44919	0.44866	0.43932	0.49177	0.58214	0.49847	0.38176	0.46253	0.38044	0.6662	0.67291	0.47179	0.72923	0.45657	0.42074	0.74269	0.47596	0.75623	0.69019	0.6124	0.6043	0.54003	0.65223	0.75878	0.58168	0.74377	0.49048	0.58398	0.76121	0.71803	0.70675	0.64941	0.56673
1356.9	0.88731	0.50436	0.37662	0.44769	0.45387	0.45592	0.48573	0.56337	0.4871	0.38586	0.45852	0.38408	0.66851	0.68481	0.46832	0.74164	0.47049	0.43106	0.73763	0.48344	0.7352	0.69446	0.61018	0.60644	0.54763	0.66432	0.75804	0.58081	0.74316	0.50466	0.58279	0.744	0.71189	0.72814	0.67774	0.56517
1357.8	0.8985	0.50678	0.36888	0.44823	0.4625	0.46721	0.47418	0.56649	0.48657	0.3791	0.44644	0.39893	0.69153	0.70226	0.47609	0.75088	0.47851	0.44326	0.73807	0.50061	0.73697	0.69228	0.61777	0.61596	0.55049	0.66846	0.76029	0.57811	0.7598	0.51988	0.60476	0.75302	0.71439	0.70786	0.66159	0.56949
1358.6	0.89989	0.51219	0.35758	0.44132	0.44567	0.47572	0.47083	0.56343	0.46988	0.3768	0.44308	0.40106	0.71258	0.71309	0.4704	0.73739	0.45906	0.46269	0.74429	0.50156	0.72946	0.68055	0.62796	0.6129	0.55313	0.6869	0.75482	0.57009	0.75491	0.52247	0.60502	0.75155	0.72447	0.70538	0.66121	0.54692
1359.5	0.87987	0.51639	0.37822	0.44133	0.45581	0.48629	0.49087	0.572	0.4812	0.41016	0.45505	0.39606	0.70119	0.7292	0.46865	0.74818	0.48638	0.48686	0.77286	0.53103	0.73806	0.71661	0.64585	0.6297	0.54848	0.70908	0.77254	0.57561	0.77398	0.52849	0.64362	0.76601	0.73516	0.73543	0.67303	0.53984
1360.4	0.83816	0.53402	0.3738	0.44234	0.43543	0.46752	0.50271	0.56505	0.46366	0.3984	0.44112	0.39645	0.69286	0.72279	0.48179	0.75299	0.48559	0.4634	0.77339	0.54576	0.73495	0.71942	0.62223	0.65354	0.53698	0.7189	0.76622	0.56165	0.76332	0.52682	0.66674	0.76984	0.73983	0.76124	0.6882	0.54691
1361.3	0.81013	0.54156	0.36982	0.469	0.43622	0.46486	0.50869	0.58045	0.476	0.40911	0.44788	0.39179	0.68972	0.7411	0.47778	0.78376	0.48369	0.46513	0.80677	0.54802	0.78271	0.72103	0.64318	0.6691	0.52882	0.7244	0.76644	0.58447	0.76927	0.55338	0.69494	0.79425	0.76693	0.76644	0.68351	0.56972
1362.1	0.79171	0.54556	0.3801	0.49879	0.46223	0.47549	0.52166	0.59526	0.47107	0.41463	0.47819	0.39684	0.71487	0.74482	0.49898	0.79356	0.51365	0.48433	0.82867	0.57341	0.81207	0.74793	0.66424	0.6726	0.55917	0.72808	0.77558	0.60385	0.80374	0.57416	0.70995	0.81241	0.78598	0.79149	0.71894	0.58421
1363	0.74989	0.53291	0.39062	0.50498	0.47866	0.48334	0.5191	0.60623	0.47506	0.41556	0.47666	0.39285	0.72746	0.75124	0.50415	0.814	0.52014	0.4931	0.83169	0.5759	0.8359	0.76388	0.65809	0.6817	0.57701	0.70265	0.79948	0.60936	0.79133	0.59076	0.72821	0.83592	0.79597	0.78499	0.70437	0.60664
1363.9	0.71302	0.53545	0.37267	0.50344	0.48647	0.47847	0.4969	0.61353	0.47334	0.40191	0.48154	0.40916	0.73872	0.77204	0.51688	0.83598	0.5223	0.4987	0.83209	0.5771	0.83932	0.76149	0.64468	0.7066	0.59936	0.69536	0.78434	0.62646	0.79797	0.60194	0.7322	0.85321	0.80323	0.79281	0.71141	0.61317
1364.8	0.69202	0.53373	0.38036	0.49731	0.4778	0.4859	0.48094	0.59423	0.46031	0.40183	0.49926	0.39247	0.73919	0.77036	0.53434	0.82963	0.51394	0.51176	0.84797	0.55763	0.83033	0.75479	0.6511	0.69334	0.60748	0.69325	0.79568	0.63978	0.79187	0.61077	0.74019	0.84613	0.80613	0.76388	0.70428	0.60983
1365.6	0.6856	0.54022	0.40221	0.49779	0.50858	0.51331	0.4915	0.61427	0.45737	0.40436	0.53118	0.41018	0.79496	0.80576	0.57581	0.84193	0.54704	0.54822	0.85614	0.56874	0.82498	0.78744	0.65633	0.71262	0.64721	0.7132	0.81983	0.64893	0.83514	0.61797	0.74326	0.87676	0.80293	0.79923	0.72808	0.62734
1366.5	0.64154	0.51809	0.40853	0.4827	0.4886	0.51478	0.46942	0.60553	0.45293	0.40137	0.54069	0.4032	0.79994	0.80964	0.56842	0.84925	0.53935	0.54222	0.86456	0.56206	0.81276	0.79379	0.65435	0.70734	0.64869	0.69451	0.84189	0.65598	0.81952	0.59803	0.75969	0.86519	0.78873	0.78636	0.72482	0.62163
1367.4	0.62119	0.50321	0.42508	0.47149	0.49892	0.52817	0.46673	0.60814	0.46036	0.40146	0.55159	0.41879	0.8012	0.80886	0.57873	0.84898	0.55165	0.53983	0.87189	0.56207	0.82736	0.79494	0.68687	0.71373	0.6609	0.70963	0.83742	0.65914	0.85813	0.59647	0.77242	0.87069	0.7913	0.80093	0.75796	0.62563
1368.2	0.57887	0.48118	0.41084	0.47579	0.49855	0.53694	0.46328	0.5912	0.45204	0.38779	0.53392	0.42213	0.80533	0.78533	0.56599	0.84364	0.55227	0.5411	0.83967	0.55424	0.82371	0.77573	0.69136	0.68429	0.65246	0.71046	0.81616	0.64588	0.84737	0.60801	0.76899	0.86767	0.78227	0.78337	0.75493	0.60984
1369.1	0.55548	0.48406	0.43031	0.491	0.51276	0.54372	0.47861	0.61634	0.47822	0.40377	0.55592	0.44768	0.8181	0.83982	0.57438	0.86156	0.57309	0.56736	0.86659	0.5719	0.85154	0.80748	0.74671	0.69171	0.66107	0.7311	0.83029	0.65287	0.8712	0.6273	0.79026	0.89276	0.80033	0.82042	0.78747	0.62739
1370	0.50475	0.46784	0.44126	0.4918	0.49981	0.5359	0.48165	0.60937	0.48808	0.41031	0.54106	0.45801	0.77976	0.81919	0.56502	0.86229	0.56745	0.5661	0.87754	0.58633	0.8659	0.79549	0.75829	0.69024	0.66804	0.72172	0.84941	0.65334	0.85116	0.62457	0.79444	0.88464	0.80752	0.79799	0.79586	0.63168
1370.9	0.48061	0.46186	0.4322	0.49733	0.51319	0.5338	0.49791	0.62662	0.48863	0.41664	0.51823	0.46613	0.78847	0.81946	0.57249	0.86391	0.57122	0.56643	0.86827	0.59653	0.88954	0.78991	0.78526	0.69932	0.67146	0.724	0.83736	0.66294	0.85095	0.62724	0.77429	0.90191	0.81753	0.82001	0.81545	0.64218
1371.7	0.45708	0.45241	0.43338	0.52587	0.5064	0.5266	0.51381	0.61895	0.5056	0.41379	0.52294	0.46994	0.78878	0.82201	0.58271	0.88175	0.57234	0.58357	0.86607	0.61699	0.90181	0.80857	0.7747	0.70443	0.66587	0.73272	0.85588	0.67218	0.83548	0.63583	0.75867	0.90313	0.83133	0.82152	0.82059	0.64785
1372.6	0.45671	0.4601	0.47125	0.5438	0.51243	0.53816	0.50968	0.65479	0.51924	0.43245	0.54568	0.48904	0.81567	0.85017	0.61256	0.89183	0.58213	0.59801	0.90387	0.6254	0.91413	0.84171	0.82141	0.72969	0.68952	0.75841	0.89733	0.69102	0.85868	0.6333	0.75634	0.91233	0.85649	0.83534	0.85935	0.67564
1373.5	0.44651	0.44519	0.48177	0.54804	0.53571	0.54628	0.53789	0.65798	0.51528	0.43496	0.54236	0.49854	0.83119	0.83762	0.61831	0.90102	0.59329	0.60047	0.91444	0.62751	0.92785	0.83121	0.82073	0.74148	0.70729	0.75758	0.9161	0.711	0.86997	0.64218	0.74652	0.92444	0.85475	0.83262	0.85912	0.67374
1374.3	0.44908	0.44372	0.48948	0.55856	0.53138	0.55707	0.5573	0.65593	0.50318	0.43478	0.54672	0.50024	0.8682	0.85618	0.6218	0.91503	0.58911	0.61442	0.90997	0.62637	0.93384	0.83954	0.82031	0.74769	0.71415	0.77052	0.90067	0.72102	0.89201	0.64065	0.7383	0.92492	0.86848	0.83595	0.8629	0.66369
1375.2	0.43618	0.44652	0.50708	0.56106	0.52977	0.54255	0.56806	0.64106	0.50634	0.43632	0.56202	0.49584	0.85693	0.85922	0.62619	0.92452	0.58441	0.62311	0.92573	0.61936	0.92103	0.84181	0.79785	0.74626	0.71073	0.79556	0.91933	0.71129	0.91885	0.63708	0.75493	0.92158	0.86317	0.82982	0.84257	0.65193
1376.1	0.42054	0.46147	0.50918	0.53638	0.53857	0.55366	0.56997	0.67262	0.48689	0.45338	0.57051	0.51012	0.86436	0.88221	0.63915	0.93819	0.59118	0.61912	0.93556	0.61537	0.90058	0.84216	0.78888	0.75347	0.71373	0.80946	0.91052	0.71369	0.94127	0.63744	0.76488	0.92999	0.85286	0.8553	0.85243	0.64459
1377	0.4096	0.45434	0.50915	0.5383	0.54487	0.55283	0.60078	0.67727	0.48923	0.46247	0.57101	0.5128	0.86624	0.85467	0.64861	0.92929	0.59462	0.61849	0.93852	0.62824	0.90443	0.83659	0.75858	0.74865	0.71429	0.798	0.91349	0.71719	0.93969	0.64675	0.78157	0.93392	0.84472	0.85366	0.83555	0.64263
1377.8	0.39497	0.45158	0.50743	0.53002	0.52694	0.55463	0.60078	0.69471	0.4863	0.46946	0.57279	0.50731	0.87142	0.86065	0.63965	0.92656	0.59355	0.60913	0.92422	0.63599	0.88668	0.83872	0.75907	0.76137	0.71061	0.79704	0.91505	0.70053	0.94738	0.6316	0.77265	0.92185	0.83921	0.84412	0.83402	0.65306
1378.7	0.38245	0.46073	0.51317	0.53192	0.52828	0.56132	0.58155	0.71759	0.49627	0.47508	0.58385	0.50569	0.85283	0.8616	0.64839	0.92433	0.59594	0.60025	0.93168	0.64325	0.88309	0.84926	0.77547	0.76938	0.7041	0.80578	0.93421	0.69519	0.94595	0.63857	0.76835	0.91899	0.84012	0.86224	0.83946	0.66896
1379.6	0.38988	0.46641	0.53728	0.54706	0.53971	0.59779	0.60413	0.73913	0.52696	0.50722	0.60862	0.54169	0.86896	0.87953	0.6565	0.94154	0.61092	0.61051	0.9476	0.65318	0.89996	0.89393	0.79524	0.79912	0.71159	0.82502	0.93308	0.70395	0.95554	0.64724	0.789	0.92129	0.85628	0.89389	0.8529	0.69615
1380.4	0.39446	0.46338	0.54308	0.57087	0.52953	0.5984	0.61643	0.73438	0.5483	0.51735	0.60142	0.53023	0.87795	0.88538	0.65408	0.93226	0.60722	0.61659	0.95669	0.66132	0.91184	0.89018	0.8021	0.799	0.71431	0.82465	0.95727	0.70106	0.95113	0.6411	0.77537	0.9153	0.86666	0.87296	0.83244	0.70039
1381.3	0.3958	0.47618	0.55159	0.57209	0.52915	0.60263	0.61599	0.72852	0.55648	0.52788	0.62214	0.53171	0.89025	0.91875	0.66823	0.95001	0.61689	0.61814	0.95877	0.66166	0.9304	0.90273	0.82637	0.81775	0.72303	0.84347	0.96616	0.70233	0.96689	0.63599	0.75599	0.92481	0.88184	0.88954	0.83986	0.70133
1382.2	0.39531	0.48092	0.53345	0.57467	0.539	0.60146	0.5941	0.71518	0.56431	0.52206	0.62813	0.53136	0.89512	0.92078	0.65242	0.95132	0.60816	0.6209	0.94038	0.63854	0.93979	0.88761	0.80418	0.80342	0.7115	0.85068	0.93481	0.71425	0.95496	0.62804	0.74488	0.92318	0.9003	0.87267	0.82869	0.69015
1383	0.38699	0.48379	0.51882	0.56781	0.53651	0.5949	0.60799	0.70274	0.56638	0.51904	0.62919	0.53717	0.90757	0.921	0.64308	0.9406	0.60958	0.61615	0.93593	0.62608	0.94369	0.8798	0.78411	0.78142	0.68286	0.84139	0.92106	0.71751	0.94569	0.62415	0.75339	0.91635	0.89541	0.86322	0.81874	0.69684
1383.9	0.37085	0.48771	0.48889	0.55121	0.5296	0.57731	0.59993	0.67775	0.54397	0.49406	0.61057	0.53096	0.89624	0.92459	0.64437	0.92123	0.61493	0.60606	0.91967	0.61806	0.95308	0.85665	0.75919	0.76371	0.67224	0.84252	0.90526	0.71368	0.94133	0.6326	0.71832	0.91469	0.87595	0.83826	0.81214	0.68996
1384.8	0.3538	0.48554	0.47055	0.53753	0.53731	0.57591	0.59738	0.66083	0.52507	0.47911	0.61289	0.53765	0.88947	0.91185	0.63304	0.92338	0.61804	0.58729	0.90113	0.60651	0.93219	0.83928	0.74998	0.74945	0.65781	0.83933	0.88458	0.70936	0.9359	0.61752	0.72734	0.91349	0.86471	0.81942	0.8109	0.68061
1385.7	0.35964	0.4849	0.46289	0.53868	0.54644	0.58685	0.60592	0.66434	0.52024	0.47466	0.60613	0.53293	0.88199	0.91357	0.61289	0.92907	0.61045	0.60142	0.90752	0.61323	0.91469	0.81589	0.72301	0.73972	0.66245	0.82199	0.87207	0.70928	0.92454	0.63551	0.75402	0.9165	0.84714	0.81085	0.79299	0.70154
1386.5	0.36668	0.47536	0.45239	0.51237	0.52402	0.58516	0.59311	0.66735	0.51539	0.48608	0.59858	0.53126	0.87709	0.90392	0.60895	0.91696	0.61365	0.59249	0.90763	0.62791	0.90537	0.81114	0.70876	0.73274	0.645	0.79152	0.8622	0.68309	0.90657	0.63481	0.75545	0.92251	0.83136	0.82404	0.77843	0.69556
1387.4	0.38351	0.45584	0.45807	0.49801	0.53538	0.5731	0.59594	0.6715	0.51891	0.49954	0.59823	0.53711	0.87681	0.89837	0.61597	0.91326	0.61884	0.57724	0.91091	0.63215	0.89431	0.79215	0.71712	0.74688	0.6699	0.79548	0.85547	0.66106	0.91474	0.61953	0.75094	0.92851	0.81788	0.81836	0.76401	0.6798
1388.3	0.37956	0.45208	0.46737	0.48445	0.52806	0.58759	0.60293	0.68282	0.50396	0.49819	0.59511	0.52593	0.86881	0.88597	0.60509	0.91279	0.6021	0.57322	0.91008	0.62983	0.8621	0.77431	0.7241	0.73889	0.65949	0.76434	0.86349	0.63695	0.89016	0.60867	0.75525	0.91828	0.82086	0.8103	0.75138	0.68366
1389.1	0.38526	0.45439	0.46451	0.48201	0.51913	0.5776	0.58846	0.67756	0.49476	0.50854	0.59835	0.51817	0.86493	0.87726	0.6063	0.88637	0.60454	0.5732	0.9056	0.62665	0.84032	0.7621	0.72685	0.72616	0.65333	0.7509	0.84624	0.63832	0.86883	0.61241	0.73935	0.8918	0.80229	0.81782	0.7389	0.68457
1390	0.38001	0.44242	0.44743	0.45758	0.4942	0.56378	0.57081	0.6523	0.4841	0.50952	0.57249	0.50853	0.8484	0.87065	0.58887	0.85393	0.60105	0.55853	0.87649	0.59613	0.83265	0.75143	0.72801	0.71805	0.61415	0.73218	0.83451	0.62415	0.84818	0.58242	0.69763	0.84834	0.79795	0.8121	0.73743	0.66165
1390.9	0.38665	0.44837	0.45744	0.46838	0.49704	0.5695	0.57898	0.64812	0.47795	0.50097	0.56911	0.51129	0.8417	0.8764	0.60857	0.8564	0.59274	0.56494	0.8679	0.58584	0.83261	0.74683	0.71245	0.71492	0.62089	0.74224	0.8551	0.63333	0.85143	0.56838	0.67695	0.81709	0.79259	0.82214	0.75202	0.67826
1391.7	0.37399	0.44535	0.43343	0.44169	0.47371	0.55072	0.55334	0.60704	0.45214	0.46807	0.55386	0.49025	0.82264	0.85506	0.58948	0.84301	0.57447	0.55499	0.82357	0.57741	0.81466	0.73921	0.69219	0.69666	0.582	0.71149	0.8334	0.6279	0.8112	0.53201	0.64098	0.79321	0.77595	0.79974	0.73289	0.66403
1392.6	0.39272	0.44344	0.4023	0.44141	0.47355	0.53187	0.52969	0.59022	0.45521	0.47615	0.54929	0.49533	0.83853	0.86048	0.58368	0.84358	0.57631	0.55195	0.80787	0.56193	0.80768	0.71243	0.67437	0.69336	0.58259	0.70683	0.80446	0.63005	0.80978	0.51513	0.635	0.76819	0.75906	0.79321	0.74282	0.64413
1393.5	0.40905	0.44962	0.39786	0.42892	0.45684	0.5353	0.51545	0.58979	0.46419	0.46795	0.56125	0.51228	0.8305	0.8667	0.57145	0.84784	0.56483	0.55439	0.78678	0.56101	0.80834	0.70515	0.66342	0.69725	0.57721	0.70107	0.79587	0.61771	0.80671	0.51522	0.61752	0.77043	0.75502	0.79407	0.76301	0.65966
1394.3	0.41675	0.4538	0.39582	0.42622	0.45032	0.51424	0.51224	0.59547	0.45705	0.44918	0.56285	0.52378	0.8288	0.85436	0.56541	0.84613	0.55453	0.53602	0.76485	0.54808	0.77783	0.69753	0.66926	0.6791	0.57392	0.68558	0.7808	0.59825	0.80165	0.50477	0.612	0.76072	0.74219	0.77611	0.7632	0.66097
1395.2	0.41959	0.45262	0.37745	0.41567	0.44883	0.50819	0.4972	0.58926	0.4455	0.42934	0.54506	0.52153	0.82236	0.8252	0.52752	0.83562	0.54687	0.52576	0.74519	0.53995	0.76472	0.66721	0.66545	0.6577	0.55906	0.65325	0.74966	0.58165	0.76952	0.48695	0.60166	0.75545	0.73347	0.75113	0.74727	0.64619
1396.1	0.43016	0.45011	0.35564	0.42042	0.42997	0.51064	0.49416	0.5792	0.44241	0.42592	0.51819	0.48214	0.79689	0.82051	0.52117	0.82278	0.52781	0.50911	0.72638	0.51051	0.74298	0.66342	0.63588	0.64212	0.54874	0.63028	0.75981	0.56644	0.75522	0.49227	0.59322	0.71439	0.72552	0.74744	0.74364	0.63782
1396.9	0.42159	0.42161	0.34565	0.39915	0.39738	0.49414	0.47245	0.54887	0.42149	0.39884	0.49814	0.43619	0.7368	0.79219	0.4869	0.79891	0.49869	0.47696	0.69427	0.49308	0.7171	0.64127	0.60343	0.59906	0.50746	0.59954	0.74168	0.54151	0.70239	0.47113	0.53017	0.70072	0.70449	0.72179	0.72701	0.61138
1397.8	0.41132	0.39171	0.32751	0.37317	0.39818	0.46448	0.47635	0.52775	0.38875	0.37138	0.45393	0.41192	0.70064	0.74979	0.47615	0.76071	0.47935	0.45444	0.67383	0.46928	0.70857	0.61884	0.55435	0.56943	0.4812	0.56294	0.73148	0.49613	0.68206	0.43388	0.49694	0.66988	0.68775	0.68298	0.68627	0.58265
1398.7	0.40865	0.37281	0.31319	0.37317	0.38145	0.45497	0.45435	0.51242	0.37156	0.35883	0.44025	0.37543	0.66515	0.73574	0.46695	0.75409	0.47061	0.43143	0.66046	0.45645	0.69706	0.61494	0.50684	0.54245	0.45872	0.56079	0.71558	0.48806	0.65531	0.41409	0.48029	0.66461	0.66568	0.66047	0.68202	0.55644
1399.5	0.39695	0.34236	0.31129	0.36578	0.36008	0.4385	0.45512	0.48507	0.35808	0.35103	0.42629	0.35278	0.61811	0.72388	0.46199	0.73827	0.45855	0.41773	0.65822	0.4485	0.66574	0.61813	0.48401	0.52793	0.44102	0.55322	0.70009	0.47476	0.63201	0.40009	0.47546	0.65518	0.6338	0.64347	0.67085	0.53518
1400.4	0.39062	0.33755	0.31241	0.34627	0.35044	0.43789	0.43757	0.49258	0.34015	0.34011	0.39702	0.36807	0.59893	0.70862	0.44306	0.72697	0.45799	0.42341	0.65192	0.43992	0.64404	0.58365	0.48292	0.50824	0.42758	0.54718	0.65398	0.44977	0.61332	0.39963	0.47155	0.66935	0.6194	0.63312	0.67574	0.5163
1401.3	0.38453	0.33882	0.29308	0.3332	0.34	0.40831	0.42171	0.48951	0.32053	0.32585	0.38876	0.35726	0.59261	0.68632	0.42746	0.70106	0.44869	0.40796	0.6035	0.42085	0.61272	0.56164	0.48396	0.48128	0.41467	0.53031	0.62576	0.43405	0.60804	0.37581	0.4624	0.64371	0.59513	0.60947	0.6623	0.50884
1402.1	0.37781	0.33396	0.28915	0.3298	0.32288	0.3892	0.40013	0.4756	0.32034	0.31488	0.38152	0.33286	0.58096	0.674	0.41274	0.7006	0.43478	0.39193	0.58089	0.41343	0.59302	0.54857	0.50045	0.47525	0.3903	0.49851	0.5957	0.44085	0.5757	0.35734	0.44618	0.62855	0.58834	0.59996	0.66554	0.50377
1403	0.35894	0.33391	0.27044	0.29183	0.32536	0.37529	0.39575	0.44558	0.30205	0.30335	0.37295	0.33188	0.54712	0.64261	0.39549	0.66479	0.41581	0.37801	0.56297	0.40252	0.56559	0.51585	0.50187	0.46131	0.36221	0.46174	0.56722	0.40528	0.56011	0.34196	0.43432	0.61084	0.57506	0.5794	0.64113	0.48989
1403.9	0.35133	0.32202	0.27272	0.27974	0.31606	0.3715	0.39873	0.42998	0.29544	0.29202	0.36485	0.31727	0.52546	0.61327	0.38046	0.63411	0.39916	0.35061	0.53616	0.37232	0.54179	0.49293	0.48656	0.44075	0.34231	0.4405	0.54269	0.37655	0.54904	0.33223	0.43196	0.59151	0.57255	0.56679	0.63961	0.47549
1404.7	0.33014	0.30191	0.25364	0.29483	0.32141	0.34557	0.36491	0.40738	0.28435	0.28525	0.3639	0.31659	0.5086	0.58739	0.34379	0.62753	0.37979	0.32523	0.50801	0.35629	0.51411	0.47708	0.46542	0.41899	0.31802	0.40099	0.51296	0.37569	0.51435	0.3068	0.40229	0.56365	0.54539	0.54706	0.61935	0.46568
1405.6	0.32513	0.29385	0.27132	0.29754	0.32942	0.36315	0.37012	0.41699	0.29237	0.28777	0.3542	0.32052	0.48407	0.57111	0.35562	0.62071	0.38315	0.31453	0.53109	0.36078	0.51086	0.47247	0.45302	0.44206	0.30937	0.39486	0.51549	0.37338	0.51765	0.30154	0.41579	0.56508	0.54989	0.56385	0.60657	0.46742
1406.5	0.31039	0.29008	0.26233	0.30047	0.31036	0.3599	0.34011	0.38095	0.29428	0.29487	0.3377	0.32067	0.4615	0.55655	0.33203	0.60022	0.35742	0.3076	0.51927	0.32917	0.50442	0.44792	0.42596	0.41612	0.29515	0.39075	0.49617	0.37715	0.51483	0.29038	0.42206	0.5386	0.52368	0.56954	0.58795	0.44572
1407.3	0.29128	0.2766	0.26097	0.30867	0.29607	0.35122	0.31916	0.37761	0.2997	0.28829	0.31901	0.31065	0.45294	0.54224	0.32011	0.57386	0.33482	0.28419	0.49726	0.30144	0.50836	0.42652	0.39849	0.41614	0.29727	0.3816	0.48942	0.37577	0.48635	0.27721	0.38978	0.50948	0.51194	0.57996	0.57084	0.43932
1408.2	0.26604	0.28757	0.24137	0.30172	0.28865	0.32201	0.27833	0.35876	0.2785	0.27737	0.28824	0.28808	0.43739	0.51141	0.31699	0.56291	0.32326	0.25591	0.46669	0.2994	0.50386	0.40575	0.3955	0.40516	0.28452	0.36411	0.47393	0.36204	0.47079	0.25044	0.34709	0.49181	0.48913	0.57483	0.54614	0.42165
1409.1	0.24267	0.2668	0.25097	0.27117	0.25285	0.31574	0.26666	0.34144	0.27754	0.25298	0.27568	0.2452	0.40174	0.4618	0.30999	0.51289	0.31164	0.2271	0.43766	0.27766	0.48355	0.37216	0.3697	0.38138	0.25358	0.34192	0.4545	0.33129	0.45075	0.23107	0.32087	0.48631	0.48495	0.55784	0.51099	0.38569
1409.9	0.22338	0.27433	0.24785	0.27246	0.22982	0.30721	0.25661	0.32538	0.27137	0.24198	0.25926	0.23882	0.40225	0.43023	0.28035	0.49453	0.27638	0.22363	0.41466	0.2665	0.48264	0.35769	0.35821	0.35778	0.25829	0.32725	0.43352	0.31551	0.4244	0.2174	0.28192	0.46964	0.46662	0.55326	0.5023	0.36622
1410.8	0.21026	0.27519	0.2545	0.27144	0.23683	0.3197	0.27606	0.34513	0.25932	0.23217	0.25356	0.21824	0.38656	0.40776	0.27805	0.4882	0.27122	0.21055	0.42024	0.26787	0.46636	0.34719	0.3554	0.35279	0.25167	0.31355	0.43229	0.28662	0.40558	0.22341	0.28137	0.47662	0.47194	0.54695	0.49446	0.3487
1411.7	0.18999	0.24561	0.25609	0.25023	0.23397	0.31415	0.25448	0.33065	0.23987	0.20989	0.22823	0.19788	0.34909	0.35479	0.26519	0.46169	0.25503	0.19869	0.39759	0.26791	0.43882	0.33573	0.33746	0.31984	0.21161	0.28071	0.40646	0.26649	0.39151	0.20699	0.25562	0.47332	0.4645	0.52635	0.47847	0.32875
1412.5	0.17822	0.22218	0.25142	0.24353	0.23077	0.31528	0.25269	0.33018	0.25775	0.19479	0.2235	0.19119	0.3475	0.33637	0.25016	0.43906	0.22725	0.18695	0.38809	0.2441	0.43232	0.31212	0.317	0.29892	0.19814	0.26542	0.39769	0.27354	0.37073	0.21743	0.24429	0.45247	0.45945	0.488	0.46535	0.32438
1413.4	0.18136	0.24092	0.25802	0.24582	0.24433	0.30757	0.28471	0.34317	0.26804	0.20405	0.24989	0.20319	0.3636	0.35974	0.25661	0.44103	0.22191	0.20439	0.40544	0.24548	0.44297	0.32977	0.32257	0.30363	0.21814	0.29767	0.41154	0.28813	0.39528	0.22729	0.25314	0.4563	0.47122	0.49637	0.49337	0.33873
1414.2	0.17618	0.22789	0.25615	0.24134	0.24733	0.30021	0.26932	0.33903	0.25659	0.19903	0.24643	0.19972	0.35151	0.3547	0.25601	0.44077	0.21884	0.20354	0.39526	0.23811	0.43387	0.34163	0.30884	0.28845	0.20794	0.29951	0.40699	0.29393	0.38955	0.23774	0.26882	0.44284	0.46398	0.48222	0.4866	0.33362
1415.1	0.1651	0.21631	0.23338	0.2171	0.23455	0.27822	0.23272	0.32535	0.23652	0.18083	0.23451	0.18538	0.33928	0.32836	0.23683	0.41018	0.19463	0.1788	0.34606	0.20937	0.4122	0.32719	0.29026	0.27048	0.19162	0.30389	0.37766	0.28527	0.36726	0.22723	0.23321	0.4297	0.43999	0.43576	0.46881	0.3155
1416	0.19312	0.24474	0.23518	0.23184	0.24192	0.28012	0.24871	0.34024	0.25233	0.18649	0.25013	0.18061	0.37841	0.35792	0.22455	0.42239	0.1893	0.17145	0.33859	0.20838	0.42325	0.31582	0.2863	0.26617	0.22046	0.33628	0.37394	0.29238	0.36843	0.22933	0.26275	0.4244	0.43176	0.43044	0.45445	0.29863
1416.9	0.18204	0.23712	0.22648	0.23082	0.22162	0.26324	0.23824	0.33249	0.23324	0.19013	0.23573	0.1653	0.35443	0.34944	0.20106	0.39657	0.18078	0.17242	0.32776	0.20155	0.38731	0.31367	0.27005	0.24779	0.19694	0.32953	0.35477	0.27183	0.34967	0.22072	0.24953	0.42025	0.40909	0.4426	0.42559	0.2625
1417.7	0.17076	0.22722	0.21676	0.22749	0.22386	0.2591	0.21806	0.30944	0.22001	0.19047	0.18838	0.15596	0.32533	0.30599	0.17251	0.37483	0.15449	0.15738	0.30027	0.19612	0.36693	0.30229	0.24612	0.22591	0.16955	0.30791	0.33455	0.25368	0.33232	0.20664	0.24416	0.39606	0.37264	0.4237	0.36523	0.23608
1418.6	0.15801	0.23548	0.20927	0.22083	0.22891	0.24176	0.21631	0.30058	0.22567	0.18961	0.18468	0.14559	0.298	0.28193	0.15484	0.35015	0.15513	0.13757	0.28929	0.17886	0.34401	0.27972	0.24832	0.21197	0.15206	0.30049	0.32858	0.24353	0.32788	0.19221	0.22976	0.40763	0.37404	0.39875	0.34752	0.21561
1419.4	0.15834	0.22335	0.2169	0.2176	0.23138	0.23171	0.24856	0.29002	0.22146	0.18166	0.17928	0.14491	0.29317	0.26836	0.1348	0.33223	0.15693	0.14404	0.29498	0.18136	0.3359	0.24477	0.23731	0.20623	0.14497	0.283	0.31841	0.237	0.32194	0.19323	0.21854	0.39507	0.35264	0.40522	0.32622	0.21039
1420.3	0.13842	0.19824	0.214	0.21878	0.21726	0.2231	0.24565	0.26911	0.20747	0.16496	0.153	0.15234	0.26417	0.2361	0.11977	0.32302	0.15216	0.13454	0.30783	0.16151	0.30603	0.22387	0.21711	0.20012	0.12751	0.26498	0.29398	0.23404	0.31867	0.1855	0.19552	0.37797	0.34459	0.39057	0.3055	0.21629
1421.2	0.15176	0.21268	0.21784	0.21362	0.24816	0.23255	0.25509	0.26834	0.20141	0.1579	0.16685	0.17048	0.27089	0.2438	0.11523	0.32478	0.15052	0.1574	0.32287	0.16539	0.31602	0.22782	0.21272	0.20479	0.15637	0.27103	0.27852	0.24559	0.3439	0.18796	0.20864	0.38338	0.34712	0.3703	0.30223	0.24339
1422	0.16227	0.2174	0.20806	0.21351	0.23938	0.22811	0.2449	0.26556	0.19032	0.14732	0.19109	0.16803	0.27435	0.26618	0.1341	0.33032	0.15322	0.14482	0.32069	0.16006	0.31319	0.21509	0.18923	0.19561	0.17128	0.28188	0.27208	0.24272	0.34353	0.18536	0.20723	0.38642	0.34631	0.35077	0.30909	0.23361
1422.9	0.16725	0.19549	0.18453	0.19659	0.2183	0.22036	0.22854	0.24753	0.18027	0.12688	0.17639	0.15721	0.27705	0.24478	0.11702	0.30649	0.1389	0.13415	0.30111	0.14429	0.30217	0.20991	0.15269	0.18649	0.16451	0.26185	0.24634	0.22053	0.3177	0.16092	0.20829	0.35982	0.31594	0.34027	0.28355	0.2208
1423.8	0.18016	0.19102	0.20245	0.207	0.22215	0.22146	0.21411	0.25235	0.17771	0.13062	0.19052	0.17447	0.27807	0.24213	0.14257	0.31019	0.1388	0.13602	0.3027	0.14747	0.30876	0.23284	0.17573	0.18851	0.17379	0.26109	0.2697	0.22724	0.32077	0.1591	0.22823	0.36678	0.32015	0.33646	0.29069	0.21257
1424.6	0.17888	0.20066	0.19611	0.20588	0.20718	0.22506	0.19928	0.23873	0.16514	0.13858	0.19153	0.17282	0.26591	0.23061	0.15236	0.29679	0.12259	0.13565	0.27867	0.15471	0.30253	0.25519	0.17886	0.18187	0.15762	0.24906	0.28971	0.22246	0.30917	0.1616	0.22672	0.37273	0.28981	0.32717	0.28506	0.19021
1425.5	0.17407	0.18863	0.19279	0.21591	0.1783	0.19737	0.17357	0.22302	0.16273	0.13329	0.18537	0.17812	0.28128	0.22124	0.16182	0.29502	0.11968	0.10705	0.25564	0.1477	0.2948	0.24541	0.18441	0.17309	0.14442	0.25411	0.28808	0.21178	0.28774	0.15418	0.21828	0.35999	0.2798	0.33183	0.2847	0.17838
1426.3	0.17282	0.17626	0.18834	0.21038	0.16685	0.1757	0.18056	0.20627	0.15694	0.11298	0.16818	0.18798	0.28427	0.2012	0.14479	0.28331	0.09748	0.091776	0.25737	0.13724	0.29255	0.23028	0.19121	0.1837	0.14054	0.24601	0.27952	0.20907	0.26408	0.1389	0.19424	0.35486	0.28088	0.33288	0.28759	0.20516
1427.2	0.18118	0.17755	0.21455	0.21799	0.17644	0.17592	0.18224	0.19667	0.14129	0.11281	0.17906	0.18019	0.29182	0.23398	0.16845	0.2795	0.085573	0.094037	0.2732	0.14448	0.28841	0.22374	0.20581	0.18778	0.14909	0.26707	0.29403	0.21449	0.26538	0.15998	0.18328	0.34895	0.28804	0.33462	0.29616	0.20242
1428.1	0.18455	0.19826	0.19719	0.22901	0.18051	0.19995	0.18038	0.18815	0.14716	0.11686	0.1777	0.16867	0.30589	0.24176	0.15028	0.28488	0.088562	0.09965	0.27098	0.14106	0.28626	0.24531	0.19822	0.18903	0.15649	0.28784	0.28341	0.22537	0.27907	0.16353	0.19825	0.34063	0.29358	0.33885	0.30733	0.21154
1428.9	0.18669	0.19711	0.20261	0.21357	0.17488	0.16698	0.17063	0.17102	0.14508	0.10406	0.17316	0.15367	0.30342	0.23677	0.14088	0.2752	0.080311	0.10128	0.25462	0.12482	0.29408	0.22635	0.18071	0.1791	0.1621	0.29548	0.26226	0.21454	0.25714	0.14894	0.18494	0.33502	0.29749	0.32513	0.29509	0.20943
1429.8	0.18275	0.19493	0.19542	0.1939	0.17198	0.15907	0.17713	0.17511	0.14296	0.089957	0.16318	0.12854	0.25665	0.23286	0.12521	0.26398	0.075419	0.089338	0.25264	0.12625	0.29661	0.20298	0.16316	0.17141	0.15813	0.29222	0.26339	0.21667	0.24001	0.14104	0.18014	0.33353	0.28632	0.2989	0.28091	0.18101
1430.7	0.17055	0.18502	0.22326	0.19804	0.17744	0.16604	0.1644	0.16383	0.1358	0.1001	0.14997	0.10617	0.25467	0.2253	0.12069	0.24684	0.092552	0.091412	0.2304	0.12581	0.28607	0.20853	0.15398	0.14797	0.15554	0.28234	0.28336	0.23017	0.24091	0.14097	0.18843	0.31331	0.28058	0.28461	0.26941	0.14452
1431.5	0.15627	0.18607	0.20821	0.20144	0.15647	0.15575	0.15518	0.15219	0.13956	0.088735	0.13573	0.098745	0.23696	0.20945	0.0976	0.24914	0.081613	0.088614	0.22492	0.1189	0.28545	0.19357	0.13009	0.13568	0.14682	0.26416	0.25636	0.23302	0.21042	0.11506	0.19051	0.31409	0.27457	0.26193	0.25249	0.14172
1432.4	0.13634	0.17623	0.21609	0.18512	0.13935	0.11632	0.15187	0.13707	0.12932	0.082799	0.12641	0.089526	0.21685	0.20637	0.10099	0.22613	0.07086	0.075392	0.2356	0.119	0.27251	0.17655	0.1092	0.11948	0.1379	0.24977	0.2654	0.20742	0.1719	0.088974	0.17397	0.32364	0.25827	0.25643	0.24207	0.12487
1433.2	0.11641	0.15256	0.20724	0.1807	0.13453	0.12039	0.14539	0.15258	0.12012	0.08293	0.12988	0.07797	0.21377	0.20291	0.095726	0.19134	0.077835	0.069664	0.2627	0.11779	0.26012	0.17315	0.10861	0.10411	0.13742	0.22996	0.25739	0.19389	0.16637	0.094405	0.1724	0.32579	0.25195	0.27106	0.24379	0.10991
1434.1	0.10406	0.14503	0.20975	0.17443	0.11883	0.13484	0.14751	0.13675	0.10282	0.088711	0.13158	0.08765	0.21299	0.18095	0.096491	0.1644	0.069245	0.072989	0.23962	0.087195	0.23854	0.18375	0.088768	0.086985	0.12243	0.22421	0.25714	0.16918	0.15155	0.086408	0.15853	0.31786	0.24844	0.27248	0.25384	0.13427
1434.9	0.10412	0.15208	0.1771	0.15491	0.12541	0.12895	0.12428	0.14954	0.11312	0.080424	0.13947	0.084775	0.20463	0.17679	0.090839	0.16645	0.058069	0.073921	0.23008	0.075343	0.24505	0.17022	0.092373	0.083328	0.11856	0.22813	0.23111	0.14649	0.13881	0.091903	0.14408	0.32228	0.23397	0.27015	0.26243	0.14516
1435.8	0.10619	0.14804	0.1763	0.13627	0.1277	0.12442	0.11685	0.15826	0.11563	0.080991	0.13625	0.087943	0.22749	0.17702	0.09204	0.14522	0.059724	0.066369	0.21348	0.075174	0.24327	0.16351	0.11106	0.081399	0.13399	0.23297	0.24511	0.13793	0.13623	0.10969	0.13051	0.31464	0.23399	0.28013	0.26687	0.14754
1436.7	0.10979	0.14177	0.15805	0.12272	0.13136	0.13017	0.10932	0.16582	0.12289	0.065986	0.13556	0.090004	0.21463	0.16423	0.083157	0.1482	0.055203	0.051491	0.199	0.075333	0.24742	0.14165	0.10244	0.089163	0.13398	0.22899	0.22545	0.13784	0.11795	0.11618	0.10272	0.2879	0.23928	0.27432	0.25746	0.16129
1437.5	0.11306	0.14454	0.15307	0.12316	0.13193	0.14279	0.097642	0.14943	0.11813	0.05189	0.12048	0.096183	0.20844	0.16716	0.089393	0.15516	0.04587	0.058236	0.16686	0.069162	0.23701	0.12934	0.090617	0.10532	0.12933	0.23612	0.23091	0.13356	0.11045	0.12766	0.09972	0.27669	0.24238	0.26687	0.25077	0.16536
1438.4	0.11638	0.15229	0.15187	0.11717	0.14796	0.13283	0.07914	0.14161	0.12649	0.045828	0.10765	0.074659	0.21649	0.18128	0.081061	0.16082	0.051699	0.050523	0.16836	0.082193	0.22679	0.12994	0.1007	0.1089	0.1328	0.24182	0.2229	0.13784	0.12373	0.12367	0.085942	0.26482	0.25559	0.27509	0.23533	0.14144
1439.3	0.10023	0.1433	0.16372	0.14303	0.14211	0.15779	0.10163	0.13161	0.1083	0.053996	0.10682	0.06689	0.21408	0.19008	0.0813	0.14918	0.04236	0.064385	0.17627	0.085161	0.20824	0.14626	0.08672	0.10713	0.13534	0.23533	0.21284	0.13739	0.11471	0.12306	0.086276	0.25697	0.26177	0.27882	0.2243	0.13406
1440.1	0.086949	0.14752	0.15596	0.15934	0.15467	0.16677	0.1011	0.13129	0.12093	0.052195	0.097579	0.070828	0.17951	0.17865	0.081738	0.17264	0.049334	0.074883	0.18716	0.084099	0.20909	0.14513	0.066137	0.096964	0.12383	0.238	0.19604	0.155	0.12255	0.12282	0.080449	0.25808	0.2658	0.28839	0.22348	0.13373
1441	0.071991	0.13022	0.16569	0.15859	0.1494	0.1523	0.080184	0.10955	0.10973	0.060073	0.080542	0.04908	0.18042	0.18166	0.079985	0.16487	0.038614	0.068793	0.15513	0.069295	0.18281	0.15193	0.048506	0.074881	0.10951	0.23228	0.18153	0.14505	0.11561	0.11912	0.079348	0.2682	0.25346	0.26921	0.2117	0.1078
1441.8	0.070368	0.14423	0.17441	0.159	0.15994	0.13174	0.084119	0.11562	0.11878	0.08479	0.1001	0.036288	0.19461	0.18519	0.078208	0.18315	0.045863	0.058642	0.18915	0.081814	0.20081	0.16025	0.069918	0.062959	0.12195	0.23788	0.19438	0.14616	0.12815	0.1014	0.088051	0.2696	0.25557	0.26346	0.2395	0.12057
1442.7	0.083357	0.1619	0.17572	0.17495	0.16499	0.14906	0.10051	0.13601	0.13049	0.10242	0.11014	0.050798	0.19892	0.18877	0.086459	0.19169	0.052818	0.079685	0.21013	0.089519	0.22115	0.17054	0.074085	0.08389	0.12293	0.24136	0.19866	0.16296	0.13878	0.10991	0.1317	0.27846	0.25176	0.26594	0.24498	0.13313
1443.6	0.077978	0.15977	0.1655	0.15409	0.15281	0.11836	0.09357	0.12989	0.12988	0.094756	0.10248	0.05165	0.19067	0.17532	0.093566	0.19142	0.053203	0.063815	0.20929	0.085858	0.22902	0.16528	0.07635	0.079058	0.094768	0.23836	0.21633	0.15872	0.14115	0.098756	0.13989	0.27127	0.24747	0.26818	0.24471	0.13432
1444.4	0.083401	0.14911	0.16664	0.1368	0.1446	0.10432	0.10663	0.12463	0.11713	0.10628	0.10196	0.044464	0.20539	0.18383	0.086891	0.18415	0.049481	0.050555	0.2003	0.08253	0.21719	0.16973	0.074593	0.087697	0.080809	0.22726	0.21311	0.1492	0.12933	0.0966	0.14166	0.26848	0.23415	0.26775	0.23983	0.12732
1445.3	0.085249	0.16961	0.16611	0.13701	0.14419	0.11731	0.1207	0.13872	0.12004	0.11187	0.10689	0.057476	0.19461	0.17868	0.084637	0.18124	0.058886	0.057084	0.20862	0.078537	0.23343	0.16475	0.088639	0.10109	0.082817	0.24215	0.21851	0.1635	0.14899	0.098232	0.14189	0.26854	0.25194	0.28033	0.25287	0.14663
1446.1	0.086302	0.1473	0.15022	0.12593	0.1377	0.11706	0.11008	0.12154	0.1066	0.095394	0.083669	0.049395	0.18545	0.1692	0.071815	0.1757	0.04488	0.058232	0.16833	0.064556	0.2187	0.15671	0.071295	0.082611	0.070758	0.22907	0.18735	0.163	0.1204	0.081449	0.12887	0.2532	0.24169	0.27914	0.22786	0.13447
1447	0.082902	0.1348	0.17224	0.1369	0.14259	0.11533	0.11632	0.12734	0.1165	0.091168	0.093727	0.047731	0.19519	0.17099	0.088953	0.20033	0.04753	0.051677	0.1759	0.072832	0.23169	0.14809	0.073891	0.08399	0.08614	0.2125	0.18839	0.16301	0.13563	0.08675	0.13064	0.26192	0.25691	0.29189	0.2481	0.14904
1447.8	0.089751	0.13662	0.17271	0.1365	0.15903	0.14216	0.12337	0.12619	0.12259	0.10303	0.094694	0.05982	0.18412	0.16253	0.085763	0.19862	0.064084	0.057346	0.18303	0.075442	0.23641	0.1388	0.072152	0.096553	0.10237	0.19664	0.16804	0.16596	0.14555	0.10719	0.13245	0.26193	0.25889	0.29485	0.25095	0.16272
1448.7	0.087535	0.14469	0.17068	0.14482	0.16449	0.1741	0.1191	0.11683	0.11217	0.097463	0.11336	0.057056	0.1835	0.17453	0.090698	0.18139	0.057734	0.065819	0.17933	0.070511	0.26555	0.14055	0.098612	0.10343	0.11151	0.19799	0.18293	0.16338	0.16164	0.11993	0.14048	0.26412	0.28028	0.29294	0.26845	0.17191
1449.6	0.089684	0.13105	0.16641	0.15838	0.16877	0.1785	0.12383	0.13077	0.096026	0.098087	0.10754	0.048557	0.20005	0.17534	0.092583	0.17514	0.063306	0.067637	0.17603	0.087021	0.25734	0.14077	0.10468	0.10916	0.13	0.17633	0.18251	0.16232	0.16082	0.13349	0.15559	0.27636	0.27419	0.30076	0.27817	0.16899
1450.4	0.082614	0.15059	0.14831	0.15853	0.17613	0.19315	0.13753	0.14122	0.10661	0.08599	0.10463	0.061366	0.18413	0.16403	0.081242	0.15816	0.084677	0.066356	0.18642	0.093148	0.25691	0.12917	0.11695	0.14256	0.12918	0.19015	0.1739	0.1631	0.18535	0.15328	0.17721	0.28726	0.28085	0.29138	0.29871	0.17682
1451.3	0.082805	0.14826	0.1299	0.14998	0.18537	0.19482	0.14804	0.12847	0.088731	0.10021	0.11415	0.071554	0.18395	0.16278	0.072418	0.15196	0.082196	0.069431	0.18134	0.096026	0.24275	0.14496	0.13021	0.15248	0.14331	0.19394	0.18184	0.16607	0.17631	0.16961	0.17122	0.29382	0.27085	0.29853	0.30225	0.18779
1452.1	0.088551	0.15844	0.12007	0.14385	0.18475	0.17449	0.11701	0.12027	0.072822	0.095563	0.094197	0.056795	0.19705	0.17869	0.066826	0.14128	0.062935	0.070388	0.16285	0.097894	0.21832	0.14832	0.12256	0.14852	0.16216	0.20819	0.18483	0.16213	0.17323	0.17104	0.17827	0.29853	0.27559	0.29748	0.29495	0.18365
1453	0.081296	0.14603	0.12449	0.12754	0.1912	0.13882	0.11848	0.12872	0.076675	0.087467	0.074504	0.058054	0.18972	0.14504	0.058591	0.13234	0.065193	0.060999	0.16103	0.099812	0.19917	0.13485	0.092249	0.14689	0.15189	0.19448	0.16982	0.15505	0.17457	0.15037	0.17233	0.29033	0.24939	0.2961	0.29264	0.17225
1453.9	0.084015	0.14129	0.1259	0.12438	0.19127	0.13423	0.1123	0.10752	0.081886	0.073317	0.077983	0.053771	0.19424	0.13288	0.05986	0.12708	0.064417	0.072291	0.16856	0.090175	0.18795	0.14982	0.09669	0.14433	0.15956	0.18824	0.16871	0.15862	0.18878	0.15453	0.17352	0.27007	0.24578	0.29306	0.27916	0.1745
1454.7	0.087407	0.12487	0.13367	0.1374	0.19608	0.11628	0.097283	0.084132	0.077957	0.083818	0.094433	0.044658	0.1955	0.11853	0.063388	0.13922	0.051189	0.066259	0.17386	0.076337	0.18546	0.16292	0.080588	0.1244	0.1623	0.17327	0.18205	0.1798	0.1785	0.12991	0.15059	0.24914	0.24239	0.30599	0.27143	0.17531
1455.6	0.090583	0.12122	0.13559	0.13738	0.19767	0.1118	0.08348	0.077617	0.082838	0.069235	0.092082	0.032226	0.1993	0.12119	0.050368	0.12589	0.044198	0.065436	0.15562	0.075849	0.186	0.1579	0.10281	0.11724	0.17581	0.18036	0.18028	0.20048	0.17011	0.10948	0.14814	0.23364	0.25313	0.27495	0.28167	0.15801
1456.4	0.090368	0.12239	0.14889	0.14559	0.20309	0.10323	0.097513	0.085147	0.091109	0.065495	0.12333	0.045781	0.19178	0.1239	0.058925	0.134	0.059868	0.050886	0.17398	0.080085	0.21696	0.16573	0.13556	0.12885	0.17524	0.16928	0.18982	0.21743	0.1775	0.10779	0.12695	0.25212	0.26063	0.26726	0.29986	0.15583
1457.3	0.083438	0.12139	0.16288	0.16527	0.21338	0.11262	0.088575	0.072856	0.09724	0.070108	0.13643	0.059096	0.18211	0.12908	0.067944	0.16109	0.069603	0.063771	0.18323	0.079476	0.21406	0.18522	0.16925	0.13297	0.18229	0.18903	0.19945	0.24181	0.1897	0.12578	0.15072	0.26579	0.28087	0.26444	0.31536	0.16859
1458.1	0.067537	0.12976	0.15035	0.15449	0.2101	0.10642	0.077266	0.069458	0.10602	0.069109	0.13241	0.064788	0.16721	0.13635	0.060567	0.17187	0.059279	0.049209	0.19091	0.080944	0.23065	0.17541	0.1558	0.10839	0.17537	0.19846	0.19865	0.23107	0.19441	0.11316	0.15103	0.26289	0.29375	0.272	0.31118	0.15685
1459	0.072687	0.13553	0.15409	0.15806	0.20644	0.12861	0.09865	0.091676	0.12177	0.072427	0.13818	0.089612	0.17389	0.16679	0.077684	0.18508	0.074354	0.071541	0.19072	0.11455	0.24674	0.19217	0.17623	0.13022	0.18689	0.20511	0.21579	0.23349	0.22589	0.14998	0.16294	0.28682	0.32811	0.28897	0.31762	0.17645
1459.9	0.058489	0.12801	0.14257	0.13867	0.1941	0.12739	0.075102	0.076715	0.092968	0.068379	0.12594	0.087758	0.17486	0.15042	0.084532	0.16251	0.080858	0.06995	0.19137	0.096427	0.2357	0.18493	0.1523	0.1383	0.15837	0.18974	0.21698	0.21516	0.23748	0.17738	0.14929	0.28633	0.31281	0.30139	0.30551	0.18305
1460.7	0.051555	0.10195	0.12198	0.13168	0.19004	0.12923	0.077673	0.078988	0.10158	0.070125	0.11688	0.08756	0.18413	0.12603	0.068443	0.15111	0.080589	0.087189	0.18614	0.10045	0.20191	0.1883	0.14548	0.15106	0.15584	0.20209	0.2177	0.20083	0.24271	0.18321	0.17444	0.27354	0.30554	0.31531	0.29462	0.19165
1461.6	0.067716	0.11252	0.11374	0.12521	0.18594	0.13697	0.084396	0.10082	0.1033	0.077473	0.11445	0.081491	0.19374	0.14318	0.07483	0.14931	0.085704	0.097644	0.18768	0.11534	0.22408	0.18579	0.13736	0.16274	0.17504	0.21497	0.21697	0.18389	0.25104	0.20106	0.17505	0.27395	0.31245	0.31947	0.25994	0.18512
1462.4	0.072616	0.10984	0.12259	0.14643	0.20527	0.14192	0.091833	0.11894	0.11376	0.095135	0.11628	0.085076	0.20315	0.17488	0.08762	0.15088	0.10943	0.1194	0.19017	0.12499	0.2417	0.20067	0.17506	0.20238	0.19029	0.22746	0.2275	0.21068	0.26666	0.22875	0.17536	0.2916	0.30658	0.3189	0.28162	0.20593
1463.3	0.07718	0.11652	0.12278	0.1463	0.19741	0.13071	0.088295	0.10329	0.10596	0.11114	0.12339	0.062401	0.20581	0.17417	0.083829	0.14152	0.093825	0.11048	0.19132	0.11327	0.22945	0.20326	0.18678	0.20125	0.19729	0.24618	0.22536	0.20479	0.25608	0.22103	0.18531	0.28957	0.28942	0.30746	0.26995	0.18796
1464.1	0.077865	0.11337	0.12619	0.16622	0.19691	0.12635	0.086278	0.10676	0.12165	0.10787	0.11979	0.055326	0.19134	0.16632	0.086437	0.15711	0.090671	0.10359	0.18431	0.11791	0.24587	0.207	0.20301	0.19826	0.2028	0.25852	0.22451	0.19625	0.25512	0.19961	0.1927	0.28428	0.28034	0.31376	0.24613	0.17219
1465	0.091883	0.13364	0.13678	0.17492	0.1897	0.13974	0.083911	0.11014	0.12517	0.1051	0.10827	0.04994	0.19136	0.18919	0.0876	0.17189	0.098418	0.095816	0.18362	0.12622	0.28967	0.2071	0.21557	0.19742	0.23568	0.2677	0.22794	0.21743	0.24963	0.19652	0.19561	0.26595	0.28299	0.3097	0.24226	0.16661
1465.8	0.096927	0.11533	0.12327	0.18009	0.18326	0.13387	0.074768	0.10276	0.12639	0.11101	0.10489	0.052402	0.19143	0.16605	0.075203	0.15616	0.09259	0.088749	0.17508	0.13312	0.26274	0.21355	0.21166	0.20431	0.23632	0.24392	0.22324	0.22295	0.23822	0.18535	0.1647	0.27017	0.26723	0.31351	0.25586	0.1635
1466.7	0.10188	0.12186	0.12409	0.16277	0.18476	0.12635	0.09994	0.093644	0.1068	0.10838	0.10759	0.048507	0.17505	0.13735	0.082295	0.14997	0.087487	0.080606	0.18943	0.14433	0.25686	0.2102	0.21426	0.20095	0.22802	0.2444	0.2278	0.22436	0.23753	0.16938	0.18142	0.27207	0.25408	0.30934	0.22453	0.14518
1467.5	0.10301	0.11459	0.12512	0.14943	0.18668	0.12829	0.097133	0.09292	0.10469	0.095169	0.081561	0.049464	0.16491	0.13001	0.075567	0.12956	0.096091	0.0774	0.19078	0.14941	0.25691	0.20747	0.21135	0.20287	0.23959	0.22992	0.21689	0.22761	0.23708	0.17308	0.17335	0.27616	0.24527	0.30906	0.21805	0.12569
1468.4	0.10201	0.13925	0.12449	0.13098	0.19101	0.13265	0.12414	0.098259	0.11319	0.098868	0.089008	0.053259	0.17466	0.13791	0.08242	0.12391	0.094096	0.077501	0.21136	0.16745	0.25177	0.20827	0.21572	0.21266	0.24354	0.22368	0.22408	0.23452	0.22308	0.17613	0.17575	0.27976	0.26077	0.29842	0.2321	0.12466
1469.3	0.098959	0.13304	0.11761	0.12248	0.19295	0.13626	0.12377	0.091358	0.10936	0.105	0.096754	0.057183	0.1625	0.12599	0.092351	0.11498	0.087686	0.087039	0.20668	0.15703	0.2172	0.20396	0.21916	0.20838	0.21454	0.21601	0.22039	0.22714	0.23185	0.16908	0.16654	0.29096	0.26123	0.28885	0.22481	0.1198
1470.1	0.10665	0.1549	0.14124	0.12083	0.21003	0.14757	0.13317	0.10286	0.11139	0.11572	0.1144	0.069496	0.17034	0.14279	0.12525	0.12622	0.10327	0.082278	0.22093	0.16684	0.24806	0.21006	0.2522	0.22806	0.23334	0.23091	0.25354	0.24034	0.24353	0.18389	0.20394	0.29368	0.27656	0.2841	0.21201	0.14068
1471	0.11882	0.14555	0.13529	0.12345	0.19317	0.15478	0.11318	0.101	0.12323	0.12185	0.10916	0.074829	0.17084	0.13679	0.1241	0.12638	0.089728	0.071935	0.20324	0.15385	0.24356	0.21095	0.23355	0.22607	0.22296	0.22956	0.24649	0.22576	0.22159	0.18607	0.18201	0.27602	0.28476	0.27939	0.2088	0.14218
1471.8	0.11327	0.14471	0.12963	0.1306	0.2115	0.15772	0.12107	0.11108	0.12221	0.1221	0.12287	0.081359	0.16985	0.13559	0.12753	0.1508	0.087894	0.07099	0.21082	0.15155	0.25138	0.20585	0.25343	0.23149	0.20773	0.23626	0.25575	0.2331	0.22155	0.20347	0.18937	0.25768	0.28934	0.25453	0.22187	0.152
1472.7	0.11454	0.11151	0.11522	0.11696	0.20182	0.14625	0.091933	0.10479	0.10926	0.11424	0.11654	0.081786	0.14988	0.10623	0.11317	0.13341	0.087334	0.077392	0.19432	0.13544	0.22951	0.18556	0.23134	0.22741	0.19308	0.2092	0.24948	0.22091	0.22136	0.20972	0.17739	0.23086	0.27449	0.24639	0.21056	0.1502
1473.5	0.1449	0.13338	0.14476	0.12672	0.232	0.15919	0.12519	0.12982	0.13037	0.12718	0.14692	0.088369	0.16817	0.12601	0.12697	0.16826	0.10845	0.082828	0.22074	0.15952	0.25702	0.21464	0.24921	0.25105	0.20802	0.21733	0.26979	0.24691	0.23992	0.23332	0.19122	0.24743	0.28112	0.27186	0.24368	0.18322
1474.4	0.15316	0.13596	0.12569	0.13086	0.22339	0.15858	0.1454	0.11619	0.13977	0.11805	0.14234	0.075008	0.16134	0.1061	0.10579	0.15732	0.10166	0.085131	0.21067	0.14115	0.2377	0.20361	0.23265	0.23807	0.18451	0.20455	0.26037	0.24479	0.24264	0.20927	0.16153	0.22838	0.27831	0.27091	0.26492	0.173
1475.2	0.17402	0.14442	0.11872	0.12375	0.22055	0.16648	0.13165	0.11894	0.14533	0.10516	0.14587	0.079798	0.16065	0.10597	0.1007	0.152	0.11398	0.089965	0.20549	0.13965	0.23298	0.18034	0.22642	0.23008	0.18379	0.1922	0.24895	0.23316	0.25119	0.2235	0.17361	0.22484	0.26777	0.25563	0.26286	0.18513
1476.1	0.2037	0.16647	0.14107	0.13282	0.21222	0.17308	0.11943	0.13847	0.16033	0.12668	0.14484	0.089151	0.16662	0.111	0.12044	0.16458	0.12128	0.089184	0.19982	0.14912	0.22512	0.18335	0.20496	0.23985	0.18244	0.18685	0.25567	0.24123	0.26221	0.21393	0.17106	0.23957	0.27441	0.28693	0.25348	0.20877
1476.9	0.2479	0.1975	0.15875	0.18131	0.22629	0.19891	0.15777	0.15913	0.2017	0.15984	0.17325	0.11292	0.18222	0.15357	0.13335	0.20285	0.13201	0.096791	0.23613	0.16552	0.25527	0.22035	0.23173	0.24244	0.20659	0.22154	0.25252	0.27517	0.29367	0.22421	0.19952	0.27379	0.28737	0.31429	0.26359	0.21504
1477.8	0.26027	0.2037	0.14693	0.19024	0.20044	0.21228	0.15269	0.16486	0.19955	0.1504	0.16302	0.12196	0.18498	0.13478	0.12575	0.18589	0.12575	0.10321	0.22779	0.16071	0.2476	0.19545	0.20553	0.22831	0.19955	0.21182	0.24741	0.25856	0.27641	0.22934	0.20831	0.26766	0.28169	0.30091	0.24422	0.18545
1478.7	0.28978	0.20962	0.15551	0.19938	0.18941	0.21777	0.14985	0.17311	0.19913	0.15281	0.1689	0.13839	0.1876	0.15361	0.12336	0.17863	0.12755	0.095044	0.23869	0.1737	0.25405	0.19693	0.19679	0.22606	0.20483	0.22041	0.23227	0.26458	0.27944	0.24488	0.23604	0.2947	0.27799	0.29885	0.23958	0.19971
1479.5	0.30554	0.21452	0.16256	0.20227	0.18946	0.2105	0.18178	0.17191	0.19435	0.15731	0.17472	0.14412	0.18609	0.13551	0.11578	0.17027	0.12091	0.093764	0.2482	0.17194	0.24154	0.20022	0.17375	0.21702	0.20086	0.20565	0.22839	0.27871	0.26401	0.22849	0.25001	0.30287	0.296	0.31027	0.2445	0.19234
1480.4	0.33921	0.24276	0.17433	0.21434	0.20391	0.23078	0.21295	0.18942	0.20761	0.1534	0.20292	0.15716	0.20769	0.14478	0.11715	0.16812	0.12859	0.11662	0.2498	0.17044	0.26184	0.21493	0.17364	0.20997	0.21442	0.22743	0.23941	0.28235	0.26476	0.26581	0.28554	0.31817	0.31252	0.31766	0.26584	0.20405
1481.2	0.35077	0.24372	0.19039	0.2104	0.20982	0.21768	0.20157	0.1954	0.20204	0.13478	0.19492	0.15554	0.21568	0.12859	0.1177	0.16219	0.12999	0.12605	0.20834	0.1625	0.24459	0.17883	0.14967	0.19352	0.20576	0.2139	0.23612	0.27548	0.24747	0.25993	0.29484	0.3122	0.30508	0.30126	0.268	0.20509
1482.1	0.37061	0.24002	0.20425	0.21471	0.22011	0.20511	0.18867	0.17946	0.19799	0.15228	0.19282	0.15439	0.20357	0.13165	0.12347	0.16153	0.12272	0.12317	0.19531	0.14858	0.22973	0.17154	0.15319	0.19226	0.20057	0.20004	0.22654	0.29464	0.23422	0.25904	0.29644	0.30908	0.30793	0.30887	0.28344	0.22117
1482.9	0.38474	0.24851	0.21391	0.19554	0.23071	0.19568	0.17998	0.17075	0.20459	0.15418	0.18272	0.15229	0.20432	0.10972	0.13144	0.16941	0.12516	0.13801	0.17402	0.13186	0.2212	0.16268	0.13925	0.16547	0.19589	0.18156	0.22637	0.28664	0.22081	0.25357	0.29639	0.28225	0.31757	0.30673	0.27566	0.2023
1483.8	0.41251	0.26977	0.25169	0.21671	0.27006	0.2098	0.17646	0.18532	0.2231	0.16447	0.20177	0.15431	0.23513	0.14701	0.14949	0.21035	0.1403	0.15636	0.18101	0.15698	0.24978	0.17246	0.17112	0.18224	0.20875	0.20722	0.24883	0.2929	0.2606	0.26369	0.30568	0.30331	0.33709	0.32214	0.28844	0.21892
1484.6	0.41308	0.24324	0.24372	0.20187	0.25002	0.19146	0.15801	0.15994	0.21434	0.16321	0.19252	0.14952	0.21723	0.11882	0.14011	0.18707	0.12738	0.14854	0.16501	0.14624	0.2387	0.14332	0.16184	0.16706	0.18228	0.16456	0.22846	0.27078	0.23261	0.22241	0.27545	0.27541	0.318	0.29616	0.27782	0.19009
1485.5	0.43825	0.26563	0.2435	0.19111	0.25034	0.21065	0.17732	0.16067	0.21017	0.17452	0.19701	0.15492	0.22335	0.1078	0.14438	0.17507	0.13403	0.14367	0.18492	0.15475	0.24034	0.15109	0.16217	0.17741	0.18433	0.1681	0.22952	0.26823	0.21812	0.23214	0.26734	0.28262	0.32686	0.30398	0.28065	0.19843
1486.3	0.44864	0.27644	0.23872	0.20229	0.2482	0.21642	0.1808	0.1845	0.19821	0.16313	0.20662	0.16865	0.2228	0.10148	0.14548	0.17718	0.13889	0.13171	0.16734	0.17	0.22797	0.13652	0.13193	0.17928	0.17559	0.17216	0.23232	0.24847	0.2064	0.21682	0.26317	0.28817	0.31648	0.29741	0.2662	0.18838
1487.2	0.45944	0.27864	0.2495	0.21267	0.25314	0.22259	0.19253	0.20467	0.19581	0.1701	0.23314	0.17467	0.226	0.12076	0.14817	0.18104	0.14228	0.12806	0.17068	0.18555	0.21409	0.13941	0.14053	0.20339	0.18262	0.17472	0.24144	0.26622	0.20372	0.23239	0.26532	0.30043	0.31533	0.30044	0.27632	0.19452
1488	0.45518	0.28292	0.23455	0.2176	0.23194	0.2109	0.20067	0.19731	0.19883	0.16262	0.23517	0.19076	0.19476	0.11388	0.14324	0.15173	0.14031	0.11317	0.17446	0.16781	0.19278	0.12503	0.12513	0.19813	0.1737	0.17484	0.21695	0.27216	0.16804	0.22594	0.26742	0.28051	0.30497	0.28609	0.28195	0.18435
1488.9	0.47241	0.29147	0.24907	0.22333	0.24272	0.22315	0.20568	0.22018	0.20111	0.17058	0.25639	0.19437	0.20904	0.13599	0.15787	0.16418	0.15191	0.11939	0.19496	0.18356	0.19072	0.12227	0.139	0.20901	0.20484	0.19328	0.22427	0.28522	0.18949	0.2328	0.29662	0.28921	0.31268	0.29341	0.28485	0.20375
1489.8	0.47022	0.2977	0.23985	0.2434	0.24142	0.23248	0.19308	0.22234	0.19962	0.17114	0.25465	0.19171	0.21031	0.15177	0.1462	0.1808	0.14428	0.11158	0.19455	0.17531	0.19689	0.1227	0.12716	0.19225	0.20347	0.19416	0.21741	0.29929	0.18718	0.22444	0.2982	0.2811	0.31089	0.2856	0.28054	0.20165
1490.6	0.45897	0.30525	0.25721	0.23989	0.25563	0.2348	0.19866	0.21208	0.21537	0.18361	0.27485	0.19267	0.2091	0.16563	0.15696	0.17849	0.14914	0.12274	0.22153	0.18669	0.20919	0.12644	0.14854	0.19032	0.20844	0.20003	0.20632	0.30473	0.213	0.2323	0.29767	0.2877	0.31478	0.28524	0.28531	0.21754
1491.5	0.46023	0.30433	0.25606	0.26266	0.26095	0.24035	0.18339	0.22582	0.22496	0.19011	0.28081	0.20159	0.22658	0.16914	0.16355	0.18651	0.15523	0.13078	0.23778	0.19861	0.22324	0.12142	0.15143	0.18181	0.21302	0.20915	0.17916	0.30548	0.21359	0.22565	0.29832	0.29758	0.32583	0.29854	0.28946	0.2173
1492.3	0.44068	0.29805	0.2504	0.23739	0.24451	0.23607	0.15897	0.22801	0.20442	0.1949	0.27204	0.18749	0.22456	0.16444	0.15112	0.174	0.14119	0.12966	0.21714	0.20901	0.20302	0.10455	0.12644	0.16278	0.20348	0.19544	0.18894	0.29416	0.21074	0.20828	0.26684	0.28661	0.28684	0.29366	0.27312	0.20291
1493.2	0.43733	0.31546	0.2478	0.24201	0.24571	0.23906	0.16133	0.22468	0.20781	0.20096	0.25622	0.19729	0.22497	0.16072	0.14326	0.16885	0.14149	0.13464	0.20907	0.21347	0.19207	0.10464	0.11333	0.1471	0.19199	0.19904	0.16791	0.29114	0.18549	0.22016	0.24403	0.28043	0.26938	0.28972	0.27066	0.19126
1494	0.43529	0.31911	0.26539	0.24839	0.24543	0.23261	0.16687	0.24195	0.21954	0.21739	0.272	0.21674	0.22146	0.177	0.16192	0.18651	0.15871	0.13743	0.20782	0.22518	0.19803	0.11673	0.11654	0.17849	0.18744	0.22753	0.17947	0.28137	0.19181	0.22617	0.22599	0.27794	0.26597	0.29962	0.26259	0.19018
1494.8	0.43584	0.31763	0.26297	0.23828	0.23	0.21195	0.1663	0.24177	0.22873	0.22037	0.25972	0.21378	0.24815	0.17346	0.15311	0.1911	0.16137	0.14696	0.21097	0.21139	0.2008	0.13202	0.10525	0.18048	0.19913	0.23348	0.1833	0.29433	0.16456	0.21278	0.22151	0.25903	0.27184	0.29979	0.25188	0.17188
1495.7	0.42305	0.33182	0.24997	0.21609	0.21614	0.21314	0.17707	0.21918	0.2208	0.21269	0.25538	0.20151	0.22752	0.16483	0.13843	0.19529	0.15041	0.1358	0.20271	0.20152	0.19958	0.13469	0.10485	0.15396	0.18409	0.23803	0.19152	0.27468	0.1583	0.20568	0.20747	0.22482	0.25435	0.27471	0.24262	0.16363
1496.5	0.42863	0.34346	0.24688	0.24369	0.22814	0.21463	0.17859	0.21023	0.23633	0.21909	0.2804	0.20738	0.22329	0.15658	0.14302	0.22865	0.16488	0.14507	0.21012	0.19428	0.21027	0.15528	0.142	0.15991	0.18657	0.24464	0.19349	0.28633	0.15917	0.21268	0.21201	0.21337	0.27055	0.27397	0.25934	0.16802
1497.4	0.40791	0.33182	0.24262	0.24882	0.23155	0.21191	0.17839	0.216	0.24235	0.22498	0.29696	0.20764	0.2192	0.1709	0.14164	0.24	0.16748	0.15409	0.2151	0.19354	0.20531	0.15531	0.14951	0.17952	0.18857	0.24497	0.20793	0.29389	0.16335	0.20491	0.22276	0.21896	0.26437	0.27931	0.27963	0.18027
1498.2	0.40705	0.32656	0.24079	0.22801	0.23833	0.1996	0.17409	0.20765	0.25209	0.22022	0.28986	0.19362	0.20893	0.15569	0.13152	0.23569	0.16396	0.16739	0.20991	0.19938	0.19301	0.14727	0.15833	0.15193	0.20125	0.24083	0.21592	0.2981	0.16917	0.1956	0.22447	0.21819	0.26733	0.26339	0.28791	0.17167
1499.1	0.42568	0.3244	0.24261	0.23236	0.25235	0.22139	0.16318	0.21474	0.25216	0.21957	0.29252	0.19069	0.20461	0.15336	0.13756	0.24355	0.17128	0.16835	0.2012	0.20537	0.20026	0.14162	0.16998	0.14648	0.20408	0.25328	0.22626	0.28973	0.18763	0.20685	0.22742	0.21995	0.27245	0.25824	0.29807	0.17034
1500	0.43699	0.32437	0.24801	0.23193	0.26741	0.22758	0.16456	0.23247	0.25669	0.22004	0.30138	0.19852	0.21874	0.1604	0.13969	0.22756	0.18331	0.2016	0.20254	0.20506	0.19589	0.13147	0.1661	0.17863	0.22054	0.24803	0.23035	0.29562	0.18247	0.20062	0.2549	0.23825	0.26817	0.25289	0.29781	0.17594
1500.8	0.45551	0.31693	0.25041	0.22571	0.28375	0.24625	0.18665	0.25958	0.27239	0.22957	0.29663	0.22052	0.24084	0.17769	0.14272	0.22996	0.19315	0.21395	0.20184	0.20933	0.21297	0.12963	0.16	0.19657	0.24286	0.26964	0.22717	0.29501	0.18557	0.2118	0.25923	0.26683	0.29324	0.26622	0.30353	0.18947
1501.7	0.467	0.30895	0.24837	0.22478	0.27821	0.24683	0.18734	0.25144	0.27152	0.22253	0.2994	0.21128	0.23369	0.15773	0.14008	0.21903	0.19661	0.19605	0.20224	0.20276	0.22301	0.12923	0.14828	0.18535	0.24052	0.26924	0.21939	0.30203	0.17438	0.22008	0.23081	0.26526	0.3	0.26573	0.29328	0.16947
1502.5	0.48306	0.31234	0.25391	0.2373	0.28518	0.26197	0.20209	0.2543	0.2572	0.21599	0.31404	0.21809	0.25626	0.16121	0.14851	0.21691	0.20731	0.19983	0.20428	0.21606	0.23889	0.13141	0.16991	0.19421	0.24881	0.26681	0.22038	0.30096	0.18574	0.24368	0.24258	0.27451	0.31701	0.26191	0.30072	0.18498
1503.4	0.47819	0.30527	0.23786	0.22983	0.27033	0.23785	0.21124	0.24066	0.26455	0.21667	0.31122	0.21338	0.22629	0.15817	0.13265	0.20305	0.20254	0.19389	0.20774	0.20692	0.22928	0.12389	0.17291	0.1732	0.24665	0.26726	0.21189	0.28036	0.17436	0.23565	0.23248	0.26125	0.30021	0.26263	0.2994	0.18988
1504.2	0.48366	0.31226	0.24809	0.23869	0.26352	0.24185	0.19879	0.23227	0.26621	0.22743	0.30869	0.21823	0.22312	0.16301	0.14215	0.21648	0.20738	0.18524	0.19925	0.21718	0.23897	0.13587	0.16595	0.17773	0.24464	0.28085	0.22648	0.28403	0.18941	0.26789	0.20456	0.25678	0.30153	0.27543	0.31559	0.19028
1505.1	0.47638	0.31579	0.24276	0.24226	0.23621	0.22628	0.17814	0.23543	0.24626	0.21405	0.29683	0.20388	0.2047	0.16221	0.1422	0.20441	0.20253	0.17625	0.19214	0.22736	0.21884	0.12977	0.1528	0.16885	0.23751	0.26681	0.23394	0.2792	0.17739	0.27304	0.19913	0.24252	0.27657	0.26818	0.31317	0.2018
1505.9	0.50074	0.35255	0.25492	0.24428	0.24377	0.22995	0.19126	0.25362	0.25244	0.22656	0.29461	0.21786	0.21995	0.19222	0.14435	0.23216	0.20527	0.19097	0.19354	0.23968	0.22868	0.13879	0.17461	0.17651	0.25192	0.29454	0.27086	0.28007	0.19569	0.27535	0.22152	0.26304	0.2861	0.27689	0.32685	0.23799
1506.7	0.50466	0.33559	0.2571	0.23672	0.23444	0.21662	0.17052	0.24912	0.25967	0.23498	0.29348	0.22758	0.20115	0.18732	0.13933	0.24798	0.19392	0.18494	0.1945	0.22927	0.21414	0.12581	0.15646	0.19051	0.24849	0.27627	0.27801	0.27445	0.17891	0.27032	0.21727	0.26116	0.26677	0.2877	0.31915	0.24713
1507.6	0.53097	0.34132	0.26734	0.25157	0.2392	0.23029	0.18335	0.2645	0.26144	0.23934	0.30252	0.24876	0.24008	0.20386	0.15388	0.29269	0.19479	0.19692	0.20253	0.26189	0.24064	0.13439	0.16878	0.2238	0.27009	0.27767	0.2868	0.31267	0.19084	0.29062	0.23345	0.28223	0.29333	0.29177	0.3484	0.27672
1508.4	0.53283	0.32457	0.25878	0.25716	0.2444	0.21196	0.18884	0.26253	0.25494	0.24332	0.30726	0.25052	0.23606	0.2176	0.15071	0.30224	0.20057	0.1913	0.20537	0.25686	0.2226	0.12668	0.17134	0.2043	0.27521	0.27858	0.29614	0.32231	0.18601	0.26468	0.21703	0.28062	0.29155	0.3014	0.34309	0.28327
1509.3	0.55575	0.33391	0.27954	0.25653	0.27064	0.23719	0.20511	0.24998	0.26904	0.26538	0.31511	0.25282	0.26343	0.23036	0.17556	0.32244	0.2239	0.20504	0.22764	0.26829	0.23285	0.14797	0.19121	0.20895	0.29056	0.30199	0.32411	0.33862	0.20785	0.27854	0.23849	0.286	0.30835	0.32541	0.36084	0.28774
1510.1	0.55475	0.31781	0.2827	0.26685	0.27355	0.24219	0.20555	0.25502	0.28058	0.27407	0.32397	0.25824	0.26761	0.22903	0.19707	0.34209	0.23209	0.20524	0.23692	0.27447	0.23192	0.15469	0.18443	0.22249	0.28591	0.29556	0.32497	0.34021	0.20745	0.27753	0.23797	0.2675	0.31778	0.32389	0.36205	0.28718
1511	0.54144	0.32358	0.26584	0.25788	0.27025	0.24638	0.19921	0.25344	0.28083	0.26916	0.30896	0.25427	0.28075	0.22576	0.19356	0.32705	0.23384	0.2117	0.2324	0.28039	0.23079	0.16586	0.16139	0.20742	0.28174	0.30534	0.29515	0.34168	0.19606	0.27747	0.22622	0.25118	0.32957	0.33047	0.37292	0.27897
1511.8	0.51178	0.3184	0.28074	0.25339	0.2678	0.25348	0.20214	0.25387	0.28609	0.27052	0.31575	0.24985	0.27874	0.21679	0.19812	0.29993	0.24522	0.20737	0.23372	0.26467	0.21351	0.16488	0.16185	0.1781	0.27713	0.27929	0.31649	0.347	0.19245	0.27727	0.22386	0.23605	0.3155	0.33123	0.37059	0.25351
1512.7	0.51666	0.31552	0.28885	0.24297	0.26234	0.26213	0.20301	0.26675	0.311	0.27597	0.32205	0.2607	0.29001	0.20992	0.20524	0.30641	0.25219	0.21547	0.25007	0.27689	0.23577	0.16242	0.19991	0.19734	0.28604	0.28105	0.3285	0.35132	0.20652	0.29021	0.24095	0.23698	0.32838	0.33617	0.39453	0.27906
1513.5	0.51748	0.3133	0.28985	0.24772	0.25083	0.25774	0.20316	0.29614	0.32249	0.28398	0.33707	0.28051	0.30666	0.20687	0.21483	0.32134	0.24912	0.21993	0.24275	0.283	0.24872	0.16269	0.20544	0.20716	0.29704	0.27452	0.3261	0.3613	0.19936	0.29163	0.21729	0.24439	0.32683	0.33206	0.41493	0.29173
1514.4	0.5027	0.31086	0.27365	0.23076	0.25377	0.25045	0.18942	0.28539	0.32054	0.26552	0.33808	0.28978	0.32637	0.20377	0.20933	0.29507	0.26481	0.21268	0.22479	0.28399	0.24256	0.15445	0.2196	0.19127	0.30479	0.27081	0.31328	0.3575	0.22689	0.27895	0.20107	0.23886	0.32143	0.33529	0.41729	0.28801
1515.2	0.49379	0.30838	0.27883	0.23839	0.2656	0.26089	0.21848	0.29972	0.32407	0.27683	0.34909	0.29629	0.34427	0.2025	0.21407	0.29942	0.29093	0.22355	0.23236	0.28477	0.26149	0.1443	0.2537	0.20115	0.31584	0.2661	0.33854	0.37385	0.24976	0.28082	0.22519	0.24363	0.32911	0.34298	0.43382	0.30492
1516.1	0.47315	0.29665	0.25865	0.22883	0.26149	0.26193	0.2009	0.27809	0.31727	0.2868	0.35417	0.30097	0.32985	0.19083	0.20724	0.29701	0.27786	0.24021	0.20917	0.27663	0.26421	0.14572	0.25666	0.208	0.3119	0.2821	0.30647	0.35957	0.24931	0.2891	0.21687	0.24265	0.32199	0.35684	0.43231	0.32183
1516.9	0.435	0.28907	0.2525	0.23313	0.25438	0.25095	0.19738	0.26468	0.29928	0.28297	0.34551	0.29793	0.31883	0.18237	0.21308	0.29321	0.27104	0.23898	0.21159	0.26628	0.2599	0.15182	0.22188	0.1821	0.30418	0.27072	0.29553	0.34642	0.22408	0.28111	0.20255	0.24369	0.31574	0.33923	0.40343	0.31944
1517.8	0.40536	0.29764	0.26429	0.23512	0.26948	0.24546	0.212	0.24329	0.30169	0.28497	0.35364	0.29465	0.30681	0.17872	0.19864	0.292	0.28151	0.2413	0.23024	0.26827	0.27814	0.15353	0.21752	0.1897	0.30887	0.27698	0.2989	0.34362	0.23899	0.28473	0.23765	0.24598	0.33222	0.34517	0.3957	0.32075
1518.6	0.38262	0.29203	0.27134	0.23632	0.2647	0.24217	0.2295	0.24672	0.30251	0.29372	0.34455	0.28493	0.27949	0.16914	0.20197	0.29949	0.26944	0.25721	0.24479	0.28756	0.28067	0.16595	0.21007	0.18208	0.30518	0.26899	0.28532	0.35089	0.2125	0.30127	0.24181	0.25499	0.33044	0.35364	0.39408	0.31625
1519.5	0.36094	0.30371	0.27664	0.23729	0.25511	0.23286	0.22682	0.23648	0.30931	0.29388	0.34418	0.30219	0.25817	0.18419	0.22178	0.30296	0.26117	0.2633	0.25198	0.29162	0.27847	0.17043	0.18713	0.18107	0.31973	0.28201	0.28325	0.34429	0.21137	0.30477	0.22882	0.26423	0.33351	0.34824	0.38774	0.31537
1520.3	0.3458	0.31977	0.29424	0.254	0.28057	0.25094	0.23913	0.24634	0.31878	0.28054	0.33692	0.31289	0.26821	0.21509	0.23806	0.32253	0.28935	0.2542	0.26144	0.31512	0.28808	0.15943	0.17422	0.19567	0.33486	0.29144	0.30236	0.35588	0.2342	0.31397	0.23359	0.26538	0.35862	0.34429	0.38418	0.32506
1521.1	0.337	0.34674	0.30277	0.27495	0.29896	0.26702	0.24577	0.24536	0.33551	0.28414	0.33914	0.33212	0.28104	0.22762	0.23288	0.32724	0.31125	0.26019	0.2587	0.3375	0.29805	0.17544	0.20071	0.21392	0.33326	0.30307	0.30857	0.37422	0.25504	0.34583	0.26701	0.27701	0.36001	0.35626	0.40712	0.32498
1522	0.32148	0.34772	0.28335	0.28408	0.30616	0.26858	0.2295	0.23967	0.3297	0.2743	0.33426	0.32522	0.28739	0.22956	0.23014	0.31849	0.32781	0.26315	0.23381	0.34374	0.29301	0.17582	0.20908	0.19572	0.33668	0.30189	0.30505	0.37135	0.26894	0.34819	0.25356	0.27476	0.34909	0.33653	0.40765	0.32634
1522.8	0.30283	0.35548	0.29331	0.29461	0.3134	0.28235	0.21252	0.22108	0.32911	0.2856	0.34167	0.34129	0.29887	0.23678	0.22931	0.32117	0.35269	0.26728	0.24309	0.33463	0.30324	0.18017	0.21827	0.22366	0.35241	0.31476	0.328	0.37267	0.29139	0.36478	0.26915	0.27496	0.37544	0.34738	0.4254	0.34776
1523.7	0.28008	0.33584	0.28889	0.31099	0.31853	0.27918	0.18796	0.20612	0.32088	0.28331	0.34183	0.33197	0.28883	0.22982	0.22034	0.32267	0.36338	0.26565	0.24421	0.33408	0.29167	0.18539	0.22283	0.21368	0.34854	0.31401	0.32438	0.38074	0.29441	0.37231	0.26628	0.26626	0.36563	0.35227	0.4302	0.3538
1524.5	0.27332	0.33907	0.28819	0.31142	0.30759	0.25823	0.17797	0.18265	0.31437	0.29223	0.33995	0.35471	0.27347	0.21797	0.22105	0.32073	0.36758	0.27805	0.26749	0.32714	0.28798	0.19491	0.22511	0.21282	0.34122	0.30295	0.32121	0.3725	0.29053	0.36257	0.27176	0.2618	0.34254	0.34944	0.42703	0.35437
1525.4	0.26699	0.33146	0.30099	0.30584	0.30728	0.27394	0.17559	0.1971	0.32056	0.29291	0.34806	0.36058	0.28419	0.21661	0.24346	0.32522	0.3743	0.27033	0.26383	0.32909	0.29697	0.18641	0.22405	0.2322	0.35772	0.30387	0.33574	0.38079	0.29973	0.35489	0.28829	0.25474	0.35408	0.37694	0.43775	0.37363
1526.2	0.24739	0.32037	0.29282	0.30781	0.3044	0.2771	0.18075	0.19635	0.30645	0.28673	0.35063	0.37483	0.26614	0.22686	0.25021	0.32916	0.36259	0.2656	0.27817	0.3222	0.27903	0.17973	0.2378	0.24618	0.35979	0.29684	0.33661	0.38882	0.28829	0.34552	0.2927	0.2522	0.34874	0.39452	0.43561	0.38491
1527.1	0.24204	0.31387	0.30325	0.31614	0.31282	0.28014	0.19746	0.20297	0.30908	0.27323	0.3641	0.38596	0.25347	0.23525	0.25581	0.33926	0.37084	0.26988	0.28451	0.32594	0.28229	0.17254	0.24341	0.24054	0.35573	0.30251	0.33717	0.40709	0.30332	0.33891	0.31472	0.26864	0.34223	0.38934	0.44181	0.39484
1527.9	0.24144	0.32289	0.30575	0.30997	0.31928	0.29173	0.20694	0.21372	0.31862	0.27869	0.36378	0.38872	0.25835	0.24839	0.24421	0.33108	0.37077	0.27885	0.29169	0.33223	0.30496	0.16783	0.25641	0.24194	0.34289	0.29485	0.34522	0.41516	0.32997	0.34214	0.34146	0.2819	0.35302	0.3976	0.45167	0.38629
1528.8	0.23624	0.32471	0.30085	0.309	0.31876	0.28994	0.20964	0.23193	0.31982	0.27671	0.35597	0.37544	0.28333	0.25366	0.24526	0.32241	0.36111	0.27631	0.2836	0.3242	0.31092	0.17106	0.26058	0.24726	0.34585	0.32273	0.35167	0.42303	0.32486	0.35419	0.35491	0.30201	0.36704	0.40146	0.45983	0.39181
1529.6	0.23031	0.32581	0.2927	0.30316	0.31599	0.277	0.22034	0.21866	0.30533	0.27466	0.3498	0.35432	0.2791	0.27226	0.23147	0.30668	0.35575	0.30631	0.29964	0.31805	0.29524	0.18495	0.27172	0.23972	0.34685	0.32379	0.34556	0.41824	0.33247	0.36752	0.36466	0.31733	0.35683	0.40569	0.4541	0.37106
1530.5	0.22859	0.32631	0.29606	0.29785	0.3079	0.28238	0.22483	0.22092	0.32167	0.27833	0.34519	0.369	0.28461	0.26588	0.23639	0.31572	0.35259	0.32915	0.29725	0.32508	0.30495	0.19431	0.25897	0.24835	0.33313	0.33129	0.35167	0.43663	0.33596	0.39667	0.3989	0.32046	0.37523	0.42115	0.46988	0.37045
1531.3	0.23584	0.32726	0.29148	0.29602	0.30262	0.28244	0.20073	0.2305	0.31996	0.27889	0.34245	0.37375	0.29631	0.26099	0.23906	0.30373	0.34727	0.32321	0.27434	0.33522	0.32699	0.19688	0.271	0.25364	0.34204	0.32209	0.36799	0.44861	0.33611	0.42438	0.39721	0.33103	0.37986	0.43208	0.48777	0.37659
1532.1	0.24593	0.33406	0.2985	0.30809	0.31068	0.28966	0.20842	0.23619	0.32353	0.2865	0.36359	0.39316	0.3163	0.26393	0.26294	0.31153	0.36269	0.32266	0.27755	0.34833	0.33243	0.22107	0.2882	0.27673	0.35748	0.3327	0.37943	0.46009	0.32329	0.4445	0.40492	0.33468	0.3811	0.4445	0.50849	0.41014
1533	0.25425	0.34536	0.30813	0.32448	0.32904	0.31047	0.21176	0.25405	0.32087	0.29855	0.37664	0.40678	0.30379	0.26772	0.26555	0.32023	0.38881	0.34236	0.27329	0.37423	0.3458	0.23211	0.29637	0.29022	0.36398	0.33746	0.38595	0.48448	0.35722	0.46738	0.43567	0.34873	0.37791	0.46863	0.51626	0.42117
1533.8	0.2619	0.34316	0.31158	0.34238	0.3425	0.30676	0.21258	0.26541	0.32989	0.29542	0.3754	0.41231	0.30342	0.24405	0.28102	0.32436	0.39686	0.3282	0.26212	0.37975	0.35533	0.2228	0.2842	0.28591	0.37401	0.32956	0.38293	0.49851	0.3688	0.47076	0.44153	0.35597	0.39035	0.45385	0.53325	0.44246
1534.7	0.26796	0.35367	0.33542	0.342	0.35567	0.30653	0.20536	0.29252	0.33943	0.31301	0.37862	0.40279	0.30486	0.26388	0.28431	0.30772	0.41566	0.32258	0.27127	0.38407	0.37525	0.23027	0.28918	0.27872	0.39198	0.33931	0.39658	0.50006	0.38078	0.47771	0.43563	0.37454	0.37911	0.4555	0.52985	0.4456
1535.5	0.24857	0.35643	0.32492	0.3314	0.35845	0.30505	0.2064	0.27533	0.34081	0.31802	0.36639	0.38867	0.28071	0.25747	0.26981	0.30123	0.40373	0.33155	0.266	0.36541	0.33756	0.23211	0.2734	0.27424	0.38293	0.33212	0.38525	0.50491	0.37969	0.47848	0.45325	0.35159	0.35238	0.4418	0.50022	0.43213
1536.4	0.2366	0.36245	0.32422	0.33487	0.3589	0.30405	0.2126	0.28236	0.33323	0.32353	0.36559	0.38641	0.2766	0.26551	0.27297	0.31299	0.39975	0.32058	0.26552	0.36519	0.33206	0.23964	0.27544	0.27927	0.38202	0.33669	0.38898	0.51195	0.39926	0.48375	0.47045	0.37002	0.34299	0.4442	0.48895	0.43602
1537.2	0.2246	0.35299	0.3227	0.33083	0.35232	0.29574	0.21668	0.27721	0.3419	0.31329	0.35943	0.37025	0.28707	0.26255	0.27272	0.31839	0.39154	0.32191	0.261	0.3525	0.309	0.23848	0.27238	0.27573	0.37325	0.31148	0.38667	0.51132	0.39188	0.48087	0.46215	0.36062	0.34044	0.42919	0.49349	0.42806
1538	0.21294	0.34838	0.3196	0.31382	0.33873	0.30278	0.21385	0.27441	0.35465	0.32645	0.35848	0.36797	0.2753	0.26948	0.26838	0.31734	0.38488	0.31228	0.25491	0.34593	0.30924	0.24096	0.2701	0.27047	0.35531	0.31513	0.38487	0.51341	0.37794	0.47765	0.4499	0.34871	0.33728	0.44068	0.48462	0.41319
1538.9	0.21269	0.35696	0.33089	0.33483	0.34365	0.32416	0.21734	0.256	0.36241	0.32467	0.36081	0.378	0.29872	0.2697	0.29218	0.34323	0.38243	0.32219	0.25104	0.35343	0.30724	0.24827	0.27681	0.29993	0.34534	0.31141	0.38572	0.53885	0.39705	0.49041	0.46819	0.34209	0.35887	0.4377	0.46982	0.41748
1539.7	0.22975	0.36144	0.33918	0.34874	0.3502	0.33043	0.23916	0.27018	0.36867	0.34183	0.37042	0.38447	0.33424	0.29007	0.31559	0.35506	0.39176	0.32661	0.27744	0.35957	0.32805	0.26018	0.2825	0.306	0.34709	0.33895	0.38727	0.5384	0.39931	0.49752	0.4789	0.35362	0.37129	0.4521	0.47761	0.41728
1540.6	0.22313	0.34948	0.33905	0.33497	0.3447	0.33992	0.24297	0.25897	0.37616	0.33586	0.35735	0.37209	0.33038	0.27589	0.31443	0.32798	0.38711	0.32962	0.26573	0.34438	0.31075	0.24323	0.27729	0.2816	0.33295	0.32544	0.38972	0.53068	0.38807	0.49345	0.47876	0.33243	0.37013	0.44829	0.45427	0.3931
1541.4	0.22896	0.34695	0.34684	0.34338	0.33993	0.35937	0.24791	0.27151	0.38704	0.34943	0.3732	0.38149	0.3226	0.2765	0.32315	0.31384	0.38272	0.31647	0.27391	0.35116	0.31891	0.24388	0.28892	0.28191	0.33679	0.33553	0.39586	0.53869	0.39297	0.49576	0.47233	0.33752	0.37822	0.44789	0.45524	0.40265
1542.3	0.23787	0.3507	0.35259	0.35881	0.36394	0.3656	0.26241	0.28275	0.37896	0.3503	0.37916	0.38238	0.3331	0.28923	0.32623	0.3164	0.38241	0.32007	0.29835	0.3624	0.32502	0.25213	0.29446	0.28329	0.34708	0.35761	0.40071	0.55156	0.40983	0.50795	0.4915	0.35067	0.37193	0.44183	0.44146	0.4002
1543.1	0.24481	0.35005	0.3651	0.37066	0.37369	0.36989	0.27506	0.29549	0.38225	0.36349	0.39186	0.37149	0.33496	0.28117	0.32857	0.29983	0.3833	0.31883	0.30615	0.35604	0.32142	0.24773	0.3089	0.27247	0.35998	0.36862	0.39884	0.54012	0.41212	0.50034	0.48671	0.35479	0.36448	0.43531	0.45862	0.39062
1543.9	0.23871	0.35053	0.37157	0.3671	0.36764	0.37871	0.27288	0.3059	0.38389	0.3665	0.38483	0.3627	0.33026	0.27545	0.33344	0.30659	0.39276	0.31018	0.30045	0.35952	0.31778	0.24046	0.29855	0.26496	0.36618	0.34053	0.40934	0.53723	0.41608	0.48534	0.47176	0.35648	0.36809	0.42598	0.44846	0.38637
1544.8	0.25886	0.3612	0.37671	0.38818	0.38217	0.37363	0.2741	0.31355	0.39845	0.38141	0.3936	0.36045	0.33731	0.2964	0.33818	0.33234	0.39625	0.31593	0.29708	0.37324	0.32307	0.24937	0.30008	0.28584	0.38221	0.35907	0.40045	0.56713	0.43356	0.46305	0.46872	0.37618	0.3809	0.40251	0.47338	0.38737
1545.6	0.26415	0.36234	0.37074	0.37507	0.39822	0.36668	0.27229	0.30469	0.39424	0.38112	0.38783	0.34998	0.34907	0.30268	0.35544	0.33494	0.40213	0.31011	0.28606	0.37017	0.32234	0.247	0.30601	0.27946	0.39235	0.37737	0.40478	0.56281	0.43044	0.45287	0.47262	0.36542	0.37333	0.40873	0.471	0.36633
1546.5	0.2652	0.37423	0.38738	0.37195	0.3906	0.38733	0.27068	0.31473	0.40269	0.39035	0.39622	0.36041	0.35632	0.31254	0.37028	0.34226	0.41271	0.32497	0.27722	0.37176	0.33199	0.26242	0.3058	0.28376	0.40052	0.38042	0.40961	0.57065	0.42875	0.45127	0.46491	0.37212	0.37607	0.40779	0.48914	0.36904
1547.3	0.27663	0.35547	0.36682	0.35865	0.38903	0.40885	0.27263	0.30496	0.40518	0.39299	0.38854	0.37605	0.35015	0.30428	0.36649	0.34314	0.41931	0.32626	0.27284	0.38338	0.32719	0.28239	0.28277	0.28815	0.40688	0.37896	0.40433	0.57871	0.42279	0.46281	0.44387	0.36957	0.36032	0.41997	0.47987	0.38176
1548.1	0.2847	0.33416	0.36419	0.36369	0.4033	0.38945	0.27575	0.29959	0.40496	0.38023	0.39155	0.37881	0.3483	0.30642	0.36896	0.32981	0.41024	0.32778	0.27406	0.38252	0.31925	0.27049	0.29728	0.28258	0.41004	0.39084	0.37622	0.56974	0.42108	0.45347	0.4335	0.36364	0.35761	0.40935	0.47047	0.3705
1549	0.28714	0.33828	0.37374	0.34552	0.39023	0.4041	0.2718	0.28818	0.39275	0.37977	0.38887	0.37993	0.36324	0.28464	0.38777	0.31743	0.41329	0.33264	0.27429	0.37404	0.30355	0.28609	0.28614	0.2663	0.41039	0.37908	0.38412	0.54271	0.41684	0.4651	0.41929	0.33773	0.33845	0.41769	0.45226	0.35771
1549.8	0.29281	0.353	0.38821	0.35264	0.38542	0.42193	0.27858	0.30921	0.40272	0.38973	0.40006	0.39177	0.36168	0.28004	0.38915	0.32709	0.41224	0.34867	0.29713	0.3827	0.31763	0.30394	0.27908	0.25333	0.42883	0.3593	0.38574	0.54368	0.42156	0.47197	0.42931	0.34419	0.33765	0.41584	0.44813	0.37712
1550.7	0.29296	0.34276	0.37211	0.36675	0.39447	0.41842	0.27722	0.30447	0.38918	0.37888	0.40304	0.37845	0.35338	0.25748	0.39145	0.3293	0.40714	0.33736	0.2784	0.37292	0.29177	0.27621	0.27911	0.25398	0.42718	0.34097	0.35068	0.53858	0.41148	0.44769	0.40516	0.3081	0.31045	0.40748	0.42997	0.37747
1551.5	0.29122	0.36839	0.38503	0.36445	0.39648	0.40937	0.28351	0.32127	0.38645	0.37529	0.41242	0.37026	0.36056	0.26739	0.40784	0.33868	0.3973	0.34284	0.27086	0.37343	0.30543	0.26779	0.29303	0.2495	0.42124	0.34044	0.36508	0.51917	0.41501	0.44469	0.41006	0.2786	0.31433	0.39322	0.42707	0.36525
1552.4	0.29376	0.38744	0.38492	0.35797	0.39189	0.42967	0.28096	0.31772	0.38437	0.38305	0.41658	0.36889	0.36799	0.26364	0.41362	0.33713	0.40607	0.34981	0.25961	0.37008	0.30518	0.27627	0.286	0.2565	0.42673	0.33761	0.36783	0.51571	0.40689	0.44917	0.40752	0.24587	0.30948	0.38286	0.42906	0.38922
1553.2	0.28333	0.38753	0.38818	0.36313	0.40199	0.42699	0.27988	0.33714	0.39697	0.38221	0.42554	0.36235	0.34881	0.27822	0.40313	0.34663	0.39825	0.35339	0.25722	0.37814	0.31662	0.25268	0.30174	0.26136	0.43663	0.35315	0.36336	0.51882	0.39223	0.44376	0.38261	0.24147	0.30875	0.37831	0.42334	0.40542
1554.1	0.27837	0.37869	0.38719	0.37042	0.40647	0.42393	0.28356	0.33415	0.38485	0.38515	0.42505	0.35466	0.35021	0.29006	0.40995	0.34561	0.40304	0.34538	0.24738	0.38674	0.30158	0.24827	0.28506	0.28635	0.41601	0.36275	0.35904	0.51136	0.37652	0.4275	0.34584	0.22886	0.30682	0.37194	0.42759	0.39792
1554.9	0.2908	0.39308	0.40286	0.37073	0.42748	0.43787	0.29049	0.34579	0.40541	0.39914	0.43901	0.36943	0.36336	0.30979	0.41939	0.36845	0.4081	0.37034	0.28546	0.41187	0.3295	0.26945	0.30158	0.30492	0.42687	0.37734	0.39861	0.51669	0.37481	0.4504	0.356	0.24664	0.32992	0.38243	0.44377	0.40637
1555.7	0.26754	0.38311	0.38141	0.36564	0.41722	0.4343	0.27344	0.33744	0.41069	0.40205	0.42565	0.36535	0.3487	0.30182	0.4002	0.35627	0.40542	0.36244	0.27069	0.40362	0.30561	0.25044	0.28517	0.2893	0.4251	0.35865	0.35862	0.51322	0.3411	0.4058	0.32977	0.25451	0.32024	0.36924	0.44308	0.39547
1556.6	0.25755	0.38915	0.38443	0.37661	0.40833	0.44603	0.2893	0.34731	0.41453	0.40499	0.43285	0.37044	0.33093	0.29224	0.4009	0.35463	0.40399	0.36157	0.27794	0.41846	0.29266	0.24224	0.28194	0.3062	0.42674	0.35795	0.36636	0.50774	0.31723	0.41887	0.3115	0.25774	0.30221	0.37881	0.43816	0.38317
1557.4	0.26316	0.39901	0.38237	0.38119	0.41873	0.44307	0.29114	0.3528	0.40898	0.40516	0.43835	0.38763	0.33935	0.28989	0.40859	0.34307	0.41516	0.35887	0.2851	0.41937	0.30785	0.24826	0.26239	0.31916	0.42962	0.33831	0.36398	0.501	0.28938	0.41828	0.32521	0.25286	0.31026	0.38193	0.43909	0.38453
1558.3	0.24227	0.40785	0.37256	0.37975	0.41947	0.43529	0.28217	0.34368	0.40809	0.39888	0.43531	0.38559	0.32218	0.30051	0.39774	0.32998	0.40362	0.36215	0.28614	0.40359	0.29746	0.24349	0.26372	0.30025	0.43354	0.33176	0.34686	0.49234	0.26801	0.41075	0.33539	0.23641	0.29252	0.36042	0.43008	0.36875
1559.1	0.21771	0.39719	0.36277	0.38114	0.39112	0.42655	0.30185	0.34206	0.39796	0.40621	0.43384	0.38678	0.31172	0.28731	0.39591	0.3172	0.406	0.35119	0.27785	0.40985	0.27652	0.24075	0.24274	0.28572	0.42443	0.31798	0.32157	0.46129	0.24555	0.39179	0.33819	0.21397	0.28395	0.35751	0.41204	0.36835
1559.9	0.22349	0.38665	0.36532	0.39315	0.39454	0.42657	0.31804	0.36078	0.39702	0.41244	0.45309	0.3961	0.3355	0.29198	0.40513	0.32039	0.42226	0.34706	0.30571	0.42705	0.27161	0.25039	0.26354	0.29045	0.43634	0.30963	0.33075	0.45543	0.22533	0.40313	0.35233	0.20792	0.27913	0.36393	0.40148	0.38284
1560.8	0.2163	0.3803	0.36387	0.40229	0.40715	0.40934	0.30828	0.37556	0.40436	0.4105	0.44943	0.40456	0.35617	0.29457	0.39806	0.32201	0.42199	0.36248	0.31613	0.42516	0.27533	0.23573	0.27082	0.26089	0.43761	0.30871	0.32145	0.4671	0.21806	0.37816	0.35324	0.20057	0.28024	0.34699	0.39649	0.37614
1561.6	0.20946	0.36176	0.37237	0.40976	0.40894	0.41064	0.33937	0.37192	0.41938	0.40767	0.44536	0.39521	0.35148	0.28224	0.40056	0.32081	0.41871	0.36897	0.32963	0.4376	0.26626	0.23302	0.29308	0.25841	0.44454	0.29365	0.31719	0.46589	0.21887	0.37811	0.35452	0.19084	0.26046	0.34411	0.38702	0.37146
1562.4	0.21986	0.33818	0.37246	0.40964	0.39745	0.40427	0.34992	0.38628	0.42963	0.41015	0.42962	0.39592	0.36214	0.25304	0.39458	0.33478	0.4326	0.36573	0.33097	0.44635	0.26193	0.21523	0.30394	0.26782	0.44705	0.2725	0.3121	0.46888	0.19555	0.37957	0.33189	0.18988	0.26012	0.34494	0.36574	0.37274
1563.3	0.22325	0.35494	0.38984	0.41047	0.41393	0.41669	0.33796	0.3958	0.44692	0.4132	0.41908	0.41407	0.36706	0.27598	0.38975	0.33654	0.44164	0.37125	0.32813	0.4479	0.27269	0.20898	0.30757	0.29052	0.45478	0.27956	0.33101	0.48356	0.20028	0.38464	0.3185	0.18316	0.26381	0.34442	0.3593	0.37137
1564.1	0.21725	0.36765	0.40254	0.40596	0.41751	0.4055	0.34924	0.38789	0.44701	0.40025	0.40842	0.40296	0.36632	0.2877	0.38781	0.32495	0.43588	0.36952	0.3156	0.43991	0.27538	0.20327	0.30951	0.28606	0.44875	0.28131	0.33033	0.46413	0.20076	0.39474	0.32508	0.18003	0.25309	0.33857	0.35767	0.36392
1565	0.21589	0.37827	0.41457	0.39686	0.41841	0.42163	0.35694	0.37955	0.44176	0.4121	0.40357	0.39628	0.3585	0.30502	0.39868	0.33449	0.44522	0.3634	0.31269	0.4532	0.28737	0.23802	0.31249	0.2962	0.44742	0.29217	0.34603	0.46544	0.1999	0.39537	0.32316	0.1948	0.24335	0.35666	0.36263	0.37093
1565.8	0.20996	0.39492	0.40518	0.39478	0.42028	0.42675	0.34308	0.38535	0.44515	0.41893	0.39677	0.41576	0.3725	0.30943	0.39143	0.33939	0.45685	0.36473	0.32135	0.45639	0.28501	0.23401	0.30479	0.30341	0.44768	0.31589	0.34354	0.47287	0.21208	0.39029	0.34121	0.19454	0.24574	0.35528	0.37104	0.36458
1566.6	0.21395	0.42662	0.41983	0.40017	0.45805	0.45153	0.36289	0.42014	0.47119	0.44133	0.4271	0.44895	0.39633	0.32901	0.42197	0.33321	0.48041	0.38918	0.33621	0.48993	0.31479	0.2545	0.33138	0.3376	0.47241	0.36624	0.38649	0.47808	0.25163	0.42087	0.35875	0.21317	0.26336	0.37227	0.40765	0.38464
1567.5	0.20315	0.41348	0.40358	0.39267	0.42802	0.44065	0.35103	0.39637	0.46693	0.43685	0.42796	0.43924	0.39596	0.30054	0.4247	0.31497	0.46958	0.39722	0.3273	0.47875	0.30338	0.25881	0.34946	0.31706	0.46746	0.36883	0.35547	0.46305	0.22528	0.41905	0.35418	0.21672	0.24858	0.35396	0.40896	0.37274
1568.3	0.19999	0.40805	0.4137	0.4088	0.43679	0.44569	0.35659	0.42105	0.48369	0.4517	0.44368	0.45954	0.38769	0.28988	0.44107	0.33488	0.48599	0.41728	0.33615	0.49044	0.31933	0.27685	0.36099	0.33827	0.47654	0.38783	0.37233	0.49022	0.25972	0.42078	0.34316	0.21796	0.2624	0.35285	0.41348	0.38865
1569.2	0.1893	0.39994	0.4107	0.4271	0.44925	0.43967	0.35917	0.43408	0.50145	0.45548	0.44948	0.47956	0.39707	0.29136	0.44488	0.33909	0.49588	0.42011	0.34087	0.49468	0.3131	0.28415	0.37413	0.36453	0.48434	0.3886	0.36597	0.48299	0.27753	0.43681	0.35734	0.20087	0.27761	0.35714	0.41311	0.37672
1570	0.18944	0.40503	0.42264	0.44187	0.45618	0.44302	0.36429	0.45076	0.49686	0.46793	0.46308	0.48533	0.40813	0.30549	0.46597	0.35461	0.50795	0.43381	0.34955	0.51084	0.33128	0.31863	0.39982	0.38441	0.50116	0.40335	0.37394	0.48631	0.28102	0.46351	0.35665	0.20832	0.28355	0.37211	0.42371	0.39554
1570.8	0.18813	0.39898	0.41928	0.44347	0.45609	0.4411	0.33901	0.42991	0.48394	0.45839	0.47184	0.4696	0.40491	0.29389	0.45206	0.36816	0.50767	0.44009	0.34188	0.50334	0.33482	0.32842	0.39702	0.37033	0.48658	0.38419	0.34723	0.48691	0.2741	0.47193	0.36439	0.20254	0.27175	0.3753	0.41893	0.41331
1571.7	0.19702	0.41272	0.42884	0.4511	0.49469	0.44943	0.36626	0.45367	0.49985	0.46056	0.47852	0.48605	0.43187	0.32143	0.4651	0.38724	0.52645	0.44909	0.35886	0.51886	0.3483	0.34319	0.40301	0.39769	0.50524	0.39113	0.37443	0.50915	0.31913	0.50059	0.39025	0.2139	0.29368	0.38502	0.43369	0.44227
1572.5	0.20271	0.41944	0.41222	0.45147	0.50587	0.45052	0.37577	0.43154	0.48892	0.4673	0.47229	0.48308	0.4442	0.32478	0.45291	0.39979	0.52818	0.4561	0.38964	0.5176	0.35113	0.34642	0.39346	0.39486	0.51809	0.40652	0.36302	0.51641	0.31299	0.51497	0.41557	0.22162	0.29787	0.4108	0.44206	0.44356
1573.3	0.20472	0.43328	0.42043	0.46009	0.51172	0.45925	0.39899	0.42666	0.48305	0.48281	0.48392	0.48751	0.44595	0.32217	0.45851	0.40425	0.54056	0.46796	0.41134	0.52038	0.36006	0.34686	0.39063	0.3995	0.52467	0.41842	0.37012	0.52879	0.32265	0.53491	0.44068	0.24367	0.29593	0.41699	0.45703	0.47085
1574.2	0.21373	0.44629	0.43308	0.47842	0.53112	0.46624	0.41722	0.44243	0.50149	0.50276	0.49476	0.4951	0.46348	0.33861	0.47652	0.4305	0.56621	0.47226	0.42618	0.53735	0.37829	0.36332	0.3956	0.40424	0.53964	0.43287	0.40152	0.56016	0.35119	0.54684	0.45816	0.26129	0.32064	0.44098	0.47889	0.47972
1575	0.21193	0.45394	0.42201	0.49407	0.5218	0.46761	0.43621	0.439	0.50945	0.50941	0.48541	0.48777	0.48203	0.35832	0.47085	0.42585	0.56162	0.46707	0.45957	0.53397	0.3712	0.37202	0.3915	0.41746	0.55043	0.42814	0.40238	0.57426	0.36815	0.52944	0.47309	0.26258	0.33229	0.44775	0.4708	0.47391
1575.8	0.21268	0.45619	0.43029	0.50066	0.50482	0.47683	0.44125	0.43574	0.50958	0.5254	0.4936	0.49684	0.47508	0.36909	0.47185	0.4271	0.56564	0.47276	0.4702	0.53639	0.37801	0.37391	0.42262	0.43089	0.55592	0.42165	0.40565	0.58409	0.37032	0.53719	0.48002	0.2678	0.3478	0.4544	0.48424	0.4837
1576.7	0.21461	0.46221	0.44848	0.50569	0.50406	0.50035	0.44058	0.45514	0.5265	0.54231	0.50404	0.51125	0.50472	0.3845	0.48387	0.42369	0.58626	0.46944	0.47648	0.55122	0.40788	0.39618	0.44363	0.44829	0.57116	0.41871	0.41693	0.60213	0.38616	0.54262	0.49219	0.29233	0.36666	0.45947	0.5033	0.48844
1577.5	0.23518	0.48062	0.45664	0.51224	0.50742	0.51373	0.43907	0.46545	0.53931	0.53837	0.52813	0.51552	0.52795	0.39992	0.49989	0.43511	0.588	0.47996	0.48219	0.56133	0.42889	0.40987	0.49506	0.47167	0.58524	0.42059	0.44926	0.62742	0.39509	0.55237	0.50634	0.30148	0.39487	0.47369	0.52256	0.50233
1578.4	0.22738	0.45926	0.45139	0.50129	0.48737	0.5156	0.44965	0.45214	0.53317	0.53628	0.52931	0.50575	0.49556	0.38957	0.47954	0.40888	0.573	0.4849	0.48342	0.5405	0.42294	0.39787	0.50587	0.47353	0.56362	0.4065	0.42962	0.60627	0.38534	0.54882	0.5112	0.28917	0.37591	0.45571	0.52125	0.50513
1579.2	0.24377	0.4798	0.47758	0.51806	0.51325	0.52994	0.47478	0.45786	0.55362	0.55489	0.54237	0.53551	0.49253	0.41253	0.5092	0.44377	0.60156	0.50946	0.49613	0.55972	0.45183	0.43255	0.54694	0.49814	0.57616	0.44729	0.45578	0.63014	0.39039	0.59203	0.53132	0.31542	0.40751	0.47736	0.5612	0.52128
1580	0.25107	0.48493	0.48169	0.52732	0.5525	0.52554	0.48412	0.47526	0.55658	0.56284	0.54775	0.54249	0.51239	0.40035	0.52196	0.44647	0.62264	0.51132	0.51272	0.56953	0.45561	0.44484	0.54852	0.49783	0.57736	0.47375	0.47213	0.63271	0.40173	0.58429	0.54622	0.30878	0.38393	0.47192	0.57032	0.52465
1580.9	0.24678	0.48548	0.49177	0.53597	0.56156	0.51883	0.47789	0.45585	0.55759	0.55531	0.55824	0.54377	0.49893	0.41104	0.52634	0.45416	0.63106	0.51889	0.50866	0.56157	0.443	0.42374	0.5704	0.4857	0.5609	0.4856	0.4731	0.63152	0.40101	0.59912	0.54044	0.28451	0.36111	0.47919	0.57371	0.54723
1581.7	0.25248	0.49688	0.51656	0.53679	0.56809	0.51914	0.4917	0.44488	0.55512	0.56459	0.56959	0.55641	0.51194	0.4278	0.53337	0.45486	0.64271	0.53268	0.50961	0.56168	0.44902	0.42594	0.56187	0.48253	0.56878	0.50537	0.46493	0.633	0.41324	0.60952	0.54114	0.29733	0.36989	0.48165	0.57856	0.54037
1582.5	0.24641	0.49205	0.50594	0.53239	0.57254	0.51802	0.46859	0.43254	0.54138	0.55267	0.55692	0.55551	0.53043	0.41889	0.53543	0.45704	0.64001	0.52347	0.48734	0.56992	0.44869	0.42029	0.55032	0.46166	0.57061	0.50112	0.43694	0.63863	0.40417	0.60512	0.51979	0.28875	0.36886	0.4675	0.56041	0.52119
1583.4	0.23431	0.48531	0.50899	0.52606	0.55577	0.51355	0.45395	0.45279	0.52174	0.55243	0.55994	0.5501	0.53393	0.40743	0.52739	0.43622	0.63636	0.51961	0.48076	0.56577	0.43276	0.3878	0.52782	0.44756	0.5671	0.47266	0.42193	0.63031	0.412	0.59395	0.51935	0.2739	0.34852	0.45259	0.53418	0.51522
1584.2	0.25295	0.49269	0.53068	0.54041	0.5542	0.53397	0.47457	0.46919	0.54617	0.57224	0.5828	0.56459	0.55551	0.43101	0.54233	0.45584	0.65185	0.54449	0.51114	0.58339	0.46509	0.39037	0.53311	0.45584	0.59213	0.48095	0.44161	0.64097	0.42967	0.62131	0.54006	0.2908	0.39743	0.49659	0.55918	0.52687
1585	0.26312	0.50009	0.51845	0.52773	0.54714	0.52131	0.47108	0.49669	0.54547	0.57235	0.57889	0.56591	0.54148	0.42266	0.54064	0.45426	0.63796	0.53914	0.51251	0.59771	0.45975	0.38351	0.51414	0.46479	0.59198	0.47511	0.45359	0.63814	0.43139	0.60979	0.54375	0.29373	0.40748	0.47727	0.54488	0.50147
1585.9	0.26003	0.49585	0.50785	0.53905	0.55889	0.51655	0.46714	0.52461	0.57531	0.58218	0.57216	0.56957	0.54616	0.40945	0.54814	0.46072	0.639	0.54722	0.51914	0.60898	0.46999	0.37754	0.50588	0.45683	0.59644	0.45585	0.44669	0.63263	0.43446	0.617	0.51979	0.29077	0.40656	0.47917	0.55847	0.52552
1586.7	0.28335	0.53087	0.53052	0.56667	0.56463	0.51698	0.47015	0.54192	0.59809	0.59793	0.59055	0.59282	0.56332	0.44427	0.5599	0.46536	0.65114	0.56378	0.52639	0.61307	0.45822	0.37117	0.52422	0.47299	0.60109	0.47618	0.47767	0.64338	0.44309	0.63217	0.53676	0.29906	0.4132	0.50901	0.58173	0.54173
1587.6	0.30576	0.54587	0.54041	0.57359	0.57892	0.51353	0.48056	0.52709	0.62278	0.60657	0.60351	0.60379	0.58337	0.46	0.57251	0.47758	0.65536	0.56544	0.52827	0.62951	0.4763	0.38495	0.53425	0.47918	0.60474	0.4958	0.48789	0.64521	0.44866	0.62224	0.54481	0.29742	0.43157	0.52721	0.60002	0.5408
1588.4	0.30347	0.55485	0.529	0.56721	0.5669	0.50006	0.46128	0.52958	0.61047	0.60689	0.59682	0.59826	0.5586	0.46629	0.57327	0.46831	0.64036	0.55604	0.50287	0.62433	0.4583	0.38811	0.53407	0.46223	0.58674	0.48435	0.46738	0.63936	0.43662	0.59941	0.52865	0.29564	0.4135	0.50759	0.57321	0.5314
1589.2	0.32169	0.56911	0.56105	0.58806	0.56849	0.50752	0.48229	0.52187	0.62622	0.62782	0.60281	0.60759	0.58572	0.47954	0.60397	0.48775	0.64884	0.57593	0.51216	0.62596	0.47101	0.40602	0.54397	0.47101	0.59968	0.48798	0.4639	0.64722	0.44406	0.61796	0.53026	0.29636	0.43383	0.53029	0.59469	0.55096
1590.1	0.33465	0.55699	0.56585	0.58327	0.5682	0.52161	0.48701	0.52857	0.62217	0.63629	0.59546	0.61245	0.57747	0.4806	0.60038	0.49047	0.65312	0.57318	0.50752	0.62727	0.46319	0.42042	0.54118	0.45912	0.59025	0.48745	0.47506	0.65102	0.44672	0.6119	0.53385	0.27906	0.43376	0.53151	0.57563	0.54192
1590.9	0.35159	0.56697	0.56869	0.58374	0.59852	0.55056	0.51431	0.55466	0.62476	0.64507	0.6146	0.63573	0.58218	0.4931	0.6142	0.51692	0.68015	0.59432	0.5425	0.64529	0.48892	0.44795	0.55921	0.48633	0.59925	0.50611	0.49876	0.66495	0.47609	0.61922	0.55597	0.29084	0.456	0.54511	0.59794	0.57294
1591.7	0.36583	0.56997	0.58787	0.59284	0.6061	0.57041	0.52241	0.59934	0.63611	0.65656	0.61573	0.64954	0.57664	0.51411	0.63015	0.53302	0.68675	0.60775	0.5565	0.6608	0.5067	0.46003	0.58117	0.49069	0.60609	0.51123	0.52883	0.68145	0.48781	0.63261	0.54706	0.30426	0.47251	0.54241	0.60312	0.60436
1592.6	0.3791	0.57731	0.59959	0.59244	0.61205	0.57204	0.53436	0.59942	0.62745	0.6562	0.61013	0.64233	0.58971	0.51411	0.61907	0.54378	0.69526	0.60689	0.56414	0.66301	0.50122	0.46727	0.58575	0.50755	0.62788	0.51582	0.55156	0.68231	0.47417	0.64341	0.55029	0.3088	0.45959	0.54127	0.62236	0.60881
1593.4	0.39437	0.59287	0.61062	0.59789	0.62114	0.60771	0.5455	0.60569	0.63248	0.66128	0.61184	0.65867	0.59992	0.54286	0.61855	0.54721	0.7005	0.63378	0.58782	0.67984	0.51966	0.47945	0.59631	0.5239	0.64424	0.52216	0.56449	0.68871	0.47047	0.66537	0.57504	0.31284	0.4721	0.54802	0.62988	0.61234
1594.2	0.42083	0.63512	0.63196	0.62187	0.64586	0.63333	0.58035	0.62697	0.64727	0.68051	0.6285	0.68566	0.61571	0.59121	0.64084	0.58219	0.71696	0.65211	0.62725	0.70444	0.54811	0.50731	0.61491	0.57145	0.67188	0.56114	0.58096	0.71036	0.48999	0.67327	0.61382	0.33545	0.48649	0.57362	0.6605	0.63279
1595.1	0.44034	0.65438	0.65679	0.63983	0.64148	0.63619	0.59588	0.64109	0.67785	0.69656	0.63777	0.68531	0.64096	0.60821	0.66567	0.59926	0.71655	0.66182	0.64213	0.71077	0.58044	0.51064	0.62638	0.58589	0.69679	0.57552	0.59337	0.70117	0.49871	0.67508	0.62377	0.34543	0.50425	0.578	0.6644	0.63976
1595.9	0.46634	0.67605	0.68719	0.66603	0.65579	0.66926	0.6398	0.64141	0.69639	0.71242	0.66846	0.6994	0.67687	0.62728	0.70248	0.62739	0.73215	0.6883	0.67611	0.72406	0.60447	0.53144	0.66141	0.61627	0.72537	0.60066	0.6101	0.71762	0.51593	0.70616	0.67794	0.36426	0.51316	0.61049	0.69708	0.64351
1596.7	0.50315	0.71314	0.71727	0.71165	0.68844	0.71585	0.65981	0.67849	0.73058	0.74859	0.71067	0.74022	0.71634	0.67501	0.74459	0.67152	0.75436	0.73477	0.7033	0.75169	0.6611	0.56759	0.68469	0.65045	0.74529	0.63297	0.64442	0.76032	0.56604	0.73279	0.70297	0.37651	0.54931	0.63903	0.72588	0.67904
1597.6	0.53345	0.75159	0.74846	0.74596	0.73617	0.74458	0.68646	0.73219	0.75871	0.78507	0.74689	0.76909	0.73693	0.70556	0.78327	0.71006	0.79393	0.75136	0.73155	0.77434	0.69697	0.61065	0.73436	0.68926	0.76645	0.67686	0.69089	0.79011	0.63071	0.73517	0.71704	0.41304	0.57153	0.66825	0.76063	0.70352
1598.4	0.56221	0.75433	0.75718	0.77323	0.7427	0.75311	0.68574	0.75405	0.76957	0.79846	0.75845	0.78503	0.75078	0.71533	0.79871	0.74287	0.81294	0.76568	0.75508	0.78757	0.71901	0.61756	0.77944	0.71689	0.78335	0.67707	0.70669	0.8077	0.66399	0.75187	0.74057	0.42165	0.5985	0.67423	0.77144	0.71939
1599.2	0.57826	0.77872	0.77304	0.79067	0.77532	0.79792	0.70396	0.77835	0.78712	0.83113	0.77536	0.79974	0.7691	0.73553	0.82069	0.76746	0.83305	0.79209	0.77042	0.81282	0.73973	0.66112	0.81158	0.73359	0.79195	0.68943	0.71679	0.84704	0.71179	0.77043	0.75637	0.45073	0.60717	0.69363	0.78998	0.73285
1600.1	0.6062	0.8086	0.78175	0.81857	0.80761	0.83956	0.72246	0.80335	0.81458	0.85496	0.79219	0.80607	0.78115	0.76084	0.81519	0.79641	0.85981	0.818	0.78752	0.826	0.77616	0.69598	0.82839	0.75759	0.81694	0.68689	0.72943	0.86489	0.75537	0.79154	0.7586	0.47118	0.62785	0.70567	0.79999	0.7653
1600.9	0.63583	0.85208	0.81658	0.84958	0.84613	0.8842	0.76373	0.8476	0.84767	0.87674	0.82011	0.82603	0.80329	0.80958	0.85188	0.83773	0.88829	0.84386	0.83208	0.86804	0.80175	0.72552	0.86985	0.79054	0.85175	0.72236	0.75327	0.88474	0.79398	0.82283	0.79395	0.51563	0.65375	0.74011	0.82588	0.80578
1601.7	0.65144	0.86695	0.82674	0.85279	0.85348	0.90993	0.79246	0.86604	0.85348	0.88506	0.8376	0.83158	0.81969	0.82431	0.86063	0.84945	0.89843	0.86373	0.85724	0.8751	0.80617	0.7452	0.87434	0.79434	0.87012	0.73099	0.74589	0.88841	0.79878	0.84036	0.82147	0.51918	0.64456	0.74242	0.83197	0.8288
1602.6	0.67421	0.91458	0.84963	0.87221	0.88301	0.94761	0.84814	0.90313	0.88874	0.90586	0.88479	0.84691	0.84949	0.85978	0.87597	0.86202	0.92177	0.89869	0.89019	0.89155	0.84281	0.77784	0.89461	0.82068	0.89265	0.77436	0.77551	0.89109	0.82481	0.87365	0.8486	0.54231	0.66292	0.76419	0.85999	0.85682
1603.4	0.70545	0.93958	0.89836	0.90529	0.90751	0.96481	0.89807	0.93754	0.91162	0.92832	0.92846	0.88909	0.88851	0.90772	0.90277	0.89907	0.94347	0.92355	0.94052	0.92431	0.86548	0.80967	0.92057	0.87425	0.92909	0.7946	0.8262	0.91166	0.8437	0.9085	0.89455	0.57069	0.68568	0.77439	0.89015	0.88171
1604.2	0.69777	0.95637	0.91166	0.90808	0.90419	0.94774	0.91293	0.95137	0.9101	0.9288	0.93013	0.91632	0.89177	0.93424	0.92402	0.91066	0.94999	0.9311	0.9529	0.92994	0.86139	0.82211	0.92789	0.8829	0.931	0.83595	0.8374	0.91387	0.83723	0.89923	0.90417	0.60129	0.69683	0.77403	0.89015	0.88394
1605.1	0.70384	0.94845	0.92012	0.9165	0.91248	0.92885	0.92811	0.94546	0.92065	0.93822	0.93585	0.93678	0.8965	0.91892	0.92595	0.90271	0.95946	0.92809	0.95276	0.91409	0.856	0.82582	0.92992	0.90883	0.92087	0.8309	0.83658	0.92409	0.87201	0.90413	0.90798	0.60747	0.69869	0.77937	0.89522	0.87516
1605.9	0.71561	0.96134	0.9277	0.95407	0.93985	0.93224	0.95693	0.9584	0.94233	0.96093	0.95443	0.95695	0.91327	0.92023	0.94741	0.91419	0.97527	0.94548	0.95852	0.92287	0.87235	0.83115	0.94874	0.94214	0.93684	0.83862	0.85964	0.94857	0.90164	0.91885	0.91868	0.629	0.72371	0.80175	0.90644	0.90641
1606.7	0.72709	0.95854	0.94541	0.94183	0.95531	0.94282	0.96409	0.94848	0.93027	0.95802	0.94739	0.96878	0.92671	0.93154	0.96404	0.89776	0.98263	0.95683	0.95947	0.93411	0.86345	0.84497	0.93674	0.95272	0.94899	0.84584	0.8793	0.96625	0.92043	0.91932	0.93207	0.6412	0.72997	0.81254	0.90981	0.919
1607.6	0.73145	0.96153	0.9296	0.94177	0.96222	0.9382	0.96035	0.94186	0.94097	0.94099	0.93421	0.95069	0.90353	0.91641	0.94627	0.87318	0.98317	0.95309	0.94655	0.92382	0.86492	0.82797	0.92229	0.93728	0.94494	0.85223	0.86785	0.96277	0.91397	0.92585	0.90824	0.63363	0.73822	0.83012	0.91567	0.92064
1608.4	0.75625	0.96055	0.92934	0.94442	0.98742	0.94888	0.96567	0.95505	0.94342	0.95674	0.95662	0.94911	0.91005	0.91207	0.94913	0.88185	0.99011	0.95578	0.94276	0.92774	0.86434	0.83229	0.93532	0.94012	0.95609	0.85868	0.90241	0.97534	0.93914	0.94488	0.91106	0.62289	0.74089	0.85101	0.93837	0.92126
1609.2	0.7582	0.95463	0.89899	0.92313	0.97629	0.9643	0.94894	0.93877	0.93785	0.93667	0.95443	0.92202	0.88594	0.89779	0.93092	0.88513	0.97765	0.9524	0.91941	0.93227	0.86499	0.8178	0.93354	0.91195	0.943	0.85728	0.88552	0.95756	0.91199	0.94895	0.90949	0.61071	0.73638	0.84646	0.9252	0.90839
1610.1	0.77074	0.95453	0.89131	0.91261	0.95714	0.95423	0.91872	0.93059	0.93457	0.91203	0.94374	0.91238	0.86622	0.89487	0.90978	0.89193	0.9659	0.9428	0.91825	0.93608	0.84813	0.81948	0.93358	0.9008	0.93295	0.86661	0.89171	0.95613	0.89761	0.9628	0.92017	0.62237	0.73693	0.84625	0.92478	0.88694
1610.9	0.78019	0.96396	0.87499	0.90845	0.93062	0.93458	0.90233	0.9294	0.92902	0.89447	0.93803	0.89092	0.839	0.89315	0.89526	0.89998	0.95386	0.92641	0.91652	0.92818	0.84544	0.79846	0.94629	0.87743	0.91199	0.86637	0.8791	0.962	0.86494	0.94751	0.92307	0.62658	0.73189	0.84066	0.93217	0.87528
1611.7	0.79832	0.96102	0.84235	0.88518	0.91476	0.92448	0.87836	0.93127	0.90238	0.89497	0.92788	0.87225	0.83739	0.88731	0.90124	0.91562	0.9501	0.92858	0.90691	0.93686	0.83485	0.79789	0.94729	0.87006	0.91524	0.86476	0.87921	0.96523	0.85981	0.94195	0.93652	0.64253	0.74568	0.8284	0.90676	0.8774
1612.5	0.80875	0.96295	0.83218	0.87556	0.89664	0.89789	0.84094	0.90167	0.88524	0.86318	0.89144	0.86092	0.82559	0.87838	0.88056	0.90581	0.94452	0.91259	0.90816	0.91229	0.82002	0.7835	0.93318	0.86546	0.91395	0.86668	0.86301	0.95974	0.8473	0.92069	0.94071	0.62061	0.7345	0.82063	0.88548	0.89293
1613.4	0.82226	0.96514	0.82033	0.85976	0.87239	0.87616	0.8325	0.89364	0.87969	0.85702	0.86427	0.86192	0.82364	0.87471	0.87923	0.8953	0.93979	0.91253	0.91202	0.90811	0.8023	0.77057	0.9275	0.87743	0.94074	0.88143	0.86797	0.96515	0.82763	0.90569	0.94119	0.63005	0.74748	0.82457	0.89358	0.90825
1614.2	0.84449	0.94112	0.80785	0.84326	0.86068	0.86878	0.82057	0.86454	0.86121	0.846	0.8449	0.84297	0.82867	0.87052	0.86459	0.88897	0.92946	0.90912	0.89247	0.89487	0.82234	0.77078	0.90599	0.85886	0.94245	0.87333	0.87167	0.95728	0.82501	0.88843	0.93943	0.61488	0.75594	0.82171	0.88866	0.90965
1615	0.86335	0.94034	0.80466	0.83642	0.86714	0.8477	0.79257	0.85327	0.86924	0.84593	0.83362	0.83	0.82287	0.86683	0.8703	0.89694	0.94131	0.90787	0.89011	0.90277	0.83474	0.78121	0.89714	0.86294	0.9423	0.87821	0.88341	0.95661	0.83833	0.89434	0.94242	0.62082	0.77444	0.83284	0.89272	0.9296
1615.9	0.87924	0.92964	0.79927	0.82425	0.82448	0.83298	0.76331	0.80496	0.86343	0.83215	0.81969	0.82031	0.79802	0.85967	0.84049	0.88194	0.93307	0.89287	0.86874	0.87499	0.82912	0.77382	0.89791	0.84445	0.93582	0.88143	0.87974	0.94408	0.82096	0.90229	0.93544	0.60916	0.75338	0.83469	0.89521	0.93281
1616.7	0.90319	0.90112	0.76462	0.80298	0.80784	0.81968	0.7525	0.79294	0.85447	0.8313	0.80593	0.80513	0.79634	0.81586	0.84719	0.86362	0.92839	0.89113	0.85107	0.89287	0.83634	0.7664	0.88394	0.83699	0.93045	0.86156	0.87025	0.94234	0.81829	0.90633	0.94332	0.61937	0.77034	0.84938	0.90546	0.92703
1617.5	0.91129	0.87769	0.74767	0.78481	0.78369	0.79643	0.72054	0.74971	0.81673	0.81849	0.78697	0.76831	0.78294	0.78882	0.8375	0.85344	0.91976	0.87316	0.8397	0.86725	0.83302	0.7767	0.86377	0.82782	0.90562	0.84814	0.88509	0.94008	0.81124	0.91334	0.94261	0.5974	0.76392	0.85731	0.89927	0.91808
1618.4	0.9264	0.87351	0.72848	0.76483	0.76719	0.77344	0.72838	0.75454	0.81394	0.81239	0.78399	0.75004	0.78821	0.79679	0.84738	0.8289	0.92985	0.86355	0.84375	0.86594	0.82865	0.77937	0.89423	0.84999	0.91964	0.87145	0.87675	0.93552	0.80839	0.91416	0.94865	0.60919	0.77411	0.87531	0.92065	0.92156
1619.2	0.91456	0.82752	0.68568	0.73546	0.71856	0.74362	0.6964	0.71849	0.76168	0.78678	0.75668	0.71247	0.789	0.7404	0.82379	0.78477	0.8933	0.83367	0.81238	0.8454	0.78608	0.74949	0.87508	0.81557	0.91966	0.85085	0.84978	0.90582	0.78645	0.90176	0.92972	0.57748	0.73458	0.83004	0.88434	0.87811
1620	0.92442	0.82213	0.67175	0.73128	0.72022	0.72239	0.70115	0.72213	0.74553	0.77274	0.74051	0.69819	0.803	0.73885	0.83639	0.77157	0.88328	0.83044	0.82159	0.85176	0.77759	0.75839	0.8556	0.81669	0.9315	0.85522	0.85917	0.91787	0.80133	0.89701	0.94908	0.57193	0.74583	0.83774	0.88142	0.87707
1620.8	0.93384	0.8219	0.66437	0.71679	0.70785	0.71341	0.70584	0.72048	0.7391	0.76937	0.7524	0.70086	0.80383	0.76839	0.82582	0.76597	0.87428	0.83111	0.82312	0.84061	0.77438	0.7671	0.87181	0.83358	0.94193	0.87646	0.86168	0.91511	0.80415	0.92167	0.94377	0.57878	0.72917	0.84056	0.8748	0.87616
1621.7	0.93519	0.81015	0.66484	0.71103	0.70795	0.70233	0.70393	0.7395	0.7282	0.75796	0.75071	0.70463	0.81787	0.77572	0.83908	0.75192	0.88241	0.82505	0.8239	0.85267	0.77311	0.76177	0.87321	0.83008	0.95055	0.88036	0.84097	0.91191	0.8072	0.92172	0.94512	0.60125	0.72566	0.81767	0.87048	0.88041
1622.5	0.91177	0.79178	0.64903	0.68118	0.6921	0.66777	0.66954	0.71803	0.71721	0.74468	0.73523	0.70216	0.786	0.75101	0.82	0.74796	0.86012	0.80369	0.80335	0.84847	0.7536	0.74206	0.83064	0.81253	0.92716	0.86496	0.83478	0.90082	0.80063	0.92425	0.91766	0.58464	0.71497	0.80247	0.83951	0.87444
1623.3	0.91218	0.78794	0.65886	0.67517	0.70593	0.66752	0.67268	0.71271	0.71978	0.74279	0.74472	0.72663	0.78244	0.76907	0.81986	0.74591	0.87066	0.80374	0.80317	0.83891	0.7559	0.74179	0.83075	0.82187	0.92843	0.87651	0.8492	0.90805	0.80907	0.94	0.93084	0.60877	0.73167	0.83485	0.84794	0.89783
1624.1	0.89378	0.75803	0.65912	0.66886	0.71581	0.664	0.64491	0.70829	0.71591	0.73345	0.75017	0.70938	0.79272	0.74622	0.80695	0.73336	0.87044	0.79562	0.79505	0.82861	0.75794	0.74093	0.854	0.81766	0.92198	0.87115	0.83471	0.89907	0.79633	0.92703	0.91294	0.61395	0.73614	0.84067	0.84384	0.87579
1625	0.85057	0.73245	0.64719	0.65259	0.70687	0.63096	0.61372	0.68659	0.70052	0.71658	0.73021	0.68954	0.78748	0.71194	0.78984	0.7075	0.85135	0.77014	0.77471	0.80974	0.73714	0.72313	0.82527	0.79703	0.89331	0.85426	0.82143	0.88614	0.76656	0.88527	0.89954	0.59826	0.73194	0.79663	0.83168	0.85075
1625.8	0.82442	0.71116	0.6302	0.64798	0.7031	0.6111	0.60369	0.65715	0.71956	0.70677	0.72701	0.68001	0.77474	0.69929	0.76087	0.68353	0.83077	0.77168	0.74615	0.79057	0.74608	0.71083	0.83394	0.77414	0.88581	0.84451	0.82008	0.86827	0.75469	0.87519	0.88223	0.57735	0.73938	0.80152	0.82517	0.82995
1626.6	0.78719	0.69685	0.62466	0.65471	0.68791	0.61492	0.58768	0.64856	0.70637	0.7018	0.73135	0.66461	0.76256	0.6901	0.75521	0.6745	0.81496	0.76906	0.73252	0.7749	0.74143	0.70368	0.83211	0.75418	0.87573	0.82846	0.80654	0.86671	0.72455	0.85768	0.88349	0.58144	0.72891	0.77585	0.82276	0.81189
1627.5	0.75228	0.68914	0.6201	0.66309	0.68011	0.62636	0.5705	0.66852	0.7092	0.71367	0.73513	0.6547	0.7528	0.69559	0.75345	0.683	0.79823	0.76836	0.71383	0.783	0.74844	0.71608	0.83711	0.76984	0.86865	0.8299	0.79855	0.86251	0.7034	0.84928	0.87103	0.58544	0.72073	0.76839	0.83224	0.79886
1628.3	0.70922	0.66872	0.60869	0.64615	0.65121	0.62145	0.56433	0.65212	0.69863	0.71756	0.71649	0.65809	0.71223	0.6779	0.74263	0.66453	0.77098	0.75155	0.68835	0.7538	0.72379	0.69709	0.791	0.75427	0.84139	0.81085	0.77108	0.82692	0.68718	0.84955	0.84895	0.56198	0.68368	0.7386	0.81211	0.78865
1629.1	0.65931	0.64165	0.61047	0.62655	0.64206	0.63434	0.56769	0.6384	0.68967	0.71002	0.71479	0.65188	0.69063	0.66007	0.73546	0.64979	0.7609	0.74298	0.6774	0.75008	0.70798	0.66908	0.77734	0.73108	0.82515	0.78061	0.73834	0.80931	0.68095	0.85084	0.82655	0.54447	0.67565	0.73743	0.7997	0.77585
1630	0.60814	0.62593	0.6139	0.61678	0.63562	0.63163	0.56865	0.65365	0.65749	0.70674	0.71862	0.63759	0.67035	0.64663	0.7319	0.64611	0.74686	0.70635	0.67723	0.74847	0.67588	0.66076	0.74787	0.70737	0.80216	0.77669	0.72124	0.79217	0.66844	0.82685	0.82407	0.52426	0.64515	0.71807	0.77218	0.76451
1630.8	0.56831	0.60702	0.60462	0.59721	0.62814	0.63222	0.564	0.63863	0.65299	0.69498	0.70301	0.63243	0.67124	0.63496	0.7229	0.62632	0.73788	0.6967	0.65998	0.7346	0.64264	0.63685	0.72831	0.69617	0.78462	0.76283	0.70669	0.76644	0.66285	0.81024	0.79975	0.49522	0.60829	0.71106	0.75492	0.73788
1631.6	0.52006	0.58085	0.59048	0.57878	0.61609	0.60466	0.56832	0.59614	0.65102	0.68003	0.68407	0.61653	0.65936	0.60211	0.71138	0.60232	0.72355	0.67632	0.63769	0.7089	0.61739	0.60756	0.67702	0.66929	0.76759	0.72766	0.6647	0.74318	0.65335	0.77778	0.75582	0.4598	0.58164	0.69456	0.71887	0.71139
1632.4	0.47239	0.55398	0.58331	0.55882	0.61781	0.57977	0.55288	0.57755	0.6314	0.65225	0.66991	0.60534	0.63925	0.5869	0.69838	0.59762	0.71337	0.66256	0.61859	0.69725	0.60102	0.5717	0.66396	0.64641	0.74004	0.69574	0.65075	0.74473	0.62712	0.74513	0.72496	0.44199	0.56972	0.67816	0.701	0.69879
1633.3	0.45293	0.56511	0.57231	0.57324	0.60318	0.57742	0.55377	0.5738	0.63851	0.64891	0.66107	0.59481	0.62916	0.58373	0.69467	0.59802	0.70826	0.64421	0.63723	0.68807	0.59981	0.57422	0.65057	0.64296	0.74068	0.69682	0.65578	0.73251	0.61051	0.73683	0.72659	0.43396	0.55037	0.66702	0.68309	0.70343
1634.1	0.4269	0.5475	0.5518	0.55122	0.58771	0.55871	0.53806	0.53476	0.64771	0.63271	0.6349	0.58354	0.61041	0.58022	0.6693	0.57426	0.69012	0.63146	0.60631	0.66106	0.58507	0.54858	0.62367	0.62774	0.72423	0.66253	0.63699	0.7093	0.59086	0.72162	0.69525	0.40806	0.54533	0.64236	0.67454	0.68547
1634.9	0.39748	0.53278	0.53394	0.54528	0.58048	0.52349	0.51929	0.52675	0.62873	0.62129	0.61484	0.56266	0.56665	0.53695	0.64847	0.55121	0.67901	0.59759	0.58626	0.64984	0.57504	0.52875	0.58681	0.59605	0.67861	0.6264	0.60667	0.68999	0.56541	0.68842	0.66262	0.37528	0.53265	0.60535	0.63436	0.67042
1635.7	0.36233	0.51395	0.51736	0.53553	0.55395	0.51168	0.50666	0.51724	0.61977	0.6137	0.59054	0.54814	0.5424	0.51112	0.61819	0.5409	0.65456	0.58627	0.57816	0.62427	0.54648	0.50842	0.58474	0.56883	0.6667	0.59454	0.59825	0.68683	0.51997	0.68045	0.64625	0.34337	0.52385	0.56736	0.60567	0.647
1636.6	0.34172	0.5149	0.52111	0.54339	0.54797	0.50725	0.49478	0.51648	0.60983	0.62038	0.59872	0.5505	0.5364	0.49323	0.62092	0.53918	0.65435	0.57433	0.5686	0.61638	0.52702	0.49827	0.56911	0.56336	0.65379	0.58115	0.57912	0.67596	0.49787	0.66398	0.62296	0.31979	0.50202	0.55947	0.60445	0.63378
1637.4	0.30603	0.49256	0.50469	0.5212	0.53235	0.4737	0.47202	0.49128	0.57626	0.61063	0.57599	0.53561	0.49566	0.47212	0.60332	0.50733	0.6221	0.5667	0.5069	0.58895	0.48403	0.46619	0.51715	0.52647	0.60978	0.55843	0.53497	0.65368	0.45999	0.62711	0.58097	0.29115	0.4732	0.53617	0.57412	0.59213
1638.2	0.27862	0.47726	0.48825	0.51613	0.52015	0.45945	0.44513	0.48334	0.54799	0.5964	0.55945	0.52022	0.46742	0.42635	0.59168	0.50135	0.61097	0.55431	0.4889	0.56642	0.44405	0.43705	0.50492	0.49976	0.5778	0.53624	0.51134	0.63766	0.42807	0.61173	0.5284	0.28351	0.42431	0.50756	0.5544	0.56472
1639.1	0.27492	0.48009	0.48722	0.51543	0.51173	0.46513	0.4425	0.4682	0.55754	0.58467	0.55079	0.51152	0.47857	0.43127	0.59232	0.48848	0.60163	0.55964	0.48178	0.5488	0.43082	0.41831	0.49968	0.49979	0.59095	0.52636	0.50943	0.63023	0.4132	0.61201	0.52278	0.29476	0.42266	0.51112	0.56133	0.54186
1639.9	0.27031	0.4704	0.47612	0.50406	0.51649	0.45883	0.41464	0.4552	0.53568	0.56418	0.54379	0.5011	0.46837	0.42794	0.59227	0.4711	0.60474	0.54225	0.45597	0.53903	0.41178	0.40562	0.48981	0.48881	0.55835	0.50391	0.48153	0.60407	0.40522	0.59003	0.48929	0.27849	0.39532	0.4986	0.54619	0.54316
1640.7	0.26152	0.45805	0.45787	0.47391	0.49956	0.45379	0.40968	0.43138	0.52761	0.53421	0.51823	0.47848	0.45542	0.41283	0.57032	0.44833	0.5857	0.52325	0.43821	0.52224	0.38493	0.39277	0.4698	0.46776	0.54125	0.48276	0.47714	0.56869	0.3862	0.57668	0.47033	0.27049	0.3744	0.46929	0.519	0.52873
1641.5	0.25845	0.44873	0.4461	0.46662	0.49082	0.45154	0.38606	0.42594	0.52251	0.51666	0.52153	0.47704	0.45046	0.39242	0.54496	0.44542	0.5826	0.50594	0.42995	0.51409	0.37735	0.38425	0.48776	0.46729	0.53801	0.44773	0.44413	0.54895	0.37106	0.57396	0.45531	0.26422	0.36976	0.44491	0.51377	0.51479
1642.4	0.26896	0.46058	0.44926	0.4626	0.48565	0.44712	0.38063	0.43613	0.51654	0.52107	0.52827	0.47613	0.45772	0.40148	0.53665	0.43373	0.57181	0.50237	0.43676	0.53066	0.38551	0.39384	0.48499	0.4649	0.54135	0.43655	0.42775	0.54648	0.37589	0.56901	0.47648	0.27116	0.36887	0.45418	0.51392	0.50717
1643.2	0.26017	0.44817	0.44252	0.45077	0.48688	0.44231	0.36136	0.43062	0.49467	0.5123	0.52056	0.48077	0.43604	0.37092	0.51285	0.44075	0.56134	0.49437	0.42563	0.52588	0.36237	0.39423	0.47951	0.44788	0.52767	0.42703	0.39904	0.53396	0.36045	0.56142	0.45668	0.2608	0.34293	0.4378	0.49444	0.51299
1644	0.2501	0.43734	0.42794	0.44	0.46727	0.43218	0.35517	0.42813	0.48519	0.49305	0.50375	0.46836	0.42481	0.33771	0.48895	0.40247	0.53869	0.4818	0.41889	0.51353	0.34889	0.37735	0.45087	0.43251	0.51024	0.40615	0.38977	0.50538	0.35487	0.54773	0.44761	0.26359	0.32966	0.42979	0.48307	0.48357
1644.8	0.2391	0.44009	0.41822	0.45314	0.46284	0.41517	0.34723	0.43035	0.47879	0.4931	0.5023	0.4523	0.40032	0.3303	0.48664	0.39254	0.5311	0.48208	0.4179	0.51317	0.35334	0.37165	0.44265	0.4184	0.49995	0.40339	0.37077	0.51513	0.3643	0.53323	0.45194	0.25379	0.33027	0.41983	0.48072	0.46367
1645.6	0.23213	0.43067	0.42869	0.44698	0.45673	0.41738	0.35272	0.41613	0.4703	0.4786	0.48416	0.43275	0.39174	0.3188	0.48635	0.38205	0.51148	0.47579	0.40731	0.50047	0.35178	0.3688	0.42196	0.39361	0.48949	0.41009	0.37953	0.51783	0.36513	0.51654	0.43861	0.24498	0.31472	0.41266	0.46679	0.4385
1646.5	0.22957	0.41782	0.43466	0.44008	0.46589	0.41912	0.34761	0.40249	0.47464	0.46536	0.4761	0.43036	0.39485	0.29879	0.49285	0.37993	0.50446	0.46207	0.40146	0.48339	0.3472	0.36944	0.41023	0.38834	0.49276	0.40369	0.38898	0.51413	0.35897	0.49958	0.41301	0.22959	0.32506	0.40771	0.43965	0.4399
1647.3	0.22244	0.41521	0.42804	0.43157	0.43802	0.40486	0.33123	0.386	0.45582	0.46025	0.46821	0.41671	0.38596	0.31282	0.48094	0.35304	0.48576	0.43409	0.38069	0.47109	0.34715	0.35768	0.41242	0.38711	0.49258	0.3992	0.37299	0.52028	0.34736	0.48274	0.39424	0.20874	0.31766	0.4063	0.43489	0.42968
1648.1	0.23439	0.42981	0.43464	0.43914	0.44935	0.40804	0.33998	0.37399	0.4619	0.45956	0.47228	0.42174	0.38233	0.32911	0.48634	0.37559	0.48564	0.42665	0.36818	0.47257	0.36094	0.3754	0.42175	0.38103	0.49917	0.42796	0.3765	0.53809	0.34417	0.47591	0.40253	0.20728	0.3296	0.40778	0.4414	0.43027
1649	0.2304	0.42109	0.42689	0.42153	0.42706	0.39405	0.33827	0.35408	0.45952	0.44295	0.453	0.42772	0.38525	0.31674	0.46272	0.35746	0.46132	0.40118	0.35241	0.45674	0.34528	0.36162	0.42482	0.38236	0.49595	0.41259	0.36709	0.51524	0.29885	0.46578	0.39537	0.19765	0.3166	0.38587	0.4234	0.41734
1649.8	0.23673	0.41326	0.41571	0.419	0.41378	0.37308	0.32551	0.36344	0.45555	0.43535	0.45096	0.4288	0.3979	0.31722	0.45435	0.35471	0.46744	0.39101	0.34292	0.45496	0.32677	0.35529	0.43075	0.38936	0.49542	0.39459	0.37443	0.49923	0.29479	0.46965	0.39704	0.20496	0.30768	0.39162	0.42171	0.42605
1650.6	0.22345	0.40525	0.40929	0.41841	0.39336	0.36834	0.32168	0.35992	0.44323	0.41973	0.43687	0.42705	0.37683	0.30684	0.4374	0.3361	0.46481	0.38943	0.3281	0.44418	0.31612	0.34145	0.43464	0.37455	0.47426	0.38915	0.35599	0.48885	0.29657	0.4725	0.40318	0.19135	0.29452	0.38438	0.43139	0.41741
1651.4	0.22605	0.38964	0.41277	0.41637	0.39788	0.37758	0.33244	0.34826	0.43236	0.40334	0.43448	0.43639	0.37109	0.28562	0.44417	0.32472	0.45203	0.40124	0.33177	0.43276	0.29767	0.35084	0.43789	0.3521	0.45285	0.36703	0.3698	0.47255	0.29947	0.47004	0.4008	0.19121	0.28111	0.36758	0.43888	0.4068
1652.3	0.22428	0.37956	0.40654	0.40572	0.37533	0.3738	0.32941	0.35167	0.41613	0.40826	0.43928	0.42991	0.36802	0.26824	0.42646	0.31965	0.43124	0.40357	0.33214	0.41581	0.29482	0.33398	0.4359	0.34902	0.45087	0.3486	0.34662	0.46821	0.28401	0.47207	0.38396	0.183	0.26046	0.37351	0.43362	0.4103
1653.1	0.21943	0.37251	0.39192	0.3919	0.36651	0.36344	0.31994	0.35287	0.39664	0.39161	0.43589	0.41806	0.34524	0.25304	0.40944	0.29855	0.41945	0.38934	0.32302	0.41196	0.28303	0.32419	0.40699	0.32544	0.42875	0.33023	0.33223	0.4635	0.28436	0.45091	0.36163	0.17918	0.25629	0.3859	0.42105	0.40473
1653.9	0.21045	0.36887	0.39119	0.3968	0.35912	0.37069	0.31686	0.3372	0.38373	0.38766	0.43292	0.40665	0.31569	0.24419	0.40738	0.30011	0.39236	0.37234	0.31425	0.40977	0.28759	0.31627	0.39488	0.30917	0.41657	0.32438	0.32347	0.46483	0.26848	0.42902	0.34197	0.16367	0.26177	0.37364	0.41962	0.39173
1654.7	0.21714	0.37393	0.38147	0.39604	0.34932	0.36534	0.30555	0.34004	0.38549	0.38902	0.43081	0.41503	0.3069	0.25005	0.4088	0.3094	0.36924	0.36504	0.30984	0.4094	0.29243	0.32064	0.40067	0.3203	0.41468	0.32501	0.31576	0.45836	0.25195	0.41607	0.33686	0.17546	0.26593	0.37107	0.41336	0.38962
1655.6	0.20353	0.35414	0.35855	0.38476	0.32468	0.34448	0.28163	0.32829	0.37849	0.38578	0.4106	0.39306	0.28654	0.23425	0.38901	0.31491	0.35271	0.33538	0.28546	0.40363	0.28918	0.29173	0.35558	0.30659	0.40427	0.31486	0.27814	0.44801	0.23027	0.39617	0.33051	0.17115	0.25361	0.36539	0.37722	0.3869
1656.4	0.20448	0.34379	0.36297	0.38493	0.33025	0.34163	0.25813	0.33084	0.37804	0.37762	0.39279	0.39606	0.28065	0.23709	0.39479	0.30968	0.35016	0.32443	0.26278	0.39705	0.26383	0.28936	0.33804	0.2919	0.40071	0.30179	0.284	0.44613	0.233	0.38196	0.32567	0.17419	0.25413	0.35924	0.37356	0.36493
1657.2	0.21261	0.3374	0.36411	0.37692	0.33272	0.34979	0.25331	0.32488	0.3846	0.38838	0.38393	0.40249	0.28553	0.23717	0.40029	0.31797	0.33734	0.32112	0.25565	0.38955	0.27231	0.30149	0.33631	0.28954	0.41194	0.30291	0.27464	0.43842	0.23742	0.38255	0.32262	0.17479	0.26015	0.36097	0.36952	0.36011
1658	0.22172	0.33778	0.3484	0.36771	0.33309	0.32737	0.24383	0.32962	0.39002	0.38831	0.36657	0.39148	0.2955	0.23796	0.38299	0.29855	0.33023	0.31345	0.26799	0.38741	0.26779	0.28756	0.31475	0.26488	0.4039	0.29585	0.26148	0.42443	0.2345	0.37326	0.31076	0.18603	0.24908	0.36056	0.35429	0.35289
1658.8	0.21958	0.3331	0.32937	0.35967	0.32904	0.31197	0.24126	0.30801	0.37538	0.37423	0.36267	0.38872	0.294	0.23103	0.35733	0.27848	0.32229	0.29842	0.26462	0.36899	0.25025	0.27482	0.27923	0.2501	0.39525	0.2842	0.25102	0.41004	0.22572	0.358	0.29902	0.16604	0.23407	0.35359	0.33226	0.33713
1659.7	0.23932	0.34895	0.33689	0.36855	0.33524	0.31788	0.25091	0.3208	0.39635	0.3739	0.36839	0.39495	0.3146	0.24931	0.36248	0.28454	0.3253	0.30447	0.2715	0.37149	0.27669	0.27926	0.29006	0.26747	0.40825	0.30254	0.28804	0.40503	0.24188	0.35937	0.29741	0.18435	0.27212	0.37606	0.33182	0.335
1660.5	0.22328	0.33396	0.31538	0.35432	0.3205	0.29904	0.24894	0.30429	0.37822	0.35653	0.36281	0.38048	0.30125	0.22929	0.34008	0.2749	0.31571	0.26886	0.2725	0.37151	0.28198	0.27128	0.28067	0.25138	0.38578	0.29249	0.27826	0.37644	0.23941	0.33768	0.28508	0.16551	0.27281	0.35874	0.31771	0.31662
1661.3	0.22252	0.32694	0.30891	0.36096	0.31825	0.31137	0.22651	0.30908	0.36659	0.34522	0.36532	0.36433	0.30107	0.21937	0.3328	0.26823	0.31718	0.27202	0.26837	0.3688	0.28832	0.27205	0.28113	0.24602	0.37809	0.28922	0.28978	0.36181	0.25863	0.32155	0.29104	0.18818	0.26618	0.35864	0.3277	0.30636
1662.1	0.21431	0.32265	0.30764	0.35947	0.31879	0.32164	0.22727	0.30828	0.35883	0.3298	0.35777	0.35659	0.30309	0.2061	0.33921	0.27838	0.3171	0.27255	0.2407	0.35381	0.27791	0.28202	0.2926	0.25163	0.37721	0.29352	0.29924	0.36424	0.25977	0.31822	0.30901	0.18819	0.27228	0.36029	0.31976	0.30293
1663	0.2157	0.31184	0.30599	0.35721	0.31432	0.32099	0.21557	0.31651	0.3598	0.33185	0.33981	0.33624	0.29927	0.19363	0.33235	0.28349	0.31198	0.26389	0.22513	0.34889	0.27287	0.27474	0.27387	0.2309	0.37179	0.28927	0.2932	0.37008	0.26656	0.30549	0.29385	0.19947	0.27161	0.35251	0.31753	0.29348
1663.8	0.20942	0.2954	0.30053	0.35037	0.30536	0.30133	0.20025	0.3107	0.34341	0.32309	0.32446	0.32895	0.29151	0.18255	0.31762	0.26986	0.28803	0.24916	0.22065	0.33103	0.241	0.27871	0.27287	0.20965	0.35139	0.27084	0.27256	0.36234	0.25792	0.29337	0.29175	0.18348	0.25466	0.33958	0.32659	0.27185
1664.6	0.22742	0.3108	0.31717	0.35841	0.3033	0.29684	0.20809	0.31021	0.35252	0.32313	0.31932	0.33372	0.29142	0.19071	0.33418	0.27834	0.27933	0.26399	0.23091	0.32884	0.25567	0.28149	0.26913	0.21707	0.34959	0.27194	0.29533	0.378	0.26656	0.2974	0.29881	0.20849	0.26032	0.35592	0.33461	0.28808
1665.4	0.22747	0.30757	0.31347	0.34398	0.28436	0.28163	0.21272	0.29308	0.35342	0.31692	0.30392	0.32388	0.28011	0.19252	0.31699	0.28261	0.2663	0.25529	0.21732	0.32016	0.24524	0.26388	0.25395	0.20656	0.33454	0.26505	0.28122	0.37556	0.2488	0.30472	0.28314	0.19504	0.27121	0.34922	0.32425	0.29392
1666.2	0.23105	0.30522	0.31062	0.3239	0.28503	0.28948	0.22182	0.29483	0.35048	0.31805	0.3121	0.33312	0.27814	0.20578	0.31124	0.26406	0.26219	0.26261	0.23286	0.31002	0.24834	0.26631	0.23896	0.21263	0.33487	0.26201	0.28204	0.36785	0.26012	0.31042	0.25871	0.19001	0.29236	0.3598	0.34897	0.2978
1667.1	0.23074	0.30422	0.32403	0.31326	0.28579	0.28978	0.22958	0.29359	0.33746	0.31216	0.31117	0.32704	0.27026	0.21029	0.31074	0.26905	0.25475	0.25214	0.23129	0.30562	0.24692	0.28407	0.24392	0.22047	0.32722	0.24755	0.29397	0.35792	0.26172	0.31441	0.26965	0.22078	0.30127	0.37322	0.34696	0.30727
1667.9	0.23625	0.31996	0.33875	0.31103	0.30867	0.31341	0.25001	0.30616	0.34053	0.32012	0.32942	0.32337	0.28037	0.23074	0.31932	0.28015	0.26819	0.2492	0.24264	0.31543	0.26281	0.28425	0.24489	0.24112	0.33153	0.25787	0.30548	0.36501	0.27779	0.32285	0.28246	0.24501	0.3198	0.3851	0.35313	0.33148
1668.7	0.22041	0.31447	0.32464	0.29292	0.30409	0.32471	0.24028	0.30736	0.32752	0.311	0.32911	0.2925	0.26742	0.23306	0.29942	0.25476	0.25505	0.23933	0.24039	0.30251	0.24728	0.27871	0.22851	0.22863	0.31451	0.26342	0.2837	0.3387	0.2812	0.32269	0.28038	0.24693	0.3215	0.37706	0.34332	0.31305
1669.5	0.2248	0.31188	0.32494	0.30578	0.32317	0.32028	0.24565	0.31272	0.31273	0.30454	0.34284	0.28904	0.28286	0.2365	0.30114	0.25239	0.25388	0.2321	0.25788	0.29405	0.24337	0.27453	0.23969	0.22938	0.32638	0.26866	0.29665	0.34368	0.29597	0.33071	0.28981	0.2529	0.31739	0.37784	0.34128	0.30645
1670.4	0.22934	0.32113	0.32611	0.31095	0.31735	0.3128	0.2251	0.3066	0.30797	0.30232	0.34265	0.29453	0.28123	0.23331	0.29751	0.26892	0.25774	0.20855	0.25182	0.2963	0.26316	0.28147	0.25116	0.22613	0.32011	0.27785	0.30639	0.34963	0.31116	0.32226	0.30636	0.26744	0.3168	0.3916	0.3325	0.31894
1671.2	0.2329	0.31871	0.30797	0.31331	0.31107	0.31557	0.24136	0.29267	0.30338	0.29285	0.35292	0.29612	0.2948	0.24	0.28353	0.26965	0.24732	0.22007	0.26718	0.3001	0.28057	0.27217	0.25141	0.23132	0.32148	0.2828	0.30748	0.35391	0.31386	0.32536	0.31307	0.26644	0.33601	0.39648	0.34392	0.31338
1672	0.2288	0.30367	0.27315	0.29184	0.29684	0.29144	0.23529	0.29206	0.29094	0.26209	0.3364	0.27406	0.27064	0.216	0.25569	0.26074	0.23697	0.21635	0.25581	0.28616	0.27435	0.2565	0.23698	0.19738	0.30829	0.26839	0.30397	0.33195	0.31107	0.31056	0.28717	0.26146	0.32342	0.37495	0.3432	0.2906
1672.8	0.24141	0.30953	0.25828	0.28068	0.29249	0.28102	0.24837	0.29593	0.29867	0.25687	0.33047	0.29545	0.27586	0.21967	0.24585	0.29096	0.24481	0.21384	0.2494	0.29303	0.29572	0.26745	0.24658	0.20089	0.31271	0.26886	0.31677	0.34124	0.31776	0.29946	0.28609	0.28276	0.34075	0.39169	0.36022	0.31264
1673.6	0.23395	0.2674	0.20861	0.24177	0.28797	0.23393	0.23628	0.31751	0.30029	0.19837	0.28793	0.21132	0.20465	0.18091	0.21287	0.26362	0.22074	0.20315	0.21507	0.26277	0.24864	0.19429	0.22593	0.14085	0.27285	0.2322	0.29595	0.27833	0.28968	0.27173	0.22309	0.25011	0.27633	0.30541	0.36679	0.26652
