# Supplementary material for: All-flexible chronoepifluidic nanoplasmonic patch for label-free metabolite profiling in sweat
Source: Nat Commun. 2025 Aug 27;16:8017. doi: 10.1038/s41467-025-63510-2 (PMC12391418; doi:10.1038/s41467-025-63510-2)
Supplement: Supplementary file 4 — Supplementary Data 1 [file 41467_2025_63510_MOESM4_ESM.zip › ML_SERS data_Base solution_UA_5uM_Lac_5mM_Tyr_50uM_Glu_125uM.csv]

	Measurement number
Wavenumber (cm-1)	1	2	3	4	5	6	7	8	9	10	11	12	13	14	15	16	17	18	19	20	21	22	23	24	25	26	27	28	29	30	31	32	33	34	35	36
457.71	0.40624	0.51034	0.37061	0.35614	0.28214	0.34152	0.43761	0.52371	0.36239	0.39613	0.29352	0.3614	0.40333	0.4584	0.45369	0.36103	0.30362	0.31908	0.29418	0.49148	0.49483	0.44292	0.36458	0.41793	0.37885	0.47522	0.38623	0.32888	0.38291	0.39764	0.37366	0.3919	0.3833	0.30394	0.33881	0.29743
458.74	0.38536	0.50569	0.39368	0.39873	0.30976	0.32428	0.37414	0.47732	0.37458	0.40008	0.38055	0.42313	0.42165	0.46194	0.49165	0.40148	0.3183	0.25856	0.25215	0.49213	0.52027	0.39685	0.44074	0.43371	0.39893	0.4896	0.47117	0.36253	0.39081	0.39533	0.289	0.36009	0.42435	0.27422	0.39506	0.33434
459.78	0.3528	0.48047	0.36189	0.35733	0.24273	0.29428	0.41082	0.44416	0.40895	0.37914	0.35765	0.42609	0.40609	0.40079	0.48864	0.40203	0.30021	0.25762	0.26905	0.48316	0.5159	0.38461	0.40639	0.43859	0.37513	0.45532	0.47435	0.35197	0.37901	0.38046	0.28506	0.37305	0.42256	0.26418	0.40162	0.32425
460.81	0.33803	0.47248	0.34918	0.35311	0.23275	0.27402	0.40796	0.43448	0.38387	0.36538	0.36226	0.43198	0.41033	0.37305	0.48278	0.42255	0.29182	0.23965	0.24846	0.47029	0.51272	0.35602	0.42716	0.43206	0.35652	0.45141	0.46978	0.3566	0.37083	0.35588	0.24826	0.37337	0.41622	0.26638	0.39672	0.34799
461.85	0.33462	0.42294	0.33003	0.32847	0.21423	0.30559	0.43261	0.43466	0.37126	0.37255	0.36336	0.42623	0.42789	0.31786	0.44818	0.42334	0.27711	0.25262	0.25789	0.45081	0.49591	0.36841	0.42694	0.41929	0.33319	0.41885	0.44707	0.33564	0.36621	0.3497	0.25264	0.37693	0.40688	0.27254	0.38958	0.34849
462.88	0.33418	0.42932	0.32509	0.31801	0.18049	0.30447	0.44793	0.41129	0.33892	0.3685	0.35091	0.46086	0.41954	0.3113	0.46353	0.41608	0.25103	0.2639	0.24592	0.39606	0.46272	0.34907	0.4079	0.4341	0.2988	0.40034	0.43889	0.3214	0.35397	0.34394	0.24692	0.38519	0.38687	0.26727	0.37868	0.36674
463.92	0.33877	0.41878	0.31441	0.33946	0.17732	0.32042	0.44011	0.41611	0.30834	0.35354	0.35777	0.44611	0.4225	0.31126	0.45504	0.39735	0.23645	0.26314	0.21459	0.36709	0.42984	0.36279	0.41654	0.38537	0.28162	0.39985	0.39964	0.3213	0.3326	0.34863	0.22953	0.36079	0.3681	0.26579	0.36213	0.36175
464.93	0.35052	0.40038	0.32173	0.33033	0.19629	0.30992	0.43267	0.41631	0.27275	0.3714	0.34415	0.42868	0.43543	0.30265	0.46227	0.40189	0.23517	0.26557	0.21412	0.36368	0.44185	0.37484	0.41462	0.37755	0.26702	0.38695	0.39607	0.31307	0.34082	0.34989	0.22413	0.35056	0.34977	0.28055	0.35888	0.37061
465.96	0.32983	0.37937	0.31649	0.31093	0.22027	0.31707	0.42803	0.37795	0.27704	0.37228	0.33678	0.45081	0.43172	0.29826	0.45709	0.37748	0.23442	0.26922	0.22049	0.34861	0.43384	0.38692	0.40432	0.3874	0.25557	0.36514	0.39451	0.29193	0.33433	0.36282	0.22016	0.33181	0.34337	0.28026	0.38065	0.35982
467	0.32086	0.3731	0.30621	0.28856	0.20861	0.28789	0.43928	0.36895	0.28423	0.37414	0.31727	0.41741	0.42936	0.31486	0.46926	0.3466	0.23835	0.26459	0.22119	0.35623	0.45014	0.37074	0.38174	0.37388	0.26703	0.35832	0.36825	0.2642	0.31764	0.35336	0.22222	0.33186	0.31665	0.29182	0.38032	0.35913
468.03	0.31593	0.363	0.31137	0.29396	0.22039	0.3072	0.45503	0.37871	0.25566	0.34776	0.29735	0.41016	0.4157	0.30238	0.44805	0.33824	0.26298	0.25942	0.22675	0.37998	0.43999	0.37242	0.37837	0.35842	0.26825	0.34841	0.34933	0.25367	0.31248	0.34233	0.21838	0.32571	0.30128	0.30684	0.37532	0.35676
469.06	0.31642	0.35207	0.31573	0.29378	0.23206	0.32777	0.47698	0.37147	0.27744	0.34552	0.26698	0.41003	0.40259	0.32012	0.4601	0.34836	0.27629	0.25585	0.24499	0.37093	0.44239	0.35978	0.35598	0.37238	0.26967	0.32819	0.37657	0.26449	0.31908	0.31993	0.22172	0.33185	0.31659	0.3178	0.3717	0.36568
470.1	0.3037	0.32951	0.29672	0.2961	0.22524	0.33123	0.45837	0.37529	0.28124	0.32573	0.27348	0.42598	0.38397	0.31903	0.44691	0.32475	0.26998	0.26067	0.23755	0.34142	0.42991	0.32038	0.34847	0.38891	0.26851	0.28931	0.35858	0.2554	0.30193	0.30819	0.2072	0.31541	0.30212	0.30934	0.36908	0.36659
471.13	0.31076	0.30082	0.28113	0.30038	0.19811	0.33367	0.45008	0.37156	0.27832	0.34948	0.29013	0.40096	0.3531	0.30875	0.43436	0.33287	0.2581	0.25542	0.23044	0.34452	0.42805	0.30977	0.32282	0.36741	0.26134	0.25963	0.33685	0.25718	0.27588	0.29934	0.19801	0.32932	0.30422	0.31583	0.35174	0.35196
472.16	0.29587	0.26603	0.27908	0.29702	0.20028	0.32636	0.4131	0.34493	0.27296	0.34093	0.26738	0.39425	0.3131	0.28091	0.40412	0.33261	0.2457	0.24765	0.21116	0.32144	0.38217	0.29664	0.29988	0.34962	0.22169	0.22221	0.33787	0.27005	0.25297	0.31015	0.15395	0.28706	0.3092	0.31699	0.35245	0.32607
473.17	0.27879	0.27288	0.26567	0.31021	0.21463	0.30364	0.40001	0.33439	0.33066	0.33221	0.28179	0.39245	0.31974	0.28478	0.39798	0.35218	0.24914	0.25564	0.21025	0.33761	0.40478	0.29687	0.28617	0.36036	0.22904	0.22952	0.33371	0.26848	0.26871	0.3102	0.16604	0.29131	0.3229	0.29398	0.36098	0.31508
474.21	0.26126	0.28894	0.2705	0.32305	0.20383	0.26693	0.39581	0.33641	0.29895	0.33723	0.32279	0.36424	0.32816	0.29771	0.37803	0.35627	0.24252	0.26452	0.19402	0.35668	0.39302	0.28387	0.31558	0.33534	0.23705	0.22305	0.28207	0.25902	0.26501	0.29256	0.17384	0.28497	0.31288	0.30316	0.38131	0.29267
475.24	0.26983	0.31047	0.26937	0.3035	0.25686	0.277	0.43803	0.33799	0.29699	0.37452	0.34389	0.35155	0.34805	0.31259	0.37995	0.36005	0.28001	0.2571	0.20667	0.36192	0.3981	0.29431	0.31557	0.33027	0.25153	0.25574	0.27372	0.21918	0.29005	0.30111	0.18402	0.29744	0.33255	0.32405	0.38202	0.28807
476.27	0.27618	0.3244	0.28605	0.32111	0.26712	0.30788	0.45158	0.37637	0.2946	0.37519	0.37072	0.34881	0.37085	0.31685	0.40375	0.352	0.2972	0.28015	0.2212	0.36281	0.37417	0.29475	0.32132	0.33412	0.2615	0.26167	0.29921	0.19961	0.31589	0.30811	0.21635	0.27664	0.32973	0.33433	0.40154	0.28727
477.31	0.29698	0.37418	0.27442	0.33784	0.28189	0.3064	0.45754	0.44414	0.29627	0.37455	0.40604	0.36413	0.40144	0.34004	0.39906	0.35132	0.30435	0.29245	0.23225	0.39591	0.39322	0.30899	0.35846	0.35838	0.29497	0.29143	0.29489	0.20095	0.33972	0.28947	0.23567	0.33259	0.32375	0.36584	0.4236	0.31761
478.34	0.31043	0.38395	0.2721	0.34354	0.27024	0.33698	0.46366	0.45387	0.26868	0.42326	0.41813	0.38772	0.40549	0.35238	0.41054	0.33708	0.29803	0.31066	0.24482	0.40505	0.40086	0.33445	0.36164	0.36562	0.29976	0.27794	0.29217	0.23324	0.32799	0.31517	0.23046	0.34415	0.31158	0.42057	0.41867	0.33654
479.37	0.3326	0.38587	0.27535	0.32571	0.2994	0.38892	0.4634	0.47588	0.27536	0.4313	0.42758	0.44391	0.40495	0.35054	0.42555	0.33944	0.32269	0.31831	0.25626	0.43737	0.44184	0.3454	0.35039	0.42171	0.2985	0.29433	0.34097	0.23538	0.3392	0.35503	0.22672	0.37893	0.31199	0.44548	0.41797	0.37927
480.38	0.35198	0.4048	0.29592	0.38538	0.27633	0.41077	0.4604	0.47471	0.26437	0.43225	0.41826	0.48405	0.39043	0.35402	0.42554	0.33784	0.30331	0.32455	0.2584	0.4735	0.43454	0.36116	0.35968	0.45648	0.29529	0.29928	0.34927	0.28026	0.32497	0.3615	0.2479	0.41174	0.31046	0.46234	0.41604	0.41811
481.41	0.36828	0.40911	0.31407	0.40903	0.27594	0.39604	0.48906	0.47756	0.29699	0.40644	0.39796	0.49556	0.41673	0.35819	0.41725	0.36187	0.33345	0.32273	0.25506	0.48326	0.48203	0.38	0.37996	0.47221	0.31085	0.30161	0.34254	0.30524	0.34852	0.37519	0.26342	0.43102	0.33622	0.46585	0.41721	0.44349
482.45	0.37081	0.37994	0.33872	0.42141	0.27239	0.39277	0.52807	0.44188	0.31986	0.4184	0.43406	0.5201	0.41822	0.34589	0.43431	0.38617	0.35626	0.32954	0.29315	0.49374	0.51337	0.40022	0.39081	0.47543	0.32385	0.28368	0.3557	0.33281	0.34556	0.3704	0.29489	0.41873	0.35924	0.47267	0.42055	0.44381
483.48	0.39405	0.37986	0.35108	0.42772	0.27262	0.38799	0.54035	0.43533	0.37505	0.42735	0.4489	0.49783	0.43331	0.32738	0.43575	0.40308	0.38128	0.32134	0.3056	0.50144	0.53286	0.42503	0.38508	0.49999	0.35739	0.29123	0.35691	0.3357	0.36017	0.34509	0.32027	0.42567	0.41419	0.47549	0.41792	0.43905
484.51	0.43096	0.37746	0.35608	0.42641	0.2991	0.3633	0.5642	0.42718	0.42219	0.43965	0.48394	0.48637	0.46397	0.31001	0.43014	0.39455	0.38781	0.3162	0.33545	0.49291	0.54114	0.43879	0.39185	0.4976	0.3895	0.29941	0.31988	0.3331	0.36999	0.34068	0.33265	0.41952	0.42449	0.47064	0.43204	0.45965
485.54	0.45751	0.34963	0.35865	0.40106	0.29634	0.35572	0.55018	0.43398	0.44771	0.46484	0.50467	0.49019	0.47637	0.28391	0.44847	0.41452	0.40196	0.3317	0.35449	0.48049	0.55794	0.47065	0.38119	0.49401	0.38104	0.28084	0.33787	0.34857	0.38749	0.32962	0.33294	0.41539	0.4123	0.49802	0.4631	0.44201
486.57	0.46138	0.35691	0.36562	0.38187	0.338	0.38081	0.55742	0.43062	0.46914	0.53014	0.55063	0.50427	0.4694	0.28474	0.45322	0.38698	0.41256	0.3526	0.38027	0.48907	0.54832	0.49189	0.3813	0.51604	0.3825	0.29378	0.34249	0.35944	0.38449	0.32722	0.34575	0.42693	0.42076	0.53275	0.48119	0.44221
487.58	0.49295	0.35987	0.36005	0.38031	0.40566	0.37922	0.55684	0.46437	0.48703	0.52296	0.52577	0.50958	0.47212	0.27497	0.44664	0.36049	0.42592	0.35741	0.35554	0.50082	0.55257	0.50165	0.34225	0.53754	0.37712	0.2744	0.33803	0.35783	0.43306	0.34635	0.35774	0.43735	0.42649	0.53749	0.47515	0.46794
488.61	0.50086	0.36705	0.33749	0.40679	0.46481	0.39561	0.58431	0.50923	0.47317	0.5171	0.57542	0.55367	0.49129	0.29883	0.41324	0.36368	0.42261	0.36763	0.36123	0.52014	0.53469	0.49736	0.37936	0.53324	0.37387	0.30814	0.33047	0.34988	0.45275	0.38372	0.36916	0.45294	0.40572	0.51536	0.52542	0.50552
489.64	0.49899	0.36965	0.31909	0.44648	0.43697	0.4376	0.57392	0.55606	0.47385	0.53603	0.62859	0.59348	0.48546	0.31524	0.39727	0.36984	0.40569	0.38811	0.35097	0.52897	0.52555	0.51076	0.40142	0.55819	0.37407	0.31396	0.34465	0.36633	0.43195	0.401	0.37402	0.48316	0.40923	0.53188	0.5527	0.51805
490.67	0.51008	0.39005	0.33756	0.45486	0.44538	0.46566	0.56201	0.59245	0.49699	0.53864	0.64798	0.58314	0.49312	0.35271	0.39811	0.36114	0.41799	0.40291	0.34627	0.56588	0.56091	0.50476	0.42492	0.57426	0.4054	0.3332	0.35079	0.34719	0.43798	0.45429	0.38706	0.49064	0.46384	0.52832	0.55283	0.52569
491.7	0.55525	0.41265	0.34961	0.46031	0.45039	0.4529	0.57598	0.57881	0.47567	0.54056	0.64388	0.61859	0.47276	0.36828	0.4278	0.37539	0.40409	0.39948	0.34365	0.56477	0.57116	0.52717	0.41209	0.59815	0.43003	0.35263	0.38731	0.36141	0.44912	0.46707	0.40411	0.49889	0.47824	0.5334	0.55988	0.56588
492.74	0.55047	0.43948	0.37194	0.48052	0.42823	0.50079	0.56106	0.60643	0.45451	0.58028	0.65918	0.64249	0.49101	0.39297	0.46044	0.41433	0.4266	0.41688	0.35544	0.586	0.56551	0.53834	0.44807	0.63664	0.45953	0.39592	0.39915	0.36992	0.4572	0.50302	0.41829	0.52996	0.47985	0.53688	0.58294	0.5805
493.74	0.60117	0.44239	0.40668	0.48087	0.45637	0.50846	0.57177	0.58699	0.48489	0.6147	0.65991	0.65149	0.4894	0.39303	0.49156	0.42342	0.4366	0.43272	0.39382	0.55755	0.60331	0.54618	0.44619	0.664	0.49255	0.40086	0.41857	0.39653	0.47641	0.50214	0.45145	0.5175	0.51583	0.57225	0.57563	0.59332
494.77	0.64081	0.45129	0.42701	0.4796	0.50438	0.50839	0.56353	0.58518	0.51289	0.61833	0.65164	0.66237	0.50078	0.40892	0.52339	0.44838	0.47419	0.44217	0.41242	0.59022	0.6237	0.55715	0.45446	0.67031	0.51566	0.4378	0.44352	0.41394	0.53106	0.49463	0.49346	0.51568	0.55796	0.56412	0.59115	0.60707
495.8	0.63054	0.45035	0.42894	0.48191	0.5306	0.51557	0.59231	0.54134	0.52016	0.61434	0.67809	0.70673	0.51244	0.38216	0.53169	0.44772	0.46816	0.46493	0.41875	0.57674	0.60141	0.56931	0.46876	0.68333	0.5298	0.46517	0.4553	0.43352	0.51683	0.5009	0.4963	0.52221	0.55083	0.5736	0.60735	0.63696
496.83	0.63308	0.44283	0.42823	0.4951	0.5174	0.50684	0.56217	0.5556	0.55047	0.60909	0.69832	0.67943	0.53362	0.37186	0.53887	0.45083	0.47911	0.45032	0.42716	0.60059	0.60694	0.56058	0.49821	0.65048	0.53246	0.46581	0.43851	0.43604	0.51934	0.48219	0.50019	0.5293	0.56761	0.55753	0.60758	0.61123
497.86	0.64297	0.48702	0.43193	0.47281	0.51947	0.50535	0.57632	0.52162	0.55892	0.57973	0.70734	0.63472	0.52176	0.37867	0.537	0.42776	0.46389	0.43774	0.4475	0.60362	0.61928	0.56291	0.4833	0.62142	0.54962	0.5075	0.45066	0.43375	0.51147	0.49094	0.49639	0.52416	0.59518	0.55945	0.60566	0.60181
498.87	0.61113	0.47917	0.44546	0.43953	0.45809	0.46223	0.53397	0.54339	0.51305	0.54564	0.69011	0.58407	0.48412	0.38832	0.57602	0.41288	0.45217	0.41823	0.41785	0.63078	0.59108	0.55229	0.47355	0.59748	0.53131	0.50132	0.48456	0.39085	0.50249	0.48041	0.49204	0.54983	0.56341	0.54588	0.59913	0.573
499.9	0.59392	0.47756	0.47468	0.43248	0.49353	0.44869	0.54707	0.5246	0.49136	0.54764	0.65971	0.52021	0.46118	0.3962	0.59293	0.41501	0.45997	0.41385	0.42149	0.61885	0.57506	0.56624	0.46005	0.56965	0.5264	0.5051	0.49996	0.40051	0.50701	0.50204	0.47909	0.54856	0.563	0.54646	0.58041	0.53231
500.93	0.60853	0.49475	0.49186	0.44386	0.51154	0.40567	0.52596	0.56039	0.46588	0.53017	0.62117	0.50523	0.46088	0.43523	0.59081	0.43627	0.4801	0.38589	0.42589	0.648	0.55451	0.54452	0.45107	0.54018	0.52419	0.50117	0.49726	0.3988	0.53666	0.49747	0.48627	0.56404	0.54881	0.51106	0.57185	0.51991
501.96	0.58235	0.50262	0.50218	0.45389	0.53026	0.41429	0.51959	0.5831	0.45274	0.51781	0.61901	0.51395	0.46816	0.44693	0.59369	0.46668	0.48449	0.40907	0.43387	0.65525	0.55384	0.53021	0.45051	0.53863	0.534	0.51997	0.51611	0.42392	0.54583	0.52934	0.47889	0.56833	0.52689	0.51106	0.57874	0.53272
502.99	0.57947	0.46648	0.4934	0.49587	0.53001	0.41631	0.49913	0.59746	0.45163	0.50451	0.60343	0.52766	0.47753	0.45646	0.61343	0.498	0.48736	0.41799	0.42092	0.65491	0.52807	0.52377	0.45708	0.55035	0.5123	0.49462	0.52058	0.43461	0.53947	0.53195	0.49878	0.55011	0.51255	0.49868	0.57176	0.5376
504.02	0.59084	0.45869	0.4634	0.51099	0.53839	0.43408	0.52588	0.58665	0.46792	0.48158	0.56411	0.53124	0.48946	0.44578	0.57988	0.50468	0.51264	0.42126	0.42074	0.63972	0.52821	0.51596	0.44992	0.53765	0.50393	0.50035	0.51147	0.46863	0.55502	0.54938	0.49053	0.53877	0.52495	0.48986	0.57096	0.5313
505.02	0.5749	0.50689	0.44864	0.51591	0.50556	0.42181	0.51334	0.5861	0.46323	0.47536	0.5353	0.55323	0.50844	0.4564	0.56481	0.49325	0.49808	0.41296	0.41181	0.63544	0.51846	0.50165	0.44446	0.54567	0.50774	0.50745	0.50707	0.45965	0.55934	0.54897	0.50013	0.53724	0.51934	0.49704	0.55289	0.5432
506.05	0.53814	0.50582	0.43853	0.48354	0.4663	0.43376	0.52864	0.55742	0.4799	0.48817	0.53398	0.53098	0.49878	0.47031	0.57535	0.46296	0.48614	0.41299	0.41082	0.60024	0.54617	0.53315	0.43831	0.54912	0.50495	0.52566	0.50821	0.45108	0.53889	0.54319	0.51977	0.50775	0.52756	0.52023	0.55292	0.52735
507.08	0.54328	0.50271	0.43732	0.45945	0.45382	0.42415	0.54535	0.55969	0.48546	0.50698	0.47302	0.51399	0.4977	0.49714	0.56483	0.4326	0.49428	0.42422	0.39975	0.60351	0.55715	0.55451	0.41149	0.55547	0.51592	0.55917	0.50296	0.41239	0.5184	0.5659	0.51679	0.51159	0.52283	0.53289	0.53436	0.51024
508.11	0.55267	0.49956	0.43818	0.39627	0.43619	0.40684	0.55186	0.55186	0.46976	0.51385	0.48967	0.50618	0.46986	0.50651	0.56525	0.37973	0.46925	0.42371	0.40796	0.59347	0.55589	0.56508	0.41852	0.53268	0.52325	0.60101	0.50839	0.38633	0.50735	0.5514	0.52156	0.52357	0.51782	0.5396	0.55113	0.49989
509.14	0.5266	0.521	0.44346	0.38172	0.46017	0.40584	0.52975	0.56375	0.46951	0.53745	0.52325	0.49888	0.46213	0.53551	0.59761	0.38057	0.4553	0.42509	0.41143	0.60648	0.5289	0.56507	0.44311	0.54301	0.51908	0.61822	0.48525	0.38295	0.4827	0.5558	0.5143	0.52586	0.50933	0.52498	0.55574	0.50674
510.14	0.51403	0.47911	0.42825	0.37415	0.47619	0.41324	0.54638	0.56052	0.46691	0.50279	0.51917	0.46805	0.45319	0.53551	0.59933	0.38481	0.47637	0.43014	0.42168	0.60927	0.5458	0.56307	0.44768	0.52375	0.5076	0.61591	0.46909	0.3754	0.4718	0.56422	0.50145	0.52075	0.50098	0.49746	0.56825	0.48259
511.17	0.52655	0.4696	0.41111	0.38788	0.48116	0.44742	0.52591	0.57908	0.47326	0.50889	0.51532	0.46542	0.46282	0.51093	0.59711	0.39458	0.46516	0.43959	0.40551	0.61992	0.53848	0.56337	0.44158	0.52318	0.50655	0.61914	0.47551	0.40625	0.47312	0.57012	0.47152	0.53513	0.50104	0.48962	0.56576	0.49496
512.2	0.53662	0.47663	0.40215	0.42187	0.4774	0.44195	0.49209	0.59258	0.46627	0.46745	0.54455	0.43396	0.47327	0.51816	0.59933	0.42235	0.44527	0.41832	0.40846	0.61155	0.48658	0.55032	0.46196	0.53928	0.49999	0.58428	0.47105	0.45235	0.49893	0.54964	0.45118	0.52638	0.50588	0.45973	0.58027	0.49582
513.23	0.50876	0.47435	0.39622	0.46312	0.49456	0.41608	0.49241	0.57027	0.46484	0.47632	0.51804	0.3963	0.48628	0.50687	0.58314	0.45045	0.46489	0.38819	0.40301	0.5943	0.48843	0.53764	0.46449	0.53391	0.48071	0.55497	0.45794	0.4871	0.51783	0.53746	0.42732	0.51254	0.50603	0.45355	0.57183	0.47474
514.23	0.50669	0.4429	0.43023	0.46449	0.46975	0.39861	0.47647	0.56031	0.44809	0.48831	0.49899	0.3846	0.49072	0.4819	0.58789	0.4284	0.45962	0.38988	0.39801	0.59327	0.49219	0.54827	0.45831	0.52332	0.47304	0.54143	0.49782	0.48146	0.51067	0.53113	0.39971	0.50119	0.49343	0.46376	0.54895	0.45462
515.26	0.5034	0.44534	0.44492	0.45852	0.40809	0.39436	0.47481	0.5506	0.44905	0.49619	0.50745	0.39833	0.46855	0.46694	0.58933	0.41187	0.42209	0.37555	0.37926	0.57719	0.47195	0.53741	0.46578	0.52037	0.47126	0.55133	0.50195	0.49151	0.488	0.51311	0.39434	0.50261	0.48279	0.46877	0.53702	0.46095
516.29	0.4814	0.44776	0.47204	0.45955	0.41157	0.38693	0.50244	0.55473	0.43018	0.4525	0.48079	0.39607	0.44728	0.44479	0.57665	0.41835	0.42355	0.36437	0.39283	0.58946	0.43818	0.52477	0.46542	0.51717	0.45977	0.53218	0.48061	0.49261	0.49778	0.52054	0.40799	0.49076	0.4721	0.44643	0.51426	0.44414
517.32	0.45275	0.43382	0.47184	0.43086	0.39892	0.3865	0.52957	0.53045	0.44625	0.44262	0.46967	0.43154	0.43313	0.42721	0.56086	0.3933	0.43215	0.35384	0.39634	0.57898	0.48669	0.52496	0.47676	0.50628	0.45264	0.52904	0.47035	0.45726	0.49183	0.52526	0.4264	0.47657	0.47204	0.43591	0.50357	0.45275
518.34	0.45504	0.45754	0.46314	0.42322	0.39721	0.41936	0.54748	0.54925	0.46281	0.46481	0.41813	0.45356	0.43509	0.45402	0.55563	0.4091	0.42379	0.38087	0.41031	0.59576	0.48526	0.5489	0.43965	0.51454	0.46165	0.53749	0.45947	0.47273	0.49726	0.55033	0.44246	0.49993	0.46408	0.44143	0.45688	0.45311
519.35	0.43574	0.45839	0.44689	0.44835	0.39956	0.43718	0.53338	0.54703	0.48439	0.46438	0.40831	0.4392	0.43162	0.46736	0.5422	0.45137	0.41862	0.3849	0.39886	0.58339	0.49217	0.54941	0.4301	0.50382	0.46133	0.52968	0.43832	0.50958	0.51019	0.55942	0.45019	0.50059	0.48288	0.4348	0.45937	0.43889
520.37	0.42509	0.44765	0.452	0.4625	0.41184	0.4312	0.50982	0.55097	0.47005	0.47317	0.40568	0.4234	0.43316	0.4664	0.53463	0.4792	0.44092	0.39692	0.39805	0.59365	0.48665	0.56425	0.4403	0.50392	0.45453	0.49818	0.43442	0.51936	0.52482	0.56949	0.43878	0.49869	0.46777	0.42572	0.46562	0.42309
521.4	0.43068	0.45172	0.44273	0.46673	0.41309	0.41526	0.47268	0.52978	0.47062	0.48394	0.42975	0.40872	0.43824	0.49035	0.53376	0.48705	0.42613	0.38578	0.37601	0.57391	0.50063	0.54582	0.45028	0.48371	0.44229	0.50127	0.45209	0.51472	0.5177	0.54828	0.41008	0.48796	0.44235	0.43141	0.49247	0.42331
522.43	0.45935	0.48616	0.44261	0.47223	0.42581	0.42443	0.45515	0.51119	0.47338	0.50045	0.42342	0.39708	0.43579	0.50188	0.53978	0.47719	0.41776	0.39948	0.36276	0.57944	0.49746	0.54128	0.4459	0.47362	0.42314	0.52059	0.45599	0.52797	0.51357	0.54519	0.38868	0.4965	0.4443	0.43392	0.46969	0.40263
523.43	0.44347	0.46432	0.48643	0.47509	0.40143	0.40979	0.4301	0.49966	0.49359	0.47668	0.46689	0.40778	0.42446	0.49953	0.55656	0.47113	0.41511	0.40792	0.32928	0.57015	0.52556	0.51182	0.50275	0.46013	0.41596	0.52482	0.47365	0.51132	0.49587	0.5498	0.36126	0.46639	0.43996	0.41679	0.48871	0.40208
524.46	0.43981	0.48943	0.48718	0.45527	0.38903	0.38493	0.47046	0.50198	0.47958	0.45462	0.46884	0.41008	0.42891	0.50973	0.53273	0.44182	0.4126	0.39212	0.34482	0.58549	0.54594	0.50269	0.50682	0.44799	0.4082	0.53576	0.46769	0.48592	0.48697	0.53171	0.36758	0.46585	0.42611	0.41625	0.48632	0.41413
525.48	0.4206	0.47308	0.47051	0.46353	0.38427	0.38714	0.45217	0.50574	0.47145	0.45886	0.44988	0.39895	0.44832	0.48698	0.52723	0.42863	0.39188	0.39473	0.34614	0.58008	0.53655	0.50576	0.47918	0.43968	0.40745	0.52489	0.4677	0.48452	0.50107	0.53419	0.36053	0.4781	0.4207	0.43231	0.45515	0.40615
526.51	0.39631	0.44189	0.44229	0.45667	0.36567	0.39552	0.47022	0.49411	0.45846	0.44598	0.42782	0.38415	0.44191	0.49605	0.51312	0.39811	0.40819	0.4134	0.36043	0.57637	0.54707	0.51458	0.45456	0.43337	0.4227	0.50796	0.44674	0.46675	0.51171	0.54784	0.3856	0.4792	0.42834	0.42818	0.40823	0.38378
527.51	0.36237	0.4152	0.42345	0.43963	0.34858	0.38492	0.47396	0.53443	0.42763	0.43624	0.43969	0.36235	0.42751	0.47784	0.49878	0.40808	0.40538	0.40891	0.35816	0.59135	0.52459	0.51242	0.44296	0.43383	0.43682	0.49104	0.43216	0.46271	0.51716	0.54656	0.41041	0.49412	0.3896	0.42418	0.4033	0.36546
528.54	0.35551	0.42292	0.40364	0.43167	0.35651	0.37228	0.46825	0.52333	0.4089	0.44616	0.4454	0.33914	0.45366	0.45477	0.48848	0.41323	0.39067	0.3938	0.35736	0.5968	0.51583	0.54176	0.41941	0.42142	0.42637	0.4755	0.449	0.46478	0.51593	0.52727	0.42206	0.50609	0.3996	0.41721	0.3923	0.34472
529.56	0.36353	0.41932	0.38075	0.41535	0.36569	0.36044	0.44072	0.48089	0.39746	0.44649	0.41991	0.34499	0.46119	0.43251	0.49079	0.41375	0.39356	0.39137	0.34768	0.57535	0.50235	0.54061	0.41475	0.44013	0.41949	0.45183	0.4601	0.45789	0.53469	0.53162	0.40702	0.50879	0.38055	0.40359	0.358	0.33933
530.59	0.36382	0.45716	0.39335	0.39145	0.35132	0.34997	0.44396	0.46441	0.40319	0.43695	0.39577	0.34273	0.44667	0.45298	0.49879	0.41771	0.37915	0.39086	0.34031	0.55187	0.52081	0.52378	0.42203	0.45027	0.41869	0.48318	0.47674	0.451	0.50182	0.53021	0.41745	0.47852	0.37639	0.36265	0.33673	0.34655
531.61	0.36067	0.47439	0.40145	0.39773	0.33641	0.31854	0.41037	0.47834	0.41256	0.43057	0.38414	0.31697	0.45217	0.42688	0.48943	0.43028	0.36075	0.36898	0.32873	0.542	0.51398	0.5243	0.42931	0.42859	0.38924	0.47066	0.47202	0.46919	0.48807	0.53346	0.4152	0.50323	0.37905	0.34858	0.32946	0.3399
532.62	0.35572	0.45568	0.41941	0.40035	0.34142	0.32381	0.38477	0.46565	0.41708	0.40505	0.36191	0.32028	0.45613	0.44122	0.49717	0.41865	0.35941	0.36158	0.32264	0.51294	0.51594	0.50849	0.44896	0.42451	0.3663	0.45743	0.48867	0.4577	0.47904	0.53872	0.37959	0.49349	0.37705	0.33995	0.32179	0.35424
533.64	0.36834	0.44349	0.41242	0.41257	0.32518	0.33751	0.36621	0.48456	0.41987	0.383	0.36415	0.31605	0.4392	0.448	0.50042	0.40836	0.35896	0.35791	0.31969	0.49487	0.51128	0.48709	0.47298	0.4412	0.36777	0.4491	0.4696	0.45821	0.46441	0.53904	0.36026	0.49067	0.3708	0.34282	0.32074	0.36378
534.67	0.37595	0.45892	0.43222	0.44273	0.33653	0.36049	0.34449	0.50936	0.44126	0.37452	0.37946	0.29615	0.42163	0.48179	0.50711	0.41629	0.35381	0.35456	0.29586	0.49285	0.52719	0.4914	0.48113	0.44165	0.3648	0.47837	0.47312	0.47071	0.44267	0.54424	0.36826	0.49561	0.38287	0.33431	0.3316	0.35791
535.67	0.38622	0.42687	0.42213	0.41533	0.36574	0.36167	0.34627	0.51109	0.43239	0.35414	0.4106	0.30308	0.41937	0.48935	0.50215	0.39309	0.37255	0.33557	0.29085	0.50532	0.53067	0.48839	0.48125	0.45381	0.36169	0.44077	0.4713	0.44502	0.46285	0.53531	0.36771	0.50597	0.39048	0.33526	0.34849	0.36362
536.69	0.42057	0.43676	0.41156	0.41135	0.40695	0.371	0.3541	0.49124	0.39385	0.36442	0.41751	0.32847	0.40635	0.49793	0.50981	0.37871	0.36986	0.3377	0.2703	0.48934	0.53073	0.47678	0.4907	0.49824	0.36741	0.45983	0.47236	0.42631	0.45743	0.50839	0.35817	0.49134	0.37085	0.32922	0.36234	0.37666
537.72	0.42259	0.48708	0.38944	0.41099	0.40161	0.37153	0.35614	0.51776	0.37249	0.3854	0.41855	0.33877	0.42338	0.48491	0.50626	0.36606	0.35547	0.32994	0.26008	0.50067	0.56124	0.48597	0.48714	0.51516	0.36509	0.48494	0.47097	0.42963	0.44448	0.49104	0.38217	0.50379	0.38004	0.32957	0.35159	0.38182
538.74	0.40311	0.50173	0.3974	0.37911	0.43664	0.3384	0.39257	0.52475	0.34404	0.38204	0.37475	0.31745	0.41987	0.47229	0.49819	0.32574	0.36642	0.30638	0.26434	0.50314	0.58211	0.46939	0.47054	0.49846	0.36166	0.48984	0.47348	0.39106	0.4569	0.45468	0.39648	0.49711	0.36643	0.30223	0.33665	0.37123
539.74	0.36373	0.48396	0.37878	0.35476	0.41106	0.35016	0.40768	0.49895	0.30455	0.3639	0.35265	0.31319	0.416	0.43848	0.48277	0.29597	0.36367	0.30016	0.26742	0.47101	0.56913	0.46545	0.45459	0.48899	0.3564	0.47571	0.45916	0.37648	0.46134	0.43013	0.3949	0.43835	0.33406	0.29335	0.32473	0.376
540.77	0.35133	0.49332	0.36766	0.37414	0.38291	0.32119	0.40002	0.50385	0.27124	0.36746	0.31828	0.27873	0.41785	0.40234	0.45449	0.30076	0.34328	0.27726	0.26947	0.45845	0.58187	0.45784	0.46972	0.46057	0.34015	0.4862	0.44218	0.38306	0.43352	0.38738	0.38801	0.42535	0.33412	0.29432	0.32284	0.35631
541.79	0.31911	0.4778	0.38686	0.36902	0.35064	0.31762	0.40013	0.50255	0.3037	0.36782	0.33262	0.26023	0.39337	0.3727	0.45007	0.29863	0.34448	0.27314	0.27453	0.47695	0.61436	0.45388	0.48486	0.47527	0.33154	0.46141	0.43918	0.36717	0.43086	0.38727	0.3749	0.42117	0.33538	0.29161	0.33137	0.35798
542.82	0.31687	0.46052	0.4117	0.37925	0.37102	0.29705	0.39248	0.46962	0.32793	0.36035	0.30045	0.24228	0.37355	0.36463	0.4336	0.30628	0.35213	0.25628	0.25719	0.46413	0.63334	0.43446	0.46937	0.46808	0.31742	0.44893	0.41831	0.35761	0.42044	0.3608	0.34498	0.40374	0.33945	0.27368	0.32625	0.34287
543.82	0.31808	0.45529	0.39842	0.40768	0.34434	0.33524	0.34947	0.47508	0.33209	0.37052	0.31587	0.26266	0.35211	0.36954	0.42833	0.32889	0.31353	0.24942	0.25069	0.4513	0.62084	0.42854	0.46432	0.48301	0.30677	0.43042	0.41285	0.35415	0.39647	0.37573	0.33848	0.41024	0.34189	0.28738	0.32718	0.35748
544.84	0.35875	0.49226	0.42016	0.4296	0.35855	0.3556	0.37115	0.53754	0.38084	0.40355	0.30984	0.26905	0.36396	0.39205	0.43813	0.36399	0.30137	0.26421	0.26103	0.4651	0.663	0.4211	0.47036	0.48329	0.3215	0.40704	0.40207	0.35331	0.38519	0.39309	0.36115	0.46586	0.38322	0.29429	0.33113	0.34593
545.86	0.35426	0.51893	0.45036	0.44369	0.37759	0.38072	0.37056	0.53562	0.39597	0.403	0.3556	0.29029	0.33818	0.40701	0.44611	0.36107	0.31097	0.2842	0.25517	0.45334	0.64133	0.42847	0.47186	0.49577	0.32147	0.3939	0.38822	0.34134	0.38466	0.39554	0.37048	0.45597	0.36771	0.31272	0.33908	0.34463
546.89	0.36201	0.54258	0.44692	0.45985	0.39841	0.38123	0.38015	0.54992	0.40035	0.38275	0.327	0.30229	0.36148	0.42636	0.44633	0.36909	0.32308	0.26831	0.27316	0.45632	0.62524	0.42187	0.45881	0.4778	0.32643	0.38377	0.38033	0.35184	0.36089	0.38021	0.38646	0.45552	0.3669	0.32032	0.30991	0.34433
547.89	0.35037	0.5401	0.43524	0.46376	0.37141	0.4111	0.37133	0.53409	0.36179	0.37408	0.33181	0.28271	0.34748	0.42998	0.44531	0.37442	0.30046	0.28735	0.27962	0.4476	0.57724	0.42749	0.44578	0.45128	0.31394	0.34418	0.38601	0.34903	0.35023	0.39056	0.36885	0.43638	0.355	0.33523	0.31992	0.33992
548.91	0.35621	0.54842	0.4386	0.43616	0.36996	0.39883	0.36617	0.49021	0.34044	0.32777	0.3483	0.26342	0.34435	0.42564	0.4384	0.36421	0.31976	0.289	0.25955	0.43074	0.54855	0.40396	0.42886	0.41373	0.30507	0.32108	0.34323	0.3615	0.34668	0.38194	0.34251	0.39855	0.34007	0.31736	0.3167	0.32029
549.93	0.33117	0.54619	0.40925	0.42286	0.39278	0.37834	0.33606	0.44573	0.30383	0.28986	0.36897	0.26737	0.32087	0.41039	0.42455	0.35803	0.33151	0.2677	0.24932	0.41585	0.5051	0.37935	0.41239	0.40349	0.29397	0.3189	0.31053	0.36785	0.33947	0.35166	0.29201	0.35085	0.30479	0.30168	0.32597	0.32066
550.93	0.35618	0.53893	0.40483	0.42466	0.40638	0.36743	0.3091	0.43994	0.30108	0.27046	0.34202	0.26851	0.32837	0.39325	0.42802	0.37257	0.33046	0.26483	0.23373	0.42891	0.49273	0.35108	0.36726	0.35852	0.287	0.30023	0.31152	0.37748	0.34495	0.36381	0.26402	0.35479	0.29872	0.2651	0.30325	0.32955
551.96	0.34579	0.52414	0.41286	0.38271	0.38162	0.37091	0.29961	0.43829	0.28279	0.25541	0.32704	0.24508	0.30346	0.36982	0.44026	0.36352	0.31395	0.26715	0.2098	0.40409	0.46024	0.31789	0.33041	0.31403	0.28036	0.28368	0.32445	0.36354	0.34311	0.35023	0.24706	0.32662	0.29285	0.24847	0.30572	0.30973
552.98	0.35117	0.50256	0.40865	0.35299	0.38855	0.3478	0.30733	0.42867	0.31954	0.22386	0.3026	0.22697	0.28241	0.34639	0.45007	0.34794	0.33379	0.26248	0.21105	0.39755	0.45563	0.2862	0.29271	0.29663	0.27755	0.2892	0.30246	0.34699	0.35225	0.33195	0.25997	0.30957	0.2888	0.22781	0.28775	0.2988
553.98	0.35333	0.46817	0.39268	0.33237	0.38806	0.31534	0.32088	0.42613	0.33397	0.22877	0.30264	0.21949	0.27115	0.32379	0.44946	0.35424	0.32608	0.25742	0.21831	0.41103	0.47203	0.29438	0.28195	0.29661	0.27186	0.26918	0.30658	0.33742	0.35342	0.3112	0.2639	0.29503	0.28312	0.22817	0.29816	0.29434
555	0.34155	0.43454	0.38351	0.30628	0.33106	0.295	0.30197	0.4165	0.32241	0.21689	0.25508	0.19525	0.24679	0.28338	0.44315	0.33693	0.30147	0.25163	0.21437	0.39631	0.4591	0.28069	0.24883	0.26458	0.24152	0.2601	0.32302	0.30886	0.31631	0.30187	0.25127	0.28804	0.29055	0.21534	0.27224	0.29295
556.02	0.29855	0.43784	0.34824	0.27263	0.31213	0.29104	0.30223	0.40423	0.32243	0.18968	0.23675	0.15259	0.20855	0.26666	0.43869	0.31542	0.28586	0.23653	0.2298	0.37675	0.44428	0.25523	0.22531	0.26281	0.22471	0.24918	0.2939	0.30257	0.30221	0.27437	0.24439	0.25819	0.26755	0.19446	0.26129	0.27465
557.05	0.28735	0.43335	0.32825	0.3051	0.30061	0.26728	0.26833	0.39697	0.32723	0.21197	0.24431	0.14489	0.20091	0.26901	0.42546	0.32884	0.27907	0.24524	0.24138	0.38626	0.43225	0.26363	0.24305	0.26782	0.21191	0.26334	0.2656	0.30108	0.28489	0.29113	0.23565	0.25142	0.26933	0.19901	0.26946	0.28574
558.04	0.2788	0.43791	0.31272	0.3006	0.27579	0.2661	0.26376	0.40065	0.30661	0.23512	0.25604	0.16797	0.2047	0.27618	0.41407	0.32442	0.26526	0.23066	0.23811	0.38695	0.40075	0.27054	0.24301	0.25188	0.19875	0.25082	0.24799	0.30461	0.25596	0.2887	0.22185	0.25346	0.26668	0.18836	0.28331	0.29152
559.07	0.27251	0.44975	0.31364	0.32108	0.27908	0.28469	0.27885	0.42237	0.32383	0.21835	0.19903	0.18409	0.17742	0.26262	0.42289	0.32673	0.28925	0.246	0.24403	0.38634	0.3575	0.25559	0.19414	0.24432	0.18732	0.2648	0.23514	0.31294	0.25155	0.30178	0.21472	0.26539	0.26304	0.16985	0.26199	0.30056
560.09	0.27801	0.43999	0.33643	0.30121	0.3115	0.27104	0.29056	0.43641	0.32777	0.22908	0.22497	0.17898	0.19063	0.252	0.42906	0.31351	0.30802	0.25685	0.2361	0.41128	0.32798	0.25609	0.187	0.24491	0.20553	0.2644	0.21593	0.3108	0.27791	0.29607	0.21862	0.27628	0.23764	0.17092	0.27114	0.30465
561.09	0.28339	0.42045	0.34628	0.3157	0.29381	0.25087	0.29452	0.43775	0.3348	0.2647	0.23115	0.20716	0.20762	0.25039	0.43625	0.33426	0.3115	0.25497	0.22382	0.43026	0.30363	0.25958	0.17682	0.25769	0.21083	0.26772	0.22179	0.31783	0.26512	0.29505	0.20803	0.28316	0.24206	0.19613	0.27537	0.30343
562.11	0.28975	0.41647	0.32885	0.29374	0.28787	0.26573	0.307	0.45418	0.31728	0.23521	0.22927	0.21916	0.20351	0.2381	0.42857	0.32854	0.31393	0.26493	0.2249	0.42414	0.28467	0.25216	0.15603	0.23735	0.2141	0.26991	0.20138	0.31221	0.28051	0.30015	0.19583	0.27831	0.23037	0.17414	0.25333	0.29487
563.13	0.26988	0.42457	0.33893	0.2762	0.29163	0.25259	0.29599	0.46086	0.29806	0.21123	0.24994	0.22083	0.18399	0.23421	0.43437	0.32821	0.307	0.26288	0.22532	0.41407	0.28866	0.2381	0.16025	0.2299	0.23191	0.29139	0.21015	0.30463	0.29505	0.29606	0.2057	0.2512	0.20701	0.16972	0.24208	0.29674
564.13	0.2517	0.42387	0.353	0.27063	0.30204	0.23689	0.26681	0.46696	0.26725	0.2379	0.28313	0.2021	0.20719	0.25904	0.43201	0.33249	0.28838	0.24989	0.22089	0.40002	0.26953	0.23283	0.17643	0.23532	0.2527	0.31753	0.23537	0.31167	0.29174	0.28197	0.21143	0.2434	0.20379	0.1737	0.25014	0.29929
565.15	0.24785	0.4272	0.34591	0.26897	0.27256	0.2681	0.2728	0.43616	0.26836	0.22957	0.27208	0.20411	0.18695	0.28577	0.44048	0.32681	0.28867	0.25124	0.22699	0.36529	0.26458	0.22094	0.17766	0.22229	0.23373	0.32999	0.24746	0.29274	0.28736	0.29624	0.21601	0.21106	0.2022	0.16508	0.25406	0.28989
566.17	0.22808	0.40064	0.35292	0.26392	0.26251	0.27103	0.28293	0.47921	0.27511	0.18941	0.27579	0.19607	0.18929	0.28883	0.42776	0.30118	0.26775	0.24418	0.21291	0.35457	0.27295	0.20262	0.18825	0.19868	0.22663	0.34828	0.25156	0.27405	0.28127	0.30907	0.22842	0.21756	0.20184	0.15041	0.25346	0.29126
567.17	0.22112	0.36982	0.37239	0.27918	0.25807	0.26885	0.2829	0.48239	0.28779	0.16894	0.27755	0.20707	0.19175	0.28309	0.42748	0.30396	0.25798	0.22098	0.19032	0.33041	0.26998	0.18795	0.16781	0.20374	0.22176	0.35823	0.28217	0.27281	0.27583	0.28619	0.21438	0.21	0.20006	0.13922	0.25343	0.29707
568.19	0.23252	0.33875	0.35283	0.31318	0.24699	0.27147	0.31027	0.48087	0.30048	0.17136	0.24704	0.16972	0.20053	0.27862	0.41439	0.31369	0.24914	0.22002	0.20328	0.32324	0.25204	0.18145	0.15891	0.18471	0.21883	0.39142	0.26926	0.27659	0.24888	0.27128	0.20909	0.20644	0.19488	0.14287	0.24037	0.28273
569.21	0.23627	0.32703	0.3248	0.29772	0.22823	0.28143	0.29769	0.45869	0.29849	0.13848	0.24966	0.17743	0.18397	0.26558	0.38561	0.3	0.23815	0.20902	0.19572	0.31542	0.22921	0.14731	0.1672	0.17406	0.20712	0.41303	0.24774	0.25682	0.24733	0.26779	0.18426	0.1819	0.20039	0.14379	0.24039	0.27062
570.2	0.23013	0.33416	0.32358	0.29658	0.25139	0.28742	0.28172	0.46546	0.27447	0.12673	0.23754	0.16306	0.17416	0.26721	0.36541	0.2917	0.23598	0.19605	0.18166	0.32103	0.20276	0.12453	0.13728	0.17471	0.20309	0.45601	0.24226	0.26454	0.25181	0.27531	0.16334	0.19304	0.19946	0.14524	0.21353	0.26159
571.22	0.2343	0.3428	0.30825	0.27513	0.28221	0.29057	0.28857	0.425	0.27277	0.15756	0.20622	0.19292	0.16765	0.26048	0.35399	0.26941	0.2709	0.18686	0.19164	0.28679	0.18964	0.14896	0.11827	0.17653	0.21243	0.49671	0.22529	0.25678	0.26081	0.25081	0.15232	0.17545	0.20822	0.15496	0.19902	0.28043
572.24	0.23646	0.3404	0.30656	0.23729	0.3	0.28071	0.28695	0.39223	0.29339	0.21011	0.20721	0.16185	0.16838	0.27746	0.3373	0.24752	0.28029	0.18753	0.19263	0.26843	0.18876	0.15346	0.12013	0.16079	0.22261	0.53556	0.20178	0.25317	0.2638	0.25447	0.16222	0.15912	0.23977	0.18043	0.21158	0.261
573.24	0.19194	0.33951	0.33732	0.20621	0.31702	0.26547	0.27857	0.35121	0.29452	0.20912	0.22908	0.14925	0.15381	0.27935	0.35465	0.23582	0.28519	0.17817	0.17626	0.258	0.18511	0.1599	0.10464	0.14304	0.2361	0.5229	0.2173	0.27138	0.29605	0.2726	0.15235	0.17764	0.24352	0.19125	0.21753	0.24772
574.26	0.19942	0.30974	0.34551	0.20638	0.27524	0.26747	0.29494	0.38257	0.28183	0.20614	0.23177	0.12607	0.16467	0.23536	0.34473	0.20513	0.27986	0.18961	0.1761	0.2628	0.19265	0.18652	0.096363	0.12308	0.24006	0.50863	0.19567	0.25513	0.28486	0.27096	0.16388	0.21844	0.22955	0.19112	0.21632	0.23464
575.28	0.1927	0.2531	0.33206	0.1938	0.26643	0.24628	0.30115	0.35873	0.32703	0.20838	0.25841	0.12669	0.17789	0.20439	0.32503	0.19213	0.26898	0.17418	0.18096	0.25087	0.21801	0.2078	0.12351	0.11466	0.25314	0.48023	0.18556	0.24215	0.27239	0.2583	0.1915	0.22419	0.23434	0.20289	0.22308	0.22875
576.28	0.20496	0.24848	0.32332	0.18616	0.24689	0.25532	0.29817	0.34434	0.3409	0.18892	0.27058	0.093217	0.16658	0.19878	0.32003	0.18817	0.24623	0.19817	0.18014	0.25437	0.20975	0.18856	0.1079	0.10943	0.24599	0.47066	0.20156	0.25253	0.27069	0.26809	0.18143	0.21924	0.23168	0.20167	0.21945	0.18696
577.3	0.21228	0.25918	0.30541	0.18166	0.24958	0.24316	0.30516	0.34918	0.32513	0.15705	0.28082	0.11544	0.15952	0.19153	0.33198	0.17194	0.24474	0.19155	0.18319	0.26516	0.20389	0.17664	0.096461	0.12612	0.23319	0.46971	0.19786	0.25746	0.26448	0.26993	0.18839	0.22816	0.21253	0.20103	0.21206	0.18657
578.32	0.22971	0.23749	0.31102	0.16726	0.25841	0.26095	0.30393	0.38241	0.28764	0.15356	0.28552	0.14637	0.15509	0.17844	0.3148	0.14249	0.2501	0.19784	0.18475	0.25263	0.19421	0.14116	0.098301	0.16068	0.22462	0.46228	0.18719	0.23011	0.24323	0.26259	0.2057	0.23374	0.20669	0.18393	0.21207	0.19883
579.31	0.22479	0.26705	0.32204	0.16485	0.30406	0.26433	0.33858	0.35007	0.29109	0.16311	0.27909	0.16837	0.14676	0.21042	0.31169	0.15357	0.27941	0.20897	0.20166	0.23988	0.21348	0.12134	0.087785	0.16232	0.21175	0.47577	0.20099	0.25077	0.24973	0.28219	0.22279	0.23198	0.21618	0.19027	0.19886	0.20358
580.33	0.23444	0.30015	0.33448	0.18952	0.31621	0.25893	0.35243	0.38215	0.27564	0.17587	0.26989	0.18259	0.16034	0.2397	0.33105	0.17753	0.29759	0.23481	0.20042	0.26505	0.20515	0.12664	0.074491	0.17845	0.20522	0.48209	0.20474	0.28169	0.27646	0.29364	0.2307	0.23611	0.21724	0.19498	0.22901	0.20168
581.35	0.23295	0.30587	0.34527	0.18659	0.3069	0.26965	0.3302	0.3794	0.25456	0.20632	0.29357	0.17475	0.16368	0.2514	0.32944	0.18118	0.30087	0.2243	0.184	0.2431	0.20779	0.14247	0.10097	0.1768	0.20671	0.46081	0.19805	0.26919	0.26579	0.3002	0.2207	0.23522	0.2169	0.20576	0.25295	0.21109
582.35	0.25287	0.32667	0.36712	0.23757	0.33925	0.30636	0.34652	0.38996	0.25862	0.21449	0.26854	0.16862	0.16605	0.24153	0.31397	0.21862	0.31477	0.2353	0.18712	0.26962	0.19438	0.15253	0.095124	0.17586	0.21373	0.41982	0.19814	0.31169	0.29104	0.3186	0.23621	0.26961	0.2198	0.21654	0.25817	0.22135
583.36	0.24629	0.34271	0.33442	0.2698	0.31613	0.31028	0.35197	0.36393	0.30279	0.22964	0.25522	0.15833	0.16533	0.23755	0.30119	0.25014	0.31216	0.2284	0.18742	0.28516	0.19837	0.16755	0.087798	0.16255	0.19472	0.38629	0.1769	0.31994	0.29179	0.33477	0.24325	0.27022	0.24671	0.21673	0.25907	0.21096
584.38	0.22498	0.3045	0.35393	0.29371	0.3288	0.30374	0.33006	0.38784	0.33484	0.21818	0.23914	0.14585	0.16675	0.22521	0.31148	0.2625	0.30957	0.21704	0.16789	0.29038	0.20412	0.1753	0.083549	0.17004	0.19704	0.33978	0.18321	0.32362	0.30094	0.34482	0.25834	0.26245	0.25974	0.2186	0.27248	0.22349
585.38	0.23128	0.29118	0.38567	0.29863	0.30467	0.31642	0.32974	0.37336	0.34459	0.20153	0.25398	0.15913	0.14933	0.19193	0.3069	0.25873	0.30448	0.19727	0.16488	0.28569	0.20732	0.15584	0.067164	0.16313	0.20702	0.29539	0.19693	0.32709	0.2716	0.32897	0.26678	0.27379	0.25404	0.22358	0.25015	0.22988
586.4	0.25923	0.29444	0.38732	0.34364	0.32246	0.33701	0.38058	0.40796	0.373	0.23094	0.25381	0.20992	0.16711	0.18677	0.30072	0.29072	0.3005	0.21228	0.1846	0.32267	0.2232	0.18466	0.073195	0.17882	0.21396	0.28725	0.20122	0.36068	0.27196	0.34598	0.33018	0.31371	0.29633	0.2535	0.26892	0.24826
587.41	0.23663	0.28792	0.38826	0.29546	0.29986	0.33443	0.37596	0.41599	0.3715	0.26993	0.28902	0.23475	0.16845	0.20364	0.29397	0.2586	0.29026	0.20152	0.18915	0.30086	0.2642	0.21736	0.10011	0.17087	0.20871	0.27797	0.21232	0.32946	0.2577	0.32139	0.32992	0.28226	0.31205	0.24682	0.27295	0.24683
588.41	0.27255	0.30829	0.39486	0.29181	0.32379	0.33778	0.36385	0.45891	0.3878	0.25452	0.30865	0.25654	0.18729	0.21824	0.29417	0.2509	0.28166	0.20349	0.19138	0.32885	0.28058	0.24538	0.11208	0.18394	0.21871	0.30146	0.24131	0.33929	0.2824	0.31659	0.32048	0.28337	0.32275	0.28099	0.2721	0.26132
589.43	0.28091	0.34676	0.35091	0.27853	0.29047	0.34452	0.38279	0.43687	0.3869	0.26867	0.3581	0.28732	0.18476	0.24439	0.27666	0.24705	0.25203	0.20262	0.21916	0.32626	0.2758	0.24597	0.11779	0.19028	0.20851	0.32498	0.24608	0.32991	0.26108	0.291	0.31497	0.28156	0.32864	0.29834	0.26938	0.24216
590.42	0.27366	0.37519	0.30226	0.29026	0.29089	0.3589	0.37923	0.46862	0.38037	0.28256	0.35885	0.2885	0.17252	0.25945	0.25674	0.25073	0.22946	0.20338	0.23261	0.3325	0.29612	0.25753	0.14156	0.20185	0.19888	0.34087	0.22418	0.33364	0.27161	0.29888	0.31293	0.27326	0.341	0.30254	0.27785	0.22559
591.44	0.2447	0.37073	0.32228	0.23561	0.27367	0.33286	0.36454	0.4552	0.36709	0.238	0.35489	0.25056	0.15236	0.24855	0.26335	0.23408	0.20331	0.1918	0.2304	0.32159	0.30083	0.22258	0.1506	0.19203	0.19228	0.31778	0.23372	0.31054	0.27806	0.29494	0.28746	0.25007	0.32054	0.28169	0.25494	0.21911
592.46	0.24147	0.37306	0.32232	0.25074	0.25877	0.34243	0.38793	0.46219	0.37867	0.18623	0.35235	0.23028	0.15325	0.25131	0.26306	0.26469	0.17323	0.20962	0.22922	0.33119	0.29916	0.18231	0.14339	0.19015	0.21177	0.33976	0.26013	0.33459	0.26625	0.31306	0.27901	0.25021	0.32227	0.27935	0.26935	0.21608
593.45	0.23504	0.38018	0.32213	0.24245	0.23977	0.36726	0.4002	0.47778	0.34398	0.18168	0.33674	0.24165	0.14298	0.2499	0.25627	0.2575	0.15452	0.21421	0.21554	0.30514	0.28531	0.17337	0.16402	0.19261	0.21455	0.31859	0.25637	0.32438	0.23897	0.33628	0.2876	0.25246	0.31415	0.2483	0.2781	0.20402
594.47	0.2412	0.39158	0.35017	0.25682	0.27115	0.36186	0.36815	0.48748	0.32567	0.18092	0.3039	0.23096	0.1377	0.24432	0.28866	0.26935	0.15814	0.20915	0.17752	0.27581	0.28329	0.17646	0.1621	0.17344	0.2228	0.29744	0.27173	0.32815	0.25623	0.333	0.27276	0.22891	0.29941	0.22881	0.27326	0.19454
595.46	0.2482	0.40777	0.35658	0.25427	0.25063	0.37455	0.38654	0.48157	0.30852	0.16976	0.28389	0.20578	0.13413	0.24297	0.29559	0.26759	0.14795	0.22382	0.16705	0.26347	0.26973	0.16844	0.15936	0.15207	0.24473	0.28167	0.28629	0.31905	0.23931	0.34402	0.26691	0.22784	0.30787	0.21246	0.2588	0.20918
596.48	0.26265	0.4187	0.32984	0.28715	0.27153	0.39487	0.39599	0.48572	0.27559	0.17977	0.25193	0.21083	0.13793	0.26596	0.28034	0.26049	0.16117	0.21826	0.16379	0.27517	0.26499	0.16924	0.12385	0.15533	0.24049	0.28891	0.275	0.32284	0.26327	0.32873	0.25464	0.22343	0.30185	0.18992	0.24097	0.2006
597.49	0.27647	0.38266	0.31299	0.28593	0.25589	0.39541	0.36936	0.48636	0.26187	0.16231	0.23475	0.20643	0.11973	0.23574	0.27327	0.23076	0.16057	0.19625	0.14202	0.26399	0.2528	0.17049	0.10359	0.15863	0.21442	0.22885	0.25346	0.27732	0.28746	0.31957	0.24424	0.23102	0.30009	0.17893	0.21748	0.1765
598.49	0.29069	0.37678	0.32061	0.30867	0.24664	0.39935	0.37645	0.45099	0.25692	0.18193	0.24822	0.20541	0.11227	0.21917	0.28091	0.23446	0.16593	0.17372	0.14614	0.25526	0.24921	0.1647	0.087492	0.14663	0.20575	0.21665	0.27446	0.29161	0.29532	0.2788	0.21822	0.2151	0.28766	0.19798	0.21598	0.18436
599.5	0.2938	0.34178	0.32211	0.27884	0.19317	0.40696	0.37896	0.41802	0.26274	0.19695	0.2542	0.19018	0.092667	0.21018	0.2576	0.21094	0.12905	0.1634	0.14595	0.25648	0.25059	0.17009	0.083166	0.16265	0.19509	0.21771	0.26242	0.27273	0.26169	0.28295	0.17935	0.21579	0.27911	0.18504	0.2077	0.19466
600.52	0.28355	0.32412	0.31916	0.27036	0.22458	0.36541	0.36309	0.40133	0.26688	0.20592	0.24712	0.22366	0.10752	0.19368	0.23554	0.18303	0.13286	0.13824	0.13076	0.24958	0.2533	0.17616	0.081053	0.18662	0.18053	0.20905	0.25163	0.26129	0.27066	0.24814	0.16373	0.21063	0.27118	0.1963	0.20892	0.19011
601.51	0.28878	0.36125	0.33856	0.26815	0.23452	0.39932	0.34555	0.39677	0.29618	0.20653	0.26623	0.23033	0.10449	0.21326	0.26326	0.18913	0.13887	0.12977	0.11811	0.22333	0.26934	0.19942	0.088318	0.18784	0.17363	0.22759	0.27004	0.25313	0.26266	0.24191	0.15594	0.20821	0.26349	0.20136	0.21642	0.18354
602.53	0.28437	0.38909	0.34504	0.26178	0.24549	0.41373	0.38886	0.37955	0.27186	0.22947	0.25726	0.22222	0.1058	0.21107	0.2743	0.20448	0.14509	0.13798	0.13034	0.24051	0.27513	0.19183	0.093453	0.19001	0.16992	0.23966	0.25396	0.26898	0.25683	0.22632	0.16404	0.22094	0.21672	0.20425	0.20162	0.20024
603.52	0.26908	0.37851	0.35999	0.27443	0.23475	0.3965	0.38713	0.35055	0.28371	0.21538	0.24692	0.20493	0.11688	0.2106	0.26968	0.22178	0.13515	0.14856	0.12224	0.22049	0.29681	0.17163	0.086467	0.17576	0.15948	0.22041	0.24653	0.25168	0.24284	0.22727	0.16412	0.2003	0.22179	0.17789	0.17172	0.18398
604.54	0.2896	0.39835	0.36742	0.29282	0.27641	0.39171	0.39828	0.38568	0.28767	0.19699	0.26556	0.22348	0.13182	0.21686	0.27956	0.23259	0.18587	0.1468	0.13102	0.2558	0.32796	0.15489	0.10298	0.17103	0.15159	0.21373	0.25741	0.25315	0.27727	0.21069	0.19226	0.22336	0.21781	0.19458	0.17023	0.17646
605.55	0.29877	0.38051	0.39415	0.29327	0.29508	0.43921	0.42859	0.38598	0.31538	0.22697	0.28339	0.18922	0.12888	0.22441	0.30518	0.244	0.19884	0.16531	0.14249	0.26185	0.3553	0.16906	0.12887	0.15733	0.13897	0.20894	0.28412	0.2278	0.28418	0.22066	0.17952	0.21453	0.21931	0.20233	0.17465	0.1688
606.55	0.27523	0.31647	0.38491	0.29945	0.28384	0.38611	0.41799	0.35678	0.32279	0.21704	0.27481	0.17094	0.11681	0.17225	0.28557	0.24661	0.19296	0.16987	0.14565	0.26308	0.36725	0.15239	0.13547	0.14975	0.13365	0.15729	0.25109	0.22821	0.26337	0.21821	0.16979	0.19921	0.20451	0.20133	0.15904	0.17928
607.56	0.27943	0.33986	0.37051	0.32205	0.30534	0.38332	0.37932	0.36217	0.35677	0.23927	0.31497	0.14908	0.11424	0.18386	0.27028	0.24753	0.21806	0.17751	0.149	0.26259	0.38352	0.18871	0.14429	0.13636	0.14185	0.1644	0.25033	0.21204	0.26366	0.22169	0.15318	0.18433	0.22501	0.2042	0.18264	0.16962
608.55	0.29973	0.34293	0.3453	0.31289	0.32914	0.404	0.39155	0.40896	0.37411	0.24185	0.31646	0.15634	0.10158	0.18375	0.25727	0.23389	0.23906	0.19145	0.1669	0.30354	0.39019	0.21693	0.15054	0.17694	0.15328	0.17248	0.22331	0.20505	0.2717	0.23009	0.16052	0.20979	0.20383	0.20821	0.19758	0.18819
609.57	0.29293	0.3342	0.33962	0.33682	0.33072	0.4114	0.40625	0.37099	0.36466	0.29223	0.31631	0.17428	0.10485	0.17886	0.24389	0.22392	0.22662	0.20435	0.15429	0.30356	0.40933	0.27627	0.16682	0.20492	0.16323	0.18267	0.20514	0.21204	0.26902	0.23647	0.16213	0.19874	0.20424	0.21775	0.21879	0.20474
610.58	0.28841	0.34131	0.30879	0.37065	0.2891	0.37443	0.38874	0.37531	0.31769	0.2807	0.3315	0.20177	0.11613	0.19538	0.23441	0.22609	0.21962	0.20545	0.14471	0.31727	0.39209	0.27196	0.16686	0.20611	0.15206	0.20962	0.16009	0.22842	0.26054	0.2094	0.15848	0.19591	0.17949	0.20407	0.22547	0.215
611.57	0.29432	0.35296	0.29726	0.38758	0.29043	0.3745	0.42458	0.40506	0.30943	0.31754	0.34756	0.21084	0.13199	0.2176	0.24067	0.24288	0.22345	0.19493	0.15101	0.34556	0.3961	0.28655	0.1917	0.21568	0.15263	0.23961	0.17154	0.24743	0.25961	0.1995	0.14979	0.1975	0.16808	0.19702	0.23956	0.19657
612.59	0.29598	0.34478	0.32242	0.41754	0.30302	0.32399	0.43912	0.39733	0.3221	0.33532	0.3461	0.24262	0.14304	0.23692	0.24758	0.24626	0.21437	0.17692	0.15533	0.35163	0.43271	0.28531	0.24069	0.23907	0.1483	0.26244	0.18775	0.25795	0.24795	0.18411	0.1662	0.20563	0.18189	0.2008	0.23268	0.20928
613.58	0.28369	0.3552	0.34335	0.40612	0.33352	0.34048	0.42946	0.37162	0.27748	0.3404	0.36083	0.24788	0.14244	0.24223	0.26839	0.24719	0.23357	0.17991	0.14417	0.36304	0.44431	0.28948	0.26778	0.24717	0.1439	0.29876	0.21857	0.25712	0.26384	0.18916	0.16677	0.18502	0.17276	0.21122	0.24969	0.22099
614.6	0.28388	0.37468	0.34714	0.39705	0.33872	0.3646	0.41427	0.38582	0.28427	0.34146	0.36612	0.22521	0.16458	0.24024	0.2713	0.26292	0.23804	0.20102	0.16641	0.36412	0.42937	0.26838	0.29275	0.24696	0.15535	0.30122	0.23708	0.2729	0.26641	0.19177	0.15335	0.17787	0.182	0.20995	0.24572	0.21735
615.59	0.28003	0.34846	0.37492	0.38905	0.39889	0.35764	0.40782	0.3909	0.31509	0.34863	0.38619	0.24286	0.15626	0.21249	0.28463	0.2689	0.25299	0.19404	0.19268	0.34828	0.45475	0.28204	0.30907	0.27951	0.16376	0.29048	0.24289	0.30549	0.29503	0.22216	0.16845	0.18754	0.19389	0.21494	0.2558	0.22605
616.6	0.29325	0.36772	0.40859	0.39407	0.42917	0.35776	0.38566	0.4096	0.31828	0.35642	0.39655	0.2751	0.17584	0.22168	0.30922	0.24804	0.27787	0.20464	0.19762	0.37014	0.48596	0.28846	0.33477	0.31459	0.17122	0.30693	0.27706	0.3119	0.33034	0.22319	0.18979	0.20732	0.23222	0.22363	0.26951	0.25306
617.61	0.29588	0.36741	0.40394	0.34704	0.41701	0.39632	0.4006	0.40441	0.2941	0.33443	0.40109	0.30152	0.18082	0.2177	0.30999	0.22317	0.27418	0.22531	0.19608	0.35526	0.48764	0.28784	0.32794	0.33234	0.16534	0.30926	0.29134	0.31659	0.35212	0.25362	0.19186	0.2162	0.2339	0.22229	0.2789	0.25908
618.61	0.3332	0.35656	0.38755	0.35757	0.42992	0.38459	0.40297	0.42761	0.34252	0.33303	0.41597	0.30281	0.21838	0.24854	0.29205	0.22579	0.27017	0.22271	0.20992	0.35143	0.51015	0.2999	0.35394	0.34924	0.16608	0.31417	0.28797	0.36384	0.37607	0.25796	0.20981	0.25093	0.2721	0.22026	0.29949	0.24719
619.62	0.33478	0.35502	0.38904	0.38529	0.46917	0.37542	0.42791	0.47803	0.40029	0.32211	0.42809	0.33183	0.2423	0.27817	0.3143	0.22269	0.2993	0.20833	0.21762	0.37781	0.55305	0.32401	0.37369	0.36506	0.17631	0.33327	0.31072	0.38818	0.40735	0.27926	0.2625	0.28295	0.30348	0.22101	0.31596	0.27378
620.61	0.35224	0.40524	0.39666	0.38413	0.4752	0.39254	0.42986	0.49215	0.42874	0.33815	0.43969	0.34217	0.26076	0.3072	0.32253	0.22846	0.31552	0.23698	0.22001	0.41217	0.56943	0.34924	0.4013	0.36897	0.20348	0.35681	0.368	0.39399	0.41694	0.29018	0.30304	0.31438	0.32905	0.22308	0.31733	0.28486
621.62	0.35724	0.40876	0.40994	0.38715	0.4746	0.44783	0.46262	0.4676	0.44676	0.33455	0.48528	0.35618	0.26062	0.32474	0.33569	0.2452	0.31684	0.25456	0.22961	0.39326	0.55906	0.36892	0.427	0.37924	0.22658	0.36414	0.3986	0.41291	0.42869	0.32377	0.34153	0.33638	0.33046	0.23434	0.34012	0.3151
622.61	0.37267	0.42787	0.4592	0.43834	0.49317	0.46102	0.4719	0.47677	0.46764	0.39466	0.5142	0.3929	0.30393	0.34148	0.39903	0.28675	0.34644	0.26088	0.24608	0.41823	0.55816	0.40623	0.47142	0.40851	0.27638	0.39216	0.45284	0.46937	0.46176	0.33964	0.37478	0.34014	0.32849	0.26102	0.36371	0.35068
623.63	0.3692	0.4681	0.51859	0.4716	0.49106	0.48891	0.51416	0.47505	0.48375	0.46754	0.56096	0.45147	0.33639	0.36601	0.46017	0.29915	0.36331	0.27798	0.27458	0.43265	0.58109	0.45215	0.49416	0.41617	0.3309	0.43089	0.50403	0.4702	0.49227	0.37002	0.40805	0.35002	0.35315	0.29633	0.36481	0.3962
624.62	0.38713	0.50131	0.52721	0.48612	0.49074	0.52445	0.53538	0.46627	0.47448	0.49068	0.59301	0.488	0.34617	0.38555	0.48323	0.34805	0.36366	0.29691	0.30079	0.43566	0.57277	0.47623	0.51217	0.43064	0.34589	0.47824	0.53656	0.50574	0.51183	0.4096	0.44594	0.37188	0.37341	0.32509	0.3773	0.4139
625.63	0.41761	0.54031	0.55135	0.51342	0.50526	0.55633	0.56705	0.46284	0.48868	0.53238	0.60615	0.51926	0.3773	0.42797	0.52018	0.38279	0.37215	0.28433	0.32068	0.43871	0.59578	0.50979	0.52349	0.45937	0.37337	0.51611	0.5995	0.55395	0.5499	0.43166	0.47261	0.39336	0.41386	0.35719	0.40365	0.44564
626.64	0.4736	0.5723	0.57127	0.5829	0.52951	0.55402	0.58397	0.53537	0.50348	0.53417	0.61543	0.6107	0.39674	0.45764	0.53251	0.40431	0.37582	0.2967	0.33243	0.46714	0.6244	0.51744	0.53507	0.50394	0.41997	0.56655	0.61339	0.61941	0.56951	0.46783	0.51356	0.42242	0.45012	0.38621	0.4289	0.46853
627.63	0.51608	0.5945	0.59474	0.60789	0.55351	0.57744	0.5888	0.57692	0.54513	0.56176	0.6459	0.64988	0.40681	0.49824	0.55242	0.42683	0.36962	0.32003	0.33352	0.47313	0.66206	0.56052	0.55407	0.5084	0.43158	0.62375	0.62606	0.64582	0.5844	0.50361	0.52534	0.47019	0.49447	0.43413	0.44775	0.46684
628.64	0.54133	0.61245	0.57895	0.62118	0.59645	0.57545	0.60093	0.6182	0.57948	0.54886	0.66693	0.67233	0.41255	0.51038	0.56523	0.44247	0.38902	0.32744	0.33065	0.48754	0.67554	0.56288	0.5766	0.53547	0.44298	0.65776	0.64307	0.70803	0.63695	0.52615	0.54911	0.52008	0.53382	0.43486	0.49674	0.48364
629.63	0.57814	0.64473	0.6363	0.67536	0.63684	0.61275	0.62691	0.65687	0.5893	0.58405	0.67798	0.71693	0.4347	0.52528	0.60479	0.46429	0.40846	0.34565	0.32948	0.51124	0.69185	0.58824	0.58222	0.56981	0.50116	0.67462	0.70365	0.75695	0.69039	0.55261	0.54992	0.5423	0.55446	0.45449	0.51794	0.51944
630.65	0.60047	0.65091	0.65675	0.70456	0.68363	0.63706	0.65679	0.69114	0.61524	0.59121	0.71829	0.77303	0.44956	0.53308	0.62298	0.48864	0.43027	0.36102	0.33868	0.53102	0.69149	0.6042	0.6272	0.60554	0.52234	0.71126	0.70367	0.77707	0.74277	0.58072	0.56571	0.55257	0.56546	0.48167	0.55849	0.55357
631.64	0.60422	0.65835	0.68238	0.67416	0.73017	0.65941	0.67532	0.67878	0.64658	0.63429	0.77394	0.75032	0.48476	0.56315	0.64427	0.51072	0.46597	0.37947	0.37761	0.54555	0.69396	0.65107	0.66614	0.59891	0.52862	0.71054	0.72815	0.76753	0.81023	0.61273	0.57279	0.56559	0.6025	0.52151	0.59037	0.56689
632.65	0.63299	0.69144	0.70309	0.68882	0.81815	0.70777	0.73652	0.69481	0.65198	0.60968	0.81041	0.77603	0.50178	0.58486	0.68231	0.5146	0.51934	0.38093	0.42992	0.59603	0.69218	0.64502	0.69513	0.64601	0.57541	0.72657	0.78367	0.78637	0.8775	0.64049	0.63392	0.5755	0.63473	0.52369	0.63401	0.62142
633.64	0.66961	0.75393	0.73675	0.72145	0.84861	0.75728	0.74032	0.73274	0.67972	0.65342	0.83913	0.79481	0.53664	0.62402	0.6839	0.53944	0.53695	0.4068	0.45407	0.6113	0.69794	0.66346	0.71873	0.67015	0.59592	0.76515	0.79977	0.80762	0.89274	0.67399	0.659	0.58144	0.65592	0.57515	0.65159	0.62147
634.65	0.70078	0.79736	0.73656	0.71506	0.8906	0.7548	0.75652	0.72935	0.71455	0.67172	0.90044	0.81558	0.56807	0.64979	0.70204	0.54223	0.56467	0.40744	0.48158	0.6297	0.72152	0.67357	0.75867	0.70787	0.60292	0.8084	0.78489	0.81427	0.91768	0.6871	0.68847	0.6	0.69991	0.5818	0.69531	0.63488
635.64	0.72881	0.84607	0.77871	0.74487	0.90473	0.8049	0.78171	0.74667	0.74462	0.69498	0.92087	0.82018	0.61638	0.69635	0.72429	0.55159	0.57642	0.42531	0.49845	0.64395	0.75436	0.68629	0.75673	0.70391	0.63554	0.85076	0.79427	0.84493	0.91554	0.71759	0.73751	0.63203	0.74455	0.58574	0.7141	0.63944
636.65	0.75488	0.9149	0.81805	0.81166	0.91146	0.83439	0.81032	0.76698	0.77726	0.72321	0.92518	0.85	0.63841	0.71989	0.76351	0.57365	0.59918	0.4287	0.51234	0.67499	0.77781	0.69733	0.7544	0.73022	0.68078	0.91335	0.80388	0.8815	0.93601	0.72668	0.78268	0.66598	0.77048	0.59467	0.71815	0.66864
637.66	0.76344	0.95108	0.80168	0.8488	0.88216	0.85936	0.81304	0.79295	0.78396	0.77607	0.9067	0.85218	0.659	0.74955	0.73284	0.60477	0.61262	0.46384	0.51809	0.66773	0.77945	0.7245	0.73561	0.75545	0.69227	0.92815	0.76935	0.91743	0.93284	0.7462	0.80512	0.69596	0.78435	0.61994	0.71373	0.6837
638.65	0.78641	0.92422	0.85798	0.8784	0.90273	0.87503	0.84632	0.80063	0.79832	0.77108	0.90996	0.87817	0.66781	0.74067	0.77743	0.64111	0.61495	0.46605	0.53271	0.69621	0.79462	0.76479	0.72967	0.76786	0.71705	0.93508	0.80119	0.9346	0.94625	0.76514	0.82576	0.72912	0.78697	0.63242	0.72184	0.71912
639.66	0.81939	0.89864	0.87667	0.8536	0.87192	0.90371	0.8663	0.85266	0.81045	0.78118	0.89237	0.86142	0.66444	0.74776	0.7709	0.62911	0.60778	0.48442	0.53335	0.73001	0.8199	0.77509	0.73116	0.76859	0.73596	0.92532	0.79588	0.92866	0.92979	0.78003	0.84459	0.76441	0.79184	0.65136	0.72583	0.72142
640.65	0.81792	0.87658	0.86104	0.84341	0.86694	0.91036	0.86135	0.88198	0.80427	0.77598	0.8712	0.84472	0.6524	0.75196	0.77459	0.65266	0.62008	0.50444	0.52952	0.72817	0.83151	0.7923	0.73529	0.77139	0.74077	0.91629	0.79059	0.93735	0.93765	0.80821	0.83449	0.77432	0.80139	0.67876	0.71225	0.72256
641.66	0.8298	0.85832	0.83344	0.80563	0.86402	0.92381	0.87945	0.901	0.80348	0.77747	0.85619	0.81324	0.65009	0.74214	0.7508	0.64456	0.60993	0.53166	0.52338	0.73959	0.82623	0.80655	0.73404	0.78597	0.74373	0.90427	0.79642	0.92489	0.91521	0.84233	0.83591	0.76809	0.80653	0.69577	0.72748	0.72391
642.65	0.82783	0.83127	0.84394	0.78974	0.85524	0.89319	0.86874	0.8852	0.81713	0.74543	0.84678	0.81201	0.63403	0.70994	0.77109	0.64591	0.59604	0.50195	0.5146	0.73718	0.84177	0.80347	0.71176	0.77104	0.72214	0.88392	0.79796	0.91222	0.91753	0.81343	0.82702	0.75202	0.82381	0.69671	0.72042	0.71401
643.66	0.82416	0.83665	0.79096	0.74862	0.79738	0.8736	0.87285	0.86708	0.78508	0.76494	0.81596	0.80216	0.62208	0.70669	0.71986	0.635	0.58759	0.51132	0.50318	0.74361	0.846	0.79292	0.68193	0.79632	0.70546	0.8578	0.7798	0.90218	0.90331	0.807	0.82966	0.73955	0.82056	0.70081	0.71093	0.7091
644.64	0.80377	0.84506	0.77891	0.745	0.79246	0.86732	0.85494	0.83747	0.75955	0.76481	0.80884	0.822	0.62336	0.6949	0.71678	0.65254	0.58835	0.51356	0.51483	0.73357	0.79948	0.77919	0.64714	0.78757	0.69536	0.8468	0.77235	0.8987	0.91255	0.80653	0.83555	0.73487	0.798	0.69287	0.68464	0.71944
645.65	0.81483	0.87735	0.77935	0.73697	0.76684	0.83731	0.84141	0.84689	0.7397	0.73954	0.79423	0.79098	0.59847	0.70158	0.71516	0.62539	0.5591	0.50455	0.51398	0.75771	0.77186	0.74299	0.61	0.76849	0.67	0.86045	0.77499	0.87364	0.88676	0.76771	0.82124	0.74177	0.78294	0.66154	0.66936	0.70708
646.64	0.81381	0.87825	0.77532	0.74458	0.74609	0.82738	0.81483	0.82591	0.73288	0.71112	0.7663	0.77231	0.57581	0.69363	0.71195	0.63493	0.55256	0.50132	0.50016	0.76052	0.7567	0.70597	0.58441	0.73546	0.64555	0.84857	0.76244	0.85687	0.86766	0.74341	0.79202	0.73505	0.75158	0.63318	0.64485	0.67595
647.65	0.81308	0.86962	0.74945	0.72696	0.73022	0.8364	0.82463	0.82389	0.71198	0.71834	0.78488	0.73971	0.58214	0.69431	0.67861	0.61169	0.53941	0.51477	0.51073	0.75567	0.72016	0.68121	0.60426	0.70113	0.64547	0.84394	0.74089	0.81743	0.83116	0.75118	0.78031	0.73025	0.71845	0.59388	0.66031	0.64298
648.64	0.82851	0.85699	0.75439	0.72367	0.74579	0.82481	0.82476	0.81687	0.7312	0.68536	0.8035	0.6982	0.5702	0.67196	0.69321	0.61055	0.5441	0.5039	0.50631	0.73962	0.70593	0.65564	0.60786	0.66053	0.64269	0.83537	0.721	0.79611	0.82199	0.73612	0.80379	0.71329	0.72647	0.57951	0.65366	0.61346
649.65	0.82012	0.87528	0.74265	0.74696	0.72739	0.81238	0.83316	0.78419	0.729	0.66198	0.77622	0.62542	0.55289	0.67984	0.66626	0.60081	0.53119	0.49879	0.4814	0.70908	0.71875	0.64061	0.61671	0.61275	0.61079	0.83474	0.7071	0.76804	0.79887	0.71232	0.80156	0.65668	0.72203	0.56976	0.6393	0.56637
650.63	0.82531	0.81946	0.70576	0.73563	0.7205	0.83191	0.82317	0.76159	0.71441	0.65397	0.77375	0.62259	0.54937	0.64478	0.62794	0.58016	0.53092	0.48871	0.46636	0.69224	0.70246	0.61511	0.57999	0.60246	0.60755	0.79513	0.67637	0.73868	0.80222	0.71711	0.77569	0.6358	0.69203	0.56024	0.61266	0.54239
651.64	0.83794	0.80035	0.67265	0.69908	0.69931	0.83025	0.81466	0.7476	0.69788	0.64918	0.76352	0.62597	0.55223	0.64414	0.5974	0.56185	0.51522	0.4645	0.45153	0.66398	0.71235	0.59287	0.57784	0.58748	0.58518	0.78875	0.63971	0.72155	0.79119	0.70071	0.77675	0.6353	0.70015	0.54417	0.59421	0.50854
652.63	0.82516	0.8016	0.68306	0.67399	0.68861	0.79103	0.74464	0.74752	0.68816	0.63691	0.72158	0.59275	0.5218	0.64689	0.6095	0.57218	0.52186	0.43639	0.42154	0.67806	0.69099	0.57796	0.52318	0.55156	0.5564	0.77844	0.63306	0.70137	0.79115	0.68127	0.75646	0.6426	0.68211	0.52612	0.55762	0.49112
653.64	0.76891	0.7898	0.65939	0.66298	0.65927	0.77726	0.69403	0.69372	0.63669	0.63422	0.71113	0.60376	0.51091	0.64401	0.6037	0.54549	0.50533	0.43805	0.40676	0.66508	0.65745	0.54186	0.50765	0.51094	0.5383	0.75587	0.60179	0.65765	0.76188	0.65595	0.68655	0.62012	0.65766	0.50464	0.53773	0.49185
654.62	0.74483	0.74837	0.65195	0.63949	0.62329	0.74965	0.65629	0.70316	0.62675	0.64113	0.73774	0.62321	0.51597	0.62126	0.6173	0.54015	0.49297	0.42202	0.38868	0.66074	0.64088	0.52467	0.48912	0.48481	0.5072	0.74679	0.59149	0.65561	0.74575	0.63841	0.64909	0.63167	0.6411	0.4973	0.53188	0.47638
655.63	0.69966	0.73283	0.66005	0.62513	0.59167	0.70369	0.65759	0.64175	0.62137	0.64749	0.74934	0.66227	0.53463	0.6086	0.63706	0.55749	0.50242	0.41945	0.403	0.6549	0.63357	0.51051	0.48779	0.50858	0.49646	0.71591	0.56191	0.64901	0.73244	0.61968	0.66705	0.60441	0.64614	0.48066	0.52985	0.47189
656.62	0.66097	0.7158	0.66557	0.60194	0.57284	0.65209	0.62838	0.60075	0.59429	0.63391	0.76655	0.66614	0.5475	0.60206	0.64279	0.5549	0.49932	0.41907	0.40734	0.64623	0.58235	0.51141	0.45913	0.4999	0.47568	0.6904	0.56521	0.62343	0.72173	0.58975	0.65838	0.56752	0.63308	0.46461	0.51556	0.48469
657.63	0.63945	0.68899	0.61797	0.59881	0.53844	0.63047	0.64112	0.57604	0.59462	0.62906	0.77655	0.72152	0.58496	0.5901	0.62858	0.54754	0.47682	0.42679	0.39753	0.61051	0.59997	0.51299	0.45244	0.51901	0.463	0.67049	0.53506	0.62383	0.70244	0.58658	0.64883	0.52457	0.64545	0.48466	0.50396	0.51427
658.61	0.60789	0.66972	0.59436	0.56914	0.53651	0.61961	0.59307	0.59331	0.58483	0.60543	0.78158	0.73806	0.59986	0.61528	0.61623	0.55443	0.46461	0.42522	0.38875	0.60678	0.58697	0.49488	0.43038	0.55779	0.45065	0.66175	0.51807	0.62468	0.68102	0.60629	0.63264	0.54127	0.60928	0.45588	0.48331	0.50475
659.62	0.59384	0.66681	0.54961	0.54861	0.55787	0.58756	0.56685	0.60677	0.5841	0.59023	0.74292	0.7513	0.60828	0.65266	0.60414	0.55443	0.47853	0.42083	0.40519	0.63414	0.58151	0.48325	0.41291	0.58286	0.46672	0.63563	0.48694	0.60722	0.66909	0.6091	0.63303	0.56304	0.61769	0.4513	0.48162	0.51458
660.61	0.59928	0.67244	0.54343	0.53147	0.5506	0.57192	0.52515	0.63415	0.58708	0.5742	0.73631	0.73576	0.60852	0.69866	0.61246	0.53373	0.47773	0.42381	0.39964	0.62608	0.57201	0.49223	0.44587	0.54795	0.46104	0.64065	0.50203	0.57952	0.64728	0.6107	0.5976	0.57161	0.59973	0.46105	0.49511	0.50308
661.62	0.55552	0.65147	0.53468	0.5219	0.55178	0.58033	0.52516	0.64797	0.56977	0.60538	0.69244	0.75188	0.61063	0.71347	0.62591	0.53227	0.48956	0.43794	0.40764	0.61211	0.58291	0.50233	0.44868	0.54264	0.47196	0.63548	0.50134	0.58325	0.64464	0.61316	0.60196	0.59574	0.57879	0.48089	0.48877	0.50306
662.6	0.53519	0.64181	0.55675	0.53578	0.54199	0.58309	0.53245	0.63908	0.58411	0.60534	0.67837	0.76104	0.61759	0.74151	0.66244	0.55023	0.49117	0.44063	0.41833	0.61228	0.59534	0.48566	0.46477	0.52857	0.49316	0.61408	0.50868	0.59484	0.63794	0.61952	0.60498	0.61109	0.57037	0.48522	0.5046	0.48804
663.61	0.55013	0.65328	0.59153	0.54525	0.5253	0.55366	0.57273	0.6264	0.61768	0.64123	0.65572	0.77053	0.6417	0.74088	0.7098	0.55152	0.51675	0.4353	0.45759	0.59817	0.64702	0.51642	0.47656	0.4904	0.48937	0.62034	0.52837	0.60165	0.64889	0.59224	0.64181	0.5832	0.60834	0.51797	0.50893	0.48518
664.59	0.52862	0.6454	0.62421	0.5399	0.48026	0.56211	0.57693	0.61492	0.62701	0.62505	0.64617	0.78565	0.64889	0.73378	0.75476	0.56935	0.50908	0.45526	0.47385	0.57882	0.64988	0.53371	0.47927	0.47663	0.5129	0.62198	0.54581	0.60869	0.62868	0.5856	0.63156	0.55598	0.57863	0.50371	0.52105	0.48424
665.6	0.49698	0.64006	0.61198	0.53925	0.49504	0.56577	0.58673	0.59963	0.5926	0.6309	0.63081	0.76949	0.67132	0.72566	0.77202	0.60162	0.52249	0.45859	0.4838	0.58814	0.66005	0.54632	0.46789	0.46426	0.52601	0.60391	0.5487	0.63691	0.63731	0.59572	0.65122	0.55586	0.57999	0.51511	0.52015	0.49479
666.59	0.4874	0.63925	0.5953	0.52403	0.46817	0.55956	0.58976	0.60536	0.60228	0.59888	0.67116	0.7584	0.68826	0.72534	0.77974	0.60818	0.53216	0.44153	0.49311	0.60213	0.68226	0.53366	0.48175	0.46163	0.51759	0.59329	0.52428	0.64136	0.64273	0.59729	0.65183	0.53919	0.58723	0.51064	0.53727	0.48742
667.57	0.48396	0.62287	0.58899	0.47239	0.46866	0.53189	0.58483	0.61672	0.56992	0.58396	0.66783	0.75351	0.67645	0.68752	0.76201	0.60461	0.54096	0.43544	0.50562	0.62167	0.66337	0.54398	0.51475	0.50393	0.50658	0.57411	0.5231	0.63316	0.65119	0.56809	0.64787	0.53619	0.57697	0.50254	0.54325	0.48931
668.58	0.48088	0.59622	0.55423	0.46242	0.49474	0.56075	0.58937	0.65441	0.59999	0.57631	0.63725	0.73607	0.68088	0.6837	0.73943	0.62027	0.55844	0.45643	0.49797	0.64896	0.66722	0.54834	0.5265	0.52055	0.52875	0.55914	0.51085	0.63872	0.66375	0.60441	0.64211	0.55064	0.57984	0.49723	0.55325	0.49398
669.56	0.48512	0.56329	0.53336	0.44101	0.50318	0.5967	0.62373	0.63454	0.58859	0.56031	0.63955	0.73182	0.66288	0.65623	0.71993	0.61464	0.55454	0.4642	0.50553	0.65029	0.67496	0.55252	0.54351	0.52209	0.50948	0.52701	0.51012	0.64517	0.68989	0.61771	0.65684	0.56239	0.60411	0.52033	0.55287	0.49918
670.57	0.47667	0.54697	0.53132	0.43863	0.47381	0.60667	0.6448	0.61795	0.59869	0.5594	0.62017	0.74243	0.66661	0.63089	0.70211	0.60502	0.53647	0.46806	0.50912	0.65078	0.68338	0.55803	0.55708	0.53857	0.51607	0.5381	0.50798	0.64771	0.68379	0.62593	0.67711	0.54625	0.5998	0.51766	0.55631	0.51246
671.55	0.50579	0.54748	0.5354	0.45838	0.5012	0.58641	0.62373	0.6197	0.5738	0.5643	0.58578	0.76707	0.64796	0.63073	0.70001	0.62461	0.54577	0.47321	0.51741	0.66079	0.67426	0.57536	0.57633	0.55644	0.5554	0.55385	0.51942	0.65091	0.7033	0.64805	0.68156	0.55343	0.58786	0.53242	0.56509	0.52833
672.56	0.4941	0.57666	0.50093	0.4792	0.49998	0.60263	0.60148	0.61617	0.5721	0.55188	0.55978	0.74924	0.65934	0.6631	0.6792	0.62005	0.55494	0.49881	0.5224	0.67656	0.69946	0.58201	0.57303	0.52223	0.58114	0.60376	0.50828	0.64125	0.73982	0.67592	0.67018	0.5491	0.60176	0.53953	0.57031	0.52219
673.54	0.4877	0.58675	0.49564	0.47687	0.45684	0.5759	0.60178	0.61916	0.53232	0.51575	0.51543	0.76668	0.63737	0.67014	0.67697	0.61244	0.53786	0.49095	0.53558	0.68796	0.67519	0.58012	0.57563	0.53543	0.57994	0.61817	0.52715	0.64731	0.74411	0.66708	0.67399	0.58069	0.5786	0.55784	0.56534	0.53198
674.55	0.48776	0.62851	0.496	0.51048	0.48044	0.55287	0.55946	0.63963	0.54085	0.54652	0.51204	0.77438	0.64506	0.71892	0.67233	0.62368	0.5336	0.48275	0.51609	0.70403	0.69661	0.57763	0.59021	0.5462	0.59773	0.67904	0.54173	0.66866	0.76175	0.68338	0.66934	0.57619	0.58591	0.5654	0.56704	0.54351
675.53	0.49265	0.65445	0.49755	0.49151	0.48999	0.53578	0.54818	0.67725	0.54038	0.5562	0.49169	0.78099	0.60961	0.743	0.68423	0.62285	0.5425	0.46886	0.525	0.71595	0.7084	0.58696	0.59353	0.55068	0.6066	0.68839	0.5553	0.67497	0.79145	0.69827	0.66172	0.61183	0.61521	0.59404	0.56233	0.55113
676.54	0.48055	0.67437	0.50264	0.51057	0.47756	0.52832	0.53788	0.67089	0.58624	0.55432	0.47054	0.76443	0.60043	0.75454	0.6821	0.61341	0.52805	0.47417	0.50156	0.7083	0.71315	0.57874	0.60709	0.53827	0.58574	0.71285	0.55512	0.69787	0.78547	0.70666	0.66792	0.61368	0.65161	0.59727	0.5603	0.5564
677.52	0.49694	0.67497	0.52279	0.51298	0.4695	0.55988	0.55523	0.68021	0.62056	0.55914	0.46695	0.76022	0.59898	0.76443	0.7016	0.60649	0.521	0.44977	0.4925	0.7062	0.71387	0.57163	0.60071	0.56087	0.59202	0.73873	0.56093	0.72711	0.77004	0.72895	0.70633	0.6563	0.68924	0.6119	0.54639	0.56991
678.5	0.48037	0.67884	0.53026	0.51307	0.464	0.56545	0.54329	0.67303	0.60098	0.57065	0.50098	0.7401	0.58673	0.75548	0.69281	0.61324	0.50374	0.43705	0.47228	0.69753	0.70883	0.59201	0.61086	0.54876	0.5864	0.75464	0.54744	0.7304	0.77163	0.7325	0.72409	0.65463	0.71946	0.60716	0.54917	0.57558
679.51	0.49823	0.67393	0.56736	0.51655	0.47974	0.56822	0.58613	0.67621	0.59188	0.5628	0.47267	0.73428	0.59307	0.73462	0.69159	0.60735	0.5286	0.45535	0.4853	0.7052	0.69418	0.59419	0.60063	0.59895	0.59104	0.76084	0.56705	0.73631	0.80335	0.75811	0.78325	0.68239	0.74668	0.64913	0.54497	0.59274
680.49	0.49982	0.66125	0.55228	0.52656	0.49242	0.5351	0.60815	0.70395	0.6102	0.56655	0.48448	0.71787	0.59131	0.70897	0.67124	0.5988	0.52957	0.44843	0.47666	0.70277	0.69091	0.58505	0.59761	0.60767	0.56822	0.76032	0.56921	0.75162	0.82649	0.73743	0.82612	0.70577	0.7707	0.65728	0.56504	0.59489
681.5	0.49225	0.64833	0.58142	0.51811	0.50486	0.56023	0.6239	0.71783	0.60625	0.57122	0.49021	0.72052	0.59958	0.67455	0.68783	0.5874	0.51799	0.4496	0.50041	0.72395	0.70526	0.5858	0.57486	0.63335	0.57842	0.74613	0.62932	0.74731	0.8589	0.74433	0.84558	0.72728	0.77683	0.68725	0.56773	0.61895
682.48	0.49483	0.63643	0.58353	0.5318	0.50836	0.56474	0.61349	0.71963	0.57918	0.58575	0.48175	0.71174	0.58591	0.62318	0.65939	0.59619	0.49653	0.47606	0.50033	0.74032	0.68405	0.58209	0.5832	0.63424	0.56855	0.70363	0.65679	0.76396	0.87197	0.77186	0.84874	0.73202	0.77089	0.70957	0.5767	0.62937
683.49	0.51543	0.62327	0.57413	0.52338	0.54307	0.57802	0.61062	0.70551	0.60719	0.63968	0.50646	0.7125	0.59538	0.59573	0.64688	0.58062	0.49814	0.47854	0.51129	0.73316	0.69609	0.5812	0.59286	0.66878	0.58749	0.68368	0.67894	0.78476	0.91839	0.79738	0.85883	0.73783	0.80449	0.76103	0.62298	0.6417
684.47	0.49048	0.59481	0.54757	0.47435	0.52742	0.58143	0.58378	0.68994	0.59514	0.63488	0.53007	0.7091	0.57629	0.56601	0.64174	0.54281	0.48232	0.4592	0.51593	0.70951	0.69145	0.57133	0.58932	0.64514	0.58265	0.65121	0.6859	0.77066	0.9087	0.80232	0.85699	0.74577	0.80224	0.7717	0.64545	0.65321
685.45	0.47522	0.60756	0.573	0.4821	0.49671	0.60125	0.55599	0.64309	0.57437	0.62056	0.5192	0.7091	0.59059	0.55938	0.63826	0.55206	0.45197	0.5017	0.51793	0.68303	0.67633	0.5422	0.58776	0.67456	0.60396	0.68052	0.69617	0.7677	0.87967	0.82443	0.85219	0.72959	0.80808	0.79688	0.64391	0.67739
686.46	0.4937	0.59344	0.54129	0.4568	0.48339	0.58548	0.53937	0.63998	0.54431	0.61467	0.51949	0.65571	0.58791	0.53873	0.60811	0.54061	0.41966	0.50642	0.4981	0.66034	0.66596	0.50539	0.58515	0.67378	0.59529	0.66551	0.67236	0.75537	0.84958	0.83248	0.85662	0.74639	0.81477	0.78877	0.66758	0.65683
687.44	0.49257	0.58385	0.55451	0.44948	0.51635	0.55558	0.53343	0.67176	0.54026	0.60186	0.51173	0.65074	0.60733	0.54033	0.61815	0.53149	0.4374	0.48341	0.48747	0.64583	0.66183	0.49198	0.5413	0.68025	0.58652	0.67861	0.67569	0.74327	0.86383	0.80811	0.86751	0.76217	0.83498	0.79755	0.65022	0.65356
688.44	0.49112	0.60117	0.53272	0.47107	0.51354	0.53928	0.52049	0.67315	0.497	0.56303	0.47561	0.59101	0.59802	0.55958	0.63067	0.52298	0.42118	0.47744	0.4707	0.63511	0.63503	0.44837	0.48881	0.63511	0.57924	0.71287	0.65624	0.72442	0.83357	0.79378	0.88165	0.77966	0.80364	0.78733	0.63099	0.62076
689.42	0.47885	0.58683	0.49681	0.48018	0.48109	0.48907	0.48527	0.65418	0.49414	0.57026	0.45064	0.51283	0.61517	0.55054	0.59776	0.53446	0.40246	0.45449	0.44961	0.61671	0.60696	0.4346	0.46978	0.61186	0.57574	0.70512	0.59366	0.69641	0.81924	0.76028	0.84363	0.76568	0.80819	0.77	0.60366	0.59807
690.43	0.48632	0.56421	0.44517	0.46822	0.49798	0.48042	0.4302	0.6636	0.50683	0.56188	0.43879	0.48532	0.59397	0.53672	0.57934	0.53119	0.41255	0.41006	0.42321	0.62875	0.60398	0.43116	0.44905	0.56248	0.54918	0.65629	0.54179	0.6994	0.83332	0.72947	0.8084	0.74311	0.8029	0.7679	0.60228	0.58464
691.41	0.44905	0.53482	0.44174	0.46928	0.46785	0.47518	0.4241	0.61544	0.49923	0.55063	0.38103	0.47965	0.57168	0.52628	0.58012	0.52141	0.40847	0.37068	0.41518	0.59654	0.57125	0.43525	0.41098	0.5481	0.5302	0.63859	0.51294	0.71222	0.81409	0.70562	0.77734	0.71552	0.77285	0.77279	0.54416	0.58081
692.39	0.4155	0.47681	0.38447	0.44511	0.42828	0.46232	0.41704	0.5363	0.47132	0.51945	0.38259	0.41752	0.5439	0.49092	0.53894	0.49822	0.36519	0.3487	0.41553	0.54234	0.52676	0.42136	0.38857	0.52405	0.51106	0.5919	0.46911	0.67901	0.7697	0.67465	0.74285	0.66949	0.73033	0.74806	0.5419	0.56863
693.39	0.35787	0.41704	0.39071	0.41211	0.38922	0.44891	0.38699	0.47283	0.44881	0.48482	0.38167	0.43988	0.52569	0.46963	0.51654	0.49272	0.36422	0.32317	0.39971	0.50491	0.50009	0.39593	0.3701	0.51672	0.50019	0.52688	0.45611	0.66414	0.73394	0.65147	0.69345	0.61151	0.69208	0.71476	0.5111	0.55341
694.38	0.33271	0.37964	0.36027	0.42051	0.36169	0.42507	0.35574	0.44691	0.41109	0.43777	0.3496	0.44746	0.47905	0.45655	0.50191	0.47284	0.35608	0.2914	0.37524	0.48889	0.47558	0.37246	0.33819	0.50221	0.46414	0.47024	0.43306	0.64753	0.70637	0.60954	0.64545	0.58987	0.64861	0.68096	0.49849	0.53309
695.38	0.2877	0.33296	0.34302	0.39378	0.29965	0.41056	0.34801	0.36519	0.34374	0.40609	0.34177	0.40025	0.4707	0.42945	0.48405	0.43994	0.31972	0.27883	0.36231	0.43435	0.4241	0.36274	0.3289	0.4699	0.44555	0.45053	0.41331	0.59187	0.65021	0.57804	0.61679	0.55881	0.58986	0.64535	0.47702	0.49178
696.36	0.28311	0.31417	0.29191	0.32254	0.26907	0.33474	0.29547	0.32514	0.30522	0.34723	0.33202	0.36482	0.44891	0.41621	0.43747	0.41781	0.31074	0.25661	0.32037	0.39019	0.39771	0.33161	0.2888	0.43559	0.41101	0.40809	0.36976	0.52052	0.60031	0.51718	0.54678	0.51371	0.5656	0.58983	0.47375	0.47374
697.34	0.2424	0.31248	0.28879	0.28959	0.28093	0.30867	0.26016	0.27212	0.28395	0.3379	0.31256	0.35907	0.40711	0.39608	0.4325	0.39955	0.32967	0.26219	0.29213	0.36568	0.38228	0.30009	0.28522	0.39454	0.37819	0.40397	0.35457	0.47645	0.58312	0.4945	0.51289	0.45015	0.53632	0.55923	0.46161	0.44138
698.34	0.24853	0.31632	0.2424	0.30039	0.27363	0.2781	0.24788	0.25368	0.30591	0.30312	0.28866	0.31447	0.38534	0.37116	0.38904	0.40493	0.32902	0.23698	0.26592	0.33922	0.37952	0.28618	0.27753	0.37045	0.34708	0.38595	0.30899	0.4588	0.55261	0.46492	0.47373	0.42001	0.54537	0.52611	0.43985	0.4381
699.32	0.24252	0.29957	0.25506	0.2443	0.24053	0.27015	0.22374	0.23026	0.29543	0.29007	0.27091	0.29872	0.35418	0.31943	0.36986	0.39363	0.28594	0.22631	0.24391	0.29957	0.37014	0.24442	0.23469	0.3369	0.33479	0.3821	0.3041	0.42915	0.50168	0.44699	0.43092	0.37917	0.51938	0.48514	0.41206	0.39058
700.33	0.24107	0.27882	0.26607	0.21712	0.24808	0.25176	0.19768	0.23225	0.27396	0.26953	0.24595	0.28579	0.30955	0.28072	0.35641	0.38524	0.27958	0.20276	0.22875	0.27692	0.36999	0.20891	0.1934	0.31985	0.31356	0.31304	0.30641	0.40453	0.48798	0.41316	0.37895	0.34529	0.50954	0.44952	0.38354	0.35761
701.31	0.2162	0.25731	0.24747	0.26518	0.24414	0.30263	0.18787	0.22896	0.26692	0.26146	0.25832	0.24548	0.28303	0.23533	0.32668	0.39319	0.26084	0.21759	0.2228	0.27368	0.35809	0.19016	0.23228	0.26718	0.31008	0.27254	0.27978	0.42597	0.46828	0.42018	0.37802	0.31583	0.49005	0.40002	0.38174	0.31169
702.29	0.23583	0.24386	0.23147	0.27213	0.17273	0.27607	0.18244	0.24016	0.23958	0.21608	0.25011	0.23093	0.26635	0.22351	0.30921	0.41018	0.20399	0.19732	0.20035	0.26035	0.35885	0.15214	0.23578	0.26079	0.31467	0.22766	0.25255	0.43432	0.40171	0.4166	0.34862	0.32084	0.47442	0.34543	0.34004	0.27776
703.29	0.21879	0.2063	0.24486	0.20568	0.19718	0.25518	0.14141	0.22451	0.1956	0.20199	0.21686	0.21306	0.24775	0.18781	0.30808	0.37037	0.18368	0.18156	0.16875	0.23889	0.31143	0.13988	0.21976	0.27631	0.3009	0.19393	0.27052	0.38093	0.37709	0.35878	0.27649	0.25952	0.41992	0.30533	0.30877	0.25616
704.27	0.19715	0.19286	0.21642	0.20302	0.21628	0.26851	0.1663	0.18939	0.13923	0.1885	0.22735	0.19242	0.23151	0.16304	0.28597	0.36361	0.17671	0.18481	0.16303	0.22188	0.26445	0.13665	0.24286	0.25598	0.30097	0.15047	0.25215	0.37883	0.34217	0.32771	0.25174	0.2337	0.37532	0.26416	0.27809	0.24655
705.27	0.19416	0.16762	0.18422	0.20715	0.21009	0.2598	0.19798	0.1859	0.15827	0.1869	0.26571	0.18607	0.19575	0.15296	0.25043	0.35783	0.1525	0.17125	0.15133	0.21635	0.24707	0.12467	0.25773	0.25599	0.30171	0.15717	0.22045	0.36998	0.31415	0.31972	0.23689	0.21232	0.36198	0.2082	0.28151	0.23885
706.25	0.15039	0.13813	0.15156	0.17275	0.19035	0.22877	0.19213	0.2031	0.12397	0.18649	0.27819	0.20771	0.18184	0.13327	0.24875	0.32308	0.1409	0.14607	0.13814	0.20556	0.23057	0.11442	0.21443	0.26617	0.28975	0.13	0.2017	0.32425	0.28528	0.284	0.18988	0.1962	0.33013	0.18979	0.25847	0.23391
707.23	0.11914	0.1227	0.1142	0.11937	0.20258	0.18957	0.15479	0.1645	0.10043	0.17973	0.30156	0.22407	0.18444	0.11172	0.23059	0.27338	0.17071	0.11948	0.11847	0.17828	0.19695	0.14667	0.21133	0.25878	0.28002	0.13163	0.16653	0.28596	0.28224	0.23566	0.14451	0.15302	0.28239	0.17013	0.2591	0.24301
708.23	0.12653	0.10754	0.087909	0.15269	0.15449	0.17158	0.16592	0.18353	0.072677	0.19297	0.32077	0.21361	0.16532	0.088926	0.19431	0.26479	0.16743	0.11154	0.14087	0.18694	0.19056	0.14249	0.22606	0.20855	0.2784	0.13257	0.13096	0.29939	0.26373	0.23631	0.18076	0.18062	0.26268	0.12817	0.25257	0.22018
709.21	0.12897	0.092638	0.075265	0.13942	0.13581	0.15162	0.17319	0.20376	0.080523	0.18452	0.2924	0.21185	0.13208	0.080623	0.20759	0.22935	0.18056	0.12478	0.13426	0.19409	0.22041	0.15205	0.19412	0.20978	0.27284	0.13098	0.12335	0.25849	0.25835	0.23474	0.17911	0.16268	0.24985	0.11644	0.22752	0.2131
710.21	0.10693	0.1099	0.082619	0.12851	0.10564	0.11669	0.11724	0.16582	0.066936	0.14021	0.2621	0.20508	0.1409	0.088692	0.23149	0.20409	0.17374	0.11958	0.10898	0.15434	0.21235	0.1327	0.18132	0.20111	0.26926	0.12941	0.12746	0.26561	0.21944	0.22177	0.1453	0.15736	0.21185	0.087172	0.17903	0.19221
711.19	0.15138	0.14299	0.12361	0.12984	0.12941	0.078955	0.13956	0.13528	0.092337	0.13789	0.25743	0.20617	0.14144	0.10873	0.24441	0.22859	0.18565	0.10921	0.12042	0.15582	0.2266	0.14747	0.17223	0.20464	0.27779	0.1766	0.14801	0.28125	0.22227	0.19474	0.14944	0.15814	0.21036	0.091975	0.17674	0.19526
712.17	0.14837	0.13364	0.15167	0.13665	0.12098	0.076275	0.18151	0.17005	0.1076	0.16164	0.23971	0.18631	0.12215	0.093579	0.24614	0.22489	0.16916	0.11606	0.14957	0.17297	0.24901	0.15112	0.16274	0.18451	0.27647	0.16809	0.16323	0.25021	0.20383	0.18182	0.15751	0.17155	0.21292	0.079053	0.15348	0.18484
713.17	0.13376	0.12705	0.15199	0.13254	0.12202	0.095366	0.1772	0.16377	0.13473	0.15097	0.24732	0.17261	0.13252	0.10799	0.2595	0.21966	0.16239	0.112	0.13252	0.14894	0.27035	0.16208	0.15238	0.1601	0.27641	0.14681	0.15998	0.22985	0.19356	0.17584	0.13318	0.17048	0.2161	0.087566	0.13741	0.16436
714.15	0.1381	0.13579	0.17138	0.11751	0.12486	0.07406	0.15424	0.18056	0.13507	0.14871	0.25804	0.1542	0.14464	0.13208	0.24557	0.2254	0.1571	0.070707	0.13568	0.14742	0.25295	0.14884	0.1603	0.13686	0.26059	0.15249	0.16804	0.2141	0.18396	0.1444	0.14429	0.17468	0.20803	0.086965	0.13899	0.15364
715.13	0.16971	0.13073	0.17266	0.11941	0.15277	0.10986	0.18243	0.23223	0.14786	0.16327	0.26543	0.13414	0.16464	0.11049	0.22311	0.22214	0.17108	0.0839	0.15121	0.18647	0.27906	0.16693	0.16499	0.13259	0.25838	0.17002	0.16133	0.16846	0.19825	0.14766	0.15978	0.16883	0.20341	0.081815	0.15081	0.14774
716.13	0.17607	0.12139	0.16971	0.145	0.15332	0.13492	0.17936	0.25495	0.13271	0.15208	0.23886	0.11241	0.14858	0.10233	0.1978	0.20891	0.17068	0.085103	0.14806	0.19094	0.27132	0.15523	0.15731	0.11208	0.24091	0.17432	0.13141	0.15577	0.19577	0.15134	0.17229	0.16761	0.18026	0.065154	0.11854	0.12186
717.11	0.19043	0.10629	0.15291	0.16385	0.1406	0.15576	0.15135	0.27505	0.14046	0.13803	0.21066	0.087921	0.13672	0.11432	0.17639	0.21376	0.18453	0.10174	0.14227	0.18598	0.23855	0.138	0.13381	0.10357	0.22353	0.15287	0.15102	0.17255	0.18966	0.16342	0.17472	0.19581	0.16782	0.0564	0.12114	0.097723
718.08	0.19486	0.1422	0.17279	0.17594	0.1197	0.17944	0.17957	0.24909	0.14993	0.13297	0.17385	0.09366	0.11372	0.10558	0.16663	0.21536	0.17446	0.12933	0.16586	0.17312	0.24415	0.11757	0.11554	0.11019	0.20527	0.16766	0.14886	0.17036	0.19152	0.17307	0.19211	0.1558	0.15884	0.0409	0.13171	0.094801
719.09	0.17694	0.13666	0.16541	0.19116	0.13435	0.20087	0.18648	0.19775	0.17834	0.13112	0.18577	0.071737	0.11241	0.08303	0.15627	0.19567	0.16748	0.1281	0.1803	0.12526	0.26348	0.11775	0.13856	0.11547	0.19615	0.17711	0.13686	0.16796	0.17533	0.18234	0.18194	0.14393	0.16942	0.027807	0.1493	0.077376
720.06	0.17392	0.15097	0.16744	0.19754	0.13827	0.21327	0.17426	0.17596	0.14748	0.15852	0.16041	0.083676	0.081374	0.098855	0.15327	0.19788	0.15728	0.1276	0.15587	0.096804	0.24104	0.1364	0.1275	0.11334	0.17825	0.14618	0.1298	0.17145	0.15657	0.1904	0.15501	0.15686	0.15	0.044209	0.13171	0.075869
721.06	0.157	0.17308	0.1723	0.17607	0.12507	0.2271	0.16471	0.1601	0.15221	0.16568	0.15316	0.065433	0.071033	0.097301	0.15641	0.16133	0.14691	0.13053	0.13947	0.078292	0.24519	0.12676	0.13209	0.12092	0.16073	0.14638	0.13713	0.15707	0.13503	0.20399	0.132	0.14147	0.14854	0.036293	0.12778	0.067037
722.04	0.16163	0.20825	0.17576	0.15827	0.14307	0.2155	0.16802	0.12594	0.15612	0.14276	0.14148	0.049451	0.063448	0.11358	0.15162	0.13248	0.12596	0.10266	0.12876	0.080073	0.27893	0.098715	0.12455	0.1213	0.12622	0.18373	0.096406	0.1357	0.13737	0.16578	0.12718	0.10279	0.14447	0.034992	0.11232	0.051391
723.02	0.16948	0.18641	0.17029	0.13318	0.16644	0.183	0.14855	0.13316	0.10781	0.13404	0.12843	0.058102	0.059103	0.11626	0.17294	0.11594	0.12355	0.071768	0.10672	0.084962	0.28269	0.092774	0.13201	0.15757	0.10696	0.1735	0.085888	0.1257	0.115	0.1482	0.11938	0.13068	0.12572	0.04415	0.09783	0.083794
724.02	0.18616	0.19847	0.15871	0.15287	0.1663	0.18272	0.13733	0.14126	0.07166	0.12243	0.12095	0.068157	0.073182	0.13885	0.17408	0.12628	0.12637	0.094636	0.078682	0.098018	0.26223	0.096711	0.13122	0.16294	0.083293	0.16303	0.070238	0.13206	0.14597	0.1496	0.10953	0.12751	0.088436	0.045818	0.09149	0.089377
724.99	0.19338	0.19045	0.1335	0.12129	0.1401	0.16465	0.15544	0.14319	0.088334	0.085964	0.11795	0.07741	0.085446	0.13234	0.17077	0.11687	0.12796	0.084742	0.10807	0.1078	0.27074	0.056937	0.12721	0.1636	0.051832	0.16559	0.051527	0.11552	0.12943	0.12002	0.15326	0.11597	0.090684	0.050084	0.08594	0.094651
725.97	0.19908	0.18947	0.11253	0.13085	0.12668	0.17232	0.16944	0.14898	0.091475	0.061959	0.13947	0.093675	0.10825	0.14429	0.16136	0.12208	0.12884	0.08723	0.11895	0.12466	0.24647	0.047849	0.16014	0.16044	0.051911	0.15539	0.051929	0.087638	0.11355	0.10106	0.18713	0.13173	0.068163	0.05419	0.10501	0.089692
726.97	0.21547	0.19778	0.13694	0.15994	0.11557	0.20542	0.18368	0.1598	0.066391	0.09122	0.15821	0.12337	0.11993	0.15835	0.17825	0.13362	0.11876	0.10424	0.1285	0.12061	0.23871	0.069222	0.16787	0.16541	0.054757	0.12591	0.058494	0.094018	0.10433	0.12559	0.19388	0.12673	0.077495	0.068378	0.097413	0.09876
727.95	0.24163	0.20308	0.1569	0.13386	0.12365	0.23204	0.20352	0.16178	0.08143	0.090119	0.17336	0.11646	0.13853	0.16153	0.17234	0.10334	0.12418	0.1159	0.14124	0.12871	0.22476	0.076046	0.1485	0.13183	0.049413	0.12897	0.075965	0.071827	0.13214	0.13259	0.1956	0.11775	0.082827	0.056792	0.077731	0.083761
728.92	0.27098	0.22171	0.17711	0.12106	0.1371	0.2273	0.19913	0.16466	0.10411	0.10959	0.16292	0.11936	0.12922	0.17332	0.17623	0.090925	0.13628	0.099096	0.14983	0.15379	0.24618	0.081605	0.13543	0.11835	0.053538	0.11787	0.087283	0.081284	0.13372	0.13308	0.20998	0.12371	0.11095	0.060055	0.059962	0.081944
729.92	0.2931	0.23857	0.19026	0.1455	0.16692	0.21833	0.21291	0.16489	0.11748	0.13514	0.19229	0.089828	0.15041	0.19539	0.18706	0.080439	0.15449	0.089285	0.14241	0.17425	0.25368	0.12106	0.13736	0.10803	0.066089	0.12858	0.10764	0.092049	0.16648	0.13419	0.20391	0.13953	0.12397	0.079802	0.066806	0.059116
730.9	0.31483	0.2444	0.19072	0.14495	0.16505	0.22039	0.21023	0.14978	0.11253	0.16766	0.20331	0.102	0.15753	0.20218	0.19996	0.097818	0.16212	0.08595	0.14185	0.16898	0.26398	0.14231	0.13997	0.13631	0.065109	0.13259	0.12206	0.12181	0.18809	0.14349	0.16706	0.13523	0.1479	0.11093	0.077088	0.073577
731.87	0.33027	0.26731	0.20248	0.16498	0.20639	0.19392	0.22331	0.17782	0.13752	0.17879	0.21909	0.11642	0.1723	0.21716	0.22367	0.13134	0.1784	0.072061	0.15399	0.20096	0.27109	0.12349	0.1654	0.15942	0.086502	0.16168	0.14121	0.16642	0.21229	0.132	0.19023	0.15131	0.12751	0.11152	0.096474	0.087203
732.87	0.31464	0.2779	0.18484	0.18059	0.19788	0.17933	0.21603	0.2286	0.16196	0.18789	0.22178	0.14427	0.17016	0.24096	0.23475	0.15085	0.18281	0.08398	0.15044	0.21951	0.28162	0.12826	0.1589	0.19065	0.083962	0.18241	0.14948	0.15451	0.21046	0.11787	0.17041	0.15648	0.1291	0.14323	0.10716	0.072982
733.85	0.31684	0.29001	0.18743	0.19725	0.19654	0.21986	0.25045	0.25784	0.1836	0.18023	0.23647	0.17803	0.19896	0.26289	0.25706	0.17557	0.18275	0.11922	0.16277	0.23127	0.29025	0.12191	0.17111	0.23657	0.088518	0.23961	0.16619	0.16269	0.20435	0.12335	0.16672	0.15033	0.12043	0.15429	0.13908	0.084086
734.83	0.30382	0.26143	0.20297	0.20924	0.1993	0.22648	0.26015	0.27883	0.16686	0.18879	0.22584	0.21376	0.19834	0.24039	0.24637	0.18533	0.17245	0.12902	0.17345	0.2382	0.2719	0.12974	0.17987	0.25656	0.079636	0.21927	0.1601	0.17263	0.19438	0.12293	0.16901	0.1505	0.10372	0.13481	0.15189	0.10017
735.82	0.29112	0.24993	0.20275	0.21602	0.25064	0.23594	0.27373	0.29686	0.20659	0.18405	0.21466	0.2095	0.19125	0.26401	0.25973	0.17877	0.18105	0.13615	0.18346	0.24778	0.29019	0.12664	0.15431	0.23707	0.073997	0.22307	0.1343	0.16161	0.21862	0.12619	0.1874	0.1511	0.10979	0.12046	0.14447	0.099163
736.8	0.27412	0.24296	0.20137	0.21266	0.21915	0.27508	0.28975	0.28007	0.21162	0.17035	0.2383	0.2036	0.21741	0.25622	0.25171	0.15131	0.18337	0.16373	0.1683	0.23294	0.31471	0.14823	0.13181	0.23295	0.071734	0.22085	0.14138	0.13009	0.19727	0.13846	0.18421	0.15004	0.12577	0.12536	0.15903	0.088107
737.77	0.27412	0.25207	0.21269	0.22388	0.23165	0.27806	0.31255	0.2624	0.22712	0.19401	0.24888	0.1924	0.24075	0.26081	0.27164	0.16322	0.18229	0.158	0.17283	0.22474	0.32039	0.1559	0.17058	0.22817	0.088336	0.22003	0.11827	0.16274	0.16862	0.14789	0.19781	0.13745	0.13592	0.11875	0.18912	0.10083
738.77	0.28882	0.25037	0.26093	0.24604	0.23494	0.23441	0.30773	0.26186	0.23669	0.21015	0.26029	0.17868	0.23418	0.25911	0.27403	0.17705	0.19956	0.13167	0.16086	0.22469	0.31471	0.16958	0.17829	0.21435	0.10816	0.18415	0.12782	0.15566	0.16471	0.14528	0.18591	0.14502	0.13559	0.11672	0.18629	0.10056
739.75	0.29046	0.29288	0.30258	0.24322	0.2298	0.24673	0.30534	0.28881	0.26124	0.1988	0.24916	0.18371	0.23672	0.29138	0.32639	0.20664	0.20227	0.13635	0.1594	0.23435	0.35597	0.14124	0.17798	0.21973	0.13797	0.22257	0.17333	0.15973	0.15113	0.15555	0.15999	0.14042	0.14515	0.11893	0.19332	0.10408
740.72	0.29976	0.30903	0.31745	0.24171	0.22749	0.24945	0.31313	0.29451	0.2477	0.228	0.25671	0.19716	0.26079	0.28573	0.3176	0.22492	0.21688	0.14589	0.16832	0.24052	0.35376	0.16055	0.18855	0.25649	0.14284	0.22456	0.18968	0.17275	0.15026	0.16646	0.18168	0.12493	0.11645	0.13306	0.18637	0.11685
741.7	0.30724	0.3204	0.31491	0.23655	0.25585	0.25811	0.30421	0.32384	0.25336	0.25778	0.2381	0.21062	0.24108	0.27295	0.32839	0.25204	0.22699	0.11798	0.17973	0.25176	0.33525	0.18436	0.20151	0.26211	0.15232	0.22189	0.19227	0.19951	0.17412	0.16288	0.1574	0.13192	0.11677	0.14189	0.19116	0.1322
742.69	0.31137	0.33479	0.34506	0.24286	0.26888	0.27272	0.32169	0.32837	0.26751	0.27658	0.2632	0.20367	0.24312	0.26941	0.33247	0.26208	0.24341	0.1313	0.17814	0.26236	0.36111	0.20089	0.21122	0.2718	0.17357	0.21621	0.22588	0.20272	0.18896	0.16422	0.15727	0.145	0.12497	0.15622	0.1846	0.11269
743.67	0.28146	0.34466	0.31619	0.21742	0.26403	0.2944	0.32514	0.33499	0.27123	0.3281	0.26439	0.19843	0.25587	0.2659	0.33371	0.25813	0.22244	0.14679	0.18609	0.25053	0.38292	0.23011	0.23334	0.29077	0.17441	0.23795	0.21309	0.20397	0.17478	0.16477	0.16704	0.12871	0.13863	0.17773	0.17695	0.12449
744.64	0.28776	0.35931	0.30145	0.22921	0.26761	0.31129	0.33368	0.3174	0.29897	0.37906	0.26197	0.1767	0.27039	0.26658	0.31437	0.26053	0.238	0.16391	0.18236	0.23408	0.38546	0.28143	0.22637	0.30388	0.18323	0.22788	0.19681	0.21941	0.18277	0.16941	0.18442	0.13154	0.15997	0.2106	0.16627	0.14434
745.64	0.27176	0.33124	0.31256	0.20508	0.26583	0.2968	0.325	0.33141	0.29453	0.37416	0.25927	0.16755	0.26682	0.2614	0.34335	0.2445	0.23124	0.16096	0.16696	0.21609	0.39378	0.28451	0.22809	0.26735	0.19675	0.20318	0.23435	0.20125	0.16473	0.15019	0.13812	0.12787	0.18333	0.19809	0.17358	0.13019
746.61	0.26757	0.31801	0.31945	0.20933	0.29755	0.28827	0.32919	0.32536	0.29406	0.39041	0.27998	0.1534	0.26587	0.2598	0.37418	0.24269	0.2488	0.18222	0.15541	0.19219	0.42633	0.2964	0.23982	0.27687	0.19593	0.2038	0.23883	0.17262	0.17682	0.14752	0.15299	0.10364	0.20994	0.19915	0.18111	0.13059
747.59	0.26799	0.30302	0.29884	0.21255	0.30499	0.28031	0.30599	0.32286	0.30489	0.3974	0.25671	0.16807	0.25802	0.26052	0.36038	0.24492	0.23471	0.17143	0.16055	0.21919	0.42589	0.29909	0.23527	0.27151	0.16017	0.18515	0.2351	0.18109	0.19687	0.13119	0.155	0.12604	0.21721	0.21285	0.18752	0.14878
748.58	0.27294	0.29756	0.31161	0.21525	0.32419	0.32322	0.3121	0.32006	0.30105	0.36648	0.256	0.19699	0.27576	0.25096	0.35881	0.24716	0.24759	0.17998	0.16219	0.22945	0.42995	0.29449	0.20118	0.2605	0.16053	0.17438	0.2478	0.18476	0.2294	0.14853	0.15977	0.13227	0.21985	0.21832	0.19847	0.14048
749.56	0.27402	0.27	0.29687	0.22212	0.35489	0.32883	0.32743	0.32673	0.28621	0.36567	0.27812	0.2318	0.26461	0.23973	0.34848	0.24499	0.23063	0.176	0.17502	0.24193	0.43337	0.28626	0.21618	0.26845	0.1556	0.1743	0.21594	0.16749	0.25097	0.14753	0.18293	0.1297	0.21565	0.21978	0.21833	0.12314
750.53	0.27925	0.30651	0.30754	0.22743	0.36669	0.34265	0.37305	0.35852	0.26489	0.37414	0.26602	0.25181	0.25317	0.25033	0.32716	0.2582	0.23347	0.16667	0.19871	0.25664	0.45159	0.295	0.20884	0.27552	0.14423	0.19536	0.18306	0.16091	0.27621	0.15695	0.24083	0.1473	0.23122	0.24616	0.21966	0.13044
751.51	0.27061	0.31562	0.30998	0.22442	0.31995	0.37964	0.36608	0.35131	0.28508	0.38782	0.24306	0.26511	0.26871	0.27182	0.29218	0.22014	0.20825	0.16701	0.20272	0.27422	0.45889	0.29559	0.1826	0.26611	0.14072	0.199	0.16969	0.15739	0.24187	0.16352	0.20747	0.16218	0.22019	0.25772	0.20472	0.12236
752.5	0.25684	0.32398	0.30324	0.25733	0.28727	0.39403	0.39013	0.35948	0.28015	0.37749	0.26104	0.25995	0.28325	0.26104	0.29737	0.2418	0.19437	0.17507	0.19938	0.25326	0.46832	0.30799	0.1746	0.25422	0.17029	0.20868	0.1516	0.17483	0.20647	0.19541	0.21573	0.13129	0.24021	0.25081	0.19756	0.11925
753.48	0.25356	0.32683	0.29417	0.27386	0.29499	0.3505	0.37421	0.39542	0.29897	0.35965	0.27848	0.26909	0.27082	0.28403	0.2985	0.23468	0.18104	0.14803	0.18105	0.27286	0.4615	0.28846	0.19487	0.27372	0.16808	0.22255	0.14133	0.17394	0.18979	0.17345	0.19826	0.16636	0.25683	0.24026	0.19117	0.12557
754.45	0.23199	0.31635	0.2978	0.2857	0.28917	0.33891	0.39488	0.40273	0.28363	0.30245	0.25139	0.2788	0.27073	0.2848	0.32206	0.22585	0.18626	0.14876	0.18092	0.28102	0.44461	0.27045	0.18061	0.27494	0.1736	0.22295	0.16208	0.19466	0.19463	0.16681	0.19023	0.17456	0.25129	0.22112	0.17609	0.14659
755.44	0.26153	0.30512	0.29718	0.34622	0.29254	0.36039	0.39543	0.40028	0.31939	0.30025	0.28164	0.30779	0.28058	0.27048	0.33297	0.24849	0.16323	0.17333	0.18211	0.3013	0.45235	0.26552	0.20218	0.30526	0.19731	0.24238	0.16742	0.24003	0.18247	0.18526	0.19805	0.1836	0.24917	0.19997	0.17066	0.17446
756.42	0.28037	0.29338	0.30222	0.35	0.32967	0.37706	0.42408	0.43594	0.31083	0.29834	0.2771	0.33819	0.29093	0.27377	0.35327	0.2819	0.1697	0.18823	0.17831	0.31917	0.43824	0.26253	0.25199	0.32408	0.22404	0.23279	0.17502	0.26118	0.21893	0.21761	0.23025	0.19454	0.25129	0.19421	0.17793	0.20029
757.39	0.31026	0.31782	0.31902	0.32879	0.36706	0.39912	0.44523	0.46482	0.29637	0.29703	0.26591	0.33925	0.28444	0.28902	0.36544	0.25772	0.19113	0.20369	0.19421	0.33067	0.43808	0.26428	0.26794	0.34765	0.24312	0.23993	0.19229	0.23041	0.25111	0.21488	0.2604	0.23258	0.23571	0.19927	0.17859	0.22358
758.36	0.31726	0.35356	0.33323	0.35574	0.34897	0.4435	0.5015	0.47745	0.29799	0.32813	0.2213	0.31625	0.30084	0.2743	0.39452	0.27636	0.20122	0.24225	0.23012	0.31707	0.45248	0.28382	0.25304	0.33173	0.26196	0.22942	0.18778	0.26227	0.26693	0.2548	0.30227	0.22674	0.24007	0.19756	0.16241	0.22568
759.36	0.33146	0.35815	0.31405	0.35145	0.34367	0.44635	0.50035	0.51756	0.32419	0.38066	0.2282	0.31899	0.3041	0.29039	0.38527	0.28214	0.2007	0.24822	0.2265	0.32902	0.46559	0.30446	0.28984	0.32755	0.26021	0.22331	0.16336	0.26423	0.26555	0.27106	0.30713	0.2247	0.25472	0.20464	0.16062	0.2283
760.33	0.30322	0.367	0.31486	0.32843	0.33505	0.44976	0.48417	0.52695	0.32499	0.39123	0.20671	0.3125	0.30437	0.32452	0.40254	0.26296	0.22411	0.24362	0.22105	0.31764	0.45364	0.31695	0.30493	0.31073	0.27139	0.20629	0.17344	0.24284	0.27192	0.25775	0.28488	0.22791	0.26213	0.21412	0.18685	0.23247
761.3	0.29083	0.40676	0.32461	0.34394	0.35072	0.42973	0.48981	0.49825	0.34698	0.37894	0.21113	0.29849	0.30179	0.34755	0.39495	0.263	0.23729	0.23725	0.23664	0.30298	0.45992	0.31424	0.29158	0.32191	0.28049	0.23827	0.18456	0.259	0.27401	0.23486	0.29254	0.23009	0.28547	0.23424	0.18112	0.2259
762.27	0.2878	0.38245	0.32143	0.36023	0.34237	0.41817	0.4809	0.48136	0.33734	0.36897	0.23921	0.30768	0.30794	0.34857	0.39245	0.28147	0.22383	0.24717	0.23437	0.30373	0.43769	0.32096	0.3108	0.3157	0.26934	0.24493	0.17863	0.28889	0.28383	0.25993	0.27329	0.20875	0.27577	0.24172	0.18939	0.21814
763.27	0.29789	0.37346	0.3253	0.34918	0.37465	0.3939	0.46884	0.43848	0.32856	0.337	0.24196	0.3426	0.29999	0.376	0.38485	0.27633	0.22639	0.23417	0.22894	0.30626	0.43882	0.3277	0.32655	0.32935	0.25916	0.25832	0.18892	0.27144	0.29044	0.23624	0.28163	0.21031	0.28662	0.2516	0.20827	0.21756
764.24	0.30585	0.41421	0.36138	0.35897	0.40132	0.41966	0.42891	0.40594	0.3212	0.32414	0.27507	0.3518	0.30372	0.38583	0.41253	0.27388	0.24011	0.23425	0.224	0.28655	0.43074	0.33573	0.32472	0.33127	0.26188	0.29028	0.22674	0.26883	0.29532	0.23725	0.2663	0.20851	0.28499	0.2624	0.23435	0.22537
765.21	0.32793	0.42457	0.36926	0.36069	0.41547	0.43214	0.43526	0.40975	0.33334	0.30696	0.272	0.34452	0.30265	0.36549	0.41148	0.26223	0.2533	0.23704	0.2296	0.30035	0.44174	0.31419	0.30379	0.34674	0.25545	0.29323	0.21117	0.24572	0.31721	0.26134	0.27421	0.22333	0.28318	0.26243	0.20897	0.21936
766.18	0.33667	0.41407	0.32399	0.37308	0.39562	0.42767	0.42997	0.42773	0.31611	0.32566	0.29258	0.33136	0.28124	0.3749	0.41613	0.25191	0.22745	0.24233	0.23185	0.3093	0.43645	0.32288	0.30566	0.32452	0.24532	0.3036	0.20114	0.23787	0.30598	0.27625	0.26027	0.22407	0.26806	0.26592	0.21065	0.21368
767.18	0.3494	0.40707	0.32951	0.35814	0.39059	0.42461	0.41596	0.45014	0.34773	0.33828	0.27921	0.35483	0.27917	0.37552	0.4218	0.22778	0.2338	0.24046	0.21925	0.31671	0.45729	0.30113	0.28754	0.33523	0.25382	0.31257	0.20282	0.20995	0.29969	0.25382	0.24266	0.25295	0.28257	0.26925	0.2095	0.22426
768.15	0.34051	0.39556	0.31222	0.34893	0.37381	0.42155	0.41357	0.49382	0.3723	0.35554	0.32152	0.37188	0.28032	0.36418	0.42196	0.23015	0.23728	0.25203	0.22067	0.33207	0.476	0.28153	0.28094	0.34121	0.25342	0.32316	0.20922	0.21215	0.30266	0.25732	0.23471	0.25707	0.2844	0.26141	0.22142	0.23125
769.12	0.34768	0.37023	0.30058	0.34025	0.38311	0.40014	0.45214	0.52008	0.36498	0.33982	0.32098	0.37077	0.28848	0.33652	0.39279	0.24405	0.24346	0.25788	0.23229	0.3437	0.48101	0.26023	0.26893	0.34563	0.24533	0.31055	0.20208	0.21872	0.30779	0.28349	0.25574	0.26519	0.2808	0.25452	0.21046	0.22938
770.09	0.33392	0.35821	0.28752	0.34067	0.37809	0.36826	0.45653	0.50528	0.33704	0.3484	0.34298	0.37104	0.30478	0.34573	0.38705	0.27061	0.22464	0.23971	0.22437	0.35091	0.48964	0.26617	0.2669	0.35025	0.25044	0.31231	0.21998	0.26346	0.30604	0.2719	0.2386	0.25252	0.29654	0.27599	0.2309	0.22853
771.09	0.32575	0.3811	0.33325	0.30725	0.35825	0.34854	0.45703	0.48073	0.32436	0.34917	0.3196	0.4032	0.31139	0.3235	0.40332	0.27836	0.23046	0.23356	0.22997	0.33501	0.46657	0.25774	0.25662	0.35194	0.24143	0.32219	0.25535	0.2434	0.30644	0.254	0.25503	0.24259	0.28548	0.27678	0.2207	0.23692
772.06	0.31317	0.39519	0.32701	0.31652	0.37956	0.35397	0.46117	0.46386	0.29812	0.32678	0.35024	0.37719	0.30168	0.32308	0.39391	0.29226	0.24078	0.23331	0.23741	0.32	0.46556	0.23302	0.26001	0.3446	0.22416	0.31977	0.25785	0.26721	0.30856	0.26733	0.27169	0.227	0.28209	0.25013	0.23358	0.22241
773.03	0.32326	0.37663	0.32455	0.32269	0.38376	0.35009	0.44084	0.44346	0.27078	0.35709	0.36391	0.34225	0.29134	0.30548	0.38839	0.30233	0.23258	0.23094	0.21549	0.30632	0.43349	0.24843	0.27863	0.33164	0.23004	0.29971	0.25852	0.27465	0.29843	0.28883	0.24492	0.23578	0.2767	0.28096	0.24347	0.21955
774	0.33348	0.36911	0.31549	0.31218	0.35497	0.33207	0.40935	0.42747	0.29481	0.39463	0.36922	0.33833	0.28449	0.32245	0.39427	0.28704	0.22149	0.22926	0.20658	0.29881	0.43656	0.25782	0.27031	0.30331	0.23496	0.29309	0.2639	0.26027	0.30636	0.24422	0.23216	0.24266	0.27614	0.29148	0.24066	0.21669
774.99	0.33316	0.36661	0.32171	0.29985	0.35507	0.33016	0.39772	0.42271	0.32788	0.3653	0.36674	0.36295	0.27514	0.31175	0.39139	0.26332	0.22552	0.25501	0.21719	0.28007	0.42869	0.24877	0.27458	0.27995	0.22891	0.28764	0.2473	0.24523	0.29925	0.25369	0.23343	0.24745	0.26691	0.27729	0.2282	0.22186
775.96	0.34989	0.32441	0.31688	0.28309	0.36692	0.34635	0.37421	0.44365	0.34683	0.34321	0.35953	0.33946	0.28785	0.2912	0.39747	0.24784	0.24753	0.26445	0.20761	0.29218	0.43775	0.26954	0.26625	0.27463	0.22274	0.25269	0.23296	0.2603	0.3231	0.28113	0.21493	0.24784	0.28188	0.27994	0.23108	0.23251
776.93	0.33822	0.32644	0.30453	0.27962	0.32587	0.34162	0.37131	0.43447	0.34153	0.35818	0.3398	0.32913	0.29801	0.28848	0.3946	0.25082	0.23646	0.261	0.22191	0.3032	0.40075	0.30619	0.25664	0.26437	0.22392	0.24189	0.21596	0.26622	0.32589	0.26593	0.23713	0.2474	0.27308	0.30531	0.21921	0.24044
777.9	0.31307	0.32518	0.30699	0.26937	0.29939	0.37816	0.38026	0.42852	0.33197	0.34941	0.34651	0.31962	0.30314	0.27925	0.38498	0.25224	0.22321	0.276	0.25321	0.30959	0.38345	0.30509	0.23637	0.2622	0.23048	0.21993	0.20224	0.26754	0.3134	0.24808	0.2669	0.23331	0.26024	0.29406	0.21983	0.24854
778.89	0.30384	0.3209	0.31203	0.25209	0.27443	0.41328	0.39986	0.41697	0.3083	0.33397	0.33987	0.3048	0.28762	0.26561	0.39799	0.24138	0.21392	0.28419	0.27767	0.32171	0.36935	0.29306	0.24585	0.27221	0.22367	0.22676	0.19816	0.25076	0.2979	0.28349	0.26886	0.23791	0.25828	0.28978	0.2248	0.24469
779.86	0.32745	0.3337	0.30955	0.24549	0.25766	0.41901	0.40395	0.41043	0.29903	0.37932	0.358	0.28551	0.2932	0.25156	0.41793	0.25931	0.20966	0.27715	0.27994	0.32238	0.37947	0.31685	0.27835	0.30883	0.22849	0.23636	0.20518	0.26452	0.29767	0.27851	0.28462	0.22572	0.26983	0.29044	0.2436	0.25024
780.83	0.31281	0.31711	0.30495	0.25138	0.24933	0.41627	0.43687	0.41128	0.28978	0.37606	0.39284	0.26399	0.29502	0.2656	0.39527	0.2715	0.19192	0.28374	0.30758	0.33497	0.3986	0.27933	0.30891	0.34186	0.24666	0.2469	0.19989	0.25975	0.29595	0.26252	0.32383	0.27653	0.23545	0.2675	0.27168	0.24555
781.8	0.28621	0.32261	0.28648	0.23462	0.28625	0.3895	0.44652	0.41389	0.28672	0.37915	0.3862	0.25812	0.27528	0.27334	0.39849	0.27408	0.23084	0.27186	0.31819	0.33609	0.42178	0.26452	0.32881	0.34689	0.26751	0.24535	0.21923	0.24383	0.30325	0.24204	0.30327	0.2866	0.23471	0.26652	0.25793	0.23453
782.8	0.3124	0.33991	0.26423	0.23452	0.28583	0.36018	0.46755	0.43363	0.28564	0.37152	0.36508	0.26399	0.27196	0.29261	0.39049	0.26744	0.24907	0.26303	0.3353	0.34932	0.43468	0.24028	0.3524	0.34965	0.25934	0.26956	0.21741	0.24712	0.29808	0.24095	0.325	0.30129	0.2245	0.25639	0.25969	0.22882
783.77	0.29292	0.34314	0.25681	0.23598	0.29616	0.30967	0.45538	0.43595	0.31591	0.34508	0.35815	0.26315	0.26916	0.28944	0.36292	0.28191	0.25398	0.25402	0.33223	0.36675	0.47156	0.24521	0.3547	0.38107	0.26124	0.25685	0.21477	0.27921	0.30302	0.21763	0.33179	0.29877	0.25924	0.25194	0.26411	0.2337
784.73	0.27205	0.3029	0.26419	0.23562	0.28373	0.31653	0.45773	0.43914	0.33827	0.35135	0.34483	0.25782	0.25746	0.29319	0.37021	0.27066	0.26627	0.28478	0.34366	0.37272	0.47459	0.25207	0.32269	0.37457	0.25889	0.23484	0.24437	0.25631	0.30838	0.23226	0.33444	0.3099	0.25871	0.26964	0.25358	0.21945
785.7	0.28903	0.33199	0.23724	0.22666	0.27002	0.33102	0.4453	0.43494	0.33493	0.36166	0.33401	0.26396	0.23638	0.29798	0.3677	0.27726	0.28538	0.28759	0.3511	0.36791	0.47718	0.2748	0.31695	0.3613	0.24781	0.24231	0.21502	0.25523	0.29009	0.24118	0.3387	0.2887	0.2876	0.28807	0.23548	0.21597
786.67	0.33438	0.31787	0.24226	0.25415	0.24558	0.34523	0.41856	0.43281	0.36265	0.35114	0.34407	0.31009	0.23739	0.28935	0.35867	0.29826	0.26852	0.29757	0.34568	0.38292	0.5012	0.29775	0.33858	0.40081	0.23451	0.23421	0.19491	0.27771	0.2875	0.28255	0.34273	0.28388	0.30521	0.29112	0.27019	0.25437
787.66	0.33835	0.27761	0.24188	0.23712	0.25283	0.35181	0.40587	0.43156	0.38812	0.30529	0.34466	0.33105	0.23993	0.27422	0.38714	0.29852	0.28115	0.29643	0.34459	0.37942	0.51642	0.31898	0.37019	0.41437	0.23559	0.22193	0.21486	0.28972	0.32363	0.2876	0.31113	0.27844	0.32181	0.294	0.26458	0.26474
788.63	0.36743	0.30291	0.26359	0.23831	0.27414	0.3988	0.42781	0.44005	0.37123	0.33181	0.35778	0.35564	0.2526	0.29765	0.42377	0.31069	0.30835	0.31554	0.35535	0.38364	0.50721	0.32734	0.38811	0.4268	0.24905	0.26002	0.24013	0.29278	0.3505	0.31183	0.32757	0.30512	0.31745	0.3095	0.2622	0.27256
789.6	0.37065	0.3365	0.25944	0.26918	0.29417	0.4034	0.42431	0.43495	0.36958	0.30824	0.38231	0.37127	0.26174	0.31207	0.41492	0.32918	0.31414	0.29899	0.37028	0.39161	0.52392	0.3385	0.42341	0.42884	0.25022	0.28347	0.2192	0.32726	0.37695	0.32709	0.34147	0.31836	0.32962	0.30817	0.28176	0.27354
790.57	0.37247	0.32913	0.28585	0.29327	0.31369	0.39019	0.43654	0.47385	0.38064	0.30899	0.36703	0.40256	0.2926	0.30321	0.43767	0.33788	0.31596	0.2758	0.36635	0.4205	0.55177	0.34815	0.43133	0.44237	0.26654	0.27999	0.24858	0.35083	0.40167	0.32359	0.33722	0.32698	0.33191	0.31434	0.31647	0.28939
791.54	0.38321	0.34964	0.31626	0.28925	0.31966	0.39592	0.47784	0.48439	0.39368	0.32652	0.37931	0.42602	0.32698	0.33019	0.46755	0.33544	0.32372	0.27107	0.40363	0.42935	0.56847	0.3548	0.44164	0.47575	0.28407	0.33035	0.27159	0.35235	0.4094	0.3007	0.36813	0.35199	0.33521	0.32125	0.33453	0.29618
792.53	0.40083	0.36963	0.3476	0.32714	0.32613	0.38864	0.48206	0.48548	0.39542	0.39064	0.40217	0.42765	0.33155	0.34459	0.47581	0.34701	0.32499	0.28013	0.41437	0.46132	0.6083	0.39576	0.43978	0.50212	0.29742	0.33892	0.27528	0.36958	0.40788	0.31923	0.39559	0.36586	0.36289	0.34261	0.35258	0.31358
793.5	0.41676	0.35822	0.35378	0.37517	0.33414	0.38928	0.50372	0.54002	0.44204	0.41772	0.39969	0.43879	0.3711	0.34536	0.49385	0.34898	0.33759	0.27844	0.43479	0.49704	0.65648	0.42236	0.45355	0.50141	0.29496	0.33169	0.28473	0.38878	0.42098	0.3196	0.43614	0.38562	0.37909	0.34859	0.36117	0.33969
794.47	0.45003	0.38272	0.35173	0.36593	0.3493	0.41252	0.51761	0.5916	0.43192	0.43118	0.41196	0.42195	0.39773	0.37945	0.51005	0.35287	0.35702	0.29035	0.43668	0.53761	0.65494	0.43244	0.49251	0.52168	0.32207	0.36507	0.30998	0.39662	0.42892	0.3159	0.45302	0.41314	0.39669	0.36153	0.38016	0.35401
795.43	0.46603	0.42179	0.36589	0.41058	0.35552	0.43548	0.51647	0.60389	0.45454	0.45447	0.44344	0.44426	0.40428	0.4062	0.5293	0.3675	0.35612	0.33523	0.44591	0.54822	0.65083	0.45131	0.50518	0.54824	0.33719	0.40379	0.33483	0.41298	0.4317	0.36913	0.46093	0.43248	0.41227	0.37484	0.37701	0.35825
796.4	0.47051	0.45608	0.3549	0.42632	0.37554	0.46691	0.54318	0.63921	0.47406	0.47719	0.45821	0.43664	0.4116	0.417	0.53285	0.36139	0.37014	0.36757	0.43394	0.56058	0.67113	0.48411	0.51524	0.53487	0.34892	0.42694	0.36233	0.43107	0.4648	0.42052	0.48171	0.44405	0.43431	0.38777	0.38181	0.36454
797.39	0.50529	0.52829	0.37376	0.44831	0.40475	0.52576	0.56818	0.66182	0.51502	0.49526	0.47604	0.4746	0.44145	0.4626	0.56187	0.36737	0.38811	0.39273	0.44132	0.57647	0.69163	0.49976	0.54875	0.55916	0.37803	0.50696	0.39476	0.42407	0.50994	0.4558	0.50983	0.46906	0.45392	0.4062	0.41462	0.39049
798.36	0.52938	0.55929	0.3785	0.45701	0.41863	0.5439	0.56337	0.6537	0.52917	0.49307	0.48747	0.4857	0.44479	0.50127	0.58028	0.39024	0.39726	0.40803	0.43718	0.5754	0.68278	0.52077	0.58333	0.60194	0.41913	0.54262	0.39925	0.44085	0.534	0.49413	0.49175	0.4737	0.4576	0.42078	0.45442	0.38123
799.33	0.55251	0.54958	0.42652	0.48602	0.43199	0.5677	0.5869	0.64912	0.55657	0.51518	0.48386	0.54127	0.46804	0.50221	0.61682	0.42251	0.38967	0.40917	0.44422	0.56396	0.70584	0.54135	0.57448	0.64244	0.42982	0.54461	0.43517	0.46548	0.56731	0.52022	0.4978	0.46784	0.45725	0.43828	0.48533	0.41367
800.29	0.59573	0.56423	0.45123	0.49002	0.45786	0.57537	0.61258	0.65486	0.60401	0.53032	0.51057	0.55905	0.49715	0.52576	0.62195	0.43729	0.41624	0.41262	0.44907	0.58248	0.75137	0.57113	0.62424	0.65382	0.44866	0.57071	0.4458	0.48923	0.59673	0.52202	0.53969	0.49262	0.49478	0.46052	0.53837	0.44336
801.26	0.6202	0.55099	0.47948	0.51069	0.49039	0.59718	0.59514	0.69339	0.61419	0.55879	0.54314	0.58466	0.49622	0.54093	0.65929	0.46475	0.42788	0.42539	0.46527	0.62457	0.78105	0.59599	0.64316	0.67874	0.45802	0.5938	0.47389	0.5121	0.61197	0.52628	0.53286	0.53043	0.53473	0.48333	0.58952	0.4782
802.23	0.64382	0.55231	0.50185	0.52198	0.50937	0.63284	0.64383	0.73899	0.60939	0.58146	0.57571	0.60468	0.52521	0.55525	0.6687	0.48644	0.45535	0.44658	0.49447	0.65807	0.79015	0.60905	0.64514	0.69236	0.47548	0.59645	0.49438	0.54196	0.62698	0.56462	0.56831	0.56257	0.54687	0.5032	0.61436	0.48568
803.22	0.66159	0.55563	0.53949	0.539	0.52501	0.66821	0.65398	0.74826	0.60516	0.60846	0.59852	0.63755	0.54799	0.54818	0.67952	0.50429	0.46877	0.47439	0.51099	0.6638	0.80289	0.61396	0.64385	0.69289	0.48168	0.6288	0.51774	0.55675	0.63597	0.58908	0.59273	0.5712	0.56807	0.53405	0.65718	0.52274
804.18	0.68046	0.61346	0.53386	0.56356	0.56162	0.6705	0.67817	0.7841	0.6331	0.66035	0.59349	0.6707	0.57267	0.59623	0.68809	0.49525	0.50881	0.49664	0.53885	0.71491	0.82847	0.63388	0.64841	0.70468	0.50559	0.68133	0.51604	0.58311	0.657	0.59701	0.63851	0.60775	0.61103	0.56984	0.66347	0.55586
805.15	0.68594	0.64013	0.5548	0.58134	0.5903	0.69654	0.69993	0.80989	0.61587	0.66765	0.58846	0.68621	0.58421	0.60801	0.72172	0.51366	0.53912	0.51046	0.56703	0.72527	0.80497	0.63278	0.62691	0.71601	0.52556	0.69346	0.56342	0.61994	0.67372	0.62147	0.66268	0.6107	0.62073	0.5886	0.65972	0.57069
806.12	0.72871	0.67909	0.58137	0.63114	0.60951	0.72483	0.72821	0.81381	0.6407	0.70562	0.58592	0.65976	0.63559	0.6443	0.72008	0.53551	0.56817	0.542	0.57902	0.72901	0.8106	0.64497	0.63536	0.70205	0.56328	0.70882	0.58306	0.63755	0.70184	0.65347	0.71488	0.62351	0.63244	0.62163	0.68416	0.5469
807.08	0.73756	0.71478	0.607	0.63928	0.6231	0.72796	0.72111	0.82924	0.65705	0.72622	0.5742	0.63806	0.65122	0.67178	0.75247	0.54277	0.58191	0.55545	0.58049	0.72195	0.81	0.64964	0.65749	0.70974	0.58195	0.74947	0.61399	0.65735	0.72049	0.64997	0.72984	0.63675	0.64838	0.65392	0.70255	0.56241
808.07	0.76337	0.74443	0.60911	0.67501	0.62645	0.74268	0.74524	0.85972	0.69457	0.76418	0.60005	0.63508	0.66228	0.707	0.74754	0.54963	0.58899	0.5601	0.60514	0.74573	0.83275	0.69913	0.66875	0.73027	0.62137	0.76573	0.64512	0.68609	0.74473	0.66157	0.76663	0.64599	0.69817	0.6787	0.70465	0.56767
809.04	0.79235	0.73187	0.60957	0.69173	0.59632	0.77576	0.75532	0.85386	0.71486	0.76334	0.65234	0.62762	0.65241	0.69148	0.74912	0.58816	0.58292	0.57156	0.61728	0.73734	0.85206	0.71409	0.69172	0.728	0.63798	0.75621	0.64913	0.69343	0.72293	0.68031	0.77997	0.66342	0.70705	0.68975	0.74668	0.55464
810	0.80556	0.71954	0.59685	0.72224	0.62318	0.78114	0.79227	0.85832	0.72723	0.78883	0.6868	0.62938	0.65584	0.703	0.72827	0.59175	0.58782	0.57207	0.64125	0.76991	0.88871	0.74384	0.7288	0.74263	0.66935	0.77244	0.63527	0.68659	0.76544	0.68313	0.80639	0.68399	0.73486	0.71324	0.77603	0.56553
810.97	0.79122	0.69388	0.58905	0.70327	0.62933	0.79357	0.7868	0.82495	0.70543	0.78274	0.7218	0.65767	0.65547	0.68954	0.73532	0.58187	0.59197	0.55304	0.63616	0.76282	0.87541	0.74118	0.73828	0.75836	0.66981	0.77611	0.62857	0.68999	0.77115	0.68308	0.78499	0.66445	0.73484	0.7076	0.7552	0.59452
811.93	0.79548	0.65264	0.56997	0.75277	0.64953	0.793	0.78422	0.80516	0.69801	0.73323	0.72701	0.67672	0.63773	0.67146	0.71504	0.60059	0.59899	0.55908	0.63107	0.75549	0.87345	0.73981	0.72993	0.75355	0.67518	0.75375	0.59743	0.6995	0.77127	0.67976	0.76978	0.65771	0.73622	0.70159	0.77448	0.59838
812.9	0.77264	0.64731	0.54664	0.74004	0.65696	0.78338	0.7654	0.76528	0.67055	0.69935	0.72304	0.66529	0.62648	0.67246	0.70088	0.58782	0.60834	0.54416	0.61663	0.73276	0.85564	0.69964	0.72093	0.73677	0.66409	0.7523	0.57388	0.68369	0.76278	0.67543	0.77273	0.65665	0.71745	0.68223	0.78166	0.58397
813.87	0.74645	0.63419	0.57975	0.71794	0.67486	0.74211	0.74608	0.75906	0.64986	0.69411	0.71822	0.64239	0.62177	0.6791	0.68487	0.55277	0.61067	0.53585	0.60152	0.74504	0.83245	0.69076	0.71909	0.72247	0.66563	0.77125	0.58751	0.66788	0.78312	0.66661	0.73912	0.64718	0.74201	0.67237	0.75344	0.58921
814.85	0.72857	0.61277	0.58605	0.68412	0.64648	0.73842	0.70373	0.74427	0.66192	0.69146	0.70337	0.58787	0.61742	0.66708	0.70534	0.55976	0.6128	0.53578	0.57538	0.72581	0.80775	0.68745	0.69183	0.68874	0.64954	0.75281	0.58798	0.65926	0.7572	0.65778	0.69379	0.63267	0.73753	0.65885	0.73714	0.56351
815.82	0.70739	0.62525	0.58928	0.65783	0.61401	0.70617	0.72169	0.7652	0.67989	0.66073	0.65956	0.57892	0.61047	0.6565	0.69501	0.54966	0.58632	0.5262	0.58544	0.74094	0.82547	0.67834	0.67932	0.69538	0.67772	0.73087	0.59316	0.65522	0.73729	0.66405	0.70797	0.64083	0.7528	0.64678	0.74695	0.54617
816.78	0.66463	0.62164	0.59392	0.61488	0.57488	0.65838	0.70015	0.72675	0.67498	0.68064	0.65639	0.57443	0.61089	0.63691	0.6973	0.52629	0.55964	0.49636	0.57814	0.74901	0.80738	0.67802	0.65659	0.70087	0.67141	0.73167	0.59957	0.64397	0.70857	0.65725	0.70445	0.62905	0.76948	0.62738	0.71984	0.56011
817.75	0.61759	0.60318	0.60582	0.58259	0.55466	0.61877	0.68367	0.73435	0.6661	0.66029	0.62981	0.55928	0.61103	0.62294	0.69917	0.52632	0.55075	0.47403	0.56281	0.76058	0.79934	0.67167	0.63448	0.68196	0.66975	0.72199	0.59919	0.61176	0.69144	0.60657	0.65585	0.64894	0.75972	0.62224	0.69555	0.56669
818.71	0.58763	0.56889	0.5714	0.58283	0.53341	0.59639	0.65651	0.72155	0.66342	0.65556	0.61464	0.53713	0.60429	0.57899	0.70122	0.52999	0.55013	0.4662	0.53528	0.72589	0.77886	0.68011	0.60368	0.66506	0.66394	0.67399	0.61132	0.61664	0.66333	0.5867	0.6424	0.63818	0.71106	0.61782	0.67902	0.55172
819.68	0.56999	0.53761	0.55391	0.57838	0.50398	0.53699	0.6434	0.69044	0.61896	0.63317	0.60559	0.56308	0.59578	0.54698	0.6678	0.51063	0.52071	0.44188	0.50776	0.71498	0.76437	0.66025	0.5833	0.6784	0.65422	0.66498	0.58894	0.61257	0.64168	0.5501	0.64137	0.61777	0.68317	0.59656	0.66684	0.55539
820.64	0.53887	0.52491	0.51971	0.56273	0.49858	0.47278	0.60143	0.62564	0.58662	0.62177	0.58707	0.54818	0.56729	0.52124	0.65332	0.51102	0.53032	0.40053	0.48572	0.66641	0.71687	0.62644	0.53706	0.63395	0.60887	0.64412	0.55033	0.5845	0.62733	0.49248	0.59918	0.5942	0.63632	0.57108	0.63534	0.54657
821.63	0.52993	0.50893	0.4968	0.55645	0.48984	0.45095	0.56382	0.61931	0.54383	0.59993	0.52539	0.50586	0.56066	0.51562	0.62272	0.50852	0.51275	0.38837	0.46435	0.6339	0.69314	0.5879	0.516	0.58273	0.59355	0.62858	0.53554	0.55816	0.61836	0.46015	0.58411	0.57063	0.59631	0.54321	0.61425	0.49845
822.59	0.52615	0.50148	0.47293	0.58009	0.49414	0.44494	0.54508	0.58698	0.53717	0.63857	0.52161	0.4901	0.5389	0.50788	0.61147	0.49891	0.49642	0.38426	0.44663	0.62869	0.68054	0.59202	0.51338	0.55968	0.58619	0.60861	0.5119	0.58571	0.60335	0.45475	0.58189	0.54495	0.59881	0.5351	0.59466	0.47851
823.56	0.50737	0.49025	0.4674	0.55947	0.49229	0.44684	0.53142	0.54222	0.47572	0.58168	0.49526	0.46844	0.53592	0.48378	0.60143	0.47758	0.48313	0.3735	0.43791	0.62546	0.65828	0.54553	0.49273	0.52127	0.58627	0.60279	0.4786	0.55346	0.59715	0.44425	0.57759	0.51464	0.57612	0.49477	0.57638	0.46472
824.52	0.49189	0.49834	0.46091	0.50916	0.47586	0.43742	0.50199	0.5314	0.48399	0.57397	0.47669	0.45291	0.51186	0.47453	0.58851	0.45967	0.4772	0.36004	0.41465	0.57551	0.64584	0.50052	0.48485	0.49433	0.56791	0.5909	0.46644	0.52557	0.57115	0.41373	0.54316	0.49985	0.58262	0.47436	0.56584	0.46014
825.49	0.48011	0.4421	0.44689	0.49112	0.45687	0.45541	0.4752	0.56104	0.42843	0.56596	0.45727	0.42813	0.49168	0.45731	0.57618	0.42582	0.44552	0.39458	0.39772	0.59405	0.62824	0.47908	0.46915	0.50144	0.56729	0.58851	0.45673	0.51403	0.54772	0.42422	0.53077	0.50879	0.58045	0.46492	0.55719	0.43744
826.45	0.46296	0.42932	0.42347	0.4585	0.44222	0.42817	0.47118	0.54075	0.42116	0.55621	0.4643	0.42908	0.4674	0.42959	0.55855	0.40579	0.44263	0.37769	0.38963	0.59519	0.60764	0.48273	0.46604	0.49703	0.56967	0.5601	0.44312	0.49834	0.51418	0.39472	0.50391	0.49945	0.56477	0.46628	0.55837	0.44414
827.41	0.45123	0.38036	0.40661	0.39254	0.4043	0.40065	0.48143	0.51129	0.37971	0.50505	0.44125	0.42078	0.44244	0.39054	0.54335	0.38689	0.43468	0.37262	0.38669	0.5494	0.57417	0.43427	0.45531	0.4838	0.55542	0.5159	0.44551	0.4473	0.51268	0.3999	0.4922	0.46093	0.51946	0.43632	0.56106	0.42895
828.4	0.44729	0.37007	0.39916	0.3573	0.36407	0.35531	0.48731	0.50278	0.39217	0.53984	0.43517	0.41442	0.4017	0.39403	0.5161	0.38392	0.40908	0.34227	0.38174	0.52232	0.56511	0.42268	0.45238	0.49312	0.53169	0.50742	0.41996	0.434	0.47955	0.37263	0.48852	0.43941	0.53077	0.43418	0.56488	0.41291
829.36	0.44609	0.33966	0.38252	0.33897	0.38595	0.37581	0.47306	0.46856	0.35606	0.5228	0.40041	0.38679	0.40141	0.38744	0.5294	0.36827	0.40199	0.35759	0.38963	0.52166	0.54896	0.41493	0.4199	0.46609	0.53438	0.47153	0.42049	0.41785	0.49201	0.40453	0.47242	0.42648	0.5209	0.41171	0.53423	0.403
830.33	0.4689	0.35246	0.3981	0.33833	0.38406	0.3881	0.48932	0.44171	0.34619	0.49533	0.4241	0.36194	0.41563	0.3735	0.51619	0.38351	0.39543	0.33616	0.38565	0.47407	0.52957	0.39924	0.45017	0.4352	0.53324	0.45211	0.42922	0.40039	0.47715	0.39642	0.46963	0.37849	0.50376	0.39343	0.52534	0.41719
831.29	0.45131	0.32855	0.40448	0.33481	0.38419	0.38767	0.47624	0.40419	0.33715	0.49186	0.40962	0.33314	0.41966	0.37608	0.51395	0.38567	0.40162	0.32027	0.36847	0.43196	0.52923	0.37451	0.40461	0.41714	0.53548	0.44032	0.43238	0.4032	0.48765	0.3981	0.45165	0.35987	0.49003	0.38721	0.48596	0.3958
832.25	0.45275	0.34181	0.39534	0.33024	0.38764	0.37988	0.428	0.39768	0.30268	0.48605	0.4149	0.3032	0.41945	0.36523	0.51476	0.37303	0.39393	0.31171	0.35628	0.4231	0.49758	0.37143	0.37859	0.40153	0.54763	0.44499	0.41253	0.38593	0.46609	0.39282	0.42767	0.36665	0.47205	0.39452	0.47381	0.4144
833.22	0.44419	0.34325	0.37795	0.35586	0.40233	0.38338	0.43063	0.4065	0.26763	0.44839	0.37562	0.29785	0.42877	0.37261	0.53002	0.38226	0.38713	0.32875	0.35593	0.42766	0.46549	0.35012	0.35906	0.37733	0.55006	0.44709	0.40724	0.39244	0.4785	0.40203	0.4154	0.38895	0.43734	0.39394	0.44368	0.41744
834.18	0.42714	0.36653	0.38572	0.40906	0.37585	0.36002	0.41628	0.42919	0.2656	0.44313	0.40676	0.28214	0.43783	0.39799	0.51978	0.4007	0.37167	0.31836	0.34471	0.4375	0.4608	0.36095	0.3836	0.37522	0.56252	0.46797	0.40688	0.42687	0.46123	0.38919	0.41415	0.41104	0.41349	0.40086	0.46254	0.40423
835.14	0.3941	0.38704	0.39231	0.41748	0.38823	0.30021	0.39465	0.42352	0.29435	0.43496	0.36524	0.28153	0.41826	0.40932	0.54826	0.40396	0.3965	0.30743	0.33682	0.43698	0.46168	0.36707	0.35101	0.3776	0.56244	0.49766	0.43116	0.4338	0.47406	0.37798	0.40232	0.42641	0.43377	0.4021	0.43372	0.38488
836.11	0.42744	0.41206	0.38078	0.41418	0.39472	0.28532	0.38197	0.44648	0.3163	0.43373	0.36101	0.28676	0.40453	0.41057	0.56021	0.42295	0.39109	0.31422	0.34177	0.44966	0.46211	0.36738	0.34838	0.38876	0.55836	0.51457	0.42729	0.44028	0.48623	0.37003	0.40749	0.44534	0.44014	0.39106	0.42967	0.38704
837.09	0.42054	0.4333	0.39981	0.44679	0.38535	0.2885	0.41288	0.45317	0.30323	0.43393	0.33896	0.28723	0.40923	0.42941	0.56297	0.44499	0.38746	0.30559	0.35304	0.44823	0.48931	0.36982	0.34877	0.39358	0.54645	0.53726	0.42956	0.48145	0.49496	0.37043	0.41126	0.42835	0.44206	0.38311	0.41804	0.36185
838.05	0.4218	0.43869	0.39838	0.45492	0.40384	0.29535	0.39846	0.44685	0.33306	0.42832	0.35252	0.26782	0.42018	0.41657	0.55042	0.44226	0.41386	0.30464	0.36546	0.44811	0.51863	0.36753	0.3574	0.38846	0.542	0.52324	0.44209	0.49686	0.48496	0.3747	0.41501	0.41619	0.4619	0.37076	0.42892	0.35203
839.01	0.42544	0.43779	0.39999	0.42113	0.41184	0.29428	0.4131	0.43017	0.33944	0.40648	0.3399	0.27607	0.40903	0.39387	0.54784	0.43547	0.42764	0.28916	0.3772	0.42771	0.51193	0.34936	0.35688	0.37699	0.52076	0.53404	0.45236	0.46688	0.49732	0.35366	0.41714	0.3847	0.46399	0.3626	0.4148	0.35605
839.98	0.43045	0.45119	0.38089	0.43938	0.41062	0.34604	0.4202	0.42351	0.33761	0.39735	0.35398	0.28457	0.4263	0.4248	0.53341	0.46572	0.40973	0.29408	0.38308	0.42336	0.5007	0.34038	0.3572	0.37134	0.50247	0.51812	0.41638	0.5019	0.49481	0.3475	0.42452	0.35991	0.43845	0.36229	0.42924	0.3597
840.94	0.39866	0.47336	0.37283	0.44747	0.38357	0.35286	0.45006	0.41003	0.35298	0.38502	0.36916	0.29165	0.43068	0.42845	0.5163	0.45735	0.41051	0.30185	0.38176	0.40666	0.51623	0.32946	0.38335	0.3659	0.47746	0.52329	0.40524	0.50506	0.48154	0.35704	0.4243	0.32271	0.44352	0.35061	0.44555	0.35018
841.9	0.41176	0.45935	0.36805	0.43264	0.40483	0.35542	0.43846	0.38974	0.40899	0.39206	0.36511	0.29367	0.45969	0.41868	0.5216	0.45646	0.42063	0.31964	0.37742	0.41571	0.52853	0.32581	0.38494	0.36991	0.47704	0.49177	0.40313	0.47547	0.4831	0.3533	0.42866	0.32331	0.44072	0.33946	0.42948	0.33928
842.86	0.41309	0.46918	0.38819	0.41337	0.40128	0.33113	0.44332	0.38745	0.3817	0.38924	0.35465	0.31161	0.44026	0.42837	0.51689	0.44039	0.41058	0.29673	0.35939	0.38378	0.50052	0.31786	0.35414	0.36916	0.44826	0.47949	0.39382	0.46028	0.50121	0.32997	0.41784	0.30688	0.41654	0.31896	0.40905	0.33554
843.82	0.42223	0.48302	0.38669	0.40399	0.39056	0.33141	0.4455	0.40286	0.37811	0.39885	0.32497	0.32898	0.44343	0.43134	0.50564	0.43197	0.40428	0.30051	0.36804	0.39677	0.51728	0.3309	0.3318	0.39026	0.44055	0.45419	0.36724	0.45642	0.46747	0.33417	0.41802	0.30745	0.39819	0.31199	0.39068	0.33112
844.79	0.43231	0.46595	0.42679	0.37324	0.39799	0.29268	0.44426	0.43922	0.40217	0.41278	0.32506	0.34604	0.43413	0.39069	0.52943	0.39897	0.40445	0.29208	0.36282	0.39983	0.5338	0.32078	0.34527	0.40164	0.42993	0.42608	0.39199	0.42112	0.46362	0.32652	0.41451	0.33089	0.41328	0.29164	0.36264	0.33009
845.75	0.4446	0.44107	0.4549	0.34665	0.41794	0.29492	0.44059	0.46642	0.37851	0.42323	0.31345	0.34631	0.43854	0.37225	0.54097	0.3815	0.3956	0.28884	0.36276	0.41588	0.50959	0.32737	0.30444	0.4139	0.42866	0.40027	0.40071	0.38146	0.45697	0.3001	0.39514	0.3537	0.39329	0.30825	0.33403	0.34001
846.71	0.4461	0.47874	0.47665	0.32787	0.40439	0.27737	0.48439	0.50718	0.35144	0.39922	0.30294	0.35859	0.41152	0.39487	0.53945	0.37612	0.40166	0.28164	0.3832	0.42024	0.48001	0.32516	0.2853	0.42186	0.40555	0.42761	0.40922	0.39176	0.44277	0.28632	0.407	0.36601	0.38559	0.30088	0.34004	0.3335
847.69	0.4536	0.48901	0.48028	0.34213	0.4192	0.33272	0.49448	0.50184	0.39466	0.4021	0.31747	0.36721	0.42172	0.38645	0.56298	0.39836	0.40573	0.31777	0.38545	0.43867	0.49412	0.33386	0.30936	0.43745	0.41004	0.44309	0.4212	0.39769	0.41523	0.30436	0.39954	0.38019	0.39902	0.30849	0.35531	0.33297
848.65	0.43381	0.46509	0.45756	0.39595	0.42122	0.3369	0.51667	0.51184	0.3893	0.38818	0.32947	0.35539	0.42304	0.40294	0.56957	0.43249	0.40438	0.322	0.3845	0.42427	0.47328	0.30031	0.30843	0.42302	0.40561	0.44067	0.41612	0.41473	0.42789	0.313	0.39964	0.37945	0.39249	0.29741	0.35258	0.32421
849.61	0.43563	0.47282	0.43389	0.40056	0.41863	0.3569	0.55677	0.5041	0.37347	0.40867	0.34703	0.37431	0.43247	0.40496	0.5427	0.43991	0.40552	0.32656	0.41341	0.43959	0.46635	0.31241	0.32355	0.42571	0.40686	0.43752	0.40754	0.42063	0.41538	0.30897	0.41995	0.38163	0.37123	0.31267	0.37861	0.3204
850.57	0.45221	0.48077	0.42125	0.39499	0.41552	0.38989	0.55008	0.52054	0.35225	0.37241	0.36373	0.38787	0.44268	0.41365	0.5527	0.44117	0.41401	0.34221	0.43144	0.43836	0.45445	0.31762	0.36795	0.39542	0.39492	0.44735	0.41187	0.41625	0.40435	0.35186	0.44069	0.38212	0.37171	0.29112	0.39457	0.29401
851.54	0.44067	0.47137	0.42436	0.41648	0.39756	0.41806	0.51914	0.5092	0.3776	0.37723	0.41159	0.40785	0.44887	0.398	0.56064	0.44317	0.39099	0.35443	0.40957	0.40561	0.46032	0.30888	0.39365	0.40931	0.3901	0.44044	0.39975	0.41973	0.39266	0.35617	0.41912	0.38091	0.38305	0.28217	0.39443	0.31084
852.5	0.4503	0.46999	0.43004	0.39579	0.38727	0.41597	0.52428	0.55012	0.37583	0.37131	0.41935	0.41242	0.47243	0.42698	0.57284	0.44131	0.39386	0.34997	0.4219	0.42439	0.46531	0.30312	0.41064	0.40378	0.41112	0.45161	0.4057	0.40616	0.4029	0.36311	0.43016	0.39376	0.37422	0.27705	0.3937	0.31108
853.46	0.48587	0.48116	0.46957	0.3868	0.38003	0.43563	0.51317	0.53992	0.39126	0.38796	0.43962	0.45305	0.48801	0.42261	0.59255	0.4354	0.39761	0.36161	0.42486	0.43037	0.47477	0.31664	0.41675	0.43207	0.41119	0.43745	0.42046	0.39695	0.39677	0.35536	0.43246	0.39526	0.39803	0.29496	0.39561	0.32429
854.42	0.49019	0.48151	0.44443	0.39368	0.34747	0.42109	0.49718	0.53058	0.37731	0.39589	0.44511	0.46736	0.50315	0.44232	0.62081	0.45175	0.37399	0.3761	0.40844	0.43523	0.45528	0.33014	0.41568	0.46122	0.40426	0.44648	0.40562	0.37857	0.38547	0.36167	0.42047	0.39401	0.38594	0.29676	0.40545	0.33818
855.38	0.48208	0.49215	0.45783	0.43647	0.33715	0.40003	0.5105	0.50852	0.40061	0.39484	0.44001	0.48277	0.52142	0.48046	0.61561	0.48554	0.36635	0.36531	0.41337	0.42817	0.48591	0.31553	0.39937	0.50141	0.41653	0.43088	0.38215	0.42869	0.39502	0.34062	0.4333	0.39905	0.39902	0.29432	0.39937	0.36349
856.34	0.49384	0.48819	0.45735	0.43629	0.37589	0.41739	0.52258	0.49707	0.39876	0.36423	0.41903	0.48892	0.54387	0.51207	0.63526	0.49897	0.38226	0.37546	0.43446	0.44181	0.50538	0.30562	0.39413	0.51697	0.42333	0.44729	0.37899	0.41464	0.40176	0.33731	0.46977	0.39421	0.41451	0.2807	0.40217	0.36231
857.3	0.47687	0.49327	0.42394	0.44521	0.36605	0.40422	0.52204	0.52399	0.37882	0.37298	0.42642	0.51631	0.52777	0.50824	0.60331	0.48761	0.37656	0.38576	0.44351	0.44859	0.49803	0.32122	0.39103	0.54469	0.40817	0.44069	0.33782	0.39665	0.40784	0.32276	0.48301	0.39985	0.41466	0.29488	0.41081	0.3741
858.26	0.4568	0.51013	0.42391	0.42079	0.37205	0.39923	0.52996	0.51781	0.36423	0.39009	0.43714	0.51738	0.52613	0.53121	0.5962	0.48448	0.38181	0.39515	0.44387	0.42628	0.48017	0.32499	0.39724	0.53764	0.39386	0.46147	0.32929	0.37604	0.41433	0.32983	0.47669	0.40653	0.41136	0.29677	0.43666	0.36057
859.22	0.4536	0.48728	0.44173	0.40677	0.38699	0.44114	0.52986	0.4992	0.38209	0.37823	0.4239	0.51423	0.51405	0.53928	0.58581	0.48364	0.39891	0.42835	0.4599	0.39844	0.51606	0.30667	0.38128	0.52627	0.4002	0.45296	0.33225	0.36566	0.43759	0.34913	0.4892	0.39682	0.43304	0.29865	0.42446	0.35798
860.18	0.46248	0.49432	0.44896	0.39847	0.39501	0.44997	0.51908	0.50479	0.36012	0.44017	0.42539	0.50853	0.5111	0.52573	0.6125	0.46818	0.39872	0.44665	0.46222	0.40032	0.50436	0.32542	0.38267	0.52367	0.39113	0.45604	0.33724	0.33629	0.42899	0.36148	0.48927	0.38478	0.42265	0.30819	0.43816	0.35246
861.13	0.47539	0.50134	0.43291	0.40135	0.37746	0.47067	0.53735	0.50298	0.36185	0.49051	0.43913	0.5294	0.50532	0.513	0.59412	0.47556	0.39419	0.46243	0.45002	0.41276	0.49543	0.35145	0.39882	0.52196	0.39407	0.43612	0.34592	0.34226	0.41071	0.37667	0.49278	0.39457	0.40097	0.34261	0.43709	0.35992
862.09	0.47446	0.49101	0.45329	0.3886	0.36783	0.48258	0.52265	0.44591	0.35227	0.50204	0.44004	0.52618	0.52146	0.52646	0.61608	0.48216	0.40259	0.47228	0.44313	0.42958	0.50533	0.34786	0.398	0.5263	0.38482	0.42987	0.35951	0.34669	0.41134	0.38063	0.4804	0.39112	0.40748	0.33454	0.42483	0.34429
863.08	0.49631	0.48393	0.42686	0.35292	0.37122	0.51427	0.5106	0.473	0.3565	0.48866	0.43453	0.53049	0.52428	0.53108	0.62598	0.463	0.40611	0.49464	0.44823	0.46797	0.50877	0.37128	0.4141	0.54596	0.40285	0.43612	0.35707	0.32928	0.41153	0.39559	0.49812	0.40508	0.3791	0.33323	0.40782	0.36608
864.03	0.50211	0.51828	0.44251	0.37503	0.37255	0.52164	0.50506	0.47555	0.36693	0.47294	0.45489	0.51967	0.53338	0.55853	0.64402	0.46302	0.43192	0.49745	0.4368	0.49379	0.49162	0.38031	0.42214	0.57258	0.40594	0.45513	0.35707	0.34961	0.42977	0.41176	0.52178	0.41315	0.3886	0.33647	0.40821	0.3735
864.99	0.50626	0.49031	0.43557	0.36223	0.36212	0.5239	0.51646	0.47098	0.37846	0.43461	0.45017	0.50715	0.53768	0.55158	0.62798	0.46667	0.44816	0.49845	0.42902	0.51605	0.50402	0.38782	0.42494	0.5615	0.40116	0.46366	0.37513	0.35313	0.44154	0.40363	0.53002	0.43169	0.39706	0.35232	0.41103	0.37884
865.95	0.50998	0.4676	0.40439	0.34785	0.35499	0.48743	0.51912	0.47407	0.3606	0.42144	0.45239	0.49179	0.5322	0.5601	0.61681	0.45359	0.46131	0.49727	0.43823	0.52353	0.52538	0.39766	0.4327	0.5497	0.40394	0.45358	0.35599	0.33917	0.46511	0.40548	0.54766	0.42985	0.38333	0.35862	0.42631	0.37562
866.91	0.54241	0.46898	0.39413	0.36158	0.36446	0.45773	0.51544	0.49071	0.37265	0.4395	0.45237	0.49375	0.54282	0.54282	0.61886	0.47101	0.46814	0.495	0.42839	0.51446	0.51458	0.41305	0.43435	0.57148	0.41478	0.44022	0.36703	0.34789	0.46286	0.412	0.55492	0.42401	0.36333	0.37551	0.42701	0.38878
867.87	0.53586	0.46231	0.42924	0.39637	0.35654	0.4249	0.51878	0.47307	0.38637	0.46652	0.45789	0.45876	0.54688	0.52719	0.63149	0.48553	0.46595	0.50792	0.42154	0.52168	0.53653	0.41405	0.43034	0.56932	0.41704	0.41871	0.39591	0.37165	0.4621	0.41361	0.55849	0.42591	0.38946	0.39439	0.44755	0.37663
868.83	0.53044	0.4325	0.44176	0.40252	0.33761	0.41834	0.49398	0.5065	0.35856	0.47787	0.44112	0.46989	0.5478	0.51426	0.63981	0.49235	0.45888	0.5065	0.4185	0.54406	0.55931	0.42575	0.43889	0.55089	0.40775	0.40089	0.41944	0.38275	0.43852	0.40255	0.53008	0.43935	0.36035	0.40922	0.46088	0.36652
869.79	0.5223	0.44162	0.40301	0.405	0.35548	0.41205	0.49218	0.53194	0.3793	0.49818	0.47862	0.48714	0.54299	0.5229	0.62323	0.49261	0.47284	0.51723	0.41628	0.56709	0.56407	0.43464	0.46632	0.59221	0.43292	0.40301	0.39324	0.36218	0.45622	0.40168	0.53176	0.43535	0.35258	0.40847	0.474	0.37536
870.74	0.51575	0.44997	0.467	0.41294	0.35775	0.42694	0.47194	0.54996	0.44152	0.51412	0.48074	0.48759	0.57526	0.53885	0.65718	0.5038	0.47759	0.52095	0.41454	0.57578	0.5793	0.45681	0.48568	0.61342	0.43494	0.4195	0.42762	0.36539	0.45649	0.40997	0.51043	0.44329	0.3996	0.41502	0.47196	0.3741
871.7	0.51405	0.45855	0.4729	0.40003	0.3508	0.4599	0.48657	0.55615	0.46475	0.51065	0.49843	0.48969	0.5914	0.56273	0.65686	0.5023	0.4753	0.52106	0.43513	0.57255	0.61379	0.45129	0.48417	0.60843	0.4372	0.46104	0.43179	0.35767	0.44383	0.42396	0.51987	0.44577	0.41356	0.41019	0.48333	0.38051
872.66	0.51534	0.47515	0.45621	0.40742	0.38013	0.47872	0.4973	0.54192	0.46142	0.51902	0.50831	0.53538	0.60139	0.54928	0.65835	0.51537	0.5077	0.50736	0.43234	0.57964	0.61312	0.45111	0.49371	0.63657	0.43339	0.47956	0.42649	0.35147	0.46126	0.42284	0.52033	0.44801	0.4162	0.41578	0.48617	0.39852
873.62	0.52178	0.51007	0.45267	0.3911	0.38952	0.49187	0.52473	0.5454	0.49506	0.55341	0.53153	0.54274	0.61578	0.5641	0.67266	0.52611	0.52929	0.50169	0.44038	0.57703	0.60384	0.49123	0.50344	0.63851	0.47554	0.50897	0.41891	0.34285	0.47503	0.43291	0.53386	0.43974	0.43333	0.43543	0.50242	0.40866
874.58	0.52528	0.52362	0.4945	0.37606	0.37	0.51574	0.53129	0.53201	0.50156	0.53828	0.5074	0.54979	0.63079	0.58498	0.71323	0.53817	0.5262	0.5132	0.44939	0.5517	0.61426	0.48993	0.48969	0.63726	0.46698	0.52813	0.44808	0.35778	0.47371	0.46011	0.55633	0.4367	0.444	0.43603	0.49158	0.42099
875.53	0.5514	0.54394	0.47565	0.36127	0.37399	0.52491	0.53056	0.557	0.49252	0.55294	0.52836	0.56827	0.63835	0.60184	0.73034	0.5383	0.53712	0.52038	0.45538	0.56071	0.62079	0.48926	0.47983	0.62854	0.47339	0.57234	0.44108	0.36877	0.46937	0.49179	0.55143	0.44897	0.43811	0.4452	0.50174	0.42887
876.49	0.53282	0.56172	0.48266	0.37562	0.39689	0.52246	0.53272	0.56808	0.49418	0.55137	0.51421	0.55876	0.62529	0.62644	0.76291	0.54263	0.55719	0.52163	0.447	0.55097	0.61486	0.49478	0.5049	0.63038	0.4842	0.59958	0.46302	0.37713	0.50481	0.49426	0.5573	0.45324	0.44832	0.45234	0.513	0.43245
877.45	0.51178	0.55989	0.51481	0.40246	0.39906	0.51125	0.53945	0.59183	0.51954	0.57234	0.49838	0.56656	0.64172	0.64534	0.78649	0.5504	0.53891	0.51802	0.45928	0.55552	0.64919	0.51486	0.51974	0.64145	0.48565	0.6031	0.47529	0.39878	0.49333	0.49937	0.56866	0.44154	0.45892	0.46567	0.52254	0.43157
878.41	0.51013	0.53544	0.50697	0.41157	0.44391	0.4969	0.54011	0.58898	0.52539	0.57275	0.50535	0.54861	0.65591	0.63383	0.76254	0.54701	0.54075	0.51438	0.46037	0.54265	0.67578	0.51068	0.52152	0.66466	0.48191	0.6145	0.47769	0.41409	0.50958	0.52507	0.57471	0.45397	0.46002	0.4561	0.52543	0.43956
879.36	0.51706	0.52603	0.49935	0.45972	0.45322	0.51165	0.55382	0.60972	0.53941	0.60872	0.53847	0.55775	0.6673	0.63277	0.76364	0.55492	0.5512	0.51143	0.4701	0.56104	0.67984	0.52342	0.53413	0.67701	0.50538	0.60334	0.478	0.42916	0.51313	0.54646	0.58005	0.48507	0.47399	0.4833	0.54571	0.43898
880.32	0.48619	0.53646	0.51852	0.50134	0.48373	0.53486	0.57405	0.5888	0.5455	0.60213	0.52953	0.54701	0.6683	0.62665	0.75533	0.57107	0.55677	0.5305	0.46146	0.5512	0.67916	0.50419	0.51349	0.69836	0.52798	0.60005	0.4972	0.45622	0.53666	0.54336	0.59478	0.48171	0.47847	0.47551	0.53626	0.45342
881.28	0.50338	0.53857	0.52216	0.53409	0.47307	0.5623	0.59354	0.62544	0.54987	0.62416	0.53143	0.5986	0.70388	0.60332	0.73028	0.57855	0.53785	0.52857	0.47015	0.59046	0.67653	0.52482	0.51562	0.72644	0.54339	0.57885	0.48844	0.48283	0.51178	0.5639	0.6304	0.53041	0.48676	0.52279	0.53737	0.48819
882.23	0.51935	0.55574	0.50579	0.50409	0.46392	0.57644	0.58876	0.67063	0.53163	0.62041	0.56198	0.58053	0.69401	0.64201	0.72599	0.58025	0.56189	0.52448	0.47064	0.60481	0.66872	0.53771	0.51252	0.7123	0.56811	0.59802	0.47699	0.47233	0.54344	0.57136	0.63382	0.57299	0.50368	0.53819	0.54623	0.48447
883.19	0.53841	0.56661	0.53386	0.51417	0.4563	0.58801	0.59972	0.69393	0.51054	0.64181	0.55131	0.62507	0.72177	0.65803	0.76429	0.57386	0.5654	0.5191	0.47261	0.63675	0.66861	0.53406	0.51981	0.71008	0.57062	0.603	0.50476	0.48232	0.55595	0.56269	0.651	0.58428	0.51857	0.53984	0.53822	0.49287
884.15	0.53872	0.59027	0.55133	0.5034	0.48267	0.59109	0.58884	0.71248	0.52868	0.64148	0.52669	0.62987	0.71779	0.68534	0.75485	0.56975	0.5723	0.50814	0.47489	0.62461	0.6826	0.53017	0.54836	0.69452	0.56382	0.64464	0.52018	0.50408	0.55983	0.54828	0.65161	0.56972	0.53142	0.51823	0.537	0.49049
885.1	0.56844	0.57423	0.55044	0.51317	0.47144	0.59387	0.60241	0.72952	0.52505	0.64662	0.5388	0.66484	0.72762	0.69062	0.77127	0.5781	0.57341	0.48336	0.48916	0.65893	0.68778	0.53826	0.57188	0.70916	0.55899	0.62913	0.55242	0.51709	0.57595	0.54507	0.66115	0.57572	0.53437	0.52184	0.5526	0.51474
886.06	0.55236	0.54283	0.5667	0.51565	0.49062	0.58364	0.62008	0.71227	0.5293	0.6416	0.56426	0.62651	0.72553	0.70635	0.79052	0.5964	0.59087	0.48794	0.48639	0.64365	0.72893	0.53089	0.57953	0.70549	0.56582	0.62613	0.57991	0.5266	0.60281	0.54124	0.65894	0.55188	0.56108	0.49468	0.56249	0.50736
887.01	0.55537	0.53755	0.56343	0.50769	0.47731	0.58214	0.64281	0.69411	0.56289	0.65624	0.55266	0.64605	0.75231	0.70926	0.76877	0.61065	0.56638	0.50092	0.47909	0.64025	0.73149	0.54044	0.57607	0.70608	0.57855	0.63448	0.60431	0.5398	0.57996	0.55595	0.68406	0.54315	0.5523	0.48799	0.55098	0.51688
887.97	0.53966	0.54858	0.54416	0.52966	0.46042	0.59166	0.66285	0.67592	0.58177	0.62426	0.55079	0.6194	0.73797	0.70901	0.73924	0.63524	0.54186	0.52121	0.47193	0.63197	0.72051	0.54739	0.55673	0.69738	0.58202	0.64767	0.60198	0.56236	0.5743	0.57411	0.69536	0.54657	0.55699	0.50671	0.56518	0.51235
888.93	0.5453	0.5322	0.57025	0.52401	0.46268	0.61104	0.69038	0.67159	0.57692	0.63247	0.57089	0.64083	0.75058	0.68042	0.76473	0.62794	0.52811	0.53091	0.45423	0.65406	0.73758	0.55174	0.53149	0.71595	0.58947	0.61649	0.62079	0.54869	0.57464	0.5898	0.67997	0.55732	0.56306	0.52523	0.57254	0.5326
889.88	0.54462	0.55148	0.53613	0.52069	0.46416	0.58858	0.67136	0.69175	0.56808	0.64414	0.57371	0.61972	0.74545	0.68744	0.72536	0.62963	0.50552	0.52392	0.44085	0.66071	0.72891	0.58373	0.53729	0.69252	0.59745	0.62591	0.58104	0.54918	0.55066	0.58996	0.6788	0.57036	0.56851	0.545	0.57912	0.51402
890.84	0.54605	0.60239	0.53751	0.51058	0.4554	0.60992	0.65692	0.69859	0.57024	0.64709	0.56091	0.61956	0.74961	0.70681	0.70248	0.62151	0.50629	0.53177	0.43362	0.67835	0.70435	0.58825	0.50939	0.66635	0.59998	0.66038	0.57701	0.54311	0.54344	0.60541	0.66795	0.57393	0.56043	0.55138	0.573	0.50243
891.79	0.52625	0.60178	0.52311	0.52571	0.48728	0.59901	0.63737	0.66788	0.56107	0.59676	0.56841	0.6023	0.73463	0.6903	0.69954	0.61356	0.52627	0.49857	0.4227	0.66159	0.71297	0.56143	0.50427	0.65865	0.59092	0.66602	0.57091	0.55339	0.5648	0.57451	0.64673	0.55627	0.59566	0.55353	0.59013	0.50961
892.75	0.55284	0.60191	0.50188	0.49448	0.49127	0.60504	0.61998	0.70214	0.58746	0.62369	0.58508	0.62389	0.72409	0.69346	0.69189	0.57851	0.54012	0.4906	0.41258	0.6772	0.73699	0.54188	0.51693	0.6676	0.58599	0.64958	0.55451	0.51674	0.56915	0.56808	0.62111	0.57387	0.62723	0.54631	0.58661	0.52515
893.7	0.54552	0.6088	0.43924	0.4838	0.46892	0.57234	0.59868	0.70505	0.58558	0.61933	0.56943	0.59175	0.68841	0.701	0.65607	0.56513	0.53468	0.48637	0.42346	0.67713	0.71663	0.54739	0.51979	0.65329	0.57247	0.6626	0.52125	0.50669	0.55735	0.56123	0.62718	0.58179	0.6346	0.55627	0.57284	0.51247
894.66	0.54405	0.59255	0.46548	0.48143	0.48234	0.56053	0.60668	0.69288	0.55912	0.62478	0.54987	0.58475	0.66833	0.68734	0.65305	0.56056	0.55422	0.4676	0.43366	0.67439	0.69817	0.53207	0.52522	0.65789	0.5623	0.6591	0.54384	0.4927	0.5752	0.55292	0.64863	0.57206	0.63488	0.55742	0.57494	0.52062
895.61	0.55051	0.56448	0.4395	0.47332	0.4638	0.56595	0.60351	0.68451	0.53122	0.61718	0.55199	0.59813	0.65454	0.65415	0.63185	0.52773	0.52498	0.47872	0.43314	0.68	0.67261	0.53925	0.5417	0.67915	0.55235	0.63747	0.51279	0.46516	0.56185	0.55173	0.65396	0.56335	0.6422	0.57227	0.57759	0.53284
896.57	0.56264	0.54343	0.43325	0.47586	0.43987	0.57445	0.60031	0.70831	0.53294	0.63183	0.53627	0.58827	0.63955	0.62366	0.61246	0.50295	0.49949	0.48355	0.44512	0.68756	0.6603	0.56098	0.54795	0.68143	0.54305	0.61975	0.49939	0.45702	0.54246	0.56664	0.66293	0.58548	0.63497	0.56695	0.56867	0.53907
897.52	0.54043	0.52135	0.45004	0.48984	0.44353	0.55383	0.5966	0.69694	0.53153	0.58365	0.51385	0.56719	0.63477	0.59964	0.60099	0.52019	0.49844	0.46757	0.46225	0.68518	0.65247	0.55116	0.55569	0.67014	0.54897	0.60687	0.50322	0.48181	0.54843	0.54419	0.67671	0.58219	0.62873	0.54935	0.56596	0.5292
898.48	0.52798	0.50855	0.46704	0.50667	0.4528	0.57728	0.59893	0.70208	0.5428	0.57829	0.51062	0.56426	0.65665	0.58314	0.58501	0.55007	0.48494	0.45729	0.43663	0.67859	0.66303	0.5471	0.55492	0.64798	0.5627	0.5863	0.506	0.49306	0.54964	0.54375	0.6608	0.57741	0.64463	0.55679	0.57383	0.51914
899.43	0.50474	0.46206	0.42406	0.47427	0.43369	0.56482	0.58185	0.67647	0.56195	0.57115	0.5043	0.56997	0.65651	0.53202	0.57063	0.51791	0.47411	0.48461	0.42451	0.64377	0.67356	0.54002	0.54479	0.63233	0.56056	0.53854	0.49418	0.47854	0.53772	0.54615	0.64464	0.57156	0.6468	0.56146	0.55915	0.52205
900.39	0.49118	0.43314	0.42716	0.47154	0.43833	0.52718	0.5691	0.64344	0.59547	0.56023	0.50018	0.54068	0.62676	0.52091	0.58313	0.5105	0.48611	0.44937	0.41303	0.60497	0.70549	0.5357	0.5418	0.59635	0.5589	0.50677	0.52157	0.47928	0.55351	0.52139	0.6096	0.56211	0.65681	0.54304	0.54217	0.50032
901.34	0.48611	0.4258	0.42554	0.47972	0.44014	0.51666	0.55997	0.61718	0.59283	0.51773	0.51024	0.53178	0.6209	0.50998	0.57521	0.51227	0.47864	0.4417	0.39986	0.60248	0.69968	0.50948	0.5264	0.57116	0.54998	0.4889	0.50683	0.4597	0.54455	0.51089	0.59521	0.54026	0.64764	0.53301	0.53691	0.49412
902.3	0.48382	0.44356	0.40321	0.42488	0.42276	0.50047	0.54281	0.58115	0.58903	0.52267	0.50274	0.52145	0.59087	0.50908	0.55361	0.47198	0.46665	0.40641	0.37981	0.58145	0.68183	0.52612	0.50576	0.55021	0.53312	0.48098	0.49802	0.40127	0.50826	0.50852	0.57275	0.5018	0.63925	0.54912	0.52007	0.47594
903.25	0.47484	0.41835	0.39826	0.39293	0.39617	0.49161	0.50552	0.55986	0.56487	0.49429	0.48909	0.53458	0.56356	0.48321	0.54319	0.42416	0.46182	0.39617	0.3741	0.58177	0.64618	0.52322	0.49573	0.55112	0.51952	0.46212	0.49617	0.37446	0.49323	0.51083	0.57141	0.47886	0.59738	0.53299	0.49071	0.48063
904.2	0.47157	0.41648	0.40576	0.42084	0.38822	0.53388	0.51061	0.60883	0.57457	0.48817	0.47373	0.53537	0.5568	0.49021	0.54068	0.42874	0.44869	0.37695	0.36786	0.61224	0.64027	0.53229	0.4722	0.55335	0.51706	0.48385	0.48567	0.38254	0.48743	0.51475	0.54521	0.492	0.60123	0.53239	0.46624	0.47128
905.16	0.48572	0.42815	0.39138	0.39563	0.37872	0.53035	0.48587	0.61702	0.55318	0.47074	0.4553	0.55682	0.54972	0.48901	0.52184	0.43693	0.44002	0.37275	0.3761	0.62108	0.61976	0.52097	0.45906	0.56478	0.52009	0.47166	0.46673	0.37576	0.47215	0.51701	0.54679	0.47845	0.57946	0.52865	0.45821	0.48754
906.09	0.48116	0.44131	0.36263	0.38055	0.36997	0.50928	0.49648	0.63847	0.54674	0.51724	0.45187	0.56342	0.54377	0.51147	0.50909	0.43397	0.43061	0.3696	0.37231	0.63695	0.62965	0.52784	0.45763	0.58002	0.52219	0.48428	0.45783	0.40235	0.47211	0.51353	0.54972	0.49134	0.57136	0.53165	0.45886	0.47729
907.04	0.46632	0.39315	0.3682	0.39825	0.36939	0.50401	0.48622	0.6466	0.54224	0.52811	0.41613	0.5546	0.53263	0.48925	0.51832	0.43597	0.42242	0.39311	0.36883	0.64001	0.6363	0.51389	0.45029	0.57289	0.51991	0.4516	0.45713	0.41496	0.47356	0.5084	0.55401	0.51344	0.56304	0.51064	0.45437	0.47129
908	0.47245	0.39497	0.37658	0.39589	0.37288	0.46651	0.49557	0.62605	0.54167	0.57022	0.42462	0.5505	0.51866	0.50285	0.52609	0.45272	0.42032	0.38704	0.36449	0.62829	0.6487	0.52607	0.46617	0.56708	0.51747	0.45766	0.44716	0.42122	0.49585	0.49467	0.55021	0.52733	0.56698	0.51834	0.47882	0.47039
908.95	0.47531	0.41661	0.37106	0.3555	0.35591	0.44284	0.4763	0.57357	0.5326	0.54486	0.42475	0.51897	0.499	0.50531	0.53017	0.4251	0.41388	0.3727	0.35678	0.61103	0.64671	0.50714	0.47312	0.55221	0.50764	0.45997	0.45216	0.38688	0.49596	0.4799	0.53881	0.5305	0.54974	0.4982	0.49302	0.46417
909.9	0.46221	0.42316	0.35331	0.3492	0.36218	0.4296	0.48803	0.57747	0.52803	0.54813	0.42513	0.49804	0.49246	0.49201	0.53666	0.41359	0.39625	0.36872	0.35389	0.59419	0.65563	0.5345	0.48742	0.5152	0.48721	0.47502	0.44749	0.38088	0.48874	0.46797	0.55196	0.54372	0.53287	0.49578	0.50038	0.42648
910.85	0.45395	0.4199	0.34259	0.33116	0.36383	0.45111	0.4595	0.55211	0.52795	0.52618	0.41964	0.48071	0.47556	0.48246	0.53741	0.40223	0.4018	0.37618	0.36199	0.56278	0.63816	0.52559	0.48823	0.49372	0.47214	0.46845	0.45244	0.35283	0.48946	0.4905	0.52441	0.52878	0.51961	0.48857	0.48197	0.40757
911.81	0.46598	0.4259	0.33162	0.33263	0.33582	0.46949	0.46221	0.54326	0.51965	0.54358	0.44029	0.47061	0.48856	0.48148	0.53019	0.40698	0.40319	0.38593	0.37774	0.54675	0.64937	0.5516	0.48944	0.49002	0.45704	0.4983	0.44464	0.34483	0.49574	0.49464	0.51268	0.52201	0.51256	0.51666	0.47357	0.39923
912.76	0.47085	0.42209	0.34226	0.332	0.36837	0.47796	0.46562	0.53143	0.51245	0.50913	0.41972	0.45489	0.51014	0.46998	0.54597	0.40268	0.41857	0.39172	0.37877	0.5448	0.66269	0.53449	0.46607	0.49081	0.44655	0.49701	0.47297	0.34358	0.48674	0.49835	0.50529	0.51375	0.49723	0.50701	0.45908	0.39087
913.71	0.44785	0.40218	0.35242	0.33057	0.37509	0.4426	0.47724	0.53729	0.51709	0.5091	0.43169	0.46683	0.52162	0.45615	0.55254	0.42926	0.42295	0.38494	0.37444	0.53291	0.67384	0.52678	0.45267	0.48366	0.44719	0.46968	0.47663	0.3506	0.46544	0.49938	0.52154	0.49245	0.5	0.50447	0.4423	0.38521
914.67	0.44534	0.36768	0.35222	0.32834	0.37413	0.45357	0.48836	0.53751	0.54852	0.4908	0.42248	0.48237	0.52553	0.43935	0.54604	0.43604	0.42964	0.40179	0.37476	0.52605	0.67017	0.49503	0.40775	0.48843	0.45565	0.44092	0.49279	0.36371	0.46456	0.50406	0.52351	0.50408	0.50517	0.48836	0.41659	0.40124
915.62	0.44057	0.34974	0.39503	0.32348	0.34579	0.45294	0.51035	0.53917	0.51527	0.47711	0.41854	0.48668	0.51519	0.42944	0.55174	0.42763	0.42029	0.39674	0.36488	0.53722	0.66947	0.48211	0.41058	0.48098	0.44979	0.43373	0.52988	0.3648	0.44753	0.48137	0.53165	0.51255	0.48209	0.48045	0.41111	0.40391
916.57	0.42529	0.34409	0.40114	0.32408	0.37215	0.42657	0.51269	0.5284	0.52406	0.44138	0.40929	0.49405	0.49875	0.41656	0.54314	0.41573	0.41595	0.37877	0.34562	0.53361	0.6621	0.4591	0.4036	0.48772	0.44727	0.41629	0.55914	0.3831	0.42724	0.48355	0.50897	0.50692	0.47713	0.44524	0.3931	0.41083
917.52	0.41393	0.34395	0.38302	0.35719	0.36167	0.39792	0.50919	0.52913	0.51334	0.44355	0.4465	0.48767	0.47768	0.39863	0.53063	0.43049	0.42506	0.35969	0.36738	0.52842	0.64826	0.45792	0.39746	0.48246	0.45028	0.43132	0.56968	0.40052	0.42371	0.46469	0.51176	0.50778	0.47959	0.43526	0.39362	0.40234
918.47	0.4196	0.35961	0.38369	0.39133	0.36524	0.41672	0.50131	0.51741	0.50091	0.45524	0.45195	0.46113	0.45886	0.39554	0.5393	0.42641	0.43667	0.37606	0.38662	0.51638	0.64297	0.46873	0.41974	0.49476	0.45057	0.44539	0.60691	0.43384	0.41758	0.46417	0.53062	0.49896	0.47336	0.44539	0.40754	0.39605
919.43	0.40812	0.35942	0.39774	0.39916	0.37084	0.40923	0.47062	0.50744	0.48138	0.5054	0.45542	0.45804	0.44105	0.39851	0.54018	0.41769	0.45598	0.36714	0.3843	0.52369	0.64193	0.48915	0.43264	0.49687	0.44727	0.4736	0.6326	0.45646	0.41873	0.48403	0.52875	0.49389	0.47173	0.46921	0.42238	0.39912
920.38	0.41119	0.35595	0.37063	0.42571	0.38435	0.41387	0.45857	0.52078	0.48695	0.50169	0.44411	0.48344	0.44532	0.37754	0.53758	0.42047	0.48228	0.37306	0.38713	0.50453	0.63979	0.49282	0.41903	0.50143	0.45753	0.46787	0.64842	0.47228	0.42803	0.50427	0.55881	0.4953	0.46766	0.467	0.41372	0.42337
921.31	0.41273	0.37582	0.36749	0.42907	0.38914	0.45014	0.44092	0.51577	0.45777	0.50953	0.45533	0.47553	0.45092	0.39428	0.54065	0.43186	0.49128	0.39956	0.38844	0.50165	0.63141	0.49603	0.42644	0.49241	0.45167	0.49648	0.66154	0.48154	0.43452	0.51551	0.59435	0.48787	0.46295	0.48234	0.43154	0.41717
922.26	0.40809	0.37356	0.33305	0.38477	0.36862	0.48187	0.44118	0.53229	0.46329	0.51445	0.42421	0.4578	0.4271	0.39233	0.51617	0.41192	0.47254	0.40936	0.37403	0.49697	0.63177	0.48313	0.43101	0.47953	0.45009	0.50532	0.66416	0.47966	0.42119	0.52815	0.60802	0.47958	0.47253	0.47752	0.42206	0.41641
923.21	0.42533	0.365	0.34328	0.38158	0.37108	0.47825	0.44165	0.52752	0.44761	0.48663	0.43677	0.48366	0.44273	0.39916	0.48799	0.415	0.46457	0.41359	0.37495	0.50636	0.61904	0.48393	0.41121	0.46932	0.44242	0.52504	0.67189	0.48167	0.42526	0.52934	0.60948	0.46853	0.45688	0.45637	0.41143	0.42229
924.16	0.42889	0.37024	0.35325	0.38645	0.3518	0.47461	0.44283	0.51386	0.42964	0.46399	0.43873	0.44713	0.45196	0.39757	0.50095	0.41844	0.4508	0.40058	0.36299	0.49172	0.6082	0.46604	0.42701	0.46268	0.44404	0.53265	0.68412	0.46971	0.42221	0.51174	0.58608	0.45033	0.45209	0.42715	0.41383	0.4073
925.11	0.43915	0.37596	0.36838	0.38505	0.36803	0.48028	0.44592	0.51228	0.43988	0.48416	0.43676	0.39742	0.4546	0.42236	0.52938	0.43682	0.44025	0.41066	0.3717	0.49995	0.61405	0.45499	0.438	0.44518	0.45541	0.55811	0.6953	0.48085	0.43849	0.5192	0.57322	0.4363	0.47972	0.41253	0.42264	0.37468
926.06	0.42538	0.37513	0.38138	0.38962	0.373	0.4424	0.47806	0.51599	0.42807	0.4933	0.40081	0.41032	0.44753	0.42595	0.55085	0.43962	0.43416	0.39312	0.37871	0.4826	0.59072	0.46235	0.42398	0.43802	0.48018	0.57587	0.71549	0.48652	0.45411	0.49502	0.57389	0.4256	0.47186	0.41454	0.40889	0.38647
927.02	0.40467	0.38106	0.39788	0.38713	0.37719	0.40676	0.48085	0.49396	0.41369	0.46913	0.39017	0.4039	0.46468	0.42678	0.55434	0.43606	0.44046	0.37859	0.37869	0.46653	0.58494	0.47289	0.4184	0.43285	0.4903	0.56969	0.7221	0.49238	0.46539	0.48917	0.572	0.42118	0.46799	0.40792	0.4025	0.38678
927.97	0.38459	0.38747	0.36664	0.375	0.36985	0.40954	0.46254	0.48373	0.40577	0.48516	0.35695	0.41226	0.45027	0.43388	0.53926	0.4342	0.42729	0.37228	0.35762	0.44802	0.57976	0.46561	0.42734	0.41998	0.50493	0.57486	0.70897	0.49321	0.46655	0.48044	0.54434	0.42093	0.47437	0.39889	0.39494	0.37561
928.92	0.38489	0.40768	0.35278	0.38393	0.37707	0.37414	0.45148	0.49946	0.40658	0.47858	0.34988	0.43764	0.43784	0.4554	0.51925	0.44806	0.42975	0.36934	0.36288	0.46891	0.58462	0.47674	0.40454	0.43572	0.50872	0.59299	0.70177	0.50361	0.47607	0.47515	0.55503	0.411	0.47488	0.40391	0.37978	0.38886
929.87	0.38018	0.40877	0.34266	0.36863	0.35283	0.35343	0.46535	0.48562	0.42007	0.44477	0.31354	0.45712	0.43365	0.45468	0.49738	0.45114	0.42642	0.3447	0.36178	0.46068	0.57446	0.48634	0.39126	0.42684	0.49951	0.59995	0.69229	0.51509	0.46728	0.4374	0.57028	0.39685	0.48201	0.39994	0.36081	0.38585
930.82	0.38241	0.43145	0.3243	0.35748	0.34596	0.34965	0.44358	0.49066	0.40135	0.4393	0.3376	0.41672	0.44118	0.46482	0.46304	0.45457	0.42432	0.33472	0.35365	0.47908	0.58311	0.45538	0.3873	0.40868	0.48102	0.59968	0.65998	0.51324	0.46299	0.43369	0.55102	0.39715	0.48085	0.35805	0.34995	0.36657
931.75	0.38719	0.41944	0.32261	0.3851	0.36079	0.3693	0.4419	0.51161	0.40998	0.428	0.34632	0.43613	0.44316	0.47745	0.47678	0.44281	0.41571	0.33564	0.36017	0.48512	0.56088	0.43619	0.40328	0.41912	0.47193	0.58196	0.62909	0.50525	0.4591	0.41894	0.53886	0.3968	0.4581	0.34469	0.34814	0.3782
932.7	0.38591	0.42022	0.33267	0.37287	0.34698	0.35813	0.44431	0.50005	0.41858	0.42015	0.36002	0.40712	0.43102	0.46385	0.496	0.43525	0.40869	0.3161	0.34464	0.48561	0.55662	0.44119	0.40533	0.39795	0.45417	0.56375	0.61337	0.47215	0.43927	0.41477	0.52023	0.38467	0.45305	0.34575	0.35331	0.37647
933.65	0.40452	0.41345	0.32977	0.37806	0.33622	0.3851	0.47917	0.51652	0.41841	0.4198	0.37453	0.40745	0.44841	0.43659	0.49765	0.41633	0.40722	0.32646	0.35512	0.47793	0.5489	0.43609	0.43145	0.38983	0.45018	0.5353	0.566	0.45212	0.42307	0.42955	0.53421	0.39225	0.45885	0.32994	0.36734	0.37471
934.6	0.41215	0.40087	0.34144	0.38141	0.37018	0.38151	0.45463	0.49722	0.38828	0.45357	0.40795	0.39572	0.44362	0.41747	0.50335	0.40487	0.41111	0.31618	0.33886	0.48365	0.52208	0.43375	0.4317	0.38506	0.44213	0.52538	0.55619	0.42203	0.40211	0.42962	0.50332	0.38175	0.42614	0.33057	0.36261	0.36986
935.55	0.41359	0.37572	0.33592	0.39931	0.36398	0.39063	0.44436	0.50535	0.38861	0.4384	0.4046	0.42675	0.43835	0.40524	0.50331	0.40413	0.4103	0.31053	0.32442	0.48141	0.51022	0.44103	0.45104	0.39266	0.44711	0.50474	0.52746	0.39366	0.39038	0.41945	0.48919	0.38067	0.43511	0.33411	0.38396	0.37557
936.5	0.423	0.37114	0.3365	0.3982	0.334	0.39294	0.42826	0.47329	0.3892	0.4504	0.41013	0.41775	0.41696	0.36364	0.48326	0.40509	0.40945	0.31973	0.30178	0.46901	0.52983	0.43412	0.44015	0.38849	0.43441	0.48872	0.52006	0.36309	0.38465	0.4313	0.48077	0.3655	0.45151	0.32168	0.39374	0.36622
937.45	0.43301	0.38488	0.33659	0.40956	0.34924	0.39862	0.43201	0.48137	0.37367	0.44472	0.39921	0.41878	0.42407	0.38447	0.48825	0.39912	0.42171	0.33069	0.31165	0.46208	0.53955	0.40725	0.43423	0.39782	0.43582	0.50518	0.50278	0.36589	0.41761	0.42802	0.5045	0.37256	0.4445	0.30868	0.3823	0.38589
938.4	0.40247	0.36846	0.34349	0.40528	0.36805	0.39496	0.41295	0.4141	0.34992	0.45928	0.37295	0.39153	0.40251	0.40212	0.48955	0.39984	0.43502	0.32854	0.2988	0.44763	0.52503	0.40371	0.42219	0.38343	0.4157	0.51835	0.50212	0.37237	0.40666	0.40819	0.46568	0.35293	0.40562	0.32292	0.36136	0.36487
939.32	0.37855	0.35754	0.32732	0.41243	0.35207	0.40145	0.41471	0.4236	0.34958	0.41215	0.37812	0.4062	0.39289	0.39124	0.4739	0.39707	0.43642	0.34106	0.28992	0.44659	0.56212	0.39972	0.42858	0.40149	0.40977	0.50131	0.46446	0.36771	0.41613	0.41118	0.45279	0.34902	0.40541	0.30583	0.36651	0.37594
940.27	0.37561	0.35941	0.32219	0.41774	0.34068	0.4034	0.44528	0.3861	0.35288	0.41014	0.39775	0.40546	0.37464	0.3688	0.47411	0.40061	0.44445	0.34691	0.29988	0.44398	0.5576	0.39527	0.42735	0.42019	0.40603	0.50513	0.45511	0.38331	0.41073	0.41415	0.47206	0.35222	0.38481	0.32183	0.36671	0.39006
941.22	0.37929	0.36528	0.31774	0.38633	0.36071	0.41098	0.44141	0.40706	0.31607	0.4139	0.3742	0.41754	0.39149	0.40104	0.47226	0.40912	0.45371	0.34701	0.3058	0.46468	0.54406	0.42596	0.40957	0.40366	0.41028	0.52471	0.42418	0.3738	0.41261	0.41505	0.45842	0.36821	0.36116	0.32371	0.35269	0.38912
942.17	0.37437	0.33998	0.30975	0.3804	0.3728	0.39338	0.43607	0.40288	0.32496	0.40344	0.36343	0.42121	0.38818	0.3647	0.4616	0.41779	0.47859	0.34904	0.32471	0.4728	0.55169	0.4416	0.40262	0.41823	0.3811	0.50176	0.4	0.35947	0.40888	0.40429	0.44842	0.37829	0.36066	0.31604	0.34696	0.37345
943.12	0.38506	0.36189	0.29563	0.37055	0.37822	0.38678	0.42052	0.41137	0.33665	0.39932	0.3543	0.46119	0.38831	0.3669	0.45642	0.43103	0.49911	0.35499	0.33142	0.46084	0.57473	0.43964	0.40672	0.44472	0.39276	0.48389	0.3914	0.35493	0.43889	0.39595	0.4669	0.37973	0.39257	0.30761	0.36468	0.41364
944.07	0.38255	0.37649	0.29184	0.37448	0.37238	0.37168	0.42022	0.41895	0.32487	0.41572	0.32622	0.45584	0.39259	0.3546	0.44469	0.42678	0.52519	0.36664	0.34327	0.46801	0.57737	0.44364	0.40666	0.44794	0.38268	0.48387	0.38216	0.36368	0.44694	0.40126	0.45867	0.41202	0.40088	0.31361	0.37668	0.41553
945.02	0.38514	0.37751	0.3106	0.38803	0.38212	0.38822	0.39009	0.44541	0.32013	0.42949	0.34015	0.45548	0.414	0.36827	0.46065	0.4323	0.54818	0.38453	0.34809	0.48948	0.59584	0.45641	0.4272	0.45924	0.37367	0.4859	0.38892	0.37525	0.45324	0.41593	0.44812	0.4174	0.40593	0.31866	0.37901	0.41277
945.96	0.38847	0.38177	0.32559	0.41248	0.36909	0.35161	0.39217	0.40183	0.34726	0.41574	0.35684	0.43328	0.40877	0.37478	0.46415	0.4253	0.56143	0.39076	0.35555	0.46134	0.62606	0.45714	0.4603	0.46713	0.37352	0.49998	0.4047	0.41647	0.44166	0.40669	0.44328	0.39021	0.43151	0.32588	0.3849	0.42057
946.89	0.37354	0.38274	0.33186	0.42	0.34249	0.37517	0.39519	0.39455	0.35376	0.41324	0.35764	0.42363	0.3995	0.38294	0.46579	0.41406	0.56439	0.39408	0.34563	0.45917	0.64876	0.46749	0.4697	0.44046	0.39757	0.49406	0.41058	0.42538	0.43931	0.39927	0.44324	0.38463	0.43973	0.33672	0.40363	0.41075
947.84	0.34653	0.36687	0.3367	0.42228	0.32456	0.36338	0.39674	0.41619	0.34611	0.38119	0.35897	0.40361	0.41341	0.36088	0.47147	0.3857	0.55742	0.38878	0.3477	0.50015	0.66627	0.46624	0.47213	0.4291	0.39473	0.50018	0.4224	0.40895	0.41672	0.40447	0.44224	0.42143	0.4195	0.3318	0.39394	0.38261
948.79	0.36541	0.35951	0.36927	0.4006	0.33014	0.37023	0.40019	0.41595	0.38643	0.38732	0.37669	0.4322	0.41976	0.39246	0.50199	0.38592	0.56572	0.40208	0.36793	0.49791	0.68976	0.49497	0.49623	0.4414	0.41145	0.50441	0.44714	0.38835	0.41023	0.40025	0.47247	0.41222	0.41476	0.35448	0.39274	0.38863
949.74	0.38626	0.377	0.36113	0.35703	0.30016	0.34709	0.39926	0.40622	0.39115	0.39255	0.35236	0.44007	0.39834	0.41331	0.50291	0.36845	0.56157	0.40711	0.36978	0.49675	0.73228	0.52195	0.48404	0.43177	0.42367	0.52926	0.44042	0.37406	0.3951	0.40458	0.46819	0.42923	0.42269	0.37127	0.3934	0.39018
950.68	0.37111	0.3892	0.36051	0.35587	0.31465	0.36435	0.408	0.43722	0.39019	0.40557	0.35277	0.45378	0.40403	0.41694	0.52113	0.36515	0.59804	0.41283	0.38061	0.54071	0.74928	0.53604	0.49114	0.44308	0.43382	0.51648	0.45771	0.33225	0.41523	0.39704	0.48203	0.45902	0.42857	0.39333	0.39157	0.38913
951.63	0.36187	0.40816	0.36152	0.34116	0.32196	0.36746	0.40655	0.46111	0.37057	0.41711	0.34286	0.46214	0.40655	0.43899	0.50977	0.36951	0.6309	0.43626	0.38041	0.57759	0.76646	0.55053	0.498	0.46745	0.44181	0.55381	0.45792	0.33232	0.43233	0.41192	0.46987	0.468	0.43725	0.40256	0.40448	0.40293
952.58	0.38382	0.44519	0.37685	0.34491	0.31852	0.3827	0.38665	0.47847	0.38283	0.42775	0.36021	0.47215	0.40414	0.4696	0.52305	0.36828	0.64429	0.45446	0.375	0.58162	0.79132	0.5652	0.50917	0.47871	0.44329	0.58554	0.46674	0.33411	0.44638	0.40393	0.4533	0.46771	0.46524	0.41505	0.41035	0.40661
953.5	0.37159	0.44175	0.35713	0.3554	0.30483	0.37615	0.37037	0.45651	0.37699	0.43634	0.35554	0.45248	0.3925	0.47797	0.50572	0.37278	0.64363	0.45705	0.36958	0.60302	0.80629	0.57041	0.50728	0.45902	0.44002	0.59495	0.45643	0.35027	0.45611	0.41672	0.45464	0.46572	0.49321	0.40317	0.41052	0.40343
954.45	0.34054	0.41819	0.37666	0.38463	0.33357	0.37581	0.36279	0.46112	0.37987	0.41509	0.33943	0.43642	0.39951	0.46492	0.50813	0.39107	0.66865	0.46857	0.37597	0.61713	0.81095	0.57194	0.51339	0.44583	0.44642	0.58367	0.47732	0.36838	0.4785	0.41091	0.44444	0.45614	0.49555	0.39839	0.40232	0.38707
955.4	0.35654	0.43582	0.38795	0.3943	0.33033	0.39381	0.34985	0.45565	0.40871	0.4187	0.32552	0.43178	0.4021	0.46924	0.51132	0.41701	0.67098	0.49028	0.37599	0.62657	0.83272	0.57602	0.5097	0.429	0.44677	0.61066	0.4762	0.39389	0.47485	0.42017	0.42571	0.45536	0.51015	0.39358	0.39902	0.37119
956.35	0.35881	0.42729	0.3677	0.39016	0.33116	0.37646	0.33398	0.4398	0.43017	0.42518	0.34165	0.44249	0.39944	0.47269	0.51897	0.43506	0.64989	0.4883	0.3855	0.62034	0.83602	0.58006	0.51944	0.43424	0.43777	0.60882	0.44959	0.40082	0.45976	0.41777	0.41384	0.45454	0.53097	0.40887	0.38036	0.36074
957.29	0.3611	0.39413	0.36225	0.3834	0.31817	0.35457	0.33166	0.4139	0.39909	0.43713	0.34301	0.43891	0.39101	0.45096	0.50335	0.44981	0.66979	0.48289	0.39999	0.61342	0.8303	0.59309	0.5222	0.44577	0.41982	0.58676	0.44246	0.38919	0.45885	0.40596	0.4155	0.4283	0.5179	0.43914	0.37321	0.37027
958.24	0.35098	0.42526	0.35938	0.39379	0.31743	0.35074	0.32641	0.43936	0.38408	0.42473	0.35742	0.47557	0.39945	0.45876	0.49728	0.46319	0.67635	0.50164	0.41329	0.62519	0.8314	0.60265	0.51733	0.48795	0.42235	0.59787	0.43798	0.38408	0.43769	0.39066	0.39966	0.42555	0.50702	0.46426	0.38136	0.39413
959.17	0.34753	0.43451	0.3586	0.381	0.29878	0.3534	0.33155	0.4258	0.38937	0.4155	0.36401	0.49513	0.42131	0.45835	0.50647	0.45754	0.65265	0.5055	0.42155	0.62174	0.82948	0.59224	0.50027	0.50437	0.4077	0.59362	0.42424	0.34468	0.41693	0.36614	0.42538	0.42192	0.51849	0.46811	0.38419	0.40907
960.11	0.34264	0.41234	0.37356	0.39526	0.29724	0.32919	0.31656	0.42196	0.35849	0.4126	0.36779	0.51998	0.42697	0.46734	0.51482	0.46607	0.63055	0.49409	0.43062	0.63323	0.79045	0.59573	0.50381	0.52166	0.40648	0.56543	0.43367	0.36047	0.38432	0.3569	0.43338	0.43507	0.49566	0.48584	0.39039	0.43441
961.06	0.35511	0.43411	0.39955	0.40612	0.32253	0.33293	0.32312	0.43197	0.35921	0.41228	0.35067	0.55178	0.44867	0.46729	0.5158	0.46535	0.62874	0.50703	0.43733	0.62001	0.78332	0.59191	0.48538	0.51861	0.41475	0.55439	0.46116	0.33936	0.3932	0.37171	0.45353	0.42678	0.50222	0.50006	0.38918	0.43836
962.01	0.34043	0.41466	0.39801	0.39691	0.36875	0.36152	0.33715	0.45465	0.36949	0.40353	0.36943	0.52063	0.44786	0.44184	0.51144	0.47229	0.60693	0.52763	0.42633	0.61536	0.74936	0.56961	0.48885	0.46815	0.41656	0.52264	0.42884	0.35794	0.3943	0.38057	0.4449	0.43252	0.50976	0.48735	0.39362	0.41562
962.95	0.35527	0.40825	0.40963	0.39601	0.3848	0.38557	0.33712	0.44423	0.36197	0.39273	0.38651	0.48777	0.46288	0.41259	0.53906	0.45712	0.58329	0.50252	0.38894	0.59724	0.7111	0.53999	0.51185	0.41202	0.41015	0.49087	0.41212	0.34486	0.39818	0.38798	0.42361	0.43761	0.49309	0.47881	0.38762	0.38841
963.9	0.38579	0.41338	0.39771	0.40681	0.38498	0.37596	0.33513	0.45445	0.38265	0.3958	0.40828	0.47696	0.44882	0.39715	0.5161	0.45536	0.57438	0.49513	0.38523	0.57512	0.68609	0.517	0.52504	0.40549	0.41582	0.45373	0.41283	0.35227	0.39773	0.3921	0.40412	0.42672	0.49514	0.48361	0.40108	0.38714
964.82	0.37672	0.44462	0.34744	0.37151	0.37006	0.36606	0.34692	0.49064	0.39201	0.40376	0.42141	0.47647	0.4448	0.40306	0.48699	0.43246	0.55735	0.47767	0.3578	0.55716	0.67198	0.49161	0.50779	0.40772	0.41605	0.47669	0.37243	0.30575	0.41812	0.37333	0.39586	0.41097	0.50924	0.50082	0.38972	0.3797
965.77	0.38024	0.42509	0.34466	0.39242	0.32853	0.36432	0.34246	0.49047	0.37791	0.38622	0.44787	0.43876	0.42791	0.39364	0.50495	0.43698	0.53308	0.45983	0.34369	0.5504	0.63598	0.45869	0.52548	0.38464	0.40467	0.44483	0.36549	0.32533	0.38621	0.36127	0.37745	0.40485	0.48342	0.49439	0.39233	0.38915
966.71	0.4109	0.46307	0.35738	0.42242	0.31638	0.3247	0.34646	0.48643	0.36886	0.37531	0.39886	0.49274	0.43227	0.4238	0.52022	0.44224	0.48792	0.42852	0.32522	0.54867	0.63295	0.4431	0.50448	0.41726	0.41617	0.46354	0.38008	0.30365	0.35901	0.35754	0.38085	0.39828	0.4757	0.49671	0.37599	0.40626
967.66	0.40071	0.46938	0.35738	0.40345	0.29706	0.28476	0.35382	0.49329	0.35131	0.38578	0.37209	0.48824	0.40893	0.43003	0.51059	0.44882	0.46593	0.41617	0.33408	0.5359	0.61059	0.43349	0.47085	0.43856	0.41402	0.46945	0.37781	0.28674	0.35651	0.34216	0.3865	0.39378	0.49818	0.5109	0.37609	0.41394
968.61	0.38272	0.47516	0.35243	0.39462	0.2905	0.28127	0.35244	0.48476	0.34758	0.38176	0.35365	0.47364	0.40762	0.42283	0.50807	0.44289	0.43583	0.39394	0.31522	0.52905	0.57857	0.40948	0.45782	0.42734	0.39357	0.46094	0.35169	0.28202	0.34453	0.35593	0.3788	0.37939	0.50027	0.49632	0.37275	0.40109
969.55	0.38443	0.45103	0.36157	0.40895	0.27702	0.28567	0.37261	0.43603	0.32913	0.36296	0.35635	0.45593	0.40167	0.39882	0.53243	0.44001	0.41217	0.39301	0.32271	0.49617	0.55938	0.39102	0.44694	0.41339	0.36987	0.41479	0.33951	0.293	0.32112	0.37314	0.36463	0.35595	0.47997	0.46853	0.38224	0.39265
970.47	0.36395	0.46105	0.35353	0.38107	0.31926	0.27705	0.40656	0.42982	0.33014	0.37422	0.34761	0.4558	0.40713	0.37689	0.50152	0.42943	0.4196	0.37933	0.32349	0.47824	0.53287	0.39976	0.43168	0.43075	0.36822	0.40482	0.30614	0.28759	0.3506	0.36501	0.35732	0.36229	0.46851	0.47183	0.37582	0.38333
971.42	0.32343	0.45044	0.32642	0.37036	0.2766	0.29723	0.39495	0.42889	0.33056	0.36404	0.37698	0.41901	0.40147	0.3654	0.47057	0.41708	0.40038	0.38174	0.32007	0.46557	0.49369	0.39261	0.44875	0.39417	0.36998	0.3795	0.28734	0.27779	0.34542	0.39543	0.34561	0.36273	0.4681	0.44966	0.39283	0.37638
972.37	0.33231	0.43555	0.31106	0.38098	0.28505	0.32022	0.40293	0.43915	0.36201	0.38017	0.35204	0.42917	0.41103	0.34236	0.45	0.41681	0.39571	0.37428	0.32231	0.45551	0.49411	0.38928	0.4267	0.38508	0.37131	0.34579	0.26481	0.29939	0.33377	0.40296	0.34972	0.34529	0.46605	0.441	0.37725	0.38853
973.31	0.32497	0.44752	0.31119	0.36997	0.31113	0.3169	0.41671	0.46003	0.34515	0.39425	0.32374	0.44378	0.40621	0.34591	0.44468	0.42073	0.39622	0.36284	0.31417	0.45666	0.48251	0.38485	0.41787	0.3667	0.3721	0.3636	0.26485	0.29391	0.35284	0.39149	0.33542	0.34987	0.45107	0.44238	0.36033	0.39007
974.26	0.32609	0.44791	0.31931	0.35737	0.3221	0.34126	0.40261	0.49505	0.34266	0.40338	0.33076	0.45611	0.40911	0.33685	0.42079	0.43307	0.38393	0.35389	0.29133	0.44764	0.47045	0.38233	0.43941	0.36093	0.3797	0.36442	0.26713	0.2908	0.37211	0.4106	0.33395	0.35862	0.45843	0.43988	0.3693	0.38765
975.18	0.33039	0.44049	0.30177	0.3747	0.30034	0.35543	0.38897	0.49756	0.35314	0.38904	0.32942	0.46282	0.42122	0.3416	0.43397	0.43214	0.34913	0.3467	0.2763	0.44608	0.48771	0.36283	0.43378	0.34655	0.38008	0.35151	0.26568	0.28527	0.35865	0.41703	0.33636	0.34992	0.48269	0.40972	0.38221	0.39425
976.12	0.35859	0.44034	0.29363	0.34072	0.31051	0.3594	0.41625	0.50949	0.37629	0.41143	0.30605	0.45915	0.43181	0.34422	0.44284	0.42293	0.36449	0.33053	0.28728	0.44426	0.48609	0.37611	0.39575	0.34183	0.37249	0.37108	0.26831	0.28866	0.34194	0.38262	0.3323	0.35694	0.48315	0.42528	0.3758	0.38237
977.07	0.36682	0.45574	0.2951	0.34993	0.29049	0.35458	0.4125	0.4821	0.36045	0.36808	0.32943	0.44706	0.41975	0.35562	0.43395	0.41139	0.36039	0.32006	0.27604	0.42568	0.47265	0.36191	0.40917	0.33122	0.36535	0.38225	0.27708	0.27436	0.34241	0.38062	0.33304	0.36876	0.45172	0.40713	0.386	0.36704
978.01	0.36895	0.41762	0.30056	0.34611	0.27328	0.38112	0.416	0.48955	0.35306	0.36292	0.3603	0.42878	0.41646	0.34686	0.44357	0.38791	0.36562	0.32354	0.27945	0.42755	0.47439	0.35326	0.41647	0.34719	0.37366	0.37088	0.26508	0.27007	0.33447	0.38717	0.35397	0.37363	0.44849	0.40067	0.40697	0.37374
978.96	0.3589	0.40158	0.30153	0.35997	0.26959	0.33641	0.44565	0.49401	0.36202	0.35831	0.34966	0.40852	0.4054	0.34877	0.44665	0.37171	0.38323	0.31302	0.2987	0.45539	0.48425	0.35423	0.39421	0.3408	0.36719	0.35344	0.25942	0.27884	0.34456	0.36757	0.37946	0.38686	0.44765	0.38814	0.41655	0.38638
979.88	0.37878	0.40035	0.30719	0.3332	0.24774	0.32306	0.45686	0.50081	0.367	0.36844	0.32898	0.41479	0.38542	0.35464	0.43726	0.35356	0.39164	0.29441	0.29923	0.4539	0.4613	0.34402	0.38517	0.35401	0.37546	0.3629	0.26196	0.27014	0.33463	0.36345	0.38722	0.38621	0.42924	0.39846	0.40434	0.39131
980.82	0.34616	0.41316	0.31636	0.36186	0.26165	0.33483	0.45133	0.47155	0.34174	0.36261	0.308	0.43305	0.37579	0.35795	0.45394	0.36341	0.38779	0.28419	0.28923	0.43475	0.45352	0.3237	0.37241	0.37643	0.35678	0.33378	0.25625	0.28804	0.37135	0.36481	0.39311	0.37525	0.4104	0.37379	0.40023	0.4251
981.77	0.34482	0.41541	0.32387	0.34364	0.26661	0.3709	0.4756	0.48539	0.32691	0.38166	0.28421	0.44067	0.376	0.36901	0.45266	0.355	0.38878	0.28328	0.29556	0.44994	0.45366	0.33724	0.34941	0.39115	0.34511	0.33646	0.26202	0.27646	0.39428	0.3686	0.393	0.36258	0.41894	0.37362	0.39819	0.43527
982.71	0.34714	0.45959	0.31372	0.34701	0.24495	0.36709	0.47802	0.47735	0.32559	0.3865	0.28795	0.43733	0.38005	0.38485	0.44727	0.36749	0.3613	0.28537	0.28851	0.44351	0.42847	0.36511	0.32617	0.38599	0.33876	0.33538	0.27577	0.28623	0.37975	0.36766	0.37285	0.36668	0.39581	0.36847	0.37642	0.44268
983.63	0.36891	0.46833	0.32755	0.33604	0.24527	0.40509	0.45693	0.48374	0.32454	0.33921	0.27608	0.45299	0.38914	0.36712	0.45204	0.39301	0.34387	0.29192	0.2796	0.42538	0.42918	0.358	0.32287	0.40921	0.34263	0.33682	0.28539	0.29838	0.37251	0.37464	0.3552	0.36235	0.38636	0.34115	0.35387	0.44647
984.58	0.36277	0.49664	0.36251	0.35811	0.25707	0.44561	0.44041	0.49159	0.28844	0.35209	0.28702	0.4331	0.41126	0.36425	0.46331	0.40256	0.35052	0.29091	0.28018	0.43166	0.42964	0.38131	0.31998	0.4094	0.33305	0.34056	0.2995	0.3009	0.3861	0.38507	0.34533	0.33931	0.36599	0.33686	0.36611	0.43639
985.52	0.40887	0.51488	0.38429	0.34918	0.25428	0.46745	0.46047	0.52688	0.32658	0.35743	0.32187	0.42716	0.42883	0.37476	0.45681	0.40748	0.35517	0.31586	0.29041	0.47713	0.45493	0.40973	0.34421	0.41609	0.34933	0.38466	0.30188	0.30297	0.39838	0.40547	0.3591	0.33976	0.38066	0.35541	0.3647	0.41603
986.46	0.41912	0.50397	0.39595	0.36419	0.27627	0.44123	0.44489	0.52936	0.34267	0.38213	0.31243	0.4374	0.43913	0.358	0.48596	0.42486	0.35907	0.30369	0.29527	0.47389	0.44205	0.40253	0.33909	0.40854	0.38096	0.37069	0.3147	0.32269	0.39579	0.39421	0.35491	0.33891	0.3677	0.36534	0.35304	0.40281
987.41	0.41476	0.52142	0.39724	0.33075	0.29926	0.45258	0.44019	0.5138	0.35026	0.39928	0.30297	0.47	0.43983	0.3716	0.47166	0.40688	0.37517	0.29616	0.29811	0.47744	0.47435	0.41696	0.34523	0.41968	0.38657	0.39523	0.2969	0.30375	0.41296	0.39231	0.35575	0.33658	0.38634	0.36041	0.36501	0.39897
988.33	0.39644	0.50469	0.39827	0.31603	0.3317	0.46023	0.44346	0.53217	0.35021	0.41785	0.28792	0.47795	0.44401	0.37574	0.4502	0.38331	0.38837	0.29702	0.30627	0.50453	0.46399	0.40155	0.33918	0.40192	0.38395	0.40279	0.29961	0.26756	0.42989	0.39222	0.3731	0.34324	0.39549	0.37668	0.37126	0.38417
989.27	0.38478	0.46659	0.37225	0.29297	0.32193	0.42292	0.47022	0.54521	0.37074	0.39732	0.28064	0.48279	0.4172	0.37755	0.43198	0.37891	0.38373	0.29983	0.32425	0.51882	0.45423	0.39233	0.33919	0.38277	0.37716	0.39592	0.28402	0.25731	0.41367	0.377	0.39433	0.38704	0.38344	0.37261	0.35687	0.38198
990.21	0.37185	0.45108	0.36691	0.2915	0.31651	0.42517	0.45215	0.53696	0.37995	0.39269	0.25664	0.4946	0.39557	0.37452	0.42067	0.38486	0.37386	0.28882	0.31418	0.5018	0.44468	0.3846	0.30725	0.37849	0.3803	0.34655	0.29388	0.24944	0.39292	0.36584	0.37278	0.4031	0.37802	0.36138	0.35664	0.37704
991.16	0.35464	0.46871	0.35873	0.28818	0.30134	0.43247	0.45101	0.55614	0.37276	0.36921	0.26768	0.46834	0.38282	0.39975	0.41401	0.37542	0.36341	0.29641	0.31742	0.54313	0.45029	0.39784	0.31827	0.36965	0.35904	0.37352	0.2657	0.24962	0.37686	0.36138	0.37601	0.41892	0.37358	0.3545	0.35789	0.37822
992.08	0.35596	0.40517	0.33806	0.31322	0.31121	0.44513	0.46075	0.58594	0.37627	0.35294	0.24502	0.45827	0.39554	0.37423	0.41711	0.40243	0.36661	0.29556	0.31814	0.54455	0.45095	0.39561	0.28952	0.37116	0.36225	0.34033	0.24962	0.25981	0.37691	0.35403	0.37599	0.43765	0.35681	0.35052	0.34397	0.37868
993.02	0.35472	0.42704	0.31926	0.33303	0.27837	0.42667	0.46417	0.56578	0.39868	0.37486	0.26799	0.44594	0.38869	0.36901	0.42874	0.42001	0.357	0.28393	0.30749	0.52589	0.4608	0.41544	0.29462	0.37016	0.35732	0.33474	0.23002	0.28132	0.36854	0.34911	0.35733	0.43368	0.33659	0.36372	0.35065	0.37758
993.96	0.35745	0.44035	0.33855	0.33695	0.27389	0.44043	0.44796	0.54473	0.41118	0.34118	0.26366	0.48448	0.39103	0.37384	0.43954	0.43431	0.34343	0.27121	0.29533	0.5211	0.45948	0.41123	0.2756	0.38516	0.34322	0.32449	0.23629	0.28252	0.36015	0.35436	0.33726	0.41919	0.35988	0.34432	0.3558	0.38962
994.9	0.34963	0.44961	0.34111	0.34215	0.26453	0.41797	0.46346	0.52541	0.36916	0.33034	0.27405	0.49278	0.39059	0.38638	0.44195	0.43226	0.34492	0.27423	0.30398	0.52265	0.45705	0.39841	0.29194	0.38094	0.3399	0.35901	0.23327	0.2802	0.34507	0.36897	0.35301	0.41348	0.35109	0.33843	0.36602	0.39427
995.82	0.35712	0.45609	0.3479	0.34498	0.28404	0.39663	0.47143	0.52498	0.3706	0.33192	0.30419	0.5388	0.40999	0.40205	0.43699	0.43401	0.34442	0.27703	0.28142	0.48871	0.4546	0.37741	0.29174	0.39	0.35456	0.34497	0.23907	0.26542	0.35318	0.38273	0.34022	0.43	0.35719	0.31914	0.39041	0.39959
996.77	0.39075	0.48517	0.37629	0.33165	0.28539	0.36623	0.46678	0.52422	0.35732	0.31205	0.34071	0.57249	0.40372	0.42481	0.44179	0.42768	0.33776	0.26208	0.28602	0.49901	0.43819	0.3641	0.31128	0.36496	0.35076	0.36224	0.27175	0.25345	0.346	0.38605	0.35752	0.41857	0.34975	0.31978	0.40701	0.39769
997.71	0.38891	0.49639	0.38258	0.34148	0.30666	0.40109	0.51495	0.54944	0.34178	0.33066	0.32292	0.61371	0.41248	0.45217	0.44515	0.41769	0.34675	0.27201	0.30964	0.49476	0.43526	0.37737	0.30279	0.38435	0.36945	0.36163	0.29475	0.25718	0.33772	0.38059	0.40007	0.4256	0.35157	0.31289	0.40239	0.40432
998.65	0.38114	0.50709	0.38696	0.34477	0.33609	0.4088	0.51826	0.56695	0.3406	0.37964	0.35076	0.61182	0.40721	0.46817	0.46723	0.41419	0.35948	0.30216	0.29268	0.50148	0.434	0.38373	0.32488	0.37053	0.40456	0.38813	0.30704	0.26414	0.35307	0.38059	0.39248	0.42273	0.34004	0.3261	0.41931	0.39502
999.57	0.37514	0.48561	0.37674	0.31785	0.34837	0.40574	0.51646	0.60599	0.37581	0.39038	0.36466	0.62669	0.42733	0.45627	0.46706	0.38724	0.36606	0.29304	0.28086	0.4954	0.42607	0.38749	0.32175	0.37834	0.40788	0.35563	0.30472	0.24315	0.37227	0.36853	0.40094	0.41017	0.34764	0.34587	0.42957	0.39066
1000.5	0.3669	0.44553	0.38203	0.29794	0.32587	0.40889	0.52119	0.60809	0.39802	0.41672	0.36795	0.62083	0.42189	0.42443	0.4583	0.38657	0.37118	0.29376	0.28538	0.50559	0.44319	0.4161	0.3149	0.38771	0.41228	0.33332	0.3106	0.24549	0.37186	0.36113	0.41282	0.41101	0.35783	0.35152	0.42354	0.39703
1001.5	0.34913	0.43131	0.35744	0.32227	0.31998	0.39761	0.54239	0.58418	0.42868	0.43727	0.36901	0.60264	0.43627	0.40263	0.44464	0.39414	0.37917	0.30682	0.29789	0.48669	0.45515	0.43483	0.3278	0.40878	0.41223	0.31611	0.30331	0.26003	0.38026	0.35616	0.41641	0.39568	0.37485	0.36722	0.42372	0.38304
1002.4	0.36589	0.41505	0.35611	0.3208	0.31227	0.38799	0.50201	0.55905	0.45394	0.44128	0.36697	0.60008	0.44084	0.40595	0.43359	0.37557	0.37182	0.29763	0.27733	0.47898	0.45464	0.42585	0.32307	0.39011	0.41246	0.33251	0.28941	0.24835	0.37249	0.35626	0.3788	0.38471	0.38216	0.38489	0.41839	0.37603
1003.3	0.39472	0.42013	0.34395	0.3115	0.30148	0.3809	0.50596	0.5599	0.4165	0.4389	0.38105	0.58826	0.45403	0.40966	0.40661	0.35505	0.37848	0.29218	0.29262	0.46639	0.44124	0.43272	0.32656	0.41156	0.41433	0.35469	0.29295	0.25171	0.37265	0.37163	0.41082	0.39136	0.38098	0.40308	0.40148	0.38727
1004.3	0.42049	0.4272	0.37081	0.3428	0.30907	0.38566	0.51135	0.56574	0.42054	0.4637	0.42936	0.58508	0.45494	0.41063	0.42323	0.37597	0.3835	0.28599	0.30623	0.46281	0.45589	0.44599	0.35066	0.4199	0.43267	0.37498	0.29544	0.26813	0.38655	0.38269	0.42303	0.41184	0.39126	0.40862	0.41047	0.40584
1005.2	0.42187	0.4614	0.36238	0.36289	0.32714	0.40453	0.49807	0.55916	0.41722	0.46736	0.4409	0.57545	0.45935	0.42814	0.42945	0.36156	0.39912	0.2943	0.28812	0.44599	0.45638	0.43351	0.35476	0.41379	0.42356	0.41082	0.30489	0.28628	0.41076	0.38903	0.40925	0.39072	0.39366	0.44544	0.41584	0.38252
1006.1	0.42842	0.48049	0.41319	0.37671	0.34339	0.4279	0.47652	0.58947	0.41669	0.47561	0.43765	0.57445	0.45755	0.45965	0.46559	0.34615	0.40319	0.30257	0.27948	0.46328	0.44055	0.40942	0.34253	0.40538	0.43373	0.42293	0.32582	0.30179	0.41149	0.40187	0.40922	0.42122	0.38292	0.44342	0.4155	0.39573
1007.1	0.43391	0.50485	0.42636	0.3741	0.36653	0.39388	0.48791	0.61709	0.39892	0.46156	0.46919	0.56364	0.45411	0.46557	0.49111	0.34934	0.41371	0.31172	0.282	0.48627	0.43412	0.41295	0.36894	0.41025	0.43923	0.43014	0.3652	0.3033	0.45069	0.40591	0.42617	0.43637	0.37518	0.4496	0.43425	0.40226
1008	0.43172	0.50231	0.44093	0.41028	0.39988	0.41355	0.48234	0.61812	0.44889	0.47238	0.46062	0.57294	0.46967	0.47105	0.50194	0.35617	0.41684	0.31619	0.27367	0.48149	0.46752	0.41176	0.37296	0.41195	0.43102	0.41899	0.37807	0.31593	0.46772	0.39115	0.4169	0.44541	0.38798	0.4598	0.44863	0.41303
1008.9	0.42611	0.49724	0.43291	0.41988	0.40816	0.43969	0.51696	0.59934	0.44407	0.4441	0.4175	0.57467	0.45599	0.4654	0.50561	0.34473	0.41797	0.32925	0.29402	0.47976	0.45933	0.40539	0.35805	0.40347	0.42895	0.43846	0.38188	0.33813	0.46946	0.37556	0.44506	0.43594	0.37274	0.46045	0.42815	0.41797
1009.9	0.42625	0.48034	0.40958	0.40316	0.41642	0.42059	0.5409	0.61656	0.47874	0.44329	0.41362	0.57048	0.44745	0.46517	0.49007	0.3561	0.416	0.31378	0.3145	0.49804	0.45989	0.41378	0.36744	0.39923	0.4404	0.43931	0.38175	0.34525	0.48148	0.36584	0.48238	0.45794	0.38829	0.44972	0.43811	0.44937
1010.8	0.42211	0.47925	0.40176	0.4023	0.41188	0.41192	0.54568	0.61839	0.47527	0.44854	0.41499	0.58836	0.42994	0.45023	0.48063	0.3542	0.40357	0.30097	0.31293	0.49602	0.49192	0.42235	0.38853	0.42903	0.43793	0.44571	0.37009	0.35452	0.4952	0.36344	0.48127	0.45597	0.40483	0.4611	0.44899	0.46587
1011.7	0.41832	0.4975	0.37346	0.40638	0.38356	0.42586	0.55579	0.60722	0.48421	0.4749	0.41747	0.5942	0.43226	0.44304	0.45243	0.36516	0.38214	0.30177	0.32753	0.49289	0.49801	0.43541	0.38397	0.45362	0.43954	0.45163	0.33193	0.38974	0.4689	0.3651	0.48659	0.45377	0.42236	0.45691	0.43562	0.48167
1012.7	0.43215	0.51949	0.36514	0.40965	0.37157	0.40387	0.54891	0.60635	0.46715	0.4581	0.43746	0.60167	0.43685	0.44168	0.44213	0.36955	0.36589	0.28121	0.3371	0.50271	0.48991	0.44222	0.37547	0.459	0.43932	0.45937	0.3231	0.40006	0.48514	0.38468	0.4891	0.46918	0.41647	0.44518	0.43338	0.49333
1013.6	0.44444	0.52739	0.35774	0.44128	0.37976	0.38864	0.51632	0.61786	0.5037	0.49366	0.45659	0.58116	0.45989	0.4514	0.43017	0.37142	0.35429	0.29038	0.31345	0.51383	0.51265	0.45672	0.38584	0.47902	0.43728	0.44897	0.35019	0.4217	0.49921	0.38893	0.44676	0.48498	0.45026	0.4413	0.46765	0.49728
1014.5	0.45561	0.55664	0.39171	0.47993	0.39689	0.40506	0.48883	0.61755	0.48886	0.49999	0.46903	0.58859	0.46291	0.45168	0.43634	0.37674	0.33836	0.30061	0.32265	0.49916	0.51994	0.46455	0.39575	0.50128	0.44014	0.43902	0.35673	0.43372	0.49477	0.4052	0.44463	0.50349	0.45118	0.44417	0.46612	0.51077
1015.5	0.46801	0.56326	0.37159	0.48003	0.40045	0.40818	0.49378	0.62106	0.47992	0.49702	0.48144	0.57195	0.46045	0.43559	0.42313	0.37032	0.34184	0.32801	0.327	0.49658	0.49635	0.47772	0.38197	0.48674	0.45183	0.44808	0.37536	0.41757	0.50622	0.40165	0.45764	0.5163	0.45369	0.44647	0.46155	0.52032
1016.4	0.47184	0.55654	0.40858	0.49885	0.43876	0.44348	0.47084	0.61862	0.46361	0.47347	0.49633	0.54352	0.45693	0.43686	0.43821	0.38037	0.3559	0.34033	0.31712	0.49969	0.50851	0.4812	0.37901	0.46088	0.46641	0.45338	0.42435	0.42735	0.53204	0.41337	0.46647	0.53328	0.44427	0.43408	0.47358	0.50145
1017.3	0.46418	0.55407	0.41523	0.49943	0.4387	0.44824	0.47623	0.64304	0.45744	0.49708	0.46749	0.53353	0.45756	0.43349	0.43717	0.37447	0.34799	0.35837	0.31658	0.52876	0.50393	0.48144	0.37538	0.46409	0.47078	0.45564	0.43594	0.43951	0.51654	0.41547	0.48469	0.54267	0.43603	0.42899	0.475	0.48171
1018.3	0.45727	0.55662	0.40493	0.46615	0.42457	0.46572	0.46345	0.61458	0.42726	0.50795	0.44337	0.5389	0.43782	0.41502	0.43652	0.37259	0.35626	0.3608	0.3232	0.52478	0.49183	0.49239	0.37911	0.47383	0.46481	0.46462	0.43375	0.43137	0.50555	0.43775	0.50933	0.54932	0.43181	0.43102	0.45274	0.48741
1019.2	0.45371	0.56166	0.41131	0.48491	0.42627	0.49305	0.50007	0.59288	0.42754	0.50257	0.41365	0.52046	0.45424	0.43466	0.44766	0.3749	0.36934	0.36535	0.32411	0.53705	0.49212	0.50051	0.36848	0.4806	0.45581	0.4847	0.46233	0.44348	0.51817	0.46449	0.50819	0.53556	0.42514	0.42826	0.44331	0.47889
1020.1	0.43358	0.54055	0.42191	0.50678	0.43844	0.51471	0.49476	0.59154	0.447	0.47749	0.39644	0.50339	0.46323	0.43081	0.45715	0.37796	0.37233	0.34623	0.32417	0.53058	0.51018	0.49981	0.36433	0.4887	0.45455	0.47365	0.46009	0.47193	0.50066	0.4814	0.49276	0.52283	0.43939	0.40552	0.43878	0.47308
1021.1	0.42395	0.52421	0.4252	0.50911	0.43781	0.50923	0.50326	0.58546	0.45882	0.49899	0.38229	0.52518	0.45683	0.43469	0.46439	0.37064	0.37676	0.35577	0.32388	0.523	0.49843	0.49438	0.37928	0.50423	0.442	0.47651	0.46645	0.45913	0.50357	0.48483	0.50031	0.52247	0.4625	0.41187	0.43706	0.4958
1022	0.41068	0.52318	0.43248	0.51664	0.45071	0.5416	0.51973	0.58172	0.50704	0.52251	0.38314	0.51703	0.45478	0.43038	0.4661	0.37327	0.40131	0.37514	0.31908	0.51296	0.53209	0.51144	0.40094	0.50394	0.43651	0.46565	0.4806	0.45001	0.51892	0.46742	0.48898	0.51179	0.50877	0.41417	0.43987	0.50481
1022.9	0.39736	0.53393	0.44468	0.54522	0.45874	0.55558	0.52019	0.61133	0.50498	0.48144	0.39927	0.51331	0.46667	0.45413	0.46614	0.38951	0.39757	0.38749	0.3144	0.51874	0.53936	0.47721	0.39759	0.49324	0.43801	0.47611	0.47643	0.45308	0.50757	0.46323	0.493	0.50507	0.51005	0.39978	0.45873	0.48679
1023.9	0.4102	0.50422	0.42347	0.53787	0.44553	0.57265	0.50611	0.63177	0.48003	0.48552	0.42013	0.5202	0.46376	0.42294	0.45558	0.39134	0.38448	0.39302	0.30889	0.5135	0.53782	0.44983	0.40943	0.48207	0.45461	0.46519	0.4628	0.4389	0.46695	0.44658	0.49724	0.50253	0.50648	0.38995	0.47302	0.47064
1024.8	0.4253	0.51922	0.41683	0.55211	0.44842	0.5931	0.51309	0.63122	0.48386	0.51128	0.42538	0.54693	0.46664	0.4347	0.44683	0.40907	0.38917	0.40839	0.30802	0.51308	0.54569	0.46295	0.41647	0.48893	0.45881	0.46076	0.46804	0.42841	0.4717	0.44174	0.50904	0.51424	0.50953	0.40754	0.46572	0.47479
1025.7	0.40786	0.51887	0.41041	0.56007	0.43185	0.61521	0.50212	0.60406	0.48427	0.5101	0.415	0.54089	0.49378	0.41876	0.4627	0.38838	0.38231	0.3938	0.30012	0.51063	0.57581	0.45202	0.40544	0.5095	0.46141	0.44443	0.456	0.40915	0.43747	0.43421	0.47873	0.49925	0.49925	0.40369	0.4756	0.47293
1026.7	0.39739	0.4861	0.39151	0.57922	0.41681	0.62488	0.51198	0.58574	0.4522	0.5034	0.43441	0.5203	0.49432	0.39086	0.45574	0.39917	0.35458	0.38046	0.3099	0.49078	0.55749	0.45587	0.40309	0.49939	0.4693	0.41905	0.44866	0.41301	0.4099	0.4489	0.47621	0.47942	0.46376	0.41373	0.48755	0.46952
1027.6	0.3929	0.4704	0.40081	0.59913	0.43115	0.60768	0.51674	0.55796	0.44524	0.51637	0.46492	0.52934	0.50044	0.37153	0.46751	0.40474	0.3646	0.34864	0.30931	0.49843	0.5595	0.46184	0.39702	0.50617	0.47464	0.40873	0.47129	0.41662	0.42274	0.44154	0.45896	0.47531	0.45102	0.41533	0.4832	0.4912
1028.5	0.37265	0.50115	0.41456	0.62683	0.45262	0.60317	0.51226	0.52866	0.48286	0.53017	0.48038	0.51764	0.50078	0.3792	0.48455	0.40664	0.3665	0.3494	0.30385	0.48908	0.58783	0.47635	0.38918	0.50389	0.47189	0.41508	0.48505	0.42806	0.42177	0.42678	0.44925	0.47242	0.45235	0.42751	0.47994	0.50191
1029.4	0.36813	0.50476	0.40996	0.62978	0.45926	0.60855	0.53759	0.5221	0.47388	0.54802	0.4872	0.51124	0.49406	0.38478	0.49037	0.4139	0.36622	0.348	0.29638	0.49183	0.57286	0.47498	0.40001	0.50836	0.47398	0.41864	0.46964	0.45149	0.42037	0.41854	0.44711	0.44663	0.44843	0.43346	0.50185	0.4868
1030.4	0.38167	0.4953	0.40159	0.61138	0.47969	0.60458	0.55709	0.52054	0.45613	0.55572	0.49845	0.49083	0.46803	0.3962	0.47394	0.43401	0.37457	0.34157	0.30492	0.4939	0.54952	0.48323	0.3917	0.4959	0.47542	0.43378	0.44927	0.469	0.42689	0.40865	0.45139	0.44328	0.43864	0.43901	0.48985	0.48192
1031.3	0.39485	0.51344	0.39695	0.61845	0.46251	0.61781	0.54724	0.54406	0.46262	0.53415	0.49324	0.47962	0.46749	0.42141	0.49703	0.43508	0.38287	0.35821	0.30107	0.50673	0.55956	0.46486	0.38639	0.47211	0.46397	0.4454	0.4455	0.46313	0.41897	0.42197	0.46756	0.44976	0.44917	0.42567	0.48197	0.47409
1032.2	0.39	0.52605	0.37185	0.59897	0.4599	0.65281	0.56526	0.56461	0.48267	0.54875	0.43875	0.43623	0.46045	0.42482	0.48363	0.43229	0.37246	0.37556	0.30356	0.49024	0.57774	0.46727	0.38955	0.44403	0.45637	0.42868	0.40988	0.44219	0.40781	0.42079	0.44397	0.43817	0.44598	0.42715	0.47333	0.43464
1033.2	0.38531	0.47584	0.36343	0.54744	0.42941	0.64257	0.56703	0.52903	0.45497	0.52282	0.39984	0.42694	0.44824	0.40683	0.48773	0.42891	0.36059	0.38108	0.31871	0.48232	0.54575	0.47674	0.37552	0.43713	0.43778	0.39987	0.39109	0.42777	0.41297	0.42041	0.44034	0.40786	0.44921	0.4114	0.4499	0.42917
1034.1	0.37568	0.4869	0.39097	0.50709	0.39173	0.61421	0.56102	0.51556	0.45915	0.49048	0.39875	0.42656	0.46435	0.4104	0.49812	0.41398	0.35553	0.37096	0.33533	0.48803	0.55958	0.45572	0.38014	0.43267	0.42461	0.39376	0.40676	0.40241	0.41853	0.41957	0.46563	0.41091	0.44072	0.38519	0.45406	0.44332
1035	0.38084	0.48716	0.38275	0.49146	0.36939	0.59432	0.56471	0.52218	0.48619	0.47058	0.40266	0.40212	0.47767	0.41731	0.47955	0.42822	0.34254	0.38109	0.33777	0.49261	0.56311	0.43726	0.38996	0.41422	0.40191	0.38556	0.41154	0.38467	0.41203	0.42954	0.45987	0.42087	0.45701	0.35017	0.44875	0.43473
1036	0.37996	0.48614	0.39216	0.45264	0.37924	0.55265	0.56232	0.50514	0.47001	0.47237	0.41185	0.41681	0.47495	0.41728	0.47667	0.44129	0.36227	0.36039	0.34035	0.50577	0.55398	0.43122	0.38694	0.44673	0.40709	0.39034	0.42061	0.38829	0.43131	0.41908	0.41938	0.40477	0.45876	0.35449	0.45023	0.43158
1036.9	0.38648	0.47781	0.41636	0.42733	0.37372	0.52112	0.53349	0.49871	0.45126	0.44779	0.43493	0.42587	0.47179	0.42225	0.48312	0.44511	0.37585	0.35004	0.3172	0.4995	0.55617	0.43328	0.40017	0.45416	0.398	0.383	0.42471	0.38577	0.43163	0.42592	0.40827	0.39808	0.45121	0.34211	0.45602	0.43506
1037.8	0.39191	0.48807	0.42268	0.41556	0.37051	0.49412	0.50855	0.52417	0.4246	0.45533	0.43851	0.43715	0.48362	0.43937	0.48855	0.43357	0.39249	0.34184	0.29139	0.51459	0.55578	0.42419	0.39928	0.45797	0.40793	0.38703	0.40641	0.36404	0.4214	0.44214	0.38865	0.40649	0.43638	0.33814	0.46615	0.42776
1038.8	0.39929	0.4541	0.4003	0.40012	0.36778	0.42442	0.46057	0.52982	0.41993	0.47414	0.43706	0.43332	0.47128	0.43089	0.48805	0.4126	0.38662	0.33541	0.26388	0.52195	0.55172	0.43201	0.39707	0.47349	0.39412	0.39313	0.38501	0.33726	0.39436	0.4316	0.34923	0.40102	0.43645	0.33744	0.44655	0.41411
1039.7	0.39539	0.44296	0.408	0.39767	0.36708	0.37729	0.4368	0.49734	0.40451	0.4663	0.42778	0.44622	0.45966	0.40457	0.513	0.3864	0.40194	0.31462	0.24969	0.51759	0.55555	0.45373	0.40176	0.45897	0.39718	0.3697	0.37816	0.33423	0.40579	0.39918	0.34953	0.36318	0.41069	0.35886	0.44735	0.40829
1040.6	0.39697	0.42655	0.38935	0.39418	0.34618	0.36436	0.41909	0.47017	0.39389	0.48044	0.40625	0.44038	0.45055	0.39081	0.48616	0.36674	0.37372	0.31102	0.23584	0.50794	0.55959	0.46515	0.39559	0.42098	0.39882	0.3516	0.33248	0.30872	0.3899	0.39369	0.36959	0.36858	0.39035	0.34567	0.42788	0.39186
1041.5	0.39233	0.41916	0.37939	0.41618	0.33676	0.33587	0.42777	0.44682	0.37364	0.49254	0.40976	0.4211	0.44841	0.37976	0.48479	0.35454	0.36203	0.3117	0.25083	0.51369	0.54454	0.47054	0.3805	0.40373	0.40065	0.34393	0.33668	0.28536	0.37634	0.38063	0.38134	0.37417	0.39317	0.34216	0.41445	0.38737
1042.5	0.36527	0.40497	0.37975	0.41706	0.3447	0.3099	0.44491	0.45298	0.3912	0.4719	0.40767	0.3808	0.4324	0.34855	0.46788	0.34768	0.36021	0.30304	0.26629	0.50926	0.56567	0.45016	0.39208	0.3835	0.39339	0.34991	0.35379	0.26503	0.36877	0.35324	0.38133	0.3646	0.39072	0.3194	0.39455	0.37772
1043.4	0.36737	0.42895	0.37706	0.42289	0.35673	0.34609	0.4858	0.44259	0.37515	0.44634	0.40168	0.34693	0.42345	0.33893	0.45139	0.37422	0.37007	0.30476	0.28942	0.49976	0.55678	0.44028	0.36695	0.34996	0.40671	0.34451	0.34583	0.28025	0.37324	0.36032	0.39465	0.37118	0.36406	0.30175	0.36915	0.35934
1044.3	0.35243	0.4155	0.3694	0.44797	0.35673	0.34383	0.46659	0.49363	0.39212	0.44652	0.41682	0.33177	0.41634	0.35738	0.4257	0.37252	0.36175	0.31757	0.29852	0.51821	0.55967	0.42137	0.35462	0.37054	0.39045	0.33491	0.32614	0.2673	0.3695	0.38697	0.38633	0.40336	0.37649	0.26761	0.36795	0.34828
1045.2	0.34056	0.40377	0.37561	0.44698	0.36539	0.32261	0.43983	0.47788	0.37545	0.41598	0.42108	0.32469	0.40942	0.35106	0.42424	0.3633	0.3658	0.3076	0.29625	0.50843	0.53701	0.38613	0.35223	0.37912	0.37885	0.3457	0.32449	0.2565	0.36315	0.35767	0.35291	0.38993	0.35139	0.2413	0.38299	0.35189
1046.2	0.3432	0.38024	0.36228	0.42855	0.38581	0.30392	0.43829	0.48014	0.39944	0.38255	0.427	0.33998	0.39754	0.32943	0.38526	0.36483	0.36751	0.30246	0.28996	0.50172	0.53278	0.3646	0.35897	0.36966	0.37246	0.35532	0.29839	0.26925	0.37894	0.35182	0.35856	0.37125	0.35107	0.2267	0.37701	0.34506
1047.1	0.37682	0.39085	0.34236	0.41609	0.36607	0.2985	0.4125	0.47057	0.39575	0.37805	0.44516	0.35049	0.39041	0.33587	0.36523	0.37824	0.3541	0.30358	0.27532	0.49257	0.4936	0.38808	0.34744	0.37032	0.35768	0.33776	0.26734	0.2894	0.38288	0.35656	0.35223	0.37648	0.33602	0.23844	0.38255	0.33855
1048	0.34616	0.34769	0.32996	0.40491	0.32945	0.24163	0.3787	0.47811	0.38779	0.40768	0.43768	0.36601	0.3896	0.32679	0.37086	0.35707	0.32861	0.28891	0.26267	0.48582	0.49597	0.40468	0.36303	0.36533	0.33354	0.29115	0.27447	0.24799	0.37217	0.35189	0.32335	0.35334	0.34695	0.23844	0.40756	0.33885
1049	0.35663	0.35451	0.318	0.38123	0.3148	0.24239	0.38027	0.46703	0.36035	0.41559	0.40541	0.37871	0.39162	0.31223	0.36384	0.3501	0.3103	0.28695	0.25033	0.46803	0.46788	0.42662	0.34212	0.34204	0.33154	0.29211	0.2596	0.23798	0.3524	0.35311	0.31973	0.32597	0.33124	0.26294	0.39981	0.34289
1049.9	0.37071	0.36057	0.30792	0.36846	0.3142	0.25558	0.39927	0.45328	0.39697	0.41335	0.39679	0.35029	0.37403	0.30667	0.36393	0.35251	0.32004	0.29752	0.25566	0.46674	0.48714	0.45282	0.3301	0.32798	0.32799	0.26775	0.26463	0.24737	0.36574	0.36451	0.33999	0.32567	0.35905	0.27663	0.3769	0.33614
1050.8	0.38087	0.34525	0.30958	0.3903	0.29313	0.24387	0.403	0.44187	0.3997	0.40444	0.36755	0.36127	0.39362	0.3187	0.38073	0.36316	0.31231	0.29355	0.27183	0.48151	0.47873	0.44812	0.30632	0.33533	0.33364	0.25126	0.25793	0.26852	0.3513	0.3567	0.3439	0.33962	0.35782	0.27254	0.36626	0.35022
1051.7	0.39017	0.33344	0.32722	0.39312	0.26974	0.22707	0.3871	0.42897	0.38885	0.40333	0.35833	0.35574	0.39292	0.32421	0.39179	0.36304	0.29359	0.29548	0.27162	0.49318	0.48123	0.42817	0.30816	0.3086	0.33756	0.25633	0.26004	0.27023	0.3278	0.34622	0.33124	0.3294	0.36321	0.26056	0.36147	0.34462
1052.7	0.40605	0.33819	0.32555	0.42351	0.29823	0.27806	0.38352	0.42224	0.376	0.36108	0.35438	0.35688	0.39301	0.31543	0.36287	0.38305	0.30272	0.3058	0.27756	0.48278	0.4539	0.39747	0.30062	0.29153	0.34687	0.28691	0.25205	0.30681	0.33718	0.34345	0.33095	0.34412	0.33774	0.26575	0.34037	0.34788
1053.6	0.3984	0.34419	0.33893	0.42265	0.29398	0.25274	0.40418	0.39543	0.36541	0.34749	0.33901	0.35159	0.36958	0.31504	0.35943	0.39	0.30052	0.28064	0.27683	0.45563	0.44136	0.35797	0.28069	0.28032	0.34818	0.28265	0.24981	0.28927	0.3287	0.31231	0.3318	0.34015	0.32072	0.24421	0.31812	0.36138
1054.5	0.41798	0.34164	0.36123	0.42282	0.29535	0.21553	0.40472	0.41851	0.34746	0.3391	0.32056	0.38822	0.38464	0.32134	0.37453	0.39059	0.29056	0.26318	0.27191	0.40908	0.42473	0.3401	0.28421	0.31602	0.3372	0.30624	0.27568	0.29266	0.32449	0.29788	0.3278	0.32461	0.31536	0.24535	0.29963	0.3728
1055.4	0.40564	0.36645	0.36259	0.38523	0.26296	0.21816	0.38102	0.44897	0.32779	0.37236	0.3291	0.3773	0.35357	0.32049	0.36637	0.36986	0.27016	0.2663	0.24394	0.38233	0.41922	0.33894	0.27858	0.32192	0.32277	0.30055	0.26743	0.25369	0.31144	0.29546	0.30125	0.32249	0.30636	0.23842	0.28605	0.35891
1056.4	0.39494	0.38874	0.33666	0.40645	0.27299	0.23349	0.38833	0.48237	0.32393	0.38507	0.30198	0.38817	0.36033	0.33409	0.37368	0.37023	0.26611	0.25059	0.25968	0.38045	0.40148	0.33111	0.25208	0.32939	0.33113	0.31155	0.27724	0.26292	0.33236	0.28628	0.3103	0.3344	0.31226	0.23915	0.27509	0.34944
1057.3	0.40014	0.3859	0.32435	0.39278	0.2467	0.20076	0.37478	0.4676	0.32992	0.3937	0.30186	0.36965	0.32831	0.33678	0.3763	0.35311	0.24351	0.23416	0.24103	0.36049	0.39421	0.34235	0.2399	0.31946	0.33272	0.28539	0.26485	0.24812	0.3212	0.25954	0.29336	0.30242	0.32236	0.23748	0.27925	0.32389
1058.2	0.41706	0.39183	0.32027	0.40435	0.23242	0.21521	0.34984	0.49181	0.35115	0.41303	0.29504	0.36482	0.34033	0.33756	0.3846	0.3546	0.22773	0.24565	0.24356	0.36826	0.394	0.3482	0.25962	0.30906	0.32951	0.29124	0.26989	0.27935	0.31734	0.27398	0.29202	0.3166	0.33627	0.24587	0.2868	0.29968
1059.2	0.38558	0.36836	0.27831	0.38257	0.22323	0.20647	0.32562	0.49651	0.3814	0.42193	0.29878	0.34403	0.31505	0.33287	0.34743	0.32708	0.21212	0.24513	0.2354	0.38241	0.37341	0.35382	0.25805	0.27	0.33535	0.26434	0.21781	0.24313	0.29624	0.27167	0.26997	0.32991	0.33525	0.25313	0.30038	0.27698
1060.1	0.40199	0.35667	0.27324	0.37483	0.25416	0.20251	0.3038	0.47548	0.38733	0.40098	0.29943	0.33859	0.32468	0.31138	0.34427	0.29549	0.2177	0.25443	0.24756	0.36897	0.3545	0.35232	0.26186	0.26338	0.33577	0.25086	0.22669	0.23153	0.31576	0.27891	0.2727	0.30939	0.33359	0.27043	0.3143	0.28331
1061	0.39275	0.3377	0.26159	0.34574	0.27818	0.19685	0.29725	0.45475	0.39299	0.38784	0.31204	0.32307	0.30634	0.30771	0.31074	0.26237	0.23156	0.25549	0.22752	0.34409	0.34288	0.33367	0.27654	0.25834	0.31934	0.23367	0.20867	0.20574	0.33656	0.29288	0.2729	0.28886	0.32144	0.25496	0.32122	0.28569
1061.9	0.39737	0.36117	0.29131	0.3549	0.30244	0.22	0.28245	0.45261	0.415	0.38048	0.30544	0.28685	0.33627	0.33106	0.30817	0.2467	0.24289	0.26729	0.22332	0.36169	0.35502	0.31306	0.2673	0.2278	0.32556	0.25941	0.2317	0.19912	0.33927	0.30927	0.26802	0.30147	0.32358	0.24844	0.31486	0.30207
1062.8	0.41397	0.35222	0.31209	0.35207	0.32055	0.22448	0.27176	0.44839	0.41611	0.35401	0.3286	0.26962	0.33735	0.31352	0.29622	0.23947	0.24845	0.25973	0.22611	0.36408	0.35536	0.31324	0.26174	0.21754	0.33955	0.24775	0.25266	0.19227	0.3454	0.29973	0.24427	0.29265	0.3249	0.24666	0.31019	0.29399
1063.8	0.40833	0.36687	0.33144	0.36329	0.32024	0.24986	0.30711	0.448	0.37993	0.33533	0.33951	0.28426	0.34788	0.28716	0.30892	0.25026	0.24319	0.26021	0.24791	0.36997	0.3396	0.30846	0.25747	0.22193	0.33906	0.24141	0.2777	0.19413	0.34033	0.31301	0.26141	0.28234	0.30543	0.22875	0.30342	0.29956
1064.7	0.40781	0.37073	0.33127	0.34508	0.28516	0.24782	0.3095	0.44406	0.39287	0.34589	0.33593	0.28547	0.33431	0.2956	0.30348	0.26528	0.23632	0.2297	0.24902	0.38864	0.32985	0.30326	0.25624	0.19293	0.3531	0.25248	0.28036	0.18485	0.32213	0.2914	0.26958	0.29092	0.31479	0.23373	0.30459	0.29504
1065.6	0.4147	0.36501	0.3379	0.34976	0.30093	0.2452	0.31987	0.43862	0.42076	0.34977	0.31674	0.31573	0.32465	0.28053	0.31757	0.27778	0.22457	0.21529	0.26078	0.37995	0.35092	0.32482	0.25388	0.20744	0.3578	0.25283	0.28461	0.17706	0.30948	0.27077	0.24783	0.30093	0.33076	0.27546	0.31481	0.31664
1066.5	0.41468	0.34295	0.31724	0.3362	0.3172	0.22277	0.33241	0.44262	0.38905	0.36694	0.28806	0.35101	0.30472	0.26126	0.30862	0.28468	0.21099	0.19154	0.27554	0.37411	0.33018	0.34142	0.25281	0.23231	0.3487	0.2332	0.27797	0.1867	0.32047	0.26175	0.26881	0.31448	0.33058	0.28715	0.30986	0.30471
1067.5	0.4034	0.33042	0.29704	0.34215	0.30508	0.21361	0.33307	0.42592	0.39686	0.37658	0.29194	0.36418	0.28434	0.25936	0.29782	0.29868	0.2028	0.19699	0.25991	0.37288	0.32164	0.34665	0.26498	0.22986	0.34346	0.23026	0.25199	0.18804	0.30455	0.27188	0.28195	0.31731	0.33301	0.29224	0.30244	0.29687
1068.4	0.41399	0.33522	0.31281	0.352	0.3001	0.21941	0.30029	0.42222	0.42131	0.4111	0.29025	0.3379	0.27032	0.2759	0.3027	0.30306	0.18615	0.20583	0.24477	0.36414	0.33258	0.34285	0.27842	0.21973	0.34707	0.24634	0.25146	0.20288	0.30238	0.26179	0.26979	0.32158	0.3467	0.30335	0.31335	0.28696
1069.3	0.39848	0.33021	0.28835	0.36651	0.31582	0.2317	0.30481	0.41288	0.40057	0.40479	0.30022	0.32391	0.27332	0.25909	0.29024	0.31108	0.18351	0.2245	0.2403	0.35978	0.32765	0.34031	0.29772	0.21409	0.34052	0.25474	0.22606	0.20918	0.30578	0.27086	0.26289	0.31344	0.34103	0.29962	0.30532	0.29172
1070.2	0.39721	0.32769	0.28739	0.38075	0.29829	0.23974	0.3023	0.40944	0.35949	0.39239	0.33274	0.32808	0.29018	0.25087	0.25881	0.32368	0.17816	0.21791	0.24699	0.36884	0.29999	0.33476	0.31244	0.21431	0.34368	0.24617	0.22468	0.22595	0.30012	0.28705	0.28447	0.30361	0.34219	0.28598	0.31582	0.29014
1071.2	0.37566	0.34024	0.30242	0.37415	0.28023	0.24324	0.29591	0.4119	0.38814	0.37187	0.33824	0.33671	0.29933	0.24975	0.2557	0.33225	0.18269	0.20843	0.24116	0.37415	0.29653	0.3116	0.32063	0.22127	0.34835	0.26916	0.20909	0.20821	0.28025	0.28363	0.27799	0.2948	0.34353	0.27069	0.31286	0.29846
1072.1	0.37357	0.32992	0.2751	0.35817	0.27213	0.27499	0.27473	0.42055	0.37357	0.35453	0.32256	0.34952	0.31643	0.23605	0.25543	0.32754	0.17551	0.21561	0.24682	0.38538	0.30226	0.29465	0.32163	0.2262	0.34851	0.26264	0.20664	0.20049	0.27863	0.29141	0.27401	0.29415	0.35372	0.27404	0.33448	0.32196
1073	0.36153	0.33165	0.27575	0.36456	0.29419	0.26829	0.27826	0.41855	0.346	0.35946	0.32914	0.36595	0.32863	0.25188	0.26432	0.32149	0.21042	0.19625	0.25682	0.39417	0.31354	0.30748	0.31675	0.21779	0.36077	0.28327	0.22347	0.2006	0.28969	0.3061	0.28243	0.30231	0.35463	0.28891	0.33432	0.32801
1073.9	0.37014	0.33964	0.31638	0.37458	0.30549	0.25225	0.28081	0.42806	0.35795	0.37306	0.32513	0.37034	0.33363	0.27484	0.28706	0.30792	0.21239	0.16417	0.26697	0.4058	0.32524	0.31171	0.31186	0.23893	0.35193	0.2932	0.25076	0.23146	0.27707	0.3069	0.28439	0.3075	0.34382	0.2948	0.34834	0.32414
1074.9	0.35041	0.33858	0.3417	0.35933	0.30553	0.25767	0.25549	0.41511	0.37129	0.41096	0.29995	0.37695	0.32741	0.26591	0.30184	0.29646	0.20913	0.1808	0.25358	0.40487	0.33435	0.30993	0.29718	0.23681	0.34831	0.29035	0.24044	0.2143	0.25883	0.30788	0.26702	0.30301	0.32312	0.29481	0.33376	0.32724
1075.8	0.3518	0.32547	0.33833	0.36101	0.30813	0.25574	0.2704	0.41369	0.37448	0.41153	0.3324	0.35252	0.31947	0.24567	0.30236	0.28538	0.2129	0.18078	0.25505	0.40305	0.34668	0.30021	0.31812	0.22026	0.35235	0.26289	0.24758	0.2148	0.26382	0.31661	0.27792	0.31301	0.34616	0.30599	0.34529	0.33599
1076.7	0.32866	0.33217	0.37469	0.3637	0.32783	0.21507	0.2911	0.39215	0.37001	0.3976	0.34895	0.32246	0.3096	0.27466	0.31324	0.27562	0.22653	0.15189	0.25882	0.39261	0.33669	0.30053	0.32665	0.22557	0.344	0.28669	0.27543	0.20741	0.28985	0.28837	0.27085	0.31247	0.32039	0.29974	0.34998	0.32385
1077.6	0.33979	0.33535	0.38117	0.36065	0.31685	0.22243	0.28636	0.37591	0.37118	0.37208	0.33292	0.29323	0.29211	0.2701	0.3076	0.28792	0.19769	0.14717	0.25574	0.39602	0.32732	0.28325	0.32843	0.21461	0.32058	0.26776	0.26649	0.21026	0.28273	0.28602	0.26583	0.30099	0.30911	0.26255	0.35067	0.32194
1078.6	0.32853	0.32948	0.37141	0.35707	0.32144	0.23204	0.29131	0.37857	0.35539	0.34944	0.33385	0.29922	0.29045	0.26238	0.29807	0.30271	0.18881	0.14441	0.23781	0.39237	0.32394	0.29126	0.32346	0.20432	0.32633	0.24487	0.25465	0.18864	0.28872	0.27794	0.25757	0.29642	0.31595	0.25134	0.34359	0.31882
1079.5	0.33641	0.33791	0.37198	0.34983	0.32065	0.23344	0.31369	0.40219	0.3602	0.32477	0.33171	0.27276	0.28657	0.29468	0.31014	0.28426	0.20097	0.13734	0.23287	0.38606	0.3379	0.29839	0.31956	0.20078	0.33458	0.26375	0.2582	0.17028	0.30307	0.28085	0.26148	0.30652	0.32338	0.23096	0.32891	0.3015
1080.4	0.34039	0.3172	0.3829	0.35611	0.31372	0.25602	0.29342	0.37205	0.32745	0.33193	0.31008	0.26614	0.29406	0.29742	0.33973	0.29076	0.20574	0.15391	0.23377	0.36168	0.34027	0.31216	0.29915	0.19993	0.32899	0.27286	0.25065	0.18943	0.29805	0.28742	0.24766	0.27588	0.30177	0.2241	0.31611	0.28313
1081.3	0.35708	0.32134	0.37569	0.34182	0.31112	0.27293	0.28066	0.37379	0.30937	0.33704	0.32211	0.23489	0.30663	0.29595	0.3528	0.27229	0.19556	0.14933	0.21863	0.35732	0.34606	0.31561	0.29109	0.19456	0.35266	0.26942	0.22664	0.19176	0.29515	0.30192	0.24348	0.26641	0.29949	0.21431	0.30424	0.27107
1082.2	0.3347	0.32121	0.36378	0.33377	0.29906	0.26724	0.289	0.37495	0.29186	0.32972	0.31521	0.2442	0.31957	0.29134	0.34161	0.25537	0.18324	0.11967	0.20618	0.34151	0.31607	0.31027	0.28326	0.21357	0.34676	0.26482	0.21885	0.18819	0.29764	0.28561	0.23103	0.27123	0.2954	0.21129	0.2971	0.27114
1083.2	0.32093	0.308	0.34268	0.29863	0.27981	0.27141	0.27937	0.36574	0.26077	0.31485	0.3236	0.20985	0.31041	0.29467	0.3306	0.22266	0.18113	0.12869	0.20604	0.33822	0.29611	0.28281	0.28973	0.20411	0.32513	0.27295	0.21576	0.16037	0.29772	0.27947	0.2275	0.26592	0.27092	0.19176	0.28615	0.24998
1084.1	0.31732	0.31062	0.31194	0.31659	0.27668	0.23715	0.27388	0.33291	0.23025	0.28956	0.33701	0.20096	0.30729	0.26866	0.31736	0.23259	0.16789	0.10958	0.18589	0.35123	0.26009	0.25257	0.286	0.19828	0.30009	0.26577	0.2065	0.17531	0.27865	0.26863	0.20858	0.26125	0.25148	0.17792	0.27954	0.24796
1085	0.31453	0.33131	0.2833	0.31943	0.2794	0.21191	0.28727	0.31542	0.20732	0.28162	0.35261	0.2186	0.30968	0.28203	0.29247	0.22731	0.15623	0.088657	0.17623	0.36972	0.23582	0.25167	0.27942	0.18857	0.28997	0.27735	0.19741	0.16294	0.27589	0.25489	0.20225	0.2685	0.23805	0.1666	0.2835	0.25771
1085.9	0.30194	0.3457	0.26381	0.33865	0.27801	0.21095	0.27764	0.30854	0.20669	0.28524	0.32673	0.25777	0.3114	0.28532	0.28082	0.25736	0.15842	0.087968	0.17706	0.36176	0.22075	0.24968	0.26739	0.17976	0.26322	0.28171	0.18872	0.16276	0.27527	0.24603	0.19016	0.24047	0.23388	0.16003	0.26605	0.26828
1086.8	0.31108	0.32793	0.26125	0.34485	0.27611	0.22723	0.2663	0.31466	0.2021	0.27524	0.30807	0.2463	0.30805	0.27708	0.27792	0.26703	0.16815	0.11146	0.16871	0.37934	0.23567	0.24317	0.24904	0.19192	0.2715	0.27422	0.16378	0.15275	0.26086	0.23736	0.19667	0.23277	0.24319	0.16589	0.25256	0.27167
1087.8	0.30747	0.32221	0.25938	0.38045	0.28211	0.21381	0.24818	0.31338	0.19693	0.27074	0.29524	0.24545	0.30417	0.27637	0.2744	0.28668	0.16582	0.10215	0.15051	0.36187	0.22957	0.25702	0.21874	0.19097	0.26841	0.25674	0.13902	0.18025	0.23094	0.22989	0.17535	0.23241	0.23375	0.15691	0.2383	0.27879
1088.7	0.30016	0.3215	0.29865	0.38793	0.26152	0.2425	0.22715	0.31239	0.19146	0.26015	0.28185	0.2292	0.314	0.28529	0.30003	0.29999	0.15988	0.1138	0.16399	0.35673	0.23503	0.26657	0.22448	0.19476	0.26678	0.27406	0.14999	0.18242	0.21864	0.2475	0.18228	0.21418	0.23335	0.15158	0.23311	0.28505
1089.6	0.28882	0.32732	0.31533	0.36024	0.25575	0.27004	0.22186	0.31287	0.20886	0.25274	0.27958	0.17742	0.27888	0.28518	0.29547	0.27392	0.13	0.11451	0.1698	0.33682	0.22461	0.26065	0.22196	0.2044	0.24992	0.25863	0.14081	0.15249	0.20568	0.24346	0.18667	0.20139	0.22085	0.14532	0.21503	0.26753
1090.5	0.27204	0.34293	0.30286	0.34402	0.22952	0.27187	0.24081	0.32399	0.20847	0.24157	0.29847	0.17348	0.2671	0.27566	0.2793	0.25266	0.11705	0.11343	0.17311	0.35744	0.21528	0.23566	0.21509	0.21495	0.24196	0.24622	0.13574	0.13718	0.18282	0.23697	0.21312	0.22828	0.21743	0.13944	0.22345	0.25941
1091.5	0.25518	0.3417	0.27885	0.33922	0.23446	0.25784	0.24375	0.31499	0.21145	0.21098	0.31873	0.16586	0.28057	0.25939	0.28248	0.22638	0.12349	0.11198	0.16939	0.35225	0.1967	0.23294	0.21993	0.1984	0.22539	0.24725	0.13208	0.13384	0.17456	0.2433	0.20092	0.22763	0.19804	0.1337	0.22237	0.23587
1092.4	0.2487	0.37087	0.276	0.33443	0.21409	0.26389	0.25058	0.29183	0.21189	0.21948	0.30197	0.17392	0.27179	0.26892	0.28933	0.23716	0.10926	0.10677	0.17802	0.35412	0.20277	0.23558	0.22868	0.2033	0.22757	0.2636	0.13683	0.11893	0.18737	0.24758	0.20528	0.21627	0.21353	0.15067	0.22887	0.23849
1093.3	0.26066	0.34399	0.26843	0.28041	0.22846	0.24984	0.26975	0.31266	0.22558	0.23114	0.29019	0.17132	0.25439	0.2388	0.2774	0.22564	0.12091	0.096873	0.16794	0.36433	0.20067	0.23476	0.21177	0.18492	0.22275	0.20656	0.14073	0.10703	0.21068	0.20572	0.18822	0.21349	0.2046	0.17346	0.22908	0.21475
1094.2	0.27371	0.34098	0.26603	0.27507	0.23389	0.22138	0.2458	0.327	0.24323	0.21994	0.26227	0.17404	0.26929	0.23112	0.30034	0.23985	0.13635	0.090753	0.15036	0.36265	0.21892	0.23265	0.20507	0.16994	0.22473	0.20547	0.14155	0.12242	0.21464	0.19691	0.16036	0.20839	0.20011	0.19169	0.22173	0.19973
1095.1	0.28366	0.30554	0.27208	0.27361	0.24237	0.23331	0.24098	0.33156	0.21144	0.24373	0.22569	0.15743	0.24171	0.22656	0.30837	0.24098	0.14636	0.094998	0.14944	0.33846	0.22515	0.25839	0.19162	0.16982	0.22627	0.1737	0.13555	0.14824	0.22178	0.21194	0.14281	0.19969	0.18329	0.22196	0.20507	0.19647
1096	0.28938	0.2892	0.28589	0.26825	0.2424	0.21189	0.23302	0.32875	0.20846	0.28346	0.22782	0.15817	0.2168	0.22829	0.30459	0.25479	0.13803	0.087968	0.15588	0.33565	0.24252	0.26933	0.16753	0.14242	0.215	0.15587	0.131	0.1518	0.21968	0.20248	0.14457	0.19224	0.19307	0.24876	0.19447	0.19304
1097	0.29785	0.27812	0.29332	0.27172	0.26977	0.21164	0.2151	0.33419	0.21533	0.2974	0.22853	0.16085	0.22125	0.18954	0.3175	0.25264	0.1518	0.085569	0.14994	0.33832	0.23651	0.25923	0.15079	0.14792	0.20794	0.12546	0.1414	0.15641	0.23755	0.21217	0.13112	0.21038	0.18388	0.26034	0.19292	0.18137
1097.9	0.27415	0.30749	0.28854	0.30643	0.27797	0.22921	0.19866	0.33196	0.21402	0.31136	0.24233	0.13724	0.22737	0.20174	0.32288	0.26086	0.1467	0.090888	0.15502	0.3205	0.23308	0.25729	0.16447	0.13471	0.21902	0.15427	0.12962	0.15099	0.21842	0.23287	0.16756	0.2281	0.18538	0.28658	0.19384	0.17705
1098.8	0.27417	0.31121	0.25339	0.32368	0.27387	0.22385	0.20279	0.33797	0.18954	0.32905	0.2433	0.14604	0.22216	0.19127	0.30642	0.26752	0.15254	0.10442	0.16025	0.33504	0.22726	0.27353	0.15878	0.15282	0.2098	0.14264	0.12479	0.1584	0.21538	0.22538	0.1812	0.23822	0.19007	0.30033	0.19718	0.19544
1099.7	0.27235	0.31869	0.25775	0.3003	0.29942	0.2004	0.2074	0.32123	0.21418	0.30418	0.25289	0.14365	0.22165	0.19462	0.30014	0.26207	0.15604	0.081576	0.15946	0.34978	0.23257	0.2531	0.14766	0.15311	0.19513	0.17766	0.13555	0.12456	0.21254	0.19339	0.18494	0.23761	0.20865	0.28351	0.20089	0.19193
1100.6	0.28374	0.35229	0.26962	0.30554	0.30808	0.21113	0.21298	0.32871	0.22779	0.29002	0.24438	0.14823	0.22687	0.20258	0.31791	0.26448	0.15377	0.073418	0.16033	0.37222	0.24944	0.23716	0.17736	0.17482	0.20113	0.1869	0.15719	0.11513	0.22754	0.19178	0.16017	0.25525	0.20726	0.26686	0.22237	0.19626
1101.6	0.31102	0.35222	0.27771	0.2962	0.30242	0.17719	0.21541	0.34711	0.26314	0.2909	0.26007	0.14358	0.21768	0.22583	0.321	0.27111	0.15383	0.058444	0.1652	0.39112	0.26458	0.24672	0.19857	0.15636	0.20035	0.18986	0.15744	0.11529	0.21198	0.17077	0.17813	0.2502	0.21332	0.29156	0.23059	0.20998
1102.5	0.33011	0.32727	0.24536	0.29101	0.2855	0.14834	0.23116	0.3404	0.2663	0.29293	0.25934	0.13753	0.21741	0.22099	0.30491	0.25853	0.14219	0.044002	0.16239	0.40472	0.28721	0.24897	0.18981	0.17331	0.19592	0.17377	0.15193	0.1259	0.2164	0.14444	0.15125	0.25479	0.24295	0.28954	0.2564	0.21429
1103.4	0.33044	0.32492	0.2612	0.29024	0.28621	0.18476	0.23819	0.32806	0.26013	0.29728	0.29172	0.15663	0.22112	0.22893	0.29861	0.26015	0.14818	0.048905	0.16157	0.40422	0.28434	0.23127	0.1971	0.17131	0.20889	0.19202	0.14928	0.12799	0.2178	0.16849	0.14666	0.26924	0.25422	0.30159	0.2803	0.22046
1104.3	0.32108	0.33087	0.26622	0.32253	0.27618	0.21384	0.2382	0.31279	0.27599	0.32594	0.28096	0.19309	0.24043	0.22807	0.28804	0.2827	0.13979	0.078189	0.16177	0.41782	0.29368	0.24918	0.20398	0.19459	0.2092	0.18197	0.14006	0.16281	0.20651	0.20682	0.14575	0.27675	0.26691	0.34184	0.28358	0.23843
1105.2	0.32507	0.32424	0.25618	0.31055	0.26946	0.22339	0.23747	0.32851	0.29832	0.32391	0.29133	0.18952	0.24122	0.21901	0.2858	0.28066	0.14271	0.086485	0.16094	0.41949	0.2745	0.25226	0.21495	0.17859	0.20783	0.1721	0.12711	0.18057	0.19174	0.2137	0.17147	0.28696	0.27916	0.36102	0.28399	0.255
1106.1	0.31107	0.35555	0.25484	0.31314	0.27015	0.27703	0.26608	0.30141	0.27492	0.31725	0.29336	0.19631	0.25438	0.22611	0.27114	0.26787	0.15517	0.11988	0.17498	0.4214	0.2729	0.24419	0.21919	0.2111	0.23131	0.18919	0.13285	0.18786	0.20794	0.23833	0.19122	0.28751	0.28014	0.35659	0.28346	0.26268
1107.1	0.31793	0.38257	0.2904	0.32847	0.26928	0.28402	0.25032	0.2864	0.27889	0.31839	0.29007	0.21958	0.26292	0.24156	0.27419	0.28961	0.17337	0.14035	0.19133	0.416	0.25627	0.24767	0.23318	0.2269	0.22549	0.20855	0.14574	0.20297	0.23272	0.26313	0.21553	0.27103	0.27645	0.37721	0.27399	0.26607
1108	0.30491	0.41161	0.31185	0.31855	0.26791	0.29808	0.2513	0.3163	0.29896	0.28683	0.26007	0.21573	0.25567	0.25744	0.28317	0.29025	0.17287	0.14919	0.19567	0.44123	0.27072	0.2503	0.23915	0.22849	0.21829	0.21075	0.14386	0.21218	0.23728	0.2659	0.23318	0.28267	0.28526	0.37734	0.26359	0.25578
1108.9	0.32966	0.43961	0.32153	0.28856	0.27418	0.309	0.24451	0.35209	0.28851	0.3004	0.30103	0.20151	0.25513	0.27267	0.30843	0.28126	0.17702	0.15746	0.20016	0.43846	0.26028	0.24711	0.26898	0.22194	0.23304	0.23311	0.15385	0.20434	0.2575	0.25822	0.24551	0.29156	0.28034	0.37214	0.29026	0.25964
1109.8	0.34158	0.4709	0.31686	0.29164	0.29068	0.32333	0.26899	0.35037	0.26283	0.33801	0.31305	0.21274	0.25327	0.30762	0.30863	0.28399	0.18641	0.1645	0.21768	0.4542	0.26164	0.2761	0.27015	0.25871	0.26371	0.28799	0.15357	0.21309	0.27257	0.24606	0.2744	0.2889	0.2724	0.3922	0.29573	0.27736
1110.7	0.34907	0.48407	0.33616	0.31656	0.32301	0.30484	0.26656	0.37374	0.26394	0.34116	0.3011	0.20885	0.25147	0.32347	0.34244	0.29245	0.20476	0.1631	0.21115	0.45669	0.24755	0.26624	0.2752	0.25282	0.25939	0.30963	0.16086	0.2266	0.28867	0.23019	0.24671	0.31643	0.27934	0.39595	0.30211	0.27863
1111.6	0.36185	0.50931	0.32161	0.3329	0.3464	0.35928	0.26609	0.39388	0.2758	0.34258	0.31617	0.23154	0.24092	0.33975	0.34243	0.30784	0.2118	0.18285	0.21214	0.46888	0.26153	0.27676	0.28049	0.25236	0.27916	0.33454	0.16467	0.25408	0.29016	0.25676	0.22477	0.34082	0.26876	0.37957	0.30378	0.29359
1112.6	0.39708	0.52023	0.33267	0.35053	0.37182	0.35549	0.29154	0.40486	0.27692	0.39262	0.36992	0.23828	0.26574	0.35853	0.36157	0.33417	0.22963	0.18109	0.22697	0.48393	0.26265	0.30571	0.32572	0.26905	0.2903	0.37476	0.20584	0.27216	0.32755	0.25435	0.24466	0.34777	0.26543	0.3749	0.32909	0.30955
1113.5	0.41352	0.4927	0.33973	0.37622	0.40925	0.34745	0.31263	0.42144	0.32632	0.38014	0.37272	0.23355	0.27135	0.3616	0.35768	0.35108	0.26652	0.17826	0.23613	0.50514	0.29569	0.3265	0.33859	0.27963	0.30663	0.35855	0.22399	0.29983	0.36729	0.26335	0.23626	0.35954	0.29352	0.37516	0.32902	0.30124
1114.4	0.43478	0.47999	0.38065	0.4058	0.43925	0.36907	0.30706	0.42502	0.33844	0.38936	0.39473	0.26713	0.29844	0.35836	0.37009	0.38871	0.28164	0.19908	0.22276	0.50497	0.34414	0.33442	0.38424	0.29089	0.32468	0.34117	0.28403	0.32747	0.40744	0.30396	0.22256	0.38031	0.33228	0.37542	0.3579	0.31359
1115.3	0.45183	0.47104	0.38981	0.41481	0.42988	0.40652	0.33857	0.44987	0.3723	0.3899	0.44317	0.31636	0.32409	0.36707	0.36843	0.41156	0.27841	0.21416	0.24809	0.51779	0.37759	0.37857	0.43402	0.33418	0.34467	0.36789	0.30832	0.35816	0.41295	0.34129	0.27896	0.39436	0.35733	0.37933	0.39358	0.35088
1116.2	0.47508	0.48318	0.40884	0.41575	0.45859	0.42813	0.38219	0.47856	0.41151	0.42517	0.45347	0.33678	0.37001	0.38899	0.39061	0.41962	0.30666	0.22386	0.26591	0.55769	0.40782	0.41777	0.47423	0.36685	0.3704	0.38926	0.33342	0.37661	0.43716	0.36942	0.31719	0.43421	0.40293	0.39513	0.4056	0.38576
1117.1	0.50824	0.47923	0.45067	0.44659	0.4952	0.4418	0.38655	0.49747	0.45974	0.4442	0.46402	0.37815	0.39398	0.41171	0.44498	0.43322	0.34045	0.23174	0.27153	0.58787	0.46737	0.443	0.49247	0.39996	0.40618	0.40804	0.36977	0.40964	0.46155	0.3967	0.32986	0.47171	0.45676	0.40559	0.42042	0.4278
1118	0.51566	0.53207	0.45957	0.48187	0.49475	0.47753	0.41394	0.49838	0.447	0.48612	0.47737	0.40611	0.42055	0.44556	0.47104	0.4595	0.34764	0.26795	0.30169	0.61498	0.4723	0.47361	0.54353	0.40646	0.44107	0.46677	0.41969	0.4429	0.47411	0.42929	0.39404	0.52413	0.47553	0.45048	0.47272	0.463
1119	0.53231	0.55222	0.49079	0.50749	0.50604	0.51294	0.4653	0.4978	0.4794	0.52368	0.5241	0.43601	0.45307	0.47896	0.51358	0.47463	0.38683	0.29214	0.35252	0.62686	0.49906	0.50954	0.56806	0.43707	0.47096	0.50642	0.44144	0.48114	0.50729	0.46022	0.46507	0.53537	0.49931	0.48454	0.49964	0.49254
1119.9	0.57079	0.57942	0.51497	0.51907	0.55056	0.55374	0.50941	0.499	0.5011	0.58759	0.53159	0.47403	0.49268	0.52769	0.55879	0.51741	0.41542	0.32064	0.37483	0.64052	0.55582	0.55193	0.58631	0.47425	0.52528	0.54029	0.49318	0.51785	0.54262	0.5087	0.48762	0.5613	0.54043	0.51568	0.51123	0.52191
1120.8	0.60154	0.57846	0.54336	0.55378	0.58816	0.56822	0.56417	0.52086	0.53886	0.63498	0.59669	0.50531	0.52591	0.57995	0.59031	0.54788	0.43554	0.3398	0.41764	0.65459	0.59671	0.58806	0.65231	0.49696	0.55814	0.59688	0.53647	0.55147	0.58523	0.54041	0.56139	0.57943	0.58535	0.54808	0.56557	0.55518
1121.7	0.63051	0.5961	0.54777	0.59007	0.61477	0.61946	0.61942	0.57139	0.58285	0.67254	0.64175	0.54751	0.56486	0.60645	0.59903	0.57952	0.45045	0.37457	0.45497	0.67483	0.62839	0.61262	0.71463	0.53842	0.61337	0.62492	0.57031	0.58183	0.62355	0.58723	0.61908	0.60912	0.62303	0.60008	0.6131	0.58606
1122.6	0.66864	0.61021	0.59777	0.63727	0.64622	0.66954	0.64801	0.6216	0.61863	0.71096	0.69291	0.59333	0.61139	0.63145	0.62464	0.63129	0.47056	0.4	0.48092	0.68668	0.67976	0.64745	0.75239	0.59676	0.64048	0.67592	0.60556	0.63746	0.64527	0.63647	0.64548	0.61001	0.65786	0.60392	0.63675	0.6335
1123.5	0.69399	0.65422	0.59629	0.64881	0.69327	0.68798	0.67323	0.66237	0.66854	0.7271	0.70261	0.59665	0.6371	0.6854	0.62703	0.66157	0.49716	0.43029	0.50422	0.70802	0.70328	0.68379	0.78147	0.61746	0.65493	0.71579	0.62788	0.65447	0.68722	0.68693	0.67879	0.64303	0.69672	0.60978	0.65436	0.65923
1124.5	0.71939	0.67007	0.61383	0.69026	0.70527	0.73013	0.70425	0.73444	0.73001	0.76319	0.72397	0.63015	0.66477	0.71773	0.6298	0.69452	0.5295	0.46127	0.54786	0.76127	0.72121	0.72975	0.82313	0.63745	0.68543	0.75608	0.63599	0.68956	0.72784	0.71737	0.73459	0.68504	0.7269	0.64875	0.70108	0.70254
1125.4	0.73399	0.71507	0.65749	0.72912	0.73134	0.77993	0.70087	0.77049	0.76212	0.78888	0.72001	0.68212	0.6972	0.72032	0.66603	0.73036	0.56365	0.49801	0.55614	0.79514	0.76058	0.76243	0.83569	0.67867	0.7385	0.77341	0.68252	0.74037	0.75406	0.74005	0.73753	0.72727	0.75749	0.65441	0.73779	0.73287
1126.3	0.73326	0.72943	0.68679	0.75105	0.74258	0.80654	0.71858	0.76577	0.79367	0.81573	0.6935	0.70277	0.731	0.74176	0.68676	0.7685	0.59025	0.53313	0.57743	0.79112	0.77916	0.80111	0.82914	0.67635	0.75519	0.79445	0.70685	0.77523	0.76714	0.78314	0.78598	0.73799	0.7923	0.67307	0.75499	0.75772
1127.2	0.74576	0.74302	0.72149	0.76933	0.7717	0.81478	0.74575	0.79148	0.8351	0.85097	0.72182	0.74412	0.76525	0.7695	0.74112	0.77514	0.62998	0.55033	0.59589	0.81772	0.80031	0.82026	0.84235	0.70516	0.79065	0.7839	0.74781	0.79044	0.80129	0.79192	0.82408	0.77516	0.83617	0.69832	0.76783	0.78871
1128.1	0.77282	0.74932	0.76606	0.81494	0.7594	0.86738	0.75134	0.83195	0.86636	0.87463	0.77297	0.77483	0.79626	0.7922	0.80894	0.80694	0.64056	0.59333	0.60316	0.84078	0.83474	0.84369	0.87097	0.73757	0.83691	0.8228	0.81628	0.82942	0.79327	0.80335	0.83642	0.81021	0.86714	0.73399	0.82154	0.81098
1129	0.79922	0.77396	0.78876	0.82252	0.78672	0.88182	0.78869	0.81246	0.89508	0.88179	0.80741	0.77225	0.8267	0.82328	0.84924	0.84084	0.67255	0.62379	0.6151	0.84908	0.85437	0.84311	0.90133	0.75013	0.85148	0.8596	0.87323	0.8662	0.82696	0.82619	0.87381	0.82404	0.91442	0.74183	0.84723	0.8211
1129.9	0.83001	0.77146	0.78535	0.8223	0.78693	0.8889	0.83209	0.8169	0.89697	0.86261	0.83601	0.76409	0.82229	0.83801	0.86324	0.86725	0.69716	0.64243	0.63606	0.83556	0.877	0.84873	0.91605	0.75886	0.85399	0.86505	0.89033	0.85888	0.84365	0.85739	0.90659	0.83366	0.93046	0.78024	0.86137	0.84694
1130.9	0.86232	0.79156	0.82237	0.83506	0.78814	0.9132	0.84689	0.8612	0.88896	0.89001	0.89882	0.76652	0.85873	0.86529	0.89311	0.89114	0.70646	0.65746	0.64631	0.86872	0.86489	0.84939	0.93877	0.79147	0.88411	0.88881	0.92998	0.88689	0.8631	0.8708	0.90279	0.87978	0.9118	0.79044	0.89441	0.8589
1131.8	0.90581	0.80789	0.79896	0.8166	0.77582	0.93328	0.86194	0.87597	0.90863	0.88414	0.89594	0.7961	0.87892	0.88924	0.88673	0.89873	0.73251	0.68165	0.66008	0.87523	0.8918	0.85178	0.96108	0.82569	0.92057	0.92953	0.92467	0.88718	0.866	0.91544	0.92084	0.89882	0.9119	0.81218	0.93011	0.88642
1132.7	0.90903	0.81692	0.81197	0.83117	0.79644	0.92252	0.87336	0.87389	0.91078	0.89736	0.87022	0.85335	0.89048	0.87459	0.8899	0.92665	0.76664	0.68736	0.66666	0.88172	0.89661	0.84149	0.96664	0.87567	0.93656	0.93099	0.92589	0.90075	0.88887	0.93576	0.93196	0.91364	0.92951	0.82786	0.94249	0.92725
1133.6	0.92743	0.79632	0.83934	0.84471	0.81222	0.90867	0.84505	0.89546	0.91492	0.9132	0.88431	0.84657	0.91382	0.85934	0.90695	0.90984	0.78855	0.68772	0.65324	0.86157	0.92886	0.86982	0.96136	0.85507	0.95038	0.90855	0.9374	0.90124	0.89067	0.93038	0.92241	0.93287	0.91791	0.8452	0.95092	0.9122
1134.5	0.92289	0.79104	0.85754	0.85825	0.79502	0.91544	0.84461	0.9318	0.9281	0.9386	0.9037	0.87671	0.94528	0.87783	0.93053	0.92433	0.80326	0.70905	0.66101	0.89473	0.92468	0.86661	0.94913	0.85883	0.96584	0.91791	0.9454	0.93401	0.88149	0.93275	0.93377	0.94893	0.92141	0.85815	0.97259	0.91184
1135.4	0.90729	0.77948	0.82917	0.86241	0.80541	0.89875	0.85774	0.9256	0.9441	0.94402	0.91667	0.90097	0.92868	0.88228	0.89662	0.92365	0.8464	0.71854	0.67378	0.89241	0.96036	0.8887	0.9408	0.87206	0.9631	0.90869	0.94353	0.92443	0.88993	0.91776	0.94949	0.95071	0.95857	0.89708	0.97343	0.92891
1136.3	0.88668	0.77369	0.85346	0.87072	0.81504	0.87951	0.85706	0.90878	0.93553	0.937	0.92659	0.85951	0.91189	0.86702	0.90409	0.93526	0.8559	0.71264	0.65501	0.88855	0.94931	0.91658	0.92074	0.83882	0.94417	0.90248	0.95192	0.93142	0.90976	0.90909	0.94521	0.9613	0.95582	0.90636	0.97313	0.9181
1137.2	0.90506	0.76689	0.81379	0.88476	0.80471	0.84302	0.8702	0.92326	0.92272	0.94271	0.91116	0.82392	0.89997	0.89976	0.86386	0.92055	0.85569	0.69705	0.64793	0.87037	0.95027	0.92151	0.8946	0.80626	0.93937	0.90556	0.91675	0.9312	0.89861	0.90224	0.94505	0.96159	0.94096	0.91564	0.95863	0.90695
1138.1	0.86597	0.76939	0.7941	0.85714	0.78262	0.82434	0.83755	0.91884	0.86418	0.93192	0.88682	0.82608	0.85893	0.8889	0.83933	0.90201	0.85097	0.68954	0.63217	0.86341	0.90279	0.88011	0.84413	0.80212	0.91713	0.88843	0.8863	0.91591	0.87454	0.89599	0.90444	0.94675	0.92711	0.93132	0.94356	0.91732
1139.1	0.85725	0.78015	0.76852	0.81856	0.7917	0.79517	0.80634	0.90111	0.84966	0.9217	0.87332	0.80165	0.83154	0.87509	0.82151	0.87269	0.86891	0.66229	0.61205	0.85335	0.88722	0.85713	0.82057	0.79594	0.90524	0.86639	0.87533	0.89796	0.87603	0.88175	0.87551	0.94531	0.92069	0.92813	0.92732	0.91263
1140	0.85419	0.79721	0.75446	0.8081	0.76372	0.78806	0.79962	0.84293	0.84815	0.86171	0.84898	0.79543	0.82009	0.85899	0.83408	0.84397	0.86276	0.6442	0.59212	0.83537	0.86888	0.82151	0.78877	0.75954	0.89595	0.87803	0.85081	0.90185	0.84678	0.89038	0.85189	0.91449	0.89332	0.90061	0.91734	0.88385
1140.9	0.83544	0.7698	0.74699	0.82081	0.7365	0.78151	0.79097	0.8202	0.82264	0.84861	0.81656	0.8166	0.81428	0.84456	0.82729	0.83214	0.86506	0.64296	0.59321	0.80659	0.8486	0.79918	0.76305	0.74706	0.88118	0.85647	0.8345	0.88695	0.82375	0.85757	0.82113	0.86477	0.86615	0.88132	0.89808	0.85216
1141.8	0.78999	0.73259	0.75009	0.76375	0.72282	0.80096	0.75809	0.78832	0.79006	0.81786	0.82896	0.79388	0.80808	0.78549	0.82192	0.80686	0.87637	0.6324	0.57729	0.82187	0.80176	0.77363	0.75037	0.70909	0.84042	0.81239	0.82702	0.87575	0.82265	0.83802	0.79267	0.84589	0.82668	0.86405	0.8843	0.82131
1142.7	0.75097	0.72377	0.74566	0.78192	0.69098	0.79469	0.75308	0.74019	0.79476	0.77089	0.83329	0.77842	0.79845	0.76625	0.7925	0.8006	0.88695	0.6274	0.55585	0.80961	0.82305	0.77016	0.75592	0.6815	0.83187	0.81032	0.82034	0.87021	0.80132	0.83886	0.79914	0.79951	0.82167	0.82718	0.87468	0.79353
1143.6	0.70827	0.71243	0.74146	0.80216	0.66681	0.75732	0.75388	0.69945	0.754	0.7413	0.81784	0.7459	0.76902	0.73631	0.77654	0.77974	0.86156	0.61219	0.52525	0.78655	0.80213	0.76197	0.74301	0.63992	0.78272	0.79478	0.7812	0.84568	0.78278	0.80603	0.78377	0.76277	0.78924	0.79691	0.84821	0.75908
1144.5	0.68349	0.70008	0.70763	0.80079	0.65439	0.74623	0.72829	0.71335	0.72397	0.73661	0.78235	0.73884	0.75176	0.69527	0.72898	0.77039	0.84192	0.59573	0.50515	0.769	0.78463	0.74241	0.72467	0.63535	0.74585	0.75254	0.74472	0.84143	0.76401	0.77768	0.7484	0.7468	0.77273	0.77853	0.81605	0.7571
1145.5	0.6695	0.71058	0.67801	0.77232	0.63199	0.72749	0.72618	0.68294	0.69788	0.68963	0.77413	0.70938	0.72275	0.68753	0.70383	0.73876	0.81795	0.56796	0.48287	0.7274	0.76625	0.68744	0.69176	0.60864	0.70091	0.73232	0.71396	0.82186	0.74478	0.77377	0.74172	0.72493	0.76809	0.74952	0.78406	0.73475
1146.4	0.65187	0.73918	0.65005	0.76418	0.5876	0.69067	0.72216	0.63954	0.68592	0.65078	0.71692	0.67407	0.70605	0.68925	0.66545	0.70657	0.78752	0.54201	0.44793	0.6779	0.75818	0.67216	0.64909	0.56076	0.69016	0.73418	0.67397	0.78333	0.70793	0.75438	0.72082	0.68732	0.77233	0.7229	0.74584	0.69908
1147.3	0.646	0.7311	0.61808	0.7266	0.58233	0.65498	0.71668	0.63603	0.64092	0.63336	0.68309	0.65637	0.66781	0.6612	0.64644	0.67649	0.74612	0.50316	0.43402	0.66849	0.71582	0.62579	0.61663	0.5431	0.63982	0.72025	0.63624	0.74958	0.69537	0.70865	0.68933	0.67573	0.74009	0.69537	0.72617	0.67828
1148.2	0.64339	0.72955	0.59905	0.67966	0.54407	0.64275	0.70152	0.63193	0.59509	0.60493	0.61224	0.61547	0.64587	0.65349	0.60603	0.62874	0.71012	0.45733	0.41243	0.64344	0.66724	0.58305	0.56832	0.51801	0.63723	0.71189	0.62293	0.71167	0.6671	0.70005	0.65003	0.66183	0.70462	0.67461	0.67771	0.6397
1149.1	0.62668	0.71995	0.59717	0.62021	0.51552	0.57766	0.66916	0.59445	0.54021	0.5713	0.58843	0.54073	0.61186	0.63823	0.58743	0.57543	0.68546	0.43174	0.384	0.62124	0.61974	0.55275	0.55084	0.4584	0.59577	0.70236	0.62112	0.65499	0.65216	0.6741	0.61693	0.6307	0.66068	0.62035	0.65897	0.60521
1150	0.58169	0.6993	0.57154	0.56804	0.5115	0.57729	0.61767	0.57707	0.46191	0.5698	0.5546	0.47858	0.5749	0.59531	0.53764	0.53383	0.65234	0.41046	0.33288	0.61865	0.57995	0.55332	0.54857	0.39992	0.57647	0.69236	0.6002	0.61881	0.63247	0.64651	0.56819	0.60502	0.60968	0.59044	0.62263	0.57379
1150.9	0.54137	0.68242	0.56754	0.51483	0.50288	0.53734	0.5686	0.5839	0.42228	0.52721	0.53636	0.45278	0.52143	0.56224	0.52884	0.49799	0.61905	0.36786	0.31897	0.61011	0.54873	0.52473	0.53261	0.3904	0.54489	0.66658	0.60001	0.58981	0.62311	0.6234	0.53738	0.5913	0.56553	0.53875	0.59498	0.55689
1151.8	0.52585	0.67207	0.53838	0.47177	0.49093	0.5364	0.53578	0.57716	0.40751	0.49214	0.49975	0.41748	0.50435	0.53902	0.48171	0.45754	0.59062	0.33333	0.29722	0.58285	0.51836	0.50986	0.5197	0.35765	0.53464	0.64079	0.57435	0.56736	0.6191	0.61599	0.51254	0.57695	0.53972	0.48339	0.5626	0.5229
1152.7	0.48248	0.66549	0.51791	0.44796	0.47233	0.52217	0.51046	0.52877	0.40798	0.47415	0.47009	0.43084	0.47673	0.50553	0.46067	0.44896	0.55698	0.33105	0.27831	0.54479	0.51585	0.50485	0.48485	0.36077	0.51635	0.61523	0.55812	0.54532	0.59617	0.58552	0.48608	0.54074	0.54151	0.44085	0.54195	0.51317
1153.6	0.44392	0.64709	0.5226	0.43613	0.44862	0.54722	0.48686	0.49544	0.37993	0.47325	0.43264	0.41372	0.45008	0.48819	0.45086	0.43712	0.49239	0.31588	0.25457	0.50496	0.5052	0.49983	0.45217	0.35149	0.50275	0.58456	0.53922	0.54794	0.57365	0.58381	0.46537	0.50831	0.52638	0.42997	0.49991	0.48976
1154.5	0.43625	0.61815	0.52094	0.44877	0.40904	0.49935	0.46882	0.48015	0.39566	0.435	0.40549	0.44303	0.43996	0.46036	0.44553	0.43833	0.46019	0.2819	0.26003	0.49531	0.5029	0.48281	0.41298	0.36928	0.48775	0.54668	0.53037	0.55403	0.55715	0.5572	0.45868	0.52626	0.51003	0.41013	0.47773	0.49506
1155.4	0.41669	0.60302	0.50022	0.43823	0.41804	0.48737	0.45637	0.45865	0.38597	0.45813	0.39393	0.45025	0.44669	0.42521	0.43307	0.42188	0.43106	0.27049	0.24864	0.48368	0.50296	0.47693	0.38855	0.36768	0.46717	0.52669	0.517	0.55248	0.53763	0.53038	0.43521	0.51103	0.51383	0.38937	0.43947	0.4742
1156.4	0.39241	0.6017	0.5002	0.44435	0.38178	0.46663	0.44732	0.43154	0.38475	0.44479	0.3651	0.43062	0.42646	0.41437	0.42877	0.41138	0.39365	0.27469	0.23958	0.46699	0.51224	0.45497	0.3448	0.36134	0.44494	0.50692	0.51944	0.53215	0.50971	0.52151	0.41012	0.50251	0.50816	0.37209	0.4048	0.45728
1157.3	0.37755	0.5607	0.48183	0.4148	0.38029	0.42299	0.43052	0.44313	0.37225	0.42537	0.36468	0.41715	0.41912	0.39326	0.41021	0.38533	0.36398	0.23176	0.22803	0.4472	0.50973	0.44995	0.34905	0.33629	0.40399	0.4832	0.48756	0.52948	0.50674	0.50222	0.41606	0.48874	0.48133	0.34273	0.40116	0.45077
1158.2	0.35013	0.53677	0.42559	0.379	0.37904	0.37596	0.4033	0.47984	0.35579	0.39033	0.36648	0.44843	0.39595	0.37949	0.36596	0.36486	0.35825	0.2021	0.21482	0.46179	0.4935	0.42327	0.3179	0.33763	0.39432	0.47713	0.45322	0.51132	0.5001	0.46518	0.38499	0.5075	0.47243	0.3066	0.38522	0.42614
1159.1	0.35161	0.51914	0.39336	0.35545	0.37704	0.35099	0.39598	0.47344	0.3611	0.36631	0.33211	0.43302	0.38328	0.37707	0.35068	0.33614	0.33023	0.18572	0.20496	0.43674	0.4908	0.39768	0.27938	0.31847	0.37152	0.4755	0.43594	0.49098	0.47821	0.44651	0.36452	0.47504	0.48894	0.26463	0.34886	0.39777
1160	0.36788	0.48894	0.37051	0.35973	0.34537	0.32007	0.39155	0.48978	0.34465	0.32375	0.31665	0.42152	0.36346	0.37798	0.32377	0.3437	0.29176	0.18043	0.18624	0.42797	0.47286	0.389	0.25822	0.31216	0.35967	0.44759	0.42315	0.48523	0.46058	0.44394	0.35046	0.47615	0.44557	0.25138	0.36093	0.37809
1160.9	0.34538	0.4532	0.3446	0.33199	0.30986	0.28405	0.38762	0.48603	0.32453	0.3223	0.31093	0.42148	0.35391	0.35185	0.32704	0.33282	0.26085	0.14111	0.18288	0.41766	0.438	0.38912	0.2653	0.31623	0.34923	0.41783	0.42082	0.48776	0.44295	0.4183	0.338	0.4592	0.42558	0.24802	0.34933	0.3567
1161.8	0.33273	0.42726	0.33092	0.34043	0.29454	0.29919	0.37618	0.45748	0.32079	0.28381	0.31023	0.42593	0.35182	0.32678	0.30442	0.32924	0.2447	0.15107	0.1847	0.41176	0.42649	0.35085	0.25283	0.32819	0.32852	0.41176	0.40925	0.48505	0.41886	0.42184	0.3221	0.44098	0.4199	0.23203	0.3385	0.33872
1162.7	0.33248	0.40861	0.33863	0.34418	0.27001	0.29595	0.37153	0.42834	0.31395	0.2731	0.28085	0.40968	0.35164	0.33022	0.31238	0.34199	0.22172	0.15261	0.18635	0.38074	0.4257	0.3484	0.26599	0.31558	0.3142	0.40405	0.40753	0.4797	0.40251	0.42741	0.34527	0.42737	0.40111	0.23416	0.33049	0.32723
1163.6	0.31777	0.41609	0.34493	0.32658	0.269	0.29752	0.35429	0.4128	0.30316	0.27369	0.28461	0.37806	0.34127	0.32611	0.31546	0.34244	0.20468	0.14932	0.17249	0.38034	0.3992	0.34551	0.28893	0.31357	0.30431	0.38334	0.42716	0.48112	0.38851	0.42583	0.32867	0.42657	0.36117	0.22293	0.34047	0.30463
1164.5	0.30626	0.39116	0.35781	0.32225	0.25725	0.31322	0.34723	0.36004	0.31553	0.29947	0.29894	0.40377	0.32109	0.28784	0.32201	0.32831	0.20689	0.12937	0.1815	0.33127	0.38063	0.33126	0.29232	0.32917	0.29151	0.37842	0.43323	0.47838	0.38011	0.40609	0.32747	0.38712	0.35951	0.23166	0.32508	0.30886
1165.4	0.32323	0.3617	0.36104	0.34136	0.2818	0.30433	0.33194	0.34864	0.29853	0.28155	0.30771	0.43816	0.31272	0.28332	0.32244	0.33492	0.21883	0.13792	0.18066	0.30752	0.36955	0.30735	0.28811	0.31906	0.28232	0.3793	0.43416	0.46886	0.36911	0.39287	0.33202	0.37202	0.33851	0.20433	0.32597	0.30232
1166.4	0.33376	0.35236	0.34806	0.34277	0.26622	0.30026	0.34599	0.3547	0.25784	0.28999	0.31566	0.43761	0.30078	0.28764	0.33167	0.34308	0.21226	0.13753	0.18769	0.30737	0.35015	0.32571	0.2911	0.30649	0.28897	0.37092	0.45729	0.46525	0.36416	0.37111	0.34256	0.36786	0.31007	0.20082	0.3036	0.29016
1167.3	0.34063	0.34275	0.36023	0.3426	0.27951	0.29136	0.35664	0.34863	0.25384	0.29407	0.3002	0.40825	0.27845	0.25483	0.32906	0.33894	0.22493	0.12585	0.19053	0.305	0.3153	0.31897	0.27343	0.29075	0.28067	0.353	0.47094	0.45201	0.36025	0.35624	0.31263	0.33974	0.30277	0.18924	0.28764	0.27558
1168.2	0.35747	0.32335	0.34277	0.33019	0.27669	0.27145	0.37142	0.3662	0.2411	0.27645	0.30786	0.43202	0.26949	0.24739	0.30363	0.33058	0.25883	0.12295	0.19021	0.30813	0.30316	0.3105	0.2586	0.27682	0.29166	0.3634	0.43242	0.43483	0.36192	0.33322	0.29787	0.33869	0.30011	0.19559	0.27963	0.27621
1169.1	0.36232	0.3125	0.32273	0.28916	0.28181	0.25155	0.38064	0.35544	0.25378	0.225	0.29048	0.39598	0.2773	0.26828	0.28678	0.31763	0.27567	0.12688	0.20093	0.32275	0.31462	0.2849	0.25182	0.26134	0.28334	0.37754	0.40624	0.39454	0.36319	0.31858	0.2806	0.32717	0.31299	0.16793	0.2705	0.25755
1170	0.37897	0.31295	0.33042	0.27884	0.24397	0.26837	0.40198	0.36948	0.25968	0.24357	0.29564	0.36663	0.2655	0.25876	0.27502	0.30812	0.26713	0.12758	0.21197	0.35166	0.30913	0.29252	0.23177	0.26119	0.27623	0.36287	0.38783	0.37276	0.32721	0.30595	0.26975	0.32401	0.31536	0.17796	0.27214	0.26381
1170.9	0.39609	0.31339	0.36632	0.2495	0.24881	0.26654	0.37074	0.41306	0.28195	0.27026	0.28298	0.33756	0.25266	0.2505	0.27407	0.29324	0.2809	0.12972	0.22351	0.36802	0.30858	0.28685	0.21977	0.2351	0.28059	0.33636	0.36675	0.35708	0.31403	0.29229	0.22809	0.33702	0.30786	0.17847	0.27529	0.24478
1171.8	0.40041	0.31762	0.34886	0.24231	0.25188	0.26642	0.34485	0.38844	0.28421	0.26224	0.29623	0.32838	0.24289	0.25777	0.25174	0.28511	0.28877	0.14246	0.23307	0.38154	0.3194	0.2619	0.2319	0.2404	0.27613	0.3166	0.32782	0.32746	0.28947	0.28152	0.20117	0.31519	0.29494	0.14862	0.28926	0.2485
1172.7	0.40562	0.3148	0.36196	0.24134	0.23498	0.29172	0.33132	0.37	0.29944	0.28113	0.2691	0.27388	0.22904	0.23653	0.25997	0.26467	0.27935	0.16754	0.26281	0.40208	0.34285	0.26866	0.22381	0.22471	0.25204	0.27477	0.32193	0.29366	0.26725	0.2801	0.18066	0.28683	0.31949	0.14384	0.28522	0.22964
1173.6	0.41478	0.32253	0.37199	0.26459	0.21579	0.32833	0.32554	0.38791	0.28164	0.30031	0.23695	0.26217	0.20385	0.23289	0.23621	0.28474	0.29782	0.20285	0.27871	0.4158	0.32451	0.28314	0.20248	0.19661	0.25593	0.2594	0.30165	0.2952	0.23706	0.29419	0.19096	0.29352	0.31259	0.14363	0.26869	0.21949
1174.5	0.40281	0.30966	0.37379	0.23004	0.23596	0.33045	0.30161	0.34232	0.27118	0.29316	0.20426	0.24208	0.18713	0.21229	0.21612	0.27218	0.32367	0.22777	0.28027	0.40023	0.32611	0.27276	0.1779	0.18048	0.24104	0.25007	0.27993	0.27971	0.23655	0.30725	0.16264	0.26977	0.30489	0.13592	0.23285	0.19721
1175.4	0.4018	0.31287	0.35772	0.23271	0.22187	0.31958	0.29609	0.28049	0.25622	0.2536	0.19662	0.24857	0.17978	0.20866	0.20685	0.2792	0.35889	0.25002	0.27449	0.40691	0.323	0.24907	0.15679	0.19121	0.21779	0.25537	0.26684	0.26618	0.22335	0.305	0.14903	0.23384	0.30647	0.13517	0.22673	0.19988
1176.3	0.42469	0.29348	0.3614	0.23409	0.18785	0.34601	0.30948	0.29014	0.25622	0.2427	0.19205	0.24947	0.16922	0.19855	0.23244	0.28488	0.38818	0.28158	0.27689	0.40324	0.32761	0.25434	0.13591	0.19427	0.20728	0.24557	0.26627	0.2749	0.21509	0.29765	0.12784	0.22288	0.29897	0.15182	0.2138	0.19366
1177.2	0.42447	0.29493	0.33521	0.2568	0.1827	0.33937	0.3207	0.29125	0.22461	0.2072	0.19751	0.26576	0.16062	0.19934	0.18648	0.32014	0.40974	0.27948	0.27379	0.39472	0.30222	0.23603	0.14326	0.20772	0.20513	0.24414	0.24454	0.29299	0.20747	0.27826	0.13538	0.22389	0.2681	0.14998	0.21298	0.19718
1178.1	0.41283	0.2984	0.31608	0.26572	0.18523	0.32624	0.31884	0.26843	0.19893	0.17692	0.19572	0.26359	0.14683	0.18211	0.19517	0.31335	0.42357	0.27828	0.26352	0.38709	0.30297	0.21192	0.13781	0.19749	0.18151	0.22042	0.23534	0.28621	0.20608	0.25173	0.11925	0.18879	0.24529	0.14467	0.215	0.18412
1179	0.4215	0.31545	0.29014	0.2744	0.16885	0.31284	0.29302	0.28463	0.21223	0.1707	0.17614	0.26677	0.15019	0.19237	0.18146	0.33347	0.43005	0.27585	0.24811	0.40658	0.29712	0.21786	0.14476	0.2103	0.18034	0.21229	0.21239	0.27878	0.19159	0.2393	0.11946	0.18939	0.23359	0.15257	0.21553	0.18903
1179.9	0.44446	0.32495	0.27076	0.27811	0.19642	0.32005	0.29797	0.27306	0.20859	0.18183	0.18495	0.24756	0.13004	0.19821	0.16081	0.33092	0.4304	0.26535	0.25071	0.39786	0.2816	0.23021	0.15756	0.20663	0.17266	0.20669	0.2077	0.26871	0.2087	0.23316	0.12609	0.18346	0.21361	0.14489	0.21509	0.18879
1180.8	0.45217	0.31687	0.26268	0.28338	0.21427	0.28572	0.29662	0.24111	0.20213	0.1892	0.18485	0.24403	0.11953	0.18415	0.1367	0.31128	0.45829	0.24088	0.23596	0.39817	0.27337	0.22348	0.15886	0.20433	0.17372	0.20596	0.20649	0.2523	0.2058	0.21499	0.1364	0.1769	0.22044	0.13594	0.21125	0.18205
1181.8	0.44588	0.28895	0.25743	0.26601	0.23189	0.26781	0.27979	0.23193	0.21263	0.19226	0.18254	0.24023	0.10309	0.16173	0.15319	0.27996	0.47343	0.22468	0.23425	0.39432	0.29238	0.21528	0.14932	0.19867	0.16634	0.18413	0.20243	0.24683	0.22658	0.21295	0.14812	0.16721	0.23353	0.13909	0.20932	0.17739
1182.6	0.45195	0.28014	0.26558	0.23928	0.21959	0.23859	0.27581	0.23458	0.22851	0.19301	0.21754	0.22219	0.11001	0.1565	0.14563	0.26189	0.48589	0.20294	0.23238	0.42044	0.30068	0.21951	0.16455	0.20273	0.16532	0.1709	0.192	0.23807	0.22477	0.20868	0.1557	0.18062	0.243	0.13969	0.22481	0.17461
1183.5	0.44937	0.26402	0.25067	0.25912	0.23233	0.22687	0.30138	0.17784	0.21868	0.16828	0.2052	0.19742	0.095777	0.14749	0.12134	0.23977	0.4852	0.18853	0.23267	0.38045	0.29397	0.20829	0.14936	0.19323	0.14728	0.15579	0.17292	0.24456	0.25003	0.19458	0.14947	0.15557	0.24742	0.13331	0.21416	0.17163
1184.4	0.44115	0.2336	0.24941	0.28731	0.21492	0.24061	0.32795	0.17992	0.21593	0.16644	0.18536	0.20065	0.10616	0.14395	0.12969	0.24245	0.47698	0.17899	0.22297	0.37551	0.32714	0.20137	0.14505	0.20001	0.16236	0.13304	0.15735	0.26874	0.22305	0.20172	0.15844	0.16771	0.27524	0.1363	0.20353	0.17996
1185.4	0.40882	0.2572	0.26791	0.27854	0.21949	0.24813	0.34047	0.18998	0.20388	0.14464	0.21202	0.22122	0.10944	0.14986	0.13643	0.26875	0.44034	0.17269	0.22746	0.37631	0.32689	0.21098	0.13206	0.2059	0.16046	0.1298	0.16847	0.27197	0.22317	0.2103	0.18718	0.18762	0.27061	0.14991	0.21184	0.18145
1186.3	0.41376	0.29485	0.28851	0.28693	0.20641	0.27175	0.33821	0.19235	0.1983	0.14454	0.21055	0.23451	0.10791	0.17755	0.15294	0.27737	0.40585	0.17909	0.20675	0.38061	0.31655	0.23107	0.12905	0.22577	0.17311	0.15904	0.18081	0.25509	0.18907	0.23476	0.1697	0.19721	0.26536	0.15783	0.20479	0.18293
1187.2	0.42121	0.2918	0.31169	0.31588	0.24573	0.27502	0.31439	0.20123	0.17551	0.15429	0.16788	0.2439	0.092844	0.16102	0.177	0.29425	0.38559	0.16795	0.18889	0.36796	0.32057	0.24645	0.11519	0.24496	0.19255	0.15509	0.20854	0.25501	0.2068	0.24106	0.15015	0.18392	0.26696	0.16814	0.1879	0.21004
1188.1	0.41575	0.32294	0.33912	0.32143	0.26308	0.30798	0.32185	0.25592	0.17138	0.16378	0.24689	0.24912	0.10125	0.17889	0.22881	0.31096	0.37183	0.15612	0.17855	0.40974	0.32955	0.24834	0.14457	0.24299	0.2157	0.18645	0.2285	0.26171	0.20497	0.23657	0.17201	0.20424	0.27363	0.17811	0.21722	0.20606
1189	0.38077	0.33196	0.35571	0.29857	0.27556	0.27791	0.32736	0.26068	0.1791	0.1472	0.27689	0.24426	0.080784	0.16678	0.23169	0.30443	0.36382	0.14016	0.17622	0.39864	0.29844	0.24379	0.14961	0.24687	0.21179	0.19179	0.24247	0.25158	0.21883	0.22736	0.17017	0.20375	0.27142	0.18806	0.23081	0.20805
1189.9	0.39924	0.31762	0.3502	0.333	0.28497	0.29192	0.33265	0.26988	0.19643	0.16393	0.26848	0.22934	0.090587	0.1727	0.23703	0.29637	0.35293	0.12941	0.17323	0.38733	0.31662	0.26261	0.14077	0.26046	0.22527	0.18993	0.23384	0.26764	0.23246	0.23244	0.16902	0.19801	0.28734	0.20498	0.23343	0.23278
1190.8	0.37026	0.29426	0.348	0.33489	0.28008	0.30398	0.34571	0.26168	0.21152	0.19891	0.29795	0.21697	0.095535	0.16377	0.2479	0.30024	0.33525	0.11528	0.17227	0.34784	0.30762	0.25766	0.13694	0.26687	0.22698	0.17673	0.21887	0.2704	0.25494	0.21999	0.20055	0.17109	0.27951	0.20729	0.24572	0.2377
1191.7	0.36289	0.30655	0.34249	0.31308	0.25626	0.3132	0.37573	0.24816	0.23818	0.20061	0.31683	0.23088	0.10978	0.20074	0.25386	0.28106	0.30891	0.11332	0.1778	0.33808	0.30675	0.24947	0.13223	0.28928	0.22816	0.1995	0.21928	0.26833	0.24728	0.21262	0.21872	0.20209	0.29061	0.20097	0.24835	0.23713
1192.6	0.35383	0.31156	0.34545	0.31418	0.25799	0.29896	0.38055	0.26774	0.22842	0.20028	0.29145	0.27891	0.12668	0.19096	0.2472	0.2759	0.28726	0.1103	0.19219	0.33802	0.31809	0.26015	0.11885	0.32953	0.246	0.19324	0.22256	0.26757	0.26737	0.24321	0.22494	0.21503	0.29264	0.19943	0.24984	0.25741
1193.5	0.37126	0.34448	0.38228	0.32779	0.26716	0.33307	0.37426	0.26754	0.24947	0.21416	0.30813	0.29286	0.13996	0.21371	0.28093	0.27979	0.2723	0.11592	0.19676	0.3501	0.34233	0.28738	0.12808	0.32717	0.26662	0.19584	0.25216	0.26552	0.29543	0.27708	0.25878	0.22422	0.30337	0.19919	0.25552	0.26422
1194.4	0.39558	0.35929	0.38547	0.30208	0.26788	0.33636	0.39825	0.27296	0.27333	0.22283	0.32563	0.3082	0.15043	0.21611	0.31444	0.28712	0.24942	0.11059	0.20582	0.37604	0.32969	0.29143	0.1538	0.33676	0.28218	0.20794	0.26612	0.24119	0.29573	0.28848	0.28708	0.25165	0.31589	0.18192	0.27027	0.25785
1195.3	0.42802	0.40426	0.39242	0.31229	0.31333	0.34389	0.40528	0.29729	0.30595	0.21848	0.28524	0.33025	0.17073	0.23047	0.33411	0.29868	0.25245	0.10474	0.21039	0.42887	0.36741	0.30856	0.13783	0.34861	0.29898	0.23304	0.2961	0.26355	0.32334	0.30805	0.29057	0.30113	0.36288	0.18131	0.25152	0.27711
1196.2	0.44874	0.41332	0.38951	0.3548	0.31278	0.3814	0.42058	0.33642	0.32476	0.23355	0.32838	0.35038	0.18948	0.24067	0.34116	0.34329	0.23626	0.1102	0.21132	0.44691	0.37066	0.32465	0.16967	0.35442	0.31888	0.24355	0.27763	0.31167	0.33936	0.33907	0.31109	0.31452	0.37966	0.18879	0.268	0.30255
1197.1	0.46454	0.43117	0.3993	0.33431	0.32988	0.41524	0.42862	0.3407	0.38056	0.24343	0.36568	0.31711	0.19654	0.27917	0.37921	0.34759	0.23699	0.13002	0.21359	0.44911	0.37371	0.35146	0.2026	0.33902	0.33719	0.26475	0.30147	0.31703	0.36205	0.34071	0.30358	0.33967	0.39525	0.21201	0.29622	0.31655
1198	0.47824	0.42264	0.41119	0.35337	0.35334	0.40865	0.45773	0.36181	0.38498	0.25821	0.35815	0.34395	0.22882	0.27385	0.40238	0.3682	0.24042	0.12832	0.21685	0.45173	0.36732	0.35961	0.2162	0.37821	0.35326	0.27965	0.31666	0.33261	0.36901	0.33987	0.31444	0.33875	0.41464	0.24163	0.31856	0.34557
1198.9	0.4744	0.45532	0.41957	0.36725	0.32851	0.41225	0.44302	0.38295	0.38405	0.24321	0.36735	0.33699	0.23284	0.30483	0.42292	0.37022	0.23847	0.12146	0.19828	0.46098	0.37788	0.35019	0.24784	0.38292	0.35051	0.29064	0.30908	0.35629	0.38504	0.34111	0.30257	0.36033	0.41028	0.24931	0.33335	0.36846
1199.8	0.46106	0.44556	0.43759	0.37722	0.33564	0.39495	0.46296	0.36305	0.37212	0.25688	0.45617	0.33311	0.25046	0.33414	0.44123	0.38376	0.25129	0.12768	0.22861	0.45175	0.37345	0.36395	0.30773	0.37253	0.36771	0.30233	0.3132	0.37408	0.39654	0.35295	0.32082	0.33866	0.39726	0.27512	0.39489	0.36725
1200.7	0.44119	0.43326	0.45536	0.39082	0.37879	0.37282	0.47757	0.37651	0.37317	0.28761	0.47176	0.33454	0.27695	0.3452	0.46646	0.40055	0.25996	0.12118	0.24542	0.45923	0.3778	0.38176	0.32287	0.37454	0.36862	0.29032	0.33928	0.36304	0.39232	0.36498	0.31906	0.33649	0.40236	0.30678	0.41024	0.37269
1201.6	0.47757	0.40791	0.47431	0.42785	0.3588	0.36059	0.498	0.3897	0.37649	0.32039	0.47372	0.35751	0.29196	0.34851	0.48518	0.43463	0.25695	0.098571	0.25139	0.46122	0.38708	0.40258	0.32499	0.38874	0.36534	0.27809	0.35179	0.39541	0.3838	0.3664	0.34695	0.3253	0.40928	0.31612	0.41367	0.39164
1202.5	0.50256	0.42931	0.46059	0.43913	0.37181	0.33821	0.48865	0.40498	0.40242	0.33264	0.47793	0.3657	0.28228	0.38833	0.50842	0.4599	0.25326	0.092293	0.24605	0.47778	0.41931	0.40755	0.31454	0.36937	0.36947	0.30999	0.32737	0.40468	0.39961	0.35662	0.33166	0.36179	0.41744	0.33116	0.41202	0.38532
1203.4	0.50769	0.43086	0.47226	0.44781	0.4091	0.34721	0.50766	0.43474	0.42667	0.3724	0.46655	0.37389	0.30798	0.40363	0.4913	0.47654	0.25353	0.10627	0.25589	0.49875	0.43763	0.45006	0.30649	0.36106	0.39061	0.30662	0.31937	0.39802	0.42488	0.38643	0.36351	0.3733	0.43307	0.36927	0.41529	0.39131
1204.3	0.52378	0.43768	0.49685	0.4195	0.41212	0.3576	0.52474	0.46125	0.42296	0.37916	0.46324	0.38963	0.3235	0.39146	0.49925	0.47763	0.25145	0.10161	0.24354	0.51376	0.42551	0.4634	0.32818	0.36154	0.39035	0.29278	0.32347	0.37103	0.43013	0.39255	0.36269	0.38163	0.4255	0.38119	0.42461	0.40737
1205.2	0.54816	0.4734	0.48713	0.40761	0.4057	0.37791	0.52826	0.44585	0.41334	0.38044	0.47332	0.39393	0.31886	0.39714	0.49887	0.48085	0.25157	0.1244	0.23789	0.51338	0.4417	0.46668	0.33904	0.3598	0.38207	0.30822	0.32945	0.38313	0.45175	0.39768	0.38283	0.38433	0.40888	0.39333	0.44606	0.4055
1206.1	0.53647	0.48678	0.48587	0.39025	0.42536	0.3872	0.52259	0.44965	0.4012	0.37595	0.46391	0.42453	0.34513	0.40451	0.50095	0.48523	0.26123	0.13806	0.25177	0.53834	0.44333	0.47833	0.35252	0.37364	0.40158	0.29929	0.30728	0.35443	0.45358	0.41199	0.3986	0.40088	0.41828	0.40347	0.45901	0.41561
1207	0.53268	0.46197	0.47145	0.37342	0.40693	0.41374	0.54576	0.44402	0.3789	0.38767	0.48151	0.40593	0.37987	0.40539	0.4794	0.46811	0.25291	0.15245	0.27551	0.53665	0.4379	0.49321	0.3684	0.38614	0.41021	0.26692	0.30976	0.34361	0.43972	0.42692	0.42818	0.38405	0.40188	0.40885	0.46912	0.44537
1207.9	0.54264	0.46453	0.48852	0.37402	0.42759	0.42726	0.55658	0.42302	0.35885	0.38666	0.52973	0.43234	0.40632	0.41464	0.50166	0.48113	0.25808	0.15679	0.2939	0.52173	0.44425	0.5085	0.39773	0.40134	0.40723	0.29861	0.34242	0.36005	0.42411	0.4253	0.41843	0.35754	0.38628	0.40929	0.47713	0.44555
1208.8	0.54985	0.47088	0.47268	0.41837	0.4176	0.43487	0.5519	0.46438	0.36847	0.37641	0.50336	0.42383	0.42079	0.43923	0.51948	0.51396	0.22873	0.18769	0.30365	0.52271	0.45876	0.51224	0.37236	0.42222	0.41266	0.31548	0.35004	0.39178	0.41003	0.43616	0.42734	0.3888	0.40375	0.40079	0.4636	0.45755
1209.7	0.55693	0.44785	0.48601	0.42549	0.42729	0.40856	0.5613	0.50959	0.38121	0.38065	0.46559	0.40861	0.43442	0.45649	0.52242	0.51396	0.23448	0.17453	0.32091	0.53537	0.46107	0.53571	0.36373	0.42303	0.4387	0.30798	0.34739	0.3825	0.43166	0.42171	0.42039	0.42531	0.41419	0.40309	0.45651	0.47092
1210.6	0.57246	0.4414	0.47276	0.45084	0.43877	0.39357	0.56731	0.50843	0.37843	0.38026	0.47821	0.39593	0.42898	0.46978	0.52028	0.52568	0.24025	0.1689	0.30899	0.52138	0.46018	0.52767	0.35967	0.40987	0.43719	0.32207	0.36857	0.39263	0.4462	0.42911	0.40173	0.4423	0.40588	0.42041	0.44564	0.46464
1211.5	0.58906	0.46533	0.49031	0.44572	0.45433	0.3927	0.54085	0.53445	0.40049	0.37293	0.49722	0.38996	0.42397	0.46692	0.53301	0.53067	0.2487	0.1742	0.30106	0.51421	0.47471	0.53506	0.38079	0.40483	0.41618	0.35263	0.38172	0.3964	0.46889	0.43526	0.36926	0.43344	0.43585	0.42913	0.45766	0.43853
1212.4	0.56534	0.45186	0.4686	0.43098	0.44	0.39129	0.53307	0.55666	0.42315	0.38646	0.48397	0.37646	0.40573	0.45088	0.52967	0.51208	0.25107	0.19368	0.30801	0.50531	0.46998	0.52661	0.37783	0.39125	0.40782	0.3275	0.38339	0.38799	0.45977	0.43899	0.37752	0.44246	0.46646	0.44501	0.46516	0.43739
1213.3	0.56719	0.45723	0.45653	0.41442	0.43155	0.39609	0.53427	0.52837	0.43141	0.38322	0.50023	0.39234	0.41104	0.4533	0.51473	0.50655	0.26695	0.20135	0.30229	0.48033	0.47147	0.52395	0.38575	0.34836	0.40258	0.34023	0.37582	0.4051	0.45087	0.44109	0.35774	0.41557	0.46745	0.45577	0.47381	0.42993
1214.2	0.57088	0.4827	0.46657	0.39344	0.43102	0.42267	0.54711	0.52254	0.42754	0.38289	0.50787	0.41271	0.43531	0.46747	0.52833	0.49872	0.26503	0.21692	0.3046	0.49061	0.47169	0.50007	0.38086	0.3409	0.38656	0.36944	0.38674	0.40388	0.42713	0.47156	0.37474	0.40423	0.47631	0.44678	0.46561	0.42658
1215.1	0.55835	0.48957	0.48977	0.37271	0.43892	0.4368	0.5534	0.55481	0.42622	0.39123	0.50938	0.40679	0.43845	0.46843	0.5454	0.49185	0.25356	0.24126	0.3149	0.48789	0.48347	0.48991	0.36445	0.34268	0.38153	0.37334	0.39414	0.40548	0.42036	0.48222	0.40277	0.41008	0.48838	0.43742	0.47463	0.42373
1216	0.52435	0.4618	0.47559	0.36787	0.41258	0.4224	0.57983	0.55787	0.40571	0.39642	0.49281	0.42243	0.44665	0.48053	0.56168	0.49345	0.25347	0.24521	0.3199	0.50215	0.467	0.47613	0.35198	0.33051	0.39059	0.3501	0.38966	0.38855	0.38071	0.46944	0.41704	0.43213	0.46964	0.41784	0.47479	0.42758
1216.9	0.52706	0.4496	0.4934	0.37918	0.38496	0.41226	0.61887	0.57276	0.4112	0.39583	0.49184	0.42299	0.46213	0.5048	0.5794	0.51772	0.25302	0.25526	0.32724	0.5085	0.47903	0.47115	0.33518	0.33099	0.40823	0.37934	0.39463	0.41134	0.39377	0.45238	0.44488	0.44012	0.46038	0.40558	0.47286	0.42579
1217.8	0.52884	0.43842	0.52273	0.35899	0.39595	0.41229	0.62957	0.58855	0.42911	0.44272	0.50091	0.41489	0.46668	0.50078	0.60753	0.50974	0.27292	0.26641	0.33176	0.53027	0.49515	0.47518	0.33381	0.37029	0.40722	0.36982	0.41378	0.37521	0.40532	0.44574	0.47434	0.46617	0.46545	0.40634	0.46887	0.42947
1218.7	0.4929	0.43024	0.50078	0.35493	0.38545	0.42277	0.62816	0.5869	0.46284	0.46675	0.52416	0.42104	0.4725	0.49151	0.59855	0.51232	0.2876	0.29331	0.33544	0.53243	0.5029	0.4985	0.35025	0.39335	0.42186	0.36237	0.41339	0.37747	0.42051	0.44111	0.4585	0.46679	0.45538	0.39519	0.49041	0.42357
1219.6	0.47318	0.44721	0.47932	0.37562	0.37446	0.44853	0.61707	0.56875	0.48953	0.47112	0.51821	0.41437	0.48643	0.50365	0.58003	0.51723	0.31796	0.3181	0.34299	0.53396	0.5244	0.49634	0.35455	0.39884	0.41079	0.38491	0.3929	0.38956	0.4097	0.43591	0.42822	0.43553	0.45441	0.38151	0.46921	0.42471
1220.5	0.47078	0.47221	0.47526	0.37757	0.38776	0.47402	0.6014	0.59226	0.51454	0.48042	0.53537	0.41302	0.49344	0.51371	0.55091	0.51216	0.32368	0.35598	0.35522	0.53991	0.53391	0.48132	0.35126	0.37682	0.41261	0.40954	0.36748	0.40756	0.43309	0.43948	0.43059	0.45697	0.44036	0.3704	0.46448	0.41919
1221.4	0.43573	0.51306	0.43593	0.37536	0.41179	0.45373	0.56029	0.59983	0.52771	0.46427	0.51829	0.42931	0.49378	0.52651	0.53078	0.50826	0.33878	0.35106	0.35394	0.57208	0.53593	0.46501	0.3482	0.36001	0.38181	0.41213	0.35275	0.40373	0.43218	0.4347	0.38148	0.4612	0.45533	0.35693	0.44973	0.42034
1222.3	0.38629	0.49761	0.43516	0.39656	0.39875	0.42014	0.55529	0.62128	0.52336	0.44406	0.51151	0.43357	0.49725	0.55586	0.50555	0.51299	0.34649	0.34613	0.36468	0.5919	0.52466	0.462	0.33645	0.3423	0.3807	0.41888	0.35238	0.42476	0.42954	0.41827	0.37328	0.46395	0.45094	0.34308	0.438	0.41583
1223.2	0.38287	0.50154	0.45439	0.42481	0.4095	0.41965	0.55273	0.65369	0.50577	0.42445	0.51812	0.42275	0.49061	0.5561	0.51419	0.52139	0.34668	0.36094	0.3686	0.61639	0.5087	0.45644	0.31691	0.31289	0.37855	0.43217	0.34525	0.43206	0.4252	0.41186	0.37683	0.4894	0.44659	0.36129	0.41362	0.40743
1224.1	0.38578	0.47632	0.4541	0.43458	0.42868	0.37168	0.56326	0.66662	0.49243	0.43699	0.53559	0.43797	0.49326	0.55091	0.51816	0.53749	0.34598	0.3763	0.38689	0.65344	0.50326	0.4674	0.33126	0.31192	0.38697	0.41273	0.36627	0.45312	0.43851	0.39669	0.38844	0.53165	0.44083	0.37311	0.42974	0.40792
1225	0.38126	0.48905	0.45805	0.45868	0.44787	0.38844	0.56291	0.65534	0.47712	0.4452	0.53665	0.43949	0.49874	0.55642	0.53804	0.56972	0.37193	0.39634	0.39284	0.68301	0.49354	0.49145	0.34606	0.34841	0.3934	0.41396	0.40311	0.47592	0.45268	0.42213	0.37432	0.5294	0.45363	0.39702	0.42544	0.40773
1225.9	0.36805	0.46258	0.48668	0.47286	0.42794	0.41395	0.55843	0.66267	0.46577	0.45225	0.53269	0.42954	0.51076	0.57177	0.57177	0.57795	0.39067	0.42892	0.39495	0.6923	0.47996	0.48268	0.3463	0.37611	0.40072	0.40868	0.42596	0.48168	0.45995	0.43327	0.38915	0.54329	0.44223	0.3975	0.42643	0.3925
1226.8	0.38583	0.47607	0.48287	0.47458	0.44867	0.42224	0.56585	0.66678	0.47702	0.43155	0.53599	0.43473	0.51359	0.56389	0.6086	0.59965	0.39703	0.46762	0.42713	0.70692	0.49105	0.46387	0.35678	0.37428	0.39669	0.39531	0.44556	0.48856	0.47262	0.45057	0.42355	0.55197	0.43307	0.39966	0.44523	0.39147
1227.7	0.38219	0.46545	0.47272	0.45573	0.43592	0.39578	0.55584	0.63959	0.48152	0.41809	0.52733	0.45392	0.50656	0.57552	0.61976	0.61253	0.41312	0.4963	0.45247	0.70943	0.51137	0.4605	0.36315	0.37835	0.3833	0.37591	0.47009	0.50221	0.46251	0.44645	0.43222	0.5405	0.45477	0.38773	0.45988	0.40293
1228.6	0.35922	0.46841	0.46562	0.43297	0.41678	0.41709	0.59066	0.63457	0.45835	0.39596	0.51227	0.45494	0.49313	0.56284	0.62787	0.60103	0.43858	0.53986	0.48584	0.71305	0.52334	0.46293	0.36584	0.37723	0.37578	0.37417	0.45991	0.48094	0.4853	0.46988	0.48067	0.51644	0.46639	0.38186	0.46073	0.40227
1229.4	0.34547	0.42816	0.4804	0.42298	0.39968	0.41947	0.60878	0.63371	0.45242	0.40105	0.51421	0.44004	0.5098	0.56757	0.65291	0.60395	0.46028	0.57037	0.5047	0.73871	0.55118	0.46452	0.36181	0.37682	0.35261	0.34852	0.47705	0.4994	0.48122	0.45802	0.52316	0.50981	0.4744	0.37362	0.4684	0.39922
1230.3	0.35584	0.41002	0.46508	0.43096	0.43244	0.41282	0.62812	0.61277	0.4355	0.39776	0.52646	0.43158	0.4899	0.54381	0.65086	0.62454	0.48649	0.61934	0.53309	0.74919	0.55139	0.50343	0.37364	0.35589	0.34491	0.32869	0.45579	0.50651	0.48618	0.47596	0.53876	0.50004	0.47759	0.37308	0.48062	0.41327
1231.2	0.34472	0.40898	0.44342	0.41499	0.41766	0.43387	0.61791	0.59538	0.42056	0.41649	0.51783	0.41531	0.48229	0.54522	0.62558	0.62748	0.5003	0.65292	0.52645	0.77487	0.55269	0.54856	0.39157	0.36475	0.33826	0.32814	0.43186	0.51558	0.49738	0.47574	0.51921	0.49615	0.48985	0.37219	0.47639	0.42955
1232.1	0.34262	0.41145	0.44504	0.42037	0.43049	0.45606	0.62491	0.59072	0.39603	0.42915	0.52202	0.40549	0.45898	0.55125	0.61703	0.65001	0.53517	0.68436	0.52433	0.81357	0.55593	0.55704	0.42276	0.3698	0.35276	0.32458	0.42088	0.52183	0.51956	0.48125	0.51622	0.49416	0.47693	0.38339	0.47557	0.42209
1233	0.33759	0.39836	0.45277	0.432	0.41136	0.46469	0.60842	0.59345	0.43279	0.45427	0.48641	0.38506	0.4409	0.57615	0.64825	0.69656	0.54811	0.69665	0.52356	0.86373	0.54097	0.55974	0.43377	0.36494	0.34453	0.31128	0.44236	0.53833	0.49615	0.47758	0.50015	0.49806	0.47309	0.39369	0.49123	0.41429
1233.9	0.33897	0.41894	0.41465	0.4754	0.41781	0.45411	0.59122	0.60477	0.45176	0.42759	0.47114	0.38813	0.42348	0.58577	0.62648	0.72967	0.56898	0.72615	0.5203	0.86126	0.54273	0.54788	0.43415	0.36371	0.35163	0.34327	0.41435	0.53848	0.50479	0.47474	0.48937	0.50449	0.48116	0.39668	0.48646	0.4159
1234.8	0.35757	0.43375	0.42874	0.49901	0.42196	0.49752	0.59099	0.61285	0.44337	0.42206	0.4606	0.4108	0.44154	0.61155	0.6351	0.74149	0.59796	0.758	0.5309	0.88765	0.56015	0.52916	0.42868	0.39971	0.37817	0.3632	0.42988	0.56219	0.51129	0.49926	0.47425	0.52814	0.47915	0.38614	0.48946	0.43102
1235.7	0.36951	0.42369	0.42379	0.5294	0.42407	0.50165	0.58471	0.62804	0.41974	0.43217	0.47875	0.42537	0.44087	0.60359	0.65433	0.74891	0.64207	0.78915	0.52917	0.90371	0.58102	0.51216	0.44798	0.41408	0.36892	0.36827	0.43782	0.56561	0.49822	0.49684	0.47844	0.53059	0.49772	0.4049	0.49929	0.42992
1236.6	0.37852	0.4164	0.40567	0.54132	0.40087	0.48799	0.59444	0.63615	0.41702	0.43621	0.45571	0.44584	0.4669	0.61262	0.67093	0.75134	0.65345	0.81494	0.53663	0.91295	0.58196	0.5207	0.43407	0.43253	0.35191	0.39403	0.43098	0.56752	0.4856	0.50035	0.49299	0.54523	0.52033	0.40464	0.50818	0.45019
1237.5	0.3656	0.43626	0.39931	0.54386	0.4173	0.49666	0.57946	0.67352	0.41007	0.42435	0.46719	0.46548	0.48288	0.62187	0.66186	0.73997	0.67834	0.83931	0.52859	0.91427	0.59321	0.51659	0.4256	0.44152	0.35546	0.42235	0.43256	0.57182	0.50567	0.49469	0.46986	0.56219	0.52401	0.37382	0.49985	0.47235
1238.4	0.36853	0.43803	0.41247	0.51647	0.4023	0.52795	0.58098	0.64296	0.40484	0.45071	0.46422	0.46751	0.4866	0.62611	0.66218	0.72246	0.70738	0.86441	0.53207	0.90591	0.59847	0.53973	0.46753	0.43112	0.36825	0.43326	0.45387	0.56763	0.50876	0.51373	0.47479	0.54577	0.50754	0.3648	0.51615	0.48427
1239.3	0.36507	0.42297	0.40165	0.52241	0.38653	0.50668	0.60382	0.65407	0.41486	0.48085	0.43424	0.44216	0.51139	0.60478	0.65966	0.73799	0.72636	0.88254	0.54341	0.91321	0.62817	0.55731	0.47668	0.43045	0.36594	0.43607	0.45855	0.56256	0.52928	0.49973	0.49283	0.52747	0.52736	0.36751	0.5141	0.48901
1240.2	0.37035	0.43657	0.37531	0.5096	0.40451	0.54364	0.64073	0.6717	0.43675	0.49625	0.40122	0.42997	0.51472	0.61764	0.64717	0.74739	0.74643	0.91197	0.57345	0.91787	0.61868	0.5719	0.4626	0.43791	0.38501	0.44399	0.43838	0.5671	0.54034	0.53532	0.50123	0.53921	0.52221	0.35779	0.5024	0.47514
1241.1	0.37166	0.42529	0.3779	0.50566	0.42249	0.5727	0.63889	0.69318	0.46995	0.49863	0.38574	0.41136	0.52141	0.60347	0.64488	0.74662	0.78469	0.93945	0.59032	0.92784	0.63962	0.57234	0.47395	0.45329	0.40213	0.43544	0.43506	0.58474	0.57142	0.54847	0.48874	0.53773	0.52714	0.33801	0.50889	0.46932
1242	0.40227	0.42182	0.37086	0.49521	0.41517	0.5848	0.63705	0.6745	0.4563	0.49292	0.38336	0.37906	0.55413	0.59917	0.63731	0.73915	0.81793	0.96355	0.58835	0.91865	0.64194	0.58159	0.47859	0.46959	0.40898	0.43132	0.42395	0.58253	0.56637	0.56265	0.48936	0.53667	0.53269	0.34661	0.51463	0.44726
1242.9	0.39997	0.39624	0.36687	0.50039	0.40556	0.57374	0.63741	0.70782	0.47908	0.48346	0.36957	0.38482	0.55582	0.58985	0.66359	0.74129	0.82672	0.96078	0.59307	0.94208	0.64448	0.57692	0.45543	0.5008	0.40993	0.4286	0.41079	0.57596	0.53594	0.56787	0.46402	0.56292	0.55196	0.33364	0.50279	0.44624
1243.8	0.40817	0.38826	0.37112	0.49151	0.41461	0.61017	0.63778	0.67323	0.49143	0.49109	0.40814	0.3864	0.56167	0.59207	0.66135	0.74286	0.83984	0.9677	0.5888	0.90582	0.62176	0.58019	0.44815	0.50586	0.40346	0.4252	0.42659	0.57725	0.52747	0.57289	0.46811	0.55601	0.54846	0.34776	0.50288	0.43891
1244.6	0.41552	0.38053	0.39512	0.5282	0.42367	0.59998	0.61006	0.66375	0.48769	0.49063	0.41302	0.37345	0.58802	0.58047	0.66687	0.75136	0.87564	0.9569	0.56084	0.87399	0.62326	0.58604	0.4563	0.51184	0.4098	0.42599	0.43645	0.57528	0.53729	0.55772	0.44051	0.5489	0.54155	0.34744	0.49086	0.43843
1245.6	0.40432	0.39417	0.3942	0.5451	0.42659	0.61863	0.60609	0.66493	0.47776	0.49338	0.41124	0.36415	0.60914	0.57287	0.68749	0.73972	0.88933	0.94003	0.55126	0.84194	0.61985	0.56596	0.44666	0.5167	0.40617	0.42865	0.45268	0.56305	0.51872	0.5493	0.43958	0.53865	0.52458	0.35318	0.47716	0.4277
1246.4	0.38984	0.39098	0.40598	0.5628	0.43336	0.62174	0.6266	0.65342	0.48648	0.51437	0.41977	0.41388	0.61178	0.56423	0.68102	0.7279	0.89098	0.92873	0.5532	0.81851	0.61989	0.56112	0.45832	0.5322	0.421	0.44293	0.46276	0.58248	0.5234	0.54436	0.44901	0.51875	0.52758	0.36552	0.48713	0.43305
1247.3	0.37136	0.39056	0.41871	0.56305	0.45675	0.65623	0.63889	0.60914	0.46641	0.55014	0.42858	0.4379	0.63199	0.54932	0.66987	0.71474	0.91622	0.93841	0.55649	0.80147	0.63193	0.57088	0.44024	0.52988	0.42831	0.43493	0.47901	0.58838	0.58766	0.55901	0.4803	0.5018	0.5326	0.3722	0.48462	0.42337
1248.2	0.35348	0.41278	0.41311	0.56021	0.45894	0.64976	0.64563	0.60624	0.45513	0.52631	0.42601	0.45944	0.62427	0.54954	0.65406	0.71007	0.93267	0.92733	0.54629	0.79923	0.63351	0.53177	0.46736	0.53437	0.43354	0.4488	0.47639	0.58362	0.59152	0.56126	0.48404	0.49895	0.52536	0.36775	0.48063	0.40996
1249.1	0.35609	0.42092	0.42585	0.53575	0.43428	0.67721	0.64825	0.59389	0.47151	0.50856	0.43652	0.48265	0.62272	0.54975	0.66435	0.69156	0.92088	0.91339	0.54277	0.78707	0.62502	0.49738	0.45821	0.54135	0.43569	0.46475	0.51114	0.58757	0.59364	0.56288	0.4949	0.49252	0.53887	0.34901	0.49518	0.40167
1250	0.37081	0.42178	0.43318	0.51832	0.45487	0.71597	0.64919	0.55675	0.47068	0.51948	0.4721	0.48659	0.62237	0.55123	0.64754	0.68459	0.93123	0.9129	0.5351	0.76611	0.61076	0.4868	0.45386	0.52894	0.43185	0.47769	0.52762	0.58586	0.61901	0.58227	0.52807	0.48862	0.55461	0.35171	0.48457	0.39596
1250.9	0.37144	0.4327	0.41888	0.50948	0.43764	0.73043	0.64214	0.53852	0.47693	0.52897	0.49432	0.48327	0.61721	0.5542	0.64318	0.6905	0.93908	0.87732	0.5286	0.74428	0.60336	0.47666	0.45799	0.51701	0.41799	0.47787	0.54266	0.58742	0.60567	0.58269	0.55942	0.5093	0.57178	0.35003	0.46792	0.39539
1251.8	0.39966	0.45543	0.41893	0.4991	0.41274	0.69912	0.64382	0.56935	0.46455	0.51792	0.48342	0.48333	0.61297	0.55948	0.62171	0.70564	0.91114	0.8421	0.51061	0.72886	0.5572	0.45668	0.47821	0.54209	0.40986	0.46275	0.54745	0.60973	0.5861	0.57272	0.5701	0.51571	0.57365	0.34709	0.47229	0.39363
1252.7	0.4104	0.44351	0.4258	0.50746	0.40548	0.65623	0.61669	0.57744	0.46687	0.53149	0.4859	0.47306	0.59597	0.53544	0.60535	0.68335	0.89725	0.79759	0.48796	0.71169	0.54684	0.45943	0.4637	0.555	0.39662	0.43766	0.52781	0.62331	0.5874	0.57051	0.56747	0.53452	0.58177	0.32988	0.45755	0.39701
1253.6	0.42563	0.43461	0.4254	0.49397	0.42023	0.63485	0.59612	0.54569	0.4503	0.54595	0.47477	0.47624	0.58764	0.52588	0.56293	0.68183	0.91308	0.76978	0.46534	0.7005	0.54509	0.45214	0.45139	0.56435	0.38723	0.42026	0.52052	0.63693	0.59477	0.58711	0.56602	0.53384	0.57582	0.34363	0.43415	0.43136
1254.5	0.42501	0.42622	0.41982	0.49428	0.3882	0.56456	0.58063	0.53698	0.44983	0.52714	0.45054	0.4674	0.58313	0.51591	0.53988	0.68836	0.89815	0.70989	0.43655	0.67785	0.5504	0.45535	0.46448	0.57663	0.37715	0.42677	0.52492	0.65664	0.58491	0.57289	0.53354	0.54175	0.56362	0.34366	0.44291	0.42947
1255.4	0.44199	0.42587	0.42788	0.49016	0.41752	0.55506	0.56444	0.54838	0.44909	0.48373	0.4383	0.48207	0.59079	0.51161	0.52826	0.6978	0.90356	0.69356	0.4026	0.66711	0.57094	0.44807	0.4435	0.59637	0.37186	0.42238	0.52502	0.67396	0.60625	0.58032	0.5259	0.54191	0.54921	0.33419	0.43579	0.43443
1256.3	0.41953	0.40443	0.42513	0.47017	0.42639	0.54923	0.52305	0.53439	0.44017	0.44323	0.41354	0.48893	0.56738	0.48574	0.53113	0.66078	0.92032	0.66273	0.38719	0.65154	0.578	0.43094	0.41993	0.59042	0.35231	0.40571	0.53006	0.64415	0.61943	0.57694	0.49529	0.52193	0.50943	0.33205	0.41468	0.4418
1257.2	0.41932	0.40486	0.42097	0.42259	0.41712	0.53522	0.49379	0.53429	0.4372	0.44385	0.39687	0.5123	0.56686	0.47769	0.5228	0.62973	0.93493	0.64141	0.36912	0.63577	0.59129	0.43484	0.43047	0.58065	0.35197	0.4111	0.56304	0.62025	0.63327	0.57174	0.47827	0.51203	0.48941	0.3508	0.42821	0.43311
1258	0.39239	0.41433	0.40576	0.42891	0.39508	0.51162	0.50259	0.54012	0.42718	0.43725	0.37296	0.49822	0.56378	0.47344	0.5306	0.62826	0.91341	0.60847	0.37292	0.62948	0.5913	0.42845	0.42908	0.57022	0.33845	0.42092	0.55269	0.61883	0.63077	0.56206	0.49252	0.51475	0.47182	0.34649	0.45142	0.39555
1258.9	0.38502	0.41127	0.42679	0.4454	0.40501	0.4886	0.48645	0.57404	0.40674	0.41707	0.35159	0.50487	0.5369	0.46146	0.52395	0.64775	0.89875	0.58864	0.35657	0.61309	0.56822	0.42596	0.40449	0.57336	0.3308	0.39386	0.5471	0.62224	0.61304	0.56139	0.51072	0.50931	0.4581	0.35448	0.44077	0.3905
1259.8	0.38672	0.40821	0.42971	0.45409	0.38376	0.44412	0.48316	0.56751	0.38632	0.4412	0.33608	0.46036	0.50668	0.43838	0.51935	0.62425	0.89112	0.56255	0.36809	0.60222	0.54514	0.40891	0.40945	0.54833	0.33086	0.39235	0.54851	0.59642	0.61167	0.55075	0.52112	0.49864	0.44459	0.36505	0.43715	0.36614
1260.7	0.39733	0.43505	0.43239	0.44949	0.38295	0.45644	0.4978	0.58196	0.39526	0.4604	0.35035	0.46786	0.50338	0.44507	0.50171	0.62628	0.89015	0.5603	0.37027	0.60479	0.56128	0.42036	0.40724	0.54383	0.32955	0.40198	0.55873	0.59459	0.58124	0.5609	0.52278	0.5121	0.45707	0.38221	0.43466	0.3546
1261.6	0.39255	0.43852	0.42426	0.44516	0.37091	0.47725	0.49986	0.5725	0.37486	0.4501	0.32316	0.45022	0.49923	0.41614	0.49938	0.64023	0.88002	0.54946	0.36696	0.60429	0.56094	0.42347	0.37877	0.54521	0.31297	0.39747	0.53918	0.59845	0.54739	0.5623	0.53481	0.48485	0.4599	0.38511	0.41931	0.35385
1262.5	0.38138	0.42116	0.41472	0.43328	0.40258	0.47546	0.5092	0.57723	0.37931	0.44473	0.34135	0.47902	0.47782	0.39456	0.47443	0.61464	0.88556	0.53004	0.37602	0.60998	0.56854	0.44525	0.3766	0.53173	0.30801	0.38182	0.54182	0.56762	0.56776	0.53739	0.52869	0.47125	0.45307	0.39773	0.41136	0.35105
1263.4	0.36908	0.43521	0.36474	0.41178	0.37009	0.48159	0.50352	0.55421	0.38971	0.45472	0.34731	0.50868	0.45712	0.38285	0.45643	0.57121	0.87943	0.51028	0.38676	0.62272	0.58172	0.4366	0.38747	0.56045	0.3101	0.37408	0.5149	0.53134	0.56555	0.52861	0.52398	0.45326	0.44666	0.37814	0.4178	0.35682
1264.3	0.34369	0.40505	0.35615	0.40305	0.35858	0.47106	0.46418	0.54539	0.38488	0.44186	0.33908	0.51431	0.43659	0.35481	0.44354	0.57445	0.86179	0.471	0.36664	0.6346	0.58678	0.42474	0.37556	0.55309	0.29396	0.34268	0.49641	0.51602	0.54163	0.50352	0.47583	0.43528	0.42031	0.35693	0.41575	0.3602
1265.2	0.35331	0.39199	0.32618	0.40266	0.32254	0.44162	0.43746	0.54368	0.37697	0.46405	0.32364	0.51856	0.41729	0.34104	0.42661	0.57599	0.84221	0.42639	0.36841	0.60841	0.58031	0.43264	0.37345	0.5354	0.30691	0.34985	0.46008	0.50882	0.53001	0.47745	0.48635	0.42175	0.40527	0.35991	0.43038	0.35063
1266.1	0.34371	0.40131	0.3082	0.39968	0.34556	0.42633	0.42262	0.52368	0.38686	0.48365	0.34384	0.5371	0.39773	0.37132	0.41417	0.56641	0.83703	0.39594	0.37754	0.59589	0.56464	0.4277	0.36636	0.54344	0.31642	0.36029	0.45971	0.4966	0.51969	0.43385	0.46769	0.41789	0.4086	0.37608	0.44389	0.34466
1266.9	0.33752	0.41338	0.29257	0.40893	0.33253	0.42036	0.3838	0.54179	0.38291	0.46157	0.34038	0.53244	0.37965	0.38188	0.41418	0.56759	0.81531	0.39148	0.35965	0.59592	0.56204	0.3968	0.34864	0.55622	0.31164	0.36632	0.44105	0.48808	0.46828	0.4435	0.44949	0.42116	0.41373	0.35803	0.42599	0.35544
1267.8	0.3529	0.39657	0.29388	0.40647	0.35274	0.42118	0.36558	0.55489	0.35612	0.48264	0.35336	0.51633	0.37495	0.35348	0.4093	0.56033	0.82365	0.38488	0.35762	0.61051	0.55581	0.43196	0.35568	0.51556	0.32127	0.34984	0.44047	0.50423	0.46076	0.44622	0.43337	0.42382	0.40639	0.38849	0.42607	0.35256
1268.7	0.35365	0.42825	0.29002	0.39673	0.37884	0.44547	0.37064	0.5553	0.37338	0.46927	0.34547	0.54721	0.37367	0.3712	0.41219	0.53043	0.81402	0.40428	0.37345	0.59406	0.5616	0.44934	0.36948	0.54125	0.33137	0.37679	0.42984	0.4894	0.43519	0.45447	0.43015	0.41977	0.4176	0.40269	0.41842	0.3579
1269.6	0.32899	0.42377	0.32426	0.40938	0.41389	0.43699	0.3568	0.54629	0.36892	0.42785	0.37823	0.5001	0.36539	0.35708	0.42652	0.52166	0.80134	0.4065	0.34276	0.60383	0.54962	0.41892	0.37526	0.55702	0.331	0.38587	0.43134	0.47808	0.43157	0.44926	0.39615	0.42938	0.41109	0.39932	0.40794	0.35658
1270.5	0.34833	0.4198	0.33169	0.41787	0.39553	0.43305	0.35316	0.58011	0.3495	0.42001	0.37872	0.49187	0.33635	0.34969	0.44004	0.50984	0.78436	0.39906	0.34828	0.61824	0.55137	0.4076	0.40582	0.55545	0.33063	0.3778	0.4078	0.46219	0.43012	0.4704	0.37825	0.43145	0.38828	0.38774	0.39615	0.36845
1271.4	0.34383	0.39349	0.35584	0.40947	0.35929	0.43337	0.36262	0.55283	0.34537	0.43334	0.38953	0.49374	0.32411	0.33142	0.44503	0.49593	0.76489	0.40097	0.35534	0.60119	0.55187	0.42075	0.42859	0.54602	0.32889	0.34469	0.4077	0.45527	0.41967	0.45035	0.37166	0.41025	0.3663	0.40786	0.42376	0.36479
1272.3	0.32542	0.3986	0.37694	0.42138	0.36191	0.42352	0.36022	0.53974	0.37173	0.41252	0.38392	0.48277	0.31421	0.35341	0.44148	0.48377	0.74203	0.39465	0.3594	0.57579	0.5391	0.39704	0.41619	0.56571	0.34162	0.34177	0.40186	0.42786	0.40837	0.43155	0.34648	0.39852	0.36832	0.40419	0.40691	0.35687
1273.2	0.3149	0.36276	0.38511	0.44241	0.37042	0.44365	0.37188	0.52341	0.37948	0.44787	0.39838	0.48664	0.2908	0.32993	0.43835	0.48737	0.73033	0.38818	0.34096	0.55678	0.51821	0.39307	0.41489	0.57482	0.33492	0.31821	0.39501	0.42818	0.4229	0.43622	0.3351	0.39855	0.3752	0.42562	0.42093	0.36743
1274.1	0.30289	0.3724	0.34132	0.43221	0.38022	0.44769	0.39131	0.48052	0.38301	0.44359	0.4159	0.49948	0.27288	0.34609	0.40221	0.47562	0.71631	0.38548	0.36642	0.54639	0.49927	0.38976	0.43532	0.56906	0.32581	0.31138	0.35736	0.42065	0.41142	0.41582	0.33317	0.36795	0.38632	0.44121	0.42872	0.36125
1274.9	0.28698	0.37275	0.32785	0.4121	0.39205	0.47517	0.39451	0.44443	0.39953	0.43728	0.41172	0.50701	0.27407	0.31655	0.37382	0.45293	0.70463	0.38924	0.37086	0.54304	0.48803	0.41304	0.43013	0.56962	0.34323	0.31546	0.34086	0.4094	0.40982	0.40337	0.3471	0.36233	0.37568	0.44106	0.4259	0.34978
1275.8	0.28244	0.37461	0.30381	0.40502	0.40057	0.47186	0.39965	0.43671	0.41099	0.42028	0.39947	0.50589	0.26664	0.32329	0.3536	0.44159	0.69135	0.37689	0.39517	0.52033	0.46996	0.39366	0.43147	0.57787	0.36456	0.35067	0.30609	0.39947	0.39813	0.40379	0.34404	0.36743	0.36929	0.44477	0.41137	0.3525
1276.7	0.29018	0.36819	0.29224	0.39118	0.39785	0.4875	0.40045	0.42073	0.39422	0.41371	0.40895	0.53192	0.25477	0.32291	0.35154	0.42949	0.65164	0.38372	0.39046	0.51239	0.45941	0.38845	0.44846	0.57667	0.36103	0.37359	0.29619	0.37428	0.39011	0.41789	0.33801	0.3694	0.35747	0.44263	0.42657	0.35695
1277.6	0.29029	0.40071	0.28843	0.36928	0.39284	0.45031	0.39592	0.41305	0.38876	0.37069	0.38893	0.50148	0.24966	0.33031	0.3497	0.42739	0.62778	0.35725	0.39528	0.51063	0.45295	0.39098	0.4418	0.56015	0.36924	0.40372	0.28137	0.36481	0.37932	0.39406	0.34074	0.35984	0.35312	0.42698	0.39031	0.33527
1278.5	0.29688	0.39808	0.28557	0.37784	0.38553	0.44986	0.40014	0.44732	0.3836	0.34505	0.33078	0.49762	0.25493	0.32431	0.37132	0.41071	0.60466	0.34747	0.51758	0.50295	0.45571	0.3903	0.42778	0.54816	0.3781	0.40136	0.30764	0.35449	0.34401	0.39229	0.33843	0.37192	0.35383	0.39797	0.36504	0.3348
1279.4	0.28795	0.40049	0.28601	0.39762	0.39256	0.42684	0.41381	0.4385	0.39767	0.33767	0.35089	0.48121	0.26768	0.35356	0.37381	0.42133	0.57977	0.33771	0.52895	0.46313	0.45294	0.38044	0.44137	0.54546	0.37694	0.40392	0.31977	0.36471	0.33069	0.39504	0.34099	0.3708	0.37211	0.41256	0.35892	0.3376
1280.3	0.29471	0.42075	0.29329	0.39346	0.41469	0.42276	0.39988	0.39632	0.35782	0.32191	0.34735	0.48076	0.25768	0.35116	0.39833	0.42293	0.56802	0.32564	0.50713	0.45109	0.44205	0.38239	0.45779	0.55202	0.3866	0.40162	0.33459	0.37779	0.34985	0.39801	0.33461	0.35417	0.36763	0.40649	0.34355	0.32624
1281.2	0.30205	0.42042	0.28199	0.38149	0.42889	0.40146	0.41552	0.38369	0.35949	0.30965	0.34604	0.44565	0.25735	0.34124	0.39535	0.43781	0.56637	0.30785	0.53422	0.42673	0.44639	0.36805	0.46664	0.52996	0.38474	0.41327	0.32046	0.38105	0.35377	0.37733	0.36135	0.33609	0.35893	0.40592	0.33405	0.31182
1282	0.30411	0.39196	0.28504	0.3737	0.40706	0.40871	0.42681	0.37107	0.31714	0.29971	0.37259	0.42398	0.24599	0.32253	0.39625	0.42121	0.53002	0.31534	0.56216	0.42882	0.43039	0.36746	0.46921	0.50837	0.39022	0.40427	0.31579	0.36339	0.3407	0.39503	0.38029	0.33145	0.33614	0.41086	0.36073	0.29724
1282.9	0.30985	0.39089	0.30315	0.35915	0.397	0.39281	0.44223	0.3446	0.3211	0.29905	0.34765	0.40988	0.23683	0.31179	0.40186	0.42785	0.50933	0.29974	0.44979	0.43137	0.43733	0.34737	0.47266	0.53598	0.41196	0.3932	0.32756	0.36232	0.36121	0.3899	0.38363	0.3239	0.33796	0.40867	0.34389	0.30199
1283.8	0.31954	0.39786	0.30244	0.37531	0.40713	0.37746	0.4264	0.36125	0.28215	0.28942	0.3472	0.39664	0.21634	0.32391	0.40687	0.41991	0.47965	0.29346	0.44304	0.45044	0.42499	0.34743	0.4722	0.52817	0.42515	0.41068	0.31838	0.36801	0.36859	0.39762	0.36857	0.3344	0.32728	0.4043	0.35392	0.28367
1284.7	0.32605	0.37016	0.29891	0.39903	0.39605	0.37881	0.44159	0.37467	0.27314	0.28792	0.3529	0.35992	0.21967	0.31823	0.3917	0.41794	0.44747	0.28415	0.45283	0.4649	0.41053	0.35631	0.47503	0.53212	0.41714	0.41077	0.32483	0.36476	0.36395	0.38903	0.37423	0.32497	0.34685	0.39555	0.36	0.28263
1285.6	0.2942	0.36836	0.31208	0.40688	0.37373	0.38271	0.41923	0.35119	0.25201	0.29308	0.32325	0.32881	0.23074	0.30292	0.3998	0.39812	0.41045	0.27182	0.43577	0.47453	0.40123	0.36606	0.45355	0.54986	0.40339	0.39926	0.33457	0.37223	0.34555	0.37454	0.36911	0.32795	0.34689	0.38608	0.3432	0.28758
1286.5	0.29497	0.37963	0.30363	0.39729	0.39564	0.34027	0.41312	0.36287	0.26477	0.28843	0.30364	0.34331	0.24221	0.31571	0.39302	0.38236	0.41662	0.23997	0.44559	0.47272	0.42302	0.36703	0.46618	0.5922	0.41178	0.40682	0.35377	0.37839	0.35965	0.33558	0.34562	0.35068	0.36065	0.38615	0.34061	0.30589
1287.4	0.29192	0.35322	0.30482	0.41166	0.40606	0.31452	0.37165	0.33026	0.24254	0.29768	0.34333	0.31252	0.23571	0.3063	0.38974	0.3643	0.39169	0.22731	0.44608	0.4608	0.42468	0.40726	0.47601	0.57388	0.40105	0.40742	0.34116	0.38829	0.3686	0.33011	0.33617	0.3476	0.35126	0.40216	0.37399	0.289
1288.3	0.27508	0.35572	0.29897	0.37556	0.37969	0.30378	0.3709	0.32722	0.24801	0.25543	0.30594	0.25295	0.24036	0.27218	0.37954	0.353	0.36355	0.2111	0.45495	0.46367	0.44631	0.41128	0.45698	0.57838	0.40085	0.39971	0.33001	0.37051	0.34899	0.30774	0.33941	0.34918	0.36366	0.38489	0.35802	0.29539
1289.1	0.26069	0.36904	0.3056	0.35299	0.36227	0.26818	0.34399	0.33897	0.29019	0.26906	0.29361	0.2183	0.23021	0.25464	0.38078	0.34113	0.32319	0.20171	0.44214	0.47382	0.46367	0.42497	0.44709	0.56778	0.41168	0.3869	0.33265	0.36976	0.33219	0.31395	0.32106	0.3808	0.37245	0.39802	0.33827	0.27394
1290	0.2688	0.37307	0.30283	0.34553	0.35458	0.24984	0.35417	0.34423	0.31121	0.272	0.31359	0.20968	0.21158	0.26437	0.38326	0.33696	0.31667	0.20632	0.45137	0.484	0.47354	0.42153	0.45786	0.55179	0.41885	0.37667	0.3316	0.37318	0.33412	0.31529	0.30733	0.3862	0.41371	0.42288	0.34845	0.26378
1290.9	0.26056	0.36782	0.28336	0.31804	0.3244	0.25412	0.31759	0.33681	0.30006	0.28595	0.32412	0.17115	0.20503	0.27285	0.37679	0.31994	0.30261	0.20575	0.43008	0.48736	0.46266	0.45262	0.44497	0.54936	0.42561	0.36204	0.30509	0.35348	0.32295	0.33113	0.30857	0.38342	0.42576	0.42763	0.33328	0.25519
1291.8	0.24871	0.40202	0.26814	0.30019	0.31238	0.26943	0.31325	0.36987	0.32083	0.30745	0.3071	0.16927	0.21736	0.27779	0.36095	0.3256	0.30764	0.21433	0.42266	0.49778	0.45693	0.46808	0.4347	0.54469	0.42174	0.36972	0.27942	0.34601	0.3333	0.34332	0.33695	0.39893	0.44004	0.41793	0.31813	0.25327
1292.7	0.24755	0.38573	0.26538	0.29901	0.29219	0.26583	0.29268	0.35657	0.31677	0.3333	0.31125	0.19455	0.193	0.29259	0.35411	0.30631	0.28714	0.2206	0.4004	0.46417	0.43344	0.4591	0.42055	0.55155	0.41936	0.34445	0.28129	0.33704	0.31786	0.36328	0.33777	0.39242	0.43197	0.41813	0.30243	0.24778
1293.6	0.27689	0.39532	0.28215	0.28534	0.29323	0.24302	0.28981	0.33591	0.28675	0.32009	0.28145	0.20726	0.19112	0.30762	0.36338	0.28454	0.29004	0.19966	0.41537	0.44798	0.41939	0.46644	0.39338	0.55956	0.41295	0.32315	0.27455	0.30299	0.31449	0.34776	0.35493	0.3918	0.43743	0.40206	0.30586	0.25735
1294.4	0.28803	0.39865	0.28222	0.26673	0.28174	0.23294	0.27436	0.34007	0.30305	0.29647	0.25027	0.19901	0.19587	0.31218	0.33679	0.26586	0.28972	0.20901	0.40683	0.44678	0.43601	0.46265	0.38556	0.54887	0.42353	0.31649	0.27316	0.30037	0.33608	0.38123	0.34752	0.40316	0.45298	0.37137	0.29474	0.25447
1295.3	0.27952	0.38189	0.28607	0.29994	0.25084	0.23248	0.27393	0.31265	0.29678	0.305	0.25502	0.20477	0.20362	0.29726	0.33733	0.27676	0.26801	0.23648	0.39313	0.439	0.42521	0.46788	0.40143	0.53526	0.40793	0.29359	0.2833	0.32461	0.3422	0.38247	0.34083	0.38998	0.4504	0.35698	0.3001	0.25467
1296.2	0.29493	0.37619	0.28334	0.26599	0.22481	0.23063	0.27764	0.27638	0.28629	0.29213	0.28065	0.19656	0.19637	0.30144	0.35276	0.24179	0.24056	0.24192	0.39163	0.40215	0.41101	0.46177	0.41167	0.52393	0.40981	0.29115	0.29016	0.29825	0.32426	0.37721	0.28451	0.37724	0.44059	0.35542	0.31192	0.25712
1297.1	0.30339	0.34737	0.2672	0.24036	0.22152	0.22284	0.2639	0.25016	0.28483	0.2836	0.2843	0.17242	0.20537	0.27522	0.36066	0.23928	0.23884	0.23645	0.37996	0.4043	0.41695	0.47302	0.42865	0.49389	0.37823	0.27361	0.28839	0.29959	0.33578	0.3595	0.26359	0.35275	0.45316	0.35039	0.31768	0.26538
1298	0.2688	0.34143	0.25882	0.24599	0.20521	0.25095	0.26132	0.27299	0.27606	0.27162	0.30188	0.18019	0.23162	0.2792	0.36287	0.24849	0.23012	0.27058	0.37064	0.38509	0.40834	0.48623	0.44543	0.4756	0.38286	0.29278	0.30861	0.31295	0.33549	0.36956	0.23074	0.34381	0.44075	0.35288	0.31344	0.27485
1298.9	0.2524	0.35082	0.25398	0.24095	0.18533	0.2528	0.25729	0.29141	0.22635	0.2637	0.34091	0.19245	0.24111	0.2964	0.39424	0.25311	0.21441	0.26729	0.37235	0.37296	0.38154	0.50867	0.47722	0.45823	0.37328	0.29733	0.31303	0.31978	0.31112	0.34945	0.22389	0.3162	0.40458	0.33617	0.32529	0.27854
1299.8	0.26628	0.39263	0.23762	0.22368	0.19025	0.25975	0.23801	0.31043	0.24047	0.21759	0.33235	0.18543	0.23958	0.31048	0.38975	0.24949	0.20788	0.27154	0.38208	0.36789	0.39225	0.47559	0.48014	0.42802	0.38258	0.30469	0.30392	0.31572	0.29775	0.35812	0.2297	0.30037	0.40893	0.31326	0.32657	0.29437
1300.6	0.25237	0.36888	0.23138	0.23116	0.18675	0.25654	0.24564	0.341	0.23767	0.188	0.32992	0.23464	0.27896	0.31409	0.37488	0.26623	0.19237	0.26829	0.36897	0.39918	0.40535	0.47662	0.48851	0.4416	0.37833	0.28909	0.3096	0.33525	0.28504	0.35111	0.25899	0.29275	0.41633	0.31232	0.3273	0.31484
1301.5	0.25057	0.37002	0.23903	0.22251	0.19222	0.24008	0.27872	0.37602	0.21654	0.21024	0.33894	0.24837	0.28601	0.33533	0.3896	0.26458	0.20047	0.27276	0.39227	0.40165	0.41333	0.48069	0.52471	0.43672	0.38562	0.29001	0.32128	0.32993	0.29581	0.33903	0.25705	0.29083	0.40441	0.29458	0.33998	0.31073
1302.4	0.25838	0.38223	0.21941	0.18472	0.19284	0.21515	0.27935	0.36261	0.23043	0.22613	0.341	0.26659	0.2815	0.36498	0.38354	0.24028	0.21019	0.24644	0.39071	0.41912	0.4449	0.47512	0.54051	0.42125	0.36858	0.28746	0.30895	0.3338	0.28618	0.30575	0.25859	0.27382	0.39312	0.29644	0.33073	0.31245
1303.3	0.26248	0.3746	0.2165	0.18625	0.22747	0.2346	0.29379	0.3693	0.26891	0.25216	0.3467	0.26218	0.2871	0.36948	0.38871	0.22753	0.21436	0.24647	0.3795	0.42449	0.48742	0.47021	0.5483	0.42949	0.36134	0.30978	0.31389	0.30256	0.28623	0.30493	0.23739	0.2793	0.39454	0.31149	0.3391	0.32496
1304.2	0.25532	0.32754	0.2277	0.17347	0.23092	0.23231	0.31988	0.38163	0.26561	0.29558	0.368	0.26897	0.31011	0.38155	0.42121	0.23264	0.22124	0.24366	0.37615	0.42921	0.49996	0.49535	0.57065	0.43211	0.35714	0.31424	0.34698	0.29207	0.2747	0.27578	0.21117	0.28248	0.36958	0.32656	0.34939	0.31372
1305.1	0.25145	0.336	0.22762	0.16799	0.23642	0.23258	0.32077	0.36118	0.2612	0.34798	0.3843	0.23663	0.29638	0.406	0.42865	0.21627	0.24469	0.24121	0.39917	0.42382	0.53351	0.51235	0.58738	0.41671	0.33984	0.33613	0.34907	0.28573	0.26619	0.26195	0.20519	0.26553	0.37971	0.33012	0.33944	0.30866
1305.9	0.25126	0.34699	0.22895	0.22291	0.23197	0.24389	0.33767	0.35552	0.29604	0.32862	0.4009	0.2527	0.31113	0.41873	0.42103	0.23869	0.26708	0.24273	0.41203	0.45766	0.55723	0.5105	0.60066	0.39907	0.3499	0.3462	0.36248	0.31957	0.25857	0.25772	0.22268	0.27674	0.3836	0.34541	0.35032	0.32704
1306.8	0.26897	0.31604	0.23641	0.25286	0.24619	0.26397	0.34053	0.37764	0.30041	0.33069	0.42447	0.24221	0.32166	0.40506	0.43645	0.26344	0.26808	0.26236	0.4154	0.47676	0.55462	0.51725	0.64131	0.42025	0.34491	0.32494	0.38288	0.33335	0.25742	0.26883	0.22526	0.28901	0.38349	0.33308	0.3811	0.33158
1307.7	0.27422	0.31725	0.23259	0.2651	0.23971	0.24506	0.32837	0.3342	0.29943	0.34464	0.39989	0.26335	0.34351	0.43354	0.4417	0.28897	0.28384	0.24707	0.42212	0.47054	0.56081	0.52744	0.62899	0.42183	0.34823	0.31856	0.38071	0.36919	0.24102	0.24506	0.23683	0.27548	0.37754	0.33907	0.35967	0.34914
1308.6	0.30364	0.34962	0.24029	0.27632	0.27568	0.26743	0.34796	0.33007	0.32416	0.35281	0.39731	0.2873	0.36118	0.47671	0.42596	0.29685	0.30268	0.24237	0.43153	0.48989	0.5878	0.54044	0.6332	0.43088	0.34528	0.32637	0.36706	0.39567	0.25475	0.2556	0.24888	0.2687	0.39661	0.33922	0.35793	0.36347
1309.5	0.3311	0.3614	0.26681	0.29431	0.30143	0.2836	0.35448	0.32802	0.35342	0.33004	0.39809	0.31631	0.37236	0.4809	0.46284	0.33125	0.30966	0.25578	0.42611	0.49406	0.58632	0.52644	0.64069	0.42122	0.35603	0.32583	0.4019	0.413	0.28098	0.27472	0.25727	0.28628	0.38144	0.33078	0.38252	0.39679
1310.3	0.34116	0.35008	0.27453	0.24541	0.31544	0.33285	0.32078	0.29378	0.36039	0.34924	0.39164	0.31737	0.40824	0.48008	0.49647	0.33455	0.30479	0.27172	0.40635	0.47578	0.58721	0.54719	0.61952	0.42895	0.36196	0.32625	0.41539	0.3926	0.28872	0.28632	0.23581	0.28563	0.37293	0.33591	0.37572	0.39953
1311.2	0.34265	0.3762	0.2839	0.21787	0.31283	0.34001	0.32611	0.29974	0.38375	0.36933	0.40247	0.32852	0.42813	0.49332	0.52584	0.34997	0.32206	0.25918	0.39678	0.48594	0.61405	0.54373	0.59968	0.40286	0.37081	0.35663	0.42048	0.38466	0.30833	0.29672	0.24931	0.29108	0.40073	0.33611	0.37026	0.42041
1312.1	0.35458	0.36892	0.28317	0.21532	0.30104	0.38222	0.34331	0.3128	0.37325	0.34833	0.42333	0.31816	0.41568	0.48414	0.53871	0.36426	0.3129	0.28089	0.40359	0.51682	0.59398	0.51735	0.59832	0.37184	0.37389	0.35453	0.4377	0.36757	0.3316	0.33162	0.26491	0.32238	0.41523	0.32608	0.39737	0.40713
1313	0.34323	0.36341	0.26622	0.22372	0.29207	0.39026	0.33194	0.30255	0.37857	0.36237	0.40829	0.31061	0.42702	0.46848	0.55771	0.36992	0.29691	0.28165	0.37921	0.52084	0.593	0.50428	0.59285	0.3185	0.37027	0.35524	0.44242	0.36905	0.33834	0.35063	0.2711	0.33648	0.41848	0.34298	0.39554	0.40258
1313.9	0.31362	0.35514	0.24904	0.23031	0.28131	0.387	0.31137	0.32362	0.36019	0.37614	0.38269	0.29021	0.43048	0.46017	0.55165	0.37906	0.30236	0.26271	0.36936	0.537	0.59333	0.52854	0.56959	0.30488	0.37591	0.35875	0.43441	0.3915	0.33671	0.36191	0.25618	0.34452	0.43605	0.35019	0.36932	0.39994
1314.8	0.31217	0.36397	0.25679	0.26581	0.27748	0.3603	0.32593	0.3388	0.38672	0.36387	0.37241	0.29864	0.41388	0.4741	0.57557	0.35979	0.30926	0.23072	0.3652	0.55317	0.59796	0.49985	0.55373	0.29106	0.36443	0.36274	0.44409	0.38843	0.33446	0.3728	0.28403	0.3425	0.45182	0.35284	0.38684	0.41167
1315.6	0.30427	0.34367	0.26314	0.28491	0.28106	0.35114	0.34778	0.31589	0.38531	0.35769	0.36465	0.31744	0.41155	0.46394	0.56751	0.35053	0.3007	0.21971	0.37157	0.54932	0.60261	0.49584	0.54506	0.2829	0.3658	0.35538	0.45174	0.37295	0.33739	0.36515	0.29789	0.34638	0.44686	0.37839	0.39983	0.40838
1316.5	0.29891	0.35151	0.27819	0.2845	0.30869	0.30978	0.34855	0.33051	0.41666	0.37642	0.37973	0.33458	0.41165	0.46259	0.57108	0.34819	0.30368	0.19097	0.34191	0.54702	0.61414	0.51114	0.5351	0.29575	0.36378	0.35802	0.4709	0.36295	0.3498	0.35425	0.3274	0.35239	0.45179	0.39041	0.40963	0.43519
1317.4	0.29912	0.35358	0.2869	0.2841	0.31178	0.31817	0.3491	0.3543	0.3879	0.38445	0.40568	0.34895	0.39746	0.46776	0.57364	0.36853	0.30937	0.18554	0.34514	0.55202	0.60533	0.52797	0.54124	0.31357	0.36555	0.36695	0.48043	0.35668	0.38117	0.37685	0.33326	0.36618	0.42913	0.40775	0.43478	0.45672
1318.3	0.31647	0.36119	0.28598	0.30323	0.31924	0.30905	0.39132	0.36275	0.42041	0.36501	0.4361	0.3692	0.40977	0.48656	0.57724	0.37947	0.29223	0.17368	0.33571	0.56936	0.62633	0.48605	0.52959	0.33074	0.36323	0.36569	0.46738	0.34431	0.37728	0.38599	0.34765	0.37307	0.42805	0.42219	0.45332	0.45895
1319.2	0.31336	0.35424	0.30176	0.2953	0.32056	0.32935	0.41102	0.3913	0.42273	0.3777	0.45373	0.38892	0.39711	0.46179	0.5621	0.40522	0.2751	0.19212	0.32846	0.57153	0.63085	0.4744	0.52599	0.33485	0.35953	0.36026	0.45024	0.33808	0.40503	0.41353	0.35471	0.37914	0.41974	0.42236	0.44917	0.47301
1320	0.31129	0.36614	0.27875	0.32226	0.32983	0.36944	0.39657	0.41869	0.42506	0.38838	0.45494	0.3723	0.37981	0.47454	0.55248	0.42503	0.26483	0.2138	0.30655	0.58495	0.62682	0.46876	0.49656	0.32206	0.3624	0.38086	0.41834	0.36089	0.40743	0.44088	0.35077	0.39678	0.4314	0.42713	0.45053	0.48844
1320.9	0.32054	0.3469	0.28561	0.356	0.33066	0.39061	0.40901	0.46056	0.43927	0.4231	0.44726	0.3887	0.38353	0.46677	0.54818	0.44332	0.26428	0.21059	0.31501	0.61535	0.64466	0.47408	0.48757	0.31831	0.36573	0.3699	0.39467	0.36692	0.42125	0.44887	0.34708	0.41822	0.42958	0.45004	0.44264	0.49895
1321.8	0.32982	0.35204	0.31011	0.38454	0.33458	0.35189	0.42801	0.46701	0.46902	0.41326	0.42205	0.38722	0.39165	0.45504	0.56142	0.44319	0.2607	0.20524	0.30731	0.61537	0.65481	0.43803	0.43495	0.31458	0.37423	0.36198	0.39094	0.35203	0.40712	0.44648	0.35146	0.41177	0.44531	0.42593	0.42057	0.50161
1322.7	0.34422	0.35593	0.31228	0.3691	0.33774	0.37224	0.45405	0.48824	0.50302	0.43817	0.42359	0.39835	0.38629	0.46805	0.56856	0.43656	0.27854	0.22572	0.3063	0.61959	0.67462	0.41787	0.41427	0.29328	0.37849	0.37521	0.40982	0.34807	0.44228	0.4488	0.38436	0.42297	0.46367	0.42453	0.43013	0.51403
1323.6	0.35087	0.38546	0.30059	0.40495	0.34807	0.35389	0.45392	0.52307	0.53619	0.47409	0.41539	0.40614	0.41099	0.49219	0.57063	0.45893	0.27571	0.21306	0.28996	0.64629	0.68695	0.43997	0.39513	0.30471	0.3972	0.40564	0.40695	0.37031	0.43164	0.41462	0.37707	0.45372	0.48186	0.43778	0.43252	0.51382
1324.4	0.35447	0.38963	0.33099	0.40255	0.34461	0.34009	0.48773	0.53784	0.55102	0.48137	0.42168	0.4257	0.41959	0.49349	0.58779	0.45751	0.2594	0.22049	0.29916	0.64901	0.70316	0.43785	0.37253	0.30782	0.41788	0.40939	0.42813	0.36115	0.42662	0.4223	0.38865	0.43452	0.48395	0.44301	0.43758	0.51142
1325.3	0.35495	0.41314	0.3186	0.41083	0.35598	0.34579	0.50797	0.53194	0.55683	0.46493	0.42213	0.43073	0.42626	0.51283	0.59722	0.43518	0.25875	0.22274	0.28535	0.63368	0.70525	0.41818	0.35604	0.30462	0.44882	0.42802	0.43167	0.37668	0.43238	0.42184	0.39084	0.40233	0.48202	0.42628	0.44039	0.50955
1326.2	0.35942	0.41708	0.33256	0.42016	0.37222	0.3778	0.53573	0.56505	0.58015	0.465	0.44237	0.43214	0.41246	0.51354	0.59789	0.42669	0.25867	0.21354	0.29742	0.63951	0.73307	0.40666	0.35259	0.30258	0.45695	0.45294	0.43461	0.3848	0.44052	0.41446	0.40431	0.41635	0.51961	0.41781	0.44019	0.49829
1327.1	0.37106	0.44915	0.35334	0.44694	0.38822	0.39456	0.53564	0.57395	0.56425	0.47406	0.4551	0.43022	0.41423	0.50063	0.61143	0.43204	0.24222	0.21116	0.30533	0.64272	0.73026	0.41661	0.3559	0.30552	0.47351	0.47695	0.41949	0.36437	0.43428	0.43221	0.40815	0.41906	0.51369	0.42071	0.44834	0.47578
1328	0.37969	0.46667	0.36567	0.45186	0.41395	0.41134	0.54597	0.56751	0.54441	0.45245	0.48344	0.4507	0.40859	0.51708	0.61499	0.41609	0.24433	0.23406	0.31159	0.63538	0.75277	0.38605	0.34358	0.29968	0.4846	0.47963	0.42144	0.36337	0.43946	0.45181	0.41639	0.41235	0.5213	0.41794	0.4495	0.46167
1328.8	0.38611	0.50882	0.36506	0.4568	0.45911	0.42078	0.54589	0.5726	0.57936	0.47051	0.49286	0.47007	0.41315	0.53942	0.6045	0.41073	0.27091	0.21918	0.29367	0.6492	0.77979	0.36881	0.3504	0.32342	0.48378	0.50159	0.40103	0.35367	0.47714	0.43022	0.4081	0.42455	0.52832	0.39287	0.45655	0.44535
1329.7	0.38926	0.5359	0.38775	0.443	0.44293	0.41527	0.55721	0.58421	0.56209	0.46977	0.49589	0.48163	0.4212	0.54751	0.60667	0.42611	0.26657	0.23261	0.2993	0.66215	0.79483	0.36681	0.36245	0.35462	0.48562	0.51684	0.39398	0.34487	0.48216	0.43784	0.42857	0.45673	0.53576	0.4024	0.45379	0.44751
1330.6	0.37388	0.54943	0.38857	0.44014	0.41501	0.41542	0.57217	0.58875	0.56403	0.48207	0.48974	0.53264	0.42813	0.53571	0.62862	0.43863	0.24371	0.24697	0.28642	0.66896	0.79147	0.3719	0.37192	0.38764	0.49033	0.49589	0.39969	0.35464	0.47192	0.43405	0.4408	0.46415	0.52206	0.40317	0.46561	0.45687
1331.5	0.35609	0.52428	0.41033	0.43313	0.41572	0.41841	0.56751	0.60304	0.54594	0.46283	0.50504	0.53809	0.42361	0.51826	0.62714	0.42889	0.2493	0.25918	0.26338	0.67534	0.78834	0.37465	0.38314	0.41009	0.50775	0.45569	0.41569	0.36181	0.46343	0.43518	0.40914	0.46068	0.51322	0.3981	0.47386	0.47377
1332.4	0.37565	0.54261	0.43045	0.41936	0.41108	0.40898	0.59388	0.60406	0.54424	0.44852	0.50477	0.53405	0.42305	0.52494	0.62793	0.43338	0.26047	0.25368	0.24085	0.67337	0.76745	0.36284	0.4061	0.40142	0.51074	0.4775	0.41425	0.34937	0.47174	0.44267	0.43498	0.47194	0.50601	0.38444	0.48725	0.47292
1333.2	0.39023	0.53682	0.43482	0.43554	0.38038	0.39053	0.6125	0.6116	0.52731	0.41455	0.52288	0.51996	0.41873	0.52974	0.63117	0.43616	0.25439	0.25751	0.24671	0.66812	0.75472	0.3489	0.43626	0.39209	0.51275	0.49539	0.43275	0.35943	0.4661	0.46364	0.46452	0.46516	0.50083	0.38782	0.47548	0.49636
1334.1	0.40382	0.54989	0.45307	0.42257	0.41283	0.41024	0.62361	0.63569	0.52959	0.43384	0.53822	0.51093	0.42973	0.52742	0.65685	0.43377	0.26146	0.25401	0.23106	0.66839	0.73558	0.3723	0.42582	0.37444	0.49758	0.5003	0.46545	0.34878	0.46478	0.45322	0.45179	0.46155	0.51664	0.38408	0.49363	0.47914
1335	0.45251	0.55467	0.46287	0.41795	0.44222	0.44524	0.64248	0.65182	0.5364	0.43492	0.55553	0.47366	0.43771	0.55279	0.654	0.42852	0.28114	0.25446	0.23594	0.67617	0.72418	0.38799	0.42452	0.36132	0.51284	0.5354	0.47619	0.33597	0.49273	0.46445	0.43909	0.4649	0.52299	0.39793	0.49326	0.48656
1335.9	0.46886	0.57278	0.46538	0.42791	0.44377	0.44577	0.6226	0.64492	0.55649	0.44296	0.58092	0.51221	0.44315	0.57629	0.66381	0.44593	0.29022	0.2587	0.22816	0.65687	0.70658	0.3919	0.43909	0.36514	0.5203	0.55544	0.48099	0.33519	0.50974	0.44836	0.44986	0.45966	0.53198	0.39898	0.50313	0.48989
1336.7	0.45586	0.55397	0.48742	0.43189	0.45708	0.46497	0.62477	0.66463	0.56475	0.47908	0.5821	0.4926	0.46909	0.57947	0.69524	0.46529	0.29464	0.26635	0.26194	0.65807	0.70678	0.42715	0.43109	0.39447	0.53117	0.53905	0.50225	0.36781	0.5214	0.45637	0.44135	0.45361	0.55954	0.41945	0.50677	0.49393
1337.6	0.44326	0.55803	0.48007	0.40882	0.4474	0.48927	0.61556	0.66603	0.57188	0.51146	0.55323	0.48588	0.47417	0.56631	0.71996	0.47813	0.3068	0.27151	0.25219	0.64409	0.68323	0.45533	0.42355	0.42901	0.51824	0.51896	0.49682	0.37253	0.51566	0.46013	0.42321	0.46249	0.56011	0.44232	0.52918	0.46876
1338.5	0.44826	0.51563	0.47202	0.41204	0.45409	0.48985	0.6049	0.6583	0.59682	0.50014	0.56391	0.48421	0.48393	0.55212	0.70514	0.47947	0.30315	0.29013	0.27066	0.62749	0.6704	0.43422	0.44644	0.46042	0.52056	0.53047	0.48094	0.3967	0.51726	0.48105	0.42303	0.45648	0.55828	0.44837	0.51999	0.47199
1339.4	0.4452	0.51092	0.48021	0.41319	0.45465	0.46784	0.60757	0.63551	0.58309	0.51691	0.57988	0.51332	0.50828	0.53878	0.71766	0.48812	0.31481	0.31951	0.27262	0.61201	0.65524	0.41355	0.46825	0.48552	0.50057	0.49743	0.48562	0.41806	0.51694	0.48179	0.45735	0.45408	0.55848	0.44894	0.54849	0.46686
1340.3	0.47084	0.49742	0.49545	0.40446	0.45804	0.46732	0.62891	0.66354	0.61201	0.54006	0.54103	0.47953	0.52679	0.53153	0.72183	0.50044	0.31893	0.30823	0.29395	0.61527	0.64717	0.42828	0.46642	0.5129	0.46579	0.51014	0.48765	0.40452	0.53085	0.48501	0.48779	0.47731	0.57846	0.45685	0.5403	0.47116
1341.1	0.47984	0.49851	0.48884	0.40356	0.44585	0.46003	0.61779	0.68303	0.61496	0.55281	0.5278	0.49833	0.51781	0.52346	0.73193	0.51431	0.31316	0.29751	0.29827	0.62119	0.6192	0.4233	0.47177	0.52587	0.45495	0.52148	0.4932	0.37486	0.54091	0.47438	0.49505	0.47243	0.57004	0.46404	0.54178	0.47855
1342	0.50714	0.49609	0.52573	0.41567	0.47457	0.46887	0.62558	0.67653	0.61709	0.54415	0.55885	0.51323	0.54863	0.5154	0.73775	0.52435	0.31605	0.31243	0.32681	0.64585	0.60196	0.41127	0.47127	0.5217	0.47956	0.52518	0.5115	0.3928	0.57036	0.47152	0.52485	0.48018	0.58361	0.46448	0.55217	0.49178
1342.9	0.51411	0.53966	0.53984	0.42157	0.44145	0.44581	0.61932	0.67862	0.6325	0.5494	0.55567	0.50831	0.5435	0.54321	0.75584	0.54114	0.32022	0.30963	0.33201	0.63706	0.60789	0.41706	0.46885	0.50787	0.47149	0.52358	0.52778	0.40292	0.56456	0.46606	0.52619	0.49195	0.61393	0.45012	0.55446	0.47598
1343.8	0.51202	0.58349	0.53631	0.42877	0.42854	0.44819	0.59635	0.70229	0.63691	0.5425	0.52133	0.4827	0.5386	0.58718	0.74111	0.55314	0.31559	0.30863	0.34206	0.64084	0.58941	0.44924	0.46449	0.51233	0.47965	0.55171	0.51697	0.42027	0.55278	0.49	0.51883	0.50669	0.62493	0.47421	0.52989	0.47866
1344.6	0.5134	0.60196	0.5469	0.46619	0.42407	0.43391	0.60246	0.68816	0.62835	0.53099	0.50287	0.48509	0.52147	0.62025	0.75106	0.57188	0.29802	0.31392	0.34062	0.62988	0.57245	0.45486	0.47035	0.49875	0.48233	0.5599	0.53966	0.47976	0.538	0.4856	0.51126	0.51242	0.60249	0.48056	0.53165	0.47299
1345.5	0.53258	0.62723	0.55844	0.47732	0.42525	0.43266	0.61682	0.65721	0.63561	0.53685	0.50446	0.46651	0.51861	0.66801	0.74656	0.57375	0.29719	0.34001	0.35153	0.62709	0.57737	0.48236	0.49122	0.49513	0.48783	0.57183	0.54615	0.50917	0.54132	0.48184	0.52256	0.53435	0.61252	0.49059	0.527	0.46802
1346.4	0.53921	0.61733	0.57446	0.49236	0.41109	0.39468	0.6135	0.67117	0.64091	0.55836	0.46153	0.47117	0.50504	0.71244	0.76592	0.5881	0.29818	0.35483	0.35312	0.59766	0.57352	0.4953	0.48562	0.51115	0.46825	0.59677	0.58121	0.49321	0.54939	0.49035	0.5001	0.5309	0.62237	0.49002	0.51291	0.46701
1347.3	0.55995	0.64184	0.54838	0.51027	0.43298	0.42312	0.60775	0.67599	0.62533	0.56975	0.4573	0.50129	0.51972	0.75309	0.7706	0.59728	0.2981	0.36572	0.35455	0.6134	0.55254	0.51662	0.48741	0.54162	0.49353	0.61592	0.59512	0.48686	0.56673	0.48316	0.50869	0.53544	0.60341	0.50063	0.52703	0.50378
1348.1	0.56178	0.61789	0.55028	0.50164	0.43725	0.39703	0.61534	0.67638	0.63517	0.6098	0.48314	0.49675	0.49313	0.77154	0.78794	0.60437	0.28543	0.37536	0.34815	0.61638	0.57015	0.51458	0.50659	0.56805	0.48166	0.62859	0.62754	0.48773	0.60969	0.45233	0.50857	0.52866	0.61853	0.51583	0.54741	0.51219
1349	0.56608	0.61931	0.53245	0.4826	0.45507	0.40967	0.61154	0.67059	0.64671	0.66029	0.50956	0.50649	0.49305	0.79796	0.77614	0.60821	0.30355	0.39595	0.35429	0.61541	0.58329	0.50162	0.49908	0.58187	0.48278	0.64244	0.62013	0.48253	0.63159	0.46376	0.52135	0.53179	0.64052	0.52756	0.53432	0.50731
1349.9	0.56091	0.63055	0.50121	0.47086	0.46908	0.41895	0.59539	0.68756	0.63964	0.68242	0.54211	0.53471	0.51094	0.82587	0.76884	0.59728	0.32833	0.40921	0.34191	0.61777	0.58444	0.50369	0.50874	0.60427	0.4838	0.66909	0.6148	0.48498	0.64642	0.50154	0.52244	0.53409	0.63976	0.54535	0.56932	0.49868
1350.8	0.56144	0.64254	0.47187	0.47814	0.48207	0.47233	0.57877	0.68209	0.61902	0.69617	0.56494	0.5319	0.52141	0.82779	0.75686	0.60767	0.33892	0.41567	0.35208	0.6327	0.60447	0.51007	0.52451	0.60505	0.49257	0.65721	0.5756	0.51518	0.65719	0.5224	0.54492	0.54756	0.65051	0.55969	0.58655	0.51246
1351.6	0.54736	0.60657	0.49333	0.45263	0.46363	0.48757	0.59486	0.66689	0.62355	0.73829	0.57162	0.5196	0.5124	0.82847	0.76161	0.59697	0.34808	0.45225	0.36009	0.62605	0.63245	0.51432	0.5442	0.60832	0.47683	0.65093	0.57278	0.51529	0.65745	0.55269	0.57043	0.53732	0.66551	0.58868	0.59547	0.50918
1352.5	0.5433	0.64144	0.50727	0.47424	0.47128	0.51385	0.58624	0.65347	0.64249	0.72312	0.58111	0.53277	0.52235	0.85201	0.757	0.59626	0.37633	0.45911	0.36011	0.64036	0.6418	0.50465	0.52286	0.59288	0.48941	0.65511	0.55991	0.49317	0.64333	0.57626	0.56148	0.56721	0.66178	0.57687	0.58322	0.50062
1353.4	0.5424	0.65121	0.50522	0.47609	0.45593	0.49747	0.59822	0.66399	0.62417	0.7152	0.58142	0.55071	0.53237	0.84916	0.77421	0.59192	0.38642	0.47063	0.37533	0.64542	0.62011	0.53103	0.52153	0.60003	0.50247	0.65839	0.54132	0.4774	0.65009	0.56884	0.55118	0.5648	0.6607	0.58466	0.59844	0.52831
1354.3	0.56123	0.62154	0.52694	0.49096	0.45517	0.50061	0.59833	0.66508	0.64031	0.69715	0.57784	0.55245	0.52766	0.84987	0.77737	0.59566	0.38771	0.49651	0.38071	0.64809	0.62993	0.49717	0.52086	0.61689	0.5164	0.62709	0.5398	0.47432	0.64096	0.55921	0.53998	0.57018	0.67536	0.56226	0.57601	0.54508
1355.1	0.55733	0.63032	0.5235	0.48631	0.46772	0.46956	0.62511	0.67208	0.66408	0.69967	0.58235	0.57547	0.52356	0.86926	0.76464	0.58444	0.38685	0.51182	0.3761	0.64416	0.62114	0.49592	0.52238	0.61099	0.5095	0.60441	0.52946	0.48872	0.61724	0.53512	0.5341	0.58545	0.67089	0.56368	0.55871	0.54189
1356	0.57242	0.65268	0.5149	0.49809	0.48335	0.46031	0.63105	0.65075	0.67884	0.69468	0.58048	0.6013	0.53306	0.87358	0.7609	0.58842	0.38925	0.50566	0.38419	0.65347	0.61837	0.49577	0.51633	0.59631	0.517	0.59128	0.51157	0.4964	0.62474	0.518	0.51194	0.60769	0.68197	0.55743	0.56056	0.52778
1356.9	0.58886	0.64617	0.51102	0.46979	0.4857	0.44712	0.64694	0.65749	0.67244	0.69954	0.55774	0.61931	0.55482	0.87162	0.76696	0.58492	0.38843	0.51796	0.40264	0.64695	0.58841	0.51622	0.52984	0.59564	0.51186	0.5935	0.50602	0.50236	0.6142	0.51417	0.53555	0.58964	0.67775	0.56566	0.56887	0.5272
1357.8	0.5833	0.64845	0.51372	0.46285	0.48525	0.47633	0.65289	0.64859	0.66407	0.69573	0.53028	0.60575	0.55947	0.89189	0.77589	0.5799	0.3797	0.54264	0.40759	0.65079	0.61696	0.49166	0.51405	0.56814	0.50867	0.56648	0.51774	0.5018	0.59874	0.52363	0.55803	0.59346	0.6931	0.55011	0.55032	0.49758
1358.6	0.5729	0.6819	0.52467	0.45357	0.4815	0.46091	0.65813	0.64059	0.6543	0.69801	0.51118	0.59863	0.55686	0.88324	0.77789	0.57796	0.36613	0.5238	0.41873	0.62359	0.60697	0.51087	0.49763	0.56593	0.47941	0.58104	0.50156	0.4825	0.59062	0.50577	0.57617	0.59479	0.69356	0.55545	0.5492	0.49636
1359.5	0.57393	0.6646	0.52269	0.45238	0.45602	0.46896	0.66094	0.64471	0.64201	0.69423	0.53051	0.57587	0.55416	0.85281	0.8005	0.57278	0.36193	0.54439	0.4167	0.62482	0.61971	0.52194	0.50316	0.58246	0.49277	0.58239	0.49977	0.4652	0.58016	0.5212	0.5794	0.60034	0.69565	0.54395	0.56363	0.50559
1360.4	0.55063	0.63701	0.53904	0.45092	0.44359	0.46176	0.65601	0.66922	0.63	0.68552	0.54623	0.57633	0.53282	0.81316	0.79518	0.57682	0.36457	0.55137	0.403	0.6232	0.62582	0.51909	0.49937	0.59156	0.47406	0.5675	0.49882	0.46754	0.56111	0.51542	0.57185	0.59436	0.68666	0.54272	0.56084	0.51363
1361.3	0.54622	0.62526	0.52931	0.46666	0.44804	0.47775	0.65713	0.67691	0.63438	0.6722	0.56419	0.57178	0.53514	0.7754	0.80149	0.57704	0.36939	0.54976	0.40383	0.61609	0.63623	0.52419	0.50037	0.61263	0.47501	0.54102	0.48782	0.47079	0.56166	0.49641	0.55443	0.61486	0.6773	0.55725	0.56603	0.51367
1362.1	0.55082	0.64215	0.52122	0.45741	0.45046	0.47567	0.66165	0.6855	0.64103	0.65947	0.6061	0.56501	0.53504	0.74206	0.79375	0.57536	0.38069	0.54154	0.40117	0.63103	0.64131	0.54904	0.52094	0.62086	0.47083	0.54869	0.45426	0.45748	0.56848	0.50926	0.55406	0.63413	0.68508	0.57014	0.59225	0.52192
1363	0.53916	0.6588	0.48117	0.45807	0.4649	0.4705	0.69211	0.70414	0.64318	0.65746	0.60822	0.5454	0.53311	0.71377	0.77869	0.56658	0.38643	0.53889	0.40737	0.6332	0.63462	0.56125	0.51915	0.59753	0.47144	0.54012	0.44454	0.47235	0.56456	0.50805	0.56589	0.63348	0.67334	0.55797	0.58839	0.51619
1363.9	0.5517	0.68602	0.48415	0.44703	0.48703	0.46421	0.693	0.69976	0.66453	0.63896	0.60589	0.55208	0.53331	0.72971	0.77301	0.55398	0.38913	0.51923	0.41041	0.64112	0.62431	0.55611	0.51174	0.58234	0.46561	0.53739	0.45046	0.45822	0.56971	0.51116	0.56557	0.6276	0.68157	0.56339	0.59402	0.51629
1364.8	0.56244	0.70822	0.45729	0.47115	0.51276	0.47547	0.70214	0.70337	0.6461	0.59384	0.57797	0.53642	0.53368	0.73687	0.77938	0.5654	0.39202	0.50585	0.42565	0.61052	0.58425	0.54049	0.50478	0.58679	0.48834	0.53329	0.43361	0.45788	0.57619	0.52206	0.58758	0.64927	0.66584	0.54851	0.58227	0.51198
1365.6	0.57474	0.72592	0.44454	0.46847	0.51012	0.4876	0.69336	0.6999	0.6432	0.59447	0.56732	0.54874	0.52767	0.74488	0.76354	0.56359	0.38557	0.50898	0.43707	0.59227	0.59841	0.52103	0.50241	0.56217	0.49369	0.5601	0.42233	0.46587	0.58098	0.55073	0.60594	0.61764	0.68641	0.53384	0.59552	0.534
1366.5	0.57223	0.72629	0.42239	0.49001	0.50648	0.48505	0.67417	0.70471	0.62027	0.59829	0.53552	0.56443	0.53677	0.73844	0.72753	0.56737	0.37464	0.49097	0.43398	0.58879	0.58688	0.50566	0.4881	0.58471	0.48571	0.55024	0.41683	0.48173	0.5774	0.54128	0.60732	0.5938	0.68161	0.52814	0.58002	0.53418
1367.4	0.59444	0.67315	0.42283	0.47563	0.47728	0.50625	0.66297	0.68561	0.61062	0.5946	0.52462	0.58489	0.54602	0.73264	0.72741	0.57269	0.37217	0.48266	0.43675	0.59657	0.59894	0.50468	0.48338	0.57794	0.50564	0.51185	0.41155	0.47035	0.58246	0.55001	0.6055	0.59393	0.6996	0.55614	0.58366	0.53916
1368.2	0.59535	0.64791	0.40705	0.46257	0.46957	0.53454	0.6588	0.68188	0.58235	0.61755	0.52737	0.60118	0.55035	0.70903	0.71568	0.57515	0.37601	0.48045	0.44253	0.58432	0.57781	0.50929	0.4791	0.58382	0.49302	0.49461	0.40897	0.45311	0.59744	0.5649	0.62624	0.58695	0.69786	0.56586	0.57483	0.54091
1369.1	0.58472	0.65107	0.42583	0.45133	0.43937	0.51677	0.66578	0.67048	0.57554	0.63992	0.55211	0.61859	0.56967	0.69192	0.70905	0.56111	0.36943	0.47	0.43114	0.60534	0.57705	0.51692	0.46702	0.56513	0.47274	0.48573	0.41339	0.45116	0.58855	0.57245	0.63045	0.55982	0.71044	0.58601	0.59592	0.52867
1370	0.56523	0.62132	0.4197	0.45755	0.42273	0.50071	0.67422	0.67593	0.56649	0.65623	0.55126	0.60834	0.58674	0.67776	0.69244	0.56417	0.36394	0.45061	0.41776	0.618	0.57716	0.52456	0.45017	0.56653	0.46393	0.47943	0.39831	0.44858	0.5911	0.5737	0.65055	0.56569	0.71478	0.58586	0.5754	0.52636
1370.9	0.57458	0.60992	0.41616	0.4557	0.41863	0.49088	0.66376	0.65452	0.59867	0.6737	0.56545	0.61516	0.59084	0.68562	0.7052	0.53729	0.35846	0.44915	0.41908	0.60139	0.58458	0.523	0.45746	0.56772	0.47418	0.50194	0.39579	0.47571	0.5926	0.60702	0.65251	0.55017	0.73466	0.59946	0.58858	0.5369
1371.7	0.55423	0.63495	0.41122	0.47886	0.41326	0.47797	0.65621	0.6718	0.59726	0.69726	0.5546	0.62424	0.60528	0.67987	0.68964	0.5423	0.34957	0.4357	0.39204	0.60131	0.57124	0.52853	0.45433	0.5651	0.46155	0.53492	0.39863	0.49959	0.60639	0.6169	0.65473	0.55001	0.72312	0.60337	0.5785	0.53788
1372.6	0.54483	0.64543	0.4244	0.52026	0.3913	0.46705	0.63244	0.67936	0.59954	0.68466	0.54098	0.62691	0.61147	0.6821	0.68408	0.55654	0.33855	0.39969	0.36469	0.58143	0.5862	0.52101	0.45188	0.56204	0.47196	0.53891	0.37132	0.54664	0.60903	0.6156	0.65124	0.54967	0.71866	0.59668	0.57489	0.54847
1373.5	0.56588	0.64713	0.40607	0.54839	0.39849	0.50307	0.59607	0.70997	0.61227	0.67264	0.5296	0.61364	0.62177	0.69524	0.6718	0.55679	0.33095	0.38752	0.35637	0.58338	0.60269	0.49657	0.46596	0.56622	0.47212	0.53897	0.38285	0.55991	0.63213	0.6488	0.66501	0.55797	0.73215	0.58086	0.55976	0.56146
1374.3	0.56357	0.6825	0.40328	0.5315	0.40928	0.50632	0.58151	0.71489	0.60949	0.66613	0.52547	0.60488	0.60462	0.68994	0.67279	0.54054	0.33686	0.375	0.3489	0.5501	0.57484	0.46743	0.46072	0.57065	0.4781	0.56158	0.41329	0.53392	0.63461	0.65	0.65238	0.55432	0.71221	0.56945	0.56224	0.54218
1375.2	0.55837	0.66186	0.40731	0.52712	0.40499	0.50563	0.58343	0.72396	0.59599	0.65761	0.5041	0.58521	0.61662	0.67481	0.66441	0.55905	0.34889	0.36412	0.32343	0.53137	0.55687	0.46918	0.45311	0.56042	0.47551	0.54009	0.42692	0.5156	0.63583	0.63347	0.65403	0.56751	0.69048	0.55585	0.54639	0.51797
1376.1	0.58287	0.65705	0.40077	0.5191	0.38666	0.52276	0.58971	0.70763	0.61581	0.64214	0.51614	0.55466	0.60675	0.66639	0.66235	0.54533	0.35069	0.37599	0.32416	0.50297	0.57105	0.45187	0.46159	0.55834	0.46679	0.52652	0.43277	0.51389	0.64267	0.65697	0.65754	0.5444	0.70383	0.52891	0.54665	0.50591
1377	0.57709	0.64496	0.38246	0.49181	0.40182	0.52125	0.59333	0.71672	0.64637	0.64347	0.50257	0.54119	0.62987	0.66133	0.64746	0.54121	0.34727	0.38232	0.33274	0.49947	0.56875	0.45172	0.45401	0.54273	0.45333	0.54012	0.45363	0.52246	0.64372	0.66762	0.66498	0.54881	0.70894	0.52577	0.53179	0.48378
1377.8	0.54181	0.62609	0.38486	0.48537	0.37482	0.48528	0.59501	0.71637	0.64476	0.63295	0.47565	0.55122	0.62391	0.63993	0.64746	0.55611	0.34009	0.37415	0.34318	0.49709	0.58383	0.46296	0.45622	0.55061	0.46752	0.55886	0.44206	0.51993	0.63792	0.65831	0.65958	0.55262	0.70076	0.52137	0.53133	0.48903
1378.7	0.55158	0.60347	0.38375	0.50055	0.36573	0.46883	0.60373	0.69683	0.63186	0.64877	0.47743	0.58168	0.65988	0.65062	0.67582	0.57968	0.35217	0.38356	0.34028	0.5086	0.61565	0.48387	0.47062	0.5576	0.47526	0.52794	0.42518	0.55694	0.64871	0.67862	0.69122	0.54849	0.72929	0.52448	0.55209	0.49276
1379.6	0.55501	0.59393	0.38594	0.48451	0.36048	0.47416	0.60882	0.72397	0.62152	0.67271	0.49285	0.59007	0.65955	0.64014	0.67503	0.57753	0.3344	0.39047	0.36058	0.52917	0.6162	0.47907	0.48395	0.5513	0.4827	0.50679	0.42496	0.58088	0.6576	0.69447	0.69093	0.56118	0.73144	0.53219	0.5742	0.49993
1380.4	0.53334	0.57887	0.39143	0.48357	0.38107	0.47075	0.57998	0.72394	0.64112	0.6735	0.48964	0.60434	0.66624	0.63618	0.69219	0.60381	0.34687	0.38592	0.36271	0.52706	0.61912	0.4938	0.48404	0.55155	0.4797	0.49309	0.43073	0.59285	0.64135	0.69321	0.69113	0.57747	0.7324	0.55108	0.57722	0.50251
1381.3	0.54012	0.57436	0.39598	0.49696	0.3595	0.45915	0.58168	0.70001	0.60821	0.67836	0.50147	0.5943	0.65119	0.63118	0.70059	0.60841	0.35503	0.38264	0.36219	0.52431	0.63921	0.49675	0.51	0.56265	0.49206	0.48151	0.44062	0.57365	0.63244	0.69054	0.69917	0.55789	0.72471	0.54582	0.59653	0.50768
1382.2	0.55596	0.55831	0.40877	0.46038	0.3888	0.47923	0.58363	0.66663	0.59705	0.71043	0.50328	0.59015	0.64656	0.65134	0.70412	0.58864	0.38767	0.39854	0.358	0.49514	0.64625	0.52309	0.5034	0.54738	0.48524	0.47459	0.44376	0.56648	0.65368	0.69301	0.71	0.5398	0.71241	0.57115	0.5977	0.49441
1383	0.54076	0.53573	0.40252	0.45895	0.40252	0.50525	0.56546	0.67549	0.59465	0.67709	0.48646	0.54406	0.62384	0.63314	0.68461	0.58539	0.36634	0.40011	0.35883	0.48934	0.62545	0.52629	0.5131	0.51948	0.46924	0.44051	0.43439	0.55824	0.6489	0.69509	0.67648	0.54924	0.6981	0.56976	0.58355	0.48116
1383.9	0.53613	0.52245	0.40191	0.47653	0.41012	0.50614	0.56086	0.64332	0.59734	0.65273	0.46101	0.51756	0.60559	0.61601	0.69059	0.59061	0.36967	0.40475	0.35267	0.45843	0.6488	0.53615	0.51913	0.50536	0.46852	0.45057	0.44312	0.53759	0.63233	0.69943	0.69379	0.52511	0.70599	0.5574	0.57075	0.4722
1384.8	0.54081	0.5102	0.41919	0.47669	0.42131	0.51496	0.56427	0.64541	0.54443	0.64748	0.45534	0.51709	0.58784	0.60622	0.68782	0.58432	0.3615	0.42767	0.36237	0.46962	0.66061	0.52738	0.49499	0.50051	0.47082	0.44766	0.44675	0.52157	0.64784	0.69341	0.67666	0.51698	0.70402	0.54561	0.56724	0.45917
1385.7	0.52702	0.51327	0.40709	0.46775	0.4315	0.52917	0.56864	0.67676	0.5398	0.63472	0.44496	0.50293	0.60643	0.61259	0.66854	0.58496	0.36054	0.44487	0.38026	0.48259	0.6628	0.52248	0.49345	0.49612	0.48371	0.45127	0.43479	0.51627	0.65607	0.6864	0.68621	0.51539	0.71417	0.5406	0.56433	0.44001
1386.5	0.52886	0.52389	0.39217	0.47782	0.40923	0.52389	0.56866	0.67179	0.57754	0.61531	0.45908	0.48487	0.61741	0.60093	0.65723	0.5979	0.33836	0.4499	0.35895	0.47619	0.68922	0.51632	0.50409	0.50822	0.48646	0.44747	0.44175	0.53303	0.62432	0.68084	0.6735	0.50878	0.75033	0.52738	0.56769	0.44274
1387.4	0.53537	0.52473	0.41089	0.47619	0.37343	0.53842	0.55463	0.65059	0.59891	0.61154	0.47015	0.50347	0.61647	0.59726	0.64205	0.59511	0.34084	0.45727	0.36469	0.48148	0.71437	0.51661	0.49499	0.5253	0.5015	0.47086	0.45326	0.53958	0.62034	0.65858	0.66862	0.49359	0.76959	0.51398	0.56217	0.4508
1388.3	0.51858	0.53461	0.41009	0.45791	0.33943	0.53515	0.56313	0.64918	0.59431	0.58491	0.47956	0.50585	0.62578	0.58437	0.62138	0.58274	0.35017	0.44852	0.36676	0.50596	0.69904	0.50856	0.4833	0.51668	0.4921	0.45248	0.43459	0.54943	0.61468	0.64838	0.64378	0.50384	0.77052	0.49694	0.55061	0.44487
1389.1	0.52502	0.5151	0.39048	0.46567	0.32231	0.5172	0.57018	0.6593	0.61881	0.58173	0.48341	0.51636	0.63735	0.57923	0.61131	0.57939	0.34547	0.44229	0.35416	0.49828	0.70623	0.50566	0.49985	0.52635	0.4988	0.44316	0.43833	0.5462	0.60731	0.65739	0.65459	0.50088	0.76845	0.48302	0.53075	0.46424
1390	0.51353	0.51747	0.40217	0.46095	0.30444	0.50606	0.59031	0.62129	0.62637	0.58406	0.47085	0.52018	0.60224	0.55211	0.60901	0.56378	0.32207	0.4479	0.34825	0.48005	0.69201	0.52701	0.49101	0.52046	0.48255	0.4492	0.43204	0.55393	0.57374	0.65581	0.62818	0.50573	0.75975	0.48009	0.50163	0.47151
1390.9	0.50717	0.5108	0.38729	0.46092	0.32007	0.49267	0.57992	0.61046	0.60232	0.62229	0.45886	0.50862	0.57781	0.5426	0.58224	0.5478	0.33071	0.45836	0.36939	0.49664	0.65639	0.54324	0.49197	0.50444	0.47703	0.45038	0.43009	0.55208	0.58881	0.63305	0.60756	0.49653	0.70955	0.47865	0.482	0.47812
1391.7	0.49597	0.4971	0.37594	0.44503	0.36154	0.44934	0.57365	0.62504	0.59127	0.62926	0.44354	0.50072	0.55624	0.51779	0.56426	0.52435	0.33288	0.45861	0.35249	0.50091	0.65356	0.55991	0.47708	0.49588	0.47406	0.44578	0.4635	0.54133	0.59057	0.63256	0.57914	0.4859	0.68436	0.4774	0.46164	0.47262
1392.6	0.50222	0.5113	0.37495	0.44971	0.40583	0.45549	0.56859	0.63077	0.56357	0.65477	0.46135	0.50542	0.55275	0.53681	0.57441	0.5084	0.34172	0.48504	0.35095	0.50211	0.66383	0.56267	0.47503	0.5117	0.46957	0.47695	0.49343	0.52012	0.61193	0.62474	0.5742	0.47634	0.65577	0.46812	0.46136	0.47995
1393.5	0.50281	0.54032	0.39325	0.4354	0.39568	0.45798	0.53931	0.59309	0.56213	0.65424	0.44856	0.48887	0.54492	0.54389	0.56378	0.47959	0.33096	0.47868	0.35126	0.50619	0.6769	0.55772	0.48081	0.50768	0.47086	0.49608	0.51025	0.51336	0.59999	0.59349	0.56239	0.44624	0.65097	0.44676	0.46791	0.47005
1394.3	0.52006	0.54448	0.37862	0.42291	0.41212	0.44974	0.52044	0.61095	0.54998	0.61984	0.45609	0.51066	0.55063	0.55851	0.56273	0.46021	0.34539	0.49097	0.34774	0.53033	0.70177	0.53155	0.47531	0.50909	0.47667	0.49849	0.52954	0.51512	0.61925	0.57736	0.52186	0.4443	0.621	0.43036	0.47429	0.46461
1395.2	0.53413	0.55494	0.39411	0.40862	0.42552	0.45226	0.54155	0.60844	0.5528	0.5733	0.46253	0.52239	0.55315	0.56057	0.56536	0.43642	0.34418	0.49933	0.35408	0.52298	0.74145	0.52942	0.46201	0.50849	0.46747	0.51743	0.53429	0.50296	0.62027	0.58249	0.53033	0.43819	0.64386	0.40318	0.48978	0.44484
1396.1	0.54432	0.5556	0.40444	0.41882	0.41286	0.47769	0.56776	0.59737	0.51835	0.54471	0.48428	0.52826	0.54633	0.55845	0.56475	0.43415	0.34532	0.51146	0.38647	0.53262	0.74986	0.52624	0.47219	0.4876	0.46327	0.52825	0.50887	0.51636	0.60819	0.56744	0.52136	0.45289	0.61151	0.39193	0.49223	0.43141
1396.9	0.54041	0.53366	0.39337	0.40533	0.39254	0.46781	0.57095	0.57066	0.54208	0.51613	0.47932	0.55876	0.51251	0.55152	0.52887	0.4271	0.32687	0.50748	0.40885	0.52817	0.7688	0.52972	0.47087	0.4789	0.45865	0.50427	0.49641	0.51343	0.58002	0.53671	0.49862	0.41975	0.58886	0.38674	0.48032	0.42194
1397.8	0.54205	0.54363	0.37973	0.40148	0.38015	0.46586	0.59206	0.57438	0.53279	0.51794	0.49303	0.55739	0.4878	0.54103	0.52582	0.42179	0.3408	0.52913	0.4249	0.54642	0.78475	0.57011	0.46609	0.44924	0.45911	0.50354	0.48624	0.53235	0.56306	0.54519	0.46878	0.42738	0.55958	0.38046	0.48149	0.41214
1398.7	0.54837	0.52448	0.37361	0.3888	0.389	0.46675	0.54825	0.54886	0.55343	0.53366	0.49421	0.51492	0.47892	0.52573	0.51401	0.40209	0.37076	0.54344	0.44446	0.54311	0.79129	0.59871	0.4648	0.42817	0.43366	0.50142	0.48657	0.51682	0.5629	0.5492	0.47528	0.39849	0.56981	0.37126	0.47586	0.40494
1399.5	0.53529	0.50407	0.36563	0.39201	0.37562	0.45212	0.5369	0.57091	0.53003	0.55778	0.49402	0.51693	0.44889	0.50184	0.50507	0.40045	0.38993	0.54127	0.45787	0.5788	0.79828	0.61061	0.46527	0.41095	0.42558	0.47751	0.47706	0.52643	0.546	0.54283	0.45515	0.41037	0.52989	0.35275	0.44774	0.38698
1400.4	0.54164	0.49598	0.35177	0.38611	0.35254	0.42393	0.52822	0.56432	0.58175	0.57119	0.50413	0.50525	0.43549	0.52345	0.49878	0.38845	0.41433	0.57137	0.47546	0.60194	0.83571	0.60815	0.48551	0.41179	0.42261	0.47033	0.4834	0.5162	0.53428	0.54139	0.48308	0.39247	0.52323	0.3498	0.445	0.38478
1401.3	0.52817	0.49644	0.3826	0.3732	0.34635	0.40311	0.50888	0.55272	0.58237	0.5493	0.47835	0.50002	0.437	0.51425	0.52532	0.37455	0.43154	0.58535	0.48638	0.62555	0.84873	0.61494	0.49079	0.40452	0.42046	0.49266	0.50516	0.51234	0.53142	0.561	0.48093	0.38362	0.50813	0.33369	0.43243	0.37456
1402.1	0.50697	0.48485	0.4012	0.37852	0.36854	0.38937	0.49996	0.54112	0.58695	0.51149	0.48626	0.51186	0.41792	0.52057	0.50029	0.36892	0.45469	0.59773	0.50782	0.65864	0.86799	0.59901	0.50173	0.42592	0.40008	0.48877	0.49368	0.50327	0.53762	0.56594	0.48455	0.36577	0.49466	0.30606	0.41384	0.36197
1403	0.49722	0.46799	0.42617	0.39557	0.33246	0.38809	0.50679	0.55109	0.56133	0.52232	0.49946	0.54357	0.38694	0.49189	0.50544	0.36638	0.43504	0.59722	0.50776	0.68161	0.86048	0.59832	0.52158	0.44169	0.42599	0.49048	0.49372	0.49881	0.49717	0.56254	0.4751	0.36685	0.45058	0.29016	0.41513	0.33847
1403.9	0.50523	0.47124	0.42574	0.39857	0.29563	0.37608	0.5049	0.54276	0.55576	0.49119	0.5021	0.55404	0.37814	0.49823	0.4894	0.36519	0.44418	0.6114	0.5354	0.70989	0.85257	0.58951	0.52995	0.46492	0.42477	0.51774	0.51248	0.48697	0.4817	0.56203	0.45579	0.34066	0.43433	0.27152	0.41323	0.34216
1404.7	0.49093	0.47926	0.42979	0.36123	0.31428	0.37313	0.48531	0.51406	0.51576	0.5	0.47218	0.55837	0.35125	0.47019	0.48049	0.34673	0.46107	0.59353	0.54069	0.72188	0.82088	0.60172	0.52747	0.47733	0.42226	0.51949	0.49984	0.4577	0.48089	0.56175	0.42478	0.32563	0.41104	0.2421	0.38618	0.32417
1405.6	0.49598	0.47047	0.40305	0.38456	0.30636	0.37867	0.47276	0.53794	0.51134	0.51895	0.49488	0.55013	0.32211	0.45516	0.45488	0.35401	0.47977	0.61365	0.5495	0.74071	0.83593	0.6118	0.53348	0.4645	0.42183	0.50222	0.46854	0.47168	0.45989	0.54864	0.40988	0.33603	0.42103	0.23502	0.38431	0.29236
1406.5	0.48871	0.44183	0.39488	0.36494	0.29667	0.36304	0.4699	0.53081	0.46429	0.51678	0.50312	0.53938	0.31815	0.43658	0.48289	0.34326	0.48264	0.62804	0.56716	0.75074	0.79078	0.63005	0.54515	0.45957	0.42084	0.50586	0.46909	0.4608	0.43441	0.5274	0.38559	0.34793	0.37964	0.24314	0.40575	0.27851
1407.3	0.47495	0.46696	0.39378	0.37033	0.30565	0.35929	0.48012	0.51779	0.43984	0.52127	0.48074	0.53088	0.30914	0.45867	0.47748	0.34615	0.5224	0.64191	0.59835	0.75661	0.79301	0.63438	0.54054	0.45646	0.39852	0.49514	0.4477	0.4552	0.45691	0.51047	0.385	0.35042	0.37213	0.2478	0.40148	0.27477
1408.2	0.46233	0.46171	0.40868	0.3588	0.30953	0.37167	0.47169	0.4835	0.46198	0.50753	0.47369	0.52408	0.28182	0.44575	0.5002	0.33792	0.54076	0.64951	0.60702	0.7453	0.78154	0.62694	0.52162	0.43555	0.39501	0.45308	0.42366	0.42454	0.44869	0.49377	0.36651	0.34474	0.36746	0.24954	0.37716	0.27191
1409.1	0.43369	0.45017	0.38126	0.37254	0.28351	0.37388	0.47077	0.46045	0.48018	0.48627	0.4608	0.52428	0.26253	0.43977	0.48236	0.33834	0.55517	0.63885	0.62137	0.74217	0.76408	0.62915	0.5025	0.42998	0.38025	0.42754	0.3941	0.42511	0.42308	0.46078	0.34942	0.34077	0.36543	0.24746	0.36875	0.25916
1409.9	0.43219	0.47257	0.3837	0.34099	0.27157	0.34475	0.46888	0.42942	0.4693	0.47254	0.45181	0.50939	0.24861	0.44825	0.4949	0.31804	0.57697	0.60544	0.61738	0.74279	0.72115	0.62281	0.48491	0.42218	0.36426	0.43382	0.40831	0.3836	0.42051	0.43251	0.3404	0.33578	0.34709	0.23513	0.37343	0.2589
1410.8	0.42046	0.47738	0.35606	0.35345	0.25759	0.34135	0.45972	0.43445	0.47226	0.48053	0.42001	0.50737	0.22788	0.4341	0.46954	0.31004	0.59787	0.58959	0.61073	0.74717	0.70181	0.59376	0.45344	0.40739	0.36298	0.40808	0.37778	0.36394	0.42506	0.41834	0.34979	0.33774	0.35517	0.22812	0.33706	0.2426
1411.7	0.409	0.43447	0.31596	0.32921	0.2219	0.31733	0.45201	0.39694	0.50206	0.46102	0.418	0.51068	0.20909	0.39208	0.42664	0.29341	0.5927	0.56319	0.59225	0.76522	0.67477	0.57651	0.45087	0.39781	0.3444	0.37493	0.35815	0.33974	0.3905	0.3736	0.33577	0.32168	0.35562	0.19898	0.33383	0.23658
1412.5	0.38289	0.42573	0.29139	0.32867	0.23709	0.30209	0.4414	0.39105	0.46918	0.46178	0.40237	0.48269	0.21807	0.38298	0.41209	0.29446	0.60373	0.53912	0.57444	0.76677	0.62611	0.59552	0.45113	0.402	0.34935	0.36711	0.33137	0.32582	0.3678	0.34928	0.34384	0.33694	0.34177	0.20481	0.32968	0.20733
1413.4	0.39468	0.42429	0.31433	0.33517	0.21932	0.288	0.42473	0.41323	0.44591	0.46747	0.37449	0.47763	0.20906	0.37073	0.41895	0.2767	0.61332	0.52957	0.5468	0.7734	0.62374	0.58238	0.44642	0.38726	0.32021	0.35583	0.3309	0.30168	0.3376	0.34234	0.33446	0.3413	0.33983	0.20077	0.32157	0.20357
1414.2	0.36363	0.40099	0.30788	0.33804	0.22508	0.27845	0.42211	0.40499	0.43196	0.44537	0.35386	0.47455	0.2112	0.35934	0.40992	0.28257	0.62419	0.52254	0.53418	0.75603	0.59462	0.59156	0.44346	0.3732	0.30651	0.32669	0.28629	0.27866	0.31475	0.31115	0.32603	0.32575	0.31393	0.20369	0.28887	0.19813
1415.1	0.34122	0.40735	0.31554	0.30994	0.21603	0.27173	0.4132	0.38553	0.45331	0.4282	0.31459	0.45302	0.21857	0.33726	0.42066	0.27809	0.64027	0.50423	0.51257	0.75035	0.56701	0.59411	0.44312	0.37924	0.28547	0.32334	0.27375	0.23647	0.27321	0.27203	0.32199	0.32597	0.30618	0.1951	0.27967	0.19185
1416	0.32652	0.43733	0.33828	0.27405	0.23792	0.26052	0.37787	0.39769	0.41312	0.39512	0.28591	0.43122	0.22048	0.35124	0.4308	0.27227	0.65547	0.49955	0.48112	0.72904	0.51842	0.60482	0.42911	0.34852	0.28652	0.33256	0.26597	0.19432	0.24633	0.27741	0.28419	0.32034	0.27528	0.21818	0.25932	0.17893
1416.9	0.32604	0.42687	0.32079	0.23581	0.20998	0.23745	0.37065	0.35579	0.4023	0.36928	0.28201	0.41391	0.19524	0.34657	0.40425	0.25072	0.66024	0.48806	0.46269	0.69916	0.48441	0.57117	0.42772	0.30698	0.23792	0.28305	0.24445	0.15613	0.2042	0.24875	0.26365	0.27926	0.24641	0.19442	0.25432	0.16654
1417.7	0.30187	0.40009	0.29015	0.20436	0.21042	0.22937	0.36391	0.31893	0.38895	0.35096	0.29399	0.36529	0.19608	0.32409	0.39239	0.25011	0.6312	0.4721	0.44544	0.677	0.43628	0.54653	0.42807	0.29117	0.22756	0.2454	0.23671	0.1219	0.17028	0.22399	0.26429	0.26193	0.23811	0.18842	0.24669	0.13657
1418.6	0.30983	0.38688	0.27151	0.18853	0.20321	0.24477	0.339	0.32579	0.36289	0.34597	0.27925	0.35667	0.18268	0.28778	0.38501	0.25028	0.6394	0.46081	0.41185	0.67512	0.41839	0.50776	0.43605	0.29861	0.22917	0.195	0.22859	0.11868	0.15209	0.22151	0.2323	0.27571	0.24556	0.18024	0.24911	0.15072
1419.4	0.2946	0.38373	0.24324	0.15398	0.18503	0.22994	0.30804	0.31582	0.31256	0.31956	0.28513	0.31226	0.14728	0.27894	0.33483	0.24932	0.63232	0.41692	0.37126	0.64903	0.37115	0.47586	0.42188	0.27448	0.21215	0.16297	0.1977	0.09303	0.13307	0.20558	0.18932	0.26201	0.22803	0.17884	0.23301	0.13942
1420.3	0.28907	0.36676	0.22321	0.15406	0.16838	0.22728	0.31171	0.30644	0.31109	0.30473	0.26178	0.2785	0.1407	0.26025	0.34174	0.26237	0.63262	0.39023	0.35787	0.63418	0.3715	0.43991	0.40513	0.28308	0.18094	0.13235	0.17874	0.087918	0.12547	0.18254	0.19761	0.28109	0.25103	0.15732	0.21957	0.11704
1421.2	0.27699	0.37242	0.21611	0.15337	0.1538	0.21955	0.28559	0.3402	0.31103	0.2847	0.20726	0.26404	0.157	0.23675	0.3407	0.25605	0.61242	0.36624	0.3188	0.63807	0.37208	0.39819	0.37644	0.30116	0.1734	0.14005	0.17563	0.089604	0.10866	0.1736	0.17835	0.30985	0.2678	0.14936	0.19859	0.11569
1422	0.26986	0.4047	0.21514	0.13134	0.15967	0.20081	0.2677	0.34088	0.31323	0.24759	0.16612	0.26525	0.16863	0.24972	0.33946	0.26183	0.61958	0.34709	0.27173	0.62016	0.3639	0.36998	0.35733	0.29805	0.16215	0.14058	0.1748	0.081285	0.12135	0.15102	0.14991	0.30989	0.25677	0.14488	0.19447	0.12138
1422.9	0.26587	0.41539	0.21675	0.11192	0.14205	0.19396	0.25248	0.34068	0.31205	0.23017	0.14558	0.22369	0.16486	0.25432	0.31804	0.24516	0.59777	0.31881	0.24169	0.595	0.33152	0.35981	0.34496	0.28502	0.1283	0.17479	0.1742	0.051615	0.10696	0.12602	0.14863	0.29042	0.24153	0.14499	0.18128	0.088804
1423.8	0.26279	0.38665	0.20968	0.12402	0.13772	0.17893	0.25398	0.32099	0.30185	0.17976	0.12227	0.24283	0.15923	0.24739	0.30274	0.25347	0.57184	0.29896	0.21966	0.54232	0.33108	0.32478	0.33586	0.2984	0.098151	0.1475	0.16377	0.065619	0.090018	0.11125	0.14553	0.26427	0.25191	0.14035	0.1702	0.089234
1424.6	0.25459	0.37323	0.19179	0.13404	0.13367	0.1625	0.239	0.31106	0.31819	0.16814	0.13126	0.24044	0.14368	0.24592	0.2848	0.26216	0.55328	0.27106	0.19247	0.49692	0.32295	0.28504	0.33742	0.28766	0.097885	0.12928	0.1702	0.084894	0.068806	0.1065	0.13188	0.23583	0.2363	0.12658	0.1616	0.091908
1425.5	0.24187	0.37691	0.20449	0.12742	0.12273	0.16134	0.23298	0.29995	0.30207	0.15275	0.13553	0.23722	0.13635	0.24508	0.28134	0.28834	0.53492	0.25068	0.15962	0.47158	0.29833	0.28157	0.33183	0.27873	0.089522	0.13685	0.17687	0.073434	0.088061	0.093216	0.10676	0.21561	0.23341	0.13038	0.16891	0.083494
1426.3	0.2529	0.38134	0.19885	0.13434	0.089814	0.13081	0.21872	0.31129	0.2947	0.17153	0.14175	0.23989	0.12859	0.25074	0.27238	0.28785	0.51062	0.22315	0.12744	0.43194	0.27095	0.2884	0.33016	0.30117	0.088046	0.1521	0.16775	0.080774	0.089492	0.08669	0.090861	0.20991	0.23376	0.12651	0.15675	0.092705
1427.2	0.23586	0.36494	0.20333	0.13789	0.076602	0.094368	0.22313	0.29163	0.29102	0.15818	0.12488	0.26494	0.12121	0.25223	0.27606	0.3106	0.47356	0.20423	0.12181	0.39804	0.26329	0.24785	0.3083	0.32385	0.087763	0.12721	0.17139	0.093605	0.07977	0.082844	0.10763	0.22523	0.2307	0.10855	0.13742	0.09715
1428.1	0.24419	0.36913	0.22051	0.13364	0.07439	0.12548	0.22752	0.2959	0.27858	0.2227	0.13307	0.26008	0.12637	0.26293	0.28179	0.29189	0.44748	0.20215	0.12802	0.39719	0.2428	0.26908	0.30688	0.32375	0.10798	0.14529	0.18635	0.08639	0.084271	0.090859	0.12534	0.23071	0.22322	0.11349	0.14839	0.095807
1428.9	0.24382	0.38941	0.24429	0.13226	0.068613	0.13626	0.25494	0.26738	0.26474	0.24323	0.13181	0.2541	0.11614	0.26715	0.29689	0.29814	0.40234	0.17624	0.11656	0.38137	0.21418	0.27982	0.30221	0.32683	0.11672	0.14296	0.18799	0.079864	0.088157	0.076252	0.14514	0.2085	0.23149	0.11276	0.1378	0.096193
1429.8	0.25356	0.37655	0.25538	0.12022	0.07819	0.13519	0.27315	0.26634	0.26107	0.27562	0.10884	0.25038	0.12157	0.2481	0.30365	0.26832	0.38239	0.14838	0.1283	0.34663	0.21365	0.28328	0.3019	0.3421	0.12288	0.12858	0.20896	0.099121	0.088846	0.09024	0.19232	0.20732	0.23614	0.12449	0.10718	0.1113
1430.7	0.23681	0.35589	0.2519	0.15558	0.085991	0.18218	0.29112	0.24877	0.24724	0.25013	0.12346	0.22988	0.1128	0.23158	0.30735	0.29725	0.36514	0.15492	0.13521	0.326	0.21185	0.25052	0.30551	0.33098	0.11455	0.13418	0.22318	0.11208	0.091931	0.10527	0.20895	0.18959	0.24585	0.12561	0.11234	0.086602
1431.5	0.25809	0.35911	0.25265	0.14199	0.086899	0.1718	0.2914	0.26664	0.25487	0.27067	0.1225	0.19486	0.11606	0.21841	0.3029	0.27551	0.34071	0.12904	0.12794	0.32675	0.20107	0.26924	0.2935	0.33409	0.13396	0.15954	0.23106	0.105	0.10236	0.10564	0.20193	0.19875	0.26747	0.14066	0.11355	0.073037
1432.4	0.25276	0.35053	0.24118	0.15601	0.087564	0.14449	0.27858	0.30166	0.30486	0.24055	0.11681	0.20878	0.12867	0.21006	0.31965	0.30389	0.32222	0.11212	0.098827	0.32883	0.20316	0.24337	0.30474	0.33247	0.12791	0.18677	0.24718	0.12938	0.10765	0.10502	0.19264	0.21571	0.29072	0.12423	0.10948	0.064107
1433.2	0.25961	0.32763	0.23114	0.15183	0.084922	0.14263	0.2573	0.33283	0.29274	0.20928	0.12005	0.2037	0.12228	0.20383	0.30767	0.29446	0.30283	0.109	0.087573	0.32299	0.21983	0.21859	0.29385	0.34373	0.12425	0.19498	0.24299	0.10883	0.092324	0.11238	0.17624	0.23291	0.29725	0.11001	0.11583	0.062887
1434.1	0.26164	0.31931	0.21686	0.17811	0.077688	0.14757	0.23334	0.33478	0.29192	0.17975	0.12941	0.19751	0.10357	0.20639	0.30445	0.31902	0.27086	0.10213	0.086338	0.32444	0.20846	0.21698	0.2973	0.35476	0.1379	0.20321	0.2263	0.10294	0.089718	0.09447	0.15573	0.22788	0.29333	0.091957	0.14587	0.053999
1434.9	0.27758	0.30899	0.2381	0.13254	0.075068	0.14687	0.21786	0.3509	0.3007	0.1919	0.1115	0.19888	0.10112	0.22175	0.31795	0.29867	0.23781	0.091142	0.095122	0.31665	0.20503	0.23554	0.281	0.36649	0.15248	0.19266	0.23818	0.089665	0.085634	0.098825	0.1626	0.22771	0.30212	0.095145	0.13826	0.062735
1435.8	0.27028	0.32002	0.23583	0.1414	0.079363	0.16031	0.22079	0.33365	0.3126	0.1783	0.10641	0.18739	0.095687	0.24193	0.31413	0.29733	0.21791	0.079801	0.088563	0.30072	0.21747	0.2211	0.26645	0.35093	0.13368	0.2	0.25029	0.084277	0.0676	0.095045	0.14466	0.20447	0.2948	0.095598	0.13937	0.063801
1436.7	0.28225	0.34664	0.24816	0.1422	0.076517	0.1831	0.22131	0.30636	0.29542	0.19682	0.081839	0.17312	0.11641	0.2508	0.31827	0.30676	0.2061	0.078141	0.097029	0.27908	0.22736	0.22447	0.23389	0.3611	0.14721	0.22269	0.28893	0.088524	0.056907	0.090679	0.14238	0.18504	0.30201	0.10961	0.12593	0.081293
1437.5	0.30219	0.35744	0.26448	0.16488	0.073169	0.19799	0.22351	0.33195	0.30054	0.21449	0.061451	0.17731	0.12852	0.25129	0.32363	0.32003	0.20798	0.087416	0.11284	0.27617	0.23019	0.23664	0.20721	0.36158	0.15697	0.24911	0.31814	0.11943	0.081303	0.080423	0.15599	0.19461	0.29815	0.13479	0.12501	0.090262
1438.4	0.31106	0.3597	0.26976	0.16986	0.0706	0.21402	0.23007	0.31649	0.29918	0.2362	0.076148	0.16837	0.14034	0.27379	0.32981	0.31911	0.18413	0.099025	0.10631	0.2486	0.23411	0.2201	0.19878	0.33026	0.16114	0.27136	0.32581	0.12919	0.073895	0.067133	0.14433	0.18469	0.30419	0.14113	0.10309	0.077717
1439.3	0.3173	0.3798	0.27364	0.20558	0.086454	0.23318	0.24633	0.322	0.29387	0.21392	0.10812	0.18014	0.16391	0.26653	0.33986	0.33125	0.19681	0.10079	0.10846	0.24837	0.24276	0.19413	0.18494	0.32648	0.17466	0.29086	0.3481	0.1427	0.089745	0.064683	0.15131	0.1897	0.30258	0.13156	0.11356	0.092364
1440.1	0.34392	0.37957	0.28764	0.23324	0.12098	0.28712	0.25072	0.31334	0.29308	0.21394	0.12617	0.18324	0.18153	0.27563	0.36929	0.34341	0.2041	0.12602	0.12246	0.23581	0.2225	0.19864	0.18848	0.32112	0.21515	0.29551	0.35829	0.15887	0.13251	0.071237	0.16751	0.19452	0.3026	0.1403	0.12745	0.085497
1441	0.37881	0.36853	0.29388	0.24684	0.12944	0.29783	0.26164	0.33009	0.30585	0.20237	0.15815	0.18691	0.15485	0.27697	0.40443	0.33522	0.1961	0.12134	0.1071	0.22832	0.22154	0.19307	0.1903	0.3124	0.21942	0.27929	0.33728	0.15586	0.14046	0.059863	0.17592	0.19098	0.29095	0.11866	0.13758	0.080362
1441.8	0.3802	0.37207	0.2879	0.24666	0.1484	0.32946	0.25462	0.31169	0.29717	0.20586	0.18541	0.185	0.17529	0.28356	0.4045	0.34048	0.18775	0.11506	0.078404	0.21733	0.21288	0.19374	0.21363	0.29556	0.21821	0.2863	0.32164	0.14918	0.1293	0.097079	0.14183	0.17192	0.28335	0.11058	0.14205	0.070292
1442.7	0.394	0.37411	0.29275	0.23868	0.16839	0.3501	0.26651	0.34114	0.31503	0.19951	0.19737	0.20518	0.18367	0.28554	0.41294	0.33903	0.19236	0.11773	0.076077	0.20503	0.21688	0.19057	0.22351	0.31257	0.21573	0.26431	0.34218	0.13292	0.14999	0.10637	0.14132	0.17599	0.29552	0.12137	0.15789	0.084165
1443.6	0.39337	0.36886	0.27996	0.24711	0.17306	0.34106	0.28155	0.33841	0.30974	0.20185	0.19458	0.21336	0.17587	0.28333	0.40079	0.33683	0.18186	0.11862	0.07459	0.20529	0.21276	0.21035	0.24144	0.31312	0.21985	0.25185	0.32864	0.13678	0.14577	0.11588	0.12865	0.17253	0.27424	0.12063	0.16126	0.077211
1444.4	0.40016	0.3885	0.2733	0.25841	0.15422	0.33572	0.27744	0.35192	0.29627	0.20824	0.1904	0.21511	0.17443	0.29056	0.39822	0.34634	0.18306	0.10877	0.058094	0.20116	0.20715	0.21214	0.25331	0.3385	0.20142	0.22642	0.30424	0.12649	0.12458	0.10564	0.12749	0.17393	0.27355	0.10873	0.15235	0.095401
1445.3	0.4039	0.41291	0.27229	0.26374	0.18166	0.33944	0.27333	0.34713	0.26869	0.19582	0.19514	0.20707	0.19017	0.29004	0.38934	0.3551	0.18679	0.10842	0.079314	0.19617	0.19513	0.21309	0.26714	0.34382	0.22491	0.21331	0.31911	0.11753	0.15827	0.10337	0.11854	0.1743	0.27327	0.11497	0.14875	0.099593
1446.1	0.41636	0.44336	0.26142	0.2709	0.19481	0.33102	0.30073	0.32313	0.25692	0.20366	0.20184	0.21303	0.19915	0.30566	0.4141	0.35023	0.19088	0.1095	0.10471	0.19779	0.15913	0.21833	0.26035	0.36199	0.23215	0.21693	0.32845	0.11713	0.18252	0.074603	0.13973	0.16567	0.26675	0.10786	0.14915	0.11184
1447	0.42435	0.48813	0.26207	0.30072	0.21358	0.33279	0.2971	0.3216	0.26604	0.23611	0.21133	0.18964	0.21977	0.34287	0.43784	0.37514	0.19335	0.1131	0.10008	0.23313	0.154	0.2103	0.24076	0.37319	0.248	0.24727	0.30701	0.15232	0.17927	0.095856	0.15956	0.18059	0.26227	0.10569	0.14181	0.11248
1447.8	0.44685	0.48794	0.26438	0.30348	0.22164	0.34672	0.3051	0.34783	0.2444	0.26045	0.19522	0.1752	0.24122	0.3518	0.44813	0.39391	0.19098	0.11867	0.10864	0.2372	0.13624	0.20721	0.22009	0.37628	0.26373	0.24258	0.26875	0.14652	0.16788	0.076732	0.16631	0.21737	0.26769	0.096215	0.14414	0.11161
1448.7	0.44729	0.4855	0.2594	0.3013	0.22127	0.34824	0.29251	0.3398	0.23744	0.2958	0.20918	0.20216	0.25951	0.35653	0.46882	0.40424	0.18789	0.12514	0.12939	0.24768	0.13649	0.20135	0.20509	0.38073	0.27197	0.2711	0.28351	0.16236	0.17264	0.10212	0.18227	0.19958	0.26626	0.098828	0.16276	0.12084
1449.6	0.47455	0.50818	0.24385	0.31032	0.23804	0.34807	0.30995	0.32084	0.26268	0.32391	0.21452	0.20535	0.30099	0.39878	0.45669	0.41995	0.17203	0.13807	0.11694	0.2456	0.13955	0.2073	0.19639	0.39376	0.25376	0.2936	0.25926	0.14746	0.14689	0.11814	0.17827	0.19715	0.27594	0.10456	0.17989	0.10906
1450.4	0.48442	0.49896	0.2537	0.30764	0.2515	0.34226	0.3194	0.33881	0.29187	0.35347	0.18618	0.22254	0.32326	0.41757	0.4678	0.41206	0.16229	0.15763	0.111	0.25368	0.16234	0.20254	0.17186	0.39823	0.26211	0.28176	0.25949	0.1363	0.15494	0.13154	0.20186	0.22897	0.2945	0.13117	0.19268	0.10329
1451.3	0.50797	0.49879	0.25651	0.30237	0.26625	0.34043	0.32159	0.34615	0.28182	0.33267	0.20295	0.26686	0.33384	0.4177	0.46485	0.41762	0.17649	0.15946	0.1316	0.25207	0.15943	0.21302	0.20076	0.4194	0.26653	0.27714	0.24537	0.13434	0.1557	0.12721	0.20203	0.23205	0.27962	0.12668	0.23824	0.11941
1452.1	0.50415	0.52224	0.28213	0.30152	0.27922	0.32702	0.3211	0.31835	0.30593	0.31679	0.23838	0.25917	0.34323	0.45053	0.48575	0.41302	0.16046	0.15574	0.12902	0.22382	0.16553	0.18835	0.21816	0.40584	0.25944	0.30968	0.28898	0.12806	0.1565	0.14658	0.19855	0.21816	0.27665	0.1275	0.25694	0.12684
1453	0.49953	0.52735	0.2753	0.29679	0.29783	0.33652	0.34338	0.3443	0.3309	0.30293	0.23762	0.24954	0.37318	0.4754	0.47016	0.41399	0.15596	0.16922	0.1276	0.22268	0.16565	0.19693	0.23537	0.39094	0.26222	0.31113	0.26792	0.13686	0.16829	0.15352	0.17808	0.24271	0.28478	0.12723	0.26827	0.12592
1453.9	0.47468	0.49982	0.2619	0.30352	0.31262	0.34829	0.35258	0.37528	0.3121	0.27837	0.25219	0.28074	0.37234	0.47931	0.47415	0.39116	0.17826	0.16031	0.14288	0.24776	0.15465	0.177	0.24736	0.38687	0.2685	0.3256	0.25942	0.15965	0.20398	0.14703	0.19417	0.27065	0.25403	0.12221	0.25956	0.14107
1454.7	0.47655	0.5077	0.24193	0.31286	0.33381	0.34962	0.31163	0.4039	0.26395	0.27552	0.26231	0.27336	0.3818	0.47631	0.46101	0.40463	0.18168	0.16502	0.13998	0.23871	0.11859	0.18067	0.27936	0.39883	0.26469	0.33916	0.23615	0.18925	0.20701	0.15525	0.17282	0.25453	0.21483	0.11738	0.26128	0.15403
1455.6	0.46736	0.5176	0.24335	0.32429	0.32791	0.35295	0.29756	0.39442	0.23754	0.29004	0.23095	0.29507	0.40909	0.48546	0.46744	0.41561	0.1709	0.16186	0.12924	0.23033	0.1089	0.1865	0.27531	0.40629	0.27858	0.359	0.26426	0.19466	0.23007	0.18594	0.16667	0.26699	0.20729	0.1338	0.24504	0.17521
1456.4	0.4846	0.50691	0.22363	0.33678	0.33891	0.36928	0.2927	0.40651	0.25659	0.3115	0.20907	0.33804	0.42473	0.4898	0.45839	0.42237	0.17811	0.15421	0.11401	0.24818	0.11786	0.20565	0.27605	0.43361	0.27298	0.35844	0.23878	0.22519	0.23702	0.18156	0.1711	0.27821	0.22415	0.16066	0.22693	0.18205
1457.3	0.5159	0.47814	0.20485	0.36282	0.38161	0.34833	0.30965	0.39851	0.23357	0.32052	0.2181	0.34941	0.436	0.47423	0.45769	0.42588	0.18766	0.1541	0.11763	0.25789	0.12063	0.19993	0.28072	0.4641	0.27419	0.35208	0.24209	0.24092	0.26508	0.18638	0.18866	0.29638	0.22006	0.16592	0.21261	0.2007
1458.1	0.51392	0.48127	0.22747	0.36647	0.36143	0.32456	0.29898	0.38136	0.2467	0.3472	0.18092	0.31633	0.44874	0.47187	0.47983	0.42806	0.16537	0.147	0.11326	0.24162	0.13756	0.21695	0.27562	0.45715	0.278	0.33367	0.25076	0.25319	0.2465	0.21062	0.19935	0.2917	0.23897	0.18291	0.21952	0.1893
1459	0.5107	0.47964	0.22917	0.37665	0.35789	0.32935	0.32949	0.34738	0.30755	0.34406	0.18496	0.30422	0.47974	0.49886	0.49443	0.43063	0.17296	0.13579	0.14025	0.25091	0.17786	0.23013	0.25077	0.44886	0.29712	0.34454	0.25494	0.25654	0.24815	0.21897	0.23304	0.31329	0.29639	0.2012	0.21679	0.19004
1459.9	0.49053	0.47324	0.22076	0.36627	0.37302	0.35507	0.36437	0.35652	0.30317	0.32125	0.20375	0.28653	0.48828	0.50719	0.48824	0.39768	0.15536	0.14769	0.1539	0.25559	0.18324	0.21523	0.24309	0.44215	0.30384	0.33383	0.23531	0.23854	0.24941	0.20795	0.26537	0.30698	0.2865	0.18306	0.23489	0.16756
1460.7	0.47799	0.46935	0.19989	0.37125	0.35084	0.34208	0.35707	0.3444	0.27114	0.30422	0.20864	0.282	0.50844	0.49037	0.47959	0.37723	0.15539	0.15475	0.17824	0.27526	0.17558	0.21279	0.23782	0.43455	0.31251	0.32104	0.23666	0.22865	0.26102	0.22369	0.27704	0.30469	0.26293	0.17446	0.24847	0.17091
1461.6	0.46035	0.46873	0.22277	0.34632	0.32024	0.34805	0.33888	0.34616	0.28343	0.29299	0.19599	0.25034	0.51459	0.49913	0.49583	0.36581	0.13168	0.15609	0.17639	0.27446	0.18592	0.21314	0.23624	0.40846	0.32973	0.32593	0.24543	0.23624	0.25222	0.22987	0.27264	0.27723	0.27727	0.17465	0.25336	0.14983
1462.4	0.46366	0.45983	0.2205	0.32243	0.31495	0.38963	0.3454	0.35384	0.27257	0.29941	0.19588	0.26791	0.53047	0.51187	0.4878	0.35363	0.13587	0.17446	0.18706	0.26618	0.18685	0.20836	0.22577	0.42073	0.34188	0.34568	0.25505	0.23732	0.26238	0.23362	0.26182	0.25693	0.26824	0.17667	0.27398	0.18039
1463.3	0.46127	0.45395	0.23376	0.30453	0.28309	0.35266	0.34198	0.35236	0.22699	0.27949	0.19243	0.27094	0.52026	0.50638	0.48202	0.34357	0.12027	0.162	0.1692	0.26826	0.16744	0.18408	0.24703	0.41586	0.34548	0.32784	0.27907	0.23429	0.25686	0.22066	0.25034	0.24695	0.23806	0.15821	0.29103	0.17935
1464.1	0.47146	0.42873	0.22115	0.29785	0.24895	0.33351	0.32791	0.34763	0.24607	0.30328	0.18983	0.27454	0.49982	0.50488	0.48379	0.33928	0.13021	0.15529	0.16286	0.28048	0.16219	0.19863	0.2481	0.39228	0.34024	0.31351	0.2797	0.25508	0.25847	0.22446	0.24737	0.25253	0.25284	0.17764	0.29294	0.19029
1465	0.47695	0.42311	0.22573	0.25681	0.26006	0.32568	0.32861	0.363	0.26995	0.30362	0.16357	0.26976	0.4983	0.54111	0.48596	0.32079	0.12506	0.15718	0.15903	0.26937	0.16724	0.20033	0.23745	0.39194	0.34982	0.33634	0.28118	0.25298	0.26161	0.2344	0.24903	0.24763	0.27369	0.19196	0.29185	0.21202
1465.8	0.45528	0.41623	0.21149	0.24624	0.24179	0.32945	0.34118	0.35355	0.2783	0.28834	0.15681	0.29546	0.49455	0.55365	0.46184	0.29597	0.12098	0.15029	0.17005	0.25739	0.17637	0.20032	0.23788	0.38958	0.33202	0.33156	0.26768	0.24851	0.24865	0.24233	0.26173	0.2562	0.26713	0.20629	0.31121	0.23069
1466.7	0.44193	0.40459	0.19985	0.2591	0.22787	0.29564	0.33146	0.38959	0.2796	0.25251	0.17817	0.28482	0.48997	0.54251	0.45382	0.30015	0.10918	0.14126	0.16023	0.30556	0.17009	0.19518	0.26222	0.36851	0.34702	0.31379	0.25791	0.2611	0.25937	0.24865	0.26618	0.29902	0.28499	0.20488	0.32038	0.23519
1467.5	0.41532	0.36808	0.19551	0.25038	0.21116	0.32657	0.32998	0.42003	0.29192	0.22854	0.17504	0.27754	0.48951	0.53619	0.44744	0.2765	0.098814	0.13958	0.16692	0.31342	0.1994	0.20849	0.25161	0.36233	0.3394	0.32506	0.24693	0.26586	0.25162	0.25275	0.26422	0.3026	0.30366	0.1947	0.32426	0.24347
1468.4	0.41055	0.33987	0.19588	0.25832	0.20647	0.31116	0.32098	0.41916	0.30649	0.21094	0.17415	0.24397	0.49373	0.53596	0.43453	0.26937	0.096192	0.12142	0.15661	0.32372	0.21993	0.19973	0.23731	0.34849	0.34362	0.32614	0.25693	0.27065	0.25207	0.24381	0.24733	0.31334	0.31207	0.20338	0.32607	0.24168
1469.3	0.4074	0.34858	0.20002	0.26367	0.17265	0.31131	0.34251	0.40617	0.26996	0.2385	0.19554	0.25544	0.47499	0.52734	0.42774	0.25553	0.082781	0.11132	0.15097	0.33404	0.21798	0.20107	0.24062	0.32496	0.35101	0.29589	0.25196	0.28159	0.2405	0.22511	0.25874	0.31466	0.30356	0.20932	0.32734	0.23615
1470.1	0.41424	0.36007	0.19358	0.27969	0.16671	0.30497	0.33278	0.41505	0.28341	0.25332	0.20023	0.24594	0.47662	0.52962	0.43094	0.27222	0.082145	0.10122	0.13983	0.35163	0.22527	0.22579	0.23308	0.31837	0.35915	0.29978	0.25502	0.29409	0.25499	0.22112	0.26028	0.32357	0.30898	0.21197	0.32465	0.23184
1471	0.40709	0.36151	0.19797	0.27413	0.15592	0.29581	0.33274	0.39233	0.28303	0.30143	0.18822	0.24791	0.46437	0.55706	0.43597	0.26396	0.07378	0.10654	0.13954	0.33288	0.23192	0.24752	0.23076	0.32125	0.34922	0.28582	0.26078	0.31796	0.25423	0.21654	0.28368	0.31654	0.29889	0.23019	0.3339	0.22208
1471.8	0.41413	0.36119	0.17979	0.26493	0.1725	0.28215	0.34313	0.37197	0.28547	0.31481	0.19905	0.28121	0.44377	0.55579	0.41777	0.26301	0.072075	0.10666	0.13675	0.34081	0.21716	0.25018	0.23432	0.32594	0.35263	0.25678	0.24725	0.34099	0.27973	0.22953	0.29653	0.32781	0.28841	0.25739	0.32613	0.24378
1472.7	0.39719	0.35184	0.16772	0.24792	0.15892	0.25946	0.37216	0.36401	0.27634	0.30097	0.19569	0.29383	0.42607	0.5325	0.39875	0.25457	0.055621	0.11342	0.15967	0.32649	0.20713	0.26079	0.2392	0.33471	0.34495	0.25515	0.22677	0.35489	0.26505	0.24928	0.31698	0.32945	0.28984	0.2436	0.32955	0.25799
1473.5	0.39721	0.31611	0.14415	0.2502	0.17987	0.29443	0.35371	0.38531	0.30928	0.28164	0.20041	0.26422	0.40888	0.5132	0.40155	0.27168	0.060221	0.12376	0.15773	0.33995	0.21168	0.27441	0.2532	0.33559	0.33387	0.25052	0.23999	0.36882	0.29254	0.28558	0.31262	0.33719	0.30116	0.24172	0.34718	0.25631
1474.4	0.37138	0.30752	0.13188	0.23816	0.18294	0.30257	0.35875	0.36968	0.26345	0.28084	0.21516	0.28411	0.37805	0.49453	0.38518	0.24733	0.059249	0.12784	0.16196	0.33424	0.20832	0.26403	0.25397	0.32317	0.33871	0.24568	0.23866	0.35768	0.30243	0.28517	0.31104	0.34034	0.28932	0.23801	0.34476	0.25807
1475.2	0.35965	0.31752	0.13724	0.20349	0.18115	0.311	0.38706	0.35612	0.23287	0.25022	0.2199	0.29115	0.35713	0.46853	0.37432	0.20666	0.06134	0.11669	0.17989	0.33538	0.21204	0.27467	0.23151	0.3094	0.33309	0.25688	0.23057	0.32781	0.29061	0.29805	0.31545	0.32147	0.28353	0.24273	0.33536	0.26309
1476.1	0.34438	0.32677	0.15085	0.211	0.17964	0.31436	0.37054	0.35025	0.22488	0.25347	0.21796	0.26575	0.3433	0.47418	0.38426	0.18809	0.080886	0.12453	0.18747	0.33015	0.23742	0.27933	0.22774	0.29925	0.34423	0.27459	0.24428	0.32372	0.31173	0.31137	0.31184	0.32026	0.27998	0.23172	0.34604	0.24745
1476.9	0.34744	0.33879	0.1527	0.19665	0.20166	0.32197	0.36808	0.36594	0.21915	0.27958	0.25473	0.26245	0.33625	0.479	0.38991	0.16836	0.091081	0.12378	0.17937	0.3432	0.25982	0.29429	0.24787	0.31053	0.34791	0.2705	0.26068	0.31486	0.34987	0.31695	0.31744	0.3134	0.27624	0.23335	0.36828	0.24567
1477.8	0.34471	0.35609	0.15174	0.17945	0.18458	0.29653	0.38402	0.35711	0.20947	0.28775	0.24139	0.26698	0.33704	0.47816	0.37172	0.14308	0.098582	0.11138	0.19948	0.35429	0.28073	0.28782	0.23478	0.30469	0.34829	0.27408	0.25041	0.32806	0.35985	0.30173	0.35524	0.31665	0.2832	0.22803	0.36025	0.23434
1478.7	0.3607	0.36987	0.16302	0.15939	0.17517	0.29201	0.38761	0.38934	0.20544	0.29187	0.24643	0.25894	0.33358	0.47396	0.38696	0.12587	0.094033	0.11404	0.20041	0.3927	0.29844	0.28436	0.23126	0.30719	0.33765	0.27676	0.25618	0.33454	0.34599	0.32817	0.37007	0.31614	0.28674	0.22382	0.36833	0.23328
1479.5	0.34518	0.35074	0.14396	0.15756	0.16757	0.29372	0.37448	0.4139	0.22908	0.29193	0.26569	0.23328	0.33167	0.47019	0.36183	0.13881	0.089488	0.12458	0.19049	0.40777	0.32624	0.29165	0.22885	0.30362	0.33073	0.25925	0.24123	0.34956	0.36636	0.34097	0.38033	0.33918	0.31046	0.2154	0.37549	0.2343
1480.4	0.35613	0.37308	0.14844	0.14794	0.17072	0.29262	0.4023	0.42015	0.22252	0.30618	0.26184	0.24818	0.34419	0.46139	0.35689	0.14081	0.063899	0.11148	0.18442	0.42374	0.32384	0.32596	0.24381	0.29554	0.32079	0.25545	0.24622	0.34431	0.37319	0.33664	0.41358	0.35341	0.3227	0.22823	0.36884	0.24216
1481.2	0.35824	0.39868	0.14186	0.15993	0.17106	0.33308	0.40007	0.41162	0.20776	0.28888	0.22765	0.25414	0.33976	0.46831	0.3603	0.15857	0.074476	0.12203	0.17919	0.41857	0.34009	0.32533	0.20644	0.28116	0.31421	0.26584	0.24282	0.35502	0.38887	0.35049	0.44732	0.36242	0.33879	0.22844	0.33514	0.24645
1482.1	0.33133	0.39539	0.15717	0.1623	0.20005	0.35659	0.39784	0.38095	0.19273	0.28634	0.24359	0.2601	0.34309	0.44903	0.35088	0.16769	0.076781	0.1281	0.16812	0.40548	0.33943	0.33393	0.20818	0.29385	0.31536	0.25906	0.23677	0.35179	0.40608	0.38743	0.45625	0.37965	0.33755	0.22719	0.3306	0.26221
1482.9	0.33177	0.38583	0.14426	0.17458	0.18508	0.37559	0.40967	0.36682	0.19605	0.28873	0.24199	0.26719	0.34207	0.44862	0.32453	0.18949	0.072254	0.13382	0.16857	0.39658	0.32764	0.36014	0.21839	0.30069	0.32548	0.24115	0.22356	0.37151	0.42697	0.38133	0.46312	0.39227	0.33089	0.24004	0.34766	0.27781
1483.8	0.36411	0.3916	0.153	0.20092	0.20183	0.39375	0.39678	0.34915	0.18808	0.30124	0.22258	0.2877	0.35145	0.41928	0.34569	0.20305	0.082125	0.14061	0.16535	0.38902	0.32144	0.3514	0.22015	0.31204	0.31748	0.22813	0.24385	0.38602	0.44466	0.3879	0.45484	0.38582	0.31094	0.23478	0.3371	0.27686
1484.6	0.36852	0.35868	0.11307	0.21139	0.19583	0.40147	0.37395	0.34033	0.19479	0.31318	0.23353	0.28193	0.34588	0.39938	0.33504	0.2191	0.09164	0.14634	0.16848	0.37398	0.34461	0.33731	0.21171	0.32995	0.30991	0.21514	0.22021	0.41125	0.45162	0.39572	0.47279	0.38946	0.30149	0.22679	0.34246	0.2684
1485.5	0.36015	0.34611	0.11829	0.20547	0.18013	0.36907	0.3773	0.32148	0.18965	0.31325	0.23195	0.26666	0.34775	0.3887	0.32827	0.21386	0.074173	0.14239	0.17044	0.36292	0.33201	0.34683	0.22891	0.33478	0.3038	0.19496	0.21282	0.41621	0.43343	0.4003	0.45627	0.37255	0.28539	0.22942	0.32607	0.24457
1486.3	0.36211	0.35942	0.12752	0.21596	0.15907	0.34205	0.36344	0.34251	0.19919	0.28235	0.23234	0.25503	0.36254	0.40632	0.34739	0.22148	0.066426	0.14507	0.17191	0.37433	0.33185	0.34113	0.2433	0.32202	0.29783	0.20451	0.20895	0.40702	0.437	0.38756	0.44161	0.36008	0.2808	0.21869	0.33619	0.22948
1487.2	0.36651	0.3554	0.13558	0.22594	0.15771	0.32183	0.35733	0.33666	0.20337	0.26823	0.2575	0.25403	0.36038	0.39062	0.34001	0.2199	0.06426	0.13611	0.16171	0.36924	0.34092	0.34059	0.24249	0.30792	0.28795	0.19226	0.1977	0.40856	0.43414	0.3934	0.44673	0.36421	0.27844	0.19169	0.31453	0.22278
1488	0.34688	0.35993	0.13895	0.19714	0.13974	0.33553	0.3459	0.33554	0.19344	0.25644	0.27767	0.26199	0.35625	0.40154	0.33487	0.20181	0.071455	0.14597	0.15534	0.37583	0.3305	0.34393	0.23301	0.29789	0.29321	0.19929	0.20722	0.38764	0.45109	0.39947	0.45762	0.3732	0.26743	0.19526	0.30406	0.21832
1488.9	0.33942	0.39887	0.16255	0.18163	0.12434	0.34077	0.34779	0.34771	0.18266	0.22148	0.25831	0.26827	0.3447	0.41414	0.31465	0.19563	0.058144	0.15941	0.14665	0.38024	0.31881	0.33891	0.23201	0.282	0.28721	0.23212	0.20526	0.3493	0.44096	0.40883	0.42485	0.35491	0.26107	0.1842	0.29776	0.20652
1489.8	0.32701	0.4338	0.17346	0.17237	0.14985	0.31719	0.33974	0.36254	0.18712	0.25716	0.24592	0.2905	0.34652	0.41731	0.30584	0.18927	0.077042	0.16837	0.14547	0.38729	0.31121	0.33927	0.23015	0.24423	0.2798	0.25706	0.20908	0.32037	0.44785	0.38188	0.44726	0.36142	0.26802	0.17937	0.31438	0.20158
1490.6	0.32159	0.4205	0.17332	0.16287	0.14905	0.32979	0.33049	0.33513	0.20091	0.30181	0.25469	0.31022	0.32949	0.40517	0.31457	0.17466	0.077953	0.18254	0.14095	0.39304	0.31177	0.35808	0.22787	0.23851	0.27387	0.25346	0.21641	0.34406	0.43196	0.37618	0.43176	0.36564	0.27076	0.18553	0.32402	0.20931
1491.5	0.30802	0.43182	0.18895	0.12317	0.16385	0.31669	0.30331	0.329	0.2099	0.3149	0.23229	0.29806	0.34313	0.40981	0.3129	0.15353	0.090923	0.19025	0.1271	0.37897	0.32776	0.32908	0.21561	0.24971	0.27117	0.28076	0.22377	0.31846	0.41847	0.36274	0.43099	0.34406	0.29346	0.18969	0.30679	0.20183
1492.3	0.31913	0.43812	0.18835	0.13737	0.16051	0.28297	0.31901	0.32995	0.2508	0.31556	0.22466	0.29737	0.35039	0.39328	0.3096	0.15371	0.08069	0.19278	0.1291	0.36579	0.34077	0.32562	0.23311	0.25574	0.27927	0.28973	0.19746	0.31798	0.38477	0.35463	0.44311	0.34665	0.32161	0.1761	0.30624	0.19335
1493.2	0.31056	0.44065	0.20353	0.12842	0.15743	0.26453	0.32139	0.325	0.26911	0.32663	0.2407	0.28494	0.35023	0.39331	0.33606	0.1493	0.077298	0.20606	0.13662	0.36386	0.34223	0.31681	0.22673	0.2708	0.28893	0.28502	0.20794	0.3195	0.37842	0.35573	0.4718	0.35619	0.33749	0.17844	0.3093	0.19839
1494	0.3141	0.41807	0.21071	0.12728	0.13571	0.31788	0.28984	0.31562	0.27782	0.30152	0.27846	0.29768	0.35344	0.36337	0.35723	0.14202	0.063116	0.22382	0.12261	0.35071	0.34048	0.31251	0.23665	0.29218	0.29431	0.26176	0.23303	0.32366	0.36241	0.375	0.43797	0.34013	0.33	0.16451	0.30575	0.19097
1494.8	0.32232	0.4289	0.21767	0.13266	0.1411	0.29408	0.27139	0.35321	0.26198	0.28742	0.28309	0.28694	0.33653	0.35355	0.34333	0.1524	0.059374	0.21542	0.10594	0.3358	0.33661	0.30523	0.24615	0.29372	0.30281	0.25917	0.2489	0.29337	0.3675	0.36573	0.4437	0.33082	0.30257	0.15021	0.30809	0.18048
1495.7	0.30398	0.42893	0.20771	0.14899	0.11863	0.29574	0.27716	0.34944	0.24896	0.29415	0.29582	0.29858	0.30972	0.34919	0.36409	0.16702	0.056716	0.23426	0.11147	0.32003	0.30018	0.32433	0.24849	0.2964	0.31537	0.25428	0.25719	0.28253	0.35799	0.36709	0.43543	0.32425	0.28523	0.15075	0.31385	0.17924
1496.5	0.29191	0.4159	0.22386	0.13148	0.12889	0.33555	0.24926	0.34361	0.21984	0.30291	0.31383	0.33622	0.28754	0.35049	0.37895	0.17549	0.070795	0.2454	0.10265	0.31373	0.27468	0.32092	0.25605	0.32051	0.30768	0.22386	0.27186	0.26102	0.35839	0.37254	0.39245	0.30531	0.26085	0.14782	0.31242	0.19288
1497.4	0.28077	0.39383	0.23766	0.13976	0.13048	0.35107	0.24074	0.34517	0.22179	0.30762	0.3224	0.37919	0.27944	0.32852	0.37606	0.17995	0.089917	0.25529	0.10385	0.31516	0.27364	0.31346	0.25603	0.31959	0.29452	0.21133	0.28123	0.25242	0.34054	0.35618	0.37708	0.29942	0.25482	0.14729	0.30288	0.19031
1498.2	0.29184	0.37427	0.23125	0.14518	0.12594	0.30132	0.25863	0.3742	0.22035	0.31841	0.3151	0.37294	0.25995	0.32898	0.35646	0.19036	0.097169	0.25837	0.13308	0.33092	0.28846	0.31352	0.26644	0.32703	0.30631	0.20649	0.24625	0.24624	0.32507	0.34454	0.36449	0.29921	0.2611	0.15481	0.29374	0.20227
1499.1	0.29086	0.39491	0.23566	0.13134	0.12908	0.33128	0.27483	0.36778	0.21863	0.31299	0.30252	0.38516	0.27575	0.33951	0.3601	0.19157	0.093812	0.28815	0.15714	0.30969	0.29537	0.29664	0.27121	0.33583	0.30343	0.22023	0.22546	0.2294	0.31479	0.35333	0.36685	0.29336	0.2932	0.16125	0.27174	0.20759
1500	0.29488	0.39772	0.24949	0.12689	0.12047	0.35051	0.29515	0.39268	0.25221	0.31626	0.27296	0.41807	0.30525	0.33599	0.36313	0.18933	0.097297	0.3036	0.17371	0.34508	0.31922	0.29415	0.2786	0.35119	0.30222	0.24003	0.23058	0.2235	0.31399	0.36866	0.38554	0.29866	0.31059	0.17099	0.27265	0.22335
1500.8	0.29509	0.41434	0.2518	0.12089	0.13488	0.32454	0.30796	0.39425	0.26264	0.31865	0.26179	0.42834	0.31028	0.33646	0.37248	0.17461	0.093951	0.30616	0.18143	0.34721	0.33773	0.29446	0.26581	0.34106	0.30966	0.27702	0.23633	0.21195	0.3029	0.35442	0.3992	0.28529	0.33183	0.18165	0.26696	0.21776
1501.7	0.30143	0.42721	0.24613	0.11099	0.13294	0.30733	0.30599	0.42269	0.29029	0.33639	0.29239	0.42687	0.33913	0.32959	0.37205	0.17027	0.10032	0.31606	0.17948	0.34672	0.33825	0.31493	0.30015	0.34876	0.31856	0.27131	0.22506	0.21417	0.31376	0.33898	0.38873	0.28706	0.34522	0.19123	0.29327	0.22347
1502.5	0.29849	0.43354	0.25387	0.091207	0.12718	0.33648	0.28997	0.42042	0.30468	0.33908	0.26509	0.43322	0.35812	0.33992	0.37957	0.1834	0.084756	0.33547	0.17803	0.34689	0.33514	0.31162	0.28606	0.36368	0.31573	0.28605	0.24071	0.2079	0.32765	0.33212	0.39137	0.30332	0.3562	0.20008	0.28117	0.24593
1503.4	0.29616	0.40747	0.25174	0.10215	0.096628	0.31986	0.29891	0.42583	0.29422	0.33714	0.28986	0.45161	0.3482	0.32635	0.38669	0.18273	0.089342	0.32639	0.17359	0.35766	0.32755	0.3259	0.27743	0.38042	0.30185	0.26852	0.23996	0.20254	0.31274	0.32753	0.38093	0.29904	0.34482	0.20784	0.29521	0.25902
1504.2	0.29392	0.39949	0.26162	0.10244	0.11849	0.32869	0.28969	0.40584	0.26936	0.32276	0.3177	0.44008	0.33499	0.31803	0.38239	0.18666	0.097352	0.32985	0.17516	0.31996	0.31332	0.32926	0.29399	0.36626	0.30236	0.24289	0.23388	0.19785	0.3228	0.31397	0.36981	0.29582	0.34192	0.205	0.30642	0.25417
1505.1	0.28244	0.37744	0.27691	0.1233	0.076208	0.30474	0.2715	0.40033	0.29392	0.32661	0.32077	0.42129	0.32861	0.30677	0.36912	0.21652	0.098712	0.33959	0.18608	0.31092	0.32055	0.3144	0.31795	0.36678	0.29973	0.22772	0.23112	0.20695	0.31331	0.29473	0.35826	0.3109	0.34428	0.20254	0.322	0.24643
1505.9	0.28935	0.36318	0.28844	0.14287	0.063842	0.28533	0.28238	0.39955	0.27443	0.30702	0.29573	0.42263	0.28994	0.30914	0.38562	0.21587	0.099717	0.32317	0.19633	0.29331	0.32564	0.27962	0.30043	0.37204	0.29587	0.21582	0.2481	0.20014	0.30923	0.27795	0.34579	0.30142	0.33939	0.19203	0.31205	0.24521
1506.7	0.29733	0.36827	0.29176	0.1614	0.070659	0.26197	0.31484	0.38665	0.26935	0.30248	0.31107	0.42734	0.28044	0.30502	0.38132	0.22232	0.10415	0.31769	0.19641	0.29178	0.33053	0.28537	0.30943	0.36355	0.29754	0.23017	0.22874	0.20273	0.3071	0.29568	0.34484	0.29638	0.34319	0.19416	0.34054	0.22623
1507.6	0.29963	0.37085	0.29672	0.156	0.095381	0.25416	0.30465	0.40655	0.29674	0.32341	0.28522	0.45135	0.27935	0.31305	0.3703	0.23051	0.12441	0.32547	0.19467	0.30657	0.33587	0.28214	0.29672	0.37492	0.30537	0.24152	0.20571	0.19903	0.32714	0.28853	0.33125	0.31991	0.34598	0.20106	0.33592	0.22708
1508.4	0.30874	0.36439	0.301	0.17273	0.090204	0.24721	0.29761	0.43442	0.31425	0.3293	0.26995	0.47173	0.28337	0.30851	0.39719	0.24715	0.12831	0.34149	0.19609	0.33238	0.35729	0.26755	0.30943	0.403	0.28826	0.23593	0.22707	0.21499	0.32548	0.29527	0.3078	0.32792	0.34839	0.21309	0.34475	0.22761
1509.3	0.32963	0.38581	0.27776	0.17047	0.11137	0.28211	0.33541	0.45964	0.29082	0.32621	0.26945	0.47896	0.2953	0.31991	0.39148	0.25286	0.13366	0.35017	0.20954	0.34719	0.35108	0.27227	0.30803	0.39792	0.2867	0.23802	0.21229	0.22639	0.33202	0.31754	0.31056	0.33155	0.33348	0.21251	0.34679	0.23927
1510.1	0.33533	0.38689	0.28606	0.16015	0.12922	0.32492	0.33881	0.46951	0.28829	0.34426	0.28427	0.49347	0.33068	0.30427	0.39473	0.27796	0.13272	0.36692	0.21648	0.37016	0.35195	0.29544	0.32293	0.4021	0.28732	0.24361	0.19897	0.23278	0.32028	0.3543	0.30597	0.32426	0.3349	0.22896	0.34296	0.26289
1511	0.31759	0.38998	0.28565	0.16025	0.12714	0.34796	0.32815	0.47376	0.30835	0.35101	0.30049	0.48003	0.32189	0.2989	0.39411	0.25124	0.15769	0.35608	0.21625	0.36208	0.34428	0.29097	0.33176	0.41734	0.26465	0.23551	0.19225	0.21194	0.31524	0.33294	0.30095	0.32687	0.32868	0.23205	0.3456	0.2756
1511.8	0.30752	0.38278	0.28291	0.16948	0.12252	0.35292	0.34197	0.48333	0.31345	0.35893	0.31198	0.46993	0.31146	0.29815	0.37944	0.27175	0.16971	0.36083	0.22203	0.3734	0.34603	0.28157	0.34212	0.41996	0.26253	0.22975	0.20957	0.21686	0.30719	0.33138	0.27685	0.31857	0.33315	0.23498	0.36641	0.2866
1512.7	0.30384	0.38613	0.27711	0.16231	0.13197	0.36185	0.35628	0.47873	0.32759	0.37467	0.34047	0.47691	0.30579	0.29278	0.36863	0.27557	0.16933	0.35771	0.24151	0.36403	0.34545	0.2887	0.33078	0.43793	0.26933	0.2326	0.16654	0.19606	0.29897	0.32413	0.27737	0.31974	0.32011	0.2359	0.36245	0.31147
1513.5	0.29873	0.394	0.3059	0.1752	0.14321	0.33602	0.33934	0.47117	0.35697	0.37536	0.37565	0.46767	0.3001	0.30692	0.37801	0.2815	0.17237	0.3519	0.23629	0.3637	0.35731	0.2744	0.31205	0.44733	0.27162	0.24591	0.17035	0.18837	0.31634	0.32097	0.2641	0.31336	0.32904	0.24726	0.3742	0.32028
1514.4	0.30904	0.39785	0.32505	0.173	0.13325	0.35034	0.32846	0.46628	0.36886	0.34449	0.3663	0.4864	0.27817	0.34496	0.35946	0.28399	0.17182	0.36884	0.23124	0.35413	0.34755	0.25025	0.31333	0.46713	0.26212	0.26713	0.17727	0.18202	0.31633	0.32232	0.25729	0.32465	0.32529	0.23613	0.38655	0.30827
1515.2	0.32318	0.3992	0.3475	0.1794	0.14094	0.36326	0.34327	0.50304	0.34432	0.35908	0.36475	0.52919	0.29209	0.34841	0.37089	0.30798	0.18333	0.38938	0.24505	0.38268	0.3515	0.26449	0.31417	0.46369	0.2679	0.26445	0.18851	0.19838	0.31739	0.33532	0.26703	0.33532	0.32054	0.24806	0.38206	0.31403
1516.1	0.31981	0.41286	0.34315	0.17931	0.13714	0.36375	0.35081	0.47777	0.3308	0.35804	0.37211	0.5373	0.3159	0.34201	0.3921	0.29186	0.17578	0.38412	0.27155	0.38393	0.34627	0.27682	0.32416	0.46027	0.26173	0.27688	0.1928	0.19535	0.3015	0.33446	0.31611	0.33425	0.31722	0.25452	0.3846	0.31486
1516.9	0.30261	0.41195	0.36116	0.19302	0.15047	0.33203	0.36588	0.44925	0.31954	0.37002	0.36864	0.53675	0.33272	0.36308	0.38905	0.30166	0.1963	0.35432	0.27286	0.38233	0.32904	0.28723	0.32828	0.42437	0.2688	0.29072	0.21744	0.21874	0.29916	0.3232	0.3222	0.33067	0.31733	0.25586	0.39206	0.29912
1517.8	0.29303	0.42008	0.36271	0.19138	0.14797	0.35741	0.38821	0.48484	0.31252	0.37101	0.33371	0.54823	0.33096	0.35564	0.38336	0.30764	0.21556	0.3557	0.29387	0.40916	0.31698	0.29765	0.33633	0.43495	0.25859	0.29923	0.22546	0.22274	0.29471	0.32381	0.34394	0.35757	0.31484	0.27607	0.38725	0.30801
1518.6	0.27007	0.43048	0.34193	0.20172	0.16695	0.31242	0.42436	0.49739	0.34447	0.39429	0.34751	0.54154	0.3489	0.34213	0.39968	0.30651	0.2406	0.33594	0.31488	0.44635	0.32142	0.32181	0.34157	0.42006	0.26538	0.28175	0.22057	0.21978	0.31457	0.32953	0.37328	0.36957	0.33877	0.30104	0.39361	0.33212
1519.5	0.25947	0.42982	0.35361	0.21208	0.17316	0.31013	0.42853	0.50522	0.35299	0.37879	0.3591	0.52032	0.34147	0.35	0.41479	0.33304	0.25736	0.32908	0.32238	0.45669	0.30918	0.30053	0.34508	0.41397	0.2713	0.28704	0.24548	0.22273	0.31854	0.33037	0.37298	0.38096	0.33953	0.32621	0.40776	0.32566
1520.3	0.27588	0.43545	0.37964	0.23338	0.19216	0.33893	0.44434	0.5036	0.39172	0.39657	0.37153	0.52398	0.36124	0.35976	0.42133	0.34902	0.26892	0.34391	0.31137	0.44456	0.3188	0.30756	0.34166	0.40699	0.2921	0.30628	0.2359	0.2436	0.34253	0.35632	0.36764	0.37305	0.35724	0.33602	0.41018	0.3281
1521.1	0.30627	0.45892	0.39604	0.22944	0.1989	0.37848	0.44586	0.54334	0.41662	0.3831	0.38063	0.53101	0.3546	0.36868	0.43461	0.34869	0.27005	0.37022	0.32171	0.46241	0.31922	0.30989	0.363	0.42597	0.29595	0.30301	0.24195	0.24311	0.37707	0.38351	0.39931	0.3954	0.36951	0.3614	0.42833	0.34132
1522	0.31193	0.4447	0.41528	0.2341	0.20079	0.37791	0.46169	0.53759	0.42035	0.39163	0.40645	0.55007	0.37774	0.37971	0.45278	0.34606	0.26147	0.37162	0.33023	0.44437	0.32887	0.31266	0.36742	0.41224	0.30736	0.30742	0.25891	0.24788	0.39765	0.40011	0.42387	0.37387	0.38139	0.37032	0.45595	0.3455
1522.8	0.31223	0.4428	0.42818	0.24762	0.20167	0.41323	0.45983	0.52269	0.40771	0.39583	0.41307	0.55095	0.38519	0.38131	0.44344	0.36206	0.24894	0.39112	0.34126	0.43338	0.32695	0.33066	0.3651	0.39829	0.31707	0.33436	0.27136	0.27513	0.40318	0.39488	0.43235	0.39161	0.3691	0.38327	0.45917	0.32934
1523.7	0.29386	0.44166	0.42156	0.24293	0.22045	0.42653	0.46768	0.48682	0.40552	0.39076	0.4325	0.57869	0.40998	0.38396	0.43288	0.35944	0.24739	0.38698	0.34846	0.42351	0.34135	0.33968	0.36759	0.39519	0.34448	0.34716	0.26536	0.27754	0.42229	0.41824	0.4505	0.38482	0.38182	0.37153	0.46582	0.34533
1524.5	0.2766	0.43499	0.42813	0.24502	0.23004	0.43446	0.48062	0.50058	0.39034	0.39033	0.44359	0.5863	0.40026	0.38851	0.42599	0.37162	0.25809	0.37335	0.36633	0.44097	0.32146	0.33562	0.38723	0.38826	0.34668	0.33907	0.28565	0.28672	0.4399	0.41386	0.45462	0.41413	0.36531	0.39202	0.46433	0.3533
1525.4	0.28871	0.4346	0.43141	0.27497	0.22916	0.43958	0.47806	0.49751	0.38449	0.41566	0.46388	0.6051	0.41952	0.39662	0.42053	0.3982	0.26376	0.37603	0.36587	0.46263	0.3331	0.33651	0.38366	0.37232	0.35595	0.36351	0.2955	0.32037	0.45517	0.43256	0.44613	0.41913	0.38269	0.4083	0.47101	0.36368
1526.2	0.30813	0.43623	0.42977	0.28567	0.26613	0.46222	0.4646	0.50891	0.37666	0.41466	0.4711	0.62614	0.43852	0.39468	0.41222	0.4102	0.2689	0.37603	0.35389	0.48915	0.32524	0.34256	0.40007	0.37963	0.35924	0.36033	0.2994	0.34181	0.46593	0.4331	0.44776	0.44848	0.3771	0.41545	0.45366	0.36962
1527.1	0.31351	0.43584	0.44977	0.28857	0.27601	0.4894	0.45818	0.52003	0.35755	0.42872	0.49253	0.64802	0.44577	0.41013	0.4186	0.40109	0.28052	0.36868	0.35093	0.48969	0.31698	0.33533	0.39174	0.37251	0.36558	0.36065	0.30415	0.34561	0.48619	0.45285	0.44526	0.45686	0.37898	0.42097	0.45847	0.39934
1527.9	0.35885	0.4317	0.47448	0.3045	0.28998	0.505	0.47479	0.54001	0.38051	0.46246	0.48529	0.65817	0.46401	0.42266	0.43517	0.41138	0.28334	0.3807	0.36016	0.49112	0.32458	0.36092	0.38428	0.38119	0.35198	0.37677	0.32205	0.37363	0.50214	0.46015	0.45012	0.48833	0.39377	0.4587	0.46954	0.41607
1528.8	0.36481	0.44664	0.50203	0.32695	0.31087	0.5127	0.46111	0.54847	0.39783	0.46234	0.49171	0.66609	0.4609	0.44882	0.45765	0.41879	0.28778	0.37856	0.35571	0.49565	0.35449	0.37151	0.38575	0.3671	0.37372	0.40173	0.34574	0.39602	0.50672	0.47176	0.45685	0.4938	0.42268	0.47889	0.48385	0.42121
1529.6	0.34335	0.43622	0.51853	0.31973	0.30774	0.52322	0.45908	0.56019	0.39934	0.42951	0.48227	0.67149	0.45051	0.45067	0.46221	0.417	0.2737	0.35888	0.36812	0.49182	0.3542	0.34566	0.38179	0.37942	0.37001	0.40348	0.36799	0.40597	0.5027	0.47093	0.48426	0.51355	0.41714	0.47913	0.49533	0.43096
1530.5	0.33212	0.42479	0.54727	0.33074	0.30105	0.54224	0.4762	0.55301	0.41413	0.44214	0.49539	0.65089	0.44647	0.45378	0.47043	0.4133	0.27853	0.35174	0.38921	0.50365	0.36249	0.3625	0.38068	0.37099	0.37663	0.41686	0.37836	0.41662	0.51936	0.48808	0.49514	0.52703	0.44003	0.48561	0.52234	0.44723
1531.3	0.33383	0.42165	0.51536	0.34931	0.32427	0.57399	0.4863	0.56652	0.44021	0.43393	0.48375	0.66581	0.4612	0.46256	0.46276	0.44589	0.30081	0.34658	0.39146	0.50999	0.37958	0.37506	0.38804	0.37634	0.39261	0.42724	0.38587	0.43817	0.51344	0.50625	0.51223	0.51636	0.47321	0.50492	0.54199	0.45838
1532.1	0.31485	0.44063	0.49568	0.37831	0.33062	0.61478	0.49132	0.55994	0.45303	0.43615	0.49856	0.69333	0.45295	0.48454	0.45816	0.43375	0.30134	0.34877	0.38587	0.50422	0.39627	0.3514	0.3876	0.38418	0.40618	0.45296	0.39175	0.46041	0.54066	0.51445	0.52428	0.51369	0.48243	0.50466	0.5433	0.47519
1533	0.32987	0.43649	0.49999	0.38623	0.34108	0.64796	0.52592	0.55336	0.47602	0.42071	0.52146	0.69456	0.48415	0.47258	0.47333	0.45561	0.31051	0.36745	0.40631	0.52138	0.41467	0.34448	0.39107	0.39113	0.41453	0.44641	0.39046	0.48223	0.56294	0.54816	0.56253	0.51985	0.50354	0.49123	0.55937	0.48243
1533.8	0.3512	0.46854	0.47822	0.43061	0.35999	0.68905	0.53387	0.5657	0.4945	0.43191	0.50986	0.68768	0.49661	0.47928	0.47668	0.46115	0.32294	0.37772	0.39439	0.53613	0.43159	0.3633	0.37392	0.3735	0.43471	0.47703	0.38693	0.49031	0.57986	0.57065	0.55713	0.52707	0.51801	0.49373	0.53288	0.47498
1534.7	0.34941	0.49908	0.45975	0.45443	0.3881	0.72648	0.54498	0.55559	0.49605	0.43878	0.49798	0.6962	0.49438	0.48242	0.48902	0.48226	0.33357	0.38566	0.37381	0.53283	0.44274	0.35747	0.37503	0.36626	0.46004	0.48909	0.41361	0.51172	0.57443	0.58806	0.56253	0.53115	0.52463	0.50504	0.54331	0.48054
1535.5	0.36353	0.48189	0.48362	0.47801	0.43412	0.76222	0.57719	0.54106	0.47021	0.44536	0.4864	0.67619	0.49852	0.47153	0.50584	0.47073	0.3345	0.38931	0.37992	0.52866	0.43334	0.34844	0.37985	0.36422	0.4784	0.50139	0.4251	0.51438	0.59998	0.58079	0.57369	0.54028	0.51434	0.49806	0.53729	0.48833
1536.4	0.36784	0.47625	0.51197	0.47582	0.46686	0.77536	0.57476	0.56376	0.4856	0.42734	0.50545	0.64081	0.49089	0.44617	0.51798	0.47803	0.34137	0.37918	0.3767	0.54874	0.43723	0.34886	0.39683	0.35227	0.49533	0.48887	0.43662	0.52796	0.60037	0.58495	0.57498	0.54039	0.54477	0.49714	0.55721	0.50212
1537.2	0.37042	0.45756	0.49494	0.47025	0.47557	0.78625	0.58639	0.5773	0.47305	0.42815	0.47858	0.64403	0.46611	0.46527	0.49404	0.44924	0.34268	0.36421	0.36214	0.53116	0.42079	0.34822	0.39103	0.37282	0.49301	0.50376	0.44856	0.52891	0.60143	0.57465	0.58248	0.56047	0.55425	0.49256	0.54289	0.5166
1538	0.36623	0.43887	0.4965	0.47668	0.51754	0.79885	0.6208	0.57608	0.48309	0.46051	0.50852	0.64223	0.47005	0.47493	0.51047	0.46116	0.35606	0.37309	0.35927	0.52352	0.42129	0.36154	0.40827	0.39497	0.5157	0.51681	0.47716	0.55695	0.61112	0.5762	0.5969	0.57574	0.56799	0.50101	0.59881	0.54905
1538.9	0.37559	0.4345	0.47738	0.50941	0.54059	0.83152	0.63973	0.58845	0.50132	0.46683	0.48391	0.62085	0.47109	0.48356	0.50795	0.4633	0.3484	0.37964	0.37877	0.51016	0.42395	0.36458	0.40293	0.39276	0.5275	0.54357	0.47188	0.5647	0.63651	0.58203	0.60741	0.58093	0.58314	0.49097	0.60042	0.54902
1539.7	0.36948	0.44244	0.46461	0.52523	0.51636	0.83706	0.64364	0.6159	0.53566	0.47981	0.50274	0.63053	0.45337	0.47856	0.51624	0.4714	0.32672	0.38692	0.37307	0.53912	0.44805	0.35906	0.40955	0.39553	0.53614	0.54598	0.48265	0.5884	0.63396	0.59748	0.61679	0.59832	0.60557	0.50219	0.61928	0.55056
1540.6	0.36857	0.42099	0.42647	0.55225	0.50952	0.85109	0.67059	0.63301	0.51409	0.49801	0.50348	0.63629	0.45095	0.4719	0.49722	0.48758	0.30019	0.38954	0.3769	0.5421	0.44367	0.38013	0.43355	0.40621	0.5515	0.56557	0.48152	0.59247	0.64023	0.61681	0.64272	0.62558	0.59112	0.49585	0.63265	0.54544
1541.4	0.36616	0.42466	0.40926	0.5949	0.53772	0.88181	0.67816	0.64393	0.50186	0.52954	0.49951	0.63759	0.44725	0.43107	0.49798	0.52296	0.29599	0.38179	0.3769	0.54531	0.45431	0.38665	0.44193	0.39886	0.56788	0.56057	0.50198	0.61555	0.66309	0.62739	0.63695	0.63039	0.58576	0.51461	0.64681	0.56221
1542.3	0.38182	0.40272	0.41769	0.58368	0.56387	0.92073	0.69859	0.67288	0.49697	0.49218	0.48358	0.6389	0.43101	0.41164	0.49753	0.51861	0.2918	0.37332	0.38107	0.5525	0.46689	0.38159	0.45554	0.40076	0.56225	0.52888	0.51217	0.6131	0.67928	0.64224	0.63324	0.65977	0.60036	0.50958	0.63523	0.5648
1543.1	0.39332	0.40539	0.42261	0.58991	0.57879	0.90172	0.72776	0.70951	0.4839	0.48406	0.50553	0.67237	0.42715	0.3985	0.48913	0.53961	0.31173	0.36971	0.37224	0.56809	0.46106	0.39157	0.46851	0.42728	0.57785	0.52926	0.53492	0.65934	0.69356	0.64386	0.63093	0.6791	0.59825	0.50494	0.65301	0.58622
1543.9	0.40875	0.4156	0.43225	0.60917	0.60855	0.90194	0.75428	0.70391	0.47676	0.4774	0.48657	0.65104	0.42689	0.39565	0.4787	0.55159	0.309	0.35392	0.36893	0.55835	0.46188	0.39212	0.47063	0.42448	0.58851	0.54101	0.54576	0.69097	0.70826	0.66058	0.62403	0.70094	0.59454	0.49079	0.65471	0.59328
1544.8	0.4184	0.4429	0.44095	0.61516	0.6396	0.90584	0.76699	0.68946	0.47444	0.48696	0.45565	0.64091	0.43472	0.40139	0.49805	0.54919	0.32644	0.35265	0.35194	0.55348	0.46423	0.3884	0.45843	0.41403	0.59097	0.54374	0.58005	0.70407	0.70794	0.6614	0.60886	0.70559	0.59931	0.49223	0.65151	0.59557
1545.6	0.41905	0.45765	0.44944	0.6131	0.63537	0.89618	0.77052	0.70248	0.48116	0.4615	0.44841	0.63133	0.43606	0.41595	0.5121	0.54353	0.31744	0.36035	0.34964	0.54928	0.47858	0.40205	0.45841	0.42074	0.59837	0.56296	0.5862	0.72219	0.70718	0.67487	0.62082	0.70813	0.60831	0.46603	0.65362	0.59599
1546.5	0.39728	0.46963	0.44124	0.61755	0.62681	0.86109	0.78497	0.66619	0.48195	0.51073	0.43061	0.6254	0.43512	0.41542	0.51475	0.54249	0.30468	0.35337	0.36186	0.54907	0.48588	0.41937	0.45666	0.40377	0.60716	0.58381	0.59422	0.74272	0.73633	0.68264	0.63164	0.68423	0.60161	0.4631	0.64949	0.58872
1547.3	0.38262	0.459	0.41259	0.5965	0.6157	0.85059	0.80549	0.64053	0.49151	0.51771	0.42868	0.60886	0.43495	0.41616	0.51495	0.54933	0.28762	0.3498	0.37927	0.51516	0.49512	0.43113	0.47968	0.38546	0.59763	0.60074	0.58315	0.74057	0.75345	0.69919	0.65924	0.67126	0.61024	0.46147	0.64141	0.58523
1548.1	0.38092	0.46873	0.40018	0.57599	0.59361	0.81976	0.80398	0.65211	0.51011	0.50964	0.44654	0.61609	0.42873	0.43285	0.53617	0.55004	0.29791	0.35412	0.36665	0.50948	0.5031	0.43175	0.48121	0.40575	0.59258	0.62697	0.60311	0.74214	0.77272	0.71025	0.65192	0.68916	0.61747	0.46242	0.62198	0.57919
1549	0.39146	0.47041	0.39249	0.55106	0.55082	0.79147	0.81872	0.67521	0.51122	0.47554	0.44437	0.63367	0.42501	0.43801	0.53639	0.56266	0.28717	0.3418	0.37824	0.51438	0.49523	0.41502	0.47169	0.40846	0.58867	0.63626	0.59083	0.76664	0.78147	0.71519	0.66736	0.69447	0.60255	0.42532	0.62207	0.58256
1549.8	0.39144	0.46758	0.37987	0.53291	0.53514	0.76744	0.82572	0.68532	0.53266	0.49905	0.47173	0.63924	0.43158	0.43543	0.53439	0.5703	0.28473	0.34381	0.38499	0.52018	0.5146	0.41418	0.4802	0.41118	0.60242	0.64348	0.60446	0.77544	0.78485	0.71565	0.65729	0.71616	0.60859	0.42649	0.62917	0.5938
1550.7	0.38962	0.46224	0.36326	0.51243	0.52177	0.75048	0.79542	0.72144	0.52362	0.45136	0.49326	0.65126	0.43081	0.4383	0.52342	0.56739	0.29795	0.35534	0.37307	0.51786	0.49928	0.40177	0.48309	0.41686	0.59815	0.65072	0.60414	0.76376	0.77191	0.71225	0.67597	0.72969	0.60781	0.40022	0.62495	0.59874
1551.5	0.40859	0.46343	0.37324	0.5193	0.49435	0.73663	0.78526	0.7366	0.53209	0.44594	0.4942	0.66356	0.42587	0.43574	0.54059	0.5666	0.2923	0.36294	0.35816	0.53933	0.49768	0.40546	0.48034	0.44489	0.62137	0.63104	0.62334	0.78152	0.76735	0.71456	0.68891	0.74657	0.6157	0.40966	0.63265	0.60573
1552.4	0.39943	0.47719	0.39734	0.51576	0.48356	0.72902	0.78528	0.72607	0.50387	0.47209	0.48597	0.67504	0.44851	0.42333	0.54208	0.5735	0.30465	0.37825	0.37563	0.54211	0.49803	0.42075	0.47414	0.44654	0.64487	0.63158	0.62963	0.78186	0.76926	0.722	0.73266	0.73178	0.61535	0.40156	0.65192	0.62419
1553.2	0.40102	0.46633	0.39935	0.51432	0.48427	0.71717	0.79575	0.70344	0.53749	0.50114	0.50114	0.68428	0.45766	0.43085	0.57008	0.58138	0.3172	0.39608	0.38659	0.5438	0.52025	0.45791	0.49335	0.46963	0.65515	0.6305	0.67042	0.77019	0.79075	0.73861	0.7502	0.7197	0.6289	0.42898	0.64678	0.64795
1554.1	0.40304	0.4497	0.39714	0.49519	0.49011	0.69797	0.80115	0.69913	0.52679	0.49488	0.49295	0.68122	0.46187	0.42392	0.57669	0.57851	0.32815	0.39439	0.37571	0.55741	0.48892	0.45822	0.49194	0.45778	0.63693	0.60622	0.67303	0.75461	0.79482	0.75177	0.76776	0.7175	0.62917	0.42603	0.65491	0.62627
1554.9	0.42003	0.46673	0.40388	0.49508	0.46682	0.67766	0.80681	0.69631	0.52543	0.52396	0.47975	0.67482	0.46681	0.41301	0.58331	0.59542	0.32993	0.38842	0.38253	0.53997	0.50131	0.47333	0.49381	0.48587	0.64862	0.61771	0.67873	0.75823	0.79395	0.75371	0.75796	0.71215	0.62663	0.44562	0.65813	0.63193
1555.7	0.40377	0.45085	0.39488	0.45697	0.46449	0.64463	0.77541	0.67725	0.54524	0.53915	0.4869	0.68605	0.47277	0.42664	0.58463	0.59488	0.34901	0.37905	0.39135	0.54281	0.52658	0.47367	0.50569	0.47135	0.62661	0.61691	0.68177	0.72761	0.80019	0.7581	0.73553	0.70283	0.61826	0.44033	0.66817	0.63608
1556.6	0.42466	0.4179	0.3692	0.44282	0.44556	0.58081	0.77675	0.68272	0.57411	0.55377	0.49797	0.68862	0.46246	0.42037	0.58475	0.60452	0.33878	0.35609	0.40603	0.54568	0.53858	0.48624	0.53647	0.47354	0.61221	0.60823	0.6797	0.73976	0.79847	0.7472	0.72483	0.70757	0.61978	0.43269	0.66537	0.63476
1557.4	0.41221	0.41534	0.35763	0.43337	0.42511	0.55825	0.7374	0.68377	0.57672	0.55162	0.5007	0.67917	0.46708	0.40741	0.56674	0.61264	0.33001	0.35893	0.4012	0.53513	0.5266	0.47889	0.53838	0.4683	0.62405	0.5991	0.64457	0.75105	0.7944	0.75038	0.73299	0.71841	0.63179	0.42543	0.6692	0.61004
1558.3	0.41247	0.43012	0.36113	0.41951	0.39572	0.52836	0.71624	0.6872	0.56721	0.56598	0.50373	0.69603	0.47703	0.41793	0.56647	0.6083	0.33331	0.36269	0.41641	0.53474	0.54551	0.48657	0.53989	0.48204	0.63955	0.61089	0.6565	0.74535	0.80497	0.73747	0.73518	0.72571	0.6152	0.41545	0.65944	0.62482
1559.1	0.40987	0.41777	0.34536	0.41373	0.40187	0.51882	0.71425	0.69744	0.57437	0.55373	0.53656	0.70422	0.50479	0.42323	0.55827	0.62892	0.33339	0.35965	0.42328	0.55419	0.55049	0.47625	0.55269	0.46826	0.64946	0.59738	0.64153	0.75229	0.80952	0.73638	0.74956	0.73047	0.62503	0.40275	0.67617	0.61397
1559.9	0.40566	0.44588	0.35571	0.41057	0.40726	0.50025	0.69387	0.72393	0.55218	0.5467	0.55549	0.71103	0.51163	0.42518	0.55864	0.63726	0.32935	0.36594	0.40863	0.547	0.53943	0.48868	0.55118	0.48	0.66328	0.62545	0.63334	0.75575	0.79858	0.72735	0.76348	0.73923	0.62902	0.39994	0.66321	0.61389
1560.8	0.4052	0.47725	0.3529	0.38269	0.43158	0.53255	0.65533	0.73094	0.56077	0.55444	0.54827	0.70414	0.51878	0.43763	0.55596	0.62009	0.34044	0.37923	0.39067	0.54798	0.54252	0.47903	0.54121	0.4895	0.65495	0.62846	0.63052	0.7267	0.78981	0.72219	0.76063	0.74023	0.62818	0.41693	0.66161	0.61536
1561.6	0.40922	0.50059	0.33765	0.38189	0.43852	0.53236	0.64978	0.74741	0.55328	0.5648	0.54302	0.69866	0.51335	0.45156	0.53822	0.62884	0.34741	0.38591	0.39607	0.5697	0.5527	0.4782	0.54777	0.50873	0.64531	0.6403	0.61291	0.71839	0.77759	0.70072	0.75318	0.75299	0.60882	0.4096	0.67442	0.62727
1562.4	0.41513	0.51262	0.32005	0.39204	0.44062	0.52483	0.62413	0.74765	0.57404	0.55347	0.55783	0.68984	0.51509	0.46131	0.53374	0.65431	0.33534	0.3797	0.38697	0.54407	0.54748	0.47116	0.54913	0.51872	0.63989	0.66238	0.57725	0.7162	0.7671	0.69272	0.75241	0.73341	0.61729	0.42224	0.6897	0.62962
1563.3	0.40939	0.5126	0.3441	0.378	0.43326	0.52945	0.62346	0.72664	0.59905	0.58528	0.55568	0.68634	0.51072	0.45242	0.54313	0.64926	0.32616	0.39573	0.39023	0.53058	0.55769	0.48473	0.54768	0.52377	0.64829	0.65754	0.60588	0.71139	0.75361	0.69595	0.75073	0.72351	0.6298	0.43966	0.70065	0.63864
1564.1	0.42654	0.50153	0.3531	0.36969	0.42234	0.52815	0.60271	0.72159	0.6091	0.59859	0.54631	0.66943	0.52207	0.43852	0.54724	0.64615	0.3152	0.38884	0.38766	0.53913	0.57372	0.467	0.54147	0.54847	0.63877	0.63414	0.60105	0.70659	0.73367	0.69143	0.72583	0.72305	0.63305	0.42892	0.69514	0.6393
1565	0.39426	0.49398	0.35742	0.37519	0.40861	0.51103	0.58853	0.70533	0.60901	0.5847	0.53752	0.65952	0.53698	0.43699	0.54464	0.66417	0.31668	0.3739	0.38627	0.51643	0.55055	0.45037	0.54071	0.5353	0.64396	0.62933	0.58802	0.7114	0.73245	0.68386	0.71703	0.6995	0.61919	0.40905	0.69552	0.62322
1565.8	0.39182	0.50753	0.3627	0.35025	0.41126	0.51597	0.57146	0.70947	0.60215	0.58616	0.54628	0.64543	0.55305	0.43821	0.55938	0.65052	0.32826	0.37438	0.37489	0.50763	0.54625	0.47149	0.55169	0.5183	0.65657	0.62987	0.60128	0.71228	0.72563	0.68649	0.70617	0.69065	0.63718	0.42526	0.68778	0.61502
1566.6	0.39107	0.52059	0.37951	0.33392	0.39423	0.52401	0.55757	0.69206	0.58063	0.60878	0.54505	0.63667	0.5749	0.44007	0.56414	0.65551	0.32132	0.37202	0.37553	0.50657	0.52848	0.48878	0.559	0.50517	0.64846	0.62556	0.60943	0.71448	0.7085	0.68933	0.69117	0.67761	0.63423	0.43345	0.66964	0.59794
1567.5	0.39076	0.52963	0.37305	0.33634	0.38206	0.48007	0.5311	0.69002	0.56222	0.62475	0.5494	0.64469	0.57613	0.45494	0.56791	0.65225	0.31945	0.34602	0.36767	0.50244	0.5148	0.47906	0.56632	0.52003	0.62787	0.62056	0.59808	0.6942	0.70708	0.66973	0.68791	0.67087	0.62686	0.42481	0.66477	0.60137
1568.3	0.37741	0.54169	0.34122	0.34684	0.35303	0.4935	0.52817	0.66673	0.56247	0.63292	0.54041	0.64379	0.57682	0.45411	0.54641	0.65669	0.31868	0.34692	0.37752	0.4937	0.48956	0.47537	0.56455	0.50018	0.6177	0.61814	0.58653	0.67961	0.71877	0.67503	0.68396	0.65741	0.62091	0.44238	0.6601	0.60003
1569.2	0.40003	0.55199	0.33738	0.34617	0.35469	0.51853	0.52453	0.66443	0.55285	0.65848	0.58434	0.64849	0.57256	0.45015	0.54898	0.65808	0.31343	0.35912	0.36319	0.48257	0.49735	0.49849	0.57973	0.51779	0.61682	0.59739	0.59533	0.67876	0.71434	0.68891	0.68645	0.67314	0.64843	0.45796	0.68686	0.60777
1570	0.40272	0.51683	0.33967	0.36607	0.35584	0.50286	0.495	0.62847	0.53336	0.67972	0.58681	0.65711	0.5708	0.44201	0.53302	0.65601	0.28482	0.33138	0.35671	0.46662	0.49401	0.48283	0.56495	0.51806	0.58954	0.57085	0.60188	0.667	0.72325	0.68769	0.65791	0.66199	0.64292	0.44483	0.6879	0.60166
1570.8	0.41796	0.49297	0.34574	0.37714	0.37004	0.51716	0.50596	0.62295	0.54494	0.6674	0.57037	0.68589	0.55998	0.43494	0.52788	0.65262	0.30823	0.35581	0.37494	0.47602	0.5269	0.46504	0.57583	0.54362	0.60293	0.55965	0.61604	0.65351	0.72979	0.69769	0.69375	0.67227	0.6747	0.45314	0.71092	0.62719
1571.7	0.40944	0.48847	0.32196	0.37051	0.39755	0.5473	0.49563	0.60121	0.54892	0.63743	0.53474	0.66098	0.54887	0.43249	0.51991	0.65213	0.32464	0.36537	0.36415	0.47002	0.52489	0.46506	0.57173	0.53468	0.59472	0.55938	0.6033	0.65158	0.73914	0.70076	0.6843	0.68653	0.68534	0.46202	0.69174	0.61974
1572.5	0.41608	0.48849	0.33771	0.34828	0.44117	0.5455	0.47587	0.61167	0.53004	0.63036	0.53282	0.63274	0.55047	0.44893	0.51439	0.63245	0.3382	0.37066	0.34871	0.46714	0.53875	0.45181	0.57374	0.52442	0.60075	0.56911	0.599	0.64943	0.73794	0.70506	0.68129	0.70332	0.68591	0.44696	0.69037	0.61948
1573.3	0.3993	0.4546	0.34241	0.35262	0.42778	0.54117	0.46851	0.64077	0.52982	0.61954	0.53482	0.6403	0.547	0.42326	0.50482	0.62718	0.33487	0.38099	0.35297	0.4841	0.55456	0.43794	0.57099	0.52501	0.61447	0.55169	0.60867	0.64881	0.7318	0.70916	0.6691	0.71548	0.68006	0.45059	0.67577	0.63461
1574.2	0.37816	0.44206	0.34572	0.35099	0.43589	0.54956	0.46747	0.64034	0.55305	0.61164	0.53629	0.62691	0.54101	0.41228	0.51647	0.63728	0.36666	0.3933	0.34873	0.48699	0.56354	0.4258	0.57542	0.51976	0.6266	0.54752	0.61569	0.65452	0.73577	0.70775	0.69553	0.70728	0.69235	0.46468	0.67841	0.6412
1575	0.35619	0.46018	0.34411	0.34234	0.42584	0.54128	0.45847	0.63904	0.57318	0.62314	0.53443	0.57856	0.54708	0.40551	0.53018	0.61956	0.35906	0.38216	0.32966	0.47756	0.55967	0.43254	0.55945	0.5134	0.60905	0.54684	0.60052	0.66567	0.74833	0.70449	0.6523	0.71377	0.67482	0.4744	0.66704	0.63566
1575.8	0.35911	0.466	0.36415	0.34516	0.39511	0.53076	0.46622	0.64426	0.562	0.64567	0.53316	0.60686	0.56624	0.38911	0.54452	0.61722	0.36265	0.38592	0.35716	0.47433	0.54748	0.44574	0.54785	0.52174	0.6112	0.54804	0.60139	0.69102	0.73165	0.71533	0.66954	0.71229	0.66235	0.49074	0.67672	0.65424
1576.7	0.35086	0.46503	0.33553	0.34643	0.3585	0.53917	0.47933	0.62144	0.57991	0.67054	0.54222	0.62847	0.5563	0.37148	0.53992	0.61412	0.37328	0.38952	0.36315	0.47488	0.54537	0.47012	0.54539	0.53394	0.59293	0.53185	0.58461	0.69542	0.71885	0.71862	0.67598	0.72382	0.67449	0.51242	0.68565	0.64771
1577.5	0.36842	0.49698	0.3288	0.34616	0.37226	0.51113	0.48278	0.58624	0.56171	0.66504	0.49618	0.61737	0.56312	0.41507	0.53718	0.63082	0.3915	0.3797	0.37684	0.45738	0.54072	0.47693	0.52905	0.53579	0.55768	0.55723	0.56887	0.69807	0.72777	0.69743	0.69484	0.70911	0.67556	0.51766	0.6787	0.65024
1578.4	0.38175	0.48975	0.32326	0.33184	0.34564	0.49865	0.50032	0.61455	0.56554	0.65521	0.49999	0.62699	0.58681	0.4174	0.51223	0.63179	0.4092	0.38101	0.39838	0.46415	0.55559	0.47754	0.53511	0.55143	0.53502	0.54943	0.53958	0.71447	0.71905	0.71644	0.70818	0.74438	0.67342	0.52403	0.67329	0.6586
1579.2	0.38091	0.46644	0.33208	0.31363	0.35712	0.50171	0.49681	0.62251	0.52648	0.6457	0.5055	0.6327	0.57499	0.41848	0.49567	0.63066	0.42531	0.37769	0.40776	0.4846	0.54927	0.47796	0.53771	0.53754	0.5245	0.51379	0.5559	0.71843	0.71012	0.71321	0.71924	0.75024	0.6588	0.50498	0.67508	0.65448
1580	0.39399	0.46474	0.33245	0.31366	0.36886	0.51609	0.48583	0.61986	0.51511	0.6284	0.4999	0.60655	0.56831	0.42944	0.46731	0.61956	0.45891	0.39643	0.38579	0.5097	0.5629	0.4606	0.54554	0.52368	0.52793	0.50439	0.56032	0.70864	0.73624	0.72385	0.69811	0.75883	0.64137	0.47645	0.66799	0.64338
1580.9	0.38532	0.44772	0.3533	0.32594	0.37525	0.48836	0.50372	0.62461	0.46987	0.58767	0.48152	0.60867	0.55943	0.44293	0.47301	0.62672	0.45691	0.37774	0.39904	0.49341	0.56541	0.44777	0.54883	0.51865	0.54671	0.49176	0.56433	0.71193	0.74989	0.71715	0.71997	0.7458	0.61792	0.45161	0.66869	0.66082
1581.7	0.36982	0.43824	0.35229	0.32678	0.36553	0.50811	0.50201	0.63824	0.46249	0.56115	0.48097	0.59876	0.55893	0.43025	0.47914	0.62871	0.46375	0.37879	0.39779	0.51041	0.56557	0.45017	0.53737	0.50213	0.5569	0.47961	0.55807	0.71085	0.76116	0.70432	0.72183	0.76256	0.5995	0.44802	0.65727	0.6398
1582.5	0.36002	0.46695	0.36636	0.32217	0.38548	0.52364	0.49234	0.63446	0.45372	0.56128	0.44706	0.58133	0.55703	0.44735	0.48447	0.62362	0.48034	0.38057	0.39523	0.51136	0.57476	0.44939	0.52833	0.49355	0.56136	0.49558	0.57073	0.68795	0.78168	0.69741	0.70807	0.74364	0.58958	0.44557	0.66916	0.63932
1583.4	0.36175	0.47004	0.3621	0.32278	0.36607	0.53465	0.48587	0.62628	0.4588	0.54031	0.42625	0.58881	0.55872	0.44687	0.47822	0.61854	0.49012	0.38794	0.39352	0.48988	0.58398	0.45399	0.52973	0.4938	0.56346	0.51504	0.54498	0.68731	0.77919	0.70235	0.72052	0.72997	0.59681	0.45651	0.65192	0.63697
1584.2	0.35838	0.48043	0.35362	0.32497	0.34769	0.53097	0.4724	0.62757	0.46786	0.55439	0.45167	0.60945	0.56037	0.46863	0.47912	0.61252	0.4904	0.36505	0.39282	0.50189	0.60071	0.47512	0.53179	0.49609	0.54758	0.53126	0.52684	0.67487	0.76314	0.68625	0.71619	0.72279	0.60626	0.47059	0.65646	0.64589
1585	0.37187	0.48328	0.39666	0.32457	0.35386	0.55387	0.45703	0.64366	0.50038	0.55518	0.4493	0.59095	0.57499	0.46211	0.49064	0.61784	0.51194	0.37945	0.38715	0.52761	0.62519	0.48641	0.52629	0.49527	0.5308	0.52104	0.53911	0.67793	0.77677	0.6818	0.69003	0.73368	0.62903	0.49405	0.64077	0.62493
1585.9	0.38273	0.48262	0.40492	0.32211	0.3603	0.53438	0.46545	0.62462	0.50524	0.58436	0.45613	0.5873	0.57626	0.47009	0.46632	0.61205	0.52919	0.37525	0.39801	0.51964	0.6454	0.49365	0.52451	0.49719	0.52334	0.52059	0.54091	0.67531	0.78568	0.70958	0.69674	0.70572	0.64074	0.49631	0.6497	0.62449
1586.7	0.39217	0.47694	0.41461	0.31757	0.36675	0.51942	0.47051	0.60619	0.48783	0.55915	0.47302	0.59626	0.55845	0.45712	0.48483	0.60474	0.53263	0.37716	0.39955	0.51722	0.65343	0.48805	0.51666	0.49846	0.51844	0.49624	0.54642	0.6585	0.78059	0.69044	0.71219	0.6977	0.6299	0.50043	0.63348	0.62183
1587.6	0.40217	0.48157	0.42855	0.33519	0.39928	0.52142	0.46326	0.62412	0.49387	0.58115	0.47796	0.58957	0.57538	0.4641	0.48603	0.61012	0.55859	0.37857	0.39861	0.55734	0.69063	0.49598	0.52709	0.5133	0.5302	0.49002	0.55338	0.65957	0.794	0.67741	0.70076	0.71005	0.62451	0.52729	0.65476	0.62397
1588.4	0.40525	0.45832	0.45097	0.3411	0.40523	0.52541	0.47761	0.63262	0.49994	0.56786	0.46289	0.55633	0.58662	0.45098	0.4734	0.62167	0.5531	0.40508	0.40837	0.56754	0.73406	0.50158	0.53319	0.52343	0.54375	0.46989	0.5433	0.66741	0.80246	0.66867	0.71231	0.70244	0.63365	0.53148	0.64879	0.60801
1589.2	0.39868	0.46497	0.43767	0.35823	0.42653	0.52007	0.48353	0.62254	0.49304	0.60439	0.48154	0.5729	0.58791	0.44962	0.45224	0.62421	0.57787	0.41335	0.41514	0.59604	0.75051	0.52049	0.53302	0.53405	0.55662	0.48298	0.53609	0.67632	0.79199	0.66544	0.7257	0.70617	0.62769	0.53333	0.67502	0.60675
1590.1	0.38692	0.47313	0.43732	0.36027	0.41639	0.53962	0.47688	0.64468	0.49972	0.58393	0.48657	0.58193	0.58162	0.44158	0.4572	0.60526	0.58432	0.43024	0.42344	0.63053	0.782	0.53493	0.55328	0.53771	0.56406	0.48703	0.51596	0.65796	0.77872	0.65323	0.73128	0.72207	0.61167	0.53833	0.69749	0.60157
1590.9	0.38994	0.47778	0.45463	0.35972	0.39502	0.56142	0.4601	0.64675	0.50501	0.59128	0.47325	0.58958	0.57614	0.44237	0.44118	0.59516	0.56111	0.44896	0.42608	0.64962	0.81242	0.56203	0.55185	0.55245	0.58183	0.49457	0.49787	0.66248	0.75725	0.65079	0.71111	0.7264	0.62468	0.52615	0.69024	0.60647
1591.7	0.37724	0.46837	0.46349	0.36596	0.38107	0.55103	0.45936	0.60898	0.51739	0.57782	0.46387	0.57572	0.55552	0.42307	0.43397	0.58586	0.56206	0.45337	0.43042	0.65443	0.83195	0.5808	0.5322	0.5573	0.57659	0.50515	0.50199	0.65304	0.76332	0.64021	0.69946	0.70891	0.6224	0.51548	0.67413	0.60969
1592.6	0.37078	0.48936	0.45967	0.35504	0.40317	0.53611	0.45285	0.60846	0.54447	0.55802	0.46955	0.59181	0.53708	0.41993	0.4331	0.58752	0.57528	0.44957	0.43261	0.67096	0.84765	0.58201	0.54212	0.57483	0.5639	0.52063	0.4905	0.64053	0.74186	0.62411	0.69172	0.71198	0.61691	0.5226	0.66807	0.62026
1593.4	0.3658	0.50659	0.47728	0.32825	0.38105	0.53165	0.4614	0.60737	0.53092	0.52812	0.45632	0.57603	0.52883	0.41116	0.44306	0.5792	0.56243	0.46102	0.45967	0.65468	0.86936	0.5871	0.54488	0.60997	0.56278	0.51755	0.48558	0.62626	0.72575	0.62229	0.71017	0.69089	0.59793	0.53597	0.65179	0.624
1594.2	0.37385	0.49595	0.50101	0.3236	0.40036	0.54756	0.45425	0.6007	0.54648	0.51013	0.45232	0.56923	0.51145	0.39194	0.44837	0.57783	0.54784	0.46857	0.46842	0.68074	0.8894	0.58965	0.54877	0.63704	0.55422	0.49824	0.49341	0.63577	0.73051	0.6321	0.69324	0.70613	0.60981	0.52523	0.62855	0.6269
1595.1	0.37675	0.52675	0.49326	0.35985	0.41686	0.5451	0.45539	0.60262	0.54372	0.52574	0.45114	0.55463	0.5203	0.39036	0.44005	0.59472	0.55883	0.47275	0.47084	0.69405	0.88011	0.61474	0.55312	0.66122	0.55202	0.51819	0.47578	0.62738	0.7157	0.6311	0.68022	0.70918	0.60478	0.54858	0.63031	0.61665
1595.9	0.38961	0.55531	0.48835	0.39377	0.42724	0.52879	0.45899	0.65005	0.55058	0.5162	0.47531	0.59345	0.52196	0.40453	0.44888	0.61143	0.55564	0.47605	0.49347	0.72986	0.88948	0.62333	0.56704	0.69015	0.55969	0.53188	0.44787	0.63555	0.70731	0.62701	0.70121	0.72922	0.60299	0.5423	0.62582	0.61067
1596.7	0.39894	0.55398	0.50298	0.42797	0.44376	0.53511	0.46531	0.65233	0.52387	0.51914	0.48533	0.59735	0.52134	0.40993	0.45672	0.61703	0.57139	0.48531	0.51681	0.734	0.88688	0.65683	0.55472	0.7038	0.5837	0.54397	0.46332	0.63826	0.72818	0.64192	0.72819	0.73268	0.61109	0.55236	0.63727	0.61514
1597.6	0.4234	0.53532	0.50587	0.47104	0.45416	0.55726	0.44744	0.6573	0.55366	0.51835	0.4862	0.60742	0.52422	0.40802	0.45339	0.60423	0.57476	0.5041	0.49812	0.758	0.90832	0.67214	0.56653	0.70192	0.58413	0.53982	0.48063	0.64227	0.74259	0.63376	0.69771	0.74684	0.62063	0.55259	0.63208	0.62133
1598.4	0.4247	0.54681	0.49985	0.46779	0.46584	0.54917	0.43738	0.66642	0.52503	0.5147	0.49822	0.62031	0.53794	0.42019	0.43969	0.5732	0.60731	0.52488	0.49529	0.7677	0.89248	0.67866	0.56316	0.72443	0.57257	0.56634	0.47327	0.63774	0.74773	0.63334	0.67894	0.73263	0.61022	0.56583	0.61933	0.61983
1599.2	0.452	0.5337	0.51619	0.46559	0.47983	0.5702	0.45183	0.6803	0.54725	0.50587	0.53533	0.63714	0.54177	0.41414	0.45823	0.55813	0.63703	0.5629	0.5257	0.78536	0.91352	0.68822	0.59651	0.75081	0.56957	0.57314	0.50947	0.65546	0.78126	0.66067	0.70017	0.74297	0.62503	0.58369	0.61757	0.62824
1600.1	0.45795	0.53214	0.51867	0.42879	0.48667	0.60904	0.47023	0.66735	0.53308	0.53182	0.54549	0.61653	0.54424	0.40583	0.43665	0.54232	0.64286	0.59666	0.54763	0.77709	0.8894	0.70468	0.62231	0.7601	0.56259	0.55419	0.51405	0.63891	0.76983	0.69005	0.69245	0.73044	0.64107	0.59301	0.63572	0.62318
1600.9	0.4712	0.54416	0.52894	0.42585	0.46464	0.63489	0.48091	0.68454	0.55395	0.52394	0.55121	0.60236	0.55438	0.39797	0.45486	0.52806	0.63668	0.60715	0.55824	0.7739	0.88157	0.70507	0.62835	0.77709	0.55023	0.55406	0.53526	0.65267	0.76784	0.69982	0.66978	0.72901	0.66015	0.57819	0.62852	0.62461
1601.7	0.46167	0.55719	0.52112	0.40496	0.46561	0.62852	0.50036	0.70856	0.54746	0.50856	0.56922	0.59745	0.55807	0.41278	0.46188	0.53033	0.63324	0.60317	0.57621	0.79454	0.83863	0.69669	0.64898	0.7975	0.55778	0.57253	0.53204	0.65965	0.75552	0.70061	0.68389	0.73408	0.67239	0.56287	0.64253	0.63118
1602.6	0.47917	0.55164	0.53308	0.4156	0.45434	0.64252	0.53006	0.70958	0.56812	0.54417	0.57781	0.60936	0.57424	0.41694	0.48893	0.53514	0.62607	0.60121	0.58821	0.79761	0.82938	0.72288	0.65206	0.81684	0.57917	0.57617	0.54855	0.6496	0.74686	0.68977	0.70606	0.74335	0.67559	0.56902	0.6668	0.63879
1603.4	0.47515	0.55514	0.54083	0.44058	0.44205	0.64861	0.53073	0.72364	0.57271	0.54277	0.55331	0.62549	0.58648	0.43078	0.49318	0.54707	0.62795	0.59749	0.58605	0.80403	0.82123	0.70343	0.65083	0.8254	0.58725	0.57355	0.54966	0.65591	0.74852	0.67587	0.69813	0.73225	0.68366	0.53697	0.6856	0.64898
1604.2	0.49356	0.55212	0.5566	0.47833	0.44842	0.63604	0.51521	0.71763	0.59681	0.54546	0.5589	0.63912	0.58386	0.42473	0.526	0.54712	0.63615	0.58949	0.56289	0.78756	0.8103	0.7005	0.65221	0.84323	0.58454	0.56909	0.57335	0.66894	0.75638	0.67399	0.70788	0.75849	0.68245	0.52215	0.67828	0.65985
1605.1	0.4963	0.55915	0.54606	0.48668	0.47961	0.65599	0.50678	0.71108	0.58425	0.54008	0.57429	0.64384	0.58352	0.42502	0.51116	0.53395	0.63308	0.60538	0.54862	0.80242	0.78399	0.70383	0.65669	0.83969	0.57124	0.5642	0.55228	0.68089	0.7593	0.68089	0.69718	0.76878	0.66556	0.52386	0.67517	0.64254
1605.9	0.53183	0.57147	0.55552	0.49922	0.50978	0.68698	0.50496	0.70574	0.59543	0.55646	0.59472	0.66984	0.60783	0.43686	0.51287	0.53808	0.65344	0.62954	0.55239	0.80212	0.78772	0.72628	0.65945	0.84093	0.56866	0.56768	0.54868	0.66008	0.78178	0.7088	0.69569	0.77465	0.66885	0.54154	0.69082	0.64764
1606.7	0.53552	0.57249	0.55913	0.52739	0.52308	0.68998	0.4724	0.70221	0.5818	0.53697	0.59653	0.6486	0.6044	0.4391	0.50749	0.56374	0.6366	0.63959	0.55468	0.79348	0.76338	0.6977	0.6605	0.82302	0.56161	0.57327	0.55985	0.67219	0.75993	0.70833	0.67602	0.76811	0.67033	0.51826	0.67827	0.64196
1607.6	0.55339	0.56875	0.54537	0.52305	0.53717	0.68649	0.48135	0.6934	0.58798	0.55777	0.61815	0.64893	0.59742	0.43929	0.49684	0.5493	0.61892	0.63086	0.54966	0.79283	0.73588	0.71592	0.64508	0.81398	0.55782	0.56611	0.55872	0.66312	0.7555	0.71949	0.68441	0.76429	0.67386	0.51188	0.68336	0.63083
1608.4	0.55551	0.56803	0.53562	0.5307	0.5413	0.69658	0.49715	0.70944	0.57103	0.53867	0.6078	0.6465	0.60276	0.46194	0.48665	0.53739	0.60038	0.63562	0.55085	0.80873	0.72342	0.70972	0.63296	0.80768	0.54679	0.57407	0.55409	0.67979	0.76375	0.71269	0.66223	0.73611	0.65605	0.50244	0.69528	0.63373
1609.2	0.5466	0.54798	0.55059	0.51311	0.53546	0.67784	0.49578	0.72049	0.56485	0.54421	0.60666	0.65722	0.61676	0.45234	0.49646	0.54316	0.60258	0.63002	0.55857	0.78215	0.71975	0.70955	0.63844	0.80616	0.55304	0.55534	0.56979	0.65889	0.77132	0.69812	0.67935	0.7268	0.64671	0.48369	0.71213	0.65047
1610.1	0.52619	0.53572	0.551	0.5221	0.53218	0.65176	0.50442	0.70765	0.57987	0.53415	0.59192	0.64869	0.59437	0.43587	0.4894	0.54281	0.5951	0.60528	0.55898	0.76663	0.70646	0.69932	0.6129	0.80265	0.52749	0.53082	0.57933	0.67593	0.74898	0.66804	0.69142	0.70509	0.63658	0.46097	0.70856	0.64671
1610.9	0.53324	0.5393	0.55662	0.53268	0.53352	0.6387	0.51675	0.70904	0.59184	0.53892	0.5867	0.67627	0.58676	0.43705	0.49768	0.52886	0.59939	0.57917	0.54258	0.74808	0.71488	0.70651	0.62194	0.81657	0.52808	0.5154	0.57349	0.68446	0.76171	0.68448	0.70096	0.71949	0.6533	0.45808	0.7073	0.67152
1611.7	0.51371	0.54289	0.56508	0.51932	0.53359	0.62083	0.4945	0.69746	0.59621	0.50609	0.57149	0.63759	0.5815	0.42338	0.50538	0.50726	0.59202	0.55363	0.52904	0.72119	0.70937	0.70493	0.61341	0.79399	0.52134	0.50462	0.57523	0.66175	0.75526	0.66438	0.67763	0.70824	0.65712	0.44974	0.69526	0.6618
1612.5	0.50602	0.55453	0.56016	0.49791	0.5513	0.62332	0.47666	0.67884	0.58538	0.49299	0.56439	0.62831	0.58249	0.40389	0.52312	0.49758	0.60341	0.54443	0.52053	0.70932	0.70455	0.69051	0.60165	0.76987	0.5306	0.50664	0.58765	0.64817	0.74944	0.66181	0.67292	0.70035	0.67427	0.44456	0.6753	0.65687
1613.4	0.51827	0.56291	0.5602	0.49293	0.54449	0.61932	0.47489	0.64549	0.59718	0.5141	0.53425	0.62579	0.56554	0.41379	0.52459	0.48661	0.58393	0.51773	0.50657	0.71426	0.7122	0.67421	0.58387	0.75303	0.51288	0.51798	0.57687	0.64485	0.74061	0.66986	0.65581	0.68447	0.68783	0.44146	0.65991	0.64941
1614.2	0.51951	0.57532	0.52971	0.50151	0.53641	0.62974	0.45356	0.63848	0.56412	0.52917	0.53087	0.60344	0.56184	0.40927	0.52265	0.48103	0.57439	0.49986	0.48696	0.7102	0.70682	0.6811	0.59695	0.72001	0.53038	0.52725	0.56487	0.63517	0.77176	0.67464	0.64238	0.68243	0.69194	0.44153	0.65117	0.63512
1615	0.51239	0.56714	0.51546	0.48797	0.51095	0.65571	0.45482	0.63977	0.54578	0.52258	0.51555	0.60153	0.55193	0.39787	0.51932	0.48546	0.56364	0.51284	0.46954	0.71808	0.68452	0.6878	0.57661	0.67912	0.52125	0.49985	0.56025	0.63702	0.78246	0.65451	0.62779	0.66336	0.67893	0.44932	0.65474	0.61536
1615.9	0.52956	0.56425	0.50382	0.47055	0.52282	0.6537	0.48207	0.63785	0.52607	0.55945	0.50751	0.64077	0.55144	0.41607	0.52215	0.48646	0.56013	0.50884	0.46418	0.70991	0.67511	0.68745	0.55783	0.66378	0.51234	0.50613	0.56076	0.6563	0.78109	0.64926	0.65343	0.66674	0.65506	0.46174	0.65341	0.6344
1616.7	0.53208	0.56966	0.47647	0.47451	0.51222	0.64125	0.47887	0.63805	0.52674	0.56889	0.51261	0.63642	0.54083	0.4186	0.49099	0.49749	0.53169	0.48914	0.44217	0.69895	0.68055	0.70238	0.55691	0.66001	0.50237	0.5027	0.54527	0.64785	0.77563	0.64605	0.65747	0.68041	0.64513	0.45849	0.67105	0.63894
1617.5	0.51628	0.57131	0.45407	0.48213	0.50903	0.62994	0.46992	0.64597	0.48621	0.5581	0.52721	0.62064	0.53648	0.42012	0.48984	0.50297	0.52434	0.4761	0.42536	0.6889	0.64871	0.68902	0.55318	0.64567	0.50308	0.49278	0.55995	0.65377	0.77574	0.62813	0.64748	0.67682	0.62049	0.45327	0.67678	0.6363
1618.4	0.51834	0.55388	0.46274	0.46243	0.48258	0.611	0.45473	0.65748	0.46861	0.53926	0.53267	0.63369	0.53099	0.44118	0.50117	0.49485	0.4978	0.47224	0.41093	0.68485	0.63748	0.66733	0.53863	0.64245	0.49017	0.48264	0.55595	0.64547	0.73754	0.62081	0.62416	0.67343	0.60778	0.42943	0.67325	0.63623
1619.2	0.51944	0.57189	0.43827	0.44979	0.49475	0.57935	0.44566	0.65752	0.47475	0.52365	0.51396	0.60791	0.5553	0.44174	0.49073	0.48733	0.49093	0.4516	0.41972	0.68282	0.646	0.65919	0.52977	0.62664	0.47717	0.50597	0.55954	0.63824	0.72986	0.61307	0.61234	0.67129	0.60254	0.40199	0.65971	0.63515
1620	0.49727	0.5688	0.42608	0.44811	0.4829	0.5658	0.40519	0.64934	0.4691	0.4754	0.50004	0.58833	0.55173	0.44153	0.49157	0.5006	0.47819	0.42528	0.39569	0.67624	0.64172	0.64938	0.52834	0.59782	0.46128	0.49357	0.57342	0.64888	0.71982	0.61493	0.57778	0.67313	0.58868	0.39037	0.64225	0.61649
1620.8	0.49023	0.56673	0.43718	0.42146	0.45853	0.56356	0.41008	0.63292	0.46066	0.4518	0.4984	0.59618	0.55699	0.45372	0.50367	0.48585	0.46496	0.42015	0.39838	0.64964	0.62032	0.64281	0.53107	0.57085	0.46025	0.49094	0.57065	0.63984	0.70436	0.61003	0.57124	0.66023	0.57261	0.3885	0.64163	0.59988
1621.7	0.48202	0.57849	0.41445	0.44351	0.43238	0.57037	0.4005	0.60917	0.46045	0.42217	0.46869	0.59792	0.55929	0.44457	0.48605	0.4913	0.44981	0.42617	0.37692	0.62111	0.61459	0.63713	0.51906	0.55679	0.46621	0.48299	0.55534	0.63929	0.68802	0.62511	0.56057	0.65761	0.56644	0.37295	0.62325	0.58772
1622.5	0.47188	0.57418	0.40774	0.43799	0.44433	0.54666	0.3864	0.57306	0.46593	0.41864	0.45741	0.59606	0.5662	0.4229	0.48337	0.47931	0.44426	0.40752	0.35817	0.58955	0.59647	0.63514	0.50948	0.53692	0.45661	0.47112	0.57824	0.63935	0.6964	0.6261	0.54462	0.65162	0.5609	0.39077	0.61624	0.58753
1623.3	0.45945	0.57089	0.41282	0.43172	0.43329	0.55491	0.38838	0.56183	0.46893	0.42184	0.45593	0.6074	0.54919	0.42309	0.48401	0.47197	0.41702	0.39414	0.34047	0.57348	0.58913	0.62376	0.51734	0.53495	0.45851	0.4702	0.56706	0.63853	0.68498	0.64444	0.55028	0.64204	0.5548	0.40062	0.61402	0.58447
1624.1	0.45439	0.57113	0.40452	0.43379	0.42174	0.53716	0.37394	0.53084	0.46039	0.41206	0.47036	0.60562	0.5469	0.42249	0.47858	0.45218	0.39666	0.39423	0.33314	0.5592	0.58073	0.59311	0.53455	0.53664	0.46448	0.48206	0.54518	0.60864	0.69375	0.64215	0.55226	0.63012	0.54709	0.38654	0.62505	0.58243
1625	0.43664	0.55052	0.39578	0.43225	0.41199	0.51122	0.34795	0.52856	0.43411	0.41421	0.44085	0.60473	0.53953	0.43116	0.46138	0.44701	0.38805	0.37646	0.29932	0.55313	0.55865	0.56506	0.51119	0.53454	0.45336	0.46979	0.5311	0.60512	0.70637	0.63535	0.52183	0.60748	0.52913	0.3663	0.58879	0.5698
1625.8	0.4323	0.54375	0.40917	0.39793	0.42014	0.49546	0.33124	0.52514	0.43413	0.42683	0.44563	0.62736	0.53082	0.44701	0.4795	0.42287	0.36872	0.35301	0.29975	0.53852	0.55312	0.56815	0.51264	0.53161	0.4513	0.47381	0.539	0.58934	0.6938	0.62283	0.52772	0.59762	0.5116	0.38382	0.59324	0.56008
1626.6	0.41815	0.53499	0.40003	0.39748	0.42576	0.47463	0.33353	0.52741	0.43338	0.41607	0.43768	0.64642	0.52216	0.45558	0.46915	0.42508	0.36027	0.34737	0.2964	0.52244	0.56028	0.549	0.51262	0.52221	0.45867	0.48042	0.52308	0.6017	0.69434	0.62154	0.55638	0.58629	0.49775	0.36354	0.57333	0.55467
1627.5	0.41119	0.52473	0.41207	0.38169	0.42064	0.43486	0.29954	0.50106	0.42588	0.41289	0.43059	0.6532	0.49524	0.44366	0.47332	0.41579	0.35942	0.34052	0.27672	0.49076	0.54368	0.53008	0.48222	0.51128	0.44712	0.45848	0.53118	0.59306	0.69871	0.59757	0.53791	0.55728	0.47564	0.34862	0.57273	0.54225
1628.3	0.3996	0.51347	0.39146	0.39092	0.39201	0.43721	0.33686	0.517	0.41674	0.40022	0.44166	0.65359	0.48873	0.4429	0.46878	0.42459	0.34065	0.33391	0.28028	0.47874	0.52734	0.53285	0.46924	0.49364	0.43868	0.46976	0.51997	0.623	0.68779	0.60072	0.54104	0.53267	0.46101	0.33559	0.57953	0.53155
1629.1	0.39326	0.51304	0.377	0.3921	0.38257	0.44438	0.32968	0.52001	0.41697	0.38501	0.44749	0.66604	0.49272	0.42857	0.4745	0.4315	0.33256	0.35297	0.27287	0.46435	0.53696	0.52581	0.4676	0.4808	0.43634	0.47411	0.52889	0.61909	0.66761	0.60427	0.54004	0.53049	0.4581	0.33873	0.5875	0.53299
1630	0.39033	0.5091	0.37315	0.39749	0.37979	0.42811	0.32284	0.5343	0.42771	0.35829	0.44782	0.65983	0.49719	0.41599	0.46968	0.44749	0.33301	0.35635	0.25551	0.47074	0.54429	0.49738	0.45603	0.47414	0.42972	0.47664	0.52323	0.63239	0.67042	0.60761	0.50733	0.54028	0.4637	0.29676	0.57962	0.52933
1630.8	0.39525	0.52452	0.38061	0.38388	0.36091	0.43755	0.32165	0.54332	0.42352	0.33886	0.45209	0.6528	0.49291	0.40597	0.47307	0.43298	0.32057	0.35601	0.25302	0.4774	0.53879	0.4857	0.45273	0.49347	0.44121	0.48777	0.52824	0.61422	0.65771	0.59828	0.46197	0.541	0.45602	0.28429	0.5831	0.52139
1631.6	0.38794	0.53342	0.37541	0.39061	0.35456	0.45916	0.31981	0.5462	0.38495	0.33367	0.46392	0.62429	0.50106	0.42388	0.46674	0.43425	0.31665	0.34838	0.24458	0.48499	0.53761	0.49057	0.48489	0.49008	0.45153	0.51472	0.52523	0.61892	0.64626	0.60383	0.45661	0.55073	0.45843	0.29094	0.57431	0.50048
1632.4	0.36586	0.52852	0.37683	0.37706	0.37277	0.45166	0.28898	0.55238	0.36054	0.33405	0.41875	0.62099	0.492	0.40685	0.44028	0.42596	0.32989	0.34708	0.24035	0.48361	0.54911	0.46482	0.46843	0.47999	0.45579	0.49271	0.51462	0.60766	0.64533	0.59365	0.44091	0.54741	0.45241	0.28136	0.53961	0.48522
1633.3	0.36034	0.54021	0.36864	0.37969	0.38358	0.44447	0.28709	0.55539	0.37602	0.32988	0.39982	0.58168	0.48718	0.41798	0.43368	0.40543	0.31786	0.31756	0.2502	0.49927	0.55254	0.45135	0.44836	0.45758	0.46467	0.5102	0.4993	0.60422	0.63514	0.57001	0.44453	0.55081	0.43999	0.26913	0.52143	0.46008
1634.1	0.33749	0.51323	0.36754	0.38389	0.38109	0.43869	0.27994	0.52949	0.34382	0.34516	0.38844	0.57903	0.45859	0.41596	0.43018	0.38993	0.30948	0.3137	0.25324	0.48655	0.54463	0.46922	0.46219	0.42958	0.46169	0.4901	0.49464	0.58764	0.61974	0.54837	0.45066	0.53149	0.41025	0.29521	0.5097	0.45749
1634.9	0.32413	0.47597	0.34671	0.40661	0.37862	0.43744	0.26464	0.50956	0.32495	0.35702	0.36654	0.55155	0.45763	0.40162	0.42533	0.40671	0.31539	0.30131	0.24565	0.47522	0.5492	0.46118	0.46152	0.38563	0.43662	0.46863	0.48627	0.57756	0.61658	0.54489	0.46415	0.53083	0.40895	0.28621	0.49534	0.44636
1635.7	0.31321	0.45103	0.31699	0.39316	0.3915	0.40058	0.27705	0.5148	0.34623	0.34754	0.36224	0.5627	0.46019	0.38924	0.41197	0.39724	0.32677	0.28899	0.2538	0.48245	0.54459	0.45319	0.44569	0.37649	0.43388	0.45555	0.48324	0.56199	0.62157	0.51833	0.46087	0.53498	0.40063	0.26484	0.48763	0.45644
1636.6	0.32392	0.4442	0.31199	0.39954	0.40236	0.3954	0.27771	0.48409	0.34753	0.33438	0.39533	0.57673	0.45493	0.39601	0.42133	0.40395	0.32584	0.28534	0.23731	0.47721	0.52677	0.44633	0.45556	0.40129	0.43576	0.45876	0.48844	0.5562	0.6274	0.50054	0.42956	0.54037	0.39418	0.26188	0.48301	0.46092
1637.4	0.31094	0.40874	0.33007	0.40516	0.39097	0.3809	0.28643	0.45932	0.33505	0.34935	0.38725	0.58798	0.43252	0.3653	0.43156	0.41664	0.32316	0.28713	0.23938	0.46783	0.5154	0.42942	0.46676	0.39297	0.42758	0.42414	0.51703	0.55473	0.62286	0.49782	0.40835	0.54384	0.40386	0.25585	0.48066	0.46248
1638.2	0.30596	0.40822	0.31573	0.39831	0.3934	0.38195	0.30033	0.46209	0.33477	0.32648	0.36587	0.58279	0.44372	0.36087	0.42208	0.41171	0.33729	0.28665	0.23783	0.45785	0.53021	0.40077	0.43892	0.40277	0.42716	0.42809	0.50844	0.54688	0.6411	0.49039	0.4115	0.53594	0.4176	0.22721	0.47077	0.44798
1639.1	0.30526	0.43234	0.33364	0.36623	0.41041	0.38639	0.31869	0.46375	0.32579	0.3332	0.35402	0.59807	0.43032	0.36593	0.42062	0.39223	0.33405	0.30183	0.24701	0.46776	0.51808	0.3951	0.42024	0.40182	0.43038	0.43718	0.48937	0.55099	0.62361	0.48622	0.41236	0.51542	0.40678	0.2336	0.44464	0.43743
1639.9	0.298	0.41477	0.34077	0.36985	0.39957	0.41177	0.32696	0.43977	0.31179	0.30583	0.33777	0.60249	0.42214	0.37588	0.4335	0.39007	0.32568	0.30776	0.23955	0.43323	0.51177	0.3749	0.41552	0.4014	0.42092	0.4182	0.47153	0.56422	0.59748	0.49998	0.40587	0.48794	0.38209	0.23	0.43595	0.43972
1640.7	0.28876	0.42133	0.3303	0.36751	0.38874	0.40804	0.33728	0.42796	0.3052	0.30691	0.31101	0.57229	0.40719	0.37416	0.42667	0.37663	0.31721	0.298	0.24833	0.4338	0.5158	0.38305	0.41172	0.37781	0.41294	0.41365	0.45491	0.5486	0.56787	0.49842	0.42926	0.47723	0.3657	0.23233	0.42369	0.43569
1641.5	0.30185	0.43193	0.29729	0.35583	0.38635	0.40036	0.32661	0.43307	0.29952	0.29852	0.34723	0.58438	0.40961	0.39829	0.42054	0.35901	0.31961	0.29691	0.24549	0.42166	0.51581	0.37988	0.41992	0.40687	0.41202	0.43164	0.43932	0.53162	0.5647	0.49256	0.43703	0.45033	0.35176	0.23164	0.42642	0.44944
1642.4	0.31522	0.42496	0.28666	0.34236	0.37171	0.38648	0.33227	0.42967	0.32637	0.31509	0.36291	0.57722	0.39923	0.39587	0.41488	0.35584	0.30789	0.28245	0.23752	0.42302	0.50022	0.37719	0.43316	0.40465	0.40254	0.43295	0.42022	0.529	0.53611	0.49179	0.431	0.44041	0.34571	0.24127	0.43732	0.44476
1643.2	0.30487	0.4037	0.26736	0.36042	0.36398	0.3825	0.3218	0.41718	0.35442	0.28658	0.37059	0.57711	0.40231	0.40043	0.41888	0.35117	0.30291	0.27703	0.22778	0.39362	0.50289	0.3649	0.43582	0.40363	0.39238	0.41967	0.42597	0.52371	0.5232	0.47875	0.42038	0.43066	0.3534	0.2272	0.44654	0.44025
1644	0.30107	0.42239	0.25492	0.3582	0.35447	0.37401	0.33469	0.43194	0.36248	0.30533	0.37332	0.57677	0.40615	0.39543	0.40889	0.34157	0.28613	0.27204	0.23177	0.4112	0.52533	0.35052	0.43679	0.41239	0.39037	0.43497	0.43644	0.48978	0.51154	0.46815	0.41849	0.45134	0.37483	0.23388	0.44444	0.42619
1644.8	0.30741	0.419	0.26062	0.34924	0.35316	0.3675	0.32637	0.47513	0.38304	0.31577	0.36943	0.59271	0.41454	0.39218	0.42078	0.33911	0.28582	0.27142	0.22548	0.39911	0.52489	0.32804	0.43325	0.41041	0.3864	0.42244	0.43992	0.48396	0.502	0.45426	0.40788	0.46988	0.39629	0.22492	0.4437	0.41214
1645.6	0.30423	0.43019	0.29011	0.36218	0.35747	0.36892	0.33874	0.45814	0.37882	0.30719	0.34418	0.58718	0.40607	0.39025	0.41971	0.34208	0.27912	0.26748	0.22458	0.38137	0.52	0.3457	0.41913	0.38549	0.37777	0.42573	0.4251	0.49095	0.50598	0.45974	0.40623	0.4716	0.3942	0.22116	0.42672	0.39948
1646.5	0.29628	0.44693	0.30295	0.37671	0.34212	0.37912	0.34032	0.461	0.34813	0.30042	0.36381	0.57416	0.41593	0.41209	0.4175	0.3328	0.2833	0.27741	0.22223	0.38	0.52116	0.34176	0.43547	0.39112	0.3734	0.43369	0.44561	0.4883	0.49831	0.45745	0.39355	0.47392	0.39619	0.21932	0.43134	0.40118
1647.3	0.30268	0.4554	0.33063	0.36759	0.35004	0.38451	0.35242	0.47221	0.34178	0.31892	0.37321	0.55672	0.4115	0.4231	0.42168	0.33299	0.27714	0.26037	0.21995	0.40007	0.51059	0.34795	0.43905	0.3984	0.37283	0.45748	0.46098	0.48734	0.50867	0.4584	0.36777	0.47746	0.3984	0.23129	0.43505	0.40119
1648.1	0.29955	0.46515	0.34872	0.365	0.36155	0.37494	0.33967	0.47611	0.3341	0.31434	0.37406	0.54577	0.403	0.42685	0.43145	0.32957	0.27737	0.24609	0.20621	0.38872	0.47992	0.3424	0.42857	0.38322	0.37273	0.46736	0.47264	0.50618	0.49835	0.45525	0.359	0.45893	0.38091	0.22834	0.42441	0.39027
1649	0.28997	0.45909	0.37319	0.38328	0.35211	0.36397	0.34084	0.46089	0.33044	0.31043	0.37079	0.54021	0.4003	0.42041	0.43763	0.31987	0.27733	0.23243	0.19703	0.39197	0.47781	0.35363	0.43097	0.39947	0.37155	0.48169	0.48573	0.49769	0.50865	0.4578	0.35828	0.4389	0.3701	0.23243	0.42327	0.39082
1649.8	0.28891	0.45706	0.35749	0.37998	0.36211	0.35499	0.34455	0.47085	0.32826	0.3014	0.36955	0.55036	0.40364	0.4218	0.42615	0.3179	0.2763	0.21814	0.19342	0.40059	0.47061	0.32459	0.42908	0.40431	0.36228	0.46355	0.48135	0.49592	0.49869	0.44809	0.36377	0.44424	0.36638	0.23424	0.42235	0.3854
1650.6	0.29354	0.4425	0.36676	0.35614	0.37749	0.35817	0.35975	0.49004	0.35242	0.30576	0.37172	0.56897	0.39929	0.39644	0.42537	0.30754	0.24082	0.20608	0.21707	0.39078	0.46197	0.32156	0.40488	0.39976	0.34876	0.44242	0.46464	0.49561	0.4973	0.44202	0.36191	0.44242	0.36894	0.24437	0.39478	0.38375
1651.4	0.28424	0.44052	0.34715	0.36879	0.34968	0.34695	0.36756	0.50695	0.34587	0.29169	0.3748	0.60414	0.39144	0.39128	0.41467	0.32833	0.23009	0.20575	0.2241	0.38061	0.46623	0.30336	0.41679	0.42801	0.34133	0.43247	0.44834	0.49831	0.492	0.4388	0.39338	0.44034	0.36006	0.24306	0.39469	0.39938
1652.3	0.28609	0.43178	0.33086	0.3786	0.33773	0.31765	0.3762	0.48317	0.33912	0.30752	0.3824	0.59686	0.38827	0.39165	0.39489	0.32633	0.22143	0.20013	0.2407	0.36258	0.47762	0.30987	0.42007	0.425	0.32972	0.41141	0.42894	0.47301	0.50259	0.41719	0.39842	0.43593	0.35605	0.25374	0.40372	0.40477
1653.1	0.29724	0.42557	0.31768	0.36112	0.33781	0.33132	0.38642	0.49404	0.34402	0.31534	0.3809	0.58938	0.38917	0.39148	0.39294	0.32418	0.21773	0.20427	0.24619	0.36182	0.47771	0.29628	0.41625	0.40944	0.32598	0.38296	0.42986	0.46883	0.49614	0.40332	0.40369	0.43883	0.35994	0.25958	0.41222	0.39907
1653.9	0.3029	0.4214	0.33746	0.3697	0.34608	0.34161	0.3764	0.51917	0.35211	0.32817	0.4048	0.59286	0.41406	0.38489	0.41594	0.33841	0.22763	0.20993	0.23755	0.37765	0.4845	0.31041	0.42096	0.42014	0.32019	0.38007	0.45255	0.46938	0.51396	0.38921	0.38345	0.44632	0.3687	0.26075	0.40731	0.40124
1654.7	0.30782	0.42955	0.3206	0.39576	0.34542	0.32818	0.36069	0.50066	0.35123	0.32314	0.40679	0.58803	0.39872	0.38824	0.42659	0.34598	0.24607	0.18665	0.21447	0.38718	0.48063	0.30487	0.42725	0.42033	0.31318	0.38744	0.44852	0.47992	0.52916	0.37428	0.38873	0.44684	0.35977	0.25268	0.42856	0.40667
1655.6	0.30573	0.43723	0.316	0.37108	0.3578	0.31419	0.37223	0.48165	0.35044	0.335	0.40579	0.54551	0.39713	0.3858	0.42368	0.32596	0.25707	0.17655	0.20413	0.37828	0.46697	0.32705	0.41927	0.38768	0.30041	0.37302	0.44593	0.4546	0.53271	0.34524	0.36919	0.44796	0.36095	0.2546	0.42601	0.38034
1656.4	0.32467	0.44669	0.32462	0.36857	0.37813	0.34825	0.38728	0.48458	0.35847	0.32524	0.41349	0.53941	0.40506	0.38932	0.43248	0.33863	0.27104	0.18086	0.20604	0.38775	0.463	0.33299	0.41961	0.39009	0.30248	0.38788	0.44599	0.46873	0.53772	0.35597	0.37608	0.44925	0.36963	0.25167	0.41837	0.36974
1657.2	0.31753	0.46295	0.32598	0.3601	0.37468	0.33484	0.39927	0.47693	0.3533	0.3251	0.42598	0.53224	0.4242	0.40443	0.43441	0.34884	0.26044	0.17377	0.21033	0.38383	0.46613	0.34904	0.42303	0.38715	0.29438	0.40509	0.43637	0.47602	0.52613	0.34504	0.36895	0.43329	0.36402	0.26399	0.40564	0.36939
1658	0.31028	0.46743	0.31799	0.33709	0.36256	0.34067	0.41602	0.44813	0.36602	0.32393	0.40963	0.49328	0.40799	0.4075	0.41975	0.34377	0.25213	0.17666	0.21338	0.36814	0.4685	0.33216	0.41438	0.38073	0.30989	0.4119	0.42121	0.46929	0.49815	0.34919	0.36849	0.4196	0.36997	0.27535	0.42174	0.37317
1658.8	0.32222	0.46891	0.34179	0.33183	0.37423	0.35839	0.42854	0.46403	0.34663	0.33154	0.40032	0.4874	0.43277	0.41799	0.43902	0.34778	0.25257	0.21369	0.219	0.37456	0.47071	0.3297	0.42295	0.38231	0.32282	0.40575	0.43726	0.43238	0.48734	0.36761	0.35333	0.42709	0.36829	0.28407	0.4059	0.37117
1659.7	0.33143	0.46842	0.34965	0.3318	0.37517	0.36707	0.42374	0.45401	0.3454	0.34389	0.39944	0.47236	0.4489	0.42187	0.44677	0.3434	0.24772	0.21497	0.2055	0.36454	0.47534	0.32001	0.40748	0.36752	0.32211	0.41914	0.44015	0.43119	0.48488	0.37315	0.33634	0.41123	0.35335	0.29235	0.40523	0.36234
1660.5	0.3252	0.46066	0.34649	0.33442	0.36386	0.37039	0.38441	0.4559	0.36176	0.36356	0.39892	0.47474	0.43517	0.41116	0.4538	0.33985	0.24945	0.22746	0.1819	0.36056	0.47145	0.32968	0.41163	0.38148	0.31269	0.40052	0.43481	0.41946	0.48023	0.37704	0.30509	0.39785	0.36547	0.30054	0.42316	0.37814
1661.3	0.31533	0.44062	0.35044	0.33864	0.35128	0.4068	0.35588	0.45523	0.39373	0.37206	0.40627	0.48977	0.42022	0.40789	0.44034	0.33905	0.24301	0.25438	0.18189	0.36701	0.46142	0.31626	0.41128	0.39058	0.30305	0.38078	0.42597	0.40112	0.47854	0.38947	0.30052	0.40816	0.37943	0.29401	0.44566	0.37788
1662.1	0.31922	0.4427	0.3349	0.34522	0.34817	0.40872	0.34512	0.45934	0.37889	0.37252	0.407	0.49339	0.41772	0.39378	0.44306	0.33963	0.25429	0.25969	0.18009	0.38101	0.4512	0.3271	0.4101	0.39455	0.29077	0.38311	0.42902	0.38926	0.49294	0.38024	0.28628	0.40038	0.36884	0.29561	0.4307	0.3643
1663	0.31508	0.43929	0.3039	0.33598	0.33868	0.39513	0.34811	0.42548	0.40455	0.36877	0.42706	0.48396	0.4023	0.3995	0.41737	0.33588	0.25509	0.24757	0.18941	0.35989	0.44515	0.33847	0.39557	0.38378	0.28222	0.37436	0.41173	0.38803	0.47289	0.36712	0.28608	0.37807	0.37483	0.29387	0.42244	0.35297
1663.8	0.32224	0.42912	0.29341	0.35254	0.32206	0.37844	0.35268	0.44487	0.40037	0.35847	0.4536	0.50762	0.37503	0.39923	0.41297	0.33757	0.25152	0.2524	0.21082	0.38512	0.43638	0.3381	0.40021	0.39838	0.2935	0.34986	0.41066	0.37952	0.46355	0.37438	0.29141	0.39141	0.3843	0.29572	0.43011	0.37004
1664.6	0.31684	0.41571	0.28437	0.36732	0.31413	0.35894	0.36514	0.45344	0.39232	0.33381	0.46102	0.5101	0.37922	0.40661	0.40277	0.35007	0.24842	0.24407	0.22612	0.38996	0.42639	0.32965	0.3895	0.39256	0.2865	0.34513	0.403	0.37946	0.47158	0.36305	0.29903	0.39107	0.3668	0.30427	0.41871	0.36096
1665.4	0.33698	0.42519	0.2862	0.36809	0.3167	0.30554	0.39785	0.45205	0.36432	0.35383	0.4741	0.50287	0.38664	0.41157	0.41225	0.35515	0.26702	0.23243	0.23383	0.39775	0.42224	0.35043	0.39668	0.39903	0.29988	0.35228	0.40867	0.37343	0.45678	0.35741	0.31402	0.38376	0.36426	0.31421	0.42117	0.36593
1666.2	0.32049	0.43068	0.2862	0.36134	0.30293	0.29398	0.42415	0.45904	0.35815	0.36816	0.48671	0.49628	0.38659	0.42103	0.43121	0.34436	0.25929	0.23201	0.24645	0.39153	0.40552	0.37127	0.39654	0.39343	0.29639	0.36412	0.4014	0.36362	0.43009	0.35868	0.33545	0.38859	0.35734	0.31676	0.432	0.36714
1667.1	0.32093	0.43041	0.28693	0.35253	0.3004	0.30277	0.42171	0.48736	0.35854	0.36348	0.4707	0.48946	0.39182	0.4247	0.43455	0.35032	0.26118	0.24098	0.2371	0.3986	0.42098	0.35871	0.39927	0.38744	0.29778	0.37714	0.39738	0.36727	0.4367	0.36216	0.34468	0.40177	0.36091	0.30858	0.4417	0.36272
1667.9	0.32166	0.43268	0.29313	0.35236	0.30326	0.30536	0.4182	0.4759	0.36383	0.3728	0.45394	0.47825	0.39316	0.42155	0.44513	0.37074	0.25689	0.26008	0.24018	0.38615	0.43114	0.36507	0.40338	0.39645	0.30407	0.38996	0.39437	0.36845	0.42476	0.36378	0.35944	0.37858	0.35022	0.30801	0.43783	0.36139
1668.7	0.34301	0.44127	0.31091	0.32933	0.3064	0.31306	0.44129	0.4953	0.37771	0.37271	0.4529	0.46547	0.38868	0.41119	0.46013	0.36917	0.25853	0.26428	0.24036	0.40203	0.43048	0.36339	0.41324	0.38645	0.32444	0.38566	0.41026	0.35056	0.39966	0.36763	0.36663	0.38833	0.36863	0.28528	0.43781	0.36471
1669.5	0.34987	0.43958	0.29299	0.3355	0.3231	0.34169	0.4529	0.49531	0.36967	0.34698	0.43079	0.46201	0.38169	0.411	0.46281	0.37343	0.26964	0.27146	0.23662	0.41206	0.43139	0.3502	0.39842	0.37588	0.32378	0.41067	0.3945	0.34984	0.41258	0.37839	0.3405	0.38837	0.36794	0.27877	0.41644	0.36088
1670.4	0.37786	0.42913	0.29794	0.34119	0.31987	0.34349	0.44744	0.47651	0.38035	0.34799	0.43829	0.46088	0.38549	0.41595	0.43665	0.38294	0.27745	0.28108	0.23496	0.41228	0.43515	0.3448	0.40757	0.3837	0.32991	0.38393	0.39188	0.3473	0.42029	0.38974	0.32518	0.36527	0.35964	0.29288	0.42333	0.35432
1671.2	0.37029	0.41921	0.30882	0.34432	0.32075	0.3128	0.45279	0.46669	0.37053	0.35085	0.42862	0.48332	0.38466	0.41283	0.44322	0.37736	0.28863	0.27575	0.24072	0.42647	0.4242	0.35877	0.39356	0.39773	0.33193	0.3793	0.40279	0.32526	0.41311	0.36617	0.31446	0.36124	0.36388	0.30382	0.42476	0.3601
1672	0.37865	0.42264	0.30987	0.34437	0.31833	0.33271	0.45902	0.47764	0.36561	0.35644	0.40457	0.46977	0.3996	0.41464	0.43829	0.36244	0.30731	0.27377	0.24674	0.44473	0.42703	0.36638	0.37941	0.39293	0.33574	0.38933	0.3911	0.32344	0.40696	0.36155	0.31892	0.37543	0.38007	0.30737	0.41168	0.35307
1672.8	0.36789	0.42138	0.31327	0.34511	0.3026	0.31908	0.43956	0.44872	0.35946	0.3821	0.40779	0.46684	0.41128	0.42198	0.42677	0.34181	0.31058	0.28886	0.25326	0.43222	0.43685	0.38964	0.36909	0.40428	0.33631	0.37645	0.3926	0.31774	0.39964	0.34569	0.32183	0.35986	0.36332	0.33233	0.41775	0.3413
1673.6	0.38835	0.42049	0.32286	0.3794	0.30095	0.35729	0.45059	0.51062	0.33331	0.42076	0.35018	0.40671	0.39251	0.39745	0.44164	0.34958	0.31192	0.29432	0.28291	0.45648	0.46748	0.40612	0.34903	0.38549	0.37108	0.40713	0.36559	0.34474	0.37713	0.34816	0.38827	0.37978	0.39474	0.32469	0.36263	0.34157
