# Supplementary material for: All-flexible chronoepifluidic nanoplasmonic patch for label-free metabolite profiling in sweat
Source: Nat Commun. 2025 Aug 27;16:8017. doi: 10.1038/s41467-025-63510-2 (PMC12391418; doi:10.1038/s41467-025-63510-2)
Supplement: Supplementary file 4 — Supplementary Data 1 [file 41467_2025_63510_MOESM4_ESM.zip › ML_SERS data_Base solution_UA_7.5uM_Lac_0.5mM_Tyr_0uM_Glu_0uM.csv]

	Measurement number
Wavenumber (cm-1)	1	2	3	4	5	6	7	8	9	10	11	12	13	14	15	16	17	18	19	20	21	22	23	24	25	26	27	28	29	30	31	32	33	34	35	36
457.71	0.16575	0.14464	0.14701	0.24127	0.19222	0.16627	0.1461	0.17897	0.16669	0.2047	0.20656	0.17342	0.12718	0.14842	0.11238	0.17727	0.22794	0.077568	0.22296	0.20254	0.22764	0.18628	0.16559	0.2007	0.18438	0.19566	0.16662	0.1423	0.22768	0.19572	0.21198	0.19808	0.1938	0.13023	0.15867	0.19533
458.74	0.17549	0.15526	0.15554	0.23957	0.19022	0.18595	0.13373	0.2235	0.13518	0.19847	0.20731	0.17626	0.18789	0.14256	0.14122	0.20735	0.20409	0.10023	0.22295	0.19017	0.20984	0.20712	0.17857	0.21966	0.21702	0.24661	0.16479	0.14743	0.2122	0.19745	0.17897	0.19337	0.20843	0.15604	0.17663	0.19728
459.78	0.17709	0.15609	0.14063	0.23962	0.19921	0.19409	0.12425	0.22849	0.12274	0.19778	0.22008	0.17363	0.17775	0.13915	0.14554	0.2182	0.20897	0.11243	0.21815	0.18394	0.20063	0.21622	0.19939	0.22923	0.22786	0.24429	0.17366	0.14968	0.21249	0.20045	0.17306	0.20601	0.20376	0.15884	0.19512	0.21213
460.81	0.17319	0.1542	0.14106	0.23578	0.18928	0.19414	0.12366	0.22407	0.11525	0.19369	0.23587	0.16661	0.17813	0.12405	0.15186	0.22037	0.19961	0.11472	0.22692	0.17353	0.19409	0.21243	0.21879	0.2318	0.24445	0.25366	0.17053	0.14466	0.20869	0.1988	0.17279	0.20089	0.20595	0.15267	0.20658	0.21178
461.85	0.16465	0.1485	0.14258	0.24553	0.20469	0.20167	0.13656	0.2039	0.12803	0.19524	0.2521	0.17094	0.16018	0.11427	0.15879	0.22643	0.21885	0.12512	0.24545	0.16427	0.21118	0.21543	0.21949	0.22637	0.24309	0.24102	0.17312	0.14792	0.2212	0.20736	0.18391	0.1983	0.20053	0.16614	0.20856	0.21086
462.88	0.15692	0.1578	0.13055	0.24044	0.19531	0.20374	0.13323	0.19729	0.12706	0.19669	0.25013	0.16455	0.15529	0.1186	0.15973	0.2297	0.22072	0.13001	0.22331	0.1562	0.2027	0.2145	0.23958	0.21578	0.24681	0.25143	0.16973	0.14796	0.23762	0.20252	0.182	0.18867	0.1986	0.16898	0.22479	0.22135
463.92	0.14194	0.15586	0.14148	0.23554	0.19984	0.2005	0.14205	0.19017	0.14702	0.19609	0.24379	0.16583	0.14692	0.1035	0.17885	0.23205	0.21801	0.12678	0.21568	0.16224	0.21176	0.20759	0.22831	0.21119	0.23788	0.2524	0.16258	0.13333	0.24689	0.18669	0.19283	0.16875	0.209	0.1751	0.21195	0.22387
464.93	0.12536	0.16793	0.15344	0.24876	0.18803	0.20835	0.15315	0.19236	0.17061	0.19334	0.24321	0.17728	0.14594	0.12052	0.18068	0.2516	0.22268	0.13595	0.22859	0.15512	0.22339	0.20534	0.22387	0.22881	0.22773	0.26361	0.16324	0.13601	0.24452	0.19354	0.20501	0.17042	0.22402	0.16508	0.21065	0.23572
465.96	0.12762	0.16776	0.14876	0.26066	0.19564	0.22749	0.1463	0.20982	0.19314	0.2051	0.24911	0.18212	0.15674	0.12431	0.18729	0.26425	0.22878	0.14105	0.22651	0.16161	0.24109	0.21507	0.2305	0.222	0.21917	0.27005	0.17431	0.14724	0.24357	0.20938	0.20727	0.1805	0.23923	0.19118	0.21856	0.24464
467	0.12734	0.16385	0.14047	0.25753	0.19203	0.23765	0.13587	0.22021	0.19483	0.21234	0.24816	0.18623	0.1647	0.12899	0.17756	0.26651	0.22373	0.13492	0.23088	0.16718	0.23581	0.22144	0.23611	0.22471	0.21787	0.28417	0.17545	0.1458	0.25272	0.20009	0.22631	0.18119	0.24703	0.17409	0.22711	0.24434
468.03	0.13306	0.15613	0.14176	0.26798	0.20631	0.24439	0.13358	0.21186	0.19751	0.2111	0.2641	0.19232	0.14973	0.11949	0.17797	0.26768	0.22924	0.13072	0.24728	0.1593	0.23088	0.21067	0.2317	0.24589	0.22626	0.27877	0.18933	0.14943	0.24418	0.20611	0.22052	0.18243	0.24569	0.16842	0.22136	0.24847
469.06	0.13387	0.15591	0.13842	0.27824	0.20912	0.25744	0.13888	0.2233	0.193	0.21398	0.27712	0.196	0.15459	0.13374	0.17629	0.26439	0.2283	0.14037	0.2546	0.16435	0.24048	0.20889	0.23795	0.23932	0.21973	0.28502	0.21034	0.15622	0.23901	0.22521	0.22555	0.19206	0.24585	0.16437	0.22722	0.23753
470.1	0.1412	0.14576	0.12824	0.27931	0.22178	0.24689	0.13128	0.23204	0.17272	0.21726	0.28862	0.20162	0.14321	0.12573	0.16356	0.2485	0.22045	0.12791	0.23802	0.16372	0.22765	0.20638	0.23615	0.2368	0.2281	0.28142	0.2164	0.16126	0.23523	0.21542	0.22127	0.19715	0.22896	0.16846	0.23741	0.23596
471.13	0.13671	0.14873	0.12526	0.27513	0.22915	0.23727	0.13499	0.22601	0.16441	0.22141	0.27953	0.20856	0.12909	0.13451	0.16593	0.25082	0.21496	0.12858	0.23112	0.1635	0.2254	0.21571	0.22112	0.25188	0.22646	0.27781	0.21079	0.16263	0.23455	0.20062	0.21873	0.19322	0.21436	0.15358	0.2263	0.23764
472.16	0.12287	0.15182	0.12705	0.28613	0.24407	0.22854	0.13616	0.23106	0.17339	0.23624	0.28159	0.19586	0.12022	0.12873	0.18316	0.24951	0.21725	0.13256	0.21079	0.16687	0.2374	0.21106	0.21706	0.24685	0.22052	0.26115	0.20806	0.15535	0.22909	0.19614	0.20088	0.19289	0.21117	0.15593	0.2154	0.23675
473.17	0.12585	0.15994	0.1359	0.29391	0.24078	0.23235	0.15343	0.24731	0.1695	0.25357	0.29042	0.19564	0.12873	0.14048	0.18611	0.26702	0.21191	0.13813	0.21324	0.17835	0.26229	0.22216	0.22064	0.24485	0.21939	0.24387	0.20699	0.1588	0.22772	0.18948	0.20306	0.20289	0.20959	0.16187	0.21757	0.23382
474.21	0.13519	0.16018	0.14856	0.30011	0.23773	0.23318	0.16309	0.24721	0.17201	0.28544	0.27973	0.19667	0.12585	0.13376	0.1995	0.26896	0.20843	0.13844	0.21823	0.17534	0.25937	0.2465	0.21495	0.26797	0.23747	0.23617	0.20764	0.15779	0.2308	0.19038	0.19954	0.20381	0.20017	0.17773	0.19508	0.23263
475.24	0.1374	0.17541	0.14823	0.32107	0.23397	0.25364	0.17004	0.23971	0.19559	0.28668	0.27722	0.1929	0.14414	0.13919	0.20174	0.29346	0.21225	0.15443	0.2276	0.18769	0.27193	0.26137	0.22205	0.26675	0.23683	0.24308	0.18784	0.16709	0.23605	0.20384	0.2052	0.19563	0.20614	0.17244	0.18956	0.23481
476.27	0.14173	0.18909	0.15526	0.33852	0.25883	0.26149	0.17878	0.24838	0.2019	0.2952	0.28202	0.18879	0.15118	0.14614	0.19276	0.30028	0.23927	0.16818	0.24753	0.18334	0.26811	0.26253	0.22508	0.25915	0.24036	0.25084	0.19063	0.17136	0.2417	0.20119	0.20933	0.19335	0.20943	0.17775	0.18242	0.2245
477.31	0.15456	0.19409	0.17087	0.35889	0.25012	0.26899	0.20207	0.2468	0.22018	0.30344	0.27701	0.20971	0.16351	0.16282	0.18366	0.31544	0.2423	0.17362	0.26981	0.17839	0.27945	0.28593	0.24382	0.26479	0.25077	0.26344	0.19542	0.17624	0.22711	0.22214	0.23006	0.20073	0.22131	0.19417	0.19499	0.23379
478.34	0.15431	0.19726	0.17739	0.3596	0.26844	0.26978	0.21099	0.24548	0.23067	0.3054	0.27484	0.22466	0.15919	0.15956	0.19224	0.298	0.25126	0.1694	0.28277	0.18676	0.26592	0.27986	0.24275	0.24989	0.25627	0.2721	0.20086	0.17484	0.23035	0.22966	0.25281	0.20065	0.23057	0.18641	0.19378	0.23512
479.37	0.16135	0.21058	0.17201	0.36658	0.28539	0.28048	0.20124	0.25106	0.22935	0.29654	0.29479	0.24573	0.18741	0.16183	0.19241	0.29687	0.28229	0.18514	0.28914	0.19502	0.26577	0.26813	0.26902	0.2404	0.26598	0.27716	0.18764	0.17755	0.23753	0.22626	0.25527	0.20032	0.23402	0.17888	0.2252	0.26159
480.38	0.1662	0.1978	0.19506	0.3593	0.29057	0.28346	0.22139	0.25823	0.23245	0.31659	0.31318	0.26295	0.18407	0.15791	0.19501	0.30042	0.3062	0.1944	0.30868	0.19064	0.27533	0.26103	0.27931	0.23718	0.27585	0.26152	0.19549	0.18213	0.23431	0.22008	0.26147	0.20525	0.23581	0.19554	0.24182	0.2618
481.41	0.16421	0.19202	0.22143	0.36787	0.28119	0.29402	0.23741	0.27746	0.22788	0.31412	0.31704	0.29107	0.19653	0.15135	0.21789	0.30112	0.29978	0.20483	0.30583	0.2155	0.28318	0.26822	0.29272	0.25837	0.27473	0.2573	0.20728	0.17509	0.23851	0.23248	0.26269	0.22737	0.22922	0.20095	0.26495	0.28859
482.45	0.16584	0.19689	0.23373	0.36051	0.28706	0.31525	0.23881	0.28917	0.22432	0.31693	0.33375	0.31573	0.17873	0.15041	0.22857	0.30146	0.29521	0.23176	0.30873	0.23554	0.28839	0.25932	0.28493	0.28055	0.26718	0.26897	0.21116	0.19126	0.24424	0.23354	0.2574	0.23431	0.23077	0.20286	0.25159	0.30425
483.48	0.17979	0.19074	0.24269	0.37382	0.28964	0.33062	0.24642	0.3092	0.24321	0.3293	0.33684	0.33897	0.19629	0.14993	0.23085	0.31428	0.29318	0.2535	0.30724	0.24332	0.31383	0.25852	0.30421	0.30786	0.27357	0.28166	0.21812	0.20325	0.24242	0.24887	0.26408	0.26778	0.244	0.20687	0.24938	0.335
484.51	0.18014	0.19632	0.25569	0.38451	0.29388	0.33742	0.26662	0.33324	0.26476	0.35023	0.35038	0.3575	0.19514	0.16874	0.23028	0.33032	0.26569	0.26337	0.32312	0.24449	0.34464	0.27804	0.31272	0.31692	0.27119	0.29498	0.22462	0.22217	0.24054	0.26623	0.28385	0.2834	0.24623	0.22817	0.26356	0.32879
485.54	0.1858	0.22211	0.26602	0.39907	0.30837	0.34931	0.27179	0.35224	0.29524	0.36149	0.36029	0.37609	0.20555	0.19066	0.26286	0.33367	0.2699	0.26678	0.32566	0.26092	0.36889	0.2946	0.32346	0.33573	0.26138	0.32004	0.23352	0.22383	0.26058	0.28082	0.29935	0.29362	0.26988	0.23539	0.26203	0.3492
486.57	0.20584	0.24859	0.2569	0.41752	0.32655	0.37136	0.29367	0.34719	0.33601	0.38344	0.37793	0.39278	0.19963	0.21557	0.24943	0.35272	0.28651	0.27527	0.33695	0.26275	0.40879	0.30594	0.35203	0.35264	0.27764	0.32957	0.22479	0.23923	0.27397	0.29175	0.3013	0.29494	0.30415	0.26107	0.27698	0.35669
487.58	0.21241	0.26897	0.26916	0.43862	0.34341	0.38632	0.31235	0.37301	0.35726	0.39417	0.40019	0.39036	0.2161	0.2239	0.25945	0.37454	0.316	0.27552	0.35164	0.27428	0.42049	0.32071	0.38227	0.35999	0.29035	0.33097	0.23431	0.25701	0.28641	0.29365	0.31929	0.3064	0.31461	0.25985	0.31828	0.35005
488.61	0.21992	0.28933	0.28955	0.45128	0.3586	0.39032	0.31801	0.38738	0.35653	0.41846	0.43516	0.38889	0.21724	0.22734	0.2745	0.39484	0.33896	0.29417	0.35811	0.27854	0.43423	0.35794	0.3972	0.3627	0.30344	0.32517	0.22949	0.26067	0.31233	0.28575	0.32954	0.30881	0.31712	0.29529	0.34002	0.33409
489.64	0.24438	0.28707	0.30359	0.46825	0.39537	0.40212	0.34124	0.39882	0.37545	0.45044	0.44946	0.39659	0.21921	0.23115	0.29334	0.39871	0.37789	0.30629	0.37803	0.30573	0.44671	0.37946	0.4188	0.36609	0.31069	0.32028	0.24539	0.26211	0.34154	0.30138	0.34721	0.32484	0.34514	0.31748	0.35514	0.34727
490.67	0.26477	0.31703	0.31051	0.4779	0.42375	0.41951	0.36509	0.42186	0.39448	0.47746	0.47025	0.40222	0.23943	0.25269	0.2766	0.42051	0.41014	0.31401	0.39228	0.34099	0.44962	0.39335	0.42938	0.3788	0.34593	0.33218	0.25838	0.28057	0.34965	0.31447	0.36035	0.34989	0.34753	0.33606	0.36133	0.34046
491.7	0.26742	0.33191	0.32978	0.47968	0.44052	0.4352	0.36404	0.45093	0.40736	0.49743	0.49693	0.41709	0.25663	0.26377	0.30989	0.42076	0.40849	0.32447	0.39162	0.35516	0.45146	0.39822	0.42745	0.37865	0.35906	0.34855	0.27639	0.28486	0.35741	0.32628	0.37024	0.36625	0.36823	0.34422	0.35765	0.3512
492.74	0.29168	0.34976	0.34514	0.47874	0.46826	0.45123	0.37968	0.47569	0.42249	0.50044	0.51482	0.43224	0.27832	0.28205	0.33873	0.42128	0.4194	0.33332	0.40554	0.36941	0.47859	0.41058	0.44595	0.38912	0.38359	0.37082	0.2963	0.29159	0.37457	0.34758	0.38992	0.37844	0.39044	0.36535	0.36166	0.37266
493.74	0.30727	0.36908	0.3559	0.49703	0.47813	0.48602	0.3918	0.49186	0.45655	0.50686	0.51165	0.45769	0.29878	0.30034	0.35562	0.43149	0.43362	0.34923	0.4219	0.39694	0.48335	0.41321	0.45023	0.41891	0.4081	0.38814	0.32982	0.32197	0.37876	0.37522	0.38564	0.38851	0.40011	0.3666	0.37373	0.41109
494.77	0.30757	0.39008	0.38001	0.49967	0.46665	0.50229	0.40081	0.50154	0.46266	0.50787	0.52474	0.46645	0.31346	0.30451	0.36988	0.45926	0.44805	0.36421	0.4217	0.41454	0.48793	0.40398	0.46195	0.43243	0.43554	0.41164	0.35207	0.34025	0.38133	0.37487	0.39431	0.39795	0.40273	0.3854	0.3765	0.41839
495.8	0.30262	0.39547	0.38086	0.50366	0.47143	0.5073	0.40127	0.50482	0.45042	0.49753	0.54171	0.48357	0.30833	0.30629	0.39305	0.45553	0.44441	0.37598	0.42714	0.40799	0.5032	0.41297	0.47746	0.43182	0.43716	0.4073	0.35711	0.33937	0.38898	0.38168	0.39673	0.41618	0.41309	0.39632	0.39979	0.43284
496.83	0.31436	0.4102	0.39798	0.5072	0.45283	0.50798	0.41168	0.51389	0.46181	0.51567	0.51979	0.47724	0.31041	0.31864	0.40371	0.46888	0.45867	0.3902	0.43186	0.40928	0.50337	0.42434	0.46922	0.43194	0.44103	0.41037	0.3771	0.35217	0.39067	0.3851	0.42206	0.4132	0.40474	0.40137	0.39543	0.43524
497.86	0.32963	0.42084	0.38107	0.52084	0.44728	0.50162	0.40706	0.50243	0.46259	0.53602	0.51182	0.48775	0.33303	0.32334	0.38592	0.48651	0.46469	0.39088	0.43651	0.41753	0.49184	0.4133	0.46033	0.44046	0.45488	0.41567	0.36849	0.36095	0.39321	0.37825	0.41455	0.41803	0.40337	0.40201	0.38433	0.44181
498.87	0.33562	0.4399	0.38241	0.50831	0.44912	0.49087	0.42217	0.48942	0.46134	0.53678	0.51536	0.49352	0.33271	0.34295	0.37199	0.49324	0.46219	0.39347	0.43999	0.39622	0.50101	0.40762	0.45085	0.43514	0.43419	0.43198	0.34411	0.35257	0.38352	0.38122	0.4347	0.40096	0.41491	0.41133	0.38347	0.43123
499.9	0.34067	0.44708	0.38006	0.52067	0.4561	0.48688	0.40537	0.47412	0.46108	0.53756	0.49696	0.47869	0.32742	0.36288	0.35978	0.48755	0.46224	0.38699	0.44015	0.37995	0.50186	0.40441	0.4301	0.43681	0.42783	0.43517	0.32899	0.35242	0.3794	0.3696	0.43551	0.4084	0.42484	0.39323	0.36468	0.42706
500.93	0.3486	0.43541	0.38556	0.5272	0.44239	0.47684	0.41436	0.46221	0.44197	0.53943	0.47375	0.4726	0.33289	0.34919	0.35075	0.48974	0.4476	0.38427	0.44552	0.37107	0.48499	0.3977	0.42813	0.43474	0.42406	0.44076	0.32899	0.36961	0.36405	0.36974	0.45144	0.37611	0.41258	0.39288	0.34617	0.43318
501.96	0.34423	0.42168	0.38032	0.52157	0.45998	0.46159	0.40909	0.45192	0.41522	0.50675	0.4688	0.46474	0.33836	0.34117	0.35011	0.48188	0.45453	0.37522	0.45969	0.36719	0.47845	0.38607	0.42779	0.42047	0.42242	0.44204	0.32735	0.37144	0.3529	0.36919	0.44077	0.37647	0.39782	0.38061	0.35628	0.42123
502.99	0.32597	0.40627	0.39504	0.51889	0.4602	0.45617	0.40749	0.44867	0.38979	0.48262	0.46619	0.43875	0.32466	0.33832	0.35355	0.46666	0.45559	0.38205	0.44945	0.34641	0.46359	0.38283	0.4233	0.41051	0.39593	0.42336	0.34771	0.36711	0.35911	0.37073	0.43388	0.37028	0.37438	0.37503	0.35915	0.40532
504.02	0.31268	0.39957	0.38925	0.5368	0.45632	0.44052	0.38406	0.45431	0.36803	0.46797	0.45967	0.42043	0.31787	0.33013	0.3549	0.45363	0.44759	0.36449	0.43703	0.36517	0.4484	0.37642	0.42695	0.40497	0.39363	0.41598	0.36088	0.37631	0.37062	0.35667	0.40886	0.38084	0.35454	0.35684	0.3483	0.39037
505.02	0.30402	0.39802	0.37181	0.5128	0.43792	0.42672	0.37592	0.45127	0.35065	0.44599	0.4632	0.4035	0.32192	0.30526	0.34414	0.44318	0.42988	0.35462	0.41798	0.35438	0.44306	0.3711	0.42988	0.38342	0.38881	0.40126	0.36557	0.37364	0.36181	0.35094	0.3867	0.35787	0.33282	0.3393	0.35896	0.37427
506.05	0.30788	0.3985	0.36423	0.49259	0.43363	0.41754	0.34846	0.44533	0.35369	0.43677	0.44176	0.39112	0.30958	0.30943	0.32995	0.42944	0.42173	0.34404	0.38455	0.34031	0.44042	0.35921	0.40215	0.38044	0.39225	0.39091	0.36259	0.34574	0.36273	0.34383	0.35731	0.36444	0.33477	0.32334	0.34332	0.36335
507.08	0.32177	0.4035	0.33286	0.49346	0.41209	0.41538	0.3283	0.44555	0.34466	0.42863	0.44074	0.39149	0.3017	0.3002	0.30077	0.4257	0.40655	0.33202	0.35975	0.33302	0.43719	0.33428	0.38941	0.38394	0.38178	0.38278	0.33879	0.34239	0.37076	0.33262	0.35323	0.35789	0.33636	0.31191	0.32854	0.3633
508.11	0.33186	0.39352	0.30035	0.47274	0.39167	0.41062	0.30347	0.41638	0.34695	0.42842	0.42307	0.39271	0.29609	0.2897	0.27855	0.40854	0.38544	0.32464	0.34597	0.31844	0.43745	0.32918	0.36763	0.3819	0.3807	0.37312	0.29237	0.32373	0.35487	0.32374	0.34894	0.34337	0.33109	0.30714	0.32069	0.35765
509.14	0.33303	0.36049	0.28626	0.44238	0.36696	0.4045	0.3012	0.39249	0.33452	0.42392	0.41037	0.37585	0.28061	0.26762	0.27194	0.39729	0.38266	0.31012	0.33779	0.28573	0.43061	0.33132	0.34561	0.37014	0.37007	0.34324	0.27551	0.30186	0.32338	0.31025	0.35027	0.31749	0.31599	0.30482	0.31308	0.35289
510.14	0.33789	0.34473	0.27506	0.45513	0.36485	0.39698	0.29686	0.3754	0.31498	0.41532	0.3801	0.38659	0.26423	0.26825	0.27508	0.4023	0.37353	0.3138	0.32933	0.26243	0.40783	0.3172	0.32254	0.37076	0.36037	0.3405	0.25797	0.29718	0.30276	0.3089	0.34205	0.31186	0.29815	0.29714	0.28192	0.33907
511.17	0.34766	0.3297	0.25957	0.45326	0.36834	0.38888	0.30363	0.36871	0.30204	0.4062	0.39063	0.37452	0.26863	0.25693	0.27714	0.39484	0.36635	0.30982	0.33334	0.25813	0.40351	0.31389	0.33284	0.3565	0.34152	0.33541	0.24568	0.30793	0.30828	0.28879	0.34155	0.29954	0.28348	0.29723	0.29518	0.33579
512.2	0.3368	0.30519	0.28036	0.43241	0.36136	0.37891	0.29106	0.33999	0.29036	0.40164	0.38143	0.35312	0.26704	0.24362	0.27676	0.37939	0.35463	0.28681	0.33118	0.23392	0.37018	0.32	0.3281	0.34174	0.33277	0.31877	0.2403	0.28558	0.28951	0.27495	0.33549	0.27179	0.26454	0.29476	0.28711	0.31938
513.23	0.3313	0.29693	0.27976	0.4292	0.34625	0.36626	0.28011	0.34043	0.27006	0.39301	0.36163	0.34253	0.24435	0.2305	0.28642	0.37564	0.34322	0.26743	0.33956	0.2283	0.36273	0.30837	0.31592	0.31426	0.31945	0.31526	0.23967	0.29352	0.27231	0.26528	0.31965	0.26827	0.26185	0.30033	0.28069	0.29508
514.23	0.32624	0.29593	0.25964	0.42292	0.33789	0.34774	0.26402	0.32569	0.26999	0.38634	0.35442	0.32252	0.2451	0.24072	0.27682	0.36097	0.31877	0.26044	0.32846	0.22089	0.35493	0.29065	0.30156	0.28396	0.31698	0.33862	0.23369	0.27295	0.26998	0.25562	0.30525	0.27496	0.2635	0.28695	0.27041	0.28056
515.26	0.32543	0.28568	0.25549	0.38749	0.31932	0.33634	0.25156	0.31675	0.26168	0.37064	0.35539	0.29186	0.23875	0.23228	0.25987	0.33143	0.30764	0.2296	0.31976	0.22068	0.34595	0.28524	0.29426	0.26692	0.30247	0.32955	0.22915	0.25361	0.26852	0.24131	0.29727	0.26815	0.25773	0.29116	0.28415	0.27863
516.29	0.31562	0.27727	0.25238	0.37311	0.29935	0.33771	0.2399	0.29533	0.25841	0.36324	0.3436	0.28564	0.21424	0.22666	0.25335	0.32444	0.30099	0.2263	0.32215	0.21195	0.32372	0.25688	0.27797	0.26102	0.29772	0.32246	0.23852	0.23325	0.24748	0.2411	0.28546	0.25754	0.25	0.27261	0.26855	0.27214
517.32	0.31265	0.25513	0.22022	0.3742	0.28557	0.32463	0.24251	0.28894	0.24768	0.3583	0.342	0.28036	0.20132	0.20461	0.23806	0.33035	0.27938	0.24214	0.31052	0.22197	0.3161	0.25507	0.28748	0.27008	0.29499	0.3262	0.23938	0.24339	0.24302	0.23769	0.28528	0.27804	0.23501	0.27463	0.27428	0.27773
518.34	0.3161	0.23186	0.22193	0.36308	0.28927	0.30874	0.25152	0.26633	0.25178	0.33218	0.35327	0.27827	0.21555	0.19664	0.23123	0.32685	0.27636	0.24006	0.30152	0.21148	0.30506	0.23059	0.29792	0.25478	0.29351	0.31564	0.24708	0.22164	0.24175	0.23458	0.28016	0.26666	0.236	0.24174	0.25799	0.29451
519.35	0.31368	0.23232	0.23682	0.34774	0.28209	0.30491	0.24559	0.26288	0.23939	0.32397	0.34229	0.2833	0.21334	0.18612	0.23484	0.32232	0.27073	0.22676	0.2965	0.209	0.28491	0.21703	0.30528	0.26483	0.27943	0.29432	0.25816	0.22206	0.2287	0.21462	0.27861	0.25169	0.22443	0.23101	0.25142	0.29423
520.37	0.29642	0.21761	0.22163	0.34679	0.27321	0.30137	0.24102	0.25451	0.24192	0.32862	0.32616	0.28008	0.22301	0.17489	0.23876	0.31936	0.26336	0.22742	0.29291	0.20613	0.2821	0.20513	0.29811	0.25847	0.27562	0.28832	0.25671	0.24139	0.21816	0.20847	0.27068	0.24829	0.222	0.22994	0.23816	0.29814
521.4	0.28422	0.19685	0.21202	0.3464	0.26188	0.28698	0.21693	0.25687	0.22918	0.3259	0.3185	0.26591	0.24039	0.17588	0.23649	0.30926	0.2491	0.20651	0.273	0.18543	0.27665	0.21646	0.28651	0.24145	0.27327	0.29047	0.24743	0.23152	0.21208	0.20104	0.27295	0.24593	0.22767	0.23683	0.23583	0.26781
522.43	0.28466	0.20843	0.22014	0.33559	0.26484	0.27653	0.20373	0.25075	0.22731	0.31782	0.31533	0.26967	0.24918	0.18884	0.24877	0.29422	0.25813	0.19346	0.28052	0.17014	0.28655	0.20147	0.26513	0.22563	0.27673	0.29175	0.24152	0.21129	0.22284	0.18348	0.25532	0.23715	0.22805	0.22938	0.22341	0.2657
523.43	0.27201	0.22821	0.21727	0.33104	0.24149	0.26951	0.19578	0.26126	0.21628	0.3341	0.30034	0.25782	0.2429	0.20574	0.24191	0.27932	0.25132	0.18205	0.25739	0.1732	0.28407	0.21069	0.25003	0.2251	0.27321	0.30192	0.23797	0.20299	0.22709	0.18225	0.2602	0.22044	0.20694	0.2384	0.22398	0.25473
524.46	0.26382	0.20996	0.19784	0.33375	0.22933	0.26844	0.18475	0.25742	0.19665	0.32808	0.28302	0.24821	0.2342	0.20148	0.23475	0.27365	0.25221	0.19402	0.2555	0.16312	0.2772	0.20996	0.2363	0.20961	0.27669	0.28263	0.22602	0.19774	0.22492	0.19799	0.26449	0.22061	0.18946	0.25342	0.21878	0.24704
525.48	0.24938	0.20243	0.20637	0.34128	0.23941	0.25889	0.17603	0.23924	0.19776	0.31107	0.28468	0.26472	0.21088	0.1955	0.2295	0.26914	0.24637	0.20339	0.25793	0.13811	0.2718	0.20186	0.23138	0.20537	0.26975	0.26416	0.22668	0.17199	0.23215	0.20081	0.26934	0.20702	0.18548	0.24203	0.20863	0.23744
526.51	0.24334	0.20054	0.20176	0.34173	0.24209	0.25864	0.17309	0.22788	0.19976	0.28721	0.26427	0.26208	0.19848	0.17791	0.21691	0.26329	0.25314	0.20878	0.26345	0.14245	0.28084	0.17497	0.22225	0.20004	0.25287	0.24426	0.21099	0.17578	0.24697	0.21092	0.26117	0.2093	0.18348	0.22088	0.19794	0.25297
527.51	0.22124	0.17273	0.18873	0.33352	0.22993	0.25941	0.17811	0.21652	0.1955	0.29886	0.24877	0.24998	0.17824	0.16567	0.213	0.26063	0.24254	0.20826	0.25318	0.14026	0.28304	0.1637	0.21281	0.18884	0.24213	0.22659	0.21143	0.17513	0.23234	0.21868	0.26343	0.19272	0.18439	0.20902	0.18852	0.23187
528.54	0.19782	0.15243	0.18267	0.33058	0.23525	0.25673	0.16399	0.21154	0.20471	0.28542	0.23672	0.23844	0.15125	0.1559	0.20673	0.26873	0.24221	0.19645	0.2518	0.13677	0.28973	0.1568	0.19735	0.18698	0.23493	0.21478	0.19764	0.16346	0.21993	0.19671	0.24926	0.21355	0.19328	0.1933	0.18313	0.2298
529.56	0.17446	0.15746	0.18531	0.33186	0.24127	0.24837	0.16218	0.20082	0.20737	0.27299	0.24371	0.22133	0.142	0.14422	0.20869	0.28072	0.23005	0.19461	0.237	0.13919	0.29542	0.15247	0.19779	0.17984	0.22847	0.22242	0.18599	0.16183	0.22049	0.18724	0.22771	0.20627	0.2	0.1805	0.1924	0.22559
530.59	0.18162	0.16128	0.18808	0.32007	0.23265	0.24117	0.14464	0.20702	0.1855	0.2652	0.23714	0.20642	0.1574	0.145	0.2105	0.27353	0.22704	0.18396	0.23106	0.15765	0.28289	0.13695	0.20377	0.19062	0.23513	0.23463	0.1875	0.15578	0.21356	0.17656	0.20297	0.20456	0.19217	0.1606	0.19534	0.23118
531.61	0.16653	0.14624	0.18734	0.30242	0.21476	0.22657	0.14563	0.19425	0.18663	0.26108	0.2304	0.19136	0.14499	0.13636	0.2095	0.26384	0.21736	0.17404	0.22585	0.13976	0.26848	0.13732	0.19235	0.19397	0.23865	0.23701	0.1891	0.15116	0.19184	0.15584	0.18322	0.19578	0.17576	0.15577	0.18826	0.2136
532.62	0.15413	0.15795	0.18123	0.3076	0.21809	0.22871	0.14199	0.19089	0.17302	0.24322	0.22442	0.19209	0.14412	0.13879	0.20074	0.26347	0.21637	0.16327	0.2148	0.13296	0.24711	0.14376	0.19505	0.17658	0.23243	0.2435	0.18099	0.1509	0.18673	0.14522	0.17489	0.18732	0.15689	0.15758	0.18937	0.21006
533.64	0.14285	0.15521	0.18287	0.30507	0.22596	0.2241	0.14347	0.19338	0.15973	0.24069	0.22838	0.1991	0.15005	0.12735	0.19703	0.25037	0.21982	0.16557	0.20789	0.12982	0.23393	0.14521	0.19919	0.17774	0.2237	0.23385	0.1823	0.15445	0.18593	0.15039	0.17449	0.17971	0.14962	0.16458	0.18662	0.21009
534.67	0.15677	0.14409	0.1798	0.29428	0.22484	0.21573	0.13582	0.20225	0.16278	0.24211	0.23141	0.21243	0.16729	0.12765	0.18736	0.23613	0.22007	0.15013	0.20619	0.12587	0.2208	0.13219	0.19806	0.17141	0.2374	0.239	0.1867	0.15393	0.18668	0.13341	0.17141	0.17022	0.15461	0.16652	0.18109	0.2024
535.67	0.14173	0.13022	0.16093	0.2965	0.22727	0.21572	0.14194	0.20641	0.16163	0.2409	0.23437	0.20279	0.15168	0.13277	0.17899	0.23973	0.21233	0.13409	0.19562	0.11459	0.22599	0.1352	0.18604	0.1437	0.22537	0.231	0.16189	0.16214	0.18264	0.12278	0.17098	0.16513	0.15411	0.17186	0.18426	0.17821
536.69	0.13793	0.13997	0.15959	0.29649	0.23495	0.21	0.1373	0.2087	0.14034	0.25172	0.24616	0.21306	0.14492	0.13205	0.18539	0.24104	0.20838	0.12464	0.18146	0.10373	0.21562	0.13251	0.19029	0.11983	0.21773	0.22976	0.15634	0.15646	0.18568	0.10909	0.18336	0.14473	0.15447	0.17386	0.18351	0.17469
537.72	0.13287	0.13739	0.15191	0.28094	0.22819	0.20585	0.13341	0.20034	0.13014	0.24238	0.25418	0.19425	0.13775	0.12378	0.17749	0.22473	0.19674	0.12242	0.18498	0.093338	0.20742	0.11316	0.18237	0.11695	0.2137	0.20929	0.14602	0.14016	0.16879	0.099337	0.18767	0.15009	0.16068	0.16304	0.19133	0.15977
538.74	0.14229	0.1381	0.13371	0.28311	0.21371	0.2136	0.13947	0.18452	0.11447	0.23821	0.24235	0.17435	0.14491	0.12381	0.17031	0.23013	0.17774	0.13528	0.19551	0.087155	0.20125	0.10414	0.17222	0.10167	0.21468	0.20117	0.14026	0.13748	0.14664	0.096651	0.18717	0.14568	0.14824	0.15027	0.17245	0.1336
539.74	0.11723	0.12586	0.1266	0.28084	0.22082	0.2113	0.13131	0.16318	0.09476	0.22914	0.2288	0.14723	0.1224	0.12018	0.15694	0.23311	0.17218	0.13143	0.19326	0.081403	0.2008	0.10049	0.16409	0.091022	0.19831	0.19317	0.13227	0.13436	0.1338	0.095568	0.17038	0.14576	0.12878	0.13653	0.16272	0.1094
540.77	0.11992	0.13448	0.13199	0.26409	0.20931	0.22171	0.13638	0.15353	0.098926	0.22134	0.21282	0.14089	0.12487	0.10691	0.15144	0.22294	0.16622	0.14249	0.18916	0.071418	0.18315	0.095324	0.15672	0.10146	0.19006	0.18782	0.13508	0.10182	0.12321	0.10687	0.17531	0.1501	0.13001	0.13749	0.14109	0.11288
541.79	0.104	0.13724	0.1193	0.26578	0.20677	0.24215	0.13431	0.15101	0.099618	0.22099	0.19884	0.12368	0.11618	0.105	0.14104	0.22298	0.16838	0.14728	0.18795	0.08294	0.1942	0.1084	0.16188	0.10733	0.17556	0.17971	0.12486	0.09633	0.1245	0.11107	0.15224	0.16495	0.11739	0.1501	0.13154	0.11287
542.82	0.10606	0.12857	0.13159	0.2819	0.20036	0.22587	0.13249	0.15922	0.108	0.21877	0.18581	0.13952	0.1238	0.10662	0.14438	0.22776	0.16398	0.1328	0.18716	0.097364	0.19333	0.11309	0.153	0.10747	0.181	0.18624	0.12652	0.10253	0.1193	0.10428	0.15851	0.16609	0.11828	0.14727	0.12022	0.11795
543.82	0.093952	0.12314	0.14405	0.27347	0.2023	0.20589	0.12477	0.15746	0.11035	0.21585	0.19618	0.14747	0.10946	0.10031	0.14623	0.2167	0.15183	0.1173	0.16894	0.075468	0.19028	0.10682	0.15504	0.10582	0.17247	0.17985	0.13084	0.098978	0.13193	0.085591	0.16287	0.16303	0.10981	0.15859	0.1253	0.12521
544.84	0.1058	0.12472	0.15812	0.27391	0.20343	0.21277	0.13406	0.16524	0.11678	0.19382	0.18098	0.16213	0.11836	0.091848	0.16051	0.20015	0.16622	0.11454	0.16486	0.066592	0.18419	0.098235	0.14296	0.1153	0.16011	0.16964	0.13395	0.094257	0.14524	0.085404	0.17101	0.16041	0.11059	0.15634	0.10498	0.12341
545.86	0.10063	0.12529	0.1555	0.28339	0.20518	0.20379	0.12796	0.15185	0.11032	0.20185	0.17176	0.15848	0.10778	0.097437	0.15911	0.20664	0.16023	0.090956	0.16762	0.062038	0.1956	0.10449	0.14273	0.10293	0.1702	0.16525	0.13131	0.10743	0.14563	0.064659	0.15501	0.14105	0.10152	0.15506	0.10286	0.10434
546.89	0.10145	0.12017	0.16549	0.27797	0.19726	0.18454	0.11981	0.14906	0.10322	0.19014	0.17243	0.15595	0.12057	0.097798	0.14802	0.19851	0.13738	0.09417	0.16647	0.06104	0.17354	0.078826	0.13455	0.096859	0.18543	0.16645	0.12923	0.10052	0.12524	0.055122	0.154	0.13282	0.084413	0.12836	0.11791	0.084917
547.89	0.094873	0.12182	0.17139	0.276	0.20485	0.18523	0.11305	0.13795	0.091307	0.18591	0.17038	0.13735	0.12699	0.09726	0.14949	0.19039	0.13314	0.090872	0.15825	0.049975	0.172	0.069773	0.12452	0.085458	0.1761	0.16737	0.1361	0.10328	0.1278	0.05651	0.1322	0.12227	0.074139	0.12008	0.099389	0.072416
548.91	0.090319	0.1187	0.17179	0.27698	0.20054	0.18101	0.10193	0.12987	0.085126	0.1965	0.15616	0.13818	0.1363	0.095466	0.14503	0.18554	0.13107	0.078648	0.1663	0.048515	0.16756	0.072087	0.11991	0.088444	0.18523	0.18325	0.12142	0.10682	0.10454	0.055432	0.12433	0.1073	0.075243	0.11461	0.10349	0.070612
549.93	0.092427	0.12891	0.16695	0.28138	0.19783	0.18019	0.089145	0.1358	0.091572	0.22528	0.1562	0.14029	0.13597	0.097733	0.1392	0.18634	0.12249	0.082249	0.16516	0.061773	0.1587	0.081838	0.13774	0.077333	0.20618	0.18774	0.11975	0.11712	0.10308	0.046508	0.11696	0.10637	0.068346	0.12713	0.11099	0.076141
550.93	0.090008	0.13306	0.1774	0.29022	0.19392	0.17169	0.08461	0.14203	0.091429	0.21696	0.1628	0.14182	0.14856	0.096346	0.15009	0.18702	0.13602	0.093315	0.15424	0.067208	0.14912	0.078441	0.13595	0.081414	0.20148	0.1919	0.12726	0.12051	0.099097	0.051964	0.12924	0.10874	0.056	0.1077	0.10546	0.085191
551.96	0.10605	0.14465	0.18498	0.29969	0.20106	0.18556	0.087976	0.14667	0.096504	0.2187	0.16639	0.15924	0.14371	0.11397	0.15387	0.19352	0.15776	0.10161	0.16349	0.0649	0.16229	0.09673	0.13738	0.10298	0.20716	0.1934	0.12543	0.12709	0.10707	0.054016	0.14955	0.10254	0.066229	0.11384	0.090342	0.10791
552.98	0.10734	0.14085	0.18162	0.29356	0.20527	0.18906	0.085932	0.15954	0.097004	0.21147	0.16247	0.16011	0.13006	0.11962	0.14251	0.20106	0.16346	0.11379	0.1672	0.061983	0.1625	0.093584	0.13987	0.12093	0.2092	0.18452	0.10642	0.12933	0.11867	0.064243	0.13992	0.11085	0.057475	0.11459	0.1013	0.10843
553.98	0.10638	0.15809	0.17505	0.28991	0.20613	0.20741	0.08893	0.17895	0.10146	0.21006	0.15629	0.15019	0.1176	0.12488	0.15412	0.20096	0.16206	0.11676	0.15411	0.080269	0.15701	0.10263	0.14887	0.11319	0.19249	0.17861	0.10927	0.12707	0.12913	0.078494	0.12973	0.1135	0.061997	0.12713	0.099769	0.10235
555	0.096201	0.1542	0.16898	0.27455	0.2086	0.19008	0.080254	0.17217	0.089004	0.19193	0.15814	0.14169	0.11072	0.12408	0.13491	0.19105	0.15798	0.11399	0.15209	0.066509	0.15461	0.091908	0.1343	0.11018	0.17463	0.17457	0.095438	0.11407	0.12111	0.085386	0.11754	0.10821	0.054137	0.11386	0.10425	0.11366
556.02	0.095533	0.14412	0.17131	0.26977	0.20122	0.19663	0.079569	0.17518	0.07745	0.19846	0.15086	0.12558	0.10121	0.12628	0.1242	0.18768	0.14402	0.12325	0.15486	0.066042	0.14273	0.095296	0.1339	0.11169	0.17572	0.16775	0.077796	0.10908	0.12021	0.096446	0.11045	0.12013	0.063856	0.13397	0.10205	0.10461
557.05	0.08944	0.13454	0.1641	0.26481	0.20032	0.18566	0.076464	0.16421	0.078426	0.19462	0.14735	0.11193	0.10099	0.10058	0.1217	0.18752	0.13459	0.116	0.1366	0.078103	0.14241	0.080771	0.14011	0.095809	0.17052	0.16186	0.087945	0.10359	0.11782	0.095867	0.0956	0.12857	0.05915	0.1271	0.099149	0.093644
558.04	0.09057	0.13787	0.14734	0.26886	0.188	0.18579	0.089465	0.15364	0.069812	0.20962	0.15478	0.111	0.10346	0.085592	0.12115	0.18129	0.14239	0.1211	0.13027	0.065979	0.12992	0.088528	0.1443	0.079877	0.17794	0.15333	0.097903	0.091644	0.12039	0.092039	0.1015	0.11825	0.050885	0.13076	0.10174	0.094777
559.07	0.092077	0.11776	0.14641	0.2708	0.18457	0.17573	0.10297	0.13577	0.064898	0.18751	0.16442	0.11093	0.1055	0.075548	0.10745	0.18739	0.14769	0.12846	0.14484	0.050092	0.12534	0.064269	0.13276	0.072007	0.1758	0.14722	0.096615	0.084212	0.12933	0.085259	0.10981	0.1175	0.056404	0.10414	0.098009	0.10293
560.09	0.092163	0.10736	0.14073	0.27769	0.16294	0.1778	0.12634	0.1392	0.064894	0.19502	0.1559	0.096934	0.1064	0.072259	0.10299	0.20728	0.12401	0.12897	0.15386	0.045339	0.11812	0.065551	0.13148	0.06178	0.17204	0.1399	0.096092	0.086637	0.11597	0.078693	0.12331	0.11775	0.072461	0.1035	0.093925	0.095286
561.09	0.10314	0.098147	0.12251	0.26913	0.16017	0.16944	0.12272	0.13529	0.074745	0.18583	0.16478	0.1167	0.1059	0.066437	0.09807	0.19432	0.1243	0.12014	0.15481	0.044441	0.12821	0.060657	0.1417	0.057826	0.1587	0.13918	0.09804	0.085502	0.11885	0.066962	0.12284	0.099221	0.0703	0.096868	0.11634	0.11171
562.11	0.097045	0.079705	0.11582	0.26652	0.15758	0.16363	0.1359	0.14135	0.073555	0.1835	0.16111	0.11465	0.10427	0.062836	0.094172	0.17832	0.12176	0.11488	0.15768	0.038117	0.1161	0.060434	0.13611	0.048614	0.14954	0.12966	0.09187	0.082631	0.11653	0.063056	0.12189	0.091815	0.072978	0.11417	0.12206	0.10173
563.13	0.096328	0.070867	0.1225	0.25497	0.1536	0.15365	0.11191	0.13938	0.08767	0.1713	0.15137	0.10489	0.11112	0.084771	0.087205	0.18547	0.11431	0.11009	0.14188	0.043059	0.11576	0.055341	0.13988	0.058055	0.1392	0.13149	0.082383	0.081765	0.096032	0.055611	0.11454	0.089139	0.091037	0.11714	0.12104	0.12018
564.13	0.10288	0.077947	0.11977	0.25011	0.1338	0.16005	0.090705	0.13921	0.083222	0.18025	0.15517	0.10029	0.1171	0.10109	0.087979	0.1785	0.10578	0.11153	0.12872	0.047812	0.11822	0.063592	0.14581	0.06143	0.14789	0.14161	0.07797	0.080812	0.083138	0.058179	0.11502	0.083135	0.087947	0.13399	0.12405	0.095748
565.15	0.11479	0.080162	0.11678	0.26015	0.14222	0.17245	0.080013	0.14416	0.098129	0.17893	0.17429	0.10544	0.11996	0.10275	0.098821	0.16448	0.12831	0.11376	0.10627	0.055294	0.12986	0.070632	0.15258	0.07369	0.15494	0.14255	0.087401	0.085494	0.10956	0.072749	0.11116	0.087151	0.078437	0.14146	0.12078	0.098027
566.17	0.097875	0.081758	0.1216	0.24623	0.1362	0.1622	0.096485	0.14906	0.098248	0.18518	0.17379	0.090308	0.11298	0.095143	0.10321	0.16012	0.12146	0.11232	0.10013	0.06142	0.10897	0.05832	0.13705	0.071604	0.14467	0.15103	0.10221	0.082182	0.10278	0.067435	0.12499	0.099607	0.075671	0.14273	0.10872	0.093483
567.17	0.096186	0.096743	0.12068	0.23606	0.12729	0.16426	0.084076	0.14404	0.087587	0.18019	0.17881	0.085278	0.11124	0.11388	0.10416	0.16251	0.12096	0.10073	0.10003	0.058196	0.10572	0.066594	0.1345	0.084493	0.1371	0.16873	0.10622	0.077758	0.10153	0.063525	0.12677	0.096757	0.064743	0.13671	0.11531	0.10422
568.19	0.096051	0.090754	0.13024	0.23434	0.1204	0.1726	0.093232	0.13555	0.082998	0.17438	0.17171	0.099485	0.10771	0.09692	0.10479	0.1511	0.12271	0.093891	0.11478	0.055482	0.12391	0.065722	0.12201	0.1019	0.1317	0.17052	0.10939	0.085825	0.11234	0.075501	0.12938	0.10855	0.068001	0.1272	0.089661	0.093163
569.21	0.097314	0.086615	0.14386	0.2417	0.13775	0.16265	0.098926	0.12671	0.08417	0.1802	0.16206	0.10427	0.11225	0.080242	0.10808	0.15173	0.1273	0.084062	0.11482	0.063643	0.12472	0.083332	0.11278	0.11078	0.13279	0.15858	0.12038	0.086926	0.11881	0.080928	0.12609	0.11149	0.049808	0.12712	0.088448	0.10529
570.2	0.089457	0.082254	0.13932	0.23838	0.13986	0.14727	0.096987	0.11096	0.071279	0.16745	0.14874	0.11294	0.11217	0.086162	0.10778	0.16104	0.12316	0.069342	0.12924	0.064053	0.12717	0.068097	0.10588	0.11569	0.13935	0.17004	0.1079	0.07719	0.10618	0.059667	0.12987	0.10774	0.05606	0.11894	0.094349	0.10365
571.22	0.09657	0.087588	0.13712	0.26619	0.14603	0.15625	0.089821	0.11271	0.061663	0.16227	0.15272	0.12117	0.11331	0.078246	0.097868	0.17279	0.12898	0.063508	0.13279	0.05669	0.15745	0.065801	0.12299	0.12075	0.15873	0.16247	0.086011	0.086196	0.11246	0.063353	0.13619	0.11237	0.060548	0.11379	0.11171	0.10025
572.24	0.10954	0.08541	0.13343	0.28163	0.15055	0.16319	0.094657	0.134	0.08249	0.17704	0.14617	0.12442	0.1229	0.066955	0.10551	0.19027	0.12946	0.071483	0.14378	0.059061	0.15355	0.078034	0.10866	0.11865	0.16997	0.1582	0.081127	0.10298	0.11665	0.073404	0.12942	0.12623	0.080973	0.11988	0.10495	0.10495
573.24	0.12189	0.10472	0.1308	0.28723	0.15887	0.1689	0.096024	0.14494	0.076214	0.17667	0.14173	0.1302	0.11523	0.079352	0.12209	0.20053	0.12333	0.08041	0.14005	0.061573	0.14706	0.07966	0.10206	0.10792	0.1653	0.17109	0.083098	0.10753	0.12094	0.062302	0.1349	0.12812	0.076056	0.13036	0.11345	0.111
574.26	0.12247	0.10389	0.11791	0.27558	0.17129	0.1875	0.11563	0.15909	0.085007	0.17362	0.13628	0.14462	0.10077	0.079607	0.11775	0.19586	0.13662	0.094338	0.15288	0.052367	0.13932	0.069333	0.10205	0.11421	0.164	0.17912	0.071027	0.11989	0.12519	0.059091	0.14571	0.13082	0.091215	0.13282	0.11597	0.12721
575.28	0.12971	0.10689	0.12691	0.27667	0.16752	0.2047	0.12353	0.17605	0.093909	0.18928	0.13966	0.15313	0.095212	0.078451	0.12006	0.19058	0.13071	0.097076	0.15905	0.051559	0.14241	0.079781	0.10309	0.12134	0.1423	0.18448	0.082774	0.12285	0.12152	0.081922	0.14995	0.1446	0.09168	0.13645	0.11319	0.13772
576.28	0.13271	0.11972	0.13291	0.25969	0.18766	0.214	0.1363	0.18221	0.11981	0.19649	0.13265	0.16704	0.10135	0.095057	0.13733	0.19665	0.14896	0.11102	0.17652	0.057252	0.14342	0.089096	0.10824	0.13769	0.13893	0.19384	0.089292	0.1317	0.13104	0.092016	0.14587	0.15411	0.099068	0.13953	0.099495	0.15834
577.3	0.12576	0.13538	0.14571	0.26109	0.20287	0.21501	0.14591	0.18508	0.12015	0.18787	0.14723	0.18431	0.098496	0.11494	0.128	0.1957	0.16697	0.12546	0.17375	0.055173	0.15889	0.074571	0.12311	0.15249	0.14605	0.18756	0.10409	0.14606	0.1533	0.099903	0.15859	0.1566	0.096087	0.13079	0.10431	0.16812
578.32	0.12793	0.148	0.15579	0.27411	0.21879	0.22587	0.16248	0.19316	0.14399	0.20677	0.18495	0.18702	0.11322	0.1268	0.135	0.19454	0.18117	0.13775	0.18971	0.074178	0.16153	0.084472	0.15041	0.1549	0.16055	0.19234	0.11071	0.15355	0.17433	0.1293	0.17054	0.15049	0.11234	0.14581	0.12557	0.17881
579.31	0.13719	0.16179	0.16383	0.29249	0.22151	0.22845	0.16731	0.19196	0.15296	0.21319	0.20079	0.1817	0.12547	0.14169	0.14036	0.21957	0.18155	0.14275	0.18618	0.084357	0.18057	0.085758	0.16717	0.15679	0.16829	0.19888	0.13498	0.15736	0.18957	0.14276	0.16514	0.15647	0.12399	0.14684	0.12186	0.17938
580.33	0.15139	0.18699	0.18954	0.29834	0.24744	0.2325	0.18041	0.20229	0.17067	0.21802	0.20778	0.1876	0.14295	0.15831	0.15245	0.2449	0.20678	0.16542	0.19769	0.11458	0.19859	0.10608	0.19513	0.16791	0.1923	0.21133	0.14643	0.17266	0.20276	0.15	0.19169	0.16967	0.14081	0.17428	0.13681	0.19071
581.35	0.17935	0.18323	0.19636	0.31364	0.25837	0.22877	0.18081	0.21737	0.17585	0.22375	0.23141	0.19186	0.15365	0.16349	0.15586	0.2437	0.2213	0.16286	0.19898	0.13491	0.19792	0.12747	0.19903	0.1706	0.21071	0.21798	0.16447	0.16967	0.23508	0.15741	0.17964	0.18606	0.14953	0.18378	0.1527	0.19114
582.35	0.19224	0.18901	0.21693	0.3225	0.26491	0.24159	0.18784	0.22043	0.18058	0.2333	0.23491	0.19491	0.15382	0.16481	0.18724	0.25138	0.22979	0.16689	0.21911	0.14902	0.2056	0.13563	0.21529	0.1859	0.21343	0.23826	0.17308	0.18053	0.23332	0.17035	0.19653	0.19268	0.16583	0.20221	0.17266	0.20637
583.36	0.18929	0.19116	0.23053	0.32653	0.27539	0.25104	0.18353	0.23666	0.19093	0.23764	0.22991	0.1978	0.1503	0.15731	0.19311	0.26357	0.2451	0.17454	0.22902	0.16065	0.23425	0.13872	0.23232	0.19677	0.22142	0.2499	0.18622	0.18772	0.23214	0.16966	0.20341	0.20775	0.17056	0.2144	0.1932	0.21025
584.38	0.19445	0.21305	0.24185	0.32958	0.28423	0.25355	0.19059	0.26023	0.19877	0.23672	0.23304	0.2127	0.15895	0.17604	0.20667	0.25748	0.27022	0.17868	0.2473	0.18618	0.22986	0.14062	0.23735	0.20205	0.23018	0.27152	0.19943	0.20639	0.23535	0.17918	0.22069	0.22429	0.18046	0.23151	0.21477	0.22048
585.38	0.18651	0.22412	0.23215	0.33404	0.27343	0.25318	0.19416	0.24868	0.20501	0.23919	0.2569	0.23359	0.15615	0.1991	0.21332	0.24096	0.27052	0.19142	0.2434	0.17759	0.22931	0.13819	0.23136	0.20533	0.23284	0.27632	0.21243	0.21532	0.25037	0.1881	0.21506	0.22709	0.1986	0.22825	0.22798	0.225
586.4	0.18154	0.22889	0.24426	0.34106	0.27949	0.27318	0.21599	0.25358	0.22259	0.24517	0.26956	0.25534	0.1687	0.20691	0.22394	0.24428	0.27706	0.21159	0.25704	0.18503	0.25077	0.1531	0.24297	0.21239	0.23104	0.2689	0.23087	0.23557	0.24179	0.20229	0.23983	0.23278	0.22393	0.24983	0.23327	0.24613
587.41	0.20138	0.23387	0.23597	0.34537	0.28242	0.27851	0.21695	0.26757	0.25072	0.26131	0.27422	0.25838	0.18982	0.21298	0.21661	0.24547	0.27276	0.21438	0.25278	0.20729	0.25969	0.17515	0.25183	0.19559	0.23727	0.26913	0.23863	0.22876	0.25206	0.21414	0.23599	0.24931	0.25366	0.26962	0.2392	0.24923
588.41	0.23183	0.23941	0.23177	0.34051	0.29127	0.27684	0.22257	0.25899	0.25326	0.25967	0.28041	0.26634	0.21578	0.22326	0.21455	0.24361	0.27445	0.20733	0.25406	0.20254	0.2504	0.18404	0.24566	0.21596	0.24778	0.26161	0.23696	0.23093	0.25792	0.21251	0.24629	0.2632	0.25725	0.26249	0.23656	0.26286
589.43	0.23958	0.22572	0.23787	0.34322	0.30293	0.29129	0.222	0.26285	0.27271	0.25995	0.30378	0.26941	0.22796	0.22282	0.21397	0.2465	0.27752	0.2304	0.25799	0.19646	0.26606	0.19551	0.2578	0.24112	0.25094	0.25688	0.23572	0.22186	0.26606	0.22851	0.24662	0.2675	0.2683	0.24878	0.24664	0.28117
590.42	0.24889	0.22273	0.24618	0.34701	0.31967	0.30879	0.23264	0.27467	0.27437	0.28257	0.29744	0.25353	0.24168	0.20854	0.22086	0.25235	0.27433	0.2354	0.2747	0.20205	0.2653	0.21249	0.27107	0.24928	0.2557	0.24609	0.2406	0.21427	0.26627	0.24433	0.25988	0.28005	0.25897	0.27136	0.25579	0.278
591.44	0.24378	0.24648	0.23887	0.34985	0.32878	0.31749	0.2235	0.28111	0.25708	0.29087	0.29304	0.23858	0.24003	0.22999	0.22482	0.2506	0.27232	0.24203	0.2707	0.19273	0.24772	0.21323	0.26683	0.25718	0.26215	0.27705	0.23867	0.21488	0.26193	0.25122	0.25481	0.27947	0.25371	0.27265	0.26418	0.25762
592.46	0.23774	0.25594	0.2543	0.3376	0.34006	0.31679	0.23723	0.26978	0.22883	0.28791	0.28884	0.23586	0.24503	0.23352	0.23865	0.24846	0.28744	0.2498	0.27629	0.178	0.23422	0.21263	0.25871	0.27019	0.26075	0.28008	0.24183	0.20769	0.26675	0.24459	0.25271	0.27337	0.22113	0.26045	0.26062	0.24432
593.45	0.23953	0.24773	0.2608	0.33845	0.3535	0.31915	0.2433	0.27977	0.22577	0.28969	0.28273	0.22714	0.24433	0.22388	0.23059	0.23604	0.28326	0.25618	0.27555	0.19565	0.22414	0.21555	0.25815	0.25137	0.27845	0.28062	0.24998	0.20253	0.27096	0.25624	0.24858	0.26736	0.22754	0.2667	0.26553	0.24344
594.47	0.24189	0.27172	0.26132	0.34447	0.35632	0.30341	0.24072	0.2811	0.21561	0.30629	0.26641	0.23639	0.24829	0.22834	0.24107	0.23754	0.26196	0.23791	0.25354	0.20333	0.22625	0.2229	0.25927	0.24484	0.28118	0.28645	0.25198	0.22502	0.26555	0.23842	0.24501	0.26872	0.21317	0.27423	0.2605	0.23181
595.46	0.24478	0.28035	0.26668	0.34388	0.37015	0.29287	0.24724	0.28563	0.21226	0.29108	0.2731	0.24855	0.25061	0.22555	0.23755	0.23114	0.29365	0.23773	0.24522	0.19783	0.22831	0.21512	0.25695	0.24466	0.27974	0.29055	0.23523	0.23381	0.28455	0.2315	0.23803	0.24966	0.20694	0.24901	0.25591	0.22436
596.48	0.25524	0.27143	0.27832	0.34908	0.36688	0.28472	0.24802	0.26903	0.22019	0.27775	0.26449	0.24348	0.24763	0.22605	0.22557	0.24646	0.2879	0.24172	0.23954	0.20891	0.23609	0.20718	0.25264	0.22349	0.27383	0.27667	0.22861	0.23461	0.28353	0.22463	0.24646	0.25006	0.20353	0.24051	0.25223	0.21695
597.49	0.25704	0.2707	0.26939	0.37203	0.37696	0.28132	0.25264	0.27906	0.22851	0.28019	0.27804	0.25246	0.24306	0.23094	0.22591	0.25402	0.2835	0.23409	0.23019	0.22122	0.24017	0.2001	0.25838	0.2056	0.27565	0.28204	0.23218	0.2495	0.27734	0.22685	0.27131	0.2543	0.19928	0.245	0.25429	0.22692
598.49	0.24759	0.29384	0.26802	0.37946	0.37931	0.27891	0.26198	0.2697	0.22575	0.29085	0.28297	0.27856	0.23212	0.25069	0.24207	0.25859	0.28163	0.23765	0.22723	0.20211	0.25245	0.1941	0.27524	0.2083	0.25453	0.29359	0.23095	0.26074	0.26417	0.21581	0.27003	0.25498	0.19936	0.25472	0.24064	0.21597
599.5	0.24171	0.28127	0.27045	0.36236	0.37162	0.29197	0.26933	0.2641	0.22082	0.29265	0.29546	0.27436	0.23454	0.23888	0.22799	0.25445	0.2853	0.24553	0.23876	0.1973	0.25429	0.19014	0.27294	0.20928	0.25769	0.28462	0.21417	0.23476	0.27243	0.2058	0.26518	0.25231	0.21174	0.27112	0.23867	0.20905
600.52	0.24857	0.27721	0.26494	0.36596	0.35714	0.29212	0.26605	0.26632	0.22473	0.29488	0.30034	0.28396	0.23784	0.23468	0.22419	0.26226	0.26496	0.23491	0.24794	0.20498	0.26166	0.17425	0.2791	0.20016	0.26291	0.27452	0.22611	0.24491	0.25421	0.19209	0.27295	0.26057	0.22183	0.27813	0.24604	0.22483
601.51	0.256	0.29043	0.26289	0.35513	0.35145	0.29056	0.27528	0.2784	0.21759	0.30483	0.3001	0.28853	0.24958	0.23354	0.2262	0.25926	0.26688	0.21674	0.25958	0.20269	0.26088	0.16677	0.27962	0.20928	0.27891	0.27643	0.23165	0.23962	0.2478	0.17963	0.26854	0.25797	0.21732	0.27482	0.24241	0.24258
602.53	0.25366	0.28944	0.25398	0.35132	0.34633	0.29961	0.26834	0.26208	0.21542	0.30097	0.30305	0.29129	0.2436	0.23953	0.22475	0.25542	0.26227	0.24191	0.2886	0.18995	0.27077	0.1686	0.28235	0.22608	0.27842	0.27952	0.22539	0.23403	0.24202	0.18438	0.27339	0.23775	0.22495	0.2604	0.24501	0.24827
603.52	0.25251	0.29618	0.26719	0.34799	0.33412	0.30208	0.26687	0.27133	0.2119	0.2969	0.28924	0.27542	0.24588	0.24867	0.23918	0.25157	0.26792	0.24806	0.2907	0.21023	0.25798	0.18017	0.26054	0.22955	0.27739	0.27326	0.23861	0.22783	0.24494	0.19523	0.26522	0.23915	0.2147	0.24591	0.25148	0.24705
604.54	0.26792	0.28715	0.26782	0.36326	0.33833	0.2962	0.27856	0.28081	0.20743	0.29064	0.29072	0.27757	0.24177	0.26463	0.25481	0.25019	0.27248	0.24746	0.289	0.21805	0.25066	0.18964	0.26213	0.22292	0.27739	0.2883	0.24456	0.24704	0.22471	0.20428	0.27855	0.23859	0.19485	0.23557	0.26285	0.25384
605.55	0.26268	0.29839	0.26861	0.36505	0.35009	0.30229	0.2609	0.27845	0.2189	0.28923	0.27591	0.26761	0.23614	0.28788	0.25523	0.24899	0.28196	0.2481	0.26551	0.22079	0.25499	0.20743	0.25592	0.2265	0.26743	0.31418	0.23176	0.24092	0.2301	0.20511	0.26871	0.23786	0.20553	0.23829	0.25088	0.24217
606.55	0.24234	0.28814	0.27252	0.36837	0.3481	0.30176	0.25512	0.26687	0.23149	0.29089	0.28737	0.27612	0.22247	0.28019	0.26412	0.24942	0.27433	0.25628	0.26671	0.23158	0.26584	0.21134	0.25511	0.23171	0.23785	0.31254	0.22056	0.24213	0.24562	0.20939	0.27253	0.22947	0.20315	0.23746	0.25367	0.23407
607.56	0.2494	0.27816	0.28619	0.36201	0.35001	0.29359	0.25637	0.27031	0.23829	0.2899	0.26419	0.27821	0.22925	0.24344	0.25713	0.2509	0.27472	0.24014	0.24516	0.23323	0.26958	0.2184	0.23983	0.2353	0.24813	0.29121	0.2136	0.25742	0.25981	0.20187	0.24441	0.23239	0.20785	0.24935	0.23704	0.23504
608.55	0.25989	0.27302	0.27503	0.36724	0.35633	0.29461	0.25708	0.26642	0.25601	0.28207	0.29095	0.28246	0.23375	0.22676	0.24786	0.26773	0.28595	0.24191	0.25465	0.22292	0.27929	0.21465	0.24869	0.24109	0.23785	0.28922	0.20022	0.25917	0.27073	0.21185	0.25552	0.22992	0.22072	0.25791	0.22998	0.24894
609.57	0.26148	0.29278	0.28188	0.36956	0.34652	0.29587	0.25341	0.25756	0.29011	0.28556	0.29083	0.26034	0.23905	0.223	0.25497	0.27682	0.29528	0.23965	0.26077	0.22669	0.29101	0.20521	0.25	0.24567	0.23649	0.28265	0.21854	0.25944	0.28446	0.22292	0.24778	0.24574	0.24757	0.26697	0.22276	0.25969
610.58	0.28075	0.27706	0.28642	0.3609	0.33039	0.29803	0.27758	0.26728	0.28915	0.29432	0.30388	0.24103	0.25743	0.20667	0.27309	0.27636	0.2768	0.25507	0.27952	0.22008	0.28512	0.21236	0.24603	0.24762	0.25333	0.27124	0.23132	0.25228	0.26633	0.24572	0.24472	0.24447	0.23531	0.27709	0.22272	0.26139
611.57	0.30324	0.28467	0.29321	0.3587	0.32669	0.30108	0.29197	0.26405	0.30666	0.30433	0.29509	0.22402	0.27179	0.21749	0.28257	0.26875	0.27494	0.26195	0.28196	0.22728	0.29098	0.23287	0.24532	0.23231	0.27742	0.27012	0.2448	0.25258	0.25285	0.24965	0.25354	0.23954	0.25381	0.29051	0.22928	0.27586
612.59	0.31182	0.31319	0.29013	0.36246	0.31748	0.30517	0.30086	0.28354	0.32364	0.30969	0.31156	0.22695	0.28805	0.25865	0.30173	0.27611	0.27044	0.27503	0.29645	0.24422	0.29455	0.22959	0.26708	0.23588	0.28151	0.29593	0.25655	0.24133	0.23853	0.25981	0.25553	0.25831	0.26499	0.29507	0.2354	0.27776
613.58	0.31729	0.31959	0.30048	0.36951	0.33177	0.31117	0.31899	0.30059	0.33894	0.3244	0.3098	0.23606	0.29801	0.28014	0.3031	0.28286	0.28805	0.28286	0.29921	0.25658	0.31657	0.23668	0.2941	0.2465	0.30206	0.30612	0.26754	0.2465	0.25083	0.26021	0.26335	0.26591	0.27262	0.30219	0.26537	0.27543
614.6	0.324	0.33137	0.30973	0.37754	0.33947	0.31562	0.32476	0.31274	0.33903	0.32866	0.309	0.27044	0.30987	0.28808	0.28301	0.29474	0.29479	0.29006	0.31484	0.26042	0.32059	0.26108	0.29418	0.25429	0.32183	0.31449	0.27311	0.25168	0.25803	0.25963	0.27445	0.25553	0.27236	0.30082	0.27973	0.28159
615.59	0.33001	0.3555	0.32457	0.39802	0.35423	0.32974	0.34237	0.31429	0.34475	0.33795	0.31493	0.30489	0.30413	0.30255	0.27823	0.31656	0.32411	0.30055	0.33507	0.27683	0.33488	0.26893	0.3238	0.28052	0.3167	0.32404	0.29884	0.28059	0.28598	0.26512	0.29986	0.26829	0.28138	0.30072	0.30168	0.30669
616.6	0.34266	0.38212	0.33497	0.42037	0.36837	0.34766	0.35496	0.3436	0.35958	0.34779	0.34021	0.33396	0.30852	0.31962	0.28836	0.34197	0.3502	0.30664	0.35791	0.28753	0.349	0.27991	0.35217	0.32176	0.32454	0.34647	0.32209	0.31165	0.30417	0.28944	0.31173	0.30226	0.27295	0.32667	0.31905	0.31468
617.61	0.3569	0.38511	0.35428	0.43432	0.39732	0.36504	0.37113	0.36627	0.37243	0.37469	0.36462	0.34612	0.32887	0.33859	0.29308	0.35841	0.38437	0.31962	0.38074	0.31099	0.36847	0.31119	0.37105	0.3449	0.3352	0.35541	0.33291	0.32801	0.33991	0.3052	0.34544	0.33706	0.28842	0.35775	0.35521	0.32834
618.61	0.37317	0.39538	0.37423	0.45055	0.39113	0.38666	0.38759	0.39983	0.38283	0.38919	0.3824	0.36019	0.36133	0.35327	0.32532	0.38812	0.39173	0.34507	0.40576	0.34549	0.36916	0.34704	0.38525	0.37233	0.36335	0.37553	0.35998	0.3594	0.34877	0.32363	0.37157	0.35956	0.30512	0.3898	0.36435	0.358
619.62	0.39684	0.40014	0.39314	0.47759	0.41459	0.41864	0.4158	0.43566	0.39853	0.41549	0.42241	0.36877	0.38455	0.37758	0.36998	0.40888	0.42122	0.38421	0.44019	0.38569	0.3998	0.37331	0.43805	0.40626	0.38885	0.38555	0.39455	0.39017	0.367	0.36869	0.41392	0.40846	0.33645	0.43497	0.39697	0.38705
620.61	0.41713	0.42847	0.41243	0.49781	0.44898	0.45593	0.43818	0.48717	0.42897	0.43672	0.44243	0.39559	0.41832	0.41824	0.39845	0.44065	0.45048	0.42658	0.47448	0.43638	0.44179	0.40477	0.45668	0.43336	0.42834	0.41542	0.40783	0.41271	0.39952	0.42056	0.45411	0.44515	0.37918	0.46515	0.42933	0.4151
621.62	0.42375	0.4437	0.44682	0.52532	0.49713	0.47799	0.46821	0.51645	0.45326	0.46426	0.46816	0.41651	0.4654	0.45419	0.43522	0.46962	0.4854	0.47789	0.49456	0.4671	0.46966	0.44303	0.49063	0.47332	0.46343	0.446	0.4281	0.43061	0.43643	0.45197	0.4797	0.46179	0.43988	0.49211	0.46038	0.44639
622.61	0.44425	0.49066	0.48644	0.5603	0.51749	0.51439	0.50668	0.53245	0.49683	0.50037	0.5189	0.45844	0.49189	0.49587	0.48416	0.50636	0.50762	0.5257	0.52829	0.49366	0.52228	0.47534	0.53135	0.5058	0.49885	0.49757	0.48376	0.48501	0.45394	0.48889	0.51391	0.46358	0.4887	0.52421	0.49794	0.48579
623.63	0.48172	0.53793	0.50598	0.58021	0.56533	0.55656	0.54527	0.55399	0.54677	0.53691	0.56176	0.50308	0.51508	0.5388	0.50514	0.52757	0.55336	0.57083	0.56026	0.53547	0.58529	0.51065	0.57403	0.53413	0.52463	0.54611	0.50855	0.52453	0.49422	0.53076	0.55012	0.5057	0.53179	0.56029	0.55671	0.52146
624.62	0.52805	0.57359	0.53829	0.60301	0.60698	0.59138	0.59128	0.59045	0.59588	0.58335	0.59447	0.55738	0.55334	0.58249	0.55499	0.56687	0.58917	0.61581	0.58426	0.56608	0.63971	0.55253	0.60618	0.57251	0.55607	0.59307	0.53507	0.54737	0.54942	0.56698	0.5933	0.53089	0.57651	0.58492	0.59205	0.56202
625.63	0.58174	0.61296	0.58313	0.63664	0.63311	0.61665	0.6311	0.6299	0.63193	0.62567	0.65937	0.59326	0.59723	0.62028	0.60512	0.6025	0.61593	0.64921	0.62085	0.61899	0.67034	0.6039	0.66155	0.60742	0.60955	0.63666	0.59385	0.59438	0.56763	0.59354	0.62367	0.57679	0.62526	0.63778	0.62704	0.59476
626.64	0.65193	0.66437	0.62873	0.6634	0.66068	0.67675	0.68733	0.67545	0.67545	0.65937	0.72461	0.66325	0.62674	0.65078	0.64696	0.63957	0.65995	0.68956	0.66968	0.65903	0.71187	0.63599	0.71467	0.65262	0.65317	0.67207	0.65698	0.63763	0.61116	0.64866	0.68924	0.63387	0.66276	0.67362	0.68669	0.66345
627.63	0.6983	0.6965	0.66559	0.68317	0.69809	0.71078	0.72435	0.72474	0.73407	0.69253	0.74958	0.70895	0.66185	0.69712	0.69407	0.67992	0.70012	0.71362	0.70507	0.70979	0.75203	0.66978	0.7504	0.70109	0.69366	0.69417	0.70822	0.66186	0.65561	0.68284	0.73799	0.70034	0.71311	0.70812	0.71338	0.71404
628.64	0.72748	0.72143	0.71083	0.72449	0.73065	0.72948	0.7598	0.77063	0.76169	0.73635	0.78733	0.74108	0.70103	0.73436	0.7515	0.72698	0.70952	0.7306	0.75587	0.75118	0.77882	0.7061	0.78598	0.74331	0.733	0.71553	0.75974	0.70275	0.67707	0.72101	0.78498	0.74646	0.74344	0.74043	0.741	0.74809
629.63	0.75521	0.78671	0.75363	0.77102	0.77149	0.76711	0.78717	0.81483	0.79475	0.76608	0.829	0.77951	0.73389	0.78568	0.80456	0.76899	0.76295	0.76839	0.79926	0.80234	0.81234	0.72518	0.83424	0.7962	0.76942	0.7512	0.81954	0.76135	0.72399	0.75823	0.81503	0.77856	0.78497	0.78634	0.79451	0.7798
630.65	0.77199	0.82725	0.80441	0.81294	0.80882	0.80873	0.81532	0.83146	0.84658	0.81726	0.86118	0.81921	0.7582	0.82743	0.85257	0.80853	0.79827	0.78976	0.83038	0.8167	0.84815	0.76304	0.87154	0.83622	0.79452	0.78302	0.85693	0.80236	0.77068	0.78828	0.85671	0.81277	0.81996	0.8265	0.85773	0.83719
631.64	0.79256	0.86307	0.82063	0.85071	0.84976	0.83146	0.82881	0.87412	0.88274	0.86923	0.87211	0.84043	0.79404	0.85694	0.88208	0.84995	0.82742	0.83134	0.86578	0.86131	0.88491	0.82282	0.88819	0.85358	0.83202	0.81983	0.87844	0.84628	0.79858	0.82321	0.87775	0.85051	0.84074	0.87438	0.87171	0.8589
632.65	0.82859	0.90256	0.85022	0.8886	0.87498	0.8688	0.85381	0.91009	0.88788	0.91093	0.8983	0.86567	0.82187	0.87475	0.89024	0.87477	0.85496	0.88089	0.87842	0.8865	0.89578	0.85741	0.91938	0.88435	0.85325	0.86067	0.88611	0.87976	0.82091	0.88502	0.91037	0.87975	0.85981	0.91717	0.90918	0.88983
633.64	0.8676	0.93104	0.8945	0.92441	0.9061	0.90035	0.89195	0.93363	0.91584	0.94053	0.9323	0.91088	0.86576	0.89125	0.9169	0.89437	0.89962	0.91732	0.8907	0.89801	0.92703	0.8762	0.93608	0.92437	0.89564	0.89077	0.91411	0.91446	0.86675	0.91953	0.94109	0.90225	0.8991	0.95402	0.93565	0.93412
634.65	0.88242	0.94136	0.90695	0.94545	0.91566	0.91133	0.90754	0.9533	0.9456	0.96359	0.93696	0.91538	0.88965	0.90117	0.91665	0.92304	0.895	0.92776	0.92249	0.90635	0.93823	0.90032	0.92895	0.92904	0.92871	0.90373	0.93014	0.94009	0.86738	0.93157	0.95173	0.92719	0.91571	0.97096	0.93882	0.95499
635.64	0.89919	0.95578	0.90341	0.9379	0.93016	0.93201	0.92517	0.97111	0.94514	0.96487	0.94498	0.93295	0.91484	0.91844	0.91976	0.91774	0.91663	0.96033	0.93796	0.92231	0.9452	0.8993	0.93272	0.94655	0.94303	0.9149	0.93861	0.94978	0.87966	0.95391	0.96283	0.9406	0.91583	0.9726	0.93068	0.97013
636.65	0.9278	0.96499	0.93065	0.94015	0.93927	0.92765	0.93362	0.95998	0.93442	0.9613	0.95438	0.92808	0.94397	0.94656	0.93644	0.92007	0.93592	0.95524	0.93601	0.92576	0.95793	0.87111	0.9454	0.96474	0.95971	0.93507	0.95748	0.96682	0.89198	0.93368	0.97236	0.95187	0.91372	0.97253	0.94043	0.98277
637.66	0.93078	0.95569	0.93426	0.95142	0.95998	0.92655	0.93072	0.94744	0.94916	0.957	0.95999	0.91994	0.95112	0.94429	0.96268	0.92145	0.94744	0.95176	0.94912	0.929	0.97563	0.86901	0.95308	0.95992	0.97152	0.91677	0.97778	0.97696	0.90853	0.92681	0.95708	0.94689	0.92572	0.96645	0.94488	0.97232
638.65	0.92202	0.9648	0.9291	0.93259	0.9497	0.92389	0.92318	0.93932	0.93887	0.94495	0.94692	0.88834	0.92782	0.96097	0.96598	0.91054	0.94921	0.94548	0.95324	0.92868	0.97304	0.87221	0.96832	0.93886	0.95753	0.92417	0.97807	0.95648	0.92243	0.92134	0.95308	0.94257	0.91679	0.94873	0.93995	0.95553
639.66	0.90887	0.95066	0.92845	0.91602	0.95105	0.91841	0.93975	0.93164	0.92556	0.92183	0.95347	0.88181	0.91817	0.95845	0.96117	0.88706	0.95363	0.93715	0.94313	0.94432	0.96874	0.86806	0.97015	0.93088	0.93615	0.93129	0.95379	0.93243	0.92375	0.93088	0.9672	0.95175	0.9159	0.93749	0.94642	0.95243
640.65	0.88603	0.93748	0.92401	0.9247	0.94511	0.87614	0.92807	0.92243	0.92224	0.89053	0.9249	0.85963	0.89367	0.94198	0.96085	0.8754	0.94128	0.9122	0.92236	0.93842	0.96787	0.85398	0.95144	0.91676	0.92093	0.93546	0.94968	0.92865	0.91332	0.91554	0.96126	0.94598	0.90602	0.92412	0.93698	0.92299
641.66	0.85021	0.90484	0.87298	0.90739	0.92062	0.87319	0.9188	0.9147	0.92416	0.86205	0.90776	0.84965	0.85605	0.91287	0.92843	0.84356	0.91841	0.90007	0.90634	0.93004	0.96646	0.85216	0.92714	0.89696	0.88314	0.91476	0.91615	0.90112	0.89087	0.92883	0.94944	0.91753	0.91025	0.89928	0.92152	0.90971
642.65	0.80796	0.88217	0.86338	0.88422	0.89283	0.84796	0.90774	0.8993	0.89314	0.81456	0.88393	0.8318	0.8265	0.89744	0.89833	0.82142	0.88724	0.87704	0.88308	0.91456	0.95027	0.82442	0.88744	0.86573	0.85126	0.9061	0.89206	0.87272	0.86269	0.89936	0.92891	0.89419	0.87535	0.87645	0.90004	0.89415
643.66	0.78451	0.84958	0.83781	0.86195	0.8863	0.81958	0.86334	0.87127	0.88145	0.78842	0.85159	0.81844	0.81238	0.86703	0.85564	0.79322	0.85909	0.85802	0.861	0.87686	0.93174	0.7903	0.85376	0.84667	0.82267	0.87234	0.85731	0.85751	0.81474	0.87414	0.89418	0.87725	0.84495	0.85986	0.8919	0.88321
644.64	0.7601	0.82316	0.81215	0.8301	0.86219	0.79583	0.80492	0.82971	0.84138	0.75635	0.80502	0.79287	0.78857	0.84282	0.82564	0.76207	0.83236	0.8389	0.83063	0.81811	0.89214	0.75596	0.84712	0.81194	0.79373	0.84516	0.83266	0.83491	0.79626	0.83052	0.86743	0.83703	0.79377	0.83613	0.86132	0.85564
645.65	0.74446	0.79213	0.78553	0.78324	0.82696	0.78105	0.78889	0.78763	0.79439	0.72772	0.7827	0.74526	0.76761	0.81921	0.78971	0.73602	0.79703	0.81357	0.81067	0.78178	0.84316	0.72395	0.81024	0.77516	0.77339	0.81097	0.79962	0.78813	0.76899	0.79912	0.8405	0.80004	0.75978	0.81386	0.82663	0.83144
646.64	0.70699	0.77272	0.77454	0.76293	0.80334	0.74162	0.75635	0.73624	0.74384	0.69397	0.73726	0.70612	0.73772	0.79164	0.76494	0.71279	0.75729	0.78804	0.76479	0.72926	0.77677	0.68259	0.77702	0.72452	0.74263	0.77501	0.78969	0.75205	0.75026	0.76201	0.79054	0.76724	0.72248	0.78175	0.79106	0.7806
647.65	0.69932	0.7459	0.75184	0.72448	0.79748	0.7321	0.71966	0.69337	0.71333	0.68217	0.6917	0.68078	0.7193	0.75461	0.73013	0.67333	0.7513	0.7766	0.75134	0.70334	0.7318	0.67304	0.7697	0.72073	0.72175	0.7524	0.75064	0.73175	0.73685	0.74434	0.78481	0.74437	0.6918	0.75515	0.76981	0.7528
648.64	0.66262	0.69164	0.70018	0.69252	0.75027	0.71309	0.69179	0.6653	0.6664	0.64626	0.65013	0.62925	0.67995	0.72891	0.68544	0.6432	0.70276	0.75807	0.70534	0.68631	0.66933	0.65056	0.71765	0.67668	0.69898	0.71548	0.73218	0.69223	0.70867	0.71561	0.75017	0.70774	0.65926	0.71876	0.72286	0.69839
649.65	0.6343	0.65295	0.65651	0.66201	0.72582	0.68602	0.66957	0.63591	0.63209	0.62883	0.61256	0.58801	0.65403	0.68725	0.63814	0.61106	0.66371	0.73435	0.67398	0.65743	0.63809	0.62162	0.64414	0.64796	0.67554	0.67237	0.70531	0.66748	0.66961	0.70292	0.69616	0.66975	0.6312	0.68331	0.67128	0.6518
650.63	0.60195	0.60554	0.6116	0.64894	0.69805	0.65611	0.63842	0.60733	0.60944	0.59838	0.57347	0.56903	0.63391	0.64881	0.60334	0.59095	0.65031	0.70627	0.65454	0.62175	0.6136	0.58605	0.61563	0.63052	0.63094	0.63674	0.66627	0.64662	0.6555	0.66717	0.66121	0.63668	0.6051	0.64373	0.64779	0.60526
651.64	0.59716	0.56465	0.57587	0.61175	0.65941	0.6273	0.58871	0.59327	0.57699	0.57205	0.54453	0.53938	0.60848	0.61603	0.58096	0.57139	0.616	0.67893	0.64097	0.59792	0.58114	0.55247	0.58193	0.61396	0.61424	0.60861	0.63555	0.61955	0.6207	0.64451	0.65368	0.61032	0.5655	0.61905	0.61836	0.59699
652.63	0.56731	0.52547	0.52371	0.59027	0.59974	0.56887	0.55069	0.55237	0.54443	0.52492	0.51412	0.49503	0.57771	0.57734	0.54698	0.54911	0.56154	0.62036	0.60214	0.5477	0.54369	0.50182	0.52942	0.55971	0.58232	0.5777	0.61074	0.59258	0.57273	0.60064	0.60062	0.57078	0.52703	0.57931	0.58094	0.56551
653.64	0.54608	0.52389	0.49846	0.56747	0.56807	0.52807	0.51007	0.51889	0.53085	0.49412	0.49041	0.47529	0.55214	0.54513	0.53023	0.53509	0.54363	0.58136	0.57811	0.52469	0.54329	0.46755	0.51067	0.53211	0.54496	0.56749	0.57212	0.5664	0.54237	0.57374	0.56617	0.53861	0.51307	0.55637	0.55783	0.54897
654.62	0.52315	0.50296	0.47855	0.53539	0.52313	0.48583	0.47657	0.4789	0.49775	0.46727	0.45725	0.43763	0.51833	0.52566	0.51709	0.49747	0.52766	0.53922	0.5499	0.50301	0.5056	0.43748	0.48165	0.4932	0.51987	0.55177	0.53838	0.5255	0.51018	0.53608	0.54944	0.52046	0.4978	0.5351	0.5397	0.52357
655.63	0.50367	0.48422	0.45846	0.50972	0.4965	0.46094	0.42737	0.44737	0.46384	0.43452	0.43859	0.42341	0.46569	0.51016	0.48653	0.47391	0.50105	0.50776	0.51004	0.47443	0.48521	0.41085	0.45735	0.45391	0.50084	0.53785	0.51843	0.5041	0.47725	0.51783	0.51344	0.49219	0.46305	0.50672	0.52689	0.5179
656.62	0.46501	0.45843	0.43071	0.48635	0.46113	0.43641	0.40905	0.40247	0.43505	0.40684	0.41218	0.39966	0.43513	0.49132	0.44889	0.44294	0.47839	0.47118	0.46514	0.45415	0.46211	0.38564	0.43644	0.42637	0.47408	0.52333	0.47848	0.47781	0.44382	0.48638	0.45746	0.46014	0.44028	0.48333	0.51374	0.48576
657.63	0.44125	0.43218	0.40645	0.45702	0.42719	0.41265	0.37698	0.37613	0.41843	0.38272	0.4129	0.39239	0.41437	0.47321	0.43308	0.41147	0.47026	0.4619	0.42582	0.44762	0.44501	0.3617	0.42482	0.41552	0.46139	0.49422	0.46113	0.4451	0.43387	0.47088	0.43027	0.44826	0.42585	0.47963	0.50284	0.47127
658.61	0.42421	0.4027	0.38946	0.4353	0.4197	0.38345	0.37283	0.33958	0.3814	0.36503	0.39422	0.36992	0.39298	0.439	0.4125	0.39347	0.46442	0.42492	0.41609	0.40581	0.41384	0.34739	0.41309	0.39507	0.44575	0.46751	0.44439	0.42929	0.43816	0.42979	0.42597	0.41778	0.4012	0.45412	0.49337	0.45156
659.62	0.41475	0.38534	0.37474	0.42338	0.41348	0.36664	0.37437	0.3255	0.37895	0.34295	0.38455	0.38074	0.37842	0.42164	0.38148	0.40975	0.44372	0.41563	0.40053	0.40349	0.41318	0.329	0.41099	0.39667	0.42939	0.45341	0.4442	0.42219	0.42947	0.41493	0.41279	0.41798	0.3777	0.43733	0.49277	0.44868
660.61	0.40731	0.37902	0.34323	0.40019	0.39783	0.34848	0.37009	0.30285	0.37138	0.35328	0.35635	0.36862	0.39005	0.39065	0.35995	0.38127	0.42062	0.40945	0.38135	0.39407	0.3965	0.3455	0.39449	0.39018	0.42402	0.43974	0.40948	0.40562	0.42462	0.40416	0.39862	0.40977	0.38417	0.44837	0.47588	0.44867
661.62	0.39854	0.37362	0.33706	0.39521	0.39072	0.33318	0.35895	0.30915	0.38233	0.34026	0.34479	0.36635	0.38603	0.37455	0.35025	0.37506	0.41331	0.40211	0.39618	0.37727	0.40061	0.33839	0.38407	0.38178	0.41571	0.42497	0.41653	0.40763	0.4372	0.39623	0.40701	0.39915	0.39988	0.44229	0.47608	0.44193
662.6	0.38349	0.3666	0.33524	0.38314	0.38537	0.33463	0.35986	0.32144	0.35536	0.33959	0.32277	0.34561	0.37338	0.37609	0.33194	0.36182	0.3987	0.39087	0.40919	0.36463	0.39377	0.34355	0.38668	0.37697	0.38848	0.43145	0.40967	0.40319	0.42713	0.39339	0.39818	0.39035	0.38976	0.41814	0.47866	0.44153
663.61	0.38091	0.38359	0.32802	0.37384	0.37952	0.34444	0.33963	0.34347	0.36807	0.3313	0.32776	0.35264	0.37289	0.39824	0.33464	0.35503	0.39072	0.40259	0.38712	0.38396	0.39799	0.34402	0.38404	0.38408	0.39325	0.45167	0.42485	0.40366	0.41127	0.41209	0.38093	0.4075	0.39291	0.41286	0.48476	0.45221
664.59	0.37754	0.37936	0.32111	0.35778	0.3664	0.35935	0.31632	0.33916	0.36298	0.32651	0.32701	0.33818	0.36332	0.40228	0.35338	0.32415	0.37798	0.40324	0.37618	0.36212	0.3929	0.36318	0.38883	0.37757	0.38543	0.46188	0.43119	0.39795	0.41534	0.42782	0.36998	0.38668	0.39188	0.41308	0.47476	0.45968
665.6	0.36477	0.36708	0.31712	0.3536	0.36125	0.34798	0.30252	0.34227	0.35733	0.30201	0.31772	0.32684	0.35122	0.41159	0.36329	0.34228	0.38436	0.39102	0.38554	0.35869	0.39322	0.34663	0.40025	0.37462	0.36993	0.47017	0.45072	0.39125	0.40396	0.42056	0.36533	0.38173	0.37192	0.39799	0.46621	0.45364
666.59	0.3611	0.35882	0.29686	0.35073	0.35433	0.34393	0.30458	0.33809	0.33838	0.30283	0.32375	0.31618	0.34023	0.41184	0.36058	0.34661	0.38429	0.3942	0.37735	0.36698	0.39268	0.36009	0.41431	0.38001	0.3553	0.46259	0.44376	0.38707	0.39883	0.41357	0.36621	0.3884	0.34742	0.39164	0.45906	0.45316
667.57	0.35634	0.36389	0.28238	0.35017	0.35215	0.33361	0.30263	0.32937	0.34303	0.30918	0.32496	0.3088	0.32835	0.41736	0.36714	0.35047	0.38204	0.39109	0.37853	0.36404	0.40039	0.36642	0.4111	0.37583	0.37662	0.47074	0.43678	0.38511	0.40238	0.41579	0.38242	0.39303	0.34779	0.40549	0.45167	0.44604
668.58	0.34266	0.33124	0.28184	0.358	0.35164	0.33279	0.32245	0.32109	0.33936	0.31104	0.30905	0.30189	0.32448	0.40704	0.3603	0.34985	0.39426	0.39797	0.40076	0.3725	0.40058	0.3571	0.40735	0.38847	0.37546	0.45328	0.43476	0.38802	0.42688	0.42549	0.38793	0.38744	0.3499	0.40404	0.43163	0.446
669.56	0.3325	0.32892	0.2812	0.36425	0.35885	0.32389	0.32316	0.32308	0.32942	0.31035	0.31279	0.28409	0.32402	0.40115	0.35793	0.34939	0.41048	0.3984	0.40522	0.38384	0.42896	0.3548	0.40399	0.38306	0.37423	0.46064	0.4318	0.38898	0.42516	0.41722	0.38613	0.39406	0.35442	0.40834	0.44223	0.43572
670.57	0.33019	0.3254	0.2859	0.35442	0.35494	0.33928	0.31689	0.3325	0.33503	0.31067	0.31927	0.29235	0.31858	0.40534	0.35002	0.32543	0.41604	0.39006	0.39286	0.39484	0.4465	0.36712	0.3899	0.39672	0.38158	0.46752	0.43965	0.38273	0.42931	0.41246	0.39635	0.39123	0.37134	0.41231	0.44645	0.44422
671.55	0.32895	0.32266	0.29489	0.35536	0.37285	0.35344	0.31573	0.32687	0.34323	0.31775	0.32332	0.29841	0.33286	0.40748	0.35797	0.31204	0.42254	0.38311	0.40547	0.40142	0.45902	0.37206	0.39801	0.40862	0.40346	0.48322	0.43583	0.37912	0.42619	0.41694	0.38944	0.39641	0.38426	0.41538	0.4632	0.44248
672.56	0.33532	0.31272	0.29642	0.36473	0.36979	0.34853	0.31757	0.3325	0.3388	0.309	0.32084	0.3045	0.35108	0.3907	0.35006	0.32382	0.43352	0.37583	0.40498	0.42987	0.46444	0.37865	0.39746	0.41278	0.41512	0.46289	0.43644	0.38434	0.4291	0.40246	0.37683	0.40349	0.39237	0.41367	0.46166	0.43644
673.54	0.3396	0.31439	0.29031	0.35762	0.34733	0.35048	0.3208	0.33137	0.3259	0.30285	0.32762	0.30372	0.34252	0.38584	0.34774	0.32059	0.41437	0.36981	0.41212	0.416	0.46517	0.39424	0.41022	0.41469	0.42258	0.47127	0.43157	0.37704	0.40517	0.3924	0.39637	0.40467	0.3939	0.40991	0.47293	0.41708
674.55	0.34633	0.32379	0.29972	0.36947	0.33799	0.349	0.33837	0.32901	0.33076	0.30237	0.32432	0.31607	0.35571	0.38353	0.34092	0.32759	0.39999	0.36216	0.42221	0.41076	0.45344	0.41235	0.41712	0.43898	0.44378	0.46913	0.42414	0.38032	0.40005	0.37348	0.40442	0.39797	0.39033	0.39843	0.45253	0.4237
675.53	0.35072	0.316	0.29275	0.37799	0.32657	0.32478	0.3447	0.30751	0.32692	0.29529	0.3244	0.30328	0.35773	0.38791	0.3413	0.3387	0.3884	0.37002	0.429	0.40159	0.43473	0.41189	0.42298	0.43744	0.45746	0.4631	0.41643	0.39612	0.40026	0.37196	0.39653	0.39331	0.38022	0.37066	0.44654	0.40134
676.54	0.34806	0.31249	0.30426	0.37022	0.31411	0.30678	0.34367	0.31699	0.33603	0.29606	0.30916	0.29895	0.3645	0.39863	0.35019	0.34505	0.37773	0.37065	0.41508	0.40792	0.4454	0.41634	0.41639	0.44132	0.46725	0.46858	0.43752	0.40247	0.40258	0.36359	0.40307	0.38677	0.38049	0.36798	0.42453	0.40796
677.52	0.3603	0.31072	0.302	0.35544	0.3231	0.32678	0.3392	0.32415	0.33297	0.29465	0.30898	0.29795	0.36225	0.40512	0.35441	0.33285	0.37333	0.37698	0.40291	0.4005	0.43382	0.41084	0.42196	0.45041	0.47824	0.48441	0.45124	0.39494	0.4034	0.37695	0.42576	0.3827	0.37165	0.35026	0.41363	0.40977
678.5	0.35741	0.30533	0.30829	0.35099	0.33279	0.31554	0.32458	0.31599	0.35211	0.29938	0.31115	0.29539	0.37283	0.41627	0.3717	0.33169	0.38184	0.37065	0.40247	0.40403	0.44623	0.43188	0.43277	0.45702	0.4891	0.4823	0.46133	0.38633	0.39802	0.3685	0.42698	0.38383	0.35942	0.34788	0.39364	0.4244
679.51	0.34862	0.29948	0.29552	0.35403	0.33718	0.30943	0.30092	0.32813	0.36382	0.29127	0.32457	0.29053	0.36516	0.42483	0.39173	0.35293	0.39991	0.37026	0.38745	0.41386	0.46024	0.41404	0.44435	0.45684	0.49796	0.48703	0.47403	0.39326	0.4039	0.38917	0.43386	0.38979	0.37065	0.33372	0.42052	0.41589
680.49	0.32711	0.29773	0.29995	0.37129	0.34632	0.33634	0.32603	0.35157	0.378	0.30917	0.32818	0.29634	0.36639	0.41456	0.39616	0.36052	0.38962	0.38892	0.4079	0.43584	0.48738	0.42132	0.45542	0.47762	0.49827	0.47958	0.47663	0.40406	0.40735	0.41315	0.46301	0.39771	0.38192	0.33975	0.40923	0.43334
681.5	0.3153	0.31217	0.28433	0.36437	0.33655	0.33807	0.32905	0.34361	0.36338	0.29082	0.34229	0.28974	0.35168	0.41304	0.39445	0.35851	0.39602	0.39899	0.4185	0.42914	0.48181	0.41841	0.47268	0.49168	0.4916	0.48377	0.45466	0.39815	0.40254	0.42724	0.45783	0.39889	0.37877	0.34077	0.41804	0.41987
682.48	0.29445	0.31094	0.30161	0.36541	0.33375	0.31045	0.33838	0.3336	0.37004	0.29048	0.33646	0.2854	0.34585	0.40635	0.41262	0.34966	0.40367	0.40659	0.44617	0.43621	0.50748	0.42756	0.48514	0.50392	0.4778	0.4795	0.4601	0.39203	0.40914	0.42917	0.45434	0.39637	0.38381	0.3536	0.43218	0.4036
683.49	0.28382	0.31813	0.29479	0.36631	0.32337	0.3062	0.33396	0.3338	0.35775	0.29282	0.3479	0.28768	0.33802	0.40007	0.40889	0.34476	0.40286	0.40364	0.44877	0.4461	0.51538	0.42574	0.48585	0.50836	0.46628	0.47882	0.4501	0.39495	0.41926	0.44245	0.43056	0.38997	0.39336	0.37783	0.44606	0.38984
684.47	0.27001	0.30488	0.26751	0.35298	0.32639	0.30855	0.33254	0.32789	0.34621	0.2953	0.35353	0.28363	0.33441	0.38315	0.38089	0.33537	0.39469	0.41041	0.46386	0.46018	0.5105	0.43854	0.50441	0.51428	0.45234	0.46264	0.44039	0.38447	0.42752	0.44334	0.41957	0.39201	0.37976	0.3982	0.43284	0.38396
685.45	0.26681	0.29945	0.26247	0.31637	0.31732	0.27763	0.30357	0.31146	0.32893	0.28075	0.36456	0.26368	0.34429	0.36932	0.38645	0.31162	0.4089	0.39478	0.43632	0.44535	0.49053	0.42594	0.5317	0.50824	0.45111	0.45456	0.44801	0.35688	0.42177	0.42168	0.39397	0.40704	0.36697	0.41161	0.44997	0.36553
686.46	0.26126	0.2739	0.23833	0.30666	0.3056	0.25657	0.29171	0.31523	0.3226	0.29208	0.35093	0.25316	0.33727	0.35214	0.36587	0.29889	0.39879	0.38311	0.42777	0.45042	0.48414	0.4207	0.53113	0.48211	0.44477	0.4345	0.44336	0.35234	0.42011	0.39984	0.38371	0.40323	0.37686	0.41131	0.43078	0.36083
687.44	0.24332	0.26595	0.20741	0.30587	0.29746	0.24854	0.29469	0.30642	0.32139	0.27005	0.35323	0.24538	0.33267	0.34791	0.34818	0.31899	0.37736	0.35686	0.41355	0.42502	0.46163	0.3948	0.52111	0.4588	0.43201	0.4246	0.42025	0.36464	0.40349	0.38231	0.38036	0.40132	0.36742	0.3949	0.41594	0.37865
688.44	0.24557	0.23705	0.19595	0.28474	0.28831	0.23307	0.28884	0.29473	0.30421	0.24896	0.31313	0.23584	0.32689	0.30574	0.32394	0.31211	0.35385	0.36005	0.40125	0.41137	0.438	0.3557	0.49283	0.44101	0.429	0.39736	0.40243	0.35997	0.38592	0.36099	0.39096	0.38637	0.34625	0.35662	0.39855	0.38286
689.42	0.23505	0.21998	0.18294	0.27955	0.25964	0.19489	0.28285	0.28082	0.28627	0.23657	0.26958	0.23099	0.31434	0.27225	0.3123	0.30204	0.34171	0.33182	0.38121	0.37902	0.42369	0.33127	0.46975	0.42232	0.40698	0.36873	0.37402	0.35537	0.3562	0.32989	0.38763	0.3732	0.35223	0.32897	0.37112	0.37929
690.43	0.22196	0.18859	0.1731	0.27963	0.24708	0.18133	0.27302	0.28601	0.27142	0.22754	0.25595	0.23876	0.29455	0.25105	0.29259	0.30415	0.32031	0.31218	0.36914	0.37404	0.40833	0.31392	0.4438	0.40583	0.39004	0.34175	0.33294	0.35408	0.34838	0.3158	0.38018	0.35954	0.36057	0.31603	0.35591	0.39217
691.41	0.21369	0.16496	0.1856	0.26518	0.25372	0.18164	0.25704	0.25934	0.25794	0.18762	0.26453	0.23432	0.27151	0.23152	0.27409	0.29505	0.31286	0.3116	0.35501	0.34885	0.3944	0.2824	0.42662	0.41004	0.37493	0.33082	0.32049	0.33887	0.334	0.30635	0.38111	0.34463	0.3649	0.29927	0.35938	0.38808
692.39	0.21071	0.15041	0.18003	0.25323	0.24027	0.19066	0.2365	0.2611	0.23846	0.18917	0.24568	0.2308	0.2506	0.20372	0.27219	0.2789	0.30451	0.31831	0.33513	0.33969	0.36794	0.27443	0.40916	0.41351	0.34338	0.3125	0.30081	0.32264	0.32244	0.29264	0.35711	0.32945	0.35065	0.30339	0.3469	0.38085
693.39	0.18315	0.14568	0.16612	0.24558	0.2326	0.18185	0.21924	0.24855	0.22571	0.19177	0.24962	0.21399	0.24103	0.21121	0.26169	0.25848	0.29863	0.30341	0.31082	0.30863	0.34185	0.26979	0.38605	0.38589	0.30916	0.30824	0.29603	0.31666	0.31219	0.2711	0.3163	0.32051	0.35479	0.30598	0.33756	0.36347
694.38	0.17273	0.13462	0.17385	0.21115	0.21838	0.19368	0.21625	0.24132	0.21822	0.1764	0.25536	0.22011	0.21163	0.21429	0.25163	0.23315	0.27282	0.29928	0.31087	0.28915	0.29915	0.2587	0.35116	0.36237	0.28733	0.30352	0.28843	0.29305	0.295	0.2443	0.29434	0.31285	0.33852	0.31399	0.33977	0.35694
695.38	0.17051	0.14173	0.14536	0.19299	0.2071	0.18741	0.19909	0.20178	0.21786	0.16541	0.22631	0.22772	0.19645	0.19162	0.22686	0.21353	0.25622	0.28166	0.29804	0.24279	0.28893	0.24398	0.30198	0.34823	0.26132	0.29118	0.27515	0.26269	0.2685	0.22946	0.26256	0.28051	0.3173	0.31384	0.31132	0.33239
696.36	0.15481	0.14515	0.11669	0.18137	0.16872	0.17215	0.18419	0.19615	0.21468	0.1714	0.20013	0.23421	0.20215	0.18183	0.21849	0.19988	0.23038	0.23533	0.27954	0.23189	0.25718	0.23603	0.26726	0.33192	0.24122	0.27349	0.26016	0.23671	0.24139	0.20673	0.22742	0.26869	0.28921	0.2971	0.29076	0.32228
697.34	0.14793	0.13712	0.092883	0.16958	0.15875	0.14606	0.16174	0.18235	0.21099	0.15781	0.19074	0.22313	0.19571	0.18554	0.18777	0.18506	0.20823	0.20827	0.2542	0.20387	0.24226	0.22812	0.22404	0.29502	0.23311	0.26531	0.2309	0.2134	0.22279	0.1929	0.20366	0.24728	0.29654	0.27594	0.28451	0.29249
698.34	0.15298	0.12392	0.081504	0.17376	0.13652	0.13464	0.14945	0.18619	0.20197	0.13997	0.1653	0.20402	0.18523	0.15689	0.18037	0.18611	0.17748	0.17915	0.23215	0.19678	0.22243	0.2039	0.19965	0.28323	0.22559	0.24708	0.21449	0.19037	0.19046	0.18175	0.18458	0.22829	0.26205	0.27134	0.26931	0.26489
699.32	0.15443	0.11613	0.067018	0.16736	0.12126	0.11288	0.13139	0.17162	0.19848	0.12999	0.14816	0.18559	0.18925	0.15133	0.16648	0.16402	0.1633	0.16114	0.21666	0.18457	0.20569	0.17661	0.17605	0.27566	0.20955	0.23347	0.19619	0.17457	0.17539	0.18316	0.15801	0.20892	0.25323	0.2429	0.24579	0.26024
700.33	0.14283	0.11847	0.060405	0.16048	0.10347	0.11113	0.12563	0.18912	0.17753	0.1237	0.1499	0.15283	0.17212	0.15479	0.15718	0.15032	0.14503	0.14877	0.21491	0.19589	0.1847	0.16397	0.16951	0.24726	0.18098	0.22973	0.18053	0.16663	0.16485	0.17047	0.14709	0.19338	0.23348	0.2183	0.24612	0.23727
701.31	0.12985	0.10162	0.051981	0.14562	0.11973	0.090313	0.12556	0.17221	0.16565	0.11663	0.12216	0.12	0.14987	0.13379	0.15076	0.13437	0.13369	0.13975	0.2135	0.17008	0.15783	0.1448	0.1262	0.20453	0.15809	0.20547	0.17012	0.13907	0.1533	0.15662	0.13163	0.17206	0.19779	0.21391	0.23007	0.20255
702.29	0.11327	0.096795	0.051321	0.11714	0.10904	0.081633	0.11471	0.14181	0.13943	0.11239	0.10857	0.11073	0.13571	0.10807	0.13858	0.10329	0.12464	0.12893	0.21209	0.15994	0.12414	0.13623	0.1188	0.19143	0.14403	0.1895	0.16865	0.11502	0.13005	0.14281	0.10544	0.14682	0.15541	0.20542	0.20574	0.18673
703.29	0.093408	0.092496	0.040461	0.11083	0.096084	0.067514	0.092333	0.11542	0.13914	0.10958	0.12788	0.11913	0.11256	0.10801	0.10966	0.10089	0.09996	0.1089	0.18416	0.13959	0.11847	0.12912	0.10871	0.17892	0.12107	0.16867	0.14035	0.10052	0.12241	0.11588	0.085475	0.13408	0.15524	0.18184	0.2041	0.18636
704.27	0.067722	0.077519	0.031433	0.10289	0.086876	0.064919	0.075564	0.092266	0.12635	0.10145	0.11613	0.11183	0.10008	0.096099	0.10256	0.083141	0.081395	0.10431	0.1563	0.11147	0.11416	0.13176	0.10679	0.15104	0.09981	0.14182	0.12445	0.078871	0.11281	0.089083	0.095329	0.111	0.13698	0.16633	0.20121	0.16329
705.27	0.058251	0.065763	0.029698	0.075136	0.080304	0.052353	0.071118	0.063871	0.11711	0.095564	0.10799	0.091973	0.088786	0.08365	0.098638	0.06821	0.068652	0.099904	0.13023	0.079018	0.086608	0.12705	0.11097	0.13968	0.090907	0.11912	0.12219	0.056597	0.094009	0.072686	0.074814	0.10121	0.11816	0.16468	0.18728	0.14636
706.25	0.054063	0.052892	0.026952	0.071448	0.051929	0.049364	0.059816	0.046751	0.11555	0.095499	0.11338	0.079884	0.07989	0.073656	0.087811	0.065859	0.048937	0.085687	0.10403	0.064058	0.087669	0.13286	0.1237	0.12651	0.076985	0.10608	0.088592	0.062664	0.081737	0.060148	0.071819	0.08674	0.11377	0.15254	0.18628	0.12854
707.23	0.04808	0.031612	0.015028	0.071927	0.029874	0.036347	0.048759	0.048675	0.11667	0.10119	0.12719	0.074106	0.063753	0.070231	0.068829	0.072286	0.025598	0.070988	0.088528	0.042325	0.087579	0.12422	0.13244	0.12369	0.066834	0.070802	0.064952	0.064782	0.078614	0.043218	0.073135	0.07612	0.11718	0.13737	0.19784	0.12199
708.23	0.049357	0.035837	0.01335	0.061449	0.027816	0.036495	0.057817	0.040655	0.099589	0.084378	0.10205	0.055657	0.061921	0.060097	0.068472	0.057711	0.026527	0.070158	0.10924	0.029474	0.075397	0.12679	0.12688	0.1107	0.059818	0.063615	0.05749	0.061895	0.06732	0.044033	0.087603	0.056298	0.10583	0.12562	0.17596	0.10037
709.21	0.047503	0.044919	0.014799	0.05135	0.037389	0.030425	0.059479	0.045153	0.097199	0.079591	0.11806	0.053797	0.067981	0.051452	0.058009	0.064705	0.033438	0.063553	0.1122	0.037895	0.07247	0.10659	0.131	0.11247	0.068083	0.065595	0.039767	0.057052	0.072924	0.05654	0.064206	0.037807	0.086871	0.11004	0.16072	0.088383
710.21	0.045238	0.046454	0.019155	0.067137	0.029897	0.026033	0.056982	0.059164	0.096399	0.078394	0.11222	0.047914	0.071511	0.058447	0.042223	0.05773	0.026705	0.051907	0.12074	0.047241	0.070253	0.094458	0.11299	0.10273	0.070402	0.081786	0.038847	0.04971	0.073814	0.046886	0.065554	0.040491	0.074458	0.091609	0.14591	0.086665
711.19	0.055287	0.064562	0.026583	0.074523	0.034464	0.040313	0.048586	0.071517	0.083388	0.066494	0.10877	0.054324	0.081456	0.056285	0.025715	0.059505	0.028826	0.073804	0.10458	0.054477	0.058213	0.08834	0.1117	0.090245	0.072878	0.094692	0.047027	0.052736	0.063661	0.058472	0.063148	0.041298	0.071709	0.084823	0.13095	0.088571
712.17	0.06313	0.071964	0.027977	0.078748	0.040354	0.051683	0.06525	0.078084	0.092179	0.056456	0.090904	0.043156	0.097093	0.052525	0.019149	0.046431	0.03578	0.094485	0.11058	0.057287	0.073528	0.08006	0.10663	0.080275	0.061023	0.11948	0.044549	0.045229	0.052159	0.062783	0.071371	0.048846	0.071343	0.079673	0.11597	0.063291
713.17	0.059477	0.069001	0.027642	0.077671	0.053678	0.053579	0.066634	0.082901	0.10894	0.051355	0.094848	0.048776	0.083381	0.049493	0.024228	0.04043	0.047213	0.10336	0.097938	0.056908	0.077724	0.070822	0.10285	0.090181	0.071788	0.12484	0.054162	0.0457	0.067215	0.067875	0.053052	0.065268	0.076596	0.094574	0.11435	0.061925
714.15	0.076118	0.077847	0.032725	0.097142	0.04948	0.065777	0.080912	0.090463	0.10622	0.05052	0.079621	0.04611	0.078765	0.062679	0.027826	0.051605	0.036517	0.11148	0.10664	0.066326	0.078596	0.064765	0.087587	0.07745	0.081007	0.14338	0.063493	0.054639	0.048971	0.066669	0.062471	0.1012	0.078745	0.10764	0.11502	0.059105
715.13	0.093322	0.080322	0.044935	0.10342	0.06248	0.069641	0.093877	0.096306	0.10303	0.050697	0.06316	0.064241	0.09121	0.059933	0.035332	0.073655	0.049193	0.11731	0.10464	0.067047	0.10105	0.070002	0.076697	0.087225	0.082487	0.14276	0.051202	0.072587	0.049631	0.069515	0.064204	0.10501	0.08704	0.10872	0.1144	0.053612
716.13	0.09975	0.070996	0.055442	0.11056	0.064639	0.071207	0.1132	0.096998	0.11295	0.044856	0.07053	0.066416	0.08345	0.066836	0.048573	0.069055	0.047361	0.11082	0.13051	0.05962	0.10873	0.06179	0.067193	0.10302	0.094096	0.13031	0.067827	0.066073	0.063882	0.070326	0.076764	0.11715	0.082724	0.10041	0.11323	0.059951
717.11	0.1032	0.077414	0.078762	0.1296	0.080742	0.08566	0.13202	0.092938	0.10621	0.042195	0.082073	0.075456	0.075252	0.086388	0.061946	0.080723	0.065744	0.10534	0.14575	0.076274	0.10451	0.063034	0.063113	0.10573	0.12203	0.134	0.085586	0.073706	0.09954	0.078204	0.095654	0.1162	0.09082	0.093272	0.11053	0.083916
718.08	0.1193	0.090468	0.089592	0.13369	0.09063	0.096089	0.13079	0.10015	0.095901	0.044736	0.087927	0.083667	0.10742	0.093577	0.071428	0.082674	0.071601	0.11747	0.14854	0.086937	0.10541	0.065556	0.065206	0.10975	0.133	0.14589	0.068518	0.077479	0.099765	0.083825	0.10568	0.12158	0.092815	0.085285	0.11163	0.10696
719.09	0.12835	0.091868	0.098831	0.14788	0.10738	0.098326	0.12187	0.10686	0.10155	0.057752	0.10012	0.079581	0.1152	0.09333	0.074429	0.075279	0.076672	0.1166	0.1347	0.10439	0.11247	0.10435	0.067575	0.12662	0.12648	0.15354	0.071283	0.088509	0.11188	0.09722	0.10624	0.12108	0.10577	0.10392	0.11851	0.12175
720.06	0.14088	0.10249	0.10013	0.16215	0.13604	0.10485	0.12944	0.10313	0.13627	0.065686	0.1292	0.092722	0.12301	0.098411	0.080089	0.074647	0.084215	0.12274	0.14978	0.11977	0.1221	0.12041	0.090367	0.12746	0.14632	0.15364	0.095196	0.096012	0.13442	0.094084	0.13454	0.12252	0.13511	0.11216	0.13242	0.14431
721.06	0.14848	0.12113	0.1002	0.15951	0.1535	0.10611	0.12826	0.12971	0.13255	0.072786	0.13643	0.10402	0.14318	0.097266	0.094288	0.076919	0.10603	0.12415	0.17111	0.139	0.13254	0.13485	0.096105	0.14702	0.14948	0.17136	0.097881	0.10086	0.15162	0.11199	0.14042	0.13537	0.1478	0.12611	0.14169	0.16483
722.04	0.16884	0.13293	0.093018	0.17328	0.16688	0.11866	0.13401	0.15033	0.11992	0.075861	0.13488	0.11219	0.16953	0.093011	0.092865	0.089188	0.11038	0.12972	0.17275	0.15117	0.13564	0.1495	0.093307	0.15525	0.15459	0.17194	0.086484	0.10805	0.13848	0.12201	0.14131	0.15038	0.15084	0.13983	0.14571	0.17601
723.02	0.17929	0.14388	0.090454	0.19292	0.17184	0.12956	0.14753	0.1589	0.12858	0.092572	0.14754	0.11866	0.17204	0.10554	0.095015	0.1007	0.11681	0.12612	0.19015	0.17959	0.13797	0.14215	0.11175	0.16606	0.15462	0.17414	0.12422	0.11865	0.14588	0.13106	0.14419	0.16659	0.1576	0.14173	0.16382	0.16916
724.02	0.1833	0.14409	0.092919	0.20915	0.17556	0.13009	0.15973	0.14942	0.13791	0.10139	0.13606	0.13367	0.17618	0.10768	0.10957	0.10914	0.12887	0.12718	0.19732	0.1617	0.141	0.13253	0.10553	0.18254	0.16634	0.16193	0.13931	0.11993	0.15872	0.12659	0.13787	0.15435	0.16457	0.1504	0.15785	0.17876
724.99	0.17507	0.13176	0.093572	0.20335	0.17866	0.14075	0.13727	0.16168	0.11856	0.093904	0.13286	0.1197	0.16258	0.12049	0.11192	0.10068	0.1262	0.13219	0.19529	0.16733	0.12752	0.12513	0.10779	0.17612	0.16356	0.16295	0.13907	0.11922	0.16224	0.15802	0.13737	0.16385	0.15338	0.15809	0.1729	0.17705
725.97	0.17505	0.13657	0.094896	0.20669	0.17834	0.15915	0.14474	0.13756	0.12374	0.1121	0.12842	0.11694	0.15693	0.13594	0.10708	0.095948	0.11956	0.13685	0.18548	0.15475	0.12532	0.13301	0.11081	0.1563	0.16469	0.16316	0.12761	0.12655	0.15436	0.15962	0.14306	0.1638	0.15028	0.16766	0.17266	0.17378
726.97	0.16865	0.14041	0.093218	0.18719	0.17868	0.15395	0.1352	0.12838	0.14689	0.11744	0.12336	0.12308	0.15507	0.14053	0.12224	0.089128	0.10647	0.13067	0.18665	0.15397	0.13072	0.13594	0.12953	0.16958	0.16831	0.17229	0.13825	0.12047	0.16386	0.1538	0.13925	0.16916	0.15616	0.17926	0.18794	0.17887
727.95	0.17016	0.1467	0.091578	0.18821	0.18809	0.14454	0.14317	0.12572	0.14564	0.1059	0.12106	0.11993	0.14928	0.1412	0.11977	0.091086	0.11118	0.11343	0.19522	0.14567	0.13621	0.15074	0.13179	0.16326	0.16151	0.18669	0.11041	0.12223	0.16571	0.15667	0.16734	0.17623	0.15872	0.18559	0.18636	0.18572
728.92	0.17281	0.15881	0.095547	0.17129	0.18217	0.14803	0.14434	0.12843	0.14075	0.094117	0.12565	0.11756	0.13887	0.14575	0.11389	0.087241	0.10866	0.10396	0.20689	0.14658	0.13303	0.15185	0.14559	0.15587	0.15671	0.19418	0.11264	0.1243	0.16874	0.16389	0.19352	0.18982	0.16221	0.1783	0.19747	0.17712
729.92	0.17905	0.16821	0.088403	0.18199	0.17718	0.14937	0.17212	0.11406	0.15562	0.10004	0.11517	0.12489	0.14295	0.1332	0.1157	0.093415	0.11227	0.11108	0.21376	0.1531	0.14989	0.16018	0.13228	0.16712	0.1577	0.20051	0.10013	0.12479	0.15733	0.1579	0.19242	0.18304	0.16864	0.1653	0.18634	0.17329
730.9	0.18957	0.16735	0.10326	0.19187	0.17833	0.15524	0.17764	0.12708	0.15452	0.10087	0.12802	0.12671	0.14919	0.12423	0.12641	0.10162	0.11733	0.11004	0.2106	0.161	0.15665	0.16267	0.14404	0.18771	0.16859	0.20752	0.11502	0.13348	0.16291	0.15477	0.19123	0.17743	0.19247	0.18734	0.20229	0.17602
731.87	0.19809	0.16489	0.11627	0.20417	0.16433	0.16038	0.17724	0.12257	0.15372	0.093963	0.13954	0.11987	0.13904	0.13671	0.13234	0.10311	0.1187	0.12394	0.20624	0.15381	0.15159	0.15943	0.14517	0.17829	0.17434	0.21393	0.13101	0.14106	0.15504	0.17763	0.19482	0.16891	0.18376	0.18835	0.21286	0.17032
732.87	0.19821	0.16636	0.13332	0.20386	0.15801	0.174	0.18199	0.12523	0.16067	0.10262	0.15181	0.12871	0.14974	0.14804	0.13435	0.10424	0.11862	0.14335	0.20796	0.15317	0.15442	0.16151	0.14795	0.17014	0.17628	0.20363	0.1332	0.13814	0.15502	0.17784	0.19612	0.16986	0.17614	0.19109	0.22451	0.17406
733.85	0.20052	0.16362	0.1327	0.20388	0.18674	0.18374	0.18743	0.14581	0.16335	0.11686	0.16282	0.12659	0.1642	0.14813	0.14715	0.10334	0.12642	0.16659	0.2112	0.16641	0.14446	0.17295	0.1395	0.16365	0.19428	0.20685	0.12648	0.15721	0.158	0.1821	0.19485	0.1683	0.1668	0.20105	0.23961	0.18187
734.83	0.19808	0.17369	0.14761	0.20309	0.18484	0.18564	0.19528	0.14503	0.15767	0.12212	0.17075	0.13603	0.15902	0.15777	0.15564	0.09939	0.12234	0.16989	0.20829	0.16811	0.14682	0.17332	0.14518	0.17482	0.17918	0.21243	0.13897	0.15565	0.16027	0.19763	0.20568	0.17276	0.17905	0.22048	0.24799	0.19985
735.82	0.19582	0.17155	0.13966	0.22096	0.19871	0.18202	0.19333	0.14896	0.15834	0.11819	0.17129	0.1487	0.16909	0.16832	0.14511	0.11099	0.1287	0.1798	0.22459	0.18661	0.13811	0.17268	0.14534	0.16784	0.17165	0.21233	0.13602	0.16552	0.16879	0.21902	0.21897	0.18712	0.17154	0.20724	0.25101	0.20316
736.8	0.2041	0.17971	0.14385	0.22517	0.22518	0.19155	0.19627	0.15372	0.16964	0.13083	0.17716	0.16133	0.17682	0.16385	0.14267	0.12853	0.15457	0.18691	0.23199	0.19442	0.15194	0.17114	0.1368	0.17029	0.17111	0.20183	0.1367	0.1592	0.18167	0.20669	0.2191	0.20659	0.17526	0.2175	0.24801	0.20068
737.77	0.20553	0.17617	0.14701	0.22716	0.22895	0.19226	0.20225	0.15998	0.16218	0.15034	0.16116	0.15748	0.18366	0.16325	0.14853	0.12864	0.15349	0.18949	0.2241	0.19014	0.15405	0.18481	0.1246	0.17297	0.16662	0.19959	0.14816	0.15984	0.19378	0.21014	0.21036	0.20245	0.17615	0.23157	0.2425	0.19922
738.77	0.21363	0.19552	0.15353	0.23763	0.20264	0.19614	0.20501	0.15553	0.16737	0.15709	0.16572	0.15973	0.18673	0.17164	0.14363	0.14758	0.15404	0.18209	0.22832	0.20451	0.16549	0.18729	0.14621	0.18072	0.15895	0.2063	0.15474	0.13915	0.18201	0.21225	0.2071	0.21111	0.18772	0.23548	0.24212	0.19425
739.75	0.21885	0.20931	0.15753	0.23731	0.20221	0.20291	0.19724	0.17603	0.17059	0.14944	0.17429	0.15517	0.19993	0.18761	0.15238	0.15479	0.16868	0.18492	0.24638	0.20379	0.14305	0.18459	0.15407	0.17203	0.17609	0.21276	0.16111	0.13949	0.18076	0.21288	0.2021	0.22378	0.16474	0.23519	0.23698	0.18642
740.72	0.23228	0.21922	0.1684	0.23936	0.20689	0.20347	0.20286	0.17892	0.19458	0.15836	0.17248	0.14606	0.19362	0.18152	0.1695	0.15893	0.17803	0.18581	0.24146	0.19425	0.16361	0.18251	0.16719	0.17245	0.18645	0.19459	0.15592	0.14425	0.18089	0.19672	0.18474	0.20529	0.17086	0.22877	0.23816	0.18828
741.7	0.22988	0.22899	0.17268	0.25255	0.21124	0.20006	0.20984	0.1788	0.18616	0.15665	0.1722	0.14485	0.19868	0.17467	0.18711	0.15592	0.18063	0.18537	0.25091	0.1999	0.169	0.19089	0.17478	0.17231	0.18562	0.19187	0.14946	0.16224	0.17802	0.19697	0.20251	0.19705	0.17602	0.22902	0.22845	0.19612
742.69	0.22617	0.24505	0.1834	0.25457	0.21717	0.20308	0.21019	0.18416	0.19228	0.14491	0.16777	0.15382	0.1842	0.17233	0.18485	0.16866	0.19647	0.19401	0.25638	0.20213	0.17308	0.17989	0.18451	0.17218	0.1988	0.19292	0.14935	0.168	0.17717	0.21085	0.21201	0.19763	0.1819	0.22289	0.22182	0.1939
743.67	0.23337	0.23622	0.18282	0.24619	0.23332	0.20627	0.20066	0.20534	0.21188	0.14024	0.17891	0.15324	0.18395	0.16766	0.18367	0.15879	0.21195	0.19762	0.25808	0.18973	0.19351	0.165	0.17785	0.16909	0.19507	0.18314	0.14432	0.1616	0.19139	0.20163	0.21446	0.19337	0.19605	0.22232	0.21116	0.17847
744.64	0.23433	0.24046	0.19193	0.24948	0.24215	0.21442	0.20025	0.2065	0.22199	0.13998	0.18602	0.17131	0.18876	0.17147	0.18466	0.16974	0.21605	0.20058	0.24269	0.18565	0.20979	0.16038	0.17623	0.17714	0.19314	0.17831	0.14657	0.17028	0.19507	0.19898	0.21689	0.20076	0.21431	0.21669	0.22356	0.16726
745.64	0.23046	0.25302	0.1825	0.24207	0.24313	0.21387	0.19948	0.20593	0.21563	0.13501	0.17725	0.18895	0.18263	0.18298	0.17798	0.1685	0.22094	0.20191	0.23971	0.17629	0.19243	0.15723	0.1589	0.18456	0.17232	0.19391	0.15024	0.16536	0.1955	0.19186	0.23034	0.21343	0.21107	0.21809	0.1995	0.17219
746.61	0.22849	0.26186	0.17683	0.23879	0.23287	0.21438	0.19778	0.22088	0.23578	0.13929	0.17292	0.19441	0.17354	0.20146	0.15869	0.17583	0.20403	0.18559	0.22882	0.17121	0.17262	0.14596	0.15973	0.1874	0.15569	0.2044	0.15066	0.16701	0.19242	0.19489	0.20965	0.21561	0.21145	0.21751	0.18895	0.16707
747.59	0.22588	0.2439	0.16626	0.24148	0.23015	0.22208	0.20967	0.23278	0.25688	0.14613	0.19388	0.18821	0.18424	0.20397	0.15424	0.17206	0.19331	0.1862	0.23224	0.18942	0.15742	0.14757	0.157	0.18243	0.13688	0.21132	0.13831	0.15652	0.18823	0.18312	0.22033	0.21351	0.23454	0.22359	0.19613	0.16653
748.58	0.21821	0.25294	0.1651	0.25503	0.23863	0.22883	0.22518	0.21694	0.24761	0.14674	0.18083	0.19369	0.18931	0.21011	0.16171	0.17853	0.18043	0.18914	0.21943	0.19413	0.12871	0.1524	0.16164	0.17753	0.13639	0.20905	0.13077	0.17128	0.18566	0.1955	0.22196	0.21177	0.22665	0.22544	0.20008	0.17116
749.56	0.22583	0.25173	0.16154	0.2737	0.24932	0.23151	0.23646	0.21776	0.25685	0.15638	0.19253	0.18036	0.20138	0.20288	0.15663	0.18268	0.18278	0.19186	0.22949	0.20288	0.13734	0.16171	0.16132	0.16953	0.14489	0.19842	0.11543	0.17421	0.18577	0.20151	0.22542	0.20591	0.22568	0.23997	0.19566	0.17139
750.53	0.22239	0.25245	0.16575	0.29167	0.24831	0.24139	0.24027	0.22064	0.26583	0.16146	0.20659	0.17104	0.21356	0.21145	0.15083	0.18021	0.17653	0.20512	0.23703	0.20797	0.14317	0.1437	0.14721	0.17319	0.16017	0.20127	0.10343	0.16237	0.17818	0.21833	0.21124	0.20326	0.23246	0.23069	0.2146	0.17157
751.51	0.2207	0.24225	0.16364	0.27526	0.25764	0.23364	0.24802	0.22157	0.26426	0.16225	0.21163	0.16748	0.23126	0.20035	0.15771	0.16489	0.17386	0.20449	0.22648	0.20003	0.15447	0.1478	0.13331	0.17173	0.1712	0.18809	0.0908	0.14244	0.18701	0.20994	0.22015	0.21197	0.23779	0.21214	0.22127	0.17169
752.5	0.2209	0.24851	0.17782	0.2579	0.25535	0.22961	0.24293	0.20591	0.26206	0.15362	0.19258	0.17183	0.22524	0.21067	0.17982	0.15614	0.17432	0.20273	0.22038	0.20068	0.16385	0.15049	0.13641	0.18583	0.18336	0.18986	0.11193	0.13507	0.17417	0.21411	0.20372	0.21685	0.21918	0.19062	0.20376	0.18147
753.48	0.22666	0.24915	0.18378	0.25012	0.24394	0.21295	0.24159	0.20404	0.26053	0.15121	0.18775	0.16939	0.2275	0.2131	0.17245	0.14112	0.17543	0.18357	0.22629	0.20131	0.16242	0.14299	0.13554	0.18321	0.19212	0.18797	0.12638	0.13313	0.16057	0.1887	0.20579	0.21872	0.20543	0.18866	0.20388	0.18186
754.45	0.22566	0.22989	0.19152	0.24519	0.23484	0.21193	0.23629	0.18663	0.24429	0.15412	0.17559	0.16408	0.20792	0.20108	0.18227	0.13806	0.16669	0.18956	0.22726	0.18948	0.14291	0.1304	0.14345	0.17651	0.18631	0.19431	0.13224	0.12728	0.16306	0.18279	0.20678	0.20575	0.19958	0.15787	0.20303	0.18485
755.44	0.22924	0.22929	0.20538	0.23521	0.24271	0.21399	0.25008	0.18884	0.24027	0.15323	0.16878	0.1634	0.20265	0.19299	0.19291	0.14305	0.17771	0.18533	0.22512	0.19546	0.1468	0.14768	0.16283	0.17564	0.18351	0.19205	0.15678	0.13319	0.18683	0.18855	0.22935	0.2131	0.1944	0.16853	0.19879	0.17534
756.42	0.23893	0.23593	0.2136	0.25241	0.25148	0.20811	0.24997	0.17961	0.23781	0.15193	0.17692	0.16548	0.1898	0.19871	0.18771	0.14351	0.19292	0.18582	0.23976	0.20431	0.14521	0.15051	0.17559	0.17983	0.18644	0.20283	0.17802	0.15964	0.18408	0.20205	0.2286	0.20152	0.18263	0.1846	0.20972	0.17799
757.39	0.25072	0.24283	0.21031	0.27298	0.25128	0.20741	0.24996	0.18438	0.2183	0.14582	0.18872	0.166	0.19834	0.19065	0.16906	0.1473	0.19157	0.19048	0.25878	0.18907	0.14896	0.14068	0.17603	0.17409	0.19001	0.19463	0.16579	0.17665	0.2019	0.21122	0.23972	0.2024	0.18363	0.19577	0.22044	0.17333
758.36	0.24513	0.23759	0.2128	0.27	0.26	0.21697	0.25238	0.17968	0.21273	0.13611	0.19269	0.16261	0.20013	0.18885	0.16393	0.16292	0.19285	0.21071	0.26029	0.17947	0.1418	0.138	0.15422	0.17849	0.18731	0.20194	0.16192	0.1839	0.22256	0.2367	0.23306	0.20196	0.18892	0.1697	0.22288	0.16531
759.36	0.24004	0.24004	0.21107	0.26536	0.26626	0.21352	0.2589	0.19254	0.22465	0.12067	0.19503	0.17638	0.21025	0.18987	0.16618	0.15223	0.19346	0.18695	0.26502	0.18464	0.14979	0.13785	0.15715	0.17943	0.18516	0.19608	0.16717	0.18562	0.22312	0.24136	0.2421	0.21592	0.18419	0.1789	0.23917	0.16739
760.33	0.23784	0.22759	0.19971	0.25346	0.25118	0.1932	0.24741	0.1844	0.21262	0.11254	0.19046	0.17967	0.20345	0.19106	0.16115	0.15105	0.19096	0.18271	0.27084	0.186	0.15186	0.13542	0.15868	0.17276	0.17558	0.19463	0.14662	0.17859	0.20091	0.22655	0.24087	0.21316	0.17798	0.16905	0.23861	0.17169
761.3	0.24385	0.22115	0.19871	0.25004	0.23459	0.19967	0.23728	0.19008	0.20843	0.10908	0.18002	0.17999	0.21505	0.19919	0.17335	0.16431	0.18023	0.19754	0.26576	0.19389	0.14741	0.12407	0.14587	0.17565	0.16804	0.19738	0.13249	0.1812	0.20099	0.22463	0.22199	0.21796	0.18328	0.15088	0.22966	0.19077
762.27	0.22518	0.22418	0.18999	0.24534	0.2387	0.20613	0.22787	0.19069	0.22163	0.12088	0.16836	0.17459	0.21168	0.20519	0.1764	0.16943	0.19184	0.19477	0.24091	0.1859	0.1446	0.13447	0.13434	0.17674	0.15986	0.1978	0.13302	0.18314	0.20154	0.21833	0.21047	0.19455	0.19173	0.15439	0.24036	0.193
763.27	0.22697	0.21869	0.17907	0.25435	0.22552	0.20977	0.21657	0.1853	0.22547	0.11562	0.16939	0.17468	0.20895	0.21204	0.18159	0.16342	0.18524	0.19822	0.23776	0.19232	0.1663	0.12909	0.15024	0.17874	0.16564	0.19117	0.11742	0.17911	0.19342	0.21699	0.19617	0.19809	0.19253	0.15934	0.24789	0.20255
764.24	0.23069	0.23838	0.16718	0.2564	0.20703	0.1903	0.19664	0.18152	0.19895	0.12434	0.16705	0.15966	0.19939	0.22077	0.1679	0.17505	0.17702	0.21082	0.21904	0.18744	0.15856	0.13524	0.1403	0.18705	0.17881	0.20486	0.11482	0.17634	0.19422	0.19635	0.1727	0.18365	0.18518	0.16267	0.23085	0.19898
765.21	0.22251	0.24101	0.15754	0.26409	0.22179	0.20023	0.20879	0.18158	0.20389	0.11858	0.16884	0.15959	0.20561	0.21774	0.15851	0.17971	0.17707	0.21584	0.20886	0.18683	0.14358	0.13281	0.13623	0.19648	0.18348	0.19556	0.12478	0.18911	0.20272	0.19359	0.17124	0.18072	0.17924	0.15603	0.23609	0.1943
766.18	0.21956	0.22886	0.15935	0.24913	0.21604	0.19314	0.21185	0.19281	0.19874	0.10971	0.15677	0.15372	0.1994	0.19777	0.15734	0.17045	0.1815	0.19923	0.21849	0.18859	0.16353	0.13713	0.14455	0.18771	0.19318	0.17225	0.13622	0.18131	0.20001	0.18154	0.18497	0.18905	0.18217	0.15703	0.24081	0.1738
767.18	0.23235	0.21668	0.15106	0.23689	0.20705	0.17627	0.21755	0.18747	0.20021	0.095551	0.16092	0.14824	0.1972	0.18759	0.15584	0.16574	0.18022	0.19587	0.23011	0.20174	0.16436	0.12784	0.16454	0.18078	0.19273	0.17415	0.1259	0.17654	0.18884	0.16861	0.20603	0.21261	0.16823	0.14404	0.24401	0.16075
768.15	0.22226	0.21276	0.14791	0.22542	0.21328	0.17497	0.22877	0.20025	0.19713	0.10577	0.16128	0.15623	0.20065	0.1822	0.16123	0.17311	0.1883	0.20352	0.22259	0.19295	0.15919	0.14291	0.15413	0.18426	0.17532	0.17613	0.13504	0.16786	0.17901	0.16102	0.22085	0.20446	0.16186	0.14324	0.24313	0.16093
769.12	0.20602	0.19237	0.15672	0.21874	0.21575	0.1929	0.23277	0.20765	0.20536	0.11059	0.15425	0.15468	0.19686	0.17366	0.16642	0.18148	0.1909	0.20464	0.23368	0.18521	0.16877	0.14486	0.15998	0.18225	0.15733	0.15453	0.13935	0.16917	0.18656	0.17468	0.20589	0.20331	0.17128	0.15902	0.24783	0.15269
770.09	0.20729	0.18154	0.17364	0.21131	0.1937	0.18385	0.2172	0.20903	0.2062	0.12025	0.15678	0.14273	0.20123	0.17202	0.18132	0.17792	0.16976	0.19045	0.2363	0.18225	0.17904	0.14259	0.14804	0.17191	0.16183	0.16072	0.13637	0.15488	0.17254	0.16453	0.19856	0.20081	0.17197	0.16498	0.24474	0.14771
771.09	0.20448	0.19748	0.16264	0.20635	0.19175	0.20209	0.21581	0.18468	0.22038	0.12358	0.15674	0.1407	0.1956	0.18949	0.16707	0.17351	0.16647	0.19665	0.21786	0.15752	0.16547	0.1332	0.14178	0.17125	0.16868	0.1868	0.13252	0.13018	0.16373	0.17384	0.19167	0.18264	0.15998	0.16876	0.23328	0.14787
772.06	0.20231	0.18711	0.17061	0.21255	0.19534	0.20707	0.21182	0.18089	0.19387	0.13425	0.16324	0.13982	0.19345	0.18787	0.16309	0.17304	0.16139	0.17938	0.21752	0.15714	0.15116	0.13678	0.11946	0.1744	0.18045	0.18326	0.13992	0.12191	0.17497	0.18163	0.16002	0.17115	0.14494	0.16917	0.21029	0.14181
773.03	0.20391	0.18074	0.16588	0.2141	0.19158	0.18232	0.20084	0.17595	0.19678	0.13495	0.15734	0.12674	0.18299	0.18079	0.15546	0.16691	0.15958	0.14806	0.22704	0.15113	0.15918	0.13808	0.11934	0.15585	0.18129	0.18785	0.14207	0.11712	0.18195	0.16971	0.14524	0.17466	0.13987	0.17692	0.1866	0.14292
774	0.21528	0.18031	0.14207	0.21812	0.18705	0.17646	0.20662	0.18124	0.21324	0.12375	0.15455	0.11554	0.1911	0.18026	0.14747	0.1584	0.15994	0.1311	0.21979	0.1579	0.15399	0.13362	0.10906	0.14711	0.18751	0.1877	0.12636	0.11855	0.16849	0.16423	0.16588	0.17839	0.13869	0.16039	0.17152	0.14818
774.99	0.21487	0.17758	0.13023	0.22481	0.1916	0.18483	0.20508	0.18778	0.20728	0.10117	0.15682	0.11448	0.17902	0.18291	0.13335	0.15906	0.17795	0.12889	0.21462	0.15851	0.14571	0.13401	0.1304	0.13833	0.19506	0.17544	0.12001	0.11539	0.17288	0.17921	0.15479	0.1801	0.12399	0.1574	0.16413	0.13296
775.96	0.19397	0.17034	0.12665	0.24774	0.18947	0.16616	0.20169	0.19866	0.19836	0.086266	0.16275	0.10385	0.16655	0.16886	0.13124	0.15915	0.18292	0.11803	0.20497	0.17275	0.15566	0.13854	0.12662	0.13478	0.17575	0.17508	0.10556	0.13972	0.17684	0.16253	0.14986	0.1728	0.13946	0.13728	0.16298	0.13532
776.93	0.19069	0.16759	0.12493	0.24731	0.19641	0.16284	0.20115	0.20634	0.21632	0.077559	0.14995	0.1163	0.16055	0.1544	0.14184	0.15315	0.18412	0.13492	0.2067	0.17196	0.16134	0.12742	0.12985	0.13567	0.16706	0.16193	0.11555	0.14034	0.17084	0.15757	0.15518	0.16201	0.1617	0.14606	0.16674	0.13545
777.9	0.18299	0.17357	0.13264	0.2507	0.18901	0.18015	0.2058	0.2054	0.22303	0.076003	0.13673	0.12216	0.14724	0.15215	0.13773	0.13836	0.18782	0.13381	0.20236	0.18164	0.15188	0.11989	0.12346	0.14899	0.15541	0.16449	0.11886	0.13975	0.17187	0.17015	0.16816	0.15722	0.17236	0.14084	0.16098	0.12162
778.89	0.18404	0.17701	0.13122	0.23665	0.20857	0.18462	0.19309	0.19116	0.20689	0.074426	0.12857	0.13543	0.13646	0.15328	0.12871	0.12573	0.1974	0.13862	0.20374	0.18387	0.15166	0.11912	0.11772	0.15218	0.1464	0.16857	0.10204	0.14222	0.18059	0.16389	0.15984	0.15486	0.16677	0.13144	0.14646	0.11673
779.86	0.18172	0.18075	0.12274	0.22504	0.21274	0.17679	0.18371	0.18145	0.19864	0.081498	0.11046	0.13918	0.13248	0.14731	0.12758	0.11563	0.17972	0.13296	0.19125	0.18086	0.14546	0.12785	0.11002	0.15671	0.12651	0.18213	0.097707	0.14299	0.18302	0.16711	0.14869	0.14272	0.16735	0.14967	0.13825	0.13732
780.83	0.1959	0.18047	0.12208	0.20562	0.22137	0.19095	0.18998	0.17272	0.1846	0.10557	0.10736	0.12964	0.14769	0.15147	0.11772	0.12091	0.17502	0.14643	0.19968	0.17956	0.13324	0.14081	0.11806	0.15355	0.13679	0.17397	0.11258	0.12647	0.18919	0.18069	0.16753	0.13647	0.15911	0.18265	0.13312	0.1182
781.8	0.20349	0.1894	0.11634	0.20403	0.21205	0.20235	0.19238	0.16551	0.19	0.11301	0.10367	0.10643	0.14959	0.1558	0.10651	0.12902	0.16157	0.15427	0.19029	0.16389	0.13899	0.14327	0.10398	0.15178	0.13168	0.19238	0.10196	0.1486	0.17347	0.18427	0.17497	0.13414	0.15842	0.18345	0.12968	0.12173
782.8	0.21948	0.18111	0.12338	0.19676	0.21541	0.21464	0.18849	0.16787	0.17503	0.11243	0.11112	0.10038	0.1623	0.15817	0.10027	0.1347	0.14665	0.16676	0.18912	0.1603	0.13955	0.13611	0.11562	0.1578	0.14791	0.18104	0.10378	0.15122	0.17192	0.2015	0.16225	0.12222	0.15928	0.18996	0.13485	0.14415
783.77	0.21534	0.18758	0.13566	0.20059	0.20812	0.2051	0.18808	0.18227	0.17943	0.12697	0.10868	0.099765	0.17236	0.1528	0.10637	0.13743	0.13308	0.1638	0.1834	0.17568	0.14869	0.13607	0.11603	0.15486	0.14853	0.18031	0.11532	0.14511	0.15577	0.21178	0.17241	0.1275	0.15495	0.19574	0.14346	0.15769
784.73	0.2105	0.20065	0.13865	0.20627	0.22256	0.21167	0.19165	0.20749	0.19799	0.14052	0.11513	0.088527	0.1715	0.15332	0.10663	0.14371	0.14172	0.17289	0.18393	0.19533	0.17142	0.14029	0.11018	0.14763	0.14779	0.17769	0.12433	0.15728	0.1608	0.21004	0.19595	0.1509	0.17626	0.18482	0.14713	0.14452
785.7	0.20658	0.20938	0.14322	0.2062	0.23772	0.20689	0.17539	0.23056	0.2075	0.14705	0.11784	0.092996	0.17498	0.15427	0.11563	0.14293	0.14494	0.18022	0.18077	0.19522	0.17025	0.13742	0.098896	0.14279	0.14693	0.17315	0.1176	0.1657	0.16413	0.21258	0.17808	0.18543	0.18668	0.17252	0.1503	0.15151
786.67	0.20561	0.21694	0.15871	0.22242	0.25389	0.2107	0.17312	0.24304	0.20679	0.16179	0.15049	0.11474	0.17595	0.15322	0.12558	0.14108	0.15279	0.16625	0.18305	0.21748	0.19223	0.16426	0.13587	0.14081	0.1559	0.17179	0.13378	0.15652	0.17426	0.21427	0.17692	0.21024	0.19429	0.16514	0.17279	0.1649
787.66	0.1972	0.24635	0.15275	0.24488	0.26597	0.20234	0.1826	0.2468	0.22085	0.17106	0.162	0.12627	0.1627	0.16187	0.13163	0.15451	0.1596	0.17498	0.20576	0.23006	0.20794	0.17838	0.15624	0.12785	0.14521	0.18387	0.13901	0.16663	0.1829	0.21182	0.18574	0.23766	0.19715	0.17028	0.18861	0.16241
788.63	0.21683	0.2604	0.16408	0.26394	0.27797	0.22643	0.20866	0.25734	0.22737	0.17333	0.18032	0.13072	0.15859	0.17733	0.13789	0.16755	0.1604	0.17658	0.22842	0.22936	0.20432	0.18272	0.17936	0.13058	0.16092	0.20762	0.15895	0.1943	0.1964	0.22885	0.19282	0.24238	0.21272	0.18205	0.20901	0.15995
789.6	0.2247	0.27166	0.19426	0.26329	0.29549	0.23365	0.22644	0.26646	0.24128	0.18331	0.19282	0.14278	0.17697	0.18305	0.15978	0.17433	0.16689	0.17981	0.24725	0.22925	0.20426	0.18987	0.18919	0.14857	0.17987	0.22168	0.18574	0.20064	0.21493	0.23692	0.20204	0.24767	0.22206	0.19361	0.22231	0.17162
790.57	0.23183	0.27706	0.20894	0.27741	0.28628	0.25057	0.2644	0.26468	0.26312	0.18864	0.20802	0.17923	0.17712	0.19151	0.16928	0.18167	0.16219	0.17613	0.27075	0.24662	0.226	0.19584	0.22558	0.17509	0.18525	0.24074	0.21575	0.20517	0.21552	0.25029	0.22749	0.24245	0.22202	0.20597	0.23164	0.19815
791.54	0.25068	0.29077	0.21648	0.27517	0.29261	0.26885	0.28761	0.27888	0.27693	0.21316	0.20951	0.19437	0.19154	0.21719	0.18703	0.18704	0.17245	0.19689	0.28677	0.26108	0.22933	0.20272	0.24242	0.20054	0.19576	0.25597	0.22769	0.21635	0.23816	0.27511	0.24162	0.25723	0.22402	0.22524	0.24044	0.21225
792.53	0.27261	0.29801	0.24112	0.26957	0.31394	0.29606	0.30719	0.30761	0.30022	0.23377	0.22816	0.2004	0.20916	0.23197	0.21606	0.19504	0.18702	0.21324	0.2966	0.28268	0.24597	0.21988	0.23873	0.23267	0.2184	0.27149	0.25	0.23743	0.26404	0.28556	0.26764	0.27796	0.24767	0.23625	0.25657	0.21233
793.5	0.27373	0.32736	0.26748	0.27673	0.3263	0.30843	0.3361	0.32357	0.32561	0.25145	0.2612	0.21287	0.23413	0.2643	0.22915	0.20656	0.21104	0.24141	0.32068	0.31126	0.27014	0.2363	0.24745	0.26043	0.23104	0.27929	0.26694	0.2467	0.29196	0.29313	0.29404	0.31972	0.27005	0.25248	0.28204	0.23756
794.47	0.30789	0.35358	0.27083	0.30127	0.33692	0.32591	0.36785	0.33728	0.3348	0.27859	0.28162	0.23981	0.25654	0.30119	0.23253	0.22109	0.2387	0.26205	0.3536	0.32504	0.29454	0.25159	0.26485	0.27199	0.25331	0.30899	0.27305	0.26159	0.30286	0.31006	0.3122	0.34233	0.29651	0.27617	0.28968	0.26048
795.43	0.33327	0.37932	0.29096	0.31173	0.37213	0.35568	0.38303	0.37887	0.35393	0.2952	0.30444	0.25371	0.29213	0.33211	0.26479	0.23825	0.28124	0.28475	0.36463	0.33173	0.30323	0.26372	0.27737	0.28817	0.27595	0.33834	0.28651	0.2876	0.34576	0.32607	0.34807	0.37069	0.31562	0.28727	0.3118	0.27322
796.4	0.35139	0.39856	0.31297	0.33163	0.40314	0.36729	0.404	0.40306	0.39081	0.29936	0.32136	0.2626	0.31648	0.34698	0.26895	0.27153	0.31924	0.29847	0.39218	0.35121	0.32419	0.27404	0.29451	0.29603	0.29619	0.3538	0.30121	0.2989	0.3608	0.34813	0.37294	0.37208	0.34473	0.3013	0.32673	0.2881
797.39	0.37516	0.41737	0.32239	0.3698	0.42276	0.36564	0.42035	0.41708	0.4092	0.32635	0.35726	0.30042	0.35532	0.36321	0.28071	0.30348	0.34739	0.31321	0.41471	0.35601	0.33513	0.30409	0.32342	0.30902	0.33291	0.37495	0.30929	0.31904	0.3748	0.36867	0.39634	0.38101	0.35554	0.32373	0.33809	0.3211
798.36	0.40223	0.4284	0.33188	0.39073	0.4467	0.38204	0.42951	0.42507	0.4333	0.35671	0.36996	0.32803	0.3834	0.36852	0.30136	0.33739	0.381	0.32608	0.42254	0.36019	0.36225	0.33625	0.34525	0.33981	0.35297	0.39549	0.34773	0.33569	0.39655	0.38723	0.41991	0.37849	0.37709	0.33404	0.34311	0.34349
799.33	0.41236	0.45465	0.3585	0.40805	0.46002	0.41068	0.43816	0.44329	0.45826	0.37838	0.40355	0.35579	0.39699	0.38486	0.342	0.36698	0.40321	0.34553	0.43711	0.38335	0.38883	0.36866	0.377	0.37567	0.36132	0.41399	0.38028	0.35393	0.43027	0.40595	0.43534	0.39537	0.39873	0.34475	0.3879	0.37419
800.29	0.4305	0.47203	0.37673	0.42379	0.47217	0.41854	0.47309	0.45975	0.47251	0.40983	0.42446	0.37574	0.40713	0.40153	0.36043	0.39434	0.42156	0.3715	0.4827	0.42792	0.40667	0.41098	0.39673	0.3989	0.38317	0.43441	0.40199	0.36812	0.43201	0.42735	0.45453	0.41436	0.42338	0.37998	0.41832	0.40715
801.26	0.44602	0.4938	0.39323	0.43905	0.48096	0.4398	0.49261	0.48404	0.48108	0.44342	0.453	0.40454	0.42712	0.43583	0.38562	0.41148	0.43184	0.37718	0.5201	0.4514	0.41389	0.43937	0.41621	0.43178	0.41349	0.45215	0.43693	0.39047	0.45651	0.43733	0.47779	0.4446	0.44459	0.40503	0.44281	0.44236
802.23	0.45245	0.51209	0.40959	0.44991	0.49968	0.47444	0.5214	0.50773	0.49837	0.45473	0.46655	0.41065	0.42832	0.46496	0.40792	0.42625	0.46137	0.39803	0.53568	0.47911	0.44403	0.44918	0.45255	0.45479	0.41969	0.46505	0.4704	0.41044	0.48264	0.47193	0.49916	0.45048	0.46354	0.42038	0.48514	0.47671
803.22	0.46748	0.51493	0.42874	0.4603	0.51786	0.47969	0.53881	0.52586	0.51064	0.45465	0.48426	0.43525	0.44498	0.47842	0.42857	0.44005	0.47673	0.4196	0.5492	0.50314	0.44848	0.45207	0.47727	0.46648	0.43356	0.47829	0.47838	0.41971	0.49954	0.48818	0.50542	0.46993	0.48773	0.45356	0.50932	0.50904
804.18	0.48679	0.50184	0.43896	0.47763	0.52377	0.4895	0.5465	0.5409	0.53801	0.45457	0.50051	0.44252	0.47131	0.48946	0.44057	0.45859	0.49896	0.45291	0.56417	0.53574	0.4552	0.45527	0.50251	0.47509	0.46294	0.49081	0.48605	0.43976	0.51351	0.51038	0.52817	0.48382	0.49502	0.46894	0.52354	0.52517
805.15	0.49337	0.52185	0.46255	0.50244	0.5379	0.50623	0.54996	0.53509	0.56666	0.45822	0.51549	0.45496	0.48716	0.50678	0.46324	0.47213	0.51154	0.46492	0.57343	0.53746	0.47506	0.45536	0.51618	0.49788	0.47553	0.5126	0.51135	0.46522	0.54084	0.53401	0.5329	0.49497	0.50684	0.48714	0.52981	0.5374
806.12	0.50242	0.53087	0.48389	0.51513	0.54684	0.50406	0.55382	0.53183	0.58987	0.46873	0.50265	0.45384	0.4909	0.51267	0.48386	0.48021	0.52135	0.48902	0.55829	0.5362	0.49528	0.46522	0.50752	0.50905	0.48019	0.52876	0.52274	0.48515	0.53832	0.54322	0.54362	0.51002	0.5173	0.50132	0.52649	0.54574
807.08	0.50882	0.54965	0.49243	0.51624	0.55358	0.49537	0.54497	0.52882	0.60322	0.46793	0.48698	0.45856	0.52606	0.52038	0.47999	0.4823	0.53876	0.49847	0.56309	0.55526	0.4914	0.46329	0.48493	0.51235	0.5089	0.55366	0.53104	0.48723	0.53466	0.54081	0.54277	0.53303	0.52409	0.51133	0.51809	0.54132
808.07	0.50431	0.55875	0.49495	0.52091	0.55967	0.51138	0.5458	0.53209	0.61378	0.48122	0.4946	0.45617	0.52553	0.53376	0.49918	0.47318	0.53964	0.51137	0.5634	0.55628	0.50575	0.49155	0.48442	0.50441	0.52214	0.5648	0.54105	0.49158	0.54696	0.5597	0.54908	0.53141	0.54408	0.51568	0.52073	0.52364
809.04	0.48474	0.56081	0.4847	0.51339	0.57384	0.50586	0.5487	0.53053	0.60774	0.49807	0.49124	0.45778	0.50919	0.52552	0.49344	0.45908	0.53998	0.49018	0.55973	0.54608	0.50525	0.50929	0.49046	0.50162	0.51407	0.55116	0.53911	0.48879	0.5416	0.56713	0.55418	0.53878	0.54044	0.52591	0.51107	0.52539
810	0.47064	0.54145	0.46203	0.52393	0.55352	0.49715	0.53215	0.52321	0.59142	0.49467	0.47169	0.44558	0.50297	0.50757	0.48116	0.45544	0.53017	0.48521	0.54424	0.53523	0.49944	0.50693	0.4757	0.48694	0.51229	0.52757	0.51411	0.48401	0.51685	0.56095	0.53964	0.5375	0.53747	0.51599	0.51047	0.50937
810.97	0.4438	0.53394	0.44008	0.51874	0.5479	0.48501	0.51721	0.50557	0.58163	0.48369	0.47806	0.44425	0.49518	0.49378	0.46783	0.44771	0.52657	0.47341	0.52239	0.53578	0.49348	0.49403	0.48019	0.47462	0.49877	0.5198	0.50347	0.46385	0.53115	0.55613	0.52776	0.53086	0.51769	0.51868	0.50151	0.49909
811.93	0.42625	0.49861	0.43631	0.51021	0.52915	0.47181	0.50734	0.48807	0.56101	0.47338	0.47912	0.42453	0.46305	0.46521	0.46743	0.45356	0.49665	0.44194	0.50936	0.5029	0.47171	0.49148	0.47325	0.47072	0.46376	0.4969	0.48834	0.45997	0.52275	0.5203	0.52138	0.51432	0.50404	0.51349	0.4955	0.47559
812.9	0.41507	0.46779	0.42306	0.49399	0.49439	0.45473	0.47134	0.46376	0.53368	0.45025	0.45589	0.40771	0.44968	0.43563	0.44222	0.43608	0.47516	0.41185	0.48805	0.47948	0.43195	0.46049	0.46	0.4684	0.44054	0.46911	0.47012	0.44302	0.49612	0.49693	0.48033	0.50077	0.45119	0.4858	0.47725	0.47238
813.87	0.41188	0.45406	0.40848	0.47996	0.46536	0.44153	0.44897	0.44639	0.51191	0.429	0.43156	0.38291	0.44375	0.42163	0.41921	0.42424	0.43376	0.38634	0.46769	0.46238	0.41372	0.4278	0.43161	0.45723	0.42678	0.45414	0.449	0.42376	0.46565	0.4585	0.45204	0.48058	0.42157	0.46836	0.44924	0.43834
814.85	0.3885	0.42932	0.40025	0.45737	0.45681	0.42308	0.41929	0.43546	0.49642	0.40338	0.40551	0.35999	0.41685	0.40602	0.38462	0.40168	0.41715	0.35766	0.45479	0.44322	0.38215	0.40254	0.40295	0.43592	0.39676	0.43529	0.43627	0.39355	0.46072	0.42771	0.43505	0.45841	0.39246	0.43284	0.42145	0.43225
815.82	0.38262	0.39456	0.38145	0.43058	0.43622	0.41797	0.40741	0.43588	0.47273	0.37294	0.36922	0.32819	0.39809	0.3738	0.33988	0.38292	0.38947	0.34931	0.45053	0.42713	0.3427	0.3827	0.37462	0.41015	0.38097	0.41603	0.41323	0.37024	0.43009	0.42055	0.41835	0.43699	0.38048	0.40054	0.41657	0.4132
816.78	0.36367	0.38246	0.3629	0.40699	0.404	0.40041	0.38879	0.41105	0.44393	0.35495	0.34602	0.31486	0.38465	0.36635	0.31933	0.33594	0.36285	0.33859	0.42638	0.40656	0.32333	0.35758	0.35681	0.38521	0.36867	0.40782	0.3923	0.33153	0.40636	0.41603	0.38888	0.40875	0.35914	0.36978	0.40803	0.40839
817.75	0.34555	0.37136	0.33458	0.39436	0.37746	0.37019	0.38359	0.40124	0.43408	0.32579	0.31314	0.29136	0.3633	0.34649	0.27992	0.3128	0.33363	0.31378	0.41542	0.38126	0.31527	0.32187	0.33043	0.36579	0.36293	0.39465	0.35575	0.32139	0.38134	0.37962	0.38134	0.38977	0.35196	0.35172	0.38623	0.38376
818.71	0.31295	0.35368	0.32406	0.38026	0.3547	0.34894	0.36086	0.3653	0.41104	0.30817	0.28486	0.26771	0.33948	0.33241	0.25331	0.29449	0.32282	0.29212	0.40541	0.34042	0.30567	0.30467	0.29865	0.33402	0.34072	0.37261	0.3327	0.3043	0.36303	0.36224	0.36658	0.36148	0.35205	0.32304	0.37134	0.3815
819.68	0.3002	0.33649	0.29898	0.34831	0.32077	0.32879	0.34302	0.3361	0.38615	0.28377	0.27438	0.25316	0.31827	0.30553	0.24153	0.26891	0.28055	0.27395	0.36279	0.31433	0.29116	0.28908	0.27814	0.3215	0.3182	0.3518	0.31186	0.28749	0.32246	0.34337	0.32755	0.33923	0.34826	0.3121	0.36874	0.34595
820.64	0.27507	0.31953	0.27971	0.34472	0.27902	0.30424	0.32017	0.3079	0.36374	0.25228	0.27129	0.25239	0.28987	0.29674	0.23816	0.25505	0.24646	0.24039	0.33117	0.27888	0.27607	0.27388	0.25727	0.30882	0.2979	0.33268	0.2843	0.28012	0.29057	0.31113	0.29232	0.31204	0.32895	0.28284	0.34179	0.32126
821.63	0.27161	0.29588	0.27386	0.32659	0.26816	0.28105	0.29558	0.28987	0.35264	0.22288	0.24432	0.24718	0.26801	0.26895	0.20511	0.24556	0.22519	0.21155	0.30403	0.26103	0.2549	0.2489	0.2307	0.29382	0.28179	0.29859	0.26285	0.26382	0.25981	0.29422	0.26791	0.29569	0.31448	0.26818	0.3035	0.31581
822.59	0.2557	0.28058	0.27855	0.31125	0.26596	0.28127	0.28106	0.27691	0.33977	0.21902	0.23271	0.21927	0.24824	0.24965	0.21966	0.23856	0.21582	0.20219	0.28988	0.2545	0.24088	0.25385	0.19781	0.25883	0.2583	0.28363	0.2744	0.25168	0.2381	0.28142	0.24705	0.28004	0.30577	0.26004	0.28449	0.29032
823.56	0.24395	0.26413	0.26364	0.30365	0.26416	0.26548	0.27277	0.2709	0.32398	0.17672	0.21679	0.21789	0.2175	0.23897	0.22034	0.22915	0.20275	0.19417	0.25654	0.23635	0.20586	0.22404	0.17523	0.26177	0.23689	0.28223	0.26257	0.24829	0.21605	0.2605	0.22462	0.26136	0.27621	0.23971	0.27501	0.27135
824.52	0.23604	0.2575	0.26311	0.29895	0.26095	0.2455	0.27611	0.27527	0.32034	0.17702	0.20007	0.1943	0.21059	0.2421	0.19758	0.22152	0.19879	0.17376	0.25915	0.24173	0.19952	0.20837	0.17321	0.22989	0.22776	0.27184	0.24532	0.23397	0.2073	0.24587	0.23403	0.25264	0.25019	0.22839	0.25685	0.24933
825.49	0.2248	0.25492	0.25764	0.28623	0.26894	0.23612	0.26446	0.26895	0.29345	0.1639	0.19255	0.16333	0.19504	0.23558	0.18948	0.19457	0.20528	0.16027	0.26113	0.22454	0.19681	0.17722	0.15743	0.20295	0.21703	0.25958	0.23518	0.21901	0.21373	0.22431	0.23537	0.23709	0.23696	0.22282	0.24284	0.22303
826.45	0.21212	0.25254	0.2439	0.28383	0.25818	0.24665	0.25344	0.26947	0.28305	0.16869	0.18183	0.14561	0.17304	0.21793	0.18381	0.18262	0.19032	0.16164	0.26693	0.21306	0.19341	0.16964	0.14795	0.19012	0.2028	0.25437	0.22472	0.20418	0.20591	0.21039	0.24179	0.22579	0.23787	0.21175	0.23351	0.19341
827.41	0.20149	0.24548	0.2197	0.28009	0.25555	0.24167	0.24306	0.26009	0.26169	0.16466	0.1715	0.14431	0.15452	0.21122	0.16538	0.17525	0.18493	0.14915	0.25317	0.18442	0.17263	0.148	0.14642	0.1846	0.19001	0.24689	0.18465	0.19073	0.19438	0.21611	0.24034	0.21099	0.22131	0.19943	0.23042	0.19594
828.4	0.20394	0.24005	0.21898	0.25742	0.23862	0.24527	0.23503	0.26136	0.26937	0.17516	0.16217	0.13654	0.15746	0.19444	0.14896	0.15	0.16372	0.14336	0.25043	0.19511	0.17238	0.14961	0.14551	0.16822	0.19269	0.22635	0.18149	0.16851	0.19331	0.2192	0.21802	0.21304	0.231	0.19818	0.21515	0.18415
829.36	0.19168	0.23743	0.21004	0.25595	0.24678	0.24367	0.2143	0.24445	0.25906	0.16261	0.16241	0.1542	0.13955	0.18606	0.15621	0.15458	0.16496	0.14118	0.23793	0.17908	0.15676	0.13698	0.1355	0.17022	0.18457	0.22411	0.17987	0.16101	0.20378	0.2062	0.20547	0.20805	0.22119	0.17891	0.20424	0.20275
830.33	0.18984	0.23849	0.20266	0.24634	0.25232	0.24085	0.20071	0.23198	0.26305	0.1819	0.14786	0.15679	0.1473	0.17489	0.14706	0.15871	0.16822	0.15586	0.21889	0.18265	0.14417	0.14296	0.14159	0.17399	0.17127	0.22837	0.17419	0.15498	0.19135	0.2201	0.19554	0.20906	0.21604	0.1924	0.20401	0.20795
831.29	0.18208	0.22981	0.20081	0.24061	0.25234	0.23637	0.19687	0.22405	0.26087	0.16158	0.14955	0.14303	0.14456	0.17494	0.15253	0.16108	0.17919	0.14532	0.20097	0.18375	0.14851	0.13485	0.14037	0.15266	0.16198	0.21152	0.16983	0.15644	0.18761	0.21087	0.16782	0.21761	0.20723	0.16959	0.19198	0.19356
832.25	0.17092	0.22883	0.19021	0.23474	0.2518	0.21647	0.20071	0.21278	0.26492	0.15353	0.15135	0.14747	0.14482	0.17538	0.12732	0.15363	0.17915	0.14733	0.19003	0.1767	0.16529	0.1546	0.13748	0.15337	0.15451	0.20305	0.17411	0.13884	0.199	0.18788	0.17408	0.20807	0.2066	0.16026	0.19346	0.18387
833.22	0.15581	0.2333	0.18915	0.23934	0.2404	0.21224	0.21045	0.20056	0.24741	0.15018	0.15939	0.13193	0.14497	0.17233	0.12682	0.15329	0.1831	0.1467	0.19859	0.1644	0.15105	0.16214	0.12754	0.1445	0.14908	0.2115	0.16921	0.13666	0.18816	0.18476	0.19098	0.20053	0.18995	0.14817	0.19724	0.16816
834.18	0.15735	0.22518	0.19789	0.22869	0.23146	0.20103	0.20545	0.18598	0.2402	0.15719	0.15897	0.10545	0.14522	0.15725	0.12616	0.13182	0.17239	0.13792	0.20439	0.15998	0.16436	0.17628	0.12562	0.12844	0.14883	0.19521	0.16875	0.12845	0.17657	0.18144	0.18748	0.1852	0.20721	0.15676	0.19302	0.15446
835.14	0.15709	0.21751	0.19984	0.23374	0.22141	0.19294	0.20758	0.18659	0.23758	0.12557	0.15237	0.1033	0.14631	0.16817	0.13812	0.13384	0.14832	0.11805	0.2065	0.15817	0.16651	0.17431	0.12296	0.12102	0.15609	0.18418	0.17237	0.13105	0.16656	0.15811	0.17938	0.20068	0.20151	0.12763	0.18025	0.14678
836.11	0.16137	0.21706	0.20345	0.2366	0.22578	0.18793	0.21205	0.1803	0.22578	0.13027	0.15329	0.10643	0.15316	0.16765	0.14154	0.13035	0.13031	0.10141	0.21817	0.16053	0.15661	0.18788	0.13529	0.13454	0.16658	0.19244	0.17088	0.14016	0.16751	0.16831	0.20044	0.20855	0.20191	0.14163	0.17233	0.14922
837.09	0.17542	0.2072	0.21531	0.23225	0.21969	0.19443	0.20641	0.18159	0.21807	0.13307	0.14936	0.10889	0.15976	0.17112	0.15361	0.12266	0.12008	0.087342	0.2233	0.15978	0.14608	0.1675	0.12655	0.13451	0.16625	0.19303	0.17067	0.1433	0.16472	0.1733	0.18211	0.2054	0.20108	0.13997	0.15402	0.13606
838.05	0.17574	0.19423	0.19756	0.23568	0.22089	0.19136	0.19128	0.19169	0.21924	0.13289	0.12871	0.10833	0.15729	0.15938	0.1432	0.13131	0.11241	0.080186	0.20373	0.16034	0.15468	0.15566	0.12361	0.12834	0.15594	0.18493	0.17168	0.14933	0.17119	0.16666	0.17732	0.21358	0.19151	0.14131	0.12484	0.13253
839.01	0.17991	0.19188	0.1898	0.241	0.20182	0.19507	0.19667	0.2057	0.21508	0.13349	0.12119	0.11587	0.17042	0.17137	0.13071	0.13164	0.11063	0.093039	0.19899	0.15629	0.13143	0.16137	0.12777	0.13653	0.15921	0.19578	0.16089	0.14848	0.16422	0.18862	0.17874	0.21275	0.18148	0.15055	0.12787	0.12911
839.98	0.19328	0.18442	0.19854	0.23938	0.1941	0.1946	0.19126	0.21012	0.20817	0.14938	0.1239	0.12085	0.16582	0.15317	0.13887	0.13006	0.11868	0.088599	0.18351	0.14975	0.12173	0.17346	0.10965	0.13845	0.1623	0.19384	0.16648	0.1468	0.17695	0.19989	0.16201	0.19726	0.16604	0.15968	0.12566	0.12751
840.94	0.18244	0.18049	0.18837	0.22762	0.18807	0.1864	0.18517	0.21638	0.21351	0.15378	0.1189	0.12251	0.1735	0.14201	0.12966	0.11183	0.127	0.10242	0.17062	0.15318	0.11764	0.16634	0.098725	0.13865	0.15745	0.18325	0.16632	0.13025	0.18238	0.18242	0.1613	0.19453	0.15901	0.16215	0.13775	0.14032
841.9	0.17111	0.18873	0.18052	0.23262	0.18387	0.17573	0.16913	0.21636	0.22052	0.15101	0.12259	0.10469	0.16448	0.13097	0.12987	0.12128	0.12955	0.1045	0.16176	0.16583	0.11543	0.17128	0.098543	0.13043	0.1574	0.18399	0.16644	0.12536	0.1705	0.19021	0.16891	0.215	0.15677	0.15694	0.13608	0.14415
842.86	0.17386	0.19054	0.18525	0.23055	0.18163	0.1678	0.16948	0.19983	0.21497	0.14496	0.134	0.10565	0.16783	0.15564	0.13375	0.12032	0.13861	0.10959	0.17145	0.15927	0.11518	0.1668	0.10376	0.13066	0.14922	0.18592	0.1628	0.12827	0.17139	0.19457	0.17004	0.19871	0.15797	0.1506	0.15288	0.1458
843.82	0.16665	0.19175	0.1777	0.22209	0.19527	0.17244	0.17588	0.19959	0.20811	0.1307	0.14847	0.11158	0.1644	0.14459	0.14099	0.12743	0.14961	0.10098	0.16745	0.15196	0.12539	0.15267	0.1112	0.13898	0.14745	0.17922	0.16228	0.12678	0.172	0.18216	0.16804	0.20119	0.15368	0.13811	0.14361	0.14268
844.79	0.15095	0.20492	0.16055	0.21365	0.19755	0.16292	0.17931	0.20409	0.19312	0.12842	0.15204	0.10771	0.15829	0.15779	0.12315	0.11982	0.14934	0.098671	0.19207	0.15364	0.11062	0.14151	0.1266	0.14675	0.13075	0.187	0.15129	0.11884	0.15506	0.16864	0.18925	0.20652	0.15256	0.13173	0.13735	0.14285
845.75	0.15651	0.20925	0.14785	0.22278	0.19437	0.15554	0.19011	0.19102	0.1895	0.12621	0.1544	0.1177	0.14769	0.16802	0.1096	0.14282	0.14569	0.089231	0.20661	0.14622	0.11774	0.14264	0.12329	0.15776	0.13369	0.20155	0.13309	0.12822	0.14875	0.18091	0.18765	0.19679	0.1585	0.12434	0.13198	0.1375
846.71	0.16118	0.20675	0.13947	0.21821	0.18722	0.16148	0.21126	0.19145	0.17062	0.12271	0.1577	0.11799	0.16147	0.18693	0.099768	0.14519	0.14925	0.096433	0.21056	0.14384	0.12179	0.14365	0.13954	0.15677	0.13545	0.21339	0.12235	0.13166	0.14649	0.18586	0.1899	0.18626	0.1559	0.11928	0.11991	0.11827
847.69	0.16014	0.20013	0.14652	0.22652	0.19844	0.1596	0.20983	0.20311	0.15906	0.13153	0.16142	0.13473	0.14731	0.18048	0.11199	0.15575	0.16008	0.091822	0.20273	0.14897	0.11893	0.15644	0.14363	0.17766	0.14887	0.22571	0.13858	0.12827	0.15156	0.18398	0.18516	0.20057	0.16366	0.12745	0.13072	0.12706
848.65	0.16352	0.18826	0.15579	0.2308	0.20671	0.16917	0.20001	0.20068	0.15427	0.14171	0.15925	0.12099	0.14603	0.18242	0.13369	0.15429	0.17001	0.10104	0.21322	0.15917	0.11978	0.16051	0.13516	0.17926	0.15366	0.22745	0.14528	0.13502	0.16565	0.18944	0.19487	0.20957	0.1661	0.11999	0.13036	0.13122
849.61	0.16459	0.18084	0.15423	0.23335	0.20938	0.1905	0.21093	0.18785	0.18258	0.14391	0.17054	0.12339	0.14558	0.17376	0.13228	0.15693	0.1748	0.12381	0.21665	0.16568	0.13022	0.18217	0.14349	0.18531	0.15194	0.22057	0.13493	0.1395	0.17106	0.21117	0.19186	0.20022	0.179	0.12121	0.13547	0.15682
850.57	0.16168	0.17732	0.16141	0.23347	0.22047	0.19578	0.19445	0.19458	0.17629	0.15188	0.17047	0.12241	0.15501	0.18024	0.14068	0.15194	0.18868	0.13304	0.213	0.1619	0.12826	0.18653	0.15372	0.17771	0.14138	0.22903	0.1373	0.1286	0.17846	0.21615	0.19527	0.18206	0.1631	0.1205	0.12497	0.16001
851.54	0.16274	0.1798	0.17893	0.22043	0.23904	0.19555	0.17363	0.20234	0.18479	0.1658	0.17153	0.14442	0.14687	0.17762	0.15548	0.15474	0.1999	0.1324	0.20998	0.17815	0.11121	0.19067	0.17206	0.19737	0.1525	0.222	0.15926	0.11936	0.18515	0.1979	0.19194	0.19137	0.14665	0.13506	0.15471	0.1909
852.5	0.15961	0.19319	0.17322	0.217	0.23603	0.20105	0.17792	0.19629	0.19371	0.16902	0.16991	0.13174	0.15384	0.17786	0.14964	0.15033	0.19083	0.13407	0.22616	0.1983	0.11557	0.19526	0.17123	0.19014	0.15543	0.21481	0.1492	0.12479	0.17961	0.19536	0.18787	0.19455	0.14112	0.13167	0.14276	0.19558
853.46	0.15287	0.20893	0.17079	0.21726	0.22262	0.18732	0.16851	0.19922	0.19677	0.15439	0.16229	0.14021	0.14056	0.1895	0.12747	0.14605	0.17715	0.11261	0.20231	0.19809	0.1151	0.19173	0.18409	0.18382	0.14156	0.21789	0.15772	0.13777	0.17472	0.19651	0.17466	0.17794	0.12067	0.13045	0.15013	0.19607
854.42	0.15482	0.21459	0.17809	0.21518	0.22183	0.1833	0.1721	0.19341	0.19638	0.16751	0.15687	0.14871	0.1515	0.2005	0.13113	0.14235	0.17758	0.10121	0.20086	0.18277	0.12494	0.18011	0.20461	0.18623	0.15613	0.22326	0.17587	0.12658	0.18023	0.18887	0.17939	0.15809	0.11988	0.13682	0.16099	0.17565
855.38	0.16552	0.21261	0.18584	0.21254	0.19811	0.18556	0.16988	0.20784	0.20711	0.16577	0.16796	0.14821	0.15703	0.1968	0.13848	0.14138	0.18492	0.10407	0.19643	0.18937	0.1214	0.18533	0.21238	0.19544	0.17535	0.21475	0.19635	0.13931	0.17823	0.18984	0.17742	0.16597	0.12527	0.13375	0.17573	0.1784
856.34	0.1715	0.19977	0.18266	0.23412	0.1775	0.1852	0.17035	0.20794	0.20027	0.15088	0.16897	0.14292	0.16954	0.19526	0.14183	0.14509	0.17931	0.10175	0.19926	0.19198	0.12848	0.18483	0.2074	0.19388	0.18157	0.2149	0.19095	0.1537	0.17557	0.20152	0.16788	0.15616	0.11438	0.12964	0.16743	0.17779
857.3	0.17537	0.17972	0.17851	0.2329	0.17245	0.19215	0.1797	0.20051	0.19716	0.16189	0.17314	0.15158	0.1721	0.18462	0.13406	0.13768	0.18342	0.10151	0.19185	0.17231	0.13186	0.18867	0.21768	0.1963	0.18787	0.21136	0.19377	0.14371	0.18141	0.21733	0.17535	0.13651	0.12686	0.13409	0.17884	0.17593
858.26	0.19658	0.17607	0.17494	0.22644	0.18122	0.18088	0.18817	0.19994	0.20489	0.17327	0.16639	0.15153	0.18861	0.17809	0.12585	0.14224	0.19356	0.11703	0.19852	0.16538	0.13105	0.19049	0.21626	0.21074	0.21343	0.2217	0.18378	0.12396	0.18227	0.21517	0.16822	0.15148	0.15128	0.14523	0.17511	0.17294
859.22	0.19262	0.15851	0.15782	0.22027	0.19055	0.18217	0.16808	0.20692	0.19216	0.16862	0.16963	0.14913	0.16997	0.1678	0.12051	0.14542	0.19748	0.12602	0.18883	0.17162	0.13817	0.19179	0.21077	0.21122	0.21249	0.22667	0.16831	0.13069	0.19871	0.22731	0.15073	0.17473	0.14444	0.14326	0.18248	0.17839
860.18	0.19069	0.1693	0.14214	0.21609	0.21485	0.18646	0.15859	0.19839	0.19481	0.17106	0.16309	0.14277	0.16593	0.19189	0.10745	0.15416	0.19625	0.12547	0.18162	0.16803	0.14375	0.19571	0.19597	0.2172	0.20948	0.24394	0.16147	0.13065	0.20663	0.22223	0.13791	0.1761	0.14858	0.16698	0.17696	0.18668
861.13	0.18393	0.17698	0.13967	0.20727	0.23935	0.19913	0.16406	0.18744	0.20074	0.18675	0.17202	0.139	0.15664	0.18504	0.099999	0.14393	0.20226	0.13443	0.17423	0.15254	0.15572	0.19893	0.19545	0.21603	0.19858	0.23867	0.15706	0.11842	0.21893	0.23157	0.1464	0.17919	0.17578	0.16313	0.18269	0.18998
862.09	0.18694	0.18403	0.1314	0.20862	0.25462	0.19663	0.16078	0.20003	0.21438	0.18532	0.18131	0.13816	0.15658	0.19431	0.094219	0.15068	0.20706	0.13742	0.17767	0.15926	0.15063	0.19585	0.19336	0.21394	0.20374	0.24062	0.15116	0.12608	0.22295	0.22505	0.15935	0.17759	0.16548	0.15947	0.1748	0.19347
863.08	0.17536	0.18183	0.11783	0.21994	0.27078	0.20642	0.17892	0.20546	0.22668	0.19538	0.20949	0.15485	0.15179	0.19444	0.087307	0.15572	0.21778	0.13328	0.20242	0.1762	0.16559	0.21017	0.19325	0.23601	0.20127	0.23799	0.14881	0.14627	0.23565	0.23057	0.19178	0.17281	0.15798	0.16185	0.18846	0.21482
864.03	0.1828	0.1981	0.1328	0.2314	0.26986	0.21509	0.18678	0.20549	0.23271	0.19503	0.22017	0.15339	0.17758	0.21415	0.086149	0.16915	0.21995	0.13387	0.20607	0.19271	0.15465	0.21135	0.18581	0.23166	0.20752	0.23559	0.16321	0.15153	0.23574	0.23073	0.21268	0.16494	0.15984	0.16714	0.19123	0.20261
864.99	0.18494	0.19012	0.14966	0.24428	0.26968	0.22534	0.21874	0.21388	0.23864	0.19893	0.22769	0.1689	0.17696	0.18656	0.11085	0.1794	0.21385	0.14493	0.21047	0.20371	0.15827	0.20062	0.19994	0.23837	0.21427	0.2214	0.16588	0.16066	0.23648	0.23565	0.23572	0.17753	0.15915	0.16061	0.20627	0.21276
865.95	0.18479	0.1739	0.14944	0.2398	0.26779	0.22933	0.2283	0.22913	0.25235	0.2008	0.22461	0.17114	0.17957	0.17977	0.1077	0.18366	0.21141	0.16745	0.23296	0.19629	0.16286	0.20258	0.20744	0.24865	0.2225	0.21924	0.16989	0.16507	0.25326	0.25398	0.2439	0.17631	0.16263	0.18219	0.21124	0.22204
866.91	0.18191	0.19233	0.16345	0.2528	0.27154	0.23579	0.2337	0.23267	0.259	0.20389	0.22389	0.17176	0.19538	0.1803	0.12103	0.19361	0.21799	0.17893	0.23653	0.1908	0.18519	0.21952	0.21133	0.26221	0.22012	0.22749	0.18364	0.17705	0.26951	0.25399	0.23144	0.18621	0.17222	0.19999	0.22835	0.22649
867.87	0.17791	0.21579	0.16952	0.25812	0.27021	0.25901	0.22393	0.24667	0.25831	0.20294	0.21335	0.17254	0.19937	0.1911	0.13929	0.19584	0.22112	0.18499	0.2271	0.1972	0.18226	0.21601	0.21224	0.25222	0.21835	0.24521	0.18411	0.17206	0.27471	0.25231	0.21894	0.20224	0.1935	0.20987	0.21237	0.21803
868.83	0.16554	0.22796	0.18711	0.26197	0.27707	0.25431	0.23411	0.26048	0.27194	0.2176	0.20803	0.18284	0.19802	0.18093	0.16175	0.20033	0.23325	0.17654	0.24345	0.19883	0.20221	0.23008	0.21055	0.26195	0.21654	0.25437	0.18797	0.174	0.28196	0.25049	0.22663	0.22546	0.21526	0.2272	0.20348	0.24448
869.79	0.1591	0.23235	0.18451	0.27209	0.28853	0.26873	0.24909	0.2772	0.28851	0.23009	0.21476	0.19203	0.20395	0.18964	0.14911	0.2078	0.23742	0.17506	0.26248	0.19511	0.20977	0.25941	0.20921	0.26508	0.2159	0.24995	0.19867	0.17791	0.2857	0.26575	0.2207	0.22449	0.23507	0.23719	0.21139	0.24767
870.74	0.16643	0.26674	0.19429	0.29199	0.28962	0.27039	0.2608	0.29292	0.29224	0.24082	0.22024	0.20356	0.21368	0.21239	0.1672	0.22115	0.24389	0.16335	0.26147	0.21655	0.22388	0.25917	0.19404	0.2646	0.21835	0.28518	0.20471	0.18689	0.28671	0.25336	0.23715	0.24088	0.25297	0.23552	0.21615	0.24737
871.7	0.18761	0.27669	0.20696	0.29423	0.30621	0.27893	0.27625	0.31165	0.30263	0.23839	0.2424	0.21632	0.22787	0.22408	0.17966	0.22818	0.25842	0.18142	0.27373	0.23404	0.21335	0.25427	0.21169	0.27319	0.23872	0.30214	0.21355	0.18157	0.28642	0.27812	0.27359	0.26508	0.26419	0.24385	0.22912	0.26439
872.66	0.20058	0.27251	0.22634	0.30675	0.32494	0.27605	0.29341	0.31291	0.30857	0.25981	0.26385	0.22367	0.23912	0.23978	0.19722	0.25883	0.26067	0.20129	0.28652	0.23896	0.22028	0.26609	0.22723	0.28333	0.24925	0.2995	0.24388	0.19854	0.29044	0.30511	0.27799	0.27576	0.26721	0.24385	0.24996	0.29095
873.62	0.22868	0.28212	0.2216	0.31221	0.33442	0.27722	0.3168	0.31924	0.32812	0.27793	0.28239	0.23287	0.25344	0.25729	0.19699	0.24957	0.26788	0.20451	0.29465	0.23074	0.22856	0.26863	0.25528	0.28868	0.27206	0.31275	0.25761	0.21816	0.29666	0.3106	0.28703	0.27564	0.29052	0.24471	0.26578	0.30773
874.58	0.24608	0.29881	0.23275	0.30596	0.34253	0.26442	0.31603	0.32077	0.33414	0.27977	0.29798	0.23829	0.26601	0.28347	0.21476	0.24651	0.2793	0.21102	0.28127	0.24475	0.22833	0.26812	0.27681	0.30352	0.28367	0.34326	0.26429	0.22763	0.32161	0.31861	0.30341	0.29445	0.28914	0.25076	0.27717	0.30885
875.53	0.27105	0.30456	0.24622	0.30969	0.35508	0.27289	0.31862	0.32582	0.35794	0.29077	0.32126	0.25596	0.28472	0.29737	0.2133	0.25028	0.29809	0.22121	0.2967	0.25357	0.23281	0.29048	0.30026	0.31936	0.31435	0.34064	0.26632	0.24362	0.33809	0.34101	0.3207	0.3062	0.30334	0.25996	0.28514	0.32105
876.49	0.28009	0.29571	0.25728	0.30909	0.35861	0.27897	0.30799	0.33269	0.35863	0.30505	0.33043	0.27121	0.29809	0.31495	0.21284	0.26366	0.28955	0.2179	0.2966	0.2583	0.24643	0.29645	0.31207	0.32941	0.33126	0.33792	0.26646	0.26396	0.33786	0.33715	0.31022	0.30914	0.30827	0.264	0.29879	0.32899
877.45	0.29392	0.30381	0.26911	0.31237	0.35575	0.28951	0.31806	0.35673	0.37098	0.31098	0.34645	0.28077	0.31374	0.32829	0.21826	0.26265	0.30657	0.2137	0.3008	0.28735	0.27814	0.3101	0.32882	0.34954	0.3446	0.3489	0.25911	0.27894	0.3531	0.33785	0.32077	0.31337	0.32227	0.2774	0.3217	0.35159
878.41	0.2998	0.31176	0.28555	0.33046	0.37949	0.31496	0.31285	0.3774	0.36996	0.30756	0.34926	0.29503	0.3213	0.33361	0.23516	0.29999	0.32763	0.23155	0.30104	0.31163	0.30196	0.33133	0.33246	0.37669	0.34767	0.36249	0.2627	0.28688	0.37241	0.36527	0.33939	0.3251	0.32654	0.29237	0.33599	0.36659
879.36	0.29469	0.31851	0.30091	0.35027	0.39366	0.33365	0.33014	0.3851	0.37494	0.32394	0.36721	0.30812	0.33239	0.34083	0.24675	0.32015	0.34518	0.25145	0.32722	0.32589	0.33423	0.34126	0.34609	0.36855	0.34703	0.35911	0.28277	0.29285	0.37396	0.38628	0.35836	0.33786	0.33491	0.29477	0.33566	0.38557
880.32	0.28304	0.32869	0.31422	0.36355	0.39927	0.33647	0.33559	0.3922	0.3646	0.32276	0.37588	0.30466	0.33776	0.3485	0.26948	0.32939	0.37166	0.24932	0.34138	0.34275	0.33956	0.3396	0.35865	0.36373	0.34768	0.36943	0.3106	0.31437	0.37859	0.3877	0.34456	0.34763	0.32573	0.28492	0.35357	0.398
881.28	0.28281	0.33678	0.33627	0.36272	0.40084	0.34227	0.36828	0.3965	0.39377	0.32695	0.38916	0.31934	0.33477	0.34881	0.29624	0.32107	0.38789	0.26024	0.36814	0.35433	0.35623	0.3418	0.36499	0.37172	0.33227	0.38782	0.32087	0.31236	0.39522	0.41717	0.37172	0.35764	0.35232	0.27562	0.36455	0.4077
882.23	0.28442	0.349	0.337	0.37	0.40087	0.34092	0.37868	0.39809	0.40819	0.3267	0.37807	0.32231	0.34338	0.34289	0.30385	0.32778	0.38962	0.26636	0.39493	0.3444	0.36312	0.34683	0.36657	0.36221	0.34004	0.39917	0.33878	0.31834	0.40077	0.42489	0.39101	0.36878	0.3661	0.28624	0.35415	0.39093
883.19	0.27779	0.36041	0.34249	0.3681	0.38862	0.33314	0.38553	0.39285	0.40983	0.3244	0.38255	0.32815	0.33887	0.35441	0.305	0.33453	0.38576	0.28101	0.41277	0.34995	0.36858	0.34325	0.36728	0.36214	0.34893	0.41408	0.33455	0.34281	0.39844	0.42868	0.39607	0.37047	0.38003	0.28104	0.37048	0.38899
884.15	0.2964	0.36587	0.35646	0.3628	0.3818	0.32802	0.37362	0.40946	0.40172	0.32213	0.36451	0.32702	0.34031	0.36103	0.31627	0.31623	0.38987	0.29156	0.41288	0.35615	0.34641	0.34588	0.37183	0.37757	0.3721	0.41886	0.34635	0.34226	0.40613	0.42359	0.39589	0.36728	0.38482	0.29045	0.37671	0.39072
885.1	0.29873	0.37131	0.35369	0.36483	0.38956	0.33096	0.37822	0.41431	0.39864	0.33095	0.35724	0.33866	0.337	0.36398	0.32262	0.32042	0.37566	0.29568	0.40749	0.3551	0.34885	0.35979	0.38252	0.40202	0.36995	0.43819	0.35185	0.34089	0.40598	0.43145	0.39691	0.3744	0.39781	0.31702	0.37041	0.38988
886.06	0.29789	0.38828	0.34891	0.36915	0.38538	0.33412	0.36402	0.4253	0.38385	0.33924	0.35395	0.32471	0.34517	0.36623	0.33237	0.32213	0.38672	0.29284	0.40314	0.36471	0.35019	0.37979	0.38367	0.40237	0.37277	0.43307	0.35132	0.34263	0.41391	0.4334	0.38559	0.3767	0.38705	0.33198	0.36331	0.39396
887.01	0.3087	0.39262	0.35324	0.36625	0.38654	0.3331	0.35067	0.42654	0.39872	0.34706	0.3617	0.32754	0.3469	0.36469	0.32902	0.31184	0.3739	0.29597	0.39682	0.36971	0.35486	0.37953	0.38717	0.40931	0.37352	0.42648	0.35308	0.32887	0.41263	0.43114	0.38931	0.37581	0.38818	0.33401	0.37011	0.39173
887.97	0.31384	0.38414	0.35538	0.35408	0.38715	0.33644	0.33752	0.43142	0.40158	0.35446	0.35297	0.31585	0.35765	0.35631	0.32494	0.29568	0.37563	0.29426	0.37255	0.37176	0.34439	0.39032	0.38461	0.40484	0.37192	0.40339	0.37248	0.30794	0.41262	0.42294	0.38588	0.37335	0.38021	0.33592	0.35198	0.38839
888.93	0.29871	0.38896	0.34951	0.3605	0.38268	0.33816	0.33914	0.42439	0.40635	0.35732	0.36715	0.30729	0.34874	0.34726	0.31932	0.30179	0.37565	0.27685	0.37664	0.36951	0.34851	0.40818	0.37292	0.40331	0.35571	0.39627	0.36191	0.30682	0.40895	0.41351	0.37816	0.37081	0.38713	0.33782	0.34791	0.38337
889.88	0.30143	0.3723	0.35973	0.34739	0.36679	0.33201	0.34378	0.42704	0.41835	0.34983	0.36806	0.30537	0.34779	0.33312	0.30923	0.31247	0.36674	0.26577	0.37997	0.36721	0.36249	0.4264	0.35609	0.38624	0.35802	0.3596	0.35572	0.29395	0.40513	0.39686	0.38156	0.35928	0.39152	0.33072	0.34485	0.3895
890.84	0.30572	0.34753	0.33667	0.35181	0.35474	0.3162	0.33611	0.41779	0.39715	0.34421	0.35254	0.30958	0.34464	0.32027	0.28508	0.30791	0.35175	0.26472	0.37694	0.35897	0.34754	0.40854	0.34439	0.38627	0.36874	0.3443	0.36578	0.28267	0.40222	0.37042	0.36543	0.34374	0.37794	0.32344	0.31908	0.38862
891.79	0.29281	0.32779	0.33943	0.35222	0.33895	0.31299	0.33074	0.4096	0.36627	0.33794	0.34545	0.31154	0.34036	0.30788	0.28822	0.31049	0.35348	0.26513	0.3656	0.36148	0.32634	0.42228	0.33036	0.37596	0.36701	0.32739	0.35528	0.287	0.39974	0.36057	0.3497	0.35508	0.37028	0.32222	0.31235	0.39359
892.75	0.30415	0.31146	0.32417	0.35442	0.32539	0.29864	0.33691	0.4099	0.35317	0.33469	0.35317	0.31729	0.33078	0.29363	0.28167	0.30038	0.33886	0.26432	0.3909	0.35909	0.32358	0.40729	0.31661	0.35348	0.36773	0.32706	0.33513	0.27919	0.3901	0.35768	0.36135	0.36924	0.35228	0.31158	0.30958	0.39075
893.7	0.30481	0.28166	0.30852	0.32792	0.32067	0.28621	0.33468	0.41241	0.34395	0.32823	0.333	0.32522	0.328	0.26791	0.26357	0.29149	0.33589	0.26408	0.39076	0.35777	0.32974	0.38992	0.31861	0.34555	0.36278	0.31728	0.30974	0.26511	0.38338	0.35717	0.35333	0.37861	0.34579	0.29667	0.3013	0.38535
894.66	0.29791	0.28132	0.29308	0.3201	0.31669	0.27909	0.3177	0.38533	0.342	0.32127	0.31948	0.31155	0.31601	0.27292	0.25774	0.28699	0.31953	0.26969	0.36907	0.35057	0.31173	0.36192	0.31173	0.33449	0.33902	0.31933	0.29168	0.26176	0.38208	0.3528	0.3491	0.36235	0.33447	0.28015	0.28929	0.37422
895.61	0.28712	0.28161	0.29588	0.30606	0.32693	0.26686	0.31202	0.35393	0.34578	0.31414	0.32045	0.29714	0.29242	0.26421	0.23853	0.28395	0.3213	0.26356	0.35817	0.33139	0.31261	0.36978	0.30952	0.30918	0.34023	0.31006	0.26969	0.2568	0.38921	0.35415	0.35047	0.35623	0.34764	0.28233	0.30367	0.35781
896.57	0.27631	0.26889	0.28337	0.28827	0.31981	0.26017	0.30451	0.34778	0.35107	0.31353	0.31597	0.28508	0.27631	0.25889	0.22418	0.28723	0.31402	0.25771	0.34029	0.31781	0.30858	0.35616	0.31113	0.29401	0.32969	0.30813	0.25642	0.23651	0.3825	0.35627	0.34307	0.3464	0.33149	0.2714	0.30026	0.34127
897.52	0.24339	0.26478	0.28544	0.28458	0.31057	0.25178	0.29017	0.33676	0.33675	0.29976	0.29691	0.26152	0.26056	0.25538	0.21239	0.28052	0.29863	0.24907	0.33352	0.31597	0.28185	0.35689	0.30779	0.29922	0.30303	0.29205	0.25298	0.24093	0.3752	0.35318	0.33841	0.32775	0.33061	0.26985	0.29866	0.32053
898.48	0.23462	0.2642	0.29069	0.28351	0.30161	0.25375	0.27567	0.32866	0.32668	0.29166	0.29501	0.2358	0.24723	0.26359	0.21705	0.28549	0.29154	0.24389	0.32359	0.31725	0.27512	0.3422	0.28865	0.27993	0.29739	0.29107	0.26123	0.24254	0.37113	0.34903	0.3403	0.3228	0.33111	0.26443	0.29838	0.30733
899.43	0.22219	0.24771	0.28522	0.29029	0.29907	0.25235	0.27012	0.33628	0.30767	0.29206	0.29427	0.23334	0.22378	0.2434	0.20074	0.26887	0.3015	0.24372	0.32262	0.32497	0.2782	0.32901	0.28913	0.27426	0.29006	0.28836	0.25916	0.22901	0.36382	0.36103	0.34097	0.34169	0.32238	0.26714	0.30714	0.30215
900.39	0.20591	0.24327	0.27766	0.28451	0.27246	0.25131	0.24318	0.35716	0.29722	0.28182	0.28469	0.21939	0.20631	0.25012	0.19933	0.26926	0.29015	0.23751	0.31093	0.34091	0.27518	0.31452	0.28314	0.27571	0.26247	0.29979	0.24092	0.22936	0.34143	0.35273	0.32806	0.35182	0.30847	0.25302	0.30029	0.29599
901.34	0.20563	0.23585	0.26606	0.2798	0.27051	0.24609	0.22715	0.34093	0.28196	0.26958	0.27844	0.20103	0.19619	0.23479	0.18371	0.2622	0.28609	0.21692	0.31074	0.33622	0.2574	0.30777	0.27705	0.27535	0.25307	0.30074	0.24881	0.24052	0.32919	0.3407	0.32569	0.34584	0.30633	0.24418	0.2975	0.296
902.3	0.21675	0.2348	0.24381	0.27547	0.25814	0.23844	0.21935	0.33664	0.2753	0.26504	0.27976	0.20078	0.18952	0.22934	0.16668	0.26312	0.2857	0.20406	0.29443	0.33473	0.26587	0.29025	0.27995	0.27669	0.26863	0.29722	0.23492	0.23495	0.32343	0.32989	0.2919	0.353	0.30689	0.23037	0.27456	0.303
903.25	0.20351	0.23504	0.22942	0.27509	0.25541	0.21608	0.21643	0.30966	0.2613	0.26023	0.27922	0.20871	0.17757	0.21496	0.15666	0.23909	0.28347	0.19628	0.2869	0.30267	0.26389	0.29281	0.28917	0.2727	0.25429	0.2988	0.22581	0.23302	0.31776	0.31538	0.2834	0.34924	0.29709	0.22194	0.27923	0.30303
904.2	0.20151	0.23039	0.21863	0.26158	0.24103	0.19624	0.21693	0.29755	0.25502	0.2381	0.2766	0.19805	0.18452	0.20949	0.14665	0.22884	0.27875	0.18103	0.29954	0.28494	0.24595	0.29035	0.29723	0.27582	0.24696	0.28914	0.22626	0.23927	0.31013	0.29409	0.27486	0.33085	0.29465	0.20612	0.27083	0.29138
905.16	0.20585	0.23475	0.20986	0.26309	0.24364	0.18683	0.22824	0.27906	0.25493	0.23457	0.27347	0.21244	0.19903	0.19492	0.14953	0.21676	0.28679	0.16547	0.28946	0.2765	0.24452	0.27838	0.31111	0.28346	0.25096	0.27215	0.2403	0.25264	0.29895	0.28995	0.27172	0.32188	0.28816	0.20241	0.27035	0.29005
906.09	0.20697	0.22191	0.21228	0.26025	0.22974	0.17821	0.24164	0.27696	0.24961	0.2329	0.26743	0.21898	0.19835	0.19443	0.16036	0.20462	0.29281	0.16869	0.30007	0.26235	0.25264	0.26864	0.29884	0.28381	0.2522	0.25766	0.23198	0.23711	0.28535	0.28901	0.26739	0.30913	0.2836	0.20159	0.25839	0.28807
907.04	0.18939	0.20735	0.2168	0.25253	0.23242	0.18177	0.25085	0.25864	0.25088	0.21426	0.26744	0.22003	0.19282	0.19394	0.16694	0.20628	0.30156	0.16541	0.31241	0.2487	0.24457	0.25696	0.28521	0.27549	0.23249	0.26096	0.22894	0.23385	0.28366	0.27796	0.27499	0.29372	0.2623	0.18621	0.27024	0.2762
908	0.19819	0.19841	0.20349	0.24977	0.22736	0.17976	0.23998	0.263	0.26779	0.21859	0.26479	0.21335	0.19404	0.18999	0.15628	0.20857	0.29113	0.16061	0.31716	0.25436	0.24422	0.26094	0.28079	0.28516	0.23918	0.25217	0.23015	0.23307	0.27437	0.2737	0.26763	0.27822	0.25856	0.20318	0.26473	0.26798
908.95	0.19369	0.1888	0.19603	0.24379	0.2271	0.17914	0.23513	0.27272	0.26306	0.20874	0.25378	0.2116	0.18905	0.18731	0.1507	0.21294	0.29228	0.1535	0.29904	0.25567	0.24269	0.2494	0.26106	0.2779	0.24606	0.25394	0.22072	0.21701	0.26547	0.26247	0.28331	0.26953	0.24304	0.20146	0.25285	0.25847
909.9	0.18973	0.1682	0.19482	0.23601	0.21424	0.18989	0.2312	0.27361	0.24686	0.20781	0.23919	0.19656	0.18366	0.17243	0.13725	0.21949	0.27998	0.15937	0.30747	0.24895	0.237	0.25671	0.22379	0.26279	0.24775	0.25605	0.20805	0.1942	0.26719	0.2614	0.28928	0.26395	0.23918	0.20617	0.2402	0.25173
910.85	0.18484	0.16695	0.18399	0.23659	0.22028	0.18828	0.21579	0.27543	0.23339	0.19736	0.22771	0.19407	0.18478	0.15464	0.12093	0.21256	0.27141	0.14537	0.2918	0.25237	0.23192	0.24833	0.21665	0.25678	0.25041	0.24748	0.1977	0.18905	0.28286	0.25145	0.2864	0.25934	0.23037	0.19814	0.23077	0.25212
911.81	0.19112	0.15731	0.18556	0.23119	0.2067	0.18653	0.19547	0.28092	0.24116	0.20762	0.21264	0.20334	0.19022	0.1383	0.12274	0.20483	0.27968	0.15018	0.28089	0.24635	0.2421	0.25599	0.21013	0.2601	0.26608	0.23403	0.20678	0.17973	0.27901	0.25897	0.28422	0.26449	0.24527	0.20951	0.22131	0.25857
912.76	0.18748	0.17391	0.19955	0.23376	0.19475	0.17751	0.19297	0.2624	0.23065	0.18833	0.198	0.1867	0.19033	0.1499	0.13169	0.21565	0.28514	0.13614	0.26223	0.24698	0.23001	0.23609	0.20229	0.24009	0.25741	0.24621	0.2007	0.17793	0.27444	0.2433	0.27463	0.26222	0.24672	0.17995	0.21553	0.2512
913.71	0.17633	0.17894	0.20056	0.23442	0.19272	0.17917	0.19119	0.24548	0.23096	0.19418	0.19391	0.18202	0.1764	0.149	0.14811	0.20498	0.28063	0.13721	0.2696	0.23448	0.23512	0.23424	0.19951	0.2426	0.24691	0.24516	0.20811	0.18935	0.27073	0.24475	0.25711	0.26648	0.25405	0.18195	0.21205	0.24853
914.67	0.164	0.18227	0.19842	0.2354	0.2052	0.17648	0.1868	0.23735	0.22412	0.18353	0.19943	0.17623	0.15227	0.1513	0.14109	0.20105	0.28291	0.13626	0.26568	0.23421	0.22477	0.2181	0.21668	0.24691	0.22655	0.24633	0.21719	0.19783	0.2739	0.24276	0.24707	0.26853	0.24719	0.1622	0.20869	0.26413
915.62	0.15698	0.18927	0.19294	0.22905	0.20225	0.17576	0.18708	0.2196	0.21135	0.17856	0.19974	0.16495	0.14059	0.16411	0.13404	0.19321	0.27002	0.15079	0.27095	0.2156	0.19849	0.21324	0.21402	0.23209	0.20594	0.25356	0.22031	0.19821	0.25854	0.23869	0.24765	0.25525	0.24217	0.16929	0.21639	0.25339
916.57	0.13651	0.1947	0.19555	0.23492	0.22132	0.16869	0.19761	0.22777	0.19583	0.17601	0.21259	0.15084	0.13409	0.1736	0.12661	0.17704	0.25142	0.13523	0.25416	0.22663	0.18749	0.20877	0.22304	0.22212	0.18983	0.25494	0.21215	0.20122	0.25493	0.22481	0.24324	0.25923	0.22774	0.1677	0.21385	0.25152
917.52	0.12576	0.17987	0.18962	0.24054	0.22196	0.18242	0.19144	0.23618	0.18682	0.1813	0.21675	0.15049	0.12909	0.15676	0.11905	0.18172	0.23663	0.14561	0.26225	0.22062	0.18008	0.208	0.22101	0.22428	0.19161	0.24582	0.21406	0.20406	0.25178	0.24483	0.23943	0.25182	0.20617	0.17803	0.20478	0.24514
918.47	0.13772	0.18474	0.19293	0.23656	0.23179	0.18015	0.17822	0.22943	0.18484	0.18943	0.20856	0.1481	0.13425	0.15447	0.12353	0.18412	0.22509	0.14697	0.24412	0.23046	0.17209	0.21076	0.20371	0.22801	0.19497	0.24328	0.21118	0.20675	0.26011	0.26469	0.2289	0.24789	0.20425	0.18534	0.20844	0.25474
919.43	0.14269	0.19058	0.18097	0.23478	0.22032	0.17829	0.17678	0.23384	0.19979	0.18513	0.20596	0.13546	0.14283	0.15788	0.1346	0.18267	0.21559	0.14372	0.24251	0.22766	0.17645	0.20946	0.19635	0.2201	0.19479	0.23575	0.2026	0.20037	0.25512	0.26722	0.23542	0.24499	0.22474	0.18776	0.21406	0.23338
920.38	0.13007	0.18232	0.18112	0.23775	0.22449	0.17663	0.17735	0.22438	0.21428	0.17956	0.21804	0.14788	0.13814	0.15672	0.14884	0.19379	0.22675	0.14926	0.24063	0.22968	0.19468	0.20927	0.2114	0.2297	0.19529	0.23955	0.1948	0.20677	0.25979	0.26317	0.22671	0.24044	0.23227	0.17674	0.21103	0.22573
921.31	0.14843	0.17058	0.17807	0.2361	0.22323	0.17161	0.16406	0.20259	0.21797	0.17569	0.19874	0.15302	0.14677	0.14706	0.15924	0.21034	0.23966	0.15295	0.23995	0.21617	0.18483	0.2078	0.20592	0.2323	0.20368	0.24317	0.18926	0.20037	0.26939	0.26332	0.22751	0.22202	0.23439	0.17178	0.20027	0.21852
922.26	0.15481	0.16587	0.16917	0.21781	0.22182	0.17077	0.17133	0.19946	0.21658	0.17025	0.19103	0.16213	0.14711	0.14828	0.165	0.19807	0.24682	0.15128	0.2434	0.21667	0.19178	0.20156	0.19257	0.24445	0.19956	0.22885	0.18497	0.18685	0.27018	0.25861	0.25236	0.22748	0.24385	0.16566	0.19566	0.2315
923.21	0.14726	0.15194	0.16277	0.21671	0.20642	0.18079	0.17593	0.19973	0.21181	0.16944	0.1844	0.16934	0.15558	0.14931	0.15889	0.19399	0.24599	0.15316	0.24277	0.20044	0.18938	0.19752	0.20369	0.24378	0.19405	0.2349	0.19074	0.17057	0.24612	0.25068	0.26043	0.22483	0.24125	0.16791	0.19665	0.23088
924.16	0.14658	0.15268	0.17319	0.21708	0.21509	0.16425	0.17196	0.20883	0.2073	0.18026	0.17659	0.17986	0.15562	0.15792	0.15721	0.18976	0.2494	0.14172	0.24336	0.20608	0.18174	0.20832	0.19465	0.25177	0.19757	0.24215	0.20292	0.1718	0.23619	0.24291	0.25267	0.22896	0.21963	0.17498	0.18348	0.22976
925.11	0.15522	0.15564	0.18798	0.2096	0.21778	0.16238	0.17158	0.22205	0.19918	0.17589	0.1674	0.17472	0.16676	0.15934	0.14966	0.17562	0.23943	0.12762	0.23763	0.20375	0.17224	0.20906	0.16706	0.25504	0.20667	0.24011	0.21305	0.17578	0.24743	0.25465	0.24994	0.22399	0.21516	0.17443	0.16273	0.22594
926.06	0.15872	0.16484	0.18027	0.21166	0.199	0.16154	0.17863	0.22006	0.20028	0.17046	0.17472	0.15806	0.15823	0.17081	0.14943	0.17376	0.22237	0.12765	0.23388	0.19226	0.19596	0.19483	0.17176	0.25048	0.19609	0.23451	0.21198	0.16821	0.22665	0.24815	0.24798	0.22009	0.22191	0.1677	0.16539	0.22173
927.02	0.14642	0.15564	0.1789	0.22545	0.20295	0.1466	0.16317	0.21199	0.18643	0.166	0.1752	0.14551	0.15204	0.17091	0.14568	0.17747	0.2106	0.1195	0.22125	0.19428	0.19296	0.18597	0.17809	0.22463	0.20399	0.22989	0.20415	0.17082	0.21531	0.24401	0.21019	0.21334	0.21919	0.17165	0.15912	0.20798
927.97	0.14053	0.15528	0.17535	0.22632	0.21234	0.12956	0.1522	0.20276	0.17208	0.16161	0.17856	0.14032	0.15337	0.15703	0.1415	0.17863	0.21513	0.12374	0.23152	0.19343	0.19071	0.18594	0.17924	0.21345	0.20926	0.21018	0.197	0.18323	0.23718	0.22449	0.20078	0.21436	0.20917	0.16663	0.15245	0.20299
928.92	0.15295	0.14717	0.17778	0.22824	0.20305	0.13685	0.14417	0.1915	0.16481	0.14371	0.18559	0.14326	0.16442	0.13876	0.15383	0.17674	0.2018	0.13318	0.22876	0.1793	0.20163	0.1729	0.19246	0.20131	0.20756	0.19981	0.18876	0.17701	0.22666	0.226	0.19617	0.20571	0.20588	0.16112	0.15851	0.2071
929.87	0.15493	0.15019	0.17671	0.22652	0.18122	0.13734	0.13601	0.18141	0.16519	0.14983	0.1786	0.13931	0.15923	0.13463	0.16548	0.18326	0.20302	0.15473	0.2284	0.19725	0.20819	0.1692	0.21215	0.194	0.20348	0.19315	0.19048	0.17053	0.20335	0.22284	0.20738	0.22359	0.20063	0.16297	0.17065	0.2188
930.82	0.15265	0.14341	0.17579	0.21887	0.18332	0.14796	0.13932	0.1769	0.15082	0.15643	0.16923	0.15033	0.16168	0.12472	0.15673	0.17742	0.19029	0.1536	0.24218	0.2101	0.18556	0.17294	0.20383	0.19399	0.21425	0.19098	0.19453	0.18093	0.20281	0.24002	0.19701	0.22146	0.19167	0.18452	0.16771	0.22062
931.75	0.15933	0.14189	0.17164	0.22154	0.1845	0.15637	0.151	0.17785	0.15271	0.16212	0.17455	0.16805	0.16995	0.11868	0.15433	0.17113	0.18881	0.15647	0.24344	0.21153	0.17854	0.18751	0.21597	0.20556	0.19649	0.20332	0.19851	0.18302	0.209	0.24445	0.2155	0.22357	0.19335	0.19375	0.16645	0.22262
932.7	0.1603	0.14663	0.16886	0.22059	0.17562	0.17008	0.14748	0.19126	0.15684	0.16827	0.17748	0.17256	0.16227	0.13071	0.14688	0.17004	0.17657	0.1531	0.23437	0.2213	0.18425	0.18838	0.21762	0.20209	0.19154	0.21545	0.17778	0.16224	0.18919	0.24922	0.21829	0.23624	0.20255	0.18644	0.16473	0.22078
933.65	0.15004	0.14016	0.15714	0.20992	0.18319	0.16897	0.16328	0.19059	0.15999	0.18274	0.17148	0.1741	0.14739	0.12883	0.13916	0.18084	0.18925	0.15988	0.2463	0.22864	0.18988	0.2067	0.21333	0.20535	0.18967	0.21328	0.17123	0.16108	0.20938	0.26117	0.23585	0.22456	0.22325	0.19367	0.16559	0.212
934.6	0.14368	0.1405	0.14944	0.22197	0.18772	0.16457	0.15508	0.18239	0.16924	0.17965	0.15721	0.17351	0.14984	0.14152	0.13847	0.17672	0.18689	0.13826	0.2484	0.21159	0.19649	0.20741	0.20632	0.20613	0.18943	0.22341	0.16422	0.15959	0.20746	0.24502	0.22482	0.20979	0.23518	0.18957	0.16435	0.21143
935.55	0.13631	0.14672	0.15328	0.2326	0.18674	0.16581	0.1528	0.18654	0.1784	0.17498	0.16156	0.15815	0.15677	0.14815	0.13969	0.17577	0.19703	0.12927	0.24111	0.20421	0.20551	0.21145	0.21525	0.19191	0.19269	0.22581	0.16553	0.15665	0.20343	0.22896	0.22849	0.21866	0.23036	0.17843	0.18686	0.21056
936.5	0.13023	0.14831	0.15286	0.22199	0.17468	0.15595	0.14235	0.19836	0.1739	0.17278	0.16332	0.14899	0.15393	0.15309	0.14079	0.17118	0.19398	0.1197	0.24272	0.2072	0.19517	0.20312	0.20936	0.19031	0.19247	0.22322	0.15829	0.15058	0.20502	0.21276	0.23071	0.22557	0.21415	0.17527	0.20668	0.22931
937.45	0.13628	0.15001	0.16416	0.23	0.17172	0.15562	0.14441	0.19388	0.16524	0.15963	0.15755	0.14385	0.16665	0.14332	0.15102	0.18777	0.20014	0.11496	0.24994	0.21223	0.18506	0.2022	0.21565	0.18977	0.19781	0.22044	0.17213	0.16752	0.20733	0.21639	0.2184	0.21118	0.21143	0.16784	0.20902	0.22915
938.4	0.13506	0.14893	0.16993	0.23409	0.17138	0.1559	0.12942	0.1777	0.17568	0.15771	0.16114	0.13418	0.16436	0.1545	0.1556	0.18991	0.18546	0.10155	0.22639	0.20225	0.17617	0.19249	0.20833	0.1835	0.20552	0.22109	0.16734	0.16833	0.19365	0.20989	0.1999	0.2177	0.20375	0.15914	0.20382	0.23232
939.32	0.12369	0.15459	0.17308	0.2301	0.18472	0.15005	0.14251	0.19208	0.15296	0.17292	0.17597	0.13919	0.15311	0.15675	0.15165	0.20756	0.1894	0.097771	0.2228	0.2238	0.15778	0.19002	0.21178	0.19734	0.18991	0.20351	0.16255	0.17071	0.20664	0.21437	0.19793	0.22599	0.18755	0.16993	0.20381	0.22096
940.27	0.12501	0.15097	0.17201	0.22772	0.19191	0.14592	0.12569	0.1891	0.14491	0.17392	0.19356	0.14983	0.13685	0.13865	0.15233	0.21003	0.18919	0.10338	0.20963	0.22929	0.14784	0.19599	0.21532	0.21146	0.16952	0.20756	0.16836	0.16054	0.22548	0.23187	0.18997	0.21787	0.18839	0.17811	0.19728	0.22443
941.22	0.13047	0.15453	0.17664	0.22618	0.20966	0.14707	0.14257	0.16446	0.15418	0.17424	0.19567	0.15973	0.13677	0.13278	0.1558	0.22879	0.20109	0.12154	0.22236	0.20924	0.16484	0.20397	0.20997	0.21877	0.18341	0.20912	0.18014	0.17105	0.23567	0.23252	0.18839	0.20665	0.20651	0.16931	0.19347	0.22038
942.17	0.12953	0.15829	0.1657	0.23308	0.2141	0.14046	0.14798	0.16281	0.16412	0.1781	0.20274	0.15158	0.13169	0.13302	0.16219	0.22736	0.20275	0.1232	0.2312	0.20491	0.17118	0.20595	0.1996	0.22681	0.17419	0.20913	0.18422	0.17169	0.2483	0.23109	0.21039	0.21939	0.21696	0.1748	0.19403	0.22888
943.12	0.14252	0.15814	0.17267	0.24465	0.21465	0.13709	0.14349	0.17001	0.15064	0.17457	0.21827	0.16081	0.1462	0.13111	0.16336	0.22819	0.21617	0.13133	0.22502	0.22052	0.15843	0.19262	0.2169	0.22815	0.18268	0.21056	0.20389	0.18847	0.25286	0.21937	0.21239	0.23234	0.20983	0.17087	0.21351	0.2391
944.07	0.16352	0.14963	0.17503	0.24695	0.21638	0.14373	0.14296	0.165	0.15236	0.16225	0.21047	0.16262	0.15491	0.12265	0.15731	0.22101	0.21972	0.13197	0.22885	0.21176	0.17043	0.20176	0.21028	0.2113	0.20915	0.21823	0.22415	0.18737	0.25204	0.22139	0.22873	0.23044	0.20856	0.16801	0.23298	0.24356
945.02	0.16668	0.1561	0.17415	0.24407	0.22463	0.14332	0.15186	0.16245	0.15826	0.18155	0.20947	0.16588	0.16528	0.13437	0.16307	0.22729	0.23089	0.14414	0.24136	0.19749	0.17478	0.20697	0.20886	0.20093	0.22057	0.21909	0.22671	0.20258	0.24254	0.21359	0.24691	0.2262	0.22217	0.16913	0.24118	0.23635
945.96	0.16889	0.16019	0.17304	0.24177	0.21983	0.16018	0.12483	0.17992	0.15483	0.19088	0.20543	0.14876	0.18201	0.15052	0.1666	0.21539	0.22826	0.14057	0.21867	0.20619	0.17228	0.21202	0.22276	0.19111	0.23164	0.22525	0.23427	0.20128	0.23559	0.22589	0.23655	0.24381	0.2149	0.16595	0.23624	0.22219
946.89	0.16833	0.14848	0.16396	0.23338	0.22291	0.15657	0.11595	0.17987	0.15401	0.19321	0.20403	0.14843	0.17829	0.16394	0.15598	0.20892	0.23204	0.15411	0.20106	0.20096	0.16965	0.20895	0.22302	0.17604	0.23133	0.21872	0.22308	0.194	0.22218	0.22293	0.21093	0.23148	0.20086	0.16188	0.2328	0.21582
947.84	0.15561	0.15079	0.15021	0.23336	0.22484	0.16616	0.12871	0.18422	0.1595	0.1957	0.19698	0.1497	0.16679	0.16989	0.15271	0.19496	0.22496	0.15892	0.229	0.18497	0.1723	0.21314	0.21786	0.17472	0.21528	0.21941	0.20929	0.17844	0.22621	0.23696	0.2178	0.22369	0.19863	0.16612	0.22305	0.20976
948.79	0.15354	0.165	0.13775	0.24333	0.22051	0.18615	0.143	0.18149	0.16927	0.20499	0.21202	0.14164	0.17327	0.18143	0.17005	0.19534	0.22684	0.17807	0.22759	0.17588	0.17513	0.21754	0.22593	0.18792	0.20732	0.22709	0.19209	0.17996	0.22347	0.23929	0.21729	0.22932	0.21709	0.15675	0.21588	0.21693
949.74	0.14871	0.16779	0.11767	0.23951	0.22169	0.17668	0.15198	0.18477	0.16715	0.19209	0.20532	0.14566	0.18873	0.18395	0.17365	0.18111	0.22722	0.1691	0.231	0.16802	0.19291	0.21493	0.22345	0.19734	0.21418	0.22754	0.17601	0.1688	0.22267	0.23502	0.21454	0.24133	0.21994	0.14563	0.19819	0.21997
950.68	0.14851	0.17336	0.11861	0.25237	0.20996	0.17566	0.16221	0.19193	0.1874	0.18795	0.20698	0.16168	0.17451	0.18259	0.16907	0.20099	0.23151	0.17723	0.25548	0.17003	0.20597	0.21922	0.21545	0.20689	0.19761	0.22293	0.16064	0.16965	0.22813	0.23766	0.22662	0.23566	0.21741	0.15581	0.20316	0.22376
951.63	0.15728	0.18064	0.13709	0.25945	0.20841	0.18052	0.17861	0.18684	0.18812	0.19232	0.21283	0.16687	0.18174	0.19272	0.1796	0.2108	0.23968	0.17303	0.27176	0.16525	0.19767	0.21766	0.21664	0.20178	0.21052	0.23741	0.15698	0.17668	0.24646	0.23195	0.24479	0.22187	0.21312	0.16341	0.20246	0.21946
952.58	0.16469	0.17736	0.14895	0.2541	0.21986	0.16575	0.18059	0.17963	0.17577	0.18831	0.20691	0.16738	0.20464	0.19473	0.18388	0.21662	0.24465	0.16986	0.26953	0.14873	0.20025	0.22616	0.20633	0.20675	0.23664	0.24582	0.15628	0.17389	0.24409	0.2181	0.2377	0.21954	0.2136	0.15715	0.19142	0.21017
953.5	0.16641	0.16302	0.1449	0.23858	0.21987	0.14483	0.16822	0.19579	0.17503	0.18446	0.20024	0.17099	0.19722	0.18706	0.18523	0.21356	0.25201	0.16971	0.27096	0.15926	0.19089	0.22292	0.18897	0.18899	0.23363	0.24227	0.15356	0.1618	0.23971	0.22428	0.2335	0.22303	0.20226	0.16689	0.16438	0.20429
954.45	0.18184	0.15597	0.16961	0.24758	0.21857	0.15739	0.16268	0.20256	0.17917	0.16854	0.191	0.16742	0.18911	0.19267	0.19836	0.23309	0.25614	0.17442	0.27042	0.16916	0.17904	0.22429	0.17893	0.18098	0.22323	0.24481	0.16539	0.16455	0.2481	0.21877	0.2262	0.21066	0.18755	0.16397	0.15207	0.20617
955.4	0.18702	0.13737	0.17872	0.23607	0.22769	0.14916	0.1648	0.18862	0.16522	0.15595	0.19662	0.15534	0.19924	0.1852	0.21149	0.22826	0.25627	0.1728	0.24842	0.17019	0.16922	0.19666	0.16954	0.16701	0.22989	0.24829	0.17539	0.14891	0.23889	0.20218	0.2107	0.20623	0.19103	0.15411	0.14483	0.20379
956.35	0.17908	0.12454	0.1756	0.22713	0.2165	0.14263	0.14996	0.20279	0.16893	0.14608	0.19296	0.14708	0.19722	0.15417	0.21248	0.21788	0.24758	0.16125	0.23033	0.18184	0.1793	0.18782	0.15794	0.17018	0.21901	0.23898	0.18397	0.1467	0.21189	0.20438	0.20372	0.22416	0.20179	0.14848	0.14121	0.2013
957.29	0.17407	0.12066	0.17275	0.22414	0.1952	0.15364	0.13902	0.20323	0.18093	0.15495	0.19663	0.14451	0.18122	0.1486	0.21317	0.22245	0.24578	0.16305	0.22124	0.20418	0.1863	0.18545	0.16721	0.16989	0.1906	0.23393	0.18135	0.14606	0.20405	0.20047	0.20967	0.22016	0.20307	0.1542	0.15149	0.20236
958.24	0.17434	0.12414	0.18253	0.22427	0.19988	0.16141	0.12708	0.19501	0.1794	0.15493	0.21526	0.14936	0.18629	0.1441	0.21363	0.22097	0.2419	0.16312	0.21995	0.19488	0.20276	0.1747	0.18183	0.1728	0.18289	0.23198	0.18507	0.14985	0.20918	0.19651	0.20375	0.21222	0.20836	0.13987	0.17712	0.19577
959.17	0.17043	0.13083	0.17998	0.2178	0.19421	0.15648	0.12991	0.19863	0.17807	0.16657	0.224	0.15459	0.18221	0.15812	0.2087	0.21258	0.24177	0.16022	0.22048	0.20008	0.20319	0.17066	0.18898	0.18338	0.18115	0.23313	0.18049	0.14101	0.21037	0.1962	0.19776	0.21716	0.21817	0.13546	0.19727	0.20253
960.11	0.17216	0.14837	0.17557	0.21682	0.19785	0.15637	0.13373	0.18892	0.18206	0.18494	0.22652	0.16994	0.18203	0.16405	0.21512	0.20144	0.23832	0.14949	0.22079	0.19406	0.2014	0.18894	0.19631	0.19329	0.17579	0.2402	0.1867	0.13965	0.21298	0.20443	0.22009	0.20483	0.23044	0.13395	0.19437	0.20317
961.06	0.17664	0.15847	0.16903	0.21794	0.21831	0.15652	0.14015	0.18918	0.18085	0.18608	0.2348	0.17738	0.18274	0.17318	0.21736	0.21343	0.242	0.15202	0.22542	0.19338	0.2032	0.18375	0.19722	0.19332	0.18522	0.23052	0.18756	0.14074	0.21987	0.20825	0.21442	0.21023	0.22741	0.12744	0.19097	0.19208
962.01	0.16995	0.16121	0.16338	0.22705	0.22636	0.15045	0.15598	0.20787	0.19139	0.17886	0.21732	0.17899	0.1773	0.17381	0.21936	0.21762	0.25831	0.1462	0.22685	0.19031	0.20394	0.18247	0.17757	0.19189	0.18264	0.22547	0.1814	0.1397	0.22725	0.20678	0.21745	0.20908	0.22598	0.12322	0.16643	0.20141
962.95	0.17355	0.16781	0.16695	0.24132	0.22385	0.14343	0.16053	0.19271	0.19843	0.18549	0.19758	0.16866	0.16854	0.1868	0.21403	0.23484	0.27015	0.13001	0.22066	0.18625	0.19412	0.18821	0.16952	0.19343	0.17748	0.23264	0.1754	0.13609	0.22613	0.19871	0.19843	0.20352	0.21436	0.12431	0.15078	0.19088
963.9	0.16388	0.15757	0.16887	0.25018	0.23098	0.1358	0.15334	0.19566	0.19249	0.18156	0.19866	0.16726	0.15485	0.17147	0.21616	0.24284	0.2666	0.13103	0.20618	0.19008	0.1776	0.1935	0.16197	0.18509	0.16632	0.22985	0.1796	0.13957	0.21908	0.19266	0.19159	0.21751	0.20174	0.13246	0.14084	0.17053
964.82	0.17661	0.14112	0.16	0.25672	0.22578	0.12797	0.15202	0.22365	0.1898	0.1701	0.19034	0.14687	0.15753	0.15687	0.20272	0.25086	0.26281	0.12694	0.21211	0.19063	0.18226	0.16688	0.15865	0.16569	0.16898	0.21113	0.16285	0.14368	0.20516	0.18315	0.18411	0.22788	0.19828	0.12626	0.14641	0.16714
965.77	0.17303	0.14767	0.16259	0.25472	0.21597	0.12424	0.16238	0.22277	0.18892	0.17436	0.18766	0.1535	0.156	0.16845	0.20758	0.24832	0.26713	0.11376	0.20982	0.19181	0.17682	0.18558	0.15548	0.1612	0.15526	0.22888	0.1667	0.14501	0.21653	0.17777	0.17915	0.21918	0.19435	0.14192	0.15765	0.17129
966.71	0.1894	0.1614	0.17479	0.25001	0.21589	0.12942	0.16159	0.19757	0.17217	0.17171	0.21235	0.16056	0.16445	0.17141	0.21223	0.24507	0.26189	0.10684	0.22215	0.18772	0.16784	0.18508	0.1689	0.16239	0.16114	0.23438	0.17327	0.14482	0.21279	0.17562	0.16604	0.21374	0.19868	0.13559	0.17726	0.16552
967.66	0.19217	0.1527	0.16882	0.24588	0.21613	0.1259	0.17365	0.20952	0.1718	0.16456	0.22701	0.16869	0.16926	0.15891	0.21525	0.23554	0.24631	0.11057	0.23617	0.1906	0.16986	0.18313	0.18222	0.15952	0.17307	0.23197	0.16986	0.14988	0.2103	0.17615	0.17911	0.21393	0.20097	0.14083	0.19078	0.17515
968.61	0.19625	0.15927	0.16423	0.23457	0.20811	0.13118	0.17472	0.20944	0.16301	0.16939	0.21498	0.15922	0.1872	0.15402	0.20212	0.22552	0.24128	0.10163	0.24887	0.19394	0.18221	0.17767	0.17644	0.15709	0.17578	0.22042	0.16661	0.14566	0.19951	0.17783	0.1884	0.21046	0.20751	0.13483	0.19158	0.17707
969.55	0.17632	0.17366	0.17768	0.23093	0.21027	0.13767	0.16631	0.19952	0.16524	0.17524	0.20747	0.17123	0.18071	0.15448	0.19505	0.2093	0.23886	0.10826	0.24857	0.18344	0.17115	0.19845	0.15531	0.17744	0.16442	0.22191	0.17121	0.13832	0.2093	0.18288	0.16288	0.20638	0.1819	0.13497	0.17214	0.17674
970.47	0.18999	0.16624	0.18638	0.23923	0.21395	0.15144	0.16661	0.19816	0.16683	0.18049	0.20523	0.18555	0.18704	0.14015	0.18379	0.20942	0.22918	0.12947	0.25415	0.16778	0.18118	0.19735	0.16261	0.21106	0.17113	0.21204	0.16883	0.14083	0.19942	0.19122	0.16309	0.20409	0.18186	0.12788	0.16109	0.20709
971.42	0.19188	0.1525	0.17965	0.24257	0.21762	0.15655	0.15712	0.21291	0.16881	0.18849	0.19355	0.17891	0.1828	0.12974	0.16845	0.18381	0.22764	0.13352	0.22822	0.16111	0.17869	0.20707	0.14687	0.20475	0.16947	0.19866	0.17454	0.13601	0.20744	0.19838	0.16188	0.20214	0.17265	0.14271	0.15578	0.20652
972.37	0.1879	0.15231	0.18486	0.24324	0.2158	0.16384	0.1475	0.21757	0.16356	0.18093	0.17832	0.18056	0.17831	0.11864	0.15761	0.17639	0.22315	0.13612	0.21226	0.1622	0.17262	0.19715	0.14098	0.20969	0.16118	0.18811	0.19499	0.1379	0.20427	0.20855	0.1528	0.2097	0.18092	0.13632	0.15081	0.21253
973.31	0.19852	0.15207	0.18858	0.25706	0.21409	0.16786	0.15526	0.21999	0.17541	0.17324	0.18616	0.18717	0.16918	0.11729	0.15426	0.18329	0.21862	0.13361	0.20989	0.1501	0.17783	0.18861	0.1453	0.20707	0.17136	0.19032	0.18962	0.1499	0.21141	0.21897	0.15262	0.19607	0.17278	0.13134	0.15559	0.2192
974.26	0.2206	0.16319	0.18448	0.2759	0.22674	0.18086	0.17554	0.22507	0.18315	0.1884	0.19884	0.18013	0.15745	0.13321	0.16056	0.19924	0.23253	0.13349	0.21993	0.16843	0.1802	0.20797	0.1733	0.20191	0.18188	0.19795	0.20258	0.16096	0.22682	0.22608	0.17555	0.20327	0.20473	0.148	0.17829	0.21931
975.18	0.22221	0.15897	0.17433	0.27051	0.22942	0.17625	0.16403	0.21527	0.17344	0.18644	0.19346	0.15794	0.13588	0.13947	0.15226	0.18454	0.22651	0.12148	0.21223	0.17973	0.16918	0.21725	0.18022	0.17975	0.17321	0.19729	0.20306	0.1477	0.2336	0.2195	0.17811	0.21157	0.20092	0.1521	0.17768	0.19555
976.12	0.23523	0.17374	0.17674	0.25982	0.22088	0.16154	0.16863	0.2048	0.17959	0.17674	0.18299	0.14278	0.12963	0.14168	0.13863	0.20104	0.21561	0.12361	0.21774	0.18787	0.18187	0.20528	0.18432	0.18157	0.17423	0.20569	0.19957	0.15029	0.20988	0.212	0.18329	0.2242	0.21167	0.14118	0.1678	0.19296
977.07	0.23666	0.18284	0.17519	0.24461	0.22221	0.16101	0.18327	0.20944	0.17725	0.20283	0.19438	0.1364	0.13921	0.15274	0.14988	0.19401	0.22005	0.12191	0.23366	0.18729	0.18197	0.22233	0.17501	0.1787	0.1837	0.21096	0.194	0.14686	0.21597	0.1998	0.19282	0.22214	0.19267	0.15549	0.16301	0.19123
978.01	0.23591	0.18577	0.16396	0.23074	0.22664	0.16504	0.17676	0.2064	0.16987	0.21681	0.18773	0.12846	0.13499	0.14686	0.14236	0.18542	0.21216	0.13531	0.23596	0.20552	0.16863	0.23476	0.18135	0.18189	0.18059	0.21739	0.20189	0.14343	0.21909	0.20423	0.19644	0.23161	0.19539	0.16878	0.15463	0.19179
978.96	0.23328	0.16744	0.15807	0.22307	0.21183	0.17192	0.17086	0.19786	0.1599	0.19604	0.16979	0.13634	0.13388	0.13554	0.13586	0.18326	0.19408	0.13825	0.23955	0.20414	0.18129	0.22572	0.17376	0.19157	0.16929	0.21784	0.18636	0.15696	0.20927	0.21716	0.20731	0.23852	0.18005	0.16562	0.14501	0.19618
979.88	0.23745	0.16783	0.14605	0.21239	0.20153	0.16896	0.16913	0.20561	0.1615	0.19754	0.18457	0.14915	0.1403	0.13621	0.13448	0.17734	0.18263	0.14489	0.23458	0.21815	0.18373	0.21699	0.17655	0.19301	0.1749	0.2147	0.17306	0.16077	0.19614	0.21944	0.21411	0.23873	0.18911	0.16797	0.1639	0.20327
980.82	0.23215	0.16771	0.14523	0.21744	0.20326	0.18524	0.16374	0.20595	0.14638	0.19272	0.19677	0.15682	0.14868	0.13346	0.15034	0.17071	0.17443	0.14225	0.2488	0.21915	0.17055	0.21111	0.18991	0.18868	0.17647	0.21612	0.17922	0.16834	0.20961	0.23084	0.2173	0.23393	0.17518	0.16449	0.1778	0.20551
981.77	0.24706	0.15236	0.12989	0.22139	0.20406	0.18151	0.15083	0.19095	0.13317	0.16587	0.19633	0.15237	0.15046	0.13056	0.12214	0.16947	0.16964	0.13612	0.23377	0.22307	0.17906	0.2014	0.19867	0.18983	0.17726	0.21914	0.16129	0.17259	0.2023	0.24566	0.22264	0.22724	0.18863	0.14728	0.17909	0.21102
982.71	0.25279	0.15148	0.13182	0.22461	0.20133	0.16802	0.1638	0.17441	0.12029	0.16283	0.19871	0.15149	0.15061	0.14501	0.11772	0.15732	0.17304	0.12445	0.23402	0.19613	0.17813	0.19946	0.20579	0.18584	0.17319	0.22023	0.15344	0.1678	0.19473	0.23746	0.22138	0.20683	0.18623	0.13553	0.17913	0.20544
983.63	0.24993	0.15577	0.14077	0.21652	0.20788	0.14574	0.15688	0.1829	0.10589	0.17112	0.21068	0.15133	0.1509	0.15748	0.12625	0.1473	0.17994	0.1236	0.22592	0.20082	0.16679	0.19954	0.22086	0.18469	0.18486	0.22351	0.16088	0.15681	0.19118	0.2192	0.20856	0.20182	0.17688	0.13581	0.17958	0.208
984.58	0.24206	0.18303	0.15718	0.23265	0.208	0.13995	0.14587	0.17824	0.11392	0.17828	0.19966	0.14577	0.15996	0.16965	0.13203	0.15456	0.1937	0.11719	0.23469	0.18453	0.16389	0.19635	0.22104	0.20091	0.18351	0.2431	0.16947	0.16847	0.20629	0.20943	0.20444	0.19231	0.17147	0.13891	0.15252	0.21436
985.52	0.24427	0.17117	0.15374	0.23377	0.21837	0.13521	0.14853	0.18775	0.12534	0.18694	0.19519	0.1505	0.16032	0.17768	0.1415	0.17161	0.21108	0.11498	0.22674	0.18592	0.18343	0.21114	0.21683	0.20462	0.18412	0.25665	0.17002	0.17771	0.21164	0.20526	0.21429	0.19386	0.19218	0.15217	0.15194	0.21879
986.46	0.22501	0.18628	0.17262	0.24136	0.21492	0.13599	0.15082	0.19705	0.14135	0.19034	0.19173	0.16048	0.14906	0.1778	0.16082	0.17966	0.19243	0.12239	0.23373	0.17402	0.18818	0.20665	0.22978	0.21215	0.17816	0.26754	0.19457	0.18008	0.21578	0.19814	0.21281	0.19235	0.2015	0.15563	0.15716	0.22452
987.41	0.22253	0.18341	0.16144	0.24154	0.21688	0.13227	0.13319	0.21387	0.15854	0.19483	0.19447	0.16581	0.1666	0.16277	0.16281	0.18342	0.19052	0.12575	0.22997	0.1958	0.20786	0.20704	0.21287	0.22648	0.19703	0.26134	0.19099	0.18952	0.22331	0.19418	0.20645	0.20916	0.21726	0.16298	0.17051	0.23888
988.33	0.20529	0.18527	0.14609	0.23891	0.21881	0.1487	0.14524	0.21763	0.1664	0.1889	0.20011	0.16972	0.16589	0.15302	0.13901	0.18677	0.19097	0.11763	0.23113	0.19802	0.20351	0.21104	0.20539	0.22043	0.19333	0.26066	0.18177	0.19596	0.23466	0.19928	0.21255	0.20978	0.22217	0.15667	0.16241	0.23744
989.27	0.19654	0.1707	0.1423	0.22043	0.22291	0.16627	0.17043	0.22102	0.15425	0.18332	0.19461	0.16735	0.16367	0.1485	0.13255	0.18448	0.19719	0.12575	0.2436	0.2101	0.21088	0.21916	0.19921	0.21165	0.19501	0.25439	0.18814	0.18174	0.23785	0.22868	0.22748	0.2152	0.22496	0.15226	0.17091	0.2302
990.21	0.17669	0.18175	0.14408	0.21524	0.21158	0.16649	0.17706	0.22134	0.15729	0.18336	0.19915	0.17824	0.16512	0.1389	0.12005	0.16856	0.20085	0.12457	0.2403	0.20796	0.20516	0.20894	0.20951	0.2265	0.20787	0.24335	0.18158	0.16298	0.23564	0.22881	0.21942	0.21209	0.22112	0.1479	0.17689	0.24076
991.16	0.18267	0.16546	0.14367	0.21156	0.21467	0.17442	0.18506	0.22253	0.16292	0.19039	0.19055	0.17333	0.16579	0.1309	0.11762	0.16489	0.22316	0.13235	0.24713	0.21182	0.19879	0.21558	0.185	0.22714	0.20979	0.24129	0.18343	0.15968	0.23959	0.23713	0.21996	0.21963	0.20987	0.14029	0.17496	0.24224
992.08	0.17156	0.15576	0.16699	0.20726	0.22226	0.1798	0.19219	0.22342	0.16775	0.18101	0.18818	0.17576	0.15429	0.12909	0.11992	0.17185	0.22371	0.14251	0.24751	0.21306	0.18577	0.21422	0.19472	0.22802	0.1962	0.23412	0.19038	0.14882	0.23159	0.2355	0.23061	0.22072	0.19751	0.13267	0.17194	0.24061
993.02	0.17507	0.1531	0.17681	0.20715	0.22029	0.16332	0.19063	0.21611	0.17458	0.18481	0.17732	0.17934	0.16091	0.12818	0.13701	0.17199	0.21802	0.14683	0.23367	0.20533	0.20541	0.21209	0.17507	0.23966	0.18767	0.22884	0.19142	0.14551	0.21647	0.22962	0.21957	0.20671	0.21169	0.13686	0.17997	0.26151
993.96	0.17122	0.15188	0.18776	0.21937	0.21703	0.15484	0.18808	0.20855	0.17472	0.18045	0.19982	0.17604	0.15368	0.11668	0.14347	0.16424	0.2085	0.1344	0.22921	0.19749	0.20186	0.21229	0.18946	0.23382	0.18528	0.22996	0.18163	0.15327	0.21155	0.21656	0.20978	0.21068	0.19842	0.13574	0.18642	0.26331
994.9	0.17658	0.14715	0.18261	0.21781	0.22209	0.159	0.17405	0.20778	0.1693	0.17234	0.19183	0.16702	0.16216	0.11873	0.14145	0.16344	0.20909	0.1417	0.23239	0.1963	0.19048	0.21374	0.1815	0.23488	0.18359	0.2319	0.17354	0.15424	0.21439	0.21417	0.22071	0.21696	0.19292	0.13944	0.17681	0.25035
995.82	0.17306	0.16912	0.18604	0.21724	0.21916	0.14868	0.17431	0.20304	0.17083	0.17635	0.20209	0.16966	0.17729	0.14073	0.14677	0.17028	0.2111	0.13826	0.2331	0.20926	0.19168	0.22014	0.19072	0.23741	0.19212	0.2245	0.1719	0.14946	0.218	0.21967	0.22734	0.20812	0.20327	0.16505	0.18565	0.23855
996.77	0.17372	0.17722	0.18495	0.22399	0.20849	0.15988	0.18319	0.19246	0.16607	0.19163	0.20481	0.18118	0.17969	0.14615	0.16217	0.18061	0.22073	0.14213	0.23974	0.20404	0.19486	0.22517	0.18605	0.24994	0.19104	0.23712	0.17901	0.16908	0.21957	0.23371	0.2317	0.20628	0.20121	0.17761	0.18698	0.25156
997.71	0.17005	0.18144	0.19976	0.23223	0.21046	0.17727	0.18345	0.18685	0.1717	0.19434	0.22162	0.17083	0.18587	0.15777	0.17077	0.18288	0.22359	0.15542	0.2567	0.2058	0.19037	0.21635	0.20005	0.25177	0.20445	0.23851	0.1898	0.17605	0.23527	0.25188	0.2479	0.2184	0.19967	0.17408	0.19984	0.24416
998.65	0.1862	0.17759	0.19518	0.24136	0.23136	0.17119	0.18163	0.19657	0.18361	0.20012	0.20523	0.16826	0.19491	0.17117	0.16785	0.19566	0.23388	0.15145	0.25632	0.21261	0.20579	0.23438	0.19198	0.25622	0.22227	0.2371	0.18764	0.18122	0.2475	0.24516	0.25269	0.21824	0.219	0.19495	0.20661	0.25587
999.57	0.18955	0.18226	0.19578	0.25318	0.23869	0.17884	0.20187	0.20501	0.18866	0.21857	0.21461	0.17082	0.18726	0.18009	0.1644	0.21014	0.22677	0.1606	0.25644	0.22229	0.22134	0.24238	0.19581	0.25772	0.21423	0.24784	0.1915	0.19228	0.23534	0.24374	0.25029	0.23013	0.21933	0.20286	0.21762	0.26908
1000.5	0.18103	0.17571	0.19113	0.25775	0.24673	0.18262	0.2159	0.21821	0.18978	0.2198	0.21752	0.17686	0.17241	0.16629	0.16674	0.22177	0.23114	0.15096	0.26123	0.23169	0.22524	0.23264	0.20493	0.26744	0.20379	0.25286	0.17955	0.1997	0.2278	0.23377	0.25436	0.25543	0.21352	0.20085	0.21899	0.28802
1001.5	0.18535	0.17963	0.20019	0.26436	0.24957	0.18888	0.20206	0.23838	0.21235	0.22154	0.22029	0.16263	0.16957	0.17351	0.15968	0.2132	0.23114	0.14786	0.25637	0.24827	0.24273	0.24123	0.22112	0.25254	0.20117	0.24314	0.18758	0.19408	0.23656	0.23898	0.2455	0.27271	0.22978	0.21474	0.21947	0.27507
1002.4	0.20681	0.18892	0.1987	0.26291	0.25986	0.18832	0.20928	0.25379	0.21781	0.23298	0.21828	0.17084	0.17419	0.17352	0.15074	0.21776	0.24168	0.14461	0.2543	0.26461	0.24735	0.24789	0.23563	0.23599	0.19675	0.24631	0.19389	0.19337	0.23438	0.2377	0.23941	0.2863	0.24148	0.22267	0.21176	0.26349
1003.3	0.20655	0.19534	0.19867	0.25923	0.25438	0.20013	0.20859	0.25514	0.22105	0.25293	0.23088	0.19652	0.18503	0.17187	0.15254	0.2291	0.25264	0.17929	0.25414	0.259	0.23846	0.23814	0.24299	0.24718	0.19748	0.24393	0.20029	0.19444	0.23167	0.25794	0.24462	0.27589	0.23982	0.20531	0.21488	0.26266
1004.3	0.20761	0.20302	0.21892	0.26471	0.26246	0.1911	0.20028	0.25636	0.22203	0.26637	0.23685	0.19987	0.18644	0.17502	0.17414	0.22505	0.26135	0.17897	0.26001	0.257	0.24394	0.2434	0.25402	0.25001	0.20114	0.23875	0.2057	0.20753	0.2447	0.27902	0.23288	0.26929	0.24311	0.21059	0.21774	0.2673
1005.2	0.22232	0.21124	0.22495	0.28416	0.27211	0.19234	0.18814	0.25621	0.23414	0.28423	0.23417	0.2161	0.20198	0.19794	0.16451	0.22718	0.2624	0.1858	0.25394	0.25533	0.24913	0.26226	0.25435	0.24063	0.20934	0.24213	0.21455	0.2284	0.25989	0.2808	0.2254	0.26393	0.26957	0.21881	0.21211	0.2639
1006.1	0.22451	0.21234	0.21478	0.29485	0.28352	0.19148	0.21231	0.23912	0.21991	0.28243	0.22909	0.22539	0.20558	0.20671	0.16106	0.23934	0.25903	0.18957	0.2694	0.25078	0.23947	0.25589	0.24826	0.24108	0.22381	0.25913	0.21148	0.2284	0.26355	0.27676	0.23966	0.2558	0.27332	0.20552	0.20891	0.27156
1007.1	0.22288	0.21168	0.19821	0.30699	0.27743	0.19293	0.2135	0.22218	0.21843	0.28738	0.23442	0.23261	0.21018	0.20168	0.16257	0.24807	0.25158	0.19083	0.27722	0.2397	0.24238	0.25724	0.2363	0.25841	0.23787	0.26851	0.19155	0.24135	0.26572	0.2817	0.24326	0.2453	0.25605	0.21573	0.21327	0.28893
1008	0.22166	0.2178	0.21203	0.31334	0.27858	0.19124	0.22092	0.22918	0.2221	0.29254	0.24307	0.22598	0.20701	0.20182	0.16322	0.25367	0.23994	0.17638	0.27944	0.25353	0.24291	0.26438	0.23406	0.25718	0.24573	0.2817	0.19093	0.24749	0.26184	0.26906	0.24495	0.26606	0.26778	0.23198	0.21492	0.29551
1008.9	0.22454	0.21892	0.20285	0.31898	0.27476	0.21101	0.22536	0.22737	0.23532	0.2964	0.2543	0.23749	0.2108	0.2091	0.161	0.26071	0.23742	0.18632	0.28327	0.26409	0.24089	0.26491	0.22974	0.26052	0.25055	0.28675	0.19743	0.24672	0.25968	0.28076	0.2596	0.26496	0.27361	0.23844	0.22262	0.29602
1009.9	0.22714	0.21004	0.20734	0.31241	0.25669	0.22438	0.23269	0.23181	0.23793	0.29422	0.26253	0.23286	0.20173	0.1948	0.17739	0.26176	0.22311	0.19978	0.28743	0.27925	0.24346	0.26359	0.24292	0.27474	0.26314	0.29171	0.20147	0.24108	0.24088	0.28468	0.26369	0.27205	0.26065	0.23612	0.23783	0.31136
1010.8	0.23354	0.2173	0.21743	0.29398	0.24499	0.22364	0.23341	0.23874	0.23616	0.29886	0.28112	0.23687	0.22173	0.19871	0.18153	0.25609	0.22996	0.19542	0.28796	0.2767	0.24133	0.26296	0.25048	0.29237	0.26511	0.30021	0.19524	0.2396	0.23451	0.28481	0.26912	0.27905	0.25049	0.24985	0.26361	0.31895
1011.7	0.23436	0.2139	0.23791	0.28864	0.24116	0.22455	0.23878	0.25164	0.23338	0.29634	0.2883	0.24654	0.23261	0.20969	0.19243	0.24748	0.23539	0.21	0.29702	0.28529	0.24824	0.2699	0.27544	0.30194	0.26615	0.30009	0.20916	0.23078	0.23248	0.28426	0.27757	0.28075	0.26615	0.24703	0.28173	0.32557
1012.7	0.2305	0.21475	0.23433	0.29015	0.22961	0.21385	0.23513	0.24366	0.22312	0.28029	0.28808	0.25881	0.23547	0.20639	0.19519	0.23983	0.23316	0.20661	0.29988	0.27193	0.25464	0.26365	0.28928	0.30991	0.25639	0.29027	0.22349	0.22993	0.23493	0.29399	0.28094	0.27025	0.25416	0.23907	0.29588	0.3258
1013.6	0.24274	0.20839	0.24708	0.28981	0.2244	0.20429	0.2467	0.2687	0.21526	0.27313	0.28565	0.27038	0.2423	0.20457	0.20608	0.23814	0.22668	0.19913	0.30457	0.28199	0.25327	0.26717	0.30445	0.31	0.25135	0.28931	0.23673	0.23405	0.23527	0.29097	0.27768	0.27321	0.2645	0.2383	0.30974	0.33979
1014.5	0.24826	0.21024	0.2444	0.29271	0.2263	0.19877	0.23021	0.26104	0.20834	0.27294	0.29398	0.25661	0.25967	0.20943	0.19247	0.23579	0.23659	0.2028	0.31222	0.26229	0.25099	0.26504	0.30036	0.29544	0.2552	0.27701	0.22761	0.22479	0.25039	0.30072	0.27843	0.27122	0.25898	0.23685	0.30737	0.32795
1015.5	0.24269	0.20825	0.23118	0.2999	0.2311	0.19813	0.22464	0.26148	0.22555	0.26469	0.29169	0.26698	0.2452	0.211	0.20134	0.24332	0.23635	0.21247	0.30735	0.26108	0.25797	0.26487	0.2939	0.29912	0.25119	0.26866	0.23653	0.22954	0.27237	0.30096	0.26955	0.274	0.27378	0.23064	0.30031	0.33359
1016.4	0.23918	0.2117	0.22676	0.30186	0.2341	0.18364	0.22106	0.25882	0.2209	0.25289	0.27835	0.253	0.23031	0.20877	0.20682	0.24655	0.23952	0.20277	0.29228	0.25035	0.24416	0.26436	0.27148	0.29002	0.25974	0.27023	0.24557	0.23725	0.27355	0.28895	0.2646	0.26445	0.26795	0.23744	0.29826	0.32456
1017.3	0.25147	0.20424	0.22219	0.2972	0.23559	0.19014	0.23046	0.26074	0.22947	0.24615	0.27526	0.24435	0.23537	0.21577	0.20971	0.24313	0.24657	0.21203	0.31126	0.2504	0.23996	0.26243	0.26904	0.28469	0.26528	0.27557	0.24522	0.22882	0.27896	0.29005	0.26597	0.27128	0.27706	0.23542	0.30743	0.32523
1018.3	0.22782	0.20522	0.20973	0.28577	0.22879	0.18383	0.21979	0.23576	0.23084	0.23571	0.28128	0.23439	0.22633	0.21502	0.19459	0.23928	0.24947	0.21683	0.32044	0.2421	0.25068	0.25744	0.26829	0.28472	0.2666	0.28191	0.22837	0.22205	0.28823	0.28706	0.26917	0.26785	0.27054	0.22508	0.30452	0.31375
1019.2	0.21432	0.19325	0.20816	0.27993	0.23295	0.16869	0.21827	0.23321	0.2185	0.21156	0.26062	0.2498	0.21341	0.20652	0.19332	0.23505	0.2469	0.2188	0.31654	0.24323	0.25095	0.25146	0.26646	0.29579	0.24957	0.29229	0.23456	0.22061	0.28789	0.27608	0.27762	0.25826	0.2757	0.22202	0.3115	0.3238
1020.1	0.20532	0.19317	0.2102	0.28067	0.23176	0.16478	0.21445	0.23943	0.20964	0.21711	0.25235	0.24793	0.20341	0.19255	0.19498	0.23317	0.25544	0.21998	0.32441	0.25083	0.24065	0.25087	0.26272	0.28867	0.25336	0.28704	0.24143	0.21912	0.28084	0.27493	0.27138	0.24988	0.2642	0.22015	0.30224	0.31675
1021.1	0.20855	0.18871	0.19745	0.27932	0.22549	0.17667	0.1984	0.24273	0.21353	0.21705	0.25903	0.24521	0.21214	0.19197	0.19112	0.22448	0.24903	0.22874	0.31987	0.26281	0.24418	0.24738	0.26336	0.29217	0.23971	0.28231	0.23428	0.19678	0.28404	0.28617	0.2652	0.25373	0.2724	0.20949	0.29217	0.32443
1022	0.19475	0.18773	0.19134	0.27776	0.22967	0.17037	0.19065	0.25401	0.20519	0.21678	0.25491	0.24508	0.20682	0.18234	0.19383	0.22691	0.24983	0.21948	0.30449	0.27813	0.23835	0.23915	0.25633	0.29706	0.24314	0.28153	0.21727	0.19745	0.26966	0.27559	0.26916	0.25704	0.27653	0.21212	0.27629	0.32488
1022.9	0.204	0.19115	0.19764	0.2824	0.23673	0.17319	0.19308	0.25138	0.19423	0.2316	0.24391	0.2353	0.22223	0.1784	0.18877	0.23307	0.2489	0.22086	0.30458	0.28195	0.22081	0.23439	0.24451	0.30108	0.24336	0.27326	0.22463	0.19923	0.27553	0.27724	0.27413	0.27661	0.27168	0.22335	0.2736	0.33069
1023.9	0.19869	0.19476	0.19448	0.26832	0.2417	0.19338	0.21269	0.24757	0.20316	0.24333	0.24444	0.22436	0.22154	0.17542	0.1827	0.21736	0.25234	0.2123	0.2926	0.27307	0.21396	0.23565	0.24392	0.29546	0.23061	0.2646	0.21426	0.19645	0.27065	0.27581	0.27046	0.2723	0.25137	0.23074	0.26454	0.32131
1024.8	0.20128	0.18019	0.1997	0.26024	0.25129	0.18891	0.21026	0.23734	0.19378	0.23669	0.25248	0.21521	0.21897	0.17719	0.17888	0.21225	0.25248	0.20229	0.27935	0.27328	0.22548	0.23926	0.24932	0.28404	0.21709	0.26183	0.20138	0.18835	0.25981	0.26736	0.27837	0.26717	0.26354	0.2247	0.27849	0.31902
1025.7	0.18252	0.18899	0.19774	0.25004	0.24588	0.1827	0.21512	0.24059	0.18616	0.23007	0.24275	0.21401	0.20309	0.1762	0.15525	0.2169	0.24559	0.17616	0.28752	0.27004	0.21849	0.22419	0.25134	0.2835	0.21057	0.26457	0.18998	0.19229	0.24557	0.24928	0.2753	0.26263	0.24202	0.223	0.29126	0.31046
1026.7	0.16928	0.18002	0.19768	0.2449	0.24007	0.19516	0.20973	0.21573	0.19046	0.22887	0.2375	0.20497	0.19308	0.1707	0.15398	0.20823	0.24288	0.17713	0.27256	0.25714	0.22306	0.2316	0.24192	0.26967	0.19047	0.25172	0.20423	0.19158	0.25574	0.24855	0.25198	0.24642	0.24369	0.22481	0.27469	0.30526
1027.6	0.1703	0.1786	0.19431	0.23732	0.2171	0.18276	0.20418	0.21129	0.19044	0.20865	0.23127	0.20693	0.17472	0.16831	0.1588	0.20158	0.23072	0.17247	0.25759	0.2458	0.21764	0.23737	0.24452	0.24932	0.18716	0.25398	0.19822	0.17639	0.24349	0.2362	0.2322	0.22778	0.23234	0.20732	0.26324	0.30816
1028.5	0.17468	0.1793	0.19372	0.23348	0.20721	0.16576	0.17483	0.21757	0.17725	0.21274	0.23784	0.20543	0.17381	0.17814	0.16883	0.20788	0.22376	0.16214	0.25197	0.25624	0.2192	0.24661	0.24173	0.24275	0.18937	0.25956	0.2087	0.1732	0.23828	0.22724	0.21194	0.23203	0.2468	0.19857	0.25336	0.29846
1029.4	0.16746	0.18057	0.20057	0.23937	0.19616	0.17128	0.1614	0.21206	0.18212	0.21966	0.23424	0.19568	0.17633	0.17239	0.17489	0.21236	0.2096	0.16467	0.25507	0.24587	0.21522	0.24564	0.24379	0.24856	0.19253	0.25507	0.22214	0.17305	0.22549	0.24563	0.20582	0.22973	0.23517	0.19587	0.23758	0.29838
1030.4	0.17561	0.1707	0.20077	0.23725	0.19816	0.17208	0.15531	0.20051	0.18638	0.21595	0.22604	0.18727	0.17184	0.15203	0.18503	0.20745	0.20955	0.1756	0.24268	0.23081	0.2169	0.2577	0.24274	0.24363	0.18221	0.24772	0.22369	0.17754	0.2245	0.24685	0.20189	0.22479	0.24327	0.17865	0.22533	0.29401
1031.3	0.18278	0.17662	0.20097	0.23531	0.20527	0.16353	0.17448	0.20362	0.18616	0.21358	0.21967	0.19487	0.17062	0.15873	0.18176	0.20688	0.21058	0.16967	0.25613	0.22301	0.2078	0.25893	0.23568	0.24509	0.18336	0.25742	0.20712	0.17231	0.21173	0.24222	0.21703	0.22481	0.22771	0.15746	0.22082	0.2865
1032.2	0.17185	0.17507	0.19799	0.23487	0.22074	0.16351	0.17371	0.20988	0.17784	0.22629	0.2052	0.18	0.16894	0.14185	0.17635	0.20704	0.21951	0.15432	0.25978	0.22398	0.2114	0.25277	0.20771	0.23993	0.17942	0.25327	0.20585	0.18205	0.21419	0.23554	0.22478	0.22653	0.23598	0.16328	0.19977	0.27151
1033.2	0.16165	0.17861	0.18769	0.23217	0.22527	0.16199	0.17831	0.20733	0.1782	0.19347	0.1898	0.18209	0.14843	0.13227	0.17475	0.19876	0.21973	0.15506	0.25377	0.21174	0.20635	0.23214	0.19658	0.23047	0.17458	0.25078	0.19833	0.18025	0.21253	0.24669	0.22006	0.22321	0.23103	0.14442	0.19452	0.26287
1034.1	0.15948	0.18016	0.17386	0.22331	0.22943	0.16548	0.18897	0.20909	0.16318	0.1832	0.19785	0.17795	0.15126	0.13573	0.1569	0.19446	0.23197	0.15702	0.25286	0.20836	0.18424	0.22917	0.19969	0.22768	0.16967	0.25851	0.17539	0.17679	0.22127	0.23615	0.21759	0.2245	0.214	0.15794	0.1925	0.25442
1035	0.15342	0.17412	0.16794	0.22077	0.23635	0.15175	0.19554	0.21036	0.14454	0.18499	0.19703	0.173	0.1532	0.14723	0.16273	0.18694	0.24411	0.14967	0.25982	0.21197	0.16688	0.23303	0.18252	0.21625	0.17121	0.24484	0.17639	0.16568	0.21941	0.23778	0.21525	0.22278	0.21135	0.1749	0.18819	0.24618
1036	0.15182	0.16904	0.17347	0.2182	0.2206	0.1423	0.16822	0.20796	0.13359	0.18676	0.19492	0.15916	0.13979	0.16109	0.15499	0.17798	0.22692	0.1426	0.25316	0.20868	0.16475	0.23596	0.19031	0.20716	0.16795	0.24262	0.2001	0.16556	0.22052	0.23274	0.19489	0.22463	0.21233	0.17816	0.1981	0.23615
1036.9	0.14454	0.17073	0.17008	0.21445	0.2143	0.11847	0.15339	0.19581	0.13942	0.17498	0.2002	0.15362	0.1294	0.17421	0.14822	0.18452	0.223	0.12751	0.24056	0.19998	0.1507	0.24245	0.19461	0.21233	0.1713	0.23124	0.19324	0.15492	0.20497	0.21225	0.18468	0.21057	0.20319	0.17905	0.20798	0.22359
1037.8	0.13558	0.16047	0.16305	0.21387	0.20865	0.10693	0.15711	0.17852	0.14206	0.18634	0.20133	0.13595	0.12972	0.17461	0.13515	0.17317	0.22762	0.12043	0.23993	0.19718	0.15335	0.24606	0.18156	0.20728	0.17881	0.23193	0.18401	0.1435	0.20974	0.19652	0.19023	0.20235	0.19945	0.18148	0.21047	0.2178
1038.8	0.13284	0.15747	0.15317	0.20728	0.19646	0.081873	0.16311	0.17334	0.14336	0.19022	0.18751	0.12561	0.1127	0.17282	0.13995	0.15503	0.20244	0.10337	0.22495	0.19989	0.16329	0.2453	0.17167	0.19504	0.17181	0.23241	0.17798	0.12742	0.20682	0.18059	0.17883	0.1974	0.20622	0.16487	0.20225	0.19068
1039.7	0.12382	0.1489	0.15013	0.21294	0.16619	0.080563	0.13701	0.16525	0.14739	0.18652	0.17668	0.12947	0.09512	0.17121	0.12397	0.15625	0.18194	0.086895	0.20045	0.19344	0.16754	0.23415	0.17311	0.18419	0.15554	0.24312	0.16347	0.13257	0.19993	0.17902	0.16555	0.20562	0.19957	0.16272	0.18436	0.19341
1040.6	0.12358	0.14958	0.13293	0.20465	0.17537	0.080031	0.13635	0.17087	0.14747	0.18152	0.17019	0.12398	0.10184	0.14048	0.11673	0.15387	0.19516	0.088561	0.19077	0.18851	0.1628	0.21715	0.16082	0.17644	0.16145	0.23902	0.14475	0.13237	0.20453	0.17998	0.17845	0.20053	0.19677	0.16321	0.17312	0.18649
1041.5	0.13272	0.13124	0.12513	0.20025	0.17022	0.10072	0.14015	0.16219	0.13584	0.17241	0.164	0.12446	0.10831	0.13372	0.11805	0.13981	0.18199	0.092764	0.18548	0.19121	0.17004	0.19893	0.15655	0.17378	0.15336	0.24549	0.14185	0.13135	0.20628	0.18103	0.18139	0.19761	0.20801	0.15157	0.16265	0.18246
1042.5	0.14692	0.14602	0.13138	0.21234	0.16866	0.10924	0.1358	0.1791	0.1285	0.17208	0.15711	0.12245	0.11679	0.13083	0.12101	0.16831	0.17044	0.096443	0.19908	0.20265	0.1565	0.19429	0.15742	0.18595	0.14778	0.25117	0.1437	0.15135	0.1951	0.19011	0.19233	0.20312	0.20354	0.15235	0.15916	0.19262
1043.4	0.15737	0.15392	0.1342	0.21456	0.16776	0.11836	0.12273	0.17127	0.11879	0.16062	0.15501	0.13436	0.12439	0.13402	0.11074	0.17834	0.17685	0.10948	0.20869	0.19125	0.14412	0.17879	0.14996	0.19939	0.15764	0.24595	0.14969	0.16437	0.19542	0.20487	0.19315	0.19588	0.19897	0.14853	0.15416	0.22035
1044.3	0.16266	0.14968	0.14215	0.21367	0.18759	0.12383	0.14778	0.18267	0.11774	0.17005	0.15724	0.14047	0.12835	0.13077	0.12534	0.18604	0.18792	0.12785	0.23859	0.21505	0.14624	0.19384	0.15105	0.21045	0.17036	0.24252	0.15521	0.16419	0.20256	0.21054	0.22277	0.19458	0.20242	0.15386	0.1641	0.22299
1045.2	0.17108	0.13976	0.14339	0.22076	0.17934	0.12546	0.15637	0.16825	0.1128	0.17117	0.16424	0.14898	0.13096	0.13347	0.14227	0.19672	0.18261	0.13128	0.24339	0.2163	0.1481	0.20307	0.15593	0.22588	0.16159	0.2409	0.15701	0.17094	0.19648	0.20527	0.21613	0.18193	0.20423	0.16984	0.17315	0.23355
1046.2	0.16842	0.13919	0.14322	0.22738	0.18359	0.11727	0.1599	0.1798	0.11169	0.17856	0.16795	0.15897	0.12516	0.11851	0.14333	0.20089	0.19526	0.13782	0.24775	0.2184	0.14132	0.21513	0.16373	0.22456	0.1516	0.2307	0.16174	0.16822	0.20007	0.21219	0.21472	0.18975	0.18525	0.17933	0.18109	0.23567
1047.1	0.17233	0.12193	0.13827	0.21914	0.19404	0.11945	0.15815	0.17004	0.11019	0.1856	0.18127	0.16367	0.12217	0.10835	0.14551	0.19404	0.20191	0.13712	0.23676	0.18995	0.14516	0.22818	0.17591	0.21875	0.15002	0.21464	0.16191	0.14588	0.20216	0.20659	0.19077	0.17674	0.19285	0.18539	0.18146	0.23436
1048	0.16466	0.12711	0.13406	0.21958	0.18367	0.11605	0.15576	0.1791	0.1191	0.18349	0.18307	0.14951	0.10981	0.10155	0.13663	0.19492	0.18865	0.12567	0.23726	0.19442	0.15761	0.23573	0.18176	0.20044	0.13989	0.22106	0.14865	0.14765	0.18653	0.20176	0.19904	0.17411	0.20625	0.19629	0.18773	0.22106
1049	0.17365	0.13779	0.12309	0.21411	0.18786	0.11837	0.1538	0.17726	0.11632	0.1815	0.19978	0.15124	0.12237	0.10146	0.12318	0.17863	0.1934	0.12312	0.23077	0.15931	0.15712	0.21716	0.18489	0.21053	0.14533	0.22083	0.14675	0.14004	0.18386	0.19324	0.17652	0.17591	0.20808	0.18352	0.18222	0.22575
1049.9	0.1735	0.15485	0.1329	0.21536	0.19967	0.12414	0.14878	0.19745	0.11129	0.1809	0.1973	0.14775	0.10926	0.10975	0.11865	0.18059	0.18976	0.13492	0.22722	0.17347	0.16865	0.20411	0.18504	0.19627	0.13918	0.2151	0.14461	0.14552	0.19376	0.20232	0.18082	0.20116	0.19375	0.16517	0.17422	0.22421
1050.8	0.17979	0.16754	0.14852	0.21055	0.2064	0.13416	0.14373	0.20231	0.11017	0.16817	0.20212	0.14342	0.1076	0.13112	0.12374	0.17882	0.19543	0.1462	0.22822	0.16708	0.17431	0.20601	0.20011	0.19721	0.14765	0.22434	0.16292	0.14461	0.19553	0.21732	0.17231	0.1904	0.19866	0.15774	0.17424	0.22268
1051.7	0.19167	0.1825	0.15031	0.20909	0.19476	0.12905	0.15435	0.21451	0.11258	0.1654	0.19408	0.14968	0.11243	0.14718	0.12591	0.16743	0.19111	0.14007	0.2342	0.18912	0.17369	0.19343	0.1838	0.20654	0.15418	0.22902	0.16637	0.15098	0.1884	0.21843	0.18574	0.19386	0.19449	0.15813	0.16771	0.22979
1052.7	0.19945	0.1762	0.16303	0.21788	0.20105	0.127	0.16026	0.2116	0.10408	0.16802	0.19274	0.15825	0.11573	0.15083	0.14806	0.16631	0.20427	0.14556	0.23223	0.19297	0.16205	0.19229	0.17964	0.2184	0.14784	0.21984	0.18417	0.15243	0.20513	0.22068	0.18415	0.19847	0.17725	0.1568	0.17012	0.23896
1053.6	0.21023	0.16709	0.16518	0.22853	0.19971	0.12634	0.15595	0.20753	0.10659	0.15628	0.18594	0.16062	0.10585	0.15046	0.14787	0.17868	0.18945	0.13591	0.22468	0.19558	0.15537	0.18389	0.18354	0.21273	0.14445	0.2186	0.18442	0.15632	0.1971	0.21887	0.1753	0.18271	0.17425	0.15394	0.17626	0.23091
1054.5	0.22231	0.17711	0.16621	0.22881	0.19512	0.1239	0.14607	0.19799	0.11906	0.15572	0.1966	0.15871	0.124	0.1545	0.15088	0.17965	0.19028	0.12169	0.22248	0.18074	0.14074	0.19231	0.19555	0.22107	0.15858	0.22788	0.18976	0.14474	0.18508	0.21305	0.15583	0.17102	0.17998	0.15436	0.18987	0.23637
1055.4	0.22688	0.16992	0.14874	0.23188	0.18689	0.12082	0.14134	0.19616	0.12174	0.16339	0.19787	0.16737	0.13315	0.14617	0.14274	0.17222	0.17462	0.11304	0.21417	0.17629	0.13724	0.19018	0.19344	0.22526	0.15585	0.2277	0.16972	0.14611	0.18288	0.19791	0.16162	0.18745	0.17793	0.15895	0.19299	0.2477
1056.4	0.23143	0.16589	0.15799	0.23151	0.19046	0.13248	0.14041	0.17908	0.12516	0.1514	0.2017	0.16746	0.14213	0.13905	0.15132	0.17358	0.16223	0.11234	0.21509	0.16543	0.13859	0.18562	0.20561	0.22756	0.15353	0.23948	0.1778	0.15187	0.18755	0.20428	0.17169	0.18982	0.1848	0.14187	0.19583	0.24002
1057.3	0.23646	0.1701	0.15609	0.22582	0.19573	0.13552	0.13553	0.19018	0.1566	0.15833	0.20199	0.17135	0.14425	0.14	0.14819	0.16981	0.15559	0.10614	0.20884	0.15873	0.15245	0.19163	0.19602	0.22561	0.15738	0.24665	0.18294	0.14898	0.17355	0.19625	0.15832	0.19637	0.19836	0.15091	0.19347	0.23779
1058.2	0.23061	0.18459	0.1596	0.22094	0.18853	0.13093	0.13667	0.19141	0.15849	0.16482	0.18816	0.16517	0.15351	0.13151	0.15622	0.16172	0.15813	0.11082	0.20845	0.1628	0.15648	0.19735	0.19577	0.21743	0.15997	0.24472	0.18663	0.14723	0.18433	0.20104	0.1702	0.20748	0.19535	0.15488	0.19049	0.22831
1059.2	0.22514	0.1656	0.14263	0.22765	0.18289	0.13216	0.15144	0.20231	0.16692	0.17602	0.1782	0.17417	0.14465	0.12753	0.14255	0.16358	0.16594	0.11502	0.20617	0.17058	0.17658	0.20475	0.18765	0.22215	0.15879	0.22773	0.17774	0.15216	0.18229	0.20126	0.19047	0.21729	0.21238	0.15888	0.18135	0.22722
1060.1	0.21863	0.15918	0.14103	0.23469	0.18271	0.13425	0.15758	0.20888	0.17189	0.19442	0.18121	0.17808	0.13701	0.1253	0.14295	0.17434	0.17441	0.1145	0.21896	0.17777	0.18299	0.19981	0.18188	0.23177	0.16538	0.2257	0.17137	0.15237	0.18847	0.2083	0.19266	0.21788	0.21572	0.15831	0.17643	0.22869
1061	0.21285	0.16286	0.13603	0.24965	0.18951	0.13314	0.15086	0.22731	0.17177	0.21589	0.1942	0.18595	0.13533	0.11965	0.13717	0.18998	0.19309	0.11995	0.20808	0.18174	0.18351	0.21236	0.18516	0.23051	0.16703	0.21192	0.16244	0.15762	0.19911	0.20709	0.18547	0.22197	0.20789	0.17584	0.17139	0.23626
1061.9	0.21414	0.15179	0.13563	0.25092	0.19455	0.12859	0.14088	0.23575	0.14896	0.21777	0.19403	0.19203	0.15359	0.11524	0.13617	0.19691	0.19542	0.11701	0.21745	0.19389	0.16977	0.20971	0.18325	0.23396	0.18328	0.20516	0.14913	0.16734	0.20136	0.20915	0.2052	0.22844	0.20277	0.16624	0.1624	0.24155
1062.8	0.20777	0.15909	0.14903	0.25422	0.2078	0.1302	0.15025	0.23949	0.16323	0.22661	0.19775	0.19313	0.14877	0.13926	0.1475	0.20648	0.19769	0.123	0.23254	0.21484	0.17715	0.22057	0.17319	0.25016	0.17357	0.22567	0.15326	0.18077	0.20122	0.20463	0.21908	0.23805	0.19642	0.18359	0.1596	0.25589
1063.8	0.19492	0.16418	0.16171	0.25181	0.21609	0.14047	0.14962	0.22965	0.15749	0.22522	0.20883	0.19088	0.14776	0.14779	0.15789	0.20266	0.1885	0.12933	0.24766	0.20295	0.16363	0.21984	0.18696	0.25292	0.16781	0.23342	0.1488	0.17089	0.20898	0.22216	0.22173	0.2116	0.19197	0.18638	0.1635	0.26207
1064.7	0.20208	0.1747	0.1746	0.257	0.2323	0.14776	0.17137	0.23341	0.15982	0.22304	0.21852	0.19508	0.16515	0.15629	0.15465	0.21199	0.18882	0.13498	0.24735	0.20942	0.1695	0.23112	0.20641	0.25747	0.16596	0.2324	0.15464	0.17471	0.20433	0.22473	0.22462	0.21008	0.19817	0.18236	0.17441	0.26399
1065.6	0.18306	0.17778	0.17803	0.26346	0.23639	0.14671	0.17918	0.24348	0.18424	0.23138	0.22692	0.19384	0.16484	0.16814	0.1559	0.21783	0.1853	0.14553	0.25621	0.21762	0.18142	0.23135	0.2097	0.24914	0.16048	0.23972	0.14968	0.17768	0.20215	0.23733	0.22751	0.22248	0.20921	0.18737	0.19461	0.26138
1066.5	0.16982	0.17971	0.18162	0.26852	0.22422	0.16	0.20167	0.23898	0.18787	0.23323	0.23868	0.18875	0.15882	0.16442	0.15976	0.22135	0.19106	0.16912	0.25859	0.20609	0.19305	0.22688	0.22094	0.24483	0.14648	0.23566	0.15677	0.17636	0.21419	0.25077	0.24283	0.2201	0.20994	0.18205	0.2006	0.25738
1067.5	0.166	0.16648	0.19315	0.26702	0.23455	0.16151	0.19543	0.24319	0.18174	0.23831	0.26006	0.20266	0.16692	0.16	0.16401	0.2292	0.20474	0.17819	0.2471	0.20179	0.18541	0.22421	0.22708	0.24701	0.15899	0.22232	0.17301	0.17513	0.22771	0.25388	0.24507	0.22926	0.21788	0.1709	0.20594	0.25818
1068.4	0.1651	0.16909	0.19828	0.25776	0.25156	0.16001	0.18759	0.25675	0.19939	0.23623	0.26501	0.21672	0.16901	0.16759	0.17444	0.22953	0.22619	0.17616	0.24483	0.22157	0.20243	0.22112	0.20788	0.25535	0.15499	0.23456	0.18967	0.19021	0.23827	0.23618	0.24469	0.2511	0.2191	0.17989	0.20488	0.26424
1069.3	0.15514	0.16591	0.20636	0.26025	0.25491	0.15659	0.17398	0.2615	0.2105	0.23626	0.26887	0.22431	0.16335	0.1674	0.19499	0.2369	0.22968	0.17768	0.24451	0.22128	0.20984	0.22925	0.18944	0.26139	0.15234	0.23638	0.19882	0.21534	0.239	0.24392	0.25463	0.25154	0.22541	0.19186	0.18992	0.26557
1070.2	0.15911	0.15373	0.22026	0.25692	0.24431	0.16018	0.17198	0.24588	0.19407	0.23148	0.2731	0.23558	0.16752	0.16274	0.2142	0.23867	0.22969	0.1866	0.24461	0.2226	0.20601	0.23786	0.19108	0.27064	0.15311	0.22338	0.21953	0.21172	0.23498	0.22923	0.25727	0.24394	0.21549	0.19878	0.19981	0.262
1071.2	0.16542	0.16766	0.22334	0.26044	0.26408	0.16291	0.17502	0.24914	0.20081	0.22948	0.28141	0.25381	0.17521	0.18935	0.22344	0.24382	0.23429	0.18692	0.24275	0.23082	0.21107	0.23304	0.19802	0.27531	0.16605	0.23922	0.22239	0.21426	0.2408	0.22275	0.25212	0.24677	0.22013	0.20955	0.21837	0.27601
1072.1	0.17534	0.17239	0.22271	0.26193	0.26215	0.17682	0.18652	0.24843	0.21304	0.2404	0.28656	0.26113	0.18013	0.19312	0.22174	0.24307	0.23745	0.17751	0.25595	0.24032	0.22137	0.23881	0.21442	0.27916	0.16658	0.24777	0.22775	0.20764	0.25063	0.22298	0.25728	0.23212	0.2268	0.2142	0.23567	0.28743
1073	0.18136	0.17558	0.21743	0.27541	0.24531	0.18567	0.2037	0.24929	0.20468	0.24256	0.28007	0.25417	0.19044	0.19359	0.21352	0.25871	0.22315	0.18609	0.25762	0.22836	0.20966	0.23782	0.21684	0.27155	0.18412	0.25314	0.22787	0.20126	0.24341	0.2301	0.25186	0.22932	0.22845	0.20799	0.22891	0.27641
1073.9	0.19046	0.18542	0.22124	0.27221	0.24303	0.1975	0.21207	0.25124	0.21625	0.26085	0.28211	0.24767	0.19628	0.21832	0.2315	0.25199	0.2315	0.20116	0.26627	0.22687	0.20223	0.22554	0.22767	0.26524	0.18864	0.26207	0.23523	0.19644	0.24067	0.23566	0.25705	0.22749	0.23135	0.22283	0.25267	0.27484
1074.9	0.19	0.19582	0.21578	0.26616	0.25508	0.19455	0.20987	0.26059	0.23141	0.26432	0.28544	0.22883	0.19285	0.23274	0.23482	0.25149	0.23737	0.1934	0.27688	0.21638	0.20309	0.21519	0.23863	0.26636	0.1896	0.26746	0.22906	0.19553	0.24401	0.22889	0.25744	0.21793	0.2473	0.21416	0.2524	0.27982
1075.8	0.18871	0.18631	0.22299	0.27413	0.2502	0.19401	0.21086	0.2619	0.23353	0.27473	0.27809	0.22717	0.18462	0.22287	0.24116	0.26347	0.23149	0.18949	0.2806	0.23214	0.20636	0.22648	0.23976	0.27497	0.1707	0.26446	0.23981	0.19838	0.23614	0.24076	0.24378	0.23635	0.25542	0.20631	0.23582	0.2772
1076.7	0.17749	0.20049	0.208	0.28335	0.24044	0.1835	0.20725	0.26233	0.22571	0.27201	0.27804	0.21332	0.1833	0.22101	0.24189	0.26114	0.21807	0.19666	0.27819	0.21043	0.19946	0.22998	0.2288	0.25812	0.16779	0.26626	0.21355	0.20701	0.21373	0.24024	0.22645	0.23546	0.2391	0.21066	0.21759	0.26658
1077.6	0.17458	0.21375	0.21503	0.28015	0.25511	0.18159	0.20186	0.26615	0.21641	0.27585	0.27891	0.21221	0.18349	0.21683	0.25566	0.25244	0.22606	0.19569	0.28592	0.21454	0.19134	0.24023	0.21901	0.25642	0.15863	0.2661	0.2078	0.20762	0.21804	0.24712	0.22916	0.23903	0.24503	0.21711	0.22245	0.25624
1078.6	0.16693	0.21695	0.20366	0.27173	0.25065	0.17131	0.2007	0.26038	0.20367	0.26402	0.27666	0.20704	0.17769	0.18723	0.24179	0.25899	0.22081	0.1852	0.28073	0.21096	0.19037	0.25169	0.21218	0.24808	0.16451	0.26624	0.19606	0.19896	0.21479	0.22614	0.2203	0.23959	0.2308	0.18904	0.20302	0.25053
1079.5	0.17382	0.22183	0.19485	0.26825	0.25933	0.18125	0.20415	0.26955	0.19692	0.25443	0.26223	0.22225	0.18392	0.18828	0.21552	0.25692	0.23981	0.18166	0.27946	0.22033	0.18473	0.24873	0.21205	0.24154	0.16452	0.27754	0.17832	0.21163	0.22188	0.22998	0.22468	0.26033	0.22034	0.1865	0.19773	0.24009
1080.4	0.16712	0.24226	0.18568	0.25981	0.26408	0.1804	0.19442	0.28308	0.18503	0.24596	0.25662	0.20343	0.1719	0.18832	0.2181	0.25862	0.24725	0.17757	0.27091	0.2083	0.17045	0.23846	0.20151	0.22877	0.17016	0.28277	0.17513	0.21517	0.22165	0.21171	0.20739	0.23482	0.21084	0.18912	0.19665	0.23038
1081.3	0.1795	0.23039	0.18334	0.25461	0.27347	0.17302	0.19026	0.27834	0.17965	0.22955	0.24421	0.19231	0.17574	0.16901	0.21178	0.2703	0.24885	0.16689	0.25719	0.21105	0.17696	0.22801	0.19198	0.22976	0.17375	0.27897	0.18143	0.21151	0.22488	0.2017	0.21029	0.23754	0.21919	0.17697	0.19653	0.22483
1082.2	0.17583	0.22378	0.19379	0.24589	0.25952	0.15785	0.18059	0.26243	0.18486	0.2248	0.2369	0.18882	0.17552	0.16703	0.19474	0.27026	0.24305	0.16571	0.23733	0.20571	0.18214	0.22158	0.19955	0.24318	0.16836	0.27904	0.18272	0.20354	0.22156	0.19784	0.20231	0.21878	0.21113	0.1712	0.19509	0.24685
1083.2	0.18526	0.20696	0.19592	0.25197	0.26194	0.15619	0.17685	0.25192	0.17073	0.22145	0.23474	0.17978	0.17142	0.16717	0.17096	0.25568	0.23861	0.16302	0.22626	0.2039	0.16694	0.21674	0.17609	0.2466	0.15821	0.26555	0.1759	0.20122	0.23391	0.20679	0.2119	0.20279	0.20428	0.18226	0.19927	0.24375
1084.1	0.1853	0.20043	0.19548	0.24573	0.24125	0.14823	0.1728	0.23133	0.158	0.21458	0.22764	0.16201	0.15823	0.15515	0.18289	0.24291	0.21092	0.15629	0.21976	0.19451	0.15714	0.21778	0.16391	0.24699	0.16857	0.259	0.18513	0.19252	0.2213	0.20305	0.20082	0.19224	0.19144	0.18135	0.19219	0.24524
1085	0.18519	0.17165	0.19626	0.233	0.22753	0.14418	0.16612	0.20042	0.15938	0.20818	0.22517	0.16891	0.17079	0.14721	0.16904	0.21953	0.19802	0.15694	0.21918	0.18758	0.16197	0.22322	0.16682	0.24547	0.17948	0.25171	0.17209	0.17645	0.21358	0.20339	0.20964	0.19411	0.1963	0.18169	0.19607	0.24786
1085.9	0.1754	0.17212	0.20079	0.23502	0.21671	0.1422	0.15459	0.19764	0.14984	0.20274	0.22181	0.16788	0.16421	0.15254	0.16132	0.20678	0.19843	0.15112	0.22216	0.18805	0.15201	0.22363	0.17038	0.24529	0.17717	0.24585	0.18427	0.17155	0.20978	0.20823	0.20175	0.18503	0.1978	0.18059	0.20133	0.24414
1086.8	0.1696	0.16243	0.19069	0.25074	0.2212	0.14202	0.15675	0.19581	0.14447	0.199	0.22407	0.17536	0.15875	0.15443	0.16821	0.20672	0.19855	0.14485	0.23405	0.19132	0.15425	0.21538	0.17391	0.23381	0.17082	0.23652	0.1897	0.17698	0.20247	0.20465	0.20553	0.198	0.19936	0.17067	0.21009	0.24227
1087.8	0.15758	0.15925	0.18174	0.24358	0.20519	0.13309	0.13688	0.19352	0.14789	0.18008	0.21209	0.16272	0.15225	0.1396	0.17167	0.19956	0.18134	0.1294	0.23725	0.19198	0.16072	0.20477	0.18108	0.21512	0.16817	0.22915	0.18598	0.16428	0.18764	0.19541	0.18343	0.20137	0.1995	0.16481	0.20443	0.23886
1088.7	0.14939	0.1661	0.17892	0.24466	0.21864	0.12102	0.13551	0.20036	0.14241	0.18217	0.2254	0.15656	0.16496	0.13577	0.16208	0.19084	0.19722	0.13314	0.22503	0.19757	0.15621	0.19618	0.17386	0.20886	0.16548	0.2337	0.18577	0.154	0.2036	0.19028	0.18122	0.19943	0.20741	0.16162	0.19772	0.24146
1089.6	0.1564	0.16375	0.15585	0.24611	0.21696	0.12388	0.1237	0.20693	0.1337	0.18926	0.2185	0.15359	0.16005	0.13542	0.14978	0.18339	0.19682	0.13801	0.21746	0.1908	0.15467	0.19954	0.17107	0.20671	0.16058	0.23489	0.18099	0.15263	0.19717	0.19557	0.18664	0.19784	0.19617	0.15554	0.19731	0.23495
1090.5	0.1665	0.13476	0.13628	0.2273	0.21596	0.13478	0.12391	0.20139	0.1233	0.19805	0.22108	0.1638	0.15445	0.11789	0.13799	0.17257	0.18283	0.15049	0.21498	0.18472	0.14443	0.19922	0.17151	0.20469	0.1522	0.22069	0.16113	0.13724	0.18808	0.19776	0.19731	0.20319	0.18566	0.16107	0.19657	0.23161
1091.5	0.16195	0.12573	0.11179	0.20995	0.20648	0.13644	0.12385	0.1868	0.11703	0.19916	0.20735	0.13917	0.13823	0.099758	0.12764	0.15466	0.17276	0.14762	0.19941	0.18066	0.13705	0.20291	0.17003	0.1946	0.16115	0.21552	0.15517	0.13257	0.18773	0.19729	0.19221	0.20311	0.17272	0.16715	0.18432	0.21259
1092.4	0.16517	0.12077	0.10618	0.1965	0.2062	0.13747	0.12688	0.18478	0.11122	0.2015	0.19713	0.13907	0.143	0.10497	0.13249	0.13612	0.1835	0.16469	0.19973	0.1764	0.13977	0.20681	0.18043	0.18847	0.17134	0.2177	0.16333	0.14567	0.19161	0.20158	0.19394	0.2044	0.17952	0.16147	0.18739	0.20908
1093.3	0.16298	0.10895	0.095814	0.19388	0.19012	0.13122	0.13626	0.17699	0.1159	0.20153	0.18405	0.148	0.12182	0.10311	0.12418	0.13605	0.17069	0.16105	0.21844	0.16693	0.15305	0.21738	0.18703	0.19993	0.16617	0.2084	0.15002	0.14746	0.17609	0.20547	0.1922	0.2002	0.17552	0.16626	0.19443	0.21247
1094.2	0.16322	0.12062	0.10468	0.1973	0.192	0.11382	0.14528	0.18617	0.11775	0.18969	0.18292	0.14883	0.11541	0.095143	0.10602	0.13612	0.16885	0.14514	0.2194	0.17211	0.14842	0.20939	0.17962	0.20841	0.16521	0.2018	0.13941	0.14608	0.182	0.18733	0.18301	0.19376	0.183	0.17289	0.19015	0.21476
1095.1	0.13576	0.13791	0.10736	0.20004	0.19371	0.11188	0.14923	0.1839	0.14593	0.17767	0.17548	0.14647	0.10942	0.10459	0.11836	0.135	0.18197	0.13125	0.22986	0.16678	0.16763	0.20363	0.16804	0.21642	0.15513	0.20995	0.15089	0.16156	0.19297	0.18136	0.17083	0.19119	0.2013	0.16874	0.19396	0.22521
1096	0.12762	0.14507	0.12757	0.19996	0.19293	0.10396	0.1433	0.20263	0.14542	0.16501	0.17812	0.16402	0.11188	0.099285	0.12111	0.13983	0.18083	0.13388	0.24459	0.16771	0.1741	0.19087	0.16101	0.22003	0.14355	0.1998	0.14113	0.15936	0.19492	0.17199	0.18922	0.17736	0.20313	0.15963	0.19466	0.24783
1097	0.10993	0.16061	0.13212	0.21001	0.19923	0.10675	0.14767	0.21023	0.15032	0.1611	0.19486	0.16648	0.10105	0.1149	0.1212	0.16316	0.18362	0.11953	0.25439	0.17185	0.18303	0.17794	0.1607	0.23852	0.13278	0.20778	0.13674	0.15692	0.2036	0.16569	0.19129	0.17117	0.19626	0.15462	0.19782	0.25255
1097.9	0.1092	0.1626	0.13822	0.21536	0.20276	0.12153	0.13976	0.20611	0.13802	0.16584	0.18971	0.14322	0.10641	0.11852	0.12498	0.16873	0.18283	0.12158	0.25014	0.17318	0.18421	0.1751	0.14885	0.21837	0.12869	0.21468	0.15396	0.1682	0.20945	0.16947	0.1868	0.15709	0.20186	0.14209	0.19047	0.24173
1098.8	0.10498	0.14604	0.14923	0.21378	0.20946	0.13514	0.14482	0.19012	0.14156	0.17174	0.1941	0.13618	0.097528	0.11303	0.14941	0.16871	0.19403	0.12189	0.24408	0.16714	0.20607	0.17634	0.15719	0.22303	0.12125	0.21499	0.1599	0.16596	0.22087	0.17479	0.19552	0.16043	0.20038	0.12757	0.19283	0.24814
1099.7	0.12608	0.15133	0.1505	0.21423	0.20211	0.12876	0.13829	0.19811	0.12054	0.17357	0.20386	0.12923	0.09135	0.10666	0.13202	0.18466	0.19241	0.13554	0.23559	0.17349	0.19867	0.17384	0.16654	0.22082	0.137	0.20468	0.14402	0.16382	0.21556	0.19325	0.1951	0.15795	0.18185	0.11738	0.18615	0.24505
1100.6	0.14261	0.15375	0.14255	0.21454	0.20329	0.11996	0.15141	0.20679	0.11894	0.1795	0.21178	0.1186	0.096518	0.12268	0.13917	0.18456	0.20016	0.12755	0.23518	0.17832	0.1947	0.18779	0.16993	0.22171	0.14456	0.21157	0.15303	0.16271	0.21577	0.19434	0.20244	0.17365	0.1818	0.13159	0.19663	0.22672
1101.6	0.15178	0.15148	0.1405	0.2114	0.19077	0.12149	0.16966	0.2098	0.11623	0.19399	0.19948	0.12629	0.10484	0.11773	0.14432	0.18133	0.19164	0.1352	0.23402	0.18226	0.19951	0.2033	0.15608	0.22406	0.14644	0.21634	0.15081	0.15736	0.20071	0.19804	0.1984	0.18897	0.19819	0.14586	0.18755	0.22184
1102.5	0.14371	0.14227	0.156	0.20583	0.17822	0.10524	0.17409	0.22926	0.11595	0.19236	0.19846	0.1486	0.10767	0.10396	0.14127	0.18835	0.19538	0.14105	0.23693	0.20649	0.20147	0.21805	0.15894	0.23429	0.14045	0.19962	0.14863	0.14887	0.19456	0.2034	0.21313	0.213	0.20917	0.16796	0.19093	0.22779
1103.4	0.14033	0.16312	0.15988	0.2066	0.18489	0.10257	0.18305	0.24029	0.11673	0.19319	0.19907	0.16206	0.13469	0.10703	0.14474	0.20126	0.20319	0.14576	0.2522	0.21204	0.18957	0.23836	0.15738	0.23598	0.15652	0.20336	0.1604	0.16147	0.20687	0.20999	0.20371	0.22138	0.20551	0.19448	0.19846	0.23438
1104.3	0.13742	0.16365	0.17499	0.21652	0.19938	0.11097	0.19621	0.25465	0.12816	0.1891	0.21121	0.16775	0.13658	0.12725	0.16671	0.19183	0.21912	0.14246	0.25625	0.2184	0.198	0.2453	0.18148	0.23283	0.15404	0.2181	0.17817	0.16385	0.2281	0.20616	0.21479	0.22865	0.22822	0.1962	0.20516	0.22825
1105.2	0.13823	0.16336	0.17859	0.22949	0.2005	0.1281	0.1992	0.25164	0.1319	0.19318	0.21821	0.1653	0.14195	0.12909	0.15844	0.20024	0.22202	0.15137	0.26033	0.22682	0.20666	0.25236	0.19171	0.23616	0.14779	0.23611	0.16723	0.17044	0.23489	0.22608	0.2091	0.2313	0.23495	0.1942	0.20146	0.24161
1106.1	0.14073	0.17193	0.17922	0.2396	0.22464	0.13297	0.18739	0.25323	0.12954	0.20233	0.23243	0.17302	0.15195	0.1416	0.1437	0.20535	0.25256	0.15183	0.26713	0.2356	0.194	0.25846	0.21204	0.24029	0.15372	0.24501	0.16952	0.18529	0.26779	0.24096	0.21538	0.2354	0.22762	0.20274	0.21724	0.26408
1107.1	0.15398	0.19964	0.1813	0.25215	0.25283	0.15258	0.1924	0.25329	0.14772	0.2123	0.24876	0.17778	0.16193	0.16233	0.16895	0.21002	0.26641	0.15918	0.25928	0.22449	0.19903	0.26404	0.23059	0.26049	0.16527	0.26987	0.17965	0.19393	0.28809	0.24079	0.21396	0.23447	0.22402	0.19463	0.21936	0.27706
1108	0.17279	0.19847	0.1844	0.25587	0.26657	0.15501	0.20004	0.26255	0.16241	0.22725	0.24768	0.1742	0.17043	0.17291	0.17339	0.21258	0.28676	0.17225	0.273	0.23436	0.20454	0.2651	0.2365	0.26702	0.17254	0.27239	0.18162	0.19867	0.2883	0.25557	0.236	0.24165	0.22952	0.18591	0.20545	0.27687
1108.9	0.19273	0.21561	0.19147	0.26077	0.27511	0.16637	0.20855	0.26525	0.16924	0.2564	0.24741	0.18213	0.20245	0.18313	0.17522	0.22615	0.29158	0.19636	0.28274	0.25234	0.20945	0.28622	0.23249	0.2815	0.18989	0.27951	0.18355	0.20818	0.29044	0.25469	0.24254	0.25147	0.23459	0.21249	0.21237	0.28757
1109.8	0.21601	0.21964	0.20177	0.26469	0.28754	0.19216	0.22062	0.27743	0.19248	0.28063	0.26632	0.20047	0.22291	0.1827	0.17741	0.23689	0.30393	0.2177	0.30098	0.25865	0.22335	0.30062	0.25799	0.30907	0.22909	0.27273	0.20432	0.22282	0.29587	0.25329	0.24452	0.25554	0.256	0.23131	0.23008	0.29169
1110.7	0.24471	0.22705	0.22236	0.29018	0.30704	0.20255	0.24013	0.28878	0.21967	0.2773	0.28128	0.21002	0.23824	0.20262	0.20848	0.262	0.29802	0.22177	0.31915	0.26262	0.23836	0.31528	0.26669	0.32501	0.24273	0.27755	0.22025	0.2348	0.28177	0.25322	0.27147	0.26442	0.27557	0.2392	0.25571	0.29731
1111.6	0.27486	0.23613	0.24351	0.30174	0.32401	0.206	0.25988	0.29989	0.22982	0.28483	0.29559	0.23818	0.25196	0.21765	0.21884	0.27589	0.32023	0.22325	0.34674	0.28019	0.2527	0.30464	0.27761	0.34683	0.26929	0.28276	0.23865	0.25084	0.30676	0.25736	0.29248	0.27887	0.28292	0.25081	0.28435	0.3167
1112.6	0.28334	0.26117	0.25336	0.3226	0.32259	0.22221	0.27633	0.30515	0.23249	0.29275	0.31641	0.26905	0.26624	0.23951	0.23928	0.28546	0.3072	0.23663	0.35822	0.28934	0.2656	0.31641	0.30046	0.36922	0.27938	0.30884	0.26071	0.26681	0.30693	0.2694	0.30726	0.27971	0.30057	0.27524	0.31203	0.34082
1113.5	0.28247	0.27206	0.27348	0.35197	0.33841	0.22385	0.30753	0.33168	0.25559	0.30576	0.32784	0.30438	0.26954	0.24828	0.25811	0.31024	0.31792	0.23826	0.37498	0.31272	0.28203	0.32272	0.30592	0.39727	0.28906	0.32302	0.28942	0.30637	0.32019	0.28649	0.33052	0.29237	0.30672	0.28706	0.31892	0.36795
1114.4	0.2888	0.30342	0.29214	0.37318	0.37196	0.22493	0.33121	0.35788	0.26991	0.31892	0.32888	0.34238	0.2787	0.2827	0.29497	0.3327	0.33761	0.25596	0.39108	0.33379	0.28967	0.34019	0.30728	0.41226	0.28038	0.35829	0.31687	0.33062	0.3483	0.31685	0.35442	0.32607	0.31707	0.30794	0.33658	0.39545
1115.3	0.29786	0.33074	0.30924	0.37754	0.38787	0.24716	0.35539	0.38936	0.28314	0.35677	0.34209	0.36985	0.2953	0.28715	0.31093	0.34055	0.36869	0.29064	0.39886	0.35922	0.31004	0.36666	0.33797	0.43982	0.31485	0.37239	0.34973	0.3452	0.38588	0.35271	0.3668	0.34716	0.32522	0.3283	0.34716	0.42766
1116.2	0.30511	0.34076	0.32321	0.40049	0.40281	0.27853	0.38467	0.41968	0.3193	0.39067	0.3799	0.38632	0.31619	0.31467	0.33515	0.36714	0.38385	0.3109	0.42403	0.38962	0.34915	0.41107	0.36924	0.45301	0.33383	0.3994	0.3655	0.37627	0.39926	0.39598	0.39849	0.36941	0.3608	0.36415	0.36107	0.4511
1117.1	0.32777	0.36894	0.3508	0.42088	0.43359	0.30082	0.40709	0.46188	0.34886	0.41279	0.40995	0.39774	0.33029	0.3536	0.35706	0.39731	0.40698	0.34059	0.44717	0.43636	0.3707	0.42813	0.40212	0.46402	0.34878	0.41685	0.39293	0.40435	0.42098	0.41508	0.42586	0.40019	0.39061	0.38031	0.3971	0.46914
1118	0.36592	0.38982	0.37607	0.43926	0.46365	0.3436	0.4266	0.47773	0.39134	0.44168	0.44752	0.41543	0.3601	0.38605	0.39225	0.41396	0.43761	0.37525	0.48542	0.44599	0.41401	0.46799	0.43428	0.48344	0.38121	0.45547	0.42121	0.41622	0.44933	0.45075	0.47097	0.42364	0.42736	0.41844	0.44167	0.49329
1119	0.40257	0.42201	0.41649	0.46826	0.49292	0.38241	0.44579	0.50718	0.42768	0.46945	0.49002	0.43753	0.38033	0.42165	0.42024	0.44172	0.4782	0.40751	0.49456	0.46827	0.46073	0.50143	0.45959	0.51559	0.42422	0.48488	0.44831	0.44128	0.47805	0.4695	0.49404	0.44121	0.45341	0.44773	0.48105	0.52693
1119.9	0.43208	0.45372	0.44896	0.49391	0.52818	0.41414	0.46455	0.53271	0.45042	0.48642	0.53918	0.46803	0.4048	0.46234	0.46217	0.47442	0.51336	0.44911	0.52349	0.48978	0.48165	0.51408	0.48307	0.54154	0.43997	0.52123	0.48009	0.45725	0.49921	0.49537	0.52252	0.47061	0.48106	0.47475	0.52087	0.55877
1120.8	0.47111	0.48496	0.47263	0.52358	0.5637	0.46341	0.4784	0.56829	0.46753	0.51352	0.56945	0.50477	0.44352	0.4859	0.48736	0.4933	0.54211	0.50344	0.54992	0.52029	0.50952	0.5441	0.52306	0.57191	0.47685	0.55055	0.51486	0.48297	0.54163	0.53033	0.54347	0.50491	0.51442	0.50472	0.56388	0.59382
1121.7	0.48956	0.51038	0.50419	0.54754	0.5976	0.50226	0.50834	0.59758	0.49604	0.55374	0.60182	0.54284	0.46852	0.5047	0.50939	0.50774	0.57351	0.52809	0.58463	0.53476	0.53786	0.57257	0.54835	0.60818	0.51079	0.58649	0.53617	0.51573	0.58184	0.56174	0.5734	0.53963	0.53653	0.54997	0.594	0.62985
1122.6	0.51271	0.55019	0.535	0.56026	0.63146	0.52665	0.53319	0.62327	0.50544	0.59095	0.63884	0.56832	0.49389	0.54378	0.54964	0.52581	0.60408	0.5535	0.59565	0.57404	0.55835	0.59656	0.59005	0.6459	0.53542	0.61167	0.55972	0.53379	0.62124	0.60917	0.58334	0.57265	0.5747	0.58424	0.61724	0.66351
1123.5	0.52632	0.56797	0.54837	0.57991	0.65302	0.54192	0.55534	0.64768	0.52704	0.61123	0.6561	0.58985	0.53189	0.55983	0.56743	0.54549	0.61468	0.57408	0.62642	0.61294	0.57257	0.6075	0.62159	0.66398	0.54988	0.62615	0.58649	0.5673	0.64641	0.64955	0.60907	0.60466	0.60658	0.60138	0.6294	0.67701
1124.5	0.5419	0.58144	0.58172	0.60036	0.67826	0.56009	0.60012	0.6764	0.55933	0.6371	0.67292	0.61185	0.56674	0.57466	0.59114	0.55474	0.63322	0.59402	0.65608	0.6524	0.61681	0.63309	0.65936	0.69364	0.57467	0.64048	0.619	0.60269	0.66923	0.67549	0.63397	0.63061	0.65472	0.63022	0.64802	0.69694
1125.4	0.54847	0.613	0.62269	0.61325	0.70181	0.55001	0.63738	0.70091	0.58826	0.65544	0.68104	0.61469	0.57927	0.61127	0.61381	0.56862	0.66009	0.60904	0.67844	0.67347	0.62965	0.652	0.67116	0.72093	0.57803	0.65832	0.6578	0.63032	0.67649	0.68603	0.65849	0.6536	0.66644	0.64057	0.65948	0.70951
1126.3	0.56688	0.63322	0.63656	0.63426	0.72317	0.55698	0.65282	0.72426	0.62047	0.66541	0.69498	0.63905	0.59002	0.63503	0.6477	0.59299	0.68993	0.6292	0.68823	0.70749	0.66088	0.66589	0.68528	0.75063	0.58952	0.67571	0.69538	0.63998	0.69696	0.71188	0.66663	0.67761	0.68749	0.63356	0.66635	0.72275
1127.2	0.56886	0.65161	0.65018	0.64942	0.73339	0.57825	0.6754	0.76002	0.64029	0.68174	0.70663	0.66233	0.60941	0.6676	0.64886	0.61685	0.70749	0.66554	0.72213	0.72843	0.66947	0.67713	0.7149	0.76571	0.59827	0.71181	0.71489	0.66541	0.70262	0.71828	0.69082	0.70488	0.69397	0.64134	0.69286	0.74664
1128.1	0.58087	0.67091	0.66366	0.65626	0.75435	0.59043	0.68817	0.77958	0.66394	0.70714	0.73038	0.67818	0.62103	0.69674	0.66511	0.62574	0.72875	0.68057	0.73148	0.7411	0.68188	0.6935	0.72969	0.77775	0.62036	0.74431	0.72798	0.65993	0.71819	0.71767	0.71244	0.7182	0.70124	0.65465	0.71204	0.76633
1129	0.60087	0.69038	0.66478	0.66084	0.75135	0.61048	0.68758	0.78408	0.68051	0.72315	0.74459	0.70074	0.62766	0.72381	0.68507	0.64564	0.74302	0.71159	0.73196	0.74395	0.67338	0.70999	0.72888	0.79616	0.62729	0.76635	0.73768	0.6766	0.73641	0.73527	0.73402	0.7296	0.6913	0.66363	0.7155	0.78415
1129.9	0.60868	0.70271	0.64819	0.67189	0.74722	0.62892	0.69185	0.78598	0.6883	0.73344	0.75872	0.71381	0.63569	0.73427	0.6902	0.6686	0.7541	0.7257	0.73582	0.74873	0.6728	0.71759	0.73403	0.7797	0.62686	0.77894	0.72756	0.66919	0.73858	0.75942	0.73668	0.7339	0.70253	0.68443	0.7158	0.78975
1130.9	0.61284	0.72032	0.65091	0.67603	0.74265	0.63524	0.70643	0.77998	0.69364	0.74517	0.76007	0.70151	0.65941	0.74651	0.68847	0.67437	0.76582	0.73365	0.75149	0.73868	0.66794	0.72757	0.75082	0.76629	0.632	0.79267	0.72633	0.68909	0.74923	0.76379	0.75477	0.72373	0.7165	0.70643	0.73087	0.80018
1131.8	0.61587	0.70861	0.63448	0.67906	0.74522	0.62727	0.70464	0.78443	0.69481	0.73615	0.75302	0.69412	0.66909	0.72607	0.67779	0.66682	0.77036	0.71349	0.73665	0.74588	0.66396	0.71785	0.7449	0.75585	0.63675	0.76219	0.71856	0.68528	0.75171	0.76301	0.75032	0.71888	0.71359	0.6981	0.71646	0.78277
1132.7	0.60719	0.71427	0.64357	0.68128	0.74082	0.62267	0.71194	0.77734	0.67636	0.72114	0.77407	0.68818	0.67091	0.72014	0.69117	0.66585	0.77366	0.70468	0.74908	0.74281	0.65791	0.71763	0.7577	0.76281	0.62409	0.75927	0.73103	0.69421	0.75931	0.7571	0.74244	0.71387	0.70573	0.69898	0.72978	0.79189
1133.6	0.5772	0.71264	0.64345	0.68577	0.72538	0.60314	0.71094	0.79068	0.68022	0.71166	0.75782	0.66079	0.65252	0.71183	0.67564	0.65558	0.76015	0.67929	0.74486	0.74425	0.66697	0.70426	0.74917	0.73612	0.60219	0.75638	0.71061	0.68192	0.74308	0.7453	0.73113	0.71635	0.71727	0.692	0.72168	0.77755
1134.5	0.5681	0.71061	0.6479	0.67621	0.7179	0.60595	0.70145	0.77895	0.67192	0.70371	0.74811	0.66017	0.63844	0.70083	0.68498	0.64017	0.74452	0.67296	0.74007	0.72185	0.65663	0.68552	0.73769	0.7416	0.59284	0.74536	0.72365	0.67397	0.73978	0.72065	0.73284	0.70921	0.70552	0.66115	0.7222	0.77462
1135.4	0.56239	0.67624	0.64745	0.66269	0.71091	0.60353	0.68163	0.78431	0.65919	0.6918	0.74737	0.65802	0.6212	0.68648	0.68235	0.62843	0.73695	0.66028	0.71949	0.71341	0.65841	0.68067	0.7199	0.73861	0.57806	0.72293	0.71437	0.64425	0.71694	0.71727	0.71707	0.71255	0.69775	0.64825	0.71371	0.7652
1136.3	0.56176	0.67174	0.64233	0.65567	0.69161	0.59052	0.66867	0.76769	0.65851	0.67521	0.74665	0.643	0.59988	0.67727	0.68873	0.6161	0.71131	0.65322	0.70314	0.68919	0.64414	0.68848	0.69198	0.73774	0.5612	0.71947	0.71335	0.6373	0.69794	0.7069	0.70261	0.69532	0.6948	0.6309	0.71202	0.75761
1137.2	0.55517	0.64355	0.61928	0.63704	0.65104	0.56929	0.64999	0.74947	0.64512	0.65868	0.71027	0.62701	0.5732	0.65233	0.67349	0.60101	0.68025	0.64032	0.67871	0.66749	0.62521	0.66227	0.66584	0.69846	0.54776	0.68013	0.70032	0.61307	0.66179	0.69213	0.68578	0.68335	0.67818	0.61423	0.67647	0.72751
1138.1	0.55051	0.63049	0.60274	0.61784	0.64325	0.5515	0.6267	0.7097	0.62994	0.63128	0.69201	0.63002	0.55949	0.63502	0.65142	0.58372	0.67737	0.6101	0.66963	0.63177	0.60238	0.64553	0.65559	0.68481	0.54314	0.66156	0.6893	0.58362	0.6489	0.66406	0.67217	0.63774	0.65481	0.59339	0.66045	0.711
1139.1	0.52502	0.5954	0.57353	0.6075	0.62801	0.50881	0.6082	0.69047	0.60377	0.60162	0.66443	0.61487	0.53736	0.60721	0.61902	0.57238	0.65164	0.56808	0.65345	0.62808	0.5738	0.6319	0.63997	0.66196	0.52198	0.64439	0.63732	0.57275	0.623	0.64518	0.64781	0.6153	0.63184	0.5906	0.63769	0.68998
1140	0.50081	0.57899	0.54968	0.58159	0.60714	0.48681	0.58464	0.6575	0.57827	0.58336	0.63792	0.59862	0.52067	0.57881	0.59421	0.55515	0.62952	0.53949	0.61961	0.60326	0.53095	0.60104	0.61095	0.65073	0.5098	0.63175	0.60408	0.55318	0.60662	0.61398	0.61626	0.59104	0.59197	0.57258	0.60789	0.67111
1140.9	0.45992	0.55465	0.53107	0.55236	0.58074	0.46133	0.54645	0.60219	0.53642	0.55283	0.60826	0.57425	0.49242	0.56217	0.563	0.53579	0.61509	0.50876	0.60289	0.56765	0.50504	0.55589	0.58714	0.61355	0.47796	0.60974	0.57413	0.5173	0.57792	0.5878	0.58697	0.5515	0.56342	0.55291	0.58145	0.65991
1141.8	0.42597	0.52471	0.5015	0.52882	0.5679	0.44084	0.50779	0.57144	0.51072	0.53142	0.57923	0.55248	0.46209	0.52738	0.52717	0.51377	0.60274	0.48932	0.57067	0.53397	0.48468	0.53566	0.54863	0.60295	0.44641	0.59473	0.53079	0.49579	0.55478	0.5666	0.56689	0.50895	0.54693	0.53066	0.55227	0.63272
1142.7	0.40761	0.49333	0.46504	0.50714	0.5458	0.40103	0.47689	0.53899	0.46082	0.52318	0.54738	0.51159	0.43379	0.49487	0.50627	0.4942	0.55739	0.4705	0.52768	0.51836	0.45294	0.51347	0.50603	0.56771	0.42261	0.57375	0.50177	0.47463	0.52935	0.54735	0.52476	0.50756	0.51284	0.50642	0.52401	0.59055
1143.6	0.38624	0.46049	0.44737	0.47039	0.51169	0.38324	0.437	0.50757	0.43036	0.49652	0.50558	0.46354	0.40056	0.45477	0.48616	0.45965	0.53148	0.43812	0.48484	0.47109	0.44057	0.48166	0.4554	0.51691	0.40701	0.54822	0.47674	0.4366	0.48861	0.51701	0.48298	0.47045	0.49321	0.48037	0.49084	0.5424
1144.5	0.35454	0.41751	0.41595	0.44899	0.4723	0.34536	0.40176	0.47002	0.38856	0.46046	0.47578	0.42344	0.35624	0.40642	0.47327	0.42578	0.49026	0.41131	0.46823	0.43859	0.4065	0.44906	0.4167	0.46371	0.36804	0.49345	0.44256	0.40641	0.45992	0.49061	0.4622	0.44052	0.46671	0.44247	0.47286	0.50509
1145.5	0.34357	0.38602	0.38542	0.42486	0.44333	0.32458	0.37224	0.45212	0.35926	0.44186	0.44251	0.39728	0.33653	0.3682	0.43957	0.39869	0.44297	0.3816	0.42196	0.41139	0.37311	0.42374	0.38121	0.43518	0.35707	0.45923	0.41322	0.37391	0.43986	0.45726	0.41727	0.42401	0.42975	0.41581	0.44991	0.46985
1146.4	0.33049	0.35608	0.35707	0.40405	0.42375	0.30672	0.34554	0.43418	0.34489	0.41067	0.40473	0.36903	0.3296	0.34008	0.41164	0.37402	0.41001	0.35373	0.39935	0.3879	0.35614	0.40264	0.3455	0.40723	0.35472	0.42528	0.38863	0.34988	0.41685	0.43767	0.38188	0.40229	0.4047	0.38117	0.42827	0.44111
1147.3	0.30859	0.33307	0.34064	0.38811	0.38907	0.30244	0.32369	0.41488	0.32909	0.37512	0.37948	0.32871	0.31628	0.31623	0.38529	0.35015	0.38539	0.32656	0.3806	0.34502	0.32903	0.37298	0.32444	0.37546	0.33477	0.39676	0.36361	0.3276	0.39417	0.40167	0.36404	0.36517	0.38221	0.36406	0.39871	0.41345
1148.2	0.30111	0.31327	0.30586	0.3609	0.36624	0.27169	0.30979	0.39227	0.31424	0.34331	0.37227	0.31742	0.30331	0.29305	0.35803	0.31754	0.34784	0.30072	0.37843	0.32255	0.29896	0.34281	0.29623	0.3826	0.31835	0.36596	0.34189	0.30387	0.38354	0.36545	0.36048	0.34223	0.35467	0.32555	0.37044	0.40705
1149.1	0.29609	0.31598	0.28071	0.34133	0.34576	0.25246	0.28864	0.37647	0.29976	0.33365	0.34236	0.30157	0.30262	0.29222	0.32099	0.30252	0.31563	0.27285	0.35662	0.30773	0.28599	0.33711	0.28166	0.36026	0.3092	0.3608	0.32376	0.28407	0.34828	0.33858	0.34056	0.31423	0.32796	0.32039	0.33374	0.37949
1150	0.27922	0.28846	0.25283	0.32945	0.33504	0.22509	0.26042	0.35793	0.29101	0.30513	0.30625	0.28088	0.28141	0.27286	0.3076	0.29199	0.30534	0.24872	0.34679	0.28459	0.278	0.32405	0.25681	0.33786	0.27989	0.34417	0.29908	0.28354	0.33221	0.30418	0.34397	0.28403	0.31569	0.3019	0.29861	0.35378
1150.9	0.26106	0.27501	0.23141	0.32176	0.31001	0.19388	0.24646	0.33351	0.2404	0.28579	0.29055	0.251	0.26465	0.26015	0.29021	0.27848	0.27412	0.21777	0.33399	0.26311	0.24426	0.29524	0.24464	0.31303	0.2451	0.3331	0.27058	0.26202	0.30084	0.27454	0.32372	0.26551	0.28686	0.28198	0.2797	0.32114
1151.8	0.23621	0.24473	0.20179	0.29326	0.28987	0.16841	0.22628	0.30065	0.20274	0.26134	0.26428	0.25412	0.22948	0.23773	0.25891	0.26565	0.24437	0.19205	0.32457	0.25231	0.22269	0.27537	0.21556	0.30124	0.21997	0.29371	0.24532	0.24258	0.27675	0.24445	0.29935	0.24846	0.26824	0.2561	0.25414	0.31717
1152.7	0.21682	0.23633	0.18699	0.27865	0.27119	0.15665	0.19635	0.28063	0.16446	0.2347	0.24618	0.22958	0.21014	0.23686	0.23864	0.25524	0.23556	0.17974	0.28609	0.24911	0.20677	0.25051	0.20975	0.26989	0.19638	0.28354	0.22243	0.21605	0.25115	0.22741	0.26691	0.24331	0.24481	0.23759	0.24812	0.29585
1153.6	0.20108	0.22532	0.1715	0.26368	0.26969	0.15227	0.17488	0.2615	0.14864	0.19594	0.23221	0.19535	0.18542	0.23126	0.22065	0.23249	0.21868	0.176	0.2739	0.21996	0.19792	0.21785	0.19032	0.25678	0.18037	0.26809	0.2053	0.19541	0.25479	0.20794	0.24311	0.22901	0.24125	0.21803	0.23408	0.26801
1154.5	0.18395	0.22259	0.16178	0.24957	0.24813	0.13359	0.16791	0.24698	0.11909	0.18556	0.23689	0.17302	0.16311	0.21881	0.20706	0.21457	0.19404	0.16219	0.25868	0.20506	0.17214	0.19633	0.18704	0.2462	0.17018	0.25594	0.20017	0.16888	0.23349	0.19806	0.2119	0.22295	0.22112	0.19124	0.2149	0.25615
1155.4	0.17868	0.21836	0.16445	0.2261	0.23464	0.11648	0.16472	0.23431	0.12653	0.16857	0.23062	0.16594	0.14587	0.20221	0.18658	0.19734	0.18594	0.15072	0.24491	0.19672	0.15952	0.18428	0.18101	0.24053	0.16511	0.24505	0.18019	0.16876	0.22463	0.18125	0.19953	0.22007	0.22081	0.17501	0.20498	0.24509
1156.4	0.17786	0.21746	0.16069	0.22094	0.23404	0.10822	0.14604	0.24645	0.12331	0.16048	0.21951	0.14894	0.13711	0.19669	0.17591	0.18039	0.18298	0.13826	0.22714	0.19856	0.1505	0.16511	0.17063	0.23258	0.1567	0.24615	0.16702	0.16772	0.21935	0.18542	0.18912	0.20971	0.20288	0.15537	0.19681	0.22102
1157.3	0.15971	0.20634	0.14205	0.22052	0.2171	0.099349	0.13344	0.23609	0.12329	0.17399	0.19655	0.13574	0.13209	0.17058	0.1569	0.18264	0.15666	0.13309	0.22178	0.1751	0.13801	0.16742	0.14898	0.23606	0.14595	0.23249	0.16048	0.17083	0.21015	0.1884	0.16924	0.18847	0.19775	0.16957	0.17684	0.21153
1158.2	0.14999	0.18313	0.13705	0.2181	0.2008	0.076163	0.13463	0.22201	0.11719	0.16781	0.18907	0.15773	0.12314	0.14353	0.15294	0.18814	0.14764	0.12043	0.21738	0.17585	0.12349	0.16908	0.14572	0.2385	0.13315	0.21618	0.1493	0.17014	0.18975	0.1697	0.1781	0.17564	0.17474	0.15408	0.1689	0.22272
1159.1	0.13589	0.17376	0.13117	0.20776	0.17767	0.073283	0.13265	0.21684	0.095569	0.13777	0.1657	0.15589	0.11306	0.13091	0.13994	0.16748	0.13372	0.11725	0.19904	0.16548	0.11082	0.14328	0.12772	0.21971	0.11541	0.20286	0.116	0.15685	0.17802	0.16233	0.16911	0.16671	0.15741	0.12969	0.16327	0.20752
1160	0.12225	0.16736	0.11629	0.21299	0.17173	0.074162	0.1239	0.20143	0.064469	0.134	0.15011	0.14342	0.095816	0.11959	0.13802	0.15373	0.12161	0.10903	0.19869	0.15469	0.099206	0.1272	0.11339	0.19868	0.092707	0.1832	0.10934	0.13398	0.1747	0.15642	0.16396	0.14715	0.14033	0.12639	0.15186	0.20155
1160.9	0.11392	0.14961	0.099842	0.20064	0.14983	0.071404	0.1283	0.18571	0.055836	0.11939	0.14496	0.13259	0.094101	0.099507	0.13285	0.14139	0.103	0.11501	0.18456	0.13803	0.086618	0.13466	0.10565	0.18797	0.083657	0.18688	0.099657	0.12109	0.16276	0.14853	0.15979	0.13594	0.13494	0.12924	0.1474	0.20089
1161.8	0.11008	0.14771	0.10938	0.18957	0.15726	0.077577	0.11511	0.18945	0.047878	0.10403	0.14474	0.11761	0.077618	0.086896	0.12531	0.11579	0.10775	0.12255	0.16485	0.13853	0.063377	0.12791	0.11957	0.16452	0.068106	0.17385	0.08576	0.11596	0.1583	0.13891	0.1606	0.13104	0.12437	0.10382	0.14497	0.18175
1162.7	0.10858	0.14711	0.10444	0.19282	0.14853	0.077721	0.11586	0.1832	0.040321	0.10659	0.14547	0.098221	0.069389	0.079884	0.099185	0.10471	0.11263	0.11091	0.14972	0.12538	0.066882	0.12197	0.1008	0.15192	0.061411	0.16884	0.088167	0.10954	0.16569	0.1467	0.13705	0.11707	0.13363	0.091041	0.13815	0.16607
1163.6	0.11785	0.14906	0.10968	0.19147	0.14702	0.070056	0.10055	0.1878	0.055718	0.12876	0.15107	0.10435	0.073847	0.078591	0.094359	0.11187	0.12909	0.11225	0.1543	0.12175	0.074019	0.14241	0.096416	0.1646	0.064119	0.1638	0.099764	0.10411	0.16731	0.13424	0.13514	0.11322	0.13411	0.11001	0.13746	0.15883
1164.5	0.10806	0.14828	0.1075	0.17741	0.13532	0.073214	0.076312	0.18772	0.063278	0.13303	0.15802	0.094465	0.072372	0.085618	0.086062	0.1228	0.12603	0.10178	0.12973	0.11832	0.061517	0.15407	0.095476	0.16109	0.057494	0.17918	0.099215	0.10587	0.15328	0.12741	0.11869	0.10988	0.13543	0.12419	0.13553	0.15696
1165.4	0.093828	0.16066	0.10728	0.18462	0.14084	0.067173	0.06568	0.17672	0.063428	0.14135	0.16393	0.099212	0.073745	0.085632	0.079017	0.12467	0.13105	0.091892	0.12188	0.10952	0.056621	0.14184	0.090446	0.16767	0.053391	0.16841	0.10694	0.0948	0.14938	0.12638	0.11464	0.11771	0.12305	0.11622	0.13192	0.15506
1166.4	0.090092	0.14697	0.1016	0.17828	0.13346	0.058413	0.076417	0.16353	0.065042	0.13327	0.16048	0.10994	0.087777	0.083292	0.080415	0.12764	0.12803	0.069066	0.12723	0.096096	0.063809	0.13776	0.080344	0.17461	0.05751	0.15828	0.1116	0.083551	0.14727	0.12995	0.10852	0.1041	0.11709	0.11515	0.12277	0.17206
1167.3	0.07889	0.14493	0.095198	0.1698	0.12616	0.052827	0.064981	0.16531	0.068638	0.12392	0.15413	0.097107	0.087431	0.090058	0.08925	0.12447	0.12336	0.067936	0.12612	0.098588	0.056182	0.1256	0.069328	0.16314	0.046277	0.17093	0.10142	0.080246	0.13353	0.12459	0.10508	0.10599	0.11191	0.10816	0.11138	0.1639
1168.2	0.067226	0.14075	0.092387	0.17171	0.13882	0.051502	0.071347	0.14551	0.05683	0.11488	0.15744	0.08648	0.089653	0.085637	0.096107	0.13199	0.11467	0.062158	0.14045	0.096977	0.051335	0.10831	0.061756	0.15329	0.043206	0.16171	0.097659	0.088935	0.11528	0.12387	0.10095	0.10503	0.10898	0.10839	0.10723	0.16712
1169.1	0.077421	0.13587	0.083315	0.17512	0.13978	0.049905	0.077205	0.16032	0.066334	0.11647	0.15561	0.10448	0.091658	0.088358	0.092091	0.12763	0.1055	0.062809	0.14209	0.1076	0.047001	0.1065	0.058843	0.16135	0.057986	0.14378	0.091208	0.083461	0.11525	0.13286	0.094568	0.10973	0.099765	0.094587	0.099288	0.17629
1170	0.084818	0.12881	0.098523	0.15703	0.13814	0.050677	0.082766	0.18278	0.068185	0.10898	0.15322	0.099379	0.088538	0.093622	0.083659	0.11565	0.09072	0.05306	0.14436	0.10949	0.045762	0.10741	0.067922	0.16558	0.050243	0.13675	0.079162	0.077566	0.11565	0.1289	0.092392	0.095948	0.10098	0.085702	0.10077	0.17392
1170.9	0.087162	0.13474	0.098777	0.16168	0.14422	0.051121	0.098099	0.1785	0.072261	0.12107	0.15588	0.092481	0.077701	0.10893	0.082177	0.11201	0.088549	0.058857	0.15331	0.12032	0.047936	0.10012	0.051947	0.1484	0.051558	0.1556	0.074627	0.086442	0.11544	0.12359	0.11445	0.10462	0.10475	0.083666	0.098095	0.14976
1171.8	0.091841	0.12969	0.11352	0.16834	0.14895	0.056103	0.09809	0.17338	0.064761	0.12089	0.15852	0.10051	0.079163	0.096512	0.074757	0.10701	0.094138	0.046851	0.15145	0.11378	0.03416	0.11232	0.071979	0.15983	0.056671	0.13968	0.070758	0.083755	0.11023	0.10949	0.11108	0.11069	0.094156	0.089338	0.10647	0.14922
1172.7	0.091825	0.13424	0.10591	0.16435	0.14878	0.056725	0.10357	0.18971	0.07666	0.10614	0.14269	0.096465	0.066886	0.097371	0.063531	0.097965	0.09089	0.03555	0.13879	0.11187	0.035621	0.1136	0.063941	0.14844	0.059677	0.14693	0.055367	0.07252	0.12178	0.10746	0.10814	0.114	0.093527	0.067784	0.1034	0.15041
1173.6	0.09753	0.12351	0.11415	0.16037	0.16459	0.071368	0.10515	0.17612	0.079811	0.096855	0.13957	0.082439	0.073372	0.090462	0.080613	0.089204	0.10631	0.054362	0.14636	0.10863	0.051657	0.10059	0.059118	0.13884	0.053378	0.15514	0.068594	0.066272	0.14013	0.10427	0.12134	0.11209	0.09543	0.054398	0.11059	0.13869
1174.5	0.087663	0.12097	0.10469	0.16293	0.17378	0.068998	0.10635	0.16487	0.075917	0.098409	0.1467	0.079565	0.073258	0.086884	0.094926	0.096217	0.12822	0.060876	0.14814	0.11198	0.050293	0.094969	0.046275	0.12383	0.051945	0.16452	0.063024	0.067909	0.14715	0.10426	0.10656	0.11685	0.10483	0.067262	0.10747	0.13525
1175.4	0.095086	0.12443	0.10898	0.17048	0.17513	0.070805	0.089926	0.16534	0.079141	0.092818	0.1517	0.086507	0.091097	0.086757	0.10507	0.10133	0.13082	0.063874	0.13941	0.10575	0.050166	0.1019	0.056139	0.12901	0.058297	0.14996	0.051303	0.062088	0.14955	0.089521	0.077056	0.11757	0.10172	0.070489	0.13044	0.14901
1176.3	0.099996	0.13116	0.10282	0.15416	0.19052	0.073091	0.090947	0.17055	0.0807	0.093558	0.15231	0.090058	0.088372	0.092047	0.11768	0.097777	0.13174	0.073669	0.12712	0.11114	0.053041	0.090619	0.044944	0.1278	0.052569	0.15287	0.061021	0.060317	0.16574	0.098158	0.069639	0.11438	0.10415	0.075592	0.13224	0.1464
1177.2	0.1104	0.12842	0.12198	0.15205	0.19627	0.084197	0.10704	0.16073	0.074514	0.10912	0.16474	0.10273	0.09064	0.069518	0.13587	0.092892	0.1348	0.085518	0.13261	0.11196	0.055607	0.097621	0.055309	0.13717	0.055639	0.1482	0.075946	0.068456	0.16209	0.1033	0.086524	0.11435	0.10613	0.089785	0.12815	0.14984
1178.1	0.099041	0.13772	0.13304	0.16065	0.19088	0.072257	0.11409	0.16115	0.0673	0.10472	0.15775	0.10771	0.087116	0.079474	0.13033	0.091272	0.14935	0.081642	0.12352	0.090523	0.046229	0.094912	0.062601	0.14053	0.048942	0.14045	0.069672	0.076295	0.15813	0.097323	0.082175	0.1092	0.1083	0.089338	0.11271	0.14577
1179	0.11991	0.13122	0.14572	0.16467	0.20494	0.076785	0.12507	0.1579	0.082068	0.099375	0.15261	0.11731	0.10077	0.078396	0.1368	0.099841	0.1507	0.072017	0.1263	0.090253	0.051931	0.09471	0.076189	0.13927	0.056163	0.14043	0.081811	0.075802	0.15051	0.0885	0.092316	0.10685	0.11196	0.082847	0.11594	0.15174
1179.9	0.12384	0.1296	0.14977	0.16594	0.20441	0.069166	0.13197	0.15355	0.071705	0.10485	0.14539	0.12939	0.084878	0.070667	0.13953	0.11658	0.16701	0.078858	0.12638	0.081314	0.056789	0.10881	0.080282	0.14973	0.055437	0.1496	0.091713	0.073438	0.15535	0.099358	0.10176	0.093312	0.11231	0.085077	0.10226	0.15548
1180.8	0.13373	0.13884	0.15487	0.18554	0.19791	0.065308	0.13564	0.17122	0.079282	0.11085	0.14762	0.12623	0.10236	0.067721	0.14021	0.14368	0.16884	0.083101	0.12746	0.086078	0.071428	0.1206	0.092176	0.14564	0.068656	0.14836	0.091513	0.080893	0.14495	0.098732	0.096482	0.096759	0.12516	0.089551	0.10405	0.15426
1181.8	0.12777	0.12631	0.15274	0.19151	0.19056	0.068796	0.11783	0.17897	0.085132	0.11715	0.1582	0.11901	0.09955	0.080416	0.1381	0.16528	0.16526	0.092672	0.12123	0.10366	0.056529	0.12243	0.096739	0.13823	0.068062	0.14864	0.090759	0.084758	0.13162	0.11022	0.089467	0.10188	0.12192	0.097559	0.1105	0.15257
1182.6	0.13039	0.12318	0.15098	0.19159	0.18873	0.073793	0.12939	0.19539	0.093937	0.12908	0.16694	0.12131	0.097863	0.064293	0.14096	0.1737	0.15635	0.099003	0.13616	0.13107	0.05652	0.14499	0.097966	0.14484	0.076296	0.15336	0.085007	0.080621	0.11329	0.11407	0.1001	0.11867	0.12013	0.10241	0.12273	0.15562
1183.5	0.12348	0.13317	0.15777	0.20244	0.17507	0.074708	0.1111	0.20336	0.08597	0.12545	0.16398	0.11303	0.090271	0.056097	0.15418	0.17866	0.14955	0.12088	0.11726	0.13667	0.060869	0.1538	0.09055	0.14797	0.074645	0.14079	0.07794	0.085185	0.11105	0.12255	0.091548	0.11475	0.12106	0.10278	0.12576	0.1446
1184.4	0.11762	0.13647	0.16892	0.20335	0.1785	0.088281	0.10824	0.20777	0.094513	0.12365	0.17428	0.10634	0.099994	0.051595	0.16475	0.18706	0.14508	0.13068	0.12001	0.15819	0.055388	0.15211	0.095785	0.15048	0.063923	0.13382	0.087772	0.087366	0.1052	0.13088	0.084851	0.1268	0.13195	0.10429	0.13622	0.15021
1185.4	0.11355	0.13164	0.17615	0.20648	0.17764	0.1025	0.12367	0.20208	0.097014	0.13717	0.18449	0.10492	0.092581	0.071201	0.18212	0.17093	0.14333	0.14944	0.1324	0.15043	0.059563	0.15957	0.10928	0.15461	0.068969	0.13873	0.096555	0.08049	0.11587	0.13429	0.097986	0.12619	0.13486	0.10789	0.14181	0.15009
1186.3	0.1231	0.16185	0.1726	0.209	0.18943	0.089779	0.12964	0.20134	0.10825	0.14308	0.18734	0.10666	0.10987	0.084308	0.18956	0.17196	0.16609	0.14575	0.14602	0.14179	0.08257	0.16688	0.10761	0.16883	0.067253	0.14845	0.10547	0.074672	0.13991	0.12075	0.09429	0.12002	0.15264	0.10934	0.1587	0.14915
1187.2	0.13494	0.19083	0.1843	0.21563	0.19278	0.092832	0.12826	0.19596	0.12915	0.13634	0.19503	0.11886	0.11486	0.11215	0.19268	0.18256	0.15755	0.13906	0.14528	0.13208	0.094327	0.16282	0.10998	0.16898	0.066094	0.16129	0.12092	0.10184	0.14972	0.12217	0.093624	0.11926	0.16095	0.11995	0.16461	0.1487
1188.1	0.15645	0.1952	0.18754	0.22214	0.19921	0.10101	0.13899	0.19519	0.14191	0.1523	0.20596	0.1268	0.11853	0.12829	0.18081	0.18267	0.17305	0.13434	0.17057	0.13549	0.10363	0.16978	0.10758	0.17002	0.078738	0.17277	0.13284	0.10817	0.1567	0.12647	0.11293	0.13964	0.16594	0.12795	0.1725	0.16112
1189	0.1687	0.21129	0.19062	0.22127	0.2027	0.10788	0.14658	0.20302	0.15143	0.16221	0.21174	0.13004	0.11967	0.14997	0.1712	0.17371	0.17665	0.13354	0.17106	0.132	0.12329	0.17366	0.11192	0.17622	0.090925	0.19294	0.13371	0.12372	0.16868	0.13946	0.13593	0.15382	0.17457	0.13773	0.17703	0.15112
1189.9	0.16799	0.2181	0.1956	0.21864	0.20859	0.11265	0.14036	0.20312	0.15834	0.15273	0.21119	0.14278	0.11537	0.14132	0.16553	0.19036	0.18724	0.13179	0.17753	0.15704	0.12447	0.17628	0.10602	0.18803	0.091409	0.20442	0.13011	0.15008	0.17538	0.1529	0.1337	0.15701	0.17531	0.1384	0.1864	0.17346
1190.8	0.1765	0.21047	0.19906	0.22705	0.19847	0.13291	0.15143	0.20947	0.15817	0.15573	0.20978	0.14452	0.11161	0.13772	0.17007	0.18146	0.1852	0.13867	0.16212	0.16582	0.13787	0.18301	0.12014	0.1801	0.10301	0.21568	0.14166	0.16131	0.18422	0.16673	0.13541	0.15867	0.16964	0.1411	0.18611	0.18129
1191.7	0.18339	0.21228	0.19922	0.22705	0.19714	0.14114	0.1592	0.21812	0.1396	0.17649	0.22121	0.13596	0.12212	0.1403	0.18039	0.18826	0.1914	0.14516	0.17798	0.16681	0.14572	0.19581	0.12762	0.18041	0.11322	0.22559	0.13806	0.14802	0.19114	0.17562	0.14973	0.15784	0.17181	0.13985	0.19512	0.18897
1192.6	0.17473	0.21901	0.19557	0.22834	0.19859	0.15602	0.16581	0.22967	0.15005	0.18943	0.24027	0.1398	0.13136	0.13475	0.19155	0.19582	0.19862	0.16386	0.20051	0.16992	0.15232	0.20251	0.15024	0.19011	0.1211	0.23642	0.1403	0.15352	0.19875	0.18286	0.16543	0.14791	0.1877	0.14789	0.20542	0.18873
1193.5	0.17964	0.23519	0.18814	0.24623	0.21089	0.16231	0.17641	0.25227	0.16167	0.19962	0.23543	0.14846	0.13013	0.152	0.20341	0.2102	0.21048	0.17694	0.21998	0.19535	0.15728	0.20156	0.16254	0.19353	0.13026	0.23993	0.15566	0.15525	0.20328	0.18286	0.1693	0.15021	0.18735	0.15889	0.21573	0.20002
1194.4	0.18596	0.24284	0.19183	0.24043	0.22171	0.16853	0.19025	0.26834	0.1687	0.21526	0.2407	0.15861	0.13837	0.15922	0.2146	0.20989	0.20936	0.19268	0.23118	0.2004	0.16869	0.20562	0.16797	0.20093	0.14492	0.23887	0.1614	0.14889	0.2062	0.19264	0.2032	0.16006	0.20548	0.16854	0.22096	0.20321
1195.3	0.20199	0.26023	0.20875	0.25316	0.24009	0.17047	0.20388	0.28181	0.18422	0.2172	0.24799	0.1663	0.14294	0.1714	0.21693	0.23874	0.21813	0.20295	0.25085	0.22043	0.16431	0.19858	0.17875	0.21198	0.14797	0.24318	0.1625	0.16905	0.21438	0.20537	0.22308	0.17193	0.2225	0.16721	0.23691	0.20144
1196.2	0.211	0.24761	0.20646	0.26245	0.25877	0.17217	0.2132	0.27874	0.19382	0.22685	0.26229	0.18572	0.15343	0.16015	0.2264	0.24108	0.23153	0.21983	0.2494	0.23394	0.1779	0.19797	0.19628	0.23091	0.15802	0.23801	0.18515	0.17275	0.23012	0.20859	0.22284	0.17312	0.2352	0.18117	0.24227	0.21243
1197.1	0.22931	0.26492	0.20856	0.27246	0.27045	0.17337	0.22674	0.2886	0.19902	0.24397	0.25619	0.18886	0.16593	0.18057	0.2273	0.25006	0.23872	0.22087	0.25698	0.25108	0.1841	0.21728	0.19901	0.24001	0.16829	0.2488	0.19032	0.18956	0.23306	0.22531	0.22214	0.19824	0.23311	0.19866	0.2485	0.21476
1198	0.23189	0.25799	0.21601	0.28453	0.26381	0.18	0.23055	0.28742	0.21635	0.24437	0.27668	0.18391	0.18629	0.18333	0.23489	0.25519	0.2409	0.2239	0.26488	0.24021	0.18885	0.23415	0.20175	0.25089	0.17963	0.26779	0.19364	0.21012	0.24226	0.23071	0.22177	0.20957	0.23978	0.21243	0.25381	0.21825
1198.9	0.24116	0.27225	0.21489	0.29602	0.26967	0.17637	0.24	0.28424	0.216	0.24355	0.28654	0.1864	0.20557	0.20554	0.24016	0.26745	0.25659	0.22742	0.27951	0.24154	0.17636	0.23648	0.21439	0.26655	0.19057	0.28162	0.21522	0.21351	0.25141	0.22919	0.22942	0.21552	0.23282	0.21065	0.27303	0.22928
1199.8	0.23836	0.26409	0.20701	0.28747	0.27317	0.18213	0.21463	0.28995	0.22483	0.2526	0.28844	0.19411	0.22469	0.20641	0.23797	0.26524	0.25368	0.23682	0.28919	0.2394	0.1846	0.2618	0.21793	0.28079	0.2025	0.28712	0.21293	0.21523	0.24473	0.23761	0.22725	0.23321	0.24289	0.23764	0.26002	0.24016
1200.7	0.22921	0.28738	0.22438	0.2936	0.27613	0.1949	0.21467	0.30238	0.25389	0.25726	0.29175	0.19451	0.22689	0.2289	0.24036	0.27175	0.26293	0.23068	0.30861	0.24723	0.20025	0.27265	0.22023	0.29355	0.20976	0.3088	0.21822	0.23725	0.24811	0.25096	0.24451	0.24936	0.25189	0.25082	0.27029	0.25689
1201.6	0.22725	0.29157	0.22583	0.29386	0.27127	0.2025	0.21121	0.30024	0.26967	0.25349	0.30171	0.20088	0.21573	0.23658	0.25122	0.27091	0.25403	0.23691	0.30143	0.23959	0.21522	0.27451	0.22725	0.29635	0.20792	0.30775	0.23827	0.23967	0.25709	0.2502	0.23786	0.25279	0.26144	0.25362	0.26809	0.26292
1202.5	0.24176	0.30541	0.24011	0.29333	0.28005	0.20215	0.21833	0.31477	0.25141	0.2468	0.30508	0.21308	0.21744	0.23446	0.25325	0.27641	0.24251	0.22965	0.30967	0.24822	0.22547	0.25722	0.24322	0.30377	0.20759	0.30118	0.24927	0.24415	0.24177	0.24634	0.25634	0.2631	0.27147	0.23678	0.26874	0.27522
1203.4	0.25147	0.29455	0.23456	0.29965	0.28265	0.21024	0.22231	0.32114	0.25963	0.2527	0.3125	0.21794	0.2127	0.21813	0.24145	0.28058	0.24084	0.22539	0.31934	0.24531	0.249	0.25758	0.24154	0.30762	0.20605	0.29215	0.24318	0.26308	0.24106	0.25715	0.26257	0.26717	0.27227	0.2508	0.25636	0.2724
1204.3	0.24674	0.29596	0.22537	0.3085	0.27814	0.21981	0.23878	0.31494	0.26555	0.25961	0.32334	0.22655	0.19965	0.22955	0.24254	0.28243	0.23648	0.23408	0.31438	0.24962	0.24712	0.25898	0.25281	0.31382	0.19445	0.30008	0.24642	0.26684	0.24933	0.25107	0.26769	0.25995	0.26071	0.25973	0.26982	0.28218
1205.2	0.2513	0.28129	0.21657	0.30862	0.27169	0.21901	0.23435	0.31367	0.25637	0.25126	0.31289	0.22632	0.19001	0.21919	0.24346	0.27195	0.24194	0.24497	0.30823	0.25612	0.23998	0.26019	0.25714	0.30611	0.19637	0.28135	0.24486	0.25883	0.26231	0.24732	0.25995	0.25422	0.26005	0.2608	0.2683	0.27615
1206.1	0.24357	0.26547	0.21679	0.30653	0.286	0.21424	0.24205	0.31965	0.24944	0.25566	0.31699	0.22637	0.19364	0.2167	0.24368	0.28388	0.25783	0.25257	0.31409	0.2621	0.23251	0.26126	0.26606	0.309	0.20021	0.29061	0.23711	0.26713	0.26547	0.24058	0.28078	0.23369	0.26491	0.27338	0.27802	0.28418
1207	0.23391	0.25278	0.19764	0.30565	0.2877	0.22488	0.23156	0.30776	0.26705	0.26279	0.31401	0.2276	0.19338	0.21282	0.23713	0.2799	0.26664	0.27038	0.31279	0.27285	0.22731	0.28415	0.24783	0.30588	0.19596	0.2911	0.2382	0.26453	0.29188	0.25532	0.2829	0.23048	0.26058	0.28882	0.28008	0.274
1207.9	0.22803	0.25469	0.19641	0.30357	0.29576	0.23342	0.21473	0.31196	0.27087	0.25794	0.30482	0.22535	0.19484	0.21736	0.23834	0.27313	0.26151	0.27609	0.29815	0.2779	0.22499	0.29365	0.25258	0.28916	0.19857	0.3118	0.23778	0.25472	0.29045	0.25856	0.28008	0.23153	0.27048	0.29003	0.27418	0.26957
1208.8	0.22894	0.26165	0.22001	0.3069	0.30672	0.24035	0.22214	0.327	0.26062	0.2482	0.29908	0.224	0.20719	0.213	0.25935	0.26096	0.26887	0.26717	0.31209	0.26966	0.22511	0.28197	0.25245	0.29796	0.21203	0.31022	0.25958	0.24793	0.29106	0.26267	0.29723	0.23799	0.27319	0.26692	0.27262	0.26167
1209.7	0.22965	0.27286	0.22954	0.30758	0.30737	0.2427	0.23983	0.34077	0.26311	0.25133	0.29625	0.22527	0.21332	0.21631	0.2505	0.2768	0.25306	0.26775	0.32185	0.2726	0.22268	0.27464	0.2439	0.299	0.20416	0.32332	0.27284	0.25087	0.28069	0.27261	0.30911	0.24346	0.27758	0.25914	0.27454	0.26208
1210.6	0.23724	0.28235	0.23066	0.3171	0.30579	0.23949	0.23721	0.3339	0.25871	0.2383	0.28963	0.22957	0.2162	0.20934	0.24974	0.2617	0.24594	0.25869	0.32632	0.27278	0.22193	0.26559	0.22888	0.3073	0.20274	0.31237	0.27852	0.24789	0.27547	0.28434	0.30376	0.2549	0.26787	0.24209	0.2696	0.26071
1211.5	0.24403	0.28081	0.2379	0.31105	0.30665	0.22979	0.24697	0.34789	0.25447	0.25222	0.2921	0.2274	0.2146	0.20966	0.24538	0.25461	0.23564	0.24048	0.32661	0.27809	0.22056	0.26998	0.23568	0.30712	0.20333	0.31078	0.27589	0.24362	0.26578	0.27734	0.28961	0.26815	0.2631	0.24024	0.26747	0.2741
1212.4	0.24173	0.28439	0.23842	0.31577	0.30091	0.22237	0.26009	0.3461	0.25279	0.26034	0.28528	0.22251	0.21247	0.21809	0.24792	0.25469	0.2502	0.23902	0.32335	0.28128	0.21648	0.26719	0.22945	0.30872	0.19051	0.29835	0.26786	0.23748	0.27043	0.27154	0.27923	0.27165	0.26387	0.23646	0.26048	0.26884
1213.3	0.24422	0.2772	0.22029	0.30628	0.29832	0.19999	0.2511	0.34461	0.23473	0.25699	0.27802	0.2121	0.20857	0.21821	0.23626	0.2581	0.2512	0.23532	0.3132	0.28806	0.20914	0.2657	0.21111	0.3021	0.18886	0.29219	0.25387	0.23473	0.28357	0.27584	0.26153	0.26164	0.26574	0.25212	0.25242	0.26502
1214.2	0.25029	0.27013	0.19653	0.3009	0.30327	0.19511	0.24501	0.32744	0.21483	0.25393	0.2822	0.20307	0.20662	0.22223	0.23606	0.24385	0.26829	0.23329	0.29917	0.2868	0.20382	0.26542	0.2103	0.2908	0.19878	0.28543	0.23383	0.23189	0.29066	0.2819	0.25936	0.2698	0.25016	0.25381	0.25483	0.25807
1215.1	0.24163	0.26636	0.1951	0.29142	0.29457	0.19989	0.24594	0.32581	0.21301	0.2539	0.27588	0.19709	0.1994	0.23684	0.22716	0.24203	0.26535	0.2281	0.29459	0.28969	0.19992	0.2577	0.20527	0.27904	0.20368	0.29558	0.22595	0.22159	0.28762	0.27087	0.25363	0.276	0.23598	0.24517	0.24404	0.24362
1216	0.23239	0.25969	0.18354	0.28534	0.29912	0.1957	0.24082	0.31335	0.20956	0.24145	0.26789	0.20362	0.18877	0.22769	0.22581	0.2315	0.2726	0.23783	0.27843	0.27377	0.19307	0.24443	0.21119	0.26747	0.20258	0.28836	0.21275	0.20912	0.27963	0.26186	0.25238	0.25918	0.22784	0.23809	0.2303	0.23352
1216.9	0.23711	0.25641	0.18786	0.27663	0.299	0.20458	0.23145	0.31975	0.21199	0.24448	0.28218	0.21348	0.19567	0.22423	0.23391	0.22007	0.25802	0.24204	0.28431	0.27158	0.18648	0.24709	0.21171	0.25983	0.21635	0.29465	0.21848	0.20234	0.27028	0.26775	0.263	0.2619	0.21533	0.24246	0.23702	0.23202
1217.8	0.22958	0.26325	0.18262	0.2768	0.30114	0.21967	0.23809	0.31276	0.22253	0.25176	0.28264	0.21198	0.19597	0.22537	0.2135	0.22243	0.24804	0.23779	0.29429	0.26724	0.19274	0.24629	0.21434	0.25564	0.21517	0.29968	0.20558	0.20782	0.25797	0.26208	0.27343	0.26538	0.20659	0.23456	0.23603	0.22825
1218.7	0.22478	0.26221	0.1897	0.26898	0.30134	0.21135	0.22174	0.30808	0.23032	0.24864	0.27862	0.21331	0.18711	0.21007	0.21141	0.2275	0.23096	0.22981	0.2873	0.25594	0.19156	0.2461	0.21579	0.26655	0.20622	0.29601	0.20984	0.20712	0.24942	0.24341	0.25859	0.24516	0.21633	0.23542	0.23424	0.23367
1219.6	0.23493	0.25233	0.18045	0.27211	0.30565	0.20501	0.21583	0.30763	0.22374	0.24826	0.27867	0.21479	0.19646	0.19089	0.20134	0.23427	0.23587	0.22645	0.27819	0.25292	0.19912	0.24088	0.22354	0.27589	0.19868	0.28729	0.20894	0.21548	0.26108	0.23594	0.24671	0.24126	0.22337	0.23268	0.24144	0.24148
1220.5	0.23218	0.2468	0.18058	0.27787	0.30243	0.20888	0.21858	0.29843	0.21351	0.24046	0.27504	0.19604	0.20558	0.18552	0.19447	0.23529	0.22629	0.21643	0.28313	0.24998	0.1914	0.23934	0.19873	0.26697	0.20478	0.27758	0.20426	0.22466	0.25687	0.24926	0.26085	0.23099	0.22917	0.23186	0.24067	0.22894
1221.4	0.23005	0.23701	0.17414	0.27951	0.28719	0.19761	0.21908	0.30124	0.20184	0.22283	0.25663	0.18827	0.1988	0.16387	0.18005	0.2375	0.20888	0.18989	0.2778	0.25862	0.19447	0.2245	0.18678	0.27793	0.20653	0.27144	0.199	0.22393	0.25156	0.24366	0.25164	0.23173	0.23272	0.21596	0.23074	0.22226
1222.3	0.22968	0.22938	0.18344	0.27992	0.27807	0.18258	0.21189	0.30334	0.2046	0.21371	0.25171	0.18983	0.18433	0.14904	0.18681	0.23036	0.20515	0.18278	0.27272	0.2657	0.19203	0.2347	0.18003	0.27675	0.19684	0.26341	0.2097	0.22185	0.2473	0.23449	0.24943	0.22074	0.23289	0.20207	0.22986	0.21817
1223.2	0.22744	0.22623	0.17715	0.28948	0.2736	0.18625	0.229	0.30864	0.21461	0.20977	0.24736	0.19119	0.18887	0.15314	0.18672	0.22939	0.20856	0.18278	0.29075	0.27034	0.1826	0.23924	0.16508	0.2714	0.19169	0.26256	0.20807	0.2144	0.24499	0.22686	0.25179	0.22093	0.22298	0.20266	0.21542	0.21338
1224.1	0.22423	0.22584	0.18946	0.28973	0.25852	0.18331	0.23215	0.31282	0.21697	0.20502	0.25189	0.19833	0.17397	0.15108	0.19971	0.22249	0.19578	0.17657	0.29295	0.27118	0.16271	0.24551	0.16189	0.26507	0.18633	0.25081	0.20609	0.20563	0.23846	0.22755	0.26018	0.20974	0.21579	0.20578	0.2028	0.2148
1225	0.2212	0.2245	0.1943	0.29426	0.25937	0.16506	0.23471	0.32201	0.22009	0.20419	0.25658	0.2017	0.16902	0.16058	0.20033	0.22847	0.20529	0.16422	0.29832	0.27414	0.16363	0.2436	0.17345	0.27472	0.18218	0.26011	0.21873	0.1994	0.25116	0.20863	0.25563	0.20972	0.21862	0.20212	0.20926	0.22309
1225.9	0.21296	0.23072	0.20038	0.29505	0.2733	0.15462	0.23847	0.30823	0.21845	0.1945	0.26103	0.19318	0.16762	0.17652	0.18343	0.23242	0.21139	0.16368	0.30164	0.25763	0.14653	0.25036	0.17624	0.25464	0.1729	0.26528	0.21557	0.20126	0.25239	0.19429	0.25866	0.19534	0.21092	0.20559	0.22132	0.22692
1226.8	0.20995	0.24934	0.2034	0.29312	0.28627	0.16891	0.24868	0.30347	0.21295	0.20878	0.26243	0.2028	0.17734	0.2007	0.18358	0.22628	0.21849	0.17229	0.30007	0.25278	0.14073	0.24831	0.18663	0.25593	0.1769	0.26993	0.21749	0.18815	0.25535	0.20322	0.26168	0.20288	0.21055	0.21637	0.2276	0.23698
1227.7	0.21087	0.23902	0.21358	0.2952	0.29061	0.16566	0.23332	0.30746	0.19931	0.21055	0.26449	0.20622	0.17405	0.19772	0.17516	0.22661	0.21612	0.16971	0.28499	0.25798	0.13216	0.23821	0.19186	0.2544	0.18301	0.27873	0.21428	0.18903	0.25377	0.2139	0.25672	0.21178	0.21227	0.21081	0.2364	0.23813
1228.6	0.19843	0.2426	0.21018	0.2966	0.31178	0.17958	0.22756	0.30549	0.1968	0.21986	0.2632	0.20582	0.17841	0.19895	0.16761	0.23395	0.2185	0.19473	0.27796	0.25907	0.13814	0.23572	0.2006	0.25661	0.17653	0.28094	0.20244	0.20129	0.25217	0.22984	0.25075	0.2183	0.22419	0.2061	0.25558	0.24386
1229.4	0.19786	0.25512	0.21417	0.29706	0.30395	0.19347	0.2147	0.30199	0.19738	0.22539	0.25906	0.21302	0.171	0.1922	0.17066	0.23299	0.2223	0.20932	0.26314	0.25916	0.13722	0.23779	0.20096	0.26427	0.17434	0.28639	0.19632	0.20079	0.25688	0.24218	0.2407	0.23297	0.22721	0.21185	0.25335	0.24917
1230.3	0.19263	0.25233	0.22022	0.30646	0.30371	0.19342	0.2014	0.29463	0.2047	0.23111	0.25264	0.22746	0.16773	0.17025	0.19563	0.23864	0.22885	0.20979	0.25732	0.26881	0.15418	0.23914	0.21519	0.27254	0.17267	0.27616	0.19543	0.21277	0.261	0.24315	0.22611	0.23249	0.23168	0.22163	0.25353	0.25542
1231.2	0.19593	0.22051	0.21291	0.31901	0.29753	0.18149	0.18267	0.29457	0.20422	0.22025	0.25193	0.22101	0.17096	0.15054	0.19046	0.23275	0.22877	0.19199	0.25275	0.26412	0.15864	0.24047	0.21327	0.27306	0.1766	0.26634	0.18388	0.21759	0.25376	0.23596	0.20477	0.23327	0.24011	0.21849	0.24901	0.25497
1232.1	0.19742	0.21973	0.20478	0.3184	0.29773	0.17805	0.18565	0.27872	0.21493	0.21997	0.24275	0.21069	0.17668	0.1481	0.19384	0.2273	0.22017	0.18719	0.25557	0.26091	0.17502	0.24711	0.22414	0.27064	0.17674	0.25685	0.18568	0.22392	0.25651	0.23072	0.2155	0.23155	0.24123	0.21048	0.24064	0.24691
1233	0.20065	0.2243	0.19635	0.32449	0.29576	0.18129	0.18788	0.27393	0.22841	0.21004	0.23065	0.20477	0.17496	0.16626	0.2013	0.21326	0.22352	0.17996	0.26203	0.26957	0.17095	0.24772	0.21244	0.26494	0.18305	0.26956	0.20193	0.21235	0.25058	0.2216	0.21968	0.23169	0.24254	0.21382	0.23231	0.23026
1233.9	0.20875	0.20426	0.19832	0.32527	0.30756	0.18407	0.18762	0.28267	0.23257	0.20476	0.22841	0.20402	0.19359	0.16335	0.21507	0.22132	0.22071	0.16609	0.26524	0.27664	0.1714	0.24378	0.20999	0.26077	0.19125	0.2497	0.21514	0.22145	0.24534	0.21534	0.22461	0.22369	0.24411	0.19642	0.22774	0.24072
1234.8	0.21252	0.20604	0.18783	0.32608	0.32022	0.19147	0.20937	0.29307	0.22406	0.212	0.23211	0.19408	0.19636	0.18252	0.20974	0.21892	0.23754	0.17184	0.27095	0.27455	0.15697	0.24172	0.20099	0.27172	0.19255	0.25594	0.224	0.22061	0.25878	0.22255	0.23707	0.23595	0.23173	0.18277	0.2327	0.23082
1235.7	0.20293	0.20651	0.1918	0.3187	0.31204	0.18934	0.21718	0.29238	0.22824	0.21696	0.24256	0.19259	0.1863	0.18382	0.21643	0.22027	0.23841	0.18438	0.28125	0.2829	0.15317	0.23143	0.20009	0.26752	0.19036	0.24962	0.22888	0.2141	0.26126	0.22659	0.25021	0.23689	0.22791	0.19205	0.2342	0.2256
1236.6	0.19836	0.21884	0.19969	0.31319	0.31677	0.1948	0.21823	0.30521	0.22415	0.21185	0.2515	0.20234	0.18588	0.19505	0.22439	0.21003	0.25117	0.17331	0.27463	0.28034	0.15122	0.22931	0.19016	0.27004	0.19659	0.24602	0.21853	0.19357	0.25579	0.22653	0.25795	0.23124	0.23668	0.1917	0.24905	0.23691
1237.5	0.20159	0.21417	0.20901	0.30752	0.30917	0.17597	0.21424	0.3029	0.20718	0.22754	0.2622	0.20126	0.20161	0.19775	0.21841	0.21377	0.25349	0.15998	0.27249	0.26624	0.15608	0.22947	0.20101	0.26867	0.19803	0.24047	0.20989	0.19323	0.25891	0.2304	0.26391	0.24308	0.22697	0.19581	0.25973	0.25068
1238.4	0.20791	0.22814	0.20968	0.29718	0.29852	0.1698	0.2007	0.28596	0.20912	0.23472	0.26575	0.20409	0.19393	0.21449	0.20104	0.20575	0.26087	0.16685	0.26739	0.25599	0.16385	0.25283	0.19873	0.27092	0.19456	0.25837	0.19833	0.18549	0.25888	0.23135	0.24639	0.24417	0.22073	0.22552	0.26022	0.23439
1239.3	0.20914	0.2326	0.21976	0.29136	0.27665	0.17895	0.18471	0.2866	0.227	0.23654	0.27153	0.19937	0.19536	0.21926	0.20473	0.20764	0.2463	0.16564	0.26839	0.25599	0.16671	0.25016	0.1917	0.26004	0.18653	0.25671	0.20394	0.18528	0.25073	0.23364	0.24141	0.2366	0.23975	0.22598	0.25472	0.23935
1240.2	0.22168	0.22929	0.21506	0.27741	0.27917	0.19296	0.18873	0.28017	0.23108	0.24135	0.25807	0.20078	0.20325	0.20783	0.19301	0.20666	0.2526	0.16426	0.26065	0.25802	0.17166	0.2554	0.18295	0.25395	0.18996	0.25779	0.19964	0.18837	0.25152	0.2406	0.2352	0.22924	0.23661	0.21484	0.25083	0.24196
1241.1	0.22197	0.21351	0.21292	0.2767	0.27681	0.19979	0.19918	0.28455	0.22535	0.24339	0.26736	0.19999	0.20116	0.20293	0.1858	0.21429	0.23798	0.1888	0.26315	0.26677	0.16802	0.2528	0.18832	0.26697	0.17552	0.26081	0.20236	0.20574	0.26154	0.23727	0.22475	0.23592	0.22165	0.22213	0.24005	0.23223
1242	0.22417	0.21207	0.19564	0.27151	0.27757	0.19848	0.20987	0.27971	0.2427	0.23061	0.25825	0.20029	0.2013	0.19665	0.18045	0.21407	0.23928	0.18143	0.26669	0.27279	0.16734	0.2461	0.17224	0.26661	0.17209	0.25447	0.19688	0.20313	0.27154	0.22722	0.22651	0.21607	0.21577	0.21511	0.22774	0.22257
1242.9	0.21384	0.20569	0.18758	0.26348	0.27308	0.19098	0.23653	0.27806	0.23495	0.21892	0.2574	0.19252	0.19772	0.18865	0.18255	0.19978	0.22069	0.18177	0.28566	0.28534	0.15639	0.22137	0.16921	0.26142	0.16565	0.25828	0.19501	0.19022	0.25718	0.2297	0.24737	0.21651	0.2151	0.20586	0.23167	0.22673
1243.8	0.21348	0.20074	0.17757	0.25638	0.26739	0.18323	0.24009	0.26825	0.22474	0.21508	0.24699	0.19096	0.18603	0.18458	0.18126	0.18176	0.21958	0.18827	0.26828	0.28798	0.17412	0.21559	0.16972	0.27075	0.16238	0.25568	0.18882	0.17514	0.24678	0.23141	0.24652	0.21541	0.20254	0.20284	0.23109	0.22926
1244.6	0.20168	0.2201	0.18695	0.26439	0.26011	0.16526	0.23212	0.26746	0.22457	0.20534	0.24434	0.18616	0.18073	0.20233	0.19653	0.18612	0.21079	0.18015	0.25295	0.2876	0.18554	0.21699	0.18371	0.28177	0.16226	0.26143	0.19592	0.18027	0.24376	0.23173	0.24367	0.22272	0.20988	0.2208	0.23869	0.2327
1245.6	0.20246	0.22538	0.17275	0.26021	0.24532	0.16045	0.21783	0.25957	0.22373	0.20542	0.22818	0.18596	0.18199	0.20329	0.18072	0.17997	0.21261	0.17105	0.2586	0.28432	0.18667	0.20996	0.17199	0.26442	0.16346	0.26208	0.19166	0.17994	0.22816	0.24268	0.23423	0.20601	0.2113	0.21604	0.22492	0.24199
1246.4	0.19112	0.23075	0.19214	0.25743	0.23762	0.16354	0.21128	0.26838	0.21029	0.20444	0.22892	0.17885	0.16145	0.19392	0.18327	0.16778	0.19681	0.18197	0.23987	0.28251	0.193	0.21783	0.18072	0.26216	0.15203	0.26428	0.19735	0.17983	0.20802	0.23644	0.22709	0.21116	0.22738	0.22216	0.22881	0.24304
1247.3	0.17737	0.22679	0.19626	0.27049	0.23032	0.17314	0.18894	0.27307	0.21576	0.21417	0.22097	0.17842	0.14945	0.19514	0.17445	0.18336	0.20285	0.18904	0.22772	0.2779	0.20588	0.21937	0.1846	0.26181	0.13976	0.24535	0.18138	0.19796	0.20993	0.23407	0.20241	0.20953	0.22671	0.21093	0.23708	0.24425
1248.2	0.16891	0.22146	0.19888	0.26661	0.23428	0.18367	0.17421	0.26449	0.20106	0.21725	0.22389	0.18021	0.15727	0.19854	0.17158	0.18977	0.19642	0.19192	0.22928	0.26786	0.19356	0.22613	0.1882	0.25785	0.13289	0.24587	0.17629	0.19876	0.21814	0.23228	0.18425	0.19841	0.22222	0.22221	0.22815	0.24151
1249.1	0.17574	0.21811	0.18996	0.25885	0.23741	0.188	0.16727	0.27298	0.19219	0.21275	0.22697	0.17448	0.15174	0.19965	0.16268	0.19127	0.18827	0.19808	0.22422	0.26538	0.18699	0.22252	0.17002	0.24018	0.12446	0.25497	0.16254	0.20401	0.2125	0.21681	0.18879	0.1872	0.21657	0.20452	0.22553	0.23145
1250	0.17331	0.21654	0.19959	0.25746	0.23749	0.1872	0.15663	0.27234	0.1958	0.20984	0.23967	0.17016	0.14383	0.19749	0.17578	0.19672	0.18901	0.20777	0.21129	0.26272	0.1839	0.22538	0.16492	0.24807	0.12627	0.23964	0.16616	0.20727	0.21653	0.2151	0.1811	0.19876	0.21478	0.20552	0.22843	0.22789
1250.9	0.17608	0.21216	0.19391	0.24649	0.22913	0.18151	0.14461	0.27088	0.20032	0.2096	0.24036	0.16044	0.15161	0.18618	0.17107	0.18544	0.18461	0.21513	0.22204	0.26163	0.18114	0.21906	0.15672	0.23727	0.13744	0.24041	0.15957	0.19331	0.21513	0.21984	0.17254	0.19863	0.20837	0.20365	0.21779	0.22047
1251.8	0.18376	0.21071	0.19331	0.23899	0.23176	0.17849	0.153	0.26181	0.19321	0.20676	0.24069	0.16422	0.15469	0.17569	0.17684	0.16483	0.1724	0.21335	0.21228	0.24437	0.17355	0.21203	0.15599	0.22426	0.14213	0.23717	0.16728	0.17033	0.20246	0.21766	0.18217	0.17914	0.20557	0.20181	0.20741	0.21386
1252.7	0.18777	0.20291	0.19457	0.2325	0.22181	0.16681	0.15865	0.26124	0.19462	0.19095	0.23945	0.16482	0.15225	0.15489	0.17293	0.16185	0.1608	0.2054	0.20405	0.23935	0.16566	0.20989	0.15157	0.21536	0.13489	0.21873	0.1665	0.16596	0.18808	0.20782	0.1914	0.1801	0.20741	0.19067	0.20571	0.22067
1253.6	0.18962	0.19328	0.19809	0.24318	0.21237	0.16633	0.15853	0.24441	0.18675	0.17904	0.24326	0.16086	0.15584	0.14774	0.16955	0.15499	0.15202	0.20518	0.21298	0.23821	0.16488	0.20604	0.15715	0.22492	0.13578	0.21564	0.17024	0.15172	0.18799	0.20828	0.17722	0.18119	0.20308	0.18761	0.20923	0.2164
1254.5	0.18737	0.19273	0.19651	0.23572	0.21484	0.15735	0.15088	0.2365	0.17094	0.17179	0.22077	0.1527	0.15414	0.1385	0.16921	0.14365	0.13644	0.18399	0.20826	0.22792	0.16388	0.20246	0.15435	0.20585	0.12888	0.21813	0.16147	0.13135	0.17578	0.20142	0.18364	0.18603	0.19623	0.16964	0.20013	0.20942
1255.4	0.19133	0.19037	0.19441	0.24048	0.20576	0.1451	0.14203	0.23294	0.15236	0.15773	0.21085	0.15959	0.15166	0.13508	0.16495	0.16442	0.13524	0.15873	0.19123	0.22474	0.15702	0.19941	0.1659	0.21615	0.12146	0.21295	0.15521	0.12495	0.16712	0.20225	0.17647	0.16535	0.18025	0.16769	0.21019	0.22172
1256.3	0.19416	0.19071	0.18807	0.22916	0.19502	0.13659	0.11996	0.22923	0.13671	0.1367	0.21266	0.14651	0.14281	0.1339	0.15006	0.17006	0.13139	0.14874	0.18697	0.21831	0.13933	0.20064	0.16207	0.22383	0.11553	0.21504	0.14982	0.12054	0.17258	0.18508	0.16892	0.15441	0.16339	0.15522	0.20979	0.21555
1257.2	0.20402	0.19447	0.17839	0.22852	0.19083	0.12382	0.10821	0.23078	0.12665	0.14751	0.20652	0.14484	0.13519	0.13648	0.14262	0.16362	0.13454	0.13668	0.18853	0.22225	0.14038	0.20118	0.15798	0.21991	0.1181	0.22935	0.14177	0.12108	0.15887	0.17576	0.16471	0.14469	0.15591	0.15802	0.21024	0.20677
1258	0.20867	0.19174	0.16808	0.21453	0.19361	0.12238	0.10333	0.2368	0.1198	0.14363	0.19632	0.15735	0.12832	0.12406	0.13341	0.15766	0.13543	0.13754	0.18691	0.21078	0.12314	0.19503	0.14663	0.21893	0.10541	0.21725	0.12588	0.11611	0.14544	0.17525	0.1756	0.13739	0.15244	0.15139	0.20016	0.21215
1258.9	0.21086	0.1856	0.16475	0.20362	0.17643	0.10795	0.11229	0.22506	0.1193	0.14257	0.18395	0.14675	0.11642	0.12543	0.11957	0.15441	0.13748	0.13466	0.19246	0.20811	0.11707	0.18907	0.14502	0.21761	0.097334	0.22661	0.13414	0.11748	0.13977	0.1572	0.16623	0.12192	0.15944	0.15922	0.20538	0.20728
1259.8	0.21284	0.18554	0.1589	0.19943	0.17799	0.12296	0.11041	0.21818	0.11102	0.14286	0.16659	0.14362	0.11559	0.13398	0.1267	0.15082	0.12504	0.15101	0.19795	0.19632	0.11319	0.1851	0.12283	0.22458	0.097561	0.22511	0.13856	0.11503	0.14371	0.14281	0.17292	0.13255	0.1695	0.14407	0.1839	0.19209
1260.7	0.23107	0.18371	0.15881	0.19735	0.19503	0.12938	0.1255	0.21981	0.11558	0.1465	0.16122	0.13754	0.13254	0.13038	0.13091	0.1389	0.13805	0.14934	0.19653	0.21127	0.12531	0.18503	0.11747	0.22691	0.10251	0.22442	0.14163	0.12031	0.14432	0.15419	0.17143	0.14587	0.19134	0.15575	0.17929	0.18707
1261.6	0.2289	0.177	0.14214	0.20532	0.20145	0.13166	0.11961	0.20495	0.12471	0.14132	0.15997	0.13091	0.12386	0.1233	0.1185	0.14154	0.13792	0.15336	0.19227	0.2131	0.12703	0.18433	0.11502	0.22564	0.10212	0.21616	0.13249	0.11481	0.1509	0.15024	0.16372	0.147	0.20286	0.14193	0.18019	0.19168
1262.5	0.22598	0.17124	0.14355	0.20475	0.19035	0.1243	0.11858	0.1953	0.12569	0.14011	0.15072	0.12269	0.12887	0.12116	0.11111	0.14711	0.13	0.14265	0.18492	0.20191	0.13607	0.1862	0.1044	0.21235	0.093377	0.21368	0.13834	0.11922	0.14392	0.15028	0.1492	0.13967	0.20365	0.13778	0.17217	0.17904
1263.4	0.2242	0.16195	0.13691	0.20803	0.19787	0.13727	0.11837	0.19767	0.11659	0.13375	0.16487	0.13172	0.13706	0.10669	0.10839	0.14037	0.12854	0.15308	0.1767	0.19566	0.13575	0.18564	0.10682	0.22324	0.098784	0.18502	0.12059	0.1051	0.14582	0.1455	0.14198	0.1426	0.18911	0.13545	0.17501	0.17069
1264.3	0.21264	0.15389	0.12363	0.20142	0.19517	0.12475	0.12628	0.20372	0.11944	0.13363	0.17026	0.13431	0.11346	0.10244	0.10062	0.13174	0.1246	0.1405	0.17009	0.19254	0.12734	0.19241	0.1063	0.20512	0.087543	0.17249	0.12076	0.1113	0.13342	0.14147	0.13262	0.14023	0.17529	0.14119	0.17848	0.17394
1265.2	0.20131	0.14664	0.11501	0.19054	0.18091	0.1211	0.119	0.19853	0.11534	0.12737	0.15965	0.1428	0.1046	0.09723	0.099226	0.13222	0.10583	0.13127	0.17116	0.18421	0.13221	0.18515	0.099263	0.19659	0.081773	0.17259	0.11481	0.095495	0.13076	0.13726	0.12974	0.12842	0.17138	0.12883	0.1669	0.16787
1266.1	0.20482	0.14632	0.12077	0.1802	0.16939	0.11835	0.1111	0.20856	0.11099	0.12222	0.15282	0.13628	0.11241	0.10022	0.098017	0.13488	0.095391	0.12715	0.16478	0.19288	0.12218	0.17332	0.091319	0.19829	0.087954	0.1669	0.11351	0.095761	0.12443	0.13781	0.1265	0.12971	0.17324	0.12638	0.17324	0.15311
1266.9	0.19777	0.14157	0.11544	0.18084	0.17513	0.11819	0.11513	0.21563	0.093984	0.13053	0.15072	0.12383	0.10167	0.087217	0.10209	0.13206	0.098332	0.12113	0.1743	0.19526	0.092855	0.17881	0.10383	0.19778	0.10163	0.15861	0.11511	0.083528	0.13475	0.13555	0.13766	0.13138	0.15731	0.13205	0.17201	0.15562
1267.8	0.1926	0.15079	0.11853	0.18896	0.17256	0.11387	0.12003	0.2084	0.10352	0.13736	0.13995	0.12119	0.091579	0.087406	0.11256	0.13701	0.099812	0.099982	0.18458	0.19109	0.098479	0.18246	0.10268	0.18788	0.096468	0.16801	0.12611	0.098303	0.12914	0.13847	0.15987	0.12643	0.16477	0.14137	0.17811	0.16798
1268.7	0.20229	0.14662	0.12786	0.19204	0.18568	0.09974	0.11052	0.19944	0.090195	0.13048	0.15523	0.12378	0.10585	0.082428	0.10692	0.12948	0.11004	0.082873	0.19452	0.2048	0.09238	0.16868	0.098007	0.18416	0.10675	0.18029	0.1141	0.10221	0.13956	0.13742	0.16207	0.13855	0.1586	0.14293	0.18581	0.16676
1269.6	0.18786	0.1602	0.12708	0.20622	0.19303	0.08617	0.10737	0.19984	0.08068	0.13927	0.1546	0.12313	0.10117	0.092214	0.11051	0.13249	0.11878	0.074642	0.20043	0.20491	0.081087	0.17573	0.087738	0.18291	0.10186	0.18727	0.12046	0.12004	0.13789	0.12263	0.16433	0.14198	0.14395	0.15141	0.19133	0.16724
1270.5	0.1792	0.1708	0.13305	0.20326	0.19413	0.071995	0.11432	0.18552	0.077767	0.14017	0.16259	0.13282	0.09887	0.10264	0.11092	0.12467	0.1274	0.075994	0.21525	0.18106	0.098402	0.18851	0.091072	0.17979	0.10826	0.19342	0.12667	0.12106	0.14535	0.12751	0.1739	0.13283	0.14047	0.16434	0.18917	0.15482
1271.4	0.1686	0.18502	0.13426	0.19533	0.19144	0.071561	0.099698	0.17497	0.095585	0.13907	0.169	0.13612	0.094314	0.1193	0.11398	0.11608	0.1297	0.075024	0.20179	0.18784	0.11626	0.18416	0.09595	0.18159	0.10248	0.20003	0.13065	0.12504	0.14795	0.12412	0.16163	0.14425	0.14909	0.16996	0.18569	0.15327
1272.3	0.16028	0.18304	0.1297	0.19196	0.1845	0.063485	0.088047	0.17392	0.095992	0.12592	0.17922	0.12666	0.095309	0.12541	0.10732	0.1146	0.12582	0.079719	0.20332	0.18705	0.11732	0.18398	0.10126	0.17627	0.10348	0.20799	0.12199	0.12329	0.1563	0.13627	0.14714	0.14823	0.14899	0.15803	0.17985	0.13958
1273.2	0.13538	0.19054	0.11991	0.18549	0.18284	0.075798	0.088447	0.16908	0.11549	0.13354	0.1795	0.10962	0.085551	0.12306	0.11575	0.12188	0.12786	0.095984	0.20097	0.18057	0.12352	0.20142	0.11493	0.16634	0.097524	0.20751	0.12568	0.11653	0.15447	0.14723	0.14416	0.13838	0.15824	0.15713	0.17093	0.12475
1274.1	0.13263	0.1776	0.12725	0.18811	0.16486	0.08111	0.088552	0.15963	0.12047	0.12986	0.18991	0.1074	0.083685	0.10538	0.11554	0.12162	0.126	0.10194	0.19373	0.17957	0.12854	0.20661	0.13635	0.17666	0.10265	0.18407	0.13106	0.10808	0.14686	0.15068	0.1432	0.14294	0.16478	0.16495	0.16328	0.11648
1274.9	0.12831	0.17262	0.12147	0.1894	0.16696	0.091047	0.088963	0.17262	0.12242	0.12047	0.18504	0.096967	0.082495	0.090789	0.11987	0.13133	0.12713	0.09769	0.20055	0.17251	0.11937	0.19251	0.14532	0.17471	0.094448	0.18257	0.13033	0.10329	0.14075	0.14253	0.14594	0.15628	0.16038	0.15574	0.15856	0.12282
1275.8	0.12656	0.15942	0.11569	0.19308	0.17031	0.098125	0.092675	0.17703	0.12771	0.11592	0.18177	0.1001	0.096221	0.077233	0.11278	0.13529	0.12998	0.11416	0.19695	0.16438	0.11479	0.19078	0.14641	0.17821	0.10231	0.16691	0.13454	0.098875	0.14048	0.14804	0.14213	0.14437	0.16261	0.14131	0.15642	0.11868
1276.7	0.12683	0.15056	0.10415	0.19088	0.1735	0.091695	0.079518	0.18751	0.12408	0.12843	0.17408	0.1051	0.10351	0.078834	0.10954	0.1363	0.14796	0.12035	0.18616	0.16392	0.11308	0.18927	0.14245	0.19276	0.11087	0.15507	0.12907	0.098116	0.14157	0.12779	0.13521	0.13232	0.15887	0.14583	0.14479	0.119
1277.6	0.13216	0.14441	0.11422	0.19765	0.16736	0.09492	0.073979	0.19153	0.11717	0.12165	0.16417	0.10508	0.10738	0.07542	0.11203	0.14012	0.14802	0.12354	0.19161	0.16794	0.12296	0.17105	0.12983	0.20343	0.11096	0.14977	0.14265	0.098992	0.13504	0.12429	0.1375	0.13449	0.15797	0.13703	0.13255	0.12689
1278.5	0.11966	0.13409	0.094132	0.19175	0.16831	0.093117	0.074646	0.19179	0.11722	0.11211	0.15958	0.096266	0.11042	0.075186	0.1091	0.14084	0.15154	0.12717	0.20139	0.1565	0.10948	0.15302	0.12537	0.19565	0.10716	0.15905	0.1367	0.10214	0.13927	0.13046	0.14995	0.14267	0.14825	0.11584	0.13889	0.12335
1279.4	0.1077	0.12139	0.095131	0.19343	0.15624	0.097574	0.064948	0.18963	0.12542	0.12329	0.1577	0.10014	0.10708	0.079855	0.11239	0.12817	0.14992	0.1357	0.18097	0.1692	0.10744	0.16235	0.12013	0.19379	0.11669	0.15965	0.14522	0.11414	0.13559	0.14053	0.13548	0.14441	0.14665	0.1142	0.12527	0.11589
1280.3	0.10741	0.12225	0.085594	0.19253	0.15097	0.085657	0.061966	0.18583	0.11336	0.11514	0.1582	0.095406	0.096637	0.086103	0.11258	0.13138	0.14808	0.13095	0.18754	0.16449	0.10504	0.15932	0.10703	0.19805	0.1096	0.16236	0.14413	0.11935	0.13742	0.12749	0.13611	0.14383	0.14284	0.12791	0.13318	0.11092
1281.2	0.10087	0.11564	0.0895	0.18541	0.15153	0.1032	0.057431	0.16928	0.11011	0.09818	0.16078	0.089367	0.092497	0.079199	0.10704	0.13651	0.13362	0.13429	0.1781	0.17576	0.09839	0.1635	0.099674	0.19186	0.096337	0.16755	0.16155	0.12493	0.12147	0.1345	0.11954	0.15269	0.14397	0.12165	0.1308	0.096538
1282	0.092679	0.11756	0.075448	0.17355	0.15055	0.10002	0.055298	0.15833	0.10924	0.089223	0.14911	0.090708	0.085046	0.089902	0.086404	0.1295	0.13259	0.13074	0.17578	0.15977	0.092471	0.17381	0.091343	0.20147	0.096841	0.17265	0.15013	0.12212	0.13042	0.13342	0.11137	0.13496	0.13995	0.123	0.13073	0.10034
1282.9	0.096576	0.1329	0.088771	0.16893	0.15797	0.099356	0.053258	0.15937	0.10664	0.094685	0.15129	0.096466	0.071913	0.11065	0.088376	0.14019	0.13234	0.12904	0.17102	0.1764	0.094696	0.17529	0.081905	0.20198	0.10215	0.18453	0.14932	0.12487	0.12853	0.13623	0.095247	0.12572	0.13295	0.12012	0.13054	0.11573
1283.8	0.10291	0.12105	0.092084	0.17634	0.17011	0.094223	0.053173	0.14998	0.10314	0.090636	0.15297	0.10769	0.078994	0.11063	0.083561	0.15214	0.12763	0.12211	0.18286	0.17335	0.09567	0.17074	0.063075	0.20986	0.093305	0.18221	0.15139	0.12895	0.13575	0.13384	0.10686	0.11747	0.1315	0.12369	0.13937	0.12594
1284.7	0.09562	0.10939	0.11151	0.18493	0.17409	0.099273	0.050665	0.14207	0.11402	0.096728	0.15426	0.11332	0.07546	0.11853	0.089233	0.14745	0.13598	0.11675	0.18772	0.17369	0.096905	0.17679	0.0625	0.19156	0.08964	0.1995	0.15128	0.13359	0.13277	0.14038	0.11558	0.11485	0.14142	0.12269	0.13365	0.13415
1285.6	0.089973	0.11397	0.11348	0.18935	0.17033	0.090286	0.047982	0.13927	0.10956	0.10215	0.16026	0.11477	0.072043	0.11435	0.08842	0.13582	0.13888	0.10802	0.19367	0.15978	0.094206	0.16646	0.063505	0.17345	0.096797	0.20658	0.14253	0.12795	0.13825	0.1314	0.13487	0.1007	0.1353	0.11593	0.13973	0.14575
1286.5	0.087303	0.11823	0.11022	0.19259	0.15913	0.096654	0.052465	0.15351	0.11458	0.11664	0.17972	0.12361	0.07911	0.11906	0.083043	0.14481	0.1199	0.10686	0.18552	0.16907	0.099933	0.16576	0.073952	0.17224	0.10572	0.20416	0.13971	0.12964	0.1187	0.13236	0.14774	0.10844	0.13803	0.12357	0.15451	0.14374
1287.4	0.066342	0.11081	0.10679	0.18914	0.15892	0.10478	0.05036	0.16046	0.1115	0.10798	0.16472	0.12179	0.078852	0.10663	0.081297	0.1434	0.099802	0.10932	0.17849	0.15113	0.1138	0.16824	0.065733	0.1659	0.092596	0.20431	0.14789	0.12613	0.11937	0.1221	0.15121	0.10361	0.14966	0.14073	0.14453	0.13193
1288.3	0.052668	0.11579	0.091749	0.17131	0.16229	0.10481	0.0648	0.16053	0.11474	0.10039	0.16031	0.11467	0.06519	0.10394	0.078305	0.12894	0.099977	0.11801	0.18417	0.14356	0.1068	0.16395	0.065086	0.15442	0.092022	0.19549	0.14502	0.11795	0.11789	0.1152	0.15055	0.10894	0.1455	0.13229	0.13674	0.12786
1289.1	0.050026	0.1291	0.082397	0.15061	0.1479	0.095123	0.067856	0.16709	0.10731	0.085594	0.15254	0.10818	0.065051	0.10186	0.075655	0.12946	0.091478	0.11448	0.17594	0.15602	0.10798	0.1518	0.059434	0.16119	0.091889	0.1979	0.13592	0.10186	0.11343	0.10524	0.15241	0.12431	0.1336	0.11753	0.12886	0.11299
1290	0.052875	0.13076	0.082349	0.15153	0.15125	0.10115	0.091595	0.18204	0.10746	0.090989	0.14026	0.11695	0.065585	0.11185	0.081601	0.13734	0.091316	0.10574	0.17768	0.16885	0.11606	0.15757	0.050939	0.1743	0.08783	0.19504	0.14913	0.090271	0.11301	0.11891	0.14706	0.14208	0.13772	0.12822	0.11939	0.11252
1290.9	0.053723	0.11246	0.087713	0.16084	0.15443	0.10568	0.098556	0.17404	0.11554	0.078725	0.13197	0.11625	0.07036	0.087519	0.091545	0.13036	0.10357	0.097352	0.19111	0.158	0.11237	0.14848	0.049626	0.1782	0.081666	0.1878	0.14772	0.099864	0.1189	0.109	0.14541	0.13986	0.14573	0.12194	0.11496	0.11074
1291.8	0.063961	0.10654	0.092889	0.16989	0.15337	0.096472	0.10016	0.17206	0.12892	0.091368	0.13725	0.10892	0.077258	0.083639	0.086199	0.12804	0.11906	0.10154	0.20505	0.17025	0.11763	0.14678	0.056739	0.18768	0.09766	0.17623	0.14247	0.11426	0.12405	0.11643	0.14934	0.14622	0.14862	0.11705	0.12291	0.11619
1292.7	0.071147	0.11268	0.10251	0.17306	0.14914	0.10293	0.096308	0.17825	0.12139	0.091801	0.13461	0.10411	0.094083	0.088685	0.08881	0.12419	0.12399	0.098329	0.20234	0.1735	0.12785	0.14261	0.059044	0.1939	0.09605	0.18464	0.13693	0.10287	0.1352	0.11928	0.1554	0.14313	0.14403	0.13021	0.12142	0.11212
1293.6	0.071227	0.11863	0.093957	0.18354	0.15028	0.11395	0.1076	0.18071	0.1143	0.10346	0.13726	0.098789	0.094691	0.094583	0.094048	0.12367	0.1201	0.10213	0.20517	0.15888	0.13017	0.14307	0.060963	0.18849	0.097714	0.18017	0.13933	0.11451	0.13179	0.13116	0.15911	0.12612	0.14604	0.13211	0.13694	0.11611
1294.4	0.073207	0.11917	0.097078	0.19018	0.15436	0.12198	0.099503	0.18797	0.12456	0.093359	0.13737	0.091991	0.10224	0.088449	0.10456	0.13418	0.13209	0.11609	0.20479	0.16639	0.12826	0.13967	0.058925	0.19713	0.098488	0.18611	0.13278	0.13351	0.15302	0.13131	0.17233	0.12571	0.15071	0.12825	0.14413	0.12392
1295.3	0.074827	0.12673	0.10136	0.19398	0.16539	0.10618	0.086348	0.19074	0.13087	0.098322	0.14395	0.092456	0.10049	0.11162	0.12322	0.13375	0.14579	0.1222	0.18769	0.17705	0.13267	0.14921	0.059122	0.19929	0.092503	0.19086	0.14408	0.12305	0.16184	0.1343	0.1693	0.11736	0.16387	0.13909	0.15096	0.12214
1296.2	0.084453	0.12045	0.099802	0.18743	0.1633	0.1054	0.076254	0.18584	0.13309	0.096641	0.14468	0.090401	0.10117	0.11826	0.12384	0.13273	0.1571	0.10857	0.17936	0.17622	0.12243	0.15418	0.053363	0.19442	0.094244	0.19103	0.13359	0.10334	0.15662	0.1318	0.16684	0.11741	0.15806	0.14573	0.12881	0.12494
1297.1	0.069912	0.116	0.10167	0.18644	0.17174	0.097759	0.064159	0.1966	0.13793	0.10584	0.14783	0.088384	0.084236	0.11459	0.11789	0.14239	0.1494	0.088922	0.17318	0.17884	0.1179	0.16567	0.050269	0.19308	0.093768	0.18754	0.12801	0.10995	0.14521	0.12358	0.15559	0.12268	0.16741	0.1432	0.13547	0.12794
1298	0.074202	0.12078	0.11229	0.18969	0.1833	0.093156	0.060759	0.18549	0.1432	0.10637	0.15292	0.083004	0.096546	0.11383	0.12861	0.14388	0.15971	0.090056	0.17379	0.19122	0.13054	0.16235	0.060777	0.19282	0.097752	0.19094	0.1319	0.11285	0.16294	0.11971	0.15695	0.11788	0.17396	0.15752	0.14136	0.12596
1298.9	0.080288	0.12496	0.11822	0.18457	0.18182	0.079409	0.052179	0.17492	0.14015	0.12337	0.14621	0.08634	0.097432	0.12257	0.11785	0.12595	0.13884	0.092142	0.18159	0.183	0.13533	0.16829	0.061562	0.17991	0.11085	0.18396	0.12492	0.11198	0.15577	0.12849	0.16056	0.10908	0.17021	0.17084	0.14396	0.12256
1299.8	0.085708	0.12147	0.13086	0.17445	0.18582	0.087719	0.063952	0.1759	0.12901	0.13455	0.14988	0.08158	0.10401	0.11069	0.10963	0.12691	0.13145	0.091571	0.19947	0.17951	0.12133	0.16658	0.066253	0.16514	0.12046	0.18699	0.12084	0.11628	0.16425	0.12815	0.16415	0.12403	0.15733	0.1713	0.147	0.11615
1300.6	0.083843	0.12898	0.12751	0.17854	0.19965	0.096145	0.072613	0.19163	0.11785	0.14485	0.15742	0.094332	0.10644	0.10314	0.11634	0.11988	0.13074	0.10872	0.20364	0.18095	0.13253	0.16986	0.093555	0.16708	0.11969	0.19127	0.14098	0.1169	0.17596	0.13782	0.17483	0.13493	0.16633	0.18374	0.17865	0.11576
1301.5	0.088238	0.13365	0.12277	0.17696	0.19202	0.10165	0.083853	0.17677	0.11912	0.14734	0.1711	0.097533	0.11386	0.11241	0.12276	0.12062	0.13204	0.13016	0.20784	0.18245	0.14087	0.17428	0.11486	0.17791	0.1134	0.19384	0.13971	0.11372	0.17757	0.15656	0.18656	0.12751	0.16667	0.1932	0.17868	0.11493
1302.4	0.095354	0.12377	0.1106	0.18274	0.19249	0.11153	0.076278	0.19548	0.13736	0.15088	0.1817	0.10181	0.11894	0.10801	0.11044	0.12843	0.12709	0.1333	0.21496	0.1866	0.14679	0.18432	0.12147	0.18675	0.12681	0.18689	0.1317	0.11308	0.16527	0.16258	0.1918	0.1415	0.17173	0.19241	0.16198	0.11305
1303.3	0.089053	0.12416	0.10237	0.18256	0.20411	0.11974	0.089565	0.20961	0.13089	0.15514	0.19385	0.10122	0.13258	0.11853	0.12244	0.13917	0.14337	0.13002	0.21911	0.19676	0.14883	0.19478	0.12652	0.1947	0.13826	0.2016	0.14092	0.11812	0.17181	0.16068	0.19675	0.16318	0.18072	0.20648	0.15596	0.10469
1304.2	0.10102	0.1347	0.098125	0.18721	0.19906	0.12201	0.089641	0.21194	0.14761	0.16245	0.18809	0.1045	0.135	0.13322	0.11902	0.14725	0.14453	0.14835	0.21566	0.20336	0.17226	0.2022	0.12328	0.19564	0.14428	0.21071	0.14666	0.12154	0.17236	0.17662	0.21176	0.16036	0.1861	0.21147	0.14985	0.10794
1305.1	0.11399	0.14437	0.099208	0.1913	0.19869	0.13738	0.086245	0.21096	0.16741	0.1591	0.18774	0.10812	0.14659	0.14308	0.12561	0.16489	0.1412	0.14514	0.21312	0.21832	0.18643	0.20529	0.10864	0.19887	0.15909	0.22086	0.13735	0.1433	0.1573	0.19195	0.20455	0.15648	0.1963	0.19885	0.14673	0.12117
1305.9	0.12593	0.14886	0.11244	0.20688	0.19685	0.14692	0.090495	0.21734	0.16162	0.15564	0.18366	0.11661	0.15386	0.13825	0.14713	0.16983	0.15057	0.15265	0.21928	0.22666	0.19108	0.19422	0.097754	0.19156	0.16553	0.22325	0.17201	0.16255	0.15885	0.19305	0.20441	0.16069	0.19626	0.19547	0.14312	0.12088
1306.8	0.12035	0.14728	0.12514	0.20587	0.19841	0.1472	0.10887	0.20551	0.15632	0.16279	0.18148	0.12091	0.14753	0.15335	0.15208	0.18243	0.15434	0.14676	0.23417	0.21658	0.19199	0.20389	0.093389	0.19915	0.15049	0.23553	0.18217	0.17003	0.15946	0.18806	0.21976	0.15846	0.19086	0.19584	0.15563	0.13374
1307.7	0.13342	0.15297	0.11799	0.21041	0.18835	0.14612	0.10782	0.20828	0.17717	0.14906	0.18495	0.11825	0.14629	0.14965	0.15201	0.18656	0.14927	0.1383	0.22969	0.21714	0.19858	0.19326	0.11786	0.19979	0.1543	0.23639	0.20107	0.16441	0.14349	0.19024	0.20276	0.14542	0.19442	0.17616	0.18199	0.13909
1308.6	0.13156	0.15358	0.11639	0.22027	0.18978	0.15823	0.1152	0.20841	0.17689	0.14342	0.18854	0.12893	0.14763	0.14392	0.16828	0.18916	0.16821	0.12691	0.22809	0.22008	0.19855	0.19805	0.12772	0.20389	0.16631	0.23224	0.2065	0.17196	0.15815	0.18883	0.1979	0.15308	0.19597	0.1751	0.19233	0.14634
1309.5	0.13358	0.16327	0.11747	0.2233	0.18375	0.15571	0.12357	0.20973	0.17376	0.16125	0.19528	0.13978	0.14121	0.15698	0.16496	0.19055	0.16606	0.13446	0.22897	0.21402	0.19194	0.20937	0.14631	0.20897	0.16606	0.23745	0.20839	0.16584	0.16554	0.17056	0.20138	0.16244	0.19479	0.1822	0.20547	0.14068
1310.3	0.13121	0.17051	0.11422	0.22208	0.19598	0.14133	0.13384	0.21576	0.18562	0.17539	0.20473	0.14309	0.14145	0.16944	0.15519	0.19313	0.17824	0.12069	0.2361	0.22688	0.20718	0.21839	0.16444	0.21231	0.18183	0.24777	0.18239	0.16521	0.17984	0.17004	0.20361	0.17558	0.2048	0.19265	0.22234	0.1467
1311.2	0.14212	0.17728	0.10891	0.23424	0.20382	0.1322	0.13003	0.23619	0.1897	0.19265	0.20944	0.15906	0.14749	0.1767	0.15654	0.18576	0.19669	0.117	0.24181	0.24966	0.21105	0.21599	0.17685	0.21379	0.21433	0.25191	0.1778	0.17846	0.18925	0.17094	0.19577	0.19829	0.20755	0.20483	0.23583	0.15052
1312.1	0.14214	0.17867	0.12443	0.23811	0.22316	0.13412	0.13107	0.23103	0.18683	0.2107	0.21554	0.16316	0.1442	0.18133	0.14997	0.19267	0.21747	0.12805	0.25123	0.25164	0.21149	0.23145	0.15854	0.22448	0.20779	0.24638	0.16219	0.18259	0.20462	0.17353	0.2201	0.19513	0.19413	0.2206	0.22508	0.16204
1313	0.14775	0.17045	0.12722	0.24465	0.23644	0.12573	0.12475	0.23646	0.18766	0.20911	0.22503	0.16361	0.15005	0.18113	0.15386	0.19838	0.21503	0.13006	0.25952	0.24674	0.2224	0.23708	0.16084	0.25175	0.20539	0.2493	0.1694	0.19391	0.19768	0.17432	0.21466	0.19272	0.20855	0.21425	0.22354	0.16795
1313.9	0.145	0.16823	0.13257	0.24649	0.25023	0.11233	0.13225	0.24202	0.20173	0.19316	0.23224	0.15806	0.15658	0.17606	0.16684	0.1916	0.22402	0.13007	0.2601	0.24915	0.22103	0.22642	0.15947	0.26331	0.20384	0.25308	0.17688	0.19615	0.19932	0.17948	0.21463	0.18479	0.21263	0.20636	0.20733	0.16565
1314.8	0.15782	0.17658	0.12424	0.25951	0.25594	0.12928	0.13349	0.24853	0.20929	0.18437	0.23126	0.17007	0.16038	0.1785	0.16562	0.19415	0.21425	0.13273	0.25361	0.24849	0.21275	0.23157	0.15907	0.28626	0.21348	0.26235	0.17939	0.19488	0.19362	0.17756	0.22372	0.17673	0.21784	0.20121	0.21354	0.17982
1315.6	0.15407	0.18731	0.12298	0.25676	0.2491	0.14323	0.1401	0.25219	0.22387	0.17335	0.2353	0.1642	0.1537	0.1759	0.16581	0.1937	0.20257	0.15029	0.25199	0.25358	0.21444	0.23716	0.15798	0.29288	0.20488	0.26835	0.18984	0.18831	0.19195	0.18833	0.23496	0.17862	0.22554	0.19112	0.20374	0.18518
1316.5	0.15524	0.20138	0.12156	0.25859	0.24431	0.15254	0.1575	0.25612	0.23108	0.17817	0.25167	0.18125	0.15502	0.18391	0.16674	0.20008	0.19097	0.15678	0.24848	0.2531	0.22235	0.23475	0.1831	0.29537	0.20748	0.28489	0.19879	0.19325	0.19867	0.18642	0.23646	0.19448	0.24195	0.18518	0.21885	0.18524
1317.4	0.15893	0.22151	0.12934	0.25799	0.25227	0.16002	0.17289	0.2577	0.24099	0.19488	0.25697	0.18398	0.15365	0.19438	0.15953	0.20523	0.20524	0.15712	0.25138	0.25692	0.23387	0.25168	0.20289	0.2859	0.20873	0.29402	0.20784	0.18403	0.20251	0.17882	0.24849	0.20349	0.24122	0.19984	0.23034	0.19495
1318.3	0.16014	0.22283	0.13979	0.26912	0.24801	0.17807	0.1811	0.26859	0.22796	0.21405	0.26509	0.19555	0.16058	0.21407	0.16519	0.21497	0.20779	0.15471	0.26456	0.26506	0.23892	0.26573	0.20844	0.29349	0.21556	0.29208	0.21218	0.18786	0.20687	0.18903	0.26052	0.21037	0.23818	0.21125	0.24475	0.20544
1319.2	0.15246	0.22301	0.15519	0.26477	0.25292	0.19229	0.17718	0.27493	0.21612	0.22339	0.27536	0.17461	0.15788	0.22681	0.17387	0.22515	0.22712	0.16767	0.28012	0.25672	0.22991	0.2719	0.21422	0.27893	0.20732	0.2916	0.22473	0.18762	0.2176	0.19979	0.2576	0.22055	0.21999	0.21634	0.24939	0.2014
1320	0.16354	0.2078	0.17592	0.27271	0.27265	0.1978	0.18228	0.2757	0.2182	0.22711	0.27369	0.18833	0.17708	0.21927	0.18707	0.24313	0.23829	0.16952	0.28181	0.25576	0.24056	0.2738	0.22322	0.28887	0.20578	0.28395	0.23443	0.19116	0.22676	0.19816	0.25388	0.21442	0.22782	0.21938	0.25766	0.2082
1320.9	0.1621	0.19528	0.18686	0.28625	0.27024	0.20199	0.19147	0.28946	0.22049	0.23037	0.27184	0.18827	0.18297	0.20625	0.20484	0.24259	0.24529	0.182	0.30502	0.26143	0.24702	0.28004	0.22171	0.29549	0.20762	0.27045	0.24231	0.19507	0.21876	0.20696	0.26297	0.21264	0.23402	0.23467	0.24883	0.22027
1321.8	0.15548	0.19946	0.18961	0.29061	0.26548	0.20242	0.2014	0.29873	0.22225	0.2247	0.28061	0.20453	0.19312	0.21641	0.20808	0.24311	0.2358	0.17856	0.30612	0.27694	0.23336	0.25566	0.2165	0.30312	0.2123	0.27112	0.24042	0.20237	0.21874	0.22353	0.26483	0.21171	0.22116	0.22771	0.2536	0.22204
1322.7	0.15902	0.20475	0.18886	0.28952	0.28409	0.21154	0.20694	0.31186	0.2309	0.21856	0.27405	0.2063	0.19592	0.21081	0.21004	0.25832	0.25145	0.18178	0.31284	0.2997	0.22467	0.25465	0.22192	0.30146	0.21354	0.28518	0.24259	0.2161	0.22807	0.2324	0.27269	0.2261	0.21716	0.22701	0.26173	0.22192
1323.6	0.17039	0.20408	0.19576	0.29546	0.287	0.20041	0.22387	0.31561	0.25142	0.21545	0.27094	0.22527	0.2075	0.20588	0.21314	0.2608	0.2518	0.16991	0.30962	0.31891	0.24246	0.26307	0.23769	0.31536	0.22477	0.28006	0.25092	0.22443	0.21395	0.23892	0.27702	0.23487	0.2383	0.22396	0.27174	0.23594
1324.4	0.16554	0.22899	0.18751	0.28798	0.29034	0.20809	0.2271	0.30516	0.25342	0.2114	0.27098	0.22569	0.20621	0.2214	0.20775	0.25546	0.24976	0.17414	0.29418	0.31813	0.24248	0.26888	0.23614	0.30985	0.22437	0.28853	0.24645	0.22187	0.22052	0.2568	0.27977	0.2371	0.23311	0.22913	0.27579	0.23305
1325.3	0.17411	0.22984	0.18079	0.2824	0.29206	0.20553	0.21608	0.29196	0.25196	0.20909	0.26592	0.23076	0.21545	0.22459	0.20418	0.26067	0.25149	0.17125	0.2754	0.32498	0.24095	0.26124	0.2414	0.3124	0.22407	0.28204	0.23095	0.21906	0.22719	0.24449	0.26637	0.239	0.22409	0.21801	0.28854	0.23305
1326.2	0.1833	0.23227	0.17799	0.28336	0.2937	0.20779	0.21825	0.29873	0.24738	0.20837	0.25605	0.21717	0.20907	0.21719	0.20525	0.25982	0.26111	0.18788	0.2841	0.33063	0.25243	0.26518	0.23531	0.31423	0.22215	0.27863	0.2315	0.21841	0.21942	0.24895	0.26591	0.24697	0.2335	0.21316	0.28063	0.23217
1327.1	0.19778	0.24376	0.17939	0.29119	0.28923	0.20605	0.21733	0.28162	0.24669	0.21591	0.25581	0.21876	0.21442	0.216	0.20228	0.25682	0.26454	0.19858	0.28829	0.31192	0.26637	0.26542	0.22149	0.30809	0.22431	0.27201	0.23227	0.22393	0.23546	0.24617	0.26166	0.23821	0.24393	0.2274	0.27423	0.24736
1328	0.2074	0.24806	0.17279	0.29659	0.28902	0.20398	0.21531	0.28785	0.23394	0.23067	0.26026	0.21214	0.22649	0.21829	0.19687	0.26661	0.25981	0.21044	0.2929	0.31536	0.25975	0.26343	0.2271	0.29301	0.2291	0.28056	0.23816	0.23265	0.24746	0.23718	0.26793	0.24091	0.24042	0.22694	0.26777	0.23642
1328.8	0.22516	0.24697	0.17782	0.3076	0.28708	0.20272	0.21734	0.31433	0.22592	0.22814	0.27276	0.21253	0.23945	0.21021	0.19348	0.28103	0.25697	0.21172	0.30162	0.33256	0.26168	0.26748	0.23439	0.30184	0.24683	0.27284	0.23783	0.2469	0.23905	0.22606	0.26815	0.25845	0.24605	0.22664	0.27565	0.24613
1329.7	0.22991	0.26879	0.19206	0.30897	0.29039	0.21381	0.23601	0.32266	0.2326	0.22923	0.27794	0.2076	0.24581	0.22521	0.21489	0.292	0.26177	0.22354	0.31856	0.335	0.26529	0.27057	0.2408	0.31169	0.26335	0.28708	0.24768	0.25868	0.24637	0.24743	0.27846	0.25625	0.25702	0.23058	0.28362	0.25624
1330.6	0.23154	0.27752	0.19464	0.30815	0.29828	0.22076	0.23523	0.31768	0.22821	0.23149	0.2821	0.21421	0.2577	0.2367	0.21961	0.2986	0.26274	0.22727	0.31215	0.32719	0.26516	0.28256	0.25544	0.32065	0.26159	0.29853	0.2492	0.25962	0.26142	0.25461	0.27671	0.2596	0.25677	0.23606	0.29302	0.26002
1331.5	0.21887	0.27744	0.19847	0.29908	0.29326	0.20433	0.24216	0.32146	0.23671	0.24029	0.29753	0.21652	0.25378	0.23982	0.2187	0.30191	0.26078	0.21615	0.31592	0.32881	0.27351	0.2945	0.2694	0.33507	0.26355	0.30044	0.24876	0.24272	0.25155	0.25301	0.28646	0.26417	0.2568	0.23319	0.31515	0.26355
1332.4	0.22065	0.28968	0.21342	0.30201	0.28834	0.21087	0.24307	0.31918	0.24522	0.24183	0.29172	0.22751	0.2597	0.24912	0.22429	0.29979	0.27056	0.22494	0.32362	0.31919	0.26767	0.30167	0.25895	0.35941	0.26747	0.30408	0.25022	0.24343	0.25367	0.26133	0.28627	0.26844	0.25545	0.24651	0.31299	0.28033
1333.2	0.22174	0.29629	0.21684	0.29838	0.29276	0.21363	0.25508	0.31824	0.26005	0.26267	0.28661	0.22913	0.25582	0.26549	0.23862	0.29576	0.28601	0.22117	0.33147	0.31996	0.26635	0.31033	0.26859	0.36089	0.27177	0.31105	0.26263	0.24212	0.2608	0.26687	0.29079	0.25444	0.25974	0.2647	0.30876	0.27512
1334.1	0.23481	0.29779	0.21016	0.31586	0.29532	0.20683	0.24886	0.33461	0.27126	0.26856	0.28312	0.23752	0.25339	0.2715	0.21804	0.30161	0.28518	0.20671	0.34271	0.31732	0.2709	0.31926	0.26547	0.36199	0.27497	0.32552	0.26463	0.24045	0.24864	0.25448	0.29974	0.25302	0.26577	0.26737	0.30439	0.27928
1335	0.23967	0.30346	0.20604	0.31883	0.29247	0.21927	0.24985	0.3525	0.28634	0.26918	0.28113	0.23715	0.25235	0.27751	0.2283	0.30534	0.29378	0.20977	0.34953	0.32642	0.27599	0.32095	0.26136	0.3556	0.287	0.326	0.25847	0.2554	0.25887	0.24621	0.32349	0.2579	0.27125	0.27112	0.31833	0.28354
1335.9	0.26526	0.31585	0.20842	0.33036	0.29376	0.22988	0.24451	0.34887	0.29127	0.27812	0.28063	0.23997	0.27078	0.28425	0.24271	0.31823	0.29886	0.21019	0.3448	0.33409	0.28175	0.32217	0.27037	0.34968	0.29869	0.32893	0.27425	0.26154	0.2671	0.23791	0.31595	0.26124	0.27893	0.27791	0.32658	0.28031
1336.7	0.26925	0.32222	0.21782	0.3276	0.30028	0.23702	0.25713	0.36728	0.31599	0.28408	0.28612	0.25232	0.26517	0.29205	0.26882	0.33067	0.29927	0.20741	0.34019	0.35043	0.30883	0.32619	0.2724	0.35826	0.30309	0.33827	0.27749	0.27037	0.27141	0.24661	0.31696	0.27626	0.3016	0.28356	0.33781	0.29555
1337.6	0.26408	0.31425	0.22839	0.33038	0.28565	0.22069	0.24827	0.36353	0.32037	0.28857	0.28788	0.26046	0.27178	0.27886	0.27596	0.32865	0.30268	0.20711	0.345	0.34802	0.32254	0.31423	0.25835	0.36051	0.2911	0.33585	0.28244	0.27044	0.27015	0.2432	0.31319	0.28263	0.30225	0.27449	0.33964	0.31255
1338.5	0.26109	0.32105	0.24161	0.33135	0.29207	0.21338	0.24981	0.36219	0.3174	0.298	0.30185	0.26266	0.26794	0.28667	0.29318	0.32213	0.31557	0.21719	0.34657	0.35977	0.32689	0.31533	0.26465	0.36324	0.29125	0.33616	0.29813	0.28128	0.27682	0.25903	0.31958	0.297	0.30624	0.27871	0.33811	0.30112
1339.4	0.25885	0.32075	0.26634	0.33259	0.31148	0.2163	0.24689	0.35624	0.31739	0.32111	0.32245	0.27844	0.27676	0.29427	0.29508	0.33435	0.3157	0.23409	0.35527	0.35874	0.33572	0.32601	0.28366	0.38315	0.2856	0.34503	0.31669	0.28263	0.26497	0.27188	0.31576	0.29181	0.30413	0.30049	0.34299	0.31121
1340.3	0.25148	0.3225	0.26828	0.3404	0.31776	0.22831	0.26702	0.37354	0.32159	0.31695	0.33868	0.27742	0.27666	0.30644	0.29224	0.33104	0.31425	0.2506	0.37059	0.36981	0.3327	0.32791	0.28575	0.39202	0.28342	0.3548	0.31465	0.30519	0.25036	0.28481	0.33274	0.30568	0.31016	0.29877	0.33243	0.31494
1341.1	0.25258	0.33163	0.25847	0.35116	0.31211	0.22487	0.26171	0.36176	0.31784	0.31497	0.35851	0.2726	0.28422	0.31852	0.29135	0.32858	0.31541	0.25928	0.37062	0.37409	0.33987	0.31997	0.2995	0.39011	0.28978	0.35676	0.31998	0.3045	0.24445	0.27408	0.3301	0.30342	0.3058	0.2944	0.33467	0.30394
1342	0.25578	0.3503	0.26995	0.37179	0.3292	0.24195	0.26423	0.37245	0.32573	0.3221	0.37436	0.27809	0.29255	0.34383	0.30451	0.34033	0.31773	0.27678	0.37953	0.38686	0.34431	0.32882	0.32197	0.39975	0.30935	0.37585	0.32798	0.31487	0.24955	0.28805	0.34111	0.31297	0.30787	0.30665	0.33971	0.30046
1342.9	0.25295	0.35687	0.26964	0.37048	0.33347	0.25586	0.2592	0.37877	0.329	0.32152	0.36814	0.28994	0.30365	0.35292	0.30329	0.34381	0.31657	0.27778	0.37984	0.4008	0.33937	0.32973	0.31601	0.40413	0.31186	0.3879	0.33576	0.31309	0.2522	0.28327	0.33508	0.30745	0.30432	0.31573	0.33897	0.31118
1343.8	0.27637	0.35937	0.26851	0.37803	0.32215	0.24903	0.26406	0.38509	0.34622	0.31676	0.37116	0.29691	0.31443	0.36241	0.32493	0.33622	0.31045	0.26621	0.39138	0.42126	0.34875	0.32964	0.315	0.39798	0.33543	0.39772	0.33761	0.31133	0.25947	0.27815	0.34855	0.32756	0.31694	0.30784	0.32627	0.30998
1344.6	0.27367	0.35935	0.28593	0.35989	0.31949	0.24484	0.25191	0.3825	0.34499	0.31813	0.36279	0.29979	0.31523	0.36304	0.34206	0.33573	0.31239	0.27056	0.39018	0.42317	0.36123	0.33044	0.31189	0.40129	0.33997	0.40453	0.35979	0.29718	0.27841	0.28226	0.35519	0.3191	0.30467	0.3119	0.32036	0.31403
1345.5	0.2827	0.3551	0.2962	0.35711	0.33185	0.25589	0.25935	0.3901	0.35784	0.33233	0.36611	0.31266	0.325	0.35847	0.3513	0.3341	0.32603	0.27699	0.40507	0.42918	0.37901	0.34566	0.31072	0.40109	0.34515	0.40765	0.36784	0.30781	0.29121	0.30378	0.36568	0.31491	0.31811	0.31851	0.3089	0.32972
1346.4	0.28947	0.36691	0.29308	0.3466	0.33099	0.26709	0.26402	0.38611	0.34574	0.32811	0.38126	0.32762	0.31825	0.3628	0.34117	0.33404	0.33558	0.27669	0.41182	0.42584	0.37579	0.34115	0.30507	0.40476	0.34099	0.42109	0.37668	0.30998	0.3013	0.30104	0.36363	0.31319	0.32149	0.31732	0.32075	0.33222
1347.3	0.31035	0.36684	0.32105	0.34312	0.33477	0.27284	0.28023	0.38043	0.35817	0.32739	0.41029	0.34251	0.3398	0.36036	0.35914	0.33742	0.33931	0.27376	0.41383	0.42394	0.39614	0.35276	0.31981	0.40913	0.35997	0.4162	0.3805	0.31717	0.31085	0.30555	0.36864	0.32983	0.32802	0.32455	0.33913	0.33687
1348.1	0.30689	0.3788	0.33418	0.34021	0.32656	0.27553	0.28907	0.3892	0.36807	0.34287	0.41755	0.33789	0.34883	0.36228	0.35402	0.34528	0.34639	0.27482	0.41534	0.4348	0.39889	0.35466	0.32102	0.41391	0.36091	0.41653	0.3997	0.32084	0.32055	0.31492	0.36036	0.33583	0.33694	0.34861	0.34881	0.33746
1349	0.31474	0.37201	0.33874	0.35893	0.33261	0.28869	0.29609	0.39989	0.38783	0.35768	0.4254	0.34773	0.35329	0.36622	0.3606	0.34957	0.35711	0.27882	0.41572	0.43727	0.40446	0.36704	0.33141	0.41531	0.37085	0.41123	0.3945	0.33777	0.3222	0.31316	0.34952	0.34207	0.35169	0.34863	0.36049	0.32122
1349.9	0.32921	0.36797	0.34747	0.37157	0.34928	0.29781	0.30455	0.39932	0.39507	0.36415	0.42557	0.36277	0.36175	0.36945	0.3596	0.37012	0.35976	0.28527	0.41683	0.44395	0.39215	0.37368	0.3438	0.42174	0.37292	0.40699	0.39839	0.3341	0.33411	0.31804	0.36298	0.34735	0.35404	0.35894	0.37775	0.31375
1350.8	0.34176	0.36242	0.36628	0.38313	0.36695	0.29826	0.31688	0.40916	0.41152	0.37285	0.42211	0.35432	0.37173	0.37016	0.37582	0.3829	0.38061	0.29228	0.42012	0.46198	0.40011	0.39122	0.35825	0.41618	0.3815	0.39917	0.40443	0.34149	0.34757	0.32658	0.36969	0.35823	0.36591	0.3656	0.37402	0.30983
1351.6	0.33902	0.36755	0.35708	0.3888	0.36667	0.30877	0.31352	0.4228	0.42672	0.39652	0.41581	0.33953	0.36329	0.37866	0.37757	0.39795	0.39113	0.31082	0.41366	0.46012	0.40285	0.40411	0.34353	0.41556	0.37892	0.41094	0.40915	0.33877	0.36107	0.34037	0.3766	0.36597	0.37897	0.36677	0.35858	0.30275
1352.5	0.35406	0.37521	0.36544	0.39663	0.39029	0.32472	0.31462	0.43031	0.43056	0.39366	0.41426	0.34122	0.37236	0.37938	0.37021	0.405	0.4049	0.3211	0.42296	0.45983	0.4031	0.40853	0.33552	0.41077	0.39219	0.4161	0.39712	0.34838	0.36198	0.34316	0.38349	0.36469	0.38298	0.35256	0.34638	0.30712
1353.4	0.36171	0.39376	0.37819	0.3995	0.39855	0.32812	0.31774	0.43698	0.44446	0.39542	0.42276	0.35978	0.36686	0.39081	0.3671	0.41668	0.40135	0.32784	0.42648	0.46922	0.40559	0.41365	0.34449	0.42341	0.39814	0.43042	0.4147	0.35657	0.36063	0.35256	0.39448	0.36646	0.39797	0.3647	0.34319	0.33374
1354.3	0.35907	0.41096	0.37668	0.40209	0.40183	0.32518	0.32439	0.45697	0.44605	0.40525	0.44358	0.35274	0.36495	0.3981	0.35951	0.41529	0.41759	0.32547	0.43058	0.48477	0.40856	0.41213	0.34658	0.43852	0.40321	0.44177	0.42101	0.36262	0.36979	0.35069	0.39162	0.3734	0.40371	0.3644	0.34508	0.33697
1355.1	0.36957	0.40343	0.37396	0.39638	0.39925	0.32286	0.32683	0.45663	0.46457	0.40805	0.45038	0.35979	0.36825	0.40128	0.35896	0.40956	0.40544	0.32912	0.42533	0.47343	0.41774	0.41379	0.3455	0.44698	0.40861	0.44653	0.42358	0.3482	0.35766	0.33579	0.40151	0.36634	0.40951	0.36472	0.33706	0.35315
1356	0.3791	0.40412	0.38339	0.39982	0.40901	0.32765	0.32617	0.46807	0.47163	0.4064	0.45659	0.37359	0.37732	0.40117	0.35475	0.40445	0.4101	0.33893	0.4263	0.49397	0.4226	0.41598	0.36784	0.45301	0.4135	0.44009	0.42516	0.35604	0.35748	0.33613	0.39768	0.36363	0.41048	0.37005	0.34612	0.36639
1356.9	0.38055	0.40527	0.37405	0.40663	0.41055	0.3357	0.33862	0.46299	0.4744	0.4136	0.45837	0.37521	0.37998	0.40472	0.36609	0.41628	0.40781	0.3465	0.43065	0.49074	0.42948	0.42217	0.38432	0.46489	0.41897	0.4404	0.42888	0.357	0.36245	0.349	0.38838	0.36991	0.40648	0.37359	0.35936	0.37581
1357.8	0.39511	0.40088	0.37148	0.41008	0.42852	0.34441	0.33483	0.45804	0.47462	0.41611	0.45452	0.37563	0.40121	0.40802	0.36799	0.40593	0.41797	0.3467	0.43858	0.49351	0.43292	0.41372	0.39	0.47374	0.42027	0.43449	0.42124	0.34536	0.37793	0.3544	0.39313	0.38418	0.39789	0.35964	0.35615	0.38025
1358.6	0.40151	0.40379	0.37099	0.4028	0.42553	0.36072	0.31939	0.44523	0.47581	0.41805	0.43953	0.37461	0.40856	0.41523	0.37659	0.39839	0.40073	0.35174	0.44797	0.47821	0.4295	0.41719	0.39436	0.47057	0.43031	0.44474	0.42053	0.33627	0.37246	0.36039	0.3996	0.37758	0.38828	0.36181	0.36417	0.37047
1359.5	0.39775	0.41428	0.36208	0.39833	0.43079	0.374	0.32556	0.45601	0.47287	0.43288	0.43158	0.36976	0.4025	0.40896	0.38322	0.39282	0.40467	0.34565	0.45344	0.48434	0.43093	0.41886	0.40224	0.4705	0.41878	0.45147	0.42344	0.34286	0.38116	0.38162	0.39871	0.38205	0.38158	0.36859	0.38533	0.35504
1360.4	0.39687	0.42537	0.34447	0.3935	0.43618	0.38009	0.33785	0.45487	0.46963	0.45085	0.4313	0.37023	0.39274	0.41149	0.39271	0.39717	0.40046	0.33164	0.45241	0.49397	0.43678	0.42376	0.40482	0.48793	0.40152	0.4645	0.43653	0.33873	0.37594	0.3825	0.40014	0.3987	0.3789	0.37175	0.38921	0.364
1361.3	0.38595	0.41996	0.33783	0.40063	0.4376	0.38414	0.33807	0.46372	0.4702	0.45315	0.43515	0.36986	0.38268	0.42295	0.39804	0.39602	0.40522	0.32733	0.44497	0.50144	0.44343	0.4365	0.40507	0.49368	0.39104	0.46996	0.44033	0.33796	0.38079	0.38555	0.41744	0.38907	0.38918	0.38014	0.38829	0.35591
1362.1	0.38338	0.42132	0.3125	0.40072	0.43192	0.3914	0.3501	0.46728	0.45976	0.45741	0.43101	0.35346	0.37916	0.41781	0.3949	0.39202	0.40539	0.33495	0.44571	0.50421	0.44024	0.44132	0.40569	0.47802	0.39313	0.4769	0.43417	0.342	0.37936	0.39945	0.42228	0.39157	0.38969	0.39242	0.40063	0.34073
1363	0.38707	0.40873	0.32312	0.41488	0.42824	0.40055	0.3609	0.47562	0.46123	0.45138	0.43085	0.35042	0.38719	0.4084	0.40145	0.40437	0.41082	0.3442	0.43917	0.50901	0.44783	0.44442	0.40547	0.48008	0.39057	0.46107	0.4309	0.35591	0.377	0.40682	0.42103	0.40515	0.39272	0.39329	0.39141	0.34872
1363.9	0.37988	0.41219	0.31819	0.42261	0.42402	0.40647	0.35241	0.4777	0.45748	0.43986	0.43566	0.34701	0.39956	0.42104	0.39113	0.412	0.41183	0.3571	0.44655	0.51378	0.4508	0.45138	0.38975	0.49186	0.39802	0.46373	0.4234	0.36238	0.37746	0.41512	0.42385	0.40958	0.39617	0.39118	0.3861	0.35695
1364.8	0.37346	0.39983	0.32134	0.42984	0.42877	0.41102	0.35138	0.45994	0.44561	0.42644	0.42552	0.34629	0.41388	0.42111	0.39781	0.40416	0.42445	0.35625	0.4648	0.4977	0.43682	0.43466	0.38752	0.48901	0.41457	0.46666	0.42438	0.36899	0.38159	0.41116	0.42967	0.40099	0.38767	0.39567	0.39146	0.34018
1365.6	0.37535	0.39437	0.33253	0.42453	0.44161	0.41514	0.33768	0.46057	0.43599	0.42618	0.42611	0.3531	0.42539	0.40408	0.38777	0.39619	0.43398	0.36471	0.45295	0.49617	0.42203	0.42832	0.3986	0.49246	0.42212	0.4553	0.4333	0.36745	0.39246	0.39957	0.42732	0.40879	0.37422	0.39369	0.39809	0.34304
1366.5	0.3695	0.38925	0.3528	0.4293	0.44	0.42147	0.33987	0.47118	0.43718	0.41903	0.4414	0.35871	0.43615	0.39544	0.38958	0.40552	0.43758	0.3721	0.4629	0.48987	0.41232	0.43405	0.39494	0.49951	0.43584	0.44006	0.44615	0.37664	0.38957	0.38879	0.42144	0.41106	0.3648	0.398	0.40426	0.35755
1367.4	0.35419	0.38887	0.33662	0.42144	0.45775	0.42445	0.34218	0.47844	0.43151	0.41857	0.44969	0.35823	0.41474	0.38937	0.37902	0.40353	0.44606	0.36983	0.46256	0.49186	0.41708	0.4275	0.39551	0.49566	0.42718	0.43926	0.44678	0.36789	0.39773	0.39642	0.42276	0.41078	0.36925	0.39612	0.40794	0.36119
1368.2	0.35503	0.38321	0.33353	0.42659	0.47913	0.42664	0.35454	0.47255	0.42909	0.41671	0.45325	0.38615	0.4095	0.39407	0.38276	0.40265	0.45797	0.37144	0.44831	0.48543	0.40062	0.41981	0.41528	0.50566	0.42965	0.44171	0.45166	0.37799	0.40442	0.39976	0.4229	0.42142	0.37622	0.38877	0.41257	0.37979
1369.1	0.35036	0.38427	0.33583	0.42201	0.47457	0.41875	0.35995	0.47559	0.43194	0.41816	0.46201	0.3844	0.39549	0.40146	0.37173	0.39806	0.44789	0.38001	0.44412	0.48045	0.40019	0.43062	0.42162	0.49741	0.41767	0.43377	0.43663	0.37086	0.40914	0.40737	0.41626	0.41931	0.38715	0.3743	0.41214	0.39355
1370	0.34626	0.37319	0.33716	0.42031	0.46062	0.41072	0.37753	0.4749	0.44147	0.41039	0.46324	0.38852	0.38097	0.38624	0.37166	0.40275	0.43418	0.37649	0.46255	0.47699	0.40591	0.42288	0.41097	0.4927	0.40979	0.43523	0.42983	0.36997	0.39954	0.41952	0.41403	0.41458	0.40565	0.36675	0.40881	0.39092
1370.9	0.35506	0.36638	0.33395	0.41723	0.4612	0.3961	0.37827	0.47224	0.45079	0.41206	0.45746	0.39621	0.38117	0.38142	0.37861	0.40216	0.43417	0.36159	0.45265	0.49327	0.41929	0.42893	0.40815	0.50344	0.3994	0.4403	0.42945	0.35683	0.41045	0.42222	0.40249	0.40954	0.42547	0.37231	0.415	0.38632
1371.7	0.35566	0.3671	0.35527	0.4082	0.44817	0.37978	0.3691	0.45507	0.44996	0.3975	0.45105	0.39853	0.39559	0.37424	0.37061	0.39315	0.42197	0.35355	0.4473	0.4814	0.41363	0.43064	0.40219	0.49788	0.40823	0.445	0.42477	0.35708	0.40324	0.40629	0.39932	0.40536	0.42883	0.37544	0.41377	0.38348
1372.6	0.34861	0.35884	0.35962	0.40328	0.42223	0.37277	0.35085	0.44914	0.44298	0.39389	0.45762	0.38085	0.40114	0.35231	0.36702	0.38675	0.40731	0.33755	0.43853	0.47099	0.41279	0.4296	0.39482	0.48492	0.41033	0.4413	0.42782	0.34832	0.4026	0.40329	0.39453	0.39095	0.41423	0.37255	0.41752	0.37427
1373.5	0.34282	0.36338	0.37281	0.40823	0.42228	0.37294	0.33386	0.45052	0.43156	0.38432	0.45249	0.37762	0.41293	0.33933	0.38065	0.39598	0.41004	0.33266	0.43836	0.46534	0.41192	0.4224	0.38371	0.48708	0.42107	0.44288	0.43943	0.34625	0.41124	0.40801	0.40527	0.3791	0.39883	0.37599	0.41593	0.36629
1374.3	0.3497	0.36422	0.35833	0.41628	0.42171	0.37042	0.32416	0.43578	0.40799	0.37641	0.44974	0.36685	0.41215	0.34619	0.37865	0.39361	0.40745	0.34041	0.41807	0.46064	0.39544	0.40939	0.38391	0.4712	0.43843	0.44362	0.433	0.35659	0.40438	0.41282	0.39747	0.38513	0.38298	0.3752	0.41341	0.36247
1375.2	0.32308	0.35906	0.36584	0.42511	0.41963	0.36892	0.32006	0.42156	0.3894	0.37463	0.44799	0.35486	0.40243	0.3434	0.3691	0.38718	0.40796	0.34058	0.40606	0.44067	0.38381	0.39318	0.37949	0.45052	0.43986	0.44439	0.42335	0.36261	0.39883	0.41932	0.40855	0.38637	0.38144	0.35872	0.39626	0.35013
1376.1	0.30493	0.35991	0.3483	0.42588	0.41875	0.37156	0.31627	0.42161	0.37615	0.38281	0.43803	0.34723	0.39117	0.36055	0.36007	0.37528	0.40487	0.33658	0.39768	0.44827	0.38279	0.39251	0.38271	0.44835	0.43507	0.44644	0.42118	0.35783	0.40461	0.41591	0.40166	0.38178	0.36174	0.35192	0.40503	0.34402
1377	0.30081	0.35295	0.35251	0.42563	0.41925	0.3704	0.31947	0.41712	0.38802	0.37747	0.41815	0.34166	0.37844	0.36721	0.36119	0.37538	0.40539	0.33942	0.40489	0.45129	0.37943	0.3853	0.36894	0.43561	0.4328	0.43342	0.42734	0.35073	0.39736	0.40922	0.39655	0.38098	0.36197	0.35948	0.39601	0.33555
1377.8	0.29995	0.33599	0.34503	0.42985	0.40442	0.3673	0.32831	0.41839	0.3905	0.38569	0.43073	0.34794	0.3659	0.36092	0.34863	0.36236	0.40745	0.34073	0.39987	0.4478	0.37942	0.38633	0.38753	0.42787	0.42886	0.43155	0.42349	0.35864	0.38312	0.39977	0.40549	0.38458	0.36686	0.35916	0.40522	0.33646
1378.7	0.29389	0.34634	0.34994	0.42362	0.40018	0.3727	0.32921	0.43038	0.40656	0.3984	0.44446	0.36197	0.36903	0.36661	0.34503	0.34961	0.40666	0.32156	0.39975	0.45483	0.3749	0.39906	0.39298	0.4338	0.41022	0.42635	0.4313	0.34586	0.38543	0.4012	0.40603	0.38215	0.37336	0.36323	0.41517	0.34239
1379.6	0.29711	0.34814	0.34462	0.41267	0.39397	0.3739	0.33814	0.4322	0.41441	0.39095	0.44484	0.37608	0.35423	0.3645	0.34659	0.34191	0.39586	0.31813	0.40003	0.45501	0.38583	0.40416	0.39254	0.43855	0.39843	0.42281	0.41207	0.34028	0.39132	0.38836	0.40969	0.37893	0.36413	0.36951	0.41206	0.35369
1380.4	0.3076	0.34386	0.34783	0.41343	0.39337	0.3665	0.34096	0.43636	0.43366	0.38617	0.44164	0.36848	0.34914	0.3457	0.36167	0.34587	0.40185	0.31931	0.39973	0.44499	0.38036	0.4025	0.37982	0.42993	0.39034	0.41995	0.40764	0.34696	0.38228	0.38412	0.40818	0.38898	0.37448	0.37045	0.40002	0.34428
1381.3	0.3139	0.33813	0.34839	0.40686	0.38663	0.3627	0.34106	0.44598	0.42014	0.39378	0.45021	0.37221	0.3572	0.34519	0.35768	0.34294	0.39492	0.32277	0.38565	0.43578	0.38694	0.41045	0.38171	0.42826	0.38766	0.41242	0.38736	0.34374	0.39331	0.36902	0.40076	0.38535	0.37843	0.37394	0.39263	0.34303
1382.2	0.31841	0.33971	0.32396	0.40169	0.3986	0.36857	0.33046	0.44177	0.42753	0.38171	0.43488	0.35909	0.35174	0.35056	0.33859	0.34432	0.38432	0.31377	0.37166	0.42947	0.39455	0.39962	0.36542	0.41805	0.38309	0.40705	0.36656	0.33862	0.39539	0.37149	0.37697	0.38626	0.3982	0.36033	0.37186	0.33044
1383	0.30648	0.32773	0.31248	0.40352	0.39216	0.36146	0.33294	0.42937	0.41563	0.37299	0.41607	0.34105	0.34305	0.34589	0.3315	0.34696	0.38744	0.30854	0.37019	0.41941	0.3883	0.38651	0.35267	0.41734	0.37373	0.41184	0.36171	0.34344	0.39223	0.34866	0.37574	0.37994	0.38097	0.35269	0.35718	0.32298
1383.9	0.29985	0.33172	0.29995	0.40173	0.39166	0.36772	0.31649	0.43138	0.40874	0.37165	0.40894	0.32899	0.34389	0.34881	0.32448	0.34571	0.3945	0.29738	0.36029	0.41603	0.36865	0.37437	0.34298	0.41065	0.36501	0.41374	0.37503	0.34096	0.38299	0.34108	0.37293	0.37536	0.37392	0.34066	0.35152	0.30948
1384.8	0.28772	0.33586	0.28552	0.4009	0.39498	0.36962	0.31358	0.42839	0.39223	0.37333	0.42057	0.34064	0.33288	0.35717	0.31551	0.33762	0.39626	0.28539	0.35804	0.39928	0.35007	0.3593	0.34546	0.41287	0.3557	0.40995	0.37965	0.34041	0.39302	0.33974	0.37153	0.36464	0.35881	0.33332	0.34116	0.31394
1385.7	0.2802	0.33942	0.27901	0.40138	0.39857	0.3808	0.31447	0.41796	0.3836	0.36701	0.40512	0.33418	0.32118	0.34678	0.31544	0.34224	0.38299	0.2723	0.36564	0.40422	0.34548	0.36148	0.34313	0.40184	0.34754	0.41025	0.3771	0.34342	0.37416	0.34581	0.38246	0.36744	0.34368	0.33279	0.33011	0.30518
1386.5	0.26992	0.33847	0.30118	0.39622	0.39337	0.3682	0.31819	0.42838	0.38369	0.36567	0.41099	0.34389	0.32291	0.34284	0.3164	0.3466	0.37043	0.2765	0.35615	0.4203	0.33465	0.37227	0.33599	0.40368	0.34957	0.40188	0.37682	0.33318	0.37574	0.33619	0.38345	0.38116	0.33124	0.3424	0.32886	0.32477
1387.4	0.27061	0.3342	0.29311	0.38399	0.39228	0.36161	0.31209	0.4159	0.3888	0.3588	0.41238	0.34979	0.31873	0.33902	0.32557	0.33868	0.36772	0.27217	0.35194	0.40769	0.33864	0.37087	0.33062	0.40075	0.35659	0.38737	0.36203	0.32165	0.37914	0.34198	0.37963	0.38638	0.32928	0.33716	0.33495	0.31333
1388.3	0.25969	0.32372	0.2894	0.37508	0.38857	0.35146	0.31081	0.4113	0.38032	0.35346	0.41181	0.34423	0.30791	0.32594	0.3103	0.337	0.35363	0.27983	0.35771	0.40126	0.33453	0.36078	0.33063	0.39591	0.36338	0.36918	0.34469	0.31374	0.37894	0.35592	0.37164	0.37951	0.32743	0.3355	0.33625	0.31132
1389.1	0.25371	0.30598	0.29285	0.37389	0.37918	0.34588	0.30573	0.4099	0.38588	0.3434	0.40869	0.33415	0.31014	0.31943	0.31557	0.34239	0.3332	0.28058	0.35253	0.41849	0.34294	0.35761	0.32471	0.39865	0.36506	0.37045	0.32849	0.30536	0.37554	0.34735	0.37049	0.36902	0.33042	0.32922	0.33245	0.31457
1390	0.25411	0.3026	0.28534	0.36033	0.38227	0.34046	0.29305	0.39793	0.38548	0.34055	0.41439	0.32906	0.30758	0.30778	0.30966	0.32146	0.34075	0.2835	0.34706	0.41311	0.351	0.33757	0.32147	0.40175	0.35901	0.36589	0.31946	0.28933	0.37405	0.35223	0.35357	0.363	0.34294	0.30593	0.32809	0.31341
1390.9	0.2527	0.29736	0.27381	0.34902	0.3834	0.33556	0.28291	0.37974	0.37168	0.34301	0.39567	0.32878	0.30892	0.29704	0.31027	0.3092	0.34323	0.27431	0.35107	0.39827	0.35572	0.32374	0.3126	0.39255	0.35165	0.35476	0.32011	0.28844	0.36503	0.35304	0.34152	0.33937	0.32767	0.29909	0.32228	0.284
1391.7	0.23889	0.2893	0.26383	0.34614	0.37453	0.32702	0.26861	0.37888	0.36282	0.34491	0.37612	0.32821	0.30833	0.29831	0.29645	0.31305	0.32401	0.25805	0.34216	0.404	0.35454	0.30905	0.30249	0.38652	0.34519	0.35623	0.30433	0.28342	0.34815	0.3433	0.33556	0.32442	0.33409	0.29091	0.30362	0.30014
1392.6	0.25834	0.28331	0.25468	0.34911	0.36559	0.32652	0.25947	0.36916	0.36476	0.33866	0.35913	0.32686	0.31922	0.30659	0.29968	0.31458	0.31842	0.2514	0.33885	0.3976	0.35856	0.31462	0.28864	0.39291	0.34153	0.37001	0.29382	0.2803	0.33473	0.32771	0.32311	0.30894	0.33466	0.28417	0.29715	0.30072
1393.5	0.26133	0.2887	0.24758	0.33185	0.35344	0.32457	0.23874	0.36613	0.35283	0.32565	0.34775	0.32891	0.32114	0.29948	0.284	0.30014	0.31245	0.2502	0.32899	0.39022	0.36002	0.31263	0.27591	0.39937	0.34345	0.35525	0.28904	0.26607	0.31322	0.33082	0.31933	0.31578	0.32362	0.27018	0.29402	0.30056
1394.3	0.25524	0.28406	0.24131	0.32898	0.34251	0.31161	0.23416	0.36895	0.34137	0.32376	0.34186	0.33172	0.32267	0.30284	0.2799	0.30286	0.30081	0.24407	0.32701	0.38881	0.33832	0.31152	0.27727	0.40586	0.34786	0.34955	0.29085	0.26921	0.30954	0.32145	0.31519	0.30088	0.30736	0.26385	0.29752	0.28767
1395.2	0.26039	0.27963	0.23709	0.32288	0.33326	0.31761	0.22563	0.36722	0.34014	0.30999	0.33521	0.32146	0.31662	0.29809	0.27105	0.29889	0.29232	0.24703	0.31643	0.3856	0.31919	0.31146	0.26664	0.40966	0.34498	0.35733	0.28456	0.26221	0.29965	0.31812	0.31366	0.29949	0.30811	0.25505	0.29006	0.28916
1396.1	0.27167	0.27419	0.24663	0.31492	0.32604	0.31666	0.21324	0.36571	0.33741	0.30472	0.3328	0.31424	0.30775	0.2882	0.26994	0.29262	0.29025	0.26055	0.33069	0.37805	0.32043	0.32135	0.2674	0.40254	0.32934	0.35286	0.29321	0.2594	0.29118	0.30687	0.30998	0.28668	0.29872	0.25578	0.28301	0.26892
1396.9	0.25522	0.26629	0.24098	0.30607	0.32727	0.30374	0.20904	0.34959	0.33244	0.29691	0.33371	0.29861	0.28129	0.27147	0.26347	0.28376	0.29556	0.25633	0.3245	0.37487	0.31225	0.31912	0.26562	0.37407	0.3115	0.33349	0.28488	0.24162	0.29016	0.29983	0.30439	0.28627	0.28674	0.25429	0.27048	0.25444
1397.8	0.26037	0.26769	0.24491	0.30033	0.32314	0.28955	0.21676	0.34137	0.32941	0.312	0.32465	0.28643	0.28317	0.26122	0.27214	0.27721	0.29359	0.24167	0.32505	0.36793	0.31081	0.31801	0.25037	0.35363	0.31294	0.32284	0.29703	0.22659	0.29569	0.28531	0.30159	0.27517	0.29818	0.26238	0.26053	0.24105
1398.7	0.24774	0.26332	0.23402	0.3075	0.31627	0.28484	0.20663	0.33564	0.32881	0.29938	0.31172	0.26761	0.26909	0.25351	0.25272	0.29036	0.28792	0.22459	0.31467	0.35731	0.31457	0.31159	0.23152	0.34034	0.30664	0.31727	0.28063	0.22349	0.28252	0.27988	0.30078	0.27435	0.30021	0.26124	0.24613	0.24751
1399.5	0.23607	0.24131	0.22049	0.31381	0.30093	0.27248	0.20864	0.34056	0.31982	0.28469	0.31466	0.26013	0.25143	0.24447	0.2508	0.29104	0.28506	0.21364	0.31803	0.35128	0.30631	0.30212	0.23933	0.33214	0.29041	0.30545	0.27259	0.21602	0.27654	0.28126	0.30483	0.27781	0.28787	0.2596	0.24231	0.2433
1400.4	0.23037	0.23571	0.2127	0.31343	0.28987	0.26602	0.20163	0.33702	0.30016	0.28335	0.30832	0.24429	0.23762	0.23153	0.24957	0.27648	0.28028	0.20137	0.29877	0.34006	0.29645	0.29992	0.22955	0.32274	0.29031	0.29965	0.25758	0.19625	0.27798	0.28901	0.29877	0.27847	0.28044	0.25539	0.24335	0.24268
1401.3	0.23761	0.2395	0.21712	0.30513	0.27647	0.25301	0.18875	0.33521	0.28143	0.27009	0.31322	0.23592	0.24315	0.2306	0.23561	0.27364	0.26556	0.19737	0.28817	0.3351	0.29277	0.27534	0.23789	0.31925	0.29221	0.30454	0.25975	0.19576	0.27041	0.28058	0.28814	0.26961	0.25885	0.24575	0.25171	0.22806
1402.1	0.23476	0.21708	0.20729	0.31113	0.27875	0.25239	0.18294	0.32365	0.27423	0.25203	0.31104	0.22876	0.23048	0.2205	0.21736	0.27409	0.26452	0.20162	0.27586	0.31657	0.27628	0.26844	0.2463	0.31662	0.28476	0.30541	0.2474	0.19968	0.25864	0.26973	0.28107	0.25945	0.24031	0.24043	0.25613	0.22214
1403	0.24413	0.20335	0.20813	0.29171	0.27618	0.23805	0.17834	0.30308	0.26748	0.25659	0.31225	0.22421	0.21797	0.21911	0.22565	0.25119	0.2646	0.20166	0.2754	0.31249	0.26799	0.26763	0.24828	0.3056	0.26967	0.29529	0.24233	0.17784	0.25768	0.25279	0.26325	0.25317	0.22163	0.23687	0.26376	0.21175
1403.9	0.24868	0.20491	0.20778	0.27511	0.28101	0.23944	0.18319	0.27214	0.26769	0.25309	0.31251	0.21906	0.21249	0.21915	0.22425	0.23422	0.2554	0.19867	0.27621	0.30589	0.27417	0.26471	0.24332	0.29312	0.27026	0.28523	0.23897	0.17017	0.2479	0.23103	0.25803	0.23818	0.22111	0.22394	0.26809	0.21556
1404.7	0.25181	0.20293	0.20048	0.26699	0.28504	0.2367	0.18246	0.24808	0.26108	0.23814	0.31592	0.22223	0.20269	0.20352	0.20938	0.2381	0.25153	0.19158	0.26814	0.29625	0.27155	0.24623	0.23037	0.27391	0.26361	0.26969	0.22847	0.17699	0.2391	0.20428	0.24438	0.22529	0.21045	0.21375	0.25939	0.20792
1405.6	0.24585	0.18955	0.18714	0.27092	0.28553	0.2374	0.18437	0.2504	0.26618	0.24179	0.30409	0.23052	0.19177	0.19932	0.2209	0.23502	0.24881	0.1892	0.2619	0.28821	0.27019	0.25264	0.2129	0.27244	0.25248	0.2519	0.22722	0.16782	0.23729	0.18835	0.24259	0.22983	0.21938	0.20923	0.24105	0.21855
1406.5	0.24624	0.19473	0.17576	0.26822	0.27581	0.23409	0.17721	0.24167	0.25662	0.24615	0.2919	0.22585	0.18511	0.20044	0.20976	0.22769	0.23515	0.18792	0.26899	0.27727	0.27885	0.25735	0.20404	0.26745	0.23694	0.24552	0.21168	0.16362	0.23107	0.19397	0.23448	0.21395	0.22177	0.21221	0.22758	0.20469
1407.3	0.24474	0.19962	0.17463	0.27255	0.27696	0.23606	0.1752	0.23347	0.2598	0.24019	0.28539	0.22456	0.18029	0.18993	0.20124	0.2194	0.2338	0.1871	0.27678	0.26491	0.27424	0.24934	0.1944	0.26503	0.24659	0.25605	0.20111	0.16686	0.22998	0.19539	0.23399	0.20789	0.23092	0.21252	0.21937	0.21133
1408.2	0.24021	0.19713	0.16715	0.27626	0.26764	0.231	0.14521	0.23336	0.23996	0.23758	0.26943	0.21214	0.1829	0.18857	0.19393	0.22273	0.24021	0.17518	0.26249	0.25752	0.26531	0.24039	0.18662	0.26378	0.24155	0.25733	0.19729	0.16981	0.23284	0.1925	0.20851	0.20504	0.22644	0.20527	0.20445	0.19518
1409.1	0.23551	0.18807	0.16818	0.27277	0.26201	0.22866	0.13958	0.24592	0.24866	0.23309	0.26561	0.19711	0.18742	0.18195	0.19617	0.21847	0.24117	0.17299	0.26251	0.25263	0.25807	0.2357	0.18979	0.2747	0.22748	0.25865	0.19801	0.16692	0.22472	0.20233	0.2085	0.19329	0.22933	0.1953	0.20642	0.19501
1409.9	0.23701	0.18808	0.16181	0.25738	0.24824	0.22448	0.12096	0.24084	0.2325	0.23417	0.25054	0.1878	0.20048	0.18247	0.18201	0.21039	0.22537	0.16159	0.24898	0.24411	0.23876	0.23085	0.18872	0.28063	0.23371	0.25722	0.19156	0.15954	0.20023	0.211	0.19844	0.18088	0.21501	0.19346	0.20858	0.18341
1410.8	0.22623	0.16168	0.16174	0.24927	0.23976	0.21894	0.12433	0.23876	0.22533	0.21544	0.24925	0.17927	0.1949	0.16803	0.1844	0.2032	0.22042	0.1542	0.24237	0.25578	0.21254	0.21285	0.1796	0.26257	0.22362	0.245	0.19244	0.14192	0.18841	0.20335	0.20011	0.18133	0.20721	0.17916	0.2064	0.1746
1411.7	0.21617	0.14326	0.15563	0.25179	0.22297	0.22168	0.11308	0.25023	0.21548	0.20785	0.2468	0.17422	0.18871	0.14943	0.18377	0.1989	0.21337	0.15439	0.22113	0.2603	0.21318	0.2199	0.18346	0.26112	0.20262	0.2285	0.19304	0.12949	0.17533	0.20034	0.19058	0.1837	0.19699	0.17453	0.20102	0.15268
1412.5	0.21109	0.13814	0.16073	0.25662	0.2035	0.21939	0.11076	0.25353	0.21235	0.20005	0.24325	0.17161	0.18039	0.13758	0.17983	0.20365	0.20093	0.15548	0.21989	0.25572	0.20817	0.20968	0.16988	0.25663	0.19461	0.21646	0.19201	0.13184	0.16259	0.20829	0.20149	0.174	0.19129	0.16738	0.20035	0.14049
1413.4	0.19054	0.1354	0.15305	0.25038	0.19486	0.20669	0.11112	0.24453	0.21444	0.18945	0.23322	0.17088	0.16836	0.14442	0.17274	0.19123	0.19372	0.15614	0.2213	0.25945	0.20418	0.20578	0.16325	0.24502	0.20154	0.20771	0.18529	0.10807	0.16078	0.20366	0.1917	0.18709	0.18919	0.17417	0.20082	0.12749
1414.2	0.17399	0.127	0.15663	0.25422	0.19309	0.19744	0.11175	0.23931	0.21659	0.17626	0.24185	0.16128	0.1558	0.13321	0.16789	0.19158	0.19452	0.15569	0.22537	0.25989	0.20213	0.2051	0.16228	0.23179	0.19144	0.20882	0.17126	0.11435	0.16302	0.19511	0.19078	0.19198	0.19641	0.17534	0.19215	0.12007
1415.1	0.17312	0.14371	0.1504	0.25389	0.19782	0.19951	0.10617	0.23411	0.21323	0.17509	0.23809	0.16371	0.14411	0.13709	0.15614	0.19405	0.19347	0.14843	0.22732	0.24894	0.20762	0.20623	0.16928	0.24023	0.19943	0.21617	0.16428	0.11806	0.16641	0.20621	0.17197	0.19029	0.18911	0.16362	0.18804	0.12783
1416	0.16848	0.14698	0.13898	0.23297	0.1908	0.18499	0.1077	0.22772	0.20373	0.16283	0.22493	0.15537	0.15548	0.151	0.14096	0.19164	0.18074	0.13623	0.23438	0.24339	0.20483	0.19353	0.1551	0.23155	0.21285	0.21337	0.14945	0.11869	0.16791	0.19801	0.17777	0.17794	0.18744	0.14643	0.16697	0.12548
1416.9	0.15607	0.13709	0.12246	0.21488	0.19407	0.18263	0.10478	0.21436	0.20058	0.16872	0.213	0.13946	0.14755	0.13912	0.13202	0.18412	0.17743	0.13022	0.23785	0.24192	0.20171	0.20782	0.15227	0.21003	0.21577	0.21413	0.12689	0.096526	0.16525	0.20461	0.17083	0.17503	0.17696	0.15623	0.15532	0.12839
1417.7	0.15262	0.1252	0.11456	0.21194	0.19697	0.17877	0.10017	0.21017	0.18925	0.17405	0.20665	0.14111	0.13958	0.13934	0.1233	0.17975	0.16588	0.13143	0.22612	0.2291	0.20491	0.21731	0.14691	0.21761	0.20247	0.21081	0.1202	0.10142	0.16574	0.2059	0.17242	0.17281	0.17022	0.14534	0.13699	0.13322
1418.6	0.14265	0.12459	0.10701	0.21178	0.20467	0.17715	0.10088	0.20273	0.18907	0.17551	0.20321	0.13956	0.12773	0.14191	0.1235	0.18143	0.17518	0.11844	0.23151	0.2268	0.20187	0.22507	0.14542	0.2312	0.19844	0.21705	0.12364	0.10626	0.16865	0.21531	0.17257	0.16423	0.16107	0.13838	0.13798	0.14077
1419.4	0.13504	0.10489	0.092513	0.20813	0.19073	0.16805	0.093218	0.1941	0.18193	0.16739	0.19715	0.13331	0.12374	0.13254	0.1241	0.18133	0.174	0.11848	0.22714	0.22111	0.20832	0.23082	0.13956	0.22605	0.18955	0.20988	0.11517	0.10183	0.16421	0.19951	0.18148	0.14704	0.15518	0.13995	0.13749	0.13196
1420.3	0.13713	0.10564	0.093667	0.21653	0.20121	0.16657	0.1016	0.19449	0.18503	0.16651	0.20835	0.14102	0.11133	0.1199	0.12979	0.19032	0.17043	0.11712	0.23462	0.21809	0.19859	0.22365	0.13309	0.23391	0.18175	0.20539	0.1303	0.10828	0.17089	0.19112	0.18939	0.14988	0.15461	0.13974	0.15012	0.143
1421.2	0.12935	0.10771	0.098274	0.21406	0.20543	0.15902	0.1111	0.1998	0.17633	0.15758	0.22439	0.14969	0.11202	0.12347	0.12801	0.17769	0.16658	0.12332	0.22826	0.22785	0.19144	0.19944	0.13556	0.26258	0.17771	0.20559	0.13013	0.10771	0.17513	0.16936	0.19569	0.14319	0.14793	0.12772	0.15391	0.14919
1422	0.1316	0.12356	0.10545	0.21425	0.2092	0.16574	0.11148	0.20511	0.16289	0.14902	0.22468	0.14192	0.11887	0.11434	0.1175	0.18074	0.17338	0.11707	0.23299	0.24054	0.17748	0.19447	0.14605	0.24804	0.18771	0.21965	0.12988	0.11178	0.17132	0.16567	0.19563	0.14578	0.14585	0.12806	0.14678	0.13888
1422.9	0.13993	0.11682	0.099081	0.19961	0.19679	0.16347	0.11784	0.20252	0.15667	0.1567	0.21625	0.14469	0.12576	0.10787	0.10908	0.16754	0.17103	0.12556	0.22836	0.23138	0.18978	0.19099	0.13331	0.2301	0.18259	0.20769	0.12055	0.098382	0.17517	0.15039	0.2036	0.14035	0.15111	0.12485	0.13707	0.129
1423.8	0.12825	0.11456	0.10734	0.19941	0.18865	0.1613	0.11457	0.21032	0.14268	0.16566	0.21722	0.14926	0.13015	0.097653	0.1188	0.1656	0.16613	0.12699	0.21787	0.23646	0.16972	0.17872	0.12605	0.22868	0.19018	0.20014	0.12636	0.093054	0.17053	0.15077	0.18819	0.15448	0.14833	0.1193	0.14357	0.13868
1424.6	0.11093	0.11732	0.11875	0.2026	0.18806	0.16237	0.1028	0.20513	0.137	0.17225	0.20519	0.14779	0.13328	0.10452	0.12041	0.15608	0.17315	0.12462	0.20124	0.24307	0.17312	0.18649	0.12736	0.22368	0.18621	0.20585	0.13593	0.080268	0.16339	0.15879	0.17818	0.16521	0.13749	0.13107	0.13352	0.12334
1425.5	0.10508	0.11213	0.11382	0.20326	0.18345	0.15664	0.10048	0.20734	0.15002	0.17559	0.18991	0.1532	0.13298	0.10376	0.11754	0.16264	0.17872	0.10346	0.20088	0.2229	0.17904	0.19603	0.13215	0.22443	0.19096	0.19415	0.1339	0.082796	0.15623	0.14418	0.15993	0.17418	0.15041	0.12346	0.12919	0.12341
1426.3	0.10413	0.10114	0.10678	0.20933	0.17875	0.1449	0.10304	0.21126	0.15787	0.17553	0.19177	0.15506	0.1472	0.10567	0.12878	0.16083	0.18179	0.097575	0.21041	0.20798	0.19253	0.19212	0.12521	0.24046	0.18937	0.17934	0.14234	0.083061	0.14557	0.14007	0.1675	0.17469	0.14605	0.12105	0.14553	0.13109
1427.2	0.097028	0.11195	0.10826	0.21373	0.18995	0.14667	0.10095	0.21523	0.14856	0.16784	0.19	0.15692	0.14009	0.11162	0.13435	0.16021	0.16817	0.089266	0.22341	0.20697	0.17465	0.18127	0.13343	0.25016	0.19948	0.18198	0.15749	0.0858	0.14332	0.14908	0.17371	0.18014	0.13678	0.11586	0.15197	0.13604
1428.1	0.095776	0.11219	0.10017	0.21025	0.20188	0.15479	0.10381	0.20925	0.17193	0.16614	0.19566	0.15128	0.14379	0.11809	0.12264	0.16625	0.17896	0.080441	0.23689	0.19804	0.19321	0.18955	0.14673	0.24584	0.20129	0.18731	0.14196	0.095642	0.14725	0.1527	0.18833	0.18046	0.14511	0.11403	0.1398	0.12653
1428.9	0.08978	0.10649	0.096418	0.20496	0.19156	0.15694	0.10839	0.20961	0.17797	0.16286	0.18882	0.15828	0.14624	0.11482	0.12563	0.16183	0.16761	0.080672	0.24016	0.18401	0.18826	0.1885	0.13853	0.24975	0.20281	0.19011	0.14444	0.095247	0.14272	0.15538	0.18537	0.17147	0.15327	0.10808	0.13174	0.13796
1429.8	0.080014	0.12043	0.093796	0.21226	0.19372	0.16243	0.11126	0.20751	0.18695	0.15309	0.19479	0.1619	0.14193	0.12013	0.11629	0.16313	0.16876	0.091762	0.24005	0.17794	0.19662	0.19044	0.13089	0.22561	0.19356	0.2003	0.15188	0.1011	0.14365	0.18167	0.1862	0.16936	0.15533	0.111	0.13144	0.11771
1430.7	0.068634	0.12592	0.10301	0.19885	0.20924	0.17064	0.10004	0.19436	0.18374	0.16178	0.18387	0.15959	0.13182	0.12064	0.11699	0.16011	0.16905	0.083053	0.22714	0.18216	0.18948	0.18981	0.12459	0.21416	0.19911	0.20149	0.15254	0.10312	0.16027	0.18347	0.17174	0.16634	0.1515	0.10886	0.12132	0.10564
1431.5	0.054204	0.11408	0.094277	0.20003	0.19856	0.17515	0.10628	0.18883	0.20201	0.15358	0.18705	0.15779	0.13303	0.11089	0.10913	0.16569	0.16686	0.088027	0.22962	0.19245	0.2171	0.18882	0.11764	0.20642	0.19615	0.20139	0.1423	0.1075	0.15257	0.17498	0.16558	0.16414	0.16084	0.10957	0.10737	0.10436
1432.4	0.044522	0.1224	0.099587	0.19649	0.19972	0.16556	0.12123	0.18835	0.18728	0.15653	0.18634	0.16477	0.12448	0.11482	0.11433	0.16469	0.16769	0.089879	0.23656	0.19086	0.19801	0.19193	0.11589	0.20461	0.18408	0.20252	0.16643	0.10473	0.15074	0.16302	0.16046	0.16244	0.15335	0.12413	0.11845	0.1094
1433.2	0.037022	0.11796	0.089279	0.18787	0.20794	0.16706	0.13457	0.18691	0.17521	0.15318	0.19748	0.1469	0.11718	0.10788	0.10534	0.16592	0.16971	0.09399	0.24099	0.18238	0.19336	0.1878	0.1259	0.18363	0.17735	0.19142	0.14459	0.10071	0.14371	0.15653	0.16848	0.15552	0.14316	0.12057	0.13549	0.090443
1434.1	0.035656	0.10317	0.08858	0.17998	0.20281	0.16894	0.13293	0.18376	0.15761	0.16211	0.20122	0.14052	0.1164	0.10061	0.11563	0.15876	0.17003	0.09272	0.23895	0.1833	0.17319	0.18168	0.11972	0.19985	0.17493	0.18234	0.14475	0.098932	0.14108	0.13771	0.17566	0.14618	0.136	0.12973	0.13719	0.11195
1434.9	0.030854	0.093423	0.072543	0.18226	0.19336	0.17274	0.1324	0.18618	0.15821	0.14965	0.20888	0.14611	0.11105	0.10078	0.11249	0.16192	0.1641	0.10182	0.2305	0.17716	0.17111	0.1742	0.10968	0.20775	0.16515	0.19239	0.14307	0.086252	0.13071	0.13002	0.18357	0.14325	0.14594	0.12691	0.13849	0.12538
1435.8	0.033058	0.09178	0.075106	0.18433	0.19482	0.17162	0.12232	0.17926	0.15081	0.14873	0.20974	0.14649	0.11316	0.093446	0.12471	0.15063	0.16063	0.090362	0.21449	0.16098	0.1456	0.17032	0.097543	0.20856	0.16196	0.18193	0.14645	0.078739	0.12101	0.11742	0.17909	0.13016	0.14452	0.12452	0.14536	0.13181
1436.7	0.046295	0.082038	0.069942	0.18568	0.18831	0.16737	0.1095	0.18028	0.15912	0.14236	0.21424	0.14365	0.11973	0.099356	0.11909	0.14207	0.15495	0.083273	0.2054	0.16718	0.15515	0.15327	0.087459	0.21961	0.17047	0.18337	0.12052	0.078955	0.10918	0.1138	0.17909	0.12735	0.13946	0.10936	0.14031	0.13677
1437.5	0.053301	0.083671	0.073807	0.19195	0.18584	0.17497	0.10266	0.18338	0.17834	0.13833	0.21337	0.17172	0.12244	0.10741	0.13015	0.14655	0.15361	0.089528	0.20844	0.18556	0.15931	0.15508	0.089139	0.24411	0.1721	0.19184	0.13647	0.080837	0.10557	0.11734	0.17336	0.13989	0.14732	0.11231	0.1334	0.1542
1438.4	0.062002	0.089469	0.067328	0.19433	0.1859	0.16855	0.09282	0.1817	0.18166	0.12376	0.2035	0.17192	0.11989	0.12107	0.13511	0.14527	0.14426	0.084491	0.20991	0.18853	0.1673	0.15825	0.089736	0.23127	0.17476	0.19884	0.13135	0.066621	0.10842	0.11929	0.17418	0.13727	0.14631	0.1059	0.13454	0.14478
1439.3	0.06996	0.1021	0.080631	0.20559	0.18234	0.1725	0.096166	0.183	0.18479	0.13487	0.20838	0.17284	0.13046	0.12362	0.14302	0.16089	0.13979	0.091933	0.21279	0.18882	0.16927	0.17957	0.10186	0.22507	0.18597	0.19485	0.13666	0.085657	0.11876	0.12182	0.17414	0.12987	0.13909	0.11551	0.13466	0.14495
1440.1	0.070148	0.11295	0.083176	0.20942	0.18095	0.17919	0.097267	0.19122	0.18463	0.14437	0.19383	0.17637	0.13634	0.14576	0.14043	0.17872	0.15035	0.10806	0.21408	0.19116	0.17476	0.18084	0.10041	0.21649	0.18971	0.2029	0.13884	0.093005	0.13408	0.14438	0.16823	0.14001	0.13872	0.10731	0.13666	0.13394
1441	0.066362	0.1251	0.089811	0.2155	0.18322	0.18258	0.10814	0.19431	0.1879	0.1465	0.18838	0.17024	0.13581	0.15051	0.14996	0.18324	0.1409	0.11536	0.21257	0.19858	0.17829	0.18868	0.099492	0.20719	0.18304	0.20819	0.16367	0.094649	0.14379	0.15581	0.17075	0.14248	0.14153	0.11057	0.135	0.12699
1441.8	0.070685	0.12858	0.09002	0.21437	0.19015	0.169	0.096639	0.19847	0.18066	0.15744	0.19147	0.14752	0.14506	0.14069	0.14858	0.18272	0.15532	0.088225	0.21289	0.18855	0.17249	0.18946	0.097359	0.19642	0.18318	0.19927	0.15647	0.10285	0.16269	0.14831	0.17085	0.13598	0.14107	0.11463	0.1382	0.1149
1442.7	0.063644	0.1297	0.088131	0.21193	0.19716	0.1727	0.10335	0.19858	0.18833	0.16743	0.19836	0.15223	0.14683	0.13474	0.13879	0.19174	0.15228	0.094808	0.21598	0.19048	0.17585	0.19017	0.10056	0.19878	0.17745	0.2034	0.16157	0.11322	0.16579	0.14701	0.16819	0.13819	0.14511	0.11739	0.12257	0.10616
1443.6	0.053759	0.11934	0.082992	0.20676	0.19561	0.16693	0.10818	0.1942	0.18855	0.16864	0.19706	0.14362	0.1345	0.12636	0.12937	0.17933	0.15164	0.088817	0.22215	0.19199	0.18205	0.17988	0.1016	0.19942	0.1672	0.20317	0.15077	0.10484	0.15824	0.15815	0.17333	0.13937	0.1382	0.11708	0.1226	0.099861
1444.4	0.048802	0.11394	0.081388	0.20238	0.1866	0.15408	0.11122	0.19004	0.19621	0.16616	0.198	0.12926	0.12389	0.12261	0.12567	0.17221	0.14282	0.075819	0.22578	0.18931	0.18052	0.18132	0.11118	0.2063	0.16871	0.20448	0.14105	0.098177	0.15005	0.14423	0.17812	0.13903	0.137	0.13209	0.11943	0.10769
1445.3	0.039203	0.1136	0.085963	0.19896	0.17828	0.16125	0.10317	0.18793	0.19381	0.15441	0.20171	0.13916	0.123	0.12841	0.12118	0.16875	0.14051	0.070159	0.2144	0.17743	0.181	0.16718	0.10661	0.20703	0.1563	0.19838	0.1392	0.10523	0.14614	0.14212	0.16813	0.13925	0.13962	0.13955	0.11635	0.10899
1446.1	0.040432	0.11946	0.079807	0.20908	0.16271	0.16503	0.10938	0.17669	0.19161	0.15652	0.1989	0.14507	0.12802	0.1409	0.11992	0.17211	0.13169	0.089221	0.21395	0.16665	0.19162	0.16732	0.10894	0.202	0.16722	0.21053	0.13704	0.1179	0.12977	0.1503	0.16791	0.13142	0.13521	0.13435	0.12114	0.1211
1447	0.048514	0.12378	0.094849	0.21321	0.16816	0.16902	0.12126	0.1755	0.19345	0.15904	0.18936	0.13598	0.12877	0.1451	0.13231	0.17423	0.13519	0.082217	0.21584	0.174	0.18358	0.16003	0.097619	0.20402	0.17747	0.21367	0.14618	0.1152	0.11821	0.15373	0.18076	0.14092	0.12519	0.13128	0.13588	0.13283
1447.8	0.049748	0.12522	0.086518	0.21181	0.17198	0.17954	0.12095	0.17946	0.18562	0.15125	0.18168	0.13588	0.13252	0.15292	0.13138	0.17195	0.14038	0.091577	0.21339	0.17253	0.17622	0.1462	0.098343	0.20667	0.17218	0.20281	0.14867	0.11159	0.12219	0.16329	0.18699	0.14397	0.13311	0.124	0.12547	0.12938
1448.7	0.052242	0.12342	0.086357	0.20705	0.18839	0.19801	0.11263	0.18224	0.18234	0.16023	0.1925	0.14344	0.13722	0.1478	0.12606	0.1763	0.14591	0.10372	0.21483	0.16686	0.1843	0.13999	0.10801	0.20042	0.16859	0.20877	0.14986	0.1081	0.11693	0.16966	0.17651	0.13855	0.13117	0.12448	0.13454	0.12717
1449.6	0.056508	0.1087	0.07707	0.2073	0.19784	0.19769	0.10969	0.18645	0.18053	0.16744	0.18713	0.13315	0.13632	0.13859	0.12285	0.17875	0.15276	0.11094	0.21972	0.17559	0.17892	0.14402	0.11046	0.1918	0.19027	0.20146	0.13193	0.11044	0.11742	0.1734	0.19171	0.14138	0.13117	0.11895	0.13484	0.13137
1450.4	0.052798	0.10533	0.065656	0.19725	0.21217	0.20013	0.11052	0.19508	0.18654	0.16801	0.1822	0.13003	0.12799	0.14541	0.1083	0.17189	0.1617	0.1128	0.21341	0.18353	0.1752	0.14378	0.11046	0.20332	0.1733	0.2099	0.12429	0.10257	0.13986	0.18425	0.19298	0.1524	0.14699	0.11538	0.1319	0.14521
1451.3	0.055093	0.1006	0.060481	0.20076	0.20286	0.19912	0.10539	0.19595	0.16975	0.17574	0.19975	0.13409	0.13036	0.13387	0.1084	0.16235	0.16576	0.12724	0.20588	0.17399	0.17289	0.15468	0.13492	0.20086	0.16107	0.21405	0.12294	0.10682	0.14059	0.17928	0.19144	0.1494	0.14076	0.12375	0.13795	0.13901
1452.1	0.064087	0.11796	0.063396	0.19813	0.19995	0.19116	0.10497	0.19721	0.17217	0.18317	0.20171	0.14037	0.13973	0.14392	0.10677	0.15651	0.16564	0.12163	0.20883	0.18101	0.17254	0.16754	0.13268	0.19178	0.1772	0.23464	0.11691	0.1014	0.13992	0.168	0.18861	0.15106	0.13783	0.13135	0.14154	0.14676
1453	0.074161	0.11726	0.056987	0.2041	0.19256	0.18442	0.12046	0.20251	0.1718	0.18105	0.19871	0.14011	0.1405	0.1407	0.109	0.15378	0.1677	0.11508	0.21671	0.19317	0.1737	0.18278	0.11695	0.19093	0.185	0.22858	0.12428	0.10746	0.1469	0.16332	0.19624	0.16491	0.14471	0.12096	0.13338	0.14939
1453.9	0.079901	0.12411	0.061393	0.21319	0.18688	0.18529	0.12538	0.19663	0.16858	0.19093	0.19537	0.14303	0.14701	0.13166	0.10977	0.15394	0.16974	0.12241	0.21627	0.17653	0.16765	0.19183	0.12049	0.20003	0.1879	0.23514	0.13682	0.10452	0.15109	0.17235	0.18376	0.16027	0.13669	0.12546	0.1404	0.14787
1454.7	0.08862	0.11959	0.079876	0.22684	0.17957	0.18516	0.12415	0.18887	0.17311	0.18245	0.2029	0.14323	0.14895	0.12078	0.11572	0.16657	0.16725	0.11487	0.22421	0.17825	0.17406	0.19042	0.13047	0.18971	0.20961	0.21805	0.14277	0.1126	0.14196	0.15174	0.18405	0.14566	0.13145	0.13788	0.14393	0.14446
1455.6	0.090645	0.12943	0.079351	0.23258	0.18574	0.1752	0.12224	0.19305	0.18184	0.17479	0.20838	0.14972	0.15072	0.13424	0.11195	0.17322	0.16387	0.10617	0.23742	0.17876	0.18166	0.18472	0.12294	0.19273	0.23071	0.2186	0.14051	0.12126	0.14585	0.16243	0.18407	0.14136	0.1445	0.13044	0.14533	0.15902
1456.4	0.090672	0.11738	0.09044	0.24221	0.1892	0.16073	0.12707	0.20492	0.18721	0.17553	0.21926	0.14877	0.14403	0.13388	0.11994	0.18931	0.16129	0.11592	0.24163	0.1846	0.18105	0.18586	0.12383	0.1984	0.22526	0.20713	0.15755	0.12412	0.1482	0.15621	0.18727	0.14598	0.15507	0.13119	0.15709	0.1598
1457.3	0.081722	0.10977	0.10956	0.25642	0.19043	0.17118	0.1272	0.21115	0.1878	0.16109	0.2261	0.15934	0.13692	0.13605	0.12506	0.20187	0.15668	0.12217	0.24561	0.17752	0.18226	0.17891	0.14662	0.22042	0.22052	0.20934	0.15963	0.13229	0.14892	0.16621	0.2062	0.14224	0.1517	0.13983	0.17513	0.17311
1458.1	0.080933	0.12024	0.11263	0.24495	0.19861	0.16802	0.13015	0.22161	0.1973	0.16001	0.22435	0.15822	0.13296	0.14684	0.12982	0.2	0.1576	0.11484	0.2524	0.19145	0.19933	0.18029	0.13932	0.21483	0.21441	0.21869	0.1651	0.1269	0.15328	0.15747	0.22023	0.15686	0.1728	0.13407	0.16597	0.17658
1459	0.084379	0.11739	0.11473	0.24521	0.21072	0.1744	0.1278	0.23776	0.20086	0.15301	0.22194	0.15877	0.12899	0.14844	0.14691	0.20243	0.15239	0.12703	0.24095	0.20415	0.20599	0.17663	0.12325	0.21865	0.21133	0.22048	0.17863	0.11674	0.15927	0.16419	0.21687	0.18022	0.1834	0.13807	0.16475	0.16832
1459.9	0.089316	0.10759	0.11683	0.23587	0.21535	0.1888	0.12727	0.23883	0.2077	0.16941	0.21605	0.16149	0.1297	0.14286	0.15303	0.20173	0.15669	0.13811	0.22875	0.20488	0.20264	0.17957	0.12694	0.23212	0.21021	0.21536	0.1752	0.11337	0.17169	0.17411	0.21455	0.1925	0.17883	0.1514	0.16561	0.17492
1460.7	0.088842	0.10423	0.11613	0.22752	0.21604	0.20821	0.12789	0.22888	0.20503	0.17383	0.21159	0.16189	0.13093	0.13045	0.15483	0.18927	0.16679	0.13023	0.22612	0.19752	0.2055	0.17667	0.13351	0.23656	0.2092	0.21823	0.17418	0.12133	0.17475	0.18193	0.21182	0.19542	0.1825	0.14941	0.17058	0.19559
1461.6	0.094682	0.12335	0.11219	0.21595	0.21893	0.19911	0.13813	0.22342	0.20648	0.19028	0.20103	0.15766	0.13316	0.12992	0.15808	0.17761	0.1653	0.13381	0.22194	0.21128	0.20618	0.17318	0.1119	0.22727	0.21023	0.21812	0.17653	0.12383	0.18375	0.19638	0.20157	0.20078	0.18017	0.15052	0.15769	0.18704
1462.4	0.10445	0.11881	0.11289	0.22427	0.22468	0.20552	0.13164	0.21723	0.20433	0.19537	0.21456	0.16345	0.13701	0.13289	0.15579	0.18465	0.16924	0.13932	0.21639	0.21594	0.19446	0.1705	0.12291	0.22668	0.20642	0.21934	0.1696	0.1281	0.19521	0.1962	0.18633	0.19579	0.17251	0.15645	0.1719	0.19607
1463.3	0.10003	0.12317	0.11534	0.21636	0.20739	0.20059	0.13068	0.20014	0.18815	0.21259	0.21594	0.16358	0.13644	0.1398	0.15023	0.17197	0.16944	0.14076	0.22567	0.19666	0.18014	0.18062	0.13134	0.21896	0.19919	0.2264	0.16244	0.12634	0.18932	0.20531	0.20315	0.17999	0.16557	0.1559	0.18307	0.19919
1464.1	0.094053	0.12484	0.11772	0.21807	0.20334	0.19178	0.1402	0.19301	0.18593	0.21462	0.21511	0.15789	0.13835	0.13523	0.14766	0.17619	0.17934	0.14192	0.22877	0.18936	0.18427	0.192	0.13225	0.19431	0.1899	0.22692	0.15866	0.12702	0.19236	0.207	0.19997	0.16348	0.17604	0.16124	0.19119	0.1996
1465	0.11837	0.13302	0.10847	0.22044	0.19119	0.19008	0.14475	0.19723	0.19274	0.20558	0.21775	0.16056	0.14098	0.1457	0.13939	0.18287	0.18065	0.14678	0.23721	0.19932	0.18624	0.1956	0.13421	0.18209	0.19581	0.22677	0.14493	0.13078	0.19805	0.20418	0.1939	0.16502	0.17208	0.1559	0.20106	0.19802
1465.8	0.12546	0.12237	0.096072	0.22374	0.19399	0.19085	0.12437	0.20873	0.19988	0.20632	0.22345	0.16316	0.1476	0.14071	0.13146	0.18354	0.18959	0.15712	0.23137	0.19312	0.18304	0.20187	0.14855	0.18262	0.19413	0.2225	0.14457	0.13523	0.20139	0.19551	0.19095	0.16593	0.18573	0.15697	0.21487	0.21076
1466.7	0.13154	0.12056	0.093554	0.22141	0.18718	0.19109	0.14142	0.21349	0.19139	0.20925	0.21602	0.16663	0.1421	0.12477	0.14235	0.18125	0.20117	0.15035	0.24683	0.19908	0.18364	0.20317	0.15479	0.17633	0.19768	0.21613	0.14578	0.13277	0.20405	0.20369	0.21737	0.18156	0.17473	0.16924	0.21338	0.20976
1467.5	0.13289	0.12203	0.093658	0.22171	0.19121	0.19275	0.1519	0.21888	0.19298	0.20307	0.21152	0.16441	0.14023	0.1159	0.13404	0.17632	0.2062	0.14682	0.24919	0.21273	0.19076	0.19976	0.15231	0.17618	0.19645	0.21352	0.13728	0.13791	0.19437	0.21094	0.21827	0.18872	0.16842	0.1669	0.20356	0.20968
1468.4	0.13988	0.11793	0.097186	0.21317	0.19105	0.19996	0.14357	0.22413	0.18797	0.19489	0.21528	0.16094	0.13362	0.12626	0.12783	0.16219	0.19936	0.1364	0.24578	0.23045	0.19498	0.19474	0.14764	0.18653	0.19969	0.21385	0.1503	0.13146	0.19481	0.19358	0.2226	0.19996	0.1713	0.15817	0.20752	0.20552
1469.3	0.12645	0.10737	0.098673	0.21268	0.19722	0.19963	0.13291	0.21696	0.19268	0.19328	0.21431	0.15714	0.13812	0.12256	0.13216	0.15975	0.1953	0.13942	0.23737	0.22194	0.2025	0.20297	0.13955	0.18782	0.20174	0.20776	0.15199	0.12326	0.18358	0.19253	0.22716	0.18749	0.17171	0.17428	0.19828	0.201
1470.1	0.13357	0.1068	0.11885	0.20637	0.20027	0.19201	0.1375	0.21404	0.18405	0.18753	0.21197	0.15862	0.14389	0.12741	0.14296	0.15795	0.20049	0.12646	0.23462	0.233	0.20485	0.20619	0.13323	0.18586	0.20873	0.19899	0.15951	0.11031	0.17931	0.19676	0.23018	0.19154	0.16414	0.179	0.18578	0.20981
1471	0.13918	0.11163	0.13328	0.20425	0.19799	0.18724	0.13181	0.21084	0.19511	0.18319	0.20984	0.1572	0.14677	0.13689	0.13873	0.15504	0.18889	0.13057	0.22813	0.23413	0.22635	0.22232	0.12779	0.20334	0.20995	0.2008	0.16545	0.11552	0.16758	0.18684	0.22082	0.18208	0.18657	0.17859	0.18456	0.22022
1471.8	0.14139	0.10782	0.12773	0.21183	0.20594	0.18598	0.13805	0.21259	0.19114	0.18162	0.21788	0.15219	0.14537	0.12501	0.14016	0.17578	0.18807	0.13517	0.23026	0.23601	0.22013	0.21551	0.13718	0.19905	0.21107	0.19849	0.16926	0.12432	0.17618	0.18212	0.21475	0.18435	0.19747	0.17848	0.20297	0.22446
1472.7	0.13954	0.10266	0.1297	0.21625	0.20207	0.19019	0.13408	0.21191	0.18657	0.18272	0.21527	0.15889	0.14138	0.10657	0.14028	0.17758	0.18489	0.14351	0.22794	0.23071	0.21549	0.21674	0.15316	0.21415	0.20617	0.18811	0.16212	0.11974	0.17153	0.19899	0.21385	0.19086	0.19911	0.19345	0.21034	0.23488
1473.5	0.14729	0.10273	0.13674	0.22395	0.21084	0.18397	0.14221	0.21802	0.18016	0.18613	0.21047	0.16369	0.14209	0.11601	0.13702	0.18299	0.18866	0.13837	0.23364	0.23792	0.21052	0.21249	0.16624	0.21976	0.19907	0.19542	0.17946	0.1311	0.17932	0.18754	0.21426	0.1997	0.20368	0.18873	0.2193	0.24113
1474.4	0.15307	0.099268	0.12839	0.22566	0.21097	0.18989	0.14453	0.21136	0.17642	0.18537	0.22272	0.16259	0.13382	0.10675	0.12634	0.18903	0.18164	0.12625	0.22736	0.23025	0.21399	0.21452	0.17912	0.21039	0.19247	0.2054	0.17019	0.12229	0.17791	0.16984	0.20797	0.18664	0.20649	0.19055	0.23684	0.22747
1475.2	0.15664	0.093709	0.11783	0.22219	0.21509	0.20109	0.13792	0.2141	0.17675	0.17808	0.22591	0.16297	0.13833	0.10239	0.11963	0.18723	0.18594	0.13295	0.2273	0.21541	0.20607	0.20755	0.17595	0.20184	0.19364	0.19853	0.15862	0.11556	0.17897	0.17851	0.1952	0.1838	0.20448	0.18552	0.25438	0.22615
1476.1	0.16848	0.097714	0.12264	0.22204	0.21473	0.20144	0.12517	0.21872	0.18227	0.18983	0.21944	0.18128	0.14235	0.12095	0.11861	0.17437	0.17566	0.12068	0.21381	0.22018	0.21473	0.22291	0.17048	0.21489	0.19761	0.2005	0.1578	0.12438	0.18181	0.17649	0.18612	0.19108	0.20096	0.18648	0.24731	0.2294
1476.9	0.17757	0.1056	0.11271	0.22965	0.22016	0.19519	0.1324	0.21242	0.18508	0.18028	0.22699	0.16644	0.15048	0.12968	0.12341	0.18393	0.17999	0.12166	0.22439	0.22398	0.2283	0.23232	0.16457	0.19576	0.20816	0.20668	0.15356	0.13716	0.18445	0.16729	0.19323	0.17902	0.20149	0.18016	0.24783	0.2158
1477.8	0.17836	0.10521	0.11378	0.23043	0.20449	0.19859	0.12798	0.21024	0.17393	0.18053	0.22063	0.16286	0.13954	0.11578	0.12525	0.18178	0.17765	0.12437	0.22584	0.22698	0.22866	0.23585	0.153	0.19207	0.21107	0.19761	0.13657	0.12856	0.1763	0.1842	0.19365	0.17248	0.20034	0.16954	0.22981	0.20246
1478.7	0.18187	0.11203	0.11268	0.23035	0.19551	0.19884	0.13247	0.2083	0.1787	0.1773	0.20503	0.15608	0.13406	0.12233	0.12929	0.17352	0.18053	0.1328	0.23588	0.22551	0.2326	0.2305	0.14679	0.20134	0.21689	0.20082	0.1366	0.13596	0.17662	0.18645	0.20673	0.18239	0.19376	0.16754	0.2222	0.20142
1479.5	0.18056	0.11223	0.11458	0.23356	0.18995	0.19189	0.13339	0.20188	0.17785	0.18136	0.19742	0.16314	0.12096	0.111	0.12914	0.1729	0.17385	0.13102	0.23663	0.24073	0.23196	0.22845	0.15398	0.20245	0.21611	0.2021	0.1354	0.13291	0.18358	0.18112	0.21296	0.18388	0.18626	0.16199	0.20458	0.20397
1480.4	0.17863	0.11575	0.11073	0.22115	0.17751	0.18704	0.12577	0.19654	0.17955	0.16599	0.18942	0.1542	0.12419	0.10438	0.12342	0.17609	0.17334	0.1389	0.23863	0.24293	0.24074	0.22373	0.15648	0.2032	0.21101	0.19946	0.12982	0.11491	0.18093	0.18019	0.21313	0.17422	0.19554	0.14682	0.20116	0.20616
1481.2	0.18089	0.12507	0.11748	0.21149	0.18212	0.19156	0.1182	0.20695	0.17929	0.15446	0.16979	0.16351	0.13363	0.099931	0.12848	0.17579	0.17051	0.13352	0.23327	0.24183	0.23031	0.21451	0.15107	0.21246	0.20657	0.19805	0.13951	0.11871	0.18853	0.18142	0.20614	0.18308	0.19913	0.1369	0.19493	0.22047
1482.1	0.17823	0.11757	0.10442	0.20757	0.1944	0.18595	0.12008	0.20971	0.18006	0.1426	0.17485	0.1597	0.13465	0.10044	0.12583	0.18663	0.16955	0.1317	0.22475	0.23283	0.22899	0.19319	0.15241	0.21531	0.20104	0.20229	0.14334	0.13635	0.19826	0.17475	0.20805	0.19155	0.203	0.14475	0.20427	0.22304
1482.9	0.16926	0.099644	0.11363	0.19874	0.20058	0.18189	0.1119	0.20163	0.17857	0.13985	0.18201	0.16564	0.14511	0.09602	0.13238	0.18515	0.17628	0.12975	0.22552	0.23028	0.23462	0.20116	0.15149	0.20665	0.1988	0.19944	0.15908	0.13453	0.19937	0.17426	0.20387	0.18173	0.21647	0.14096	0.21026	0.2274
1483.8	0.15172	0.099954	0.11282	0.19939	0.20661	0.17046	0.11123	0.20879	0.17182	0.1327	0.18637	0.15038	0.14598	0.1108	0.13944	0.1936	0.17662	0.118	0.21667	0.23023	0.22944	0.19797	0.1501	0.20194	0.19167	0.20271	0.1627	0.13648	0.19755	0.16697	0.20157	0.17086	0.22181	0.13963	0.21289	0.20811
1484.6	0.14066	0.085993	0.12313	0.20628	0.20821	0.1707	0.11686	0.21449	0.17905	0.13823	0.19322	0.14983	0.13756	0.10177	0.15085	0.1911	0.18877	0.12094	0.21383	0.22079	0.22582	0.19638	0.13639	0.20124	0.18632	0.1944	0.16937	0.13403	0.19759	0.16761	0.20699	0.17137	0.20464	0.14376	0.20411	0.20726
1485.5	0.14044	0.062958	0.13027	0.21344	0.19337	0.15753	0.1055	0.20671	0.17548	0.14906	0.19347	0.14751	0.1327	0.10088	0.14947	0.18748	0.19258	0.12167	0.20808	0.22034	0.22503	0.18953	0.13128	0.20287	0.18625	0.18708	0.17209	0.11922	0.19589	0.16898	0.20058	0.16671	0.19626	0.14868	0.19141	0.19694
1486.3	0.13236	0.073323	0.13107	0.21807	0.18412	0.15884	0.094765	0.2006	0.1744	0.154	0.1836	0.15981	0.136	0.10808	0.15844	0.18051	0.19483	0.1134	0.20677	0.22624	0.22115	0.20301	0.12287	0.21744	0.18437	0.18829	0.17974	0.10417	0.18805	0.1754	0.19387	0.16551	0.18084	0.14482	0.19422	0.20082
1487.2	0.12656	0.085325	0.13023	0.22306	0.17853	0.16049	0.094643	0.20721	0.16784	0.15453	0.18414	0.16024	0.13007	0.10688	0.15434	0.17453	0.18424	0.11743	0.20875	0.23504	0.20117	0.20563	0.12349	0.22887	0.17769	0.18096	0.17079	0.10678	0.18971	0.17929	0.18711	0.16868	0.17468	0.14971	0.19214	0.1993
1488	0.13207	0.087335	0.1299	0.22692	0.17388	0.15295	0.091435	0.20054	0.16942	0.14151	0.18497	0.16908	0.13183	0.1021	0.14621	0.1671	0.19593	0.1109	0.22248	0.22485	0.20714	0.20559	0.11313	0.23239	0.17609	0.19103	0.17643	0.11994	0.19054	0.18383	0.19538	0.17619	0.17477	0.14284	0.19236	0.20448
1488.9	0.1447	0.08837	0.1185	0.21811	0.17959	0.14393	0.090745	0.19409	0.15529	0.12947	0.18242	0.17118	0.14284	0.10431	0.13775	0.1625	0.18664	0.10046	0.21911	0.22434	0.1897	0.20582	0.12196	0.23758	0.19391	0.19063	0.17988	0.12071	0.18915	0.17596	0.18915	0.17306	0.18189	0.14945	0.20137	0.20928
1489.8	0.14276	0.10655	0.10346	0.22153	0.18111	0.14976	0.10222	0.19277	0.15437	0.12244	0.17751	0.17068	0.14957	0.10929	0.1347	0.16958	0.18814	0.10298	0.2273	0.21238	0.19701	0.21075	0.12247	0.23741	0.19992	0.19466	0.16845	0.13165	0.17735	0.17809	0.19085	0.17539	0.19287	0.1415	0.19719	0.21539
1490.6	0.15067	0.10942	0.12153	0.21072	0.1891	0.14743	0.10971	0.19476	0.14885	0.1162	0.19068	0.16769	0.14638	0.097998	0.14034	0.16068	0.18554	0.10908	0.23539	0.20771	0.19388	0.21318	0.13424	0.23183	0.19765	0.19437	0.171	0.12891	0.17734	0.17592	0.1916	0.18304	0.20104	0.14282	0.19189	0.21715
1491.5	0.15564	0.11098	0.10537	0.216	0.18205	0.14348	0.10609	0.19552	0.13816	0.11716	0.19022	0.1575	0.15168	0.09136	0.13116	0.15984	0.18783	0.10391	0.22228	0.20956	0.2013	0.20357	0.13031	0.22157	0.19306	0.20192	0.15837	0.13113	0.17465	0.18027	0.18677	0.19178	0.2038	0.13312	0.1834	0.21514
1492.3	0.15904	0.11317	0.10156	0.21159	0.18319	0.15433	0.10672	0.20285	0.13792	0.14026	0.18471	0.16143	0.15444	0.10247	0.14051	0.15916	0.18411	0.11701	0.21997	0.21943	0.18471	0.19518	0.14128	0.22623	0.19219	0.19319	0.15538	0.12219	0.16954	0.18566	0.18184	0.18907	0.19281	0.14186	0.1829	0.22038
1493.2	0.16278	0.11975	0.096951	0.21158	0.17582	0.16603	0.098124	0.19973	0.13336	0.15061	0.18854	0.16234	0.15282	0.11306	0.14424	0.15618	0.19816	0.13213	0.23162	0.22801	0.18966	0.18831	0.13783	0.22838	0.18474	0.21094	0.15176	0.12168	0.17145	0.19334	0.18386	0.19032	0.18669	0.14999	0.17732	0.21239
1494	0.15547	0.12711	0.099988	0.2067	0.17417	0.15795	0.093392	0.20046	0.14436	0.15798	0.18563	0.17399	0.13626	0.11887	0.14438	0.14658	0.20168	0.12763	0.22618	0.23177	0.18331	0.19208	0.14463	0.23179	0.16945	0.22597	0.14458	0.11429	0.17628	0.1848	0.17424	0.19195	0.16705	0.16204	0.18076	0.22133
1494.8	0.15457	0.13016	0.091851	0.21082	0.16842	0.15368	0.091119	0.19309	0.15346	0.16698	0.17713	0.1674	0.14338	0.12952	0.13918	0.15076	0.19919	0.12365	0.22064	0.21996	0.1865	0.19709	0.15182	0.22467	0.17121	0.23414	0.14266	0.12836	0.17901	0.17115	0.16788	0.18249	0.17172	0.17197	0.17794	0.22011
1495.7	0.16019	0.1389	0.096103	0.20611	0.18184	0.15546	0.083661	0.18556	0.16135	0.16698	0.16887	0.16455	0.1375	0.14342	0.14873	0.16121	0.20295	0.13306	0.23095	0.20146	0.18748	0.20007	0.16254	0.22573	0.17972	0.23978	0.1435	0.12631	0.17853	0.16859	0.17015	0.16612	0.16127	0.18384	0.18383	0.20911
1496.5	0.16046	0.14431	0.091935	0.2051	0.186	0.15546	0.082222	0.17763	0.14968	0.15657	0.18676	0.15867	0.13625	0.14172	0.14227	0.16246	0.20802	0.12598	0.22422	0.18775	0.1923	0.20334	0.17214	0.22903	0.18594	0.24464	0.14137	0.13636	0.19089	0.16168	0.16203	0.1608	0.16954	0.18603	0.18698	0.20852
1497.4	0.16429	0.14906	0.10074	0.20954	0.19413	0.15334	0.08897	0.18242	0.14631	0.15701	0.18914	0.15596	0.12353	0.13629	0.14511	0.16416	0.19422	0.11336	0.21649	0.17986	0.19153	0.20194	0.19019	0.21758	0.17651	0.23703	0.14088	0.13859	0.18531	0.16106	0.16006	0.16568	0.16541	0.17609	0.19483	0.20917
1498.2	0.18347	0.14106	0.10466	0.21126	0.20645	0.15608	0.096078	0.17037	0.1391	0.14683	0.20266	0.14586	0.12469	0.12122	0.14224	0.16231	0.18144	0.11465	0.22034	0.18323	0.19072	0.19851	0.18939	0.20632	0.18581	0.2306	0.15234	0.14565	0.18041	0.16965	0.16251	0.16598	0.17312	0.17039	0.1996	0.19564
1499.1	0.19372	0.14966	0.11206	0.21274	0.21192	0.1544	0.091559	0.1737	0.13693	0.14925	0.19761	0.14172	0.12492	0.11439	0.14565	0.16641	0.1937	0.11797	0.2181	0.1948	0.19199	0.19418	0.17565	0.20518	0.19515	0.2301	0.14983	0.14334	0.17844	0.18005	0.1563	0.16887	0.17377	0.16561	0.20761	0.1877
1500	0.20795	0.15146	0.11174	0.20536	0.20432	0.15718	0.10259	0.18343	0.13616	0.15028	0.21267	0.15719	0.12807	0.11309	0.14295	0.16199	0.1888	0.1184	0.21724	0.21145	0.18429	0.18903	0.17901	0.21387	0.20043	0.23375	0.15242	0.14164	0.18348	0.18417	0.15827	0.18419	0.17506	0.15478	0.20521	0.19257
1500.8	0.22804	0.15598	0.10898	0.21114	0.20042	0.15254	0.099305	0.18549	0.13675	0.14654	0.19671	0.15596	0.13381	0.11527	0.13286	0.16665	0.1866	0.12198	0.21754	0.20942	0.18399	0.19857	0.18091	0.21606	0.2097	0.23682	0.15326	0.13843	0.16999	0.18288	0.1625	0.19282	0.17357	0.14155	0.19761	0.19824
1501.7	0.23992	0.16562	0.10482	0.21424	0.20047	0.15137	0.10009	0.18623	0.15244	0.15934	0.20103	0.15246	0.13941	0.12041	0.1308	0.17076	0.19135	0.13015	0.23035	0.2138	0.19037	0.21655	0.17374	0.21911	0.21722	0.24712	0.15373	0.13992	0.17187	0.18838	0.16541	0.19349	0.18124	0.15579	0.19795	0.20205
1502.5	0.24257	0.16891	0.097842	0.20998	0.19771	0.15455	0.099194	0.20245	0.14626	0.1637	0.1995	0.15238	0.14137	0.13292	0.13309	0.17461	0.20557	0.1269	0.23507	0.22339	0.18164	0.20834	0.1755	0.21608	0.22762	0.24484	0.15051	0.13721	0.19033	0.18844	0.17617	0.19053	0.18014	0.13924	0.19621	0.19572
1503.4	0.24745	0.16661	0.093764	0.20319	0.19526	0.16655	0.099861	0.20049	0.15079	0.16457	0.22118	0.1573	0.13976	0.14225	0.13035	0.1666	0.2061	0.11636	0.23684	0.21311	0.18636	0.21162	0.18454	0.22244	0.22607	0.25262	0.15173	0.12973	0.20095	0.19179	0.18919	0.17518	0.18404	0.13822	0.199	0.20049
1504.2	0.24982	0.18101	0.096966	0.21119	0.19687	0.15838	0.098845	0.19659	0.15503	0.16907	0.21393	0.15157	0.13444	0.14831	0.12941	0.17921	0.21722	0.11148	0.22437	0.19993	0.19379	0.212	0.18081	0.21578	0.22385	0.24528	0.15224	0.14193	0.19942	0.18786	0.19157	0.16708	0.19166	0.14499	0.1909	0.19914
1505.1	0.23965	0.19189	0.10944	0.20041	0.19117	0.15655	0.096605	0.20652	0.15809	0.17374	0.21738	0.15285	0.12552	0.14974	0.14372	0.17383	0.20772	0.098887	0.22086	0.21889	0.19336	0.21347	0.16956	0.21422	0.20414	0.25055	0.15756	0.13212	0.19571	0.19098	0.1951	0.16656	0.18868	0.16023	0.19664	0.19798
1505.9	0.2308	0.19812	0.11538	0.20126	0.17867	0.15563	0.10219	0.20689	0.14968	0.15931	0.20332	0.15164	0.12275	0.15625	0.14091	0.17774	0.20259	0.097857	0.20711	0.21844	0.19491	0.20009	0.16046	0.21803	0.20297	0.2556	0.15343	0.12949	0.19591	0.18513	0.19126	0.16211	0.1881	0.14932	0.19872	0.18804
1506.7	0.23567	0.19783	0.12405	0.19891	0.17428	0.1586	0.10486	0.20717	0.14728	0.15996	0.19811	0.1604	0.12652	0.14878	0.14157	0.18094	0.19423	0.10157	0.20025	0.20958	0.20128	0.20993	0.14784	0.23174	0.19614	0.25942	0.16309	0.13094	0.18142	0.17587	0.1771	0.15944	0.19161	0.15421	0.19565	0.20567
1507.6	0.2338	0.18964	0.11407	0.20598	0.1674	0.14646	0.10946	0.20772	0.14409	0.15967	0.18591	0.15236	0.12464	0.1413	0.13885	0.19004	0.17782	0.10136	0.20377	0.21307	0.19862	0.20147	0.14424	0.22779	0.19009	0.24516	0.15196	0.13777	0.17103	0.16684	0.17836	0.17419	0.18091	0.14584	0.19335	0.20355
1508.4	0.22954	0.18835	0.13604	0.20885	0.17737	0.15623	0.10896	0.21264	0.13606	0.15518	0.18702	0.15219	0.1306	0.14834	0.15281	0.18152	0.17736	0.10643	0.21345	0.22206	0.20103	0.21387	0.13826	0.23288	0.18365	0.25889	0.17089	0.13942	0.17283	0.16357	0.17492	0.17617	0.16992	0.14352	0.2113	0.21345
1509.3	0.23363	0.17175	0.13779	0.21569	0.18511	0.16355	0.11307	0.19334	0.13474	0.15746	0.18129	0.14153	0.12889	0.13411	0.15114	0.18524	0.18909	0.13314	0.21773	0.21595	0.20252	0.20775	0.13851	0.22512	0.19065	0.24045	0.17407	0.14113	0.17762	0.16618	0.17412	0.17773	0.16929	0.13692	0.20647	0.20557
1510.1	0.21984	0.16877	0.13657	0.2125	0.19173	0.15774	0.10717	0.18483	0.13442	0.1568	0.19031	0.14024	0.13173	0.13028	0.17363	0.17753	0.19638	0.13638	0.23103	0.20823	0.19731	0.21172	0.1434	0.21539	0.18804	0.23116	0.17883	0.14547	0.17843	0.16839	0.17822	0.17743	0.1723	0.12956	0.19078	0.20736
1511	0.20787	0.17049	0.12792	0.21277	0.18813	0.16062	0.10076	0.18015	0.14847	0.15714	0.19072	0.13396	0.13068	0.13504	0.16656	0.17523	0.19479	0.13848	0.22926	0.20772	0.2026	0.20466	0.15238	0.20117	0.17995	0.22636	0.17518	0.14198	0.18269	0.1851	0.19048	0.19005	0.17833	0.13597	0.18601	0.19807
1511.8	0.20507	0.17176	0.14334	0.2106	0.19923	0.16103	0.097619	0.18215	0.13982	0.15623	0.19528	0.13614	0.12327	0.13114	0.17405	0.17267	0.1983	0.13861	0.22634	0.20035	0.20024	0.21201	0.15299	0.19159	0.18232	0.22546	0.18447	0.14078	0.18216	0.18388	0.19732	0.18254	0.17719	0.14938	0.18554	0.18324
1512.7	0.19255	0.16728	0.12232	0.20827	0.20025	0.1453	0.099635	0.18812	0.15757	0.16125	0.19906	0.13966	0.11337	0.11695	0.16688	0.17105	0.18512	0.12895	0.21986	0.19627	0.1977	0.20102	0.15718	0.19327	0.18283	0.21172	0.16294	0.13288	0.18247	0.1854	0.19869	0.18323	0.18528	0.14781	0.17505	0.18443
1513.5	0.18993	0.1759	0.12332	0.20937	0.20038	0.14342	0.10173	0.1983	0.16267	0.16042	0.19601	0.1517	0.12245	0.12819	0.16726	0.15849	0.17939	0.11663	0.2092	0.19818	0.2052	0.20408	0.15448	0.20203	0.19044	0.22557	0.16108	0.13871	0.18459	0.18135	0.20116	0.17806	0.18377	0.14565	0.17193	0.1942
1514.4	0.19968	0.17454	0.1204	0.20723	0.20229	0.14637	0.10504	0.20303	0.15427	0.16343	0.19536	0.14978	0.13673	0.12664	0.15326	0.15722	0.18873	0.10733	0.19869	0.2053	0.20753	0.20385	0.14836	0.21202	0.19955	0.22168	0.16229	0.12938	0.19773	0.16885	0.2006	0.17353	0.17689	0.14153	0.18084	0.19611
1515.2	0.20074	0.18026	0.12333	0.21634	0.20924	0.14489	0.11292	0.20765	0.14705	0.16761	0.19895	0.13911	0.14226	0.12983	0.15561	0.15433	0.19302	0.10662	0.20012	0.20303	0.21312	0.2116	0.14693	0.21042	0.20362	0.2177	0.14511	0.1295	0.19657	0.15994	0.2008	0.16621	0.17645	0.13525	0.19199	0.18968
1516.1	0.19701	0.18774	0.11301	0.21936	0.19977	0.15849	0.11629	0.20436	0.15214	0.17138	0.19395	0.13497	0.1533	0.13743	0.14013	0.14965	0.18693	0.11745	0.19709	0.21442	0.22265	0.2123	0.15371	0.21261	0.19909	0.21462	0.13732	0.12077	0.19186	0.17099	0.18719	0.17522	0.18311	0.12977	0.1901	0.20753
1516.9	0.1931	0.19182	0.12772	0.21896	0.20158	0.16531	0.11766	0.19602	0.14239	0.1628	0.1847	0.11605	0.16038	0.1342	0.14025	0.14371	0.18738	0.12435	0.19197	0.22104	0.23129	0.21116	0.14008	0.20297	0.19955	0.21932	0.15131	0.11523	0.18174	0.1787	0.1764	0.18088	0.19275	0.12916	0.18934	0.19744
1517.8	0.18912	0.18785	0.12245	0.21391	0.20476	0.17028	0.12861	0.19697	0.13951	0.15742	0.19006	0.10589	0.15761	0.13456	0.14802	0.15042	0.18713	0.12324	0.19993	0.21073	0.23097	0.20621	0.14158	0.19354	0.19124	0.21626	0.15068	0.11079	0.19102	0.19023	0.17666	0.18406	0.19409	0.13559	0.19125	0.18742
1518.6	0.18265	0.19504	0.12464	0.21549	0.2042	0.1712	0.13089	0.20746	0.15045	0.1556	0.18279	0.1044	0.13151	0.13822	0.13887	0.15684	0.17519	0.13574	0.19796	0.21212	0.23269	0.20524	0.13914	0.18551	0.18156	0.22031	0.154	0.11827	0.18142	0.20304	0.18064	0.1927	0.19112	0.14729	0.19025	0.18168
1519.5	0.17747	0.20709	0.13794	0.21344	0.1931	0.15936	0.13342	0.20139	0.15363	0.15941	0.16825	0.10831	0.12156	0.13851	0.14732	0.16729	0.17013	0.12991	0.2013	0.20845	0.2333	0.1918	0.13129	0.19173	0.17708	0.23249	0.17222	0.11599	0.1805	0.19469	0.17901	0.18719	0.18428	0.14999	0.18354	0.19657
1520.3	0.17696	0.20565	0.14159	0.21635	0.20096	0.15263	0.13048	0.20425	0.15852	0.16286	0.17038	0.1157	0.1231	0.14425	0.1608	0.16814	0.19121	0.13689	0.19509	0.2067	0.23142	0.19686	0.12317	0.194	0.18956	0.24452	0.17612	0.12902	0.19744	0.19487	0.17125	0.18682	0.18549	0.14742	0.18228	0.2046
1521.1	0.1772	0.21391	0.13911	0.22991	0.19245	0.15944	0.13441	0.20571	0.15872	0.17275	0.17264	0.11551	0.12223	0.15581	0.15669	0.18793	0.20022	0.13628	0.19738	0.2067	0.23397	0.19784	0.14597	0.1929	0.18624	0.24482	0.17006	0.14123	0.20936	0.1956	0.18379	0.19523	0.18657	0.1496	0.19176	0.20955
1522	0.17219	0.23306	0.13593	0.23454	0.19383	0.15945	0.12189	0.21021	0.15274	0.18729	0.17197	0.11978	0.13055	0.15555	0.14527	0.19033	0.20303	0.14763	0.19716	0.21029	0.22648	0.20543	0.14623	0.18513	0.19318	0.24596	0.16154	0.13975	0.21574	0.19814	0.18208	0.19593	0.19372	0.14391	0.2036	0.20312
1522.8	0.16643	0.23308	0.13643	0.2415	0.19699	0.15279	0.11395	0.20562	0.14852	0.18744	0.1711	0.12506	0.13834	0.15872	0.15267	0.19344	0.2045	0.14582	0.19798	0.20282	0.2287	0.19849	0.1533	0.18937	0.20159	0.24619	0.15886	0.14447	0.2202	0.1976	0.17441	0.20199	0.20405	0.13236	0.20553	0.21441
1523.7	0.16037	0.22543	0.13033	0.23661	0.21329	0.16331	0.11185	0.20431	0.154	0.18112	0.18685	0.12462	0.14007	0.15155	0.14989	0.18826	0.20277	0.15251	0.1879	0.19968	0.22474	0.20345	0.15823	0.18975	0.20848	0.24476	0.1549	0.15712	0.21956	0.21058	0.18018	0.20501	0.20154	0.13428	0.2113	0.20184
1524.5	0.16001	0.22942	0.12746	0.23314	0.21999	0.15828	0.11512	0.20528	0.15412	0.17201	0.18946	0.1347	0.1381	0.14483	0.14199	0.19989	0.19318	0.1453	0.19847	0.19881	0.22483	0.19708	0.16079	0.1967	0.20559	0.23807	0.15692	0.15597	0.2158	0.20854	0.19061	0.20094	0.19467	0.13789	0.22008	0.19894
1525.4	0.16753	0.2202	0.13287	0.22689	0.21847	0.16029	0.11584	0.21353	0.15855	0.17077	0.19193	0.15399	0.15108	0.14552	0.15617	0.19527	0.19531	0.14033	0.21599	0.18637	0.2223	0.20577	0.15467	0.21036	0.21359	0.22948	0.16766	0.16182	0.21103	0.20011	0.18693	0.19121	0.18864	0.14929	0.21118	0.21895
1526.2	0.15607	0.19912	0.14097	0.22708	0.21665	0.15508	0.1268	0.20502	0.15827	0.15866	0.1965	0.14749	0.14162	0.14505	0.16084	0.2019	0.19646	0.12191	0.22535	0.17646	0.22686	0.20507	0.16103	0.21015	0.20829	0.2208	0.18294	0.16637	0.20254	0.19172	0.19658	0.19131	0.18738	0.15299	0.20569	0.22927
1527.1	0.154	0.19499	0.14155	0.21933	0.21827	0.16548	0.13714	0.19915	0.16209	0.15218	0.20451	0.15237	0.14347	0.13384	0.15978	0.19696	0.20129	0.1124	0.23705	0.16629	0.22369	0.20443	0.16692	0.20415	0.20459	0.22232	0.18017	0.16659	0.20253	0.19516	0.20032	0.18487	0.1818	0.15935	0.2136	0.22352
1527.9	0.16112	0.19835	0.14102	0.2239	0.21893	0.16886	0.14256	0.20348	0.16156	0.15816	0.20462	0.15182	0.14582	0.1535	0.15871	0.19856	0.20441	0.11308	0.24925	0.17245	0.23208	0.20622	0.17801	0.19081	0.19634	0.21964	0.17443	0.17258	0.21185	0.19692	0.19685	0.18741	0.19309	0.15807	0.2181	0.22504
1528.8	0.15817	0.20798	0.15247	0.22994	0.21526	0.18055	0.15091	0.19758	0.16148	0.16731	0.19854	0.14406	0.14766	0.16432	0.17482	0.18513	0.20141	0.10882	0.25317	0.17235	0.23637	0.20796	0.18491	0.20331	0.19667	0.22914	0.17639	0.17148	0.20721	0.1988	0.20004	0.19256	0.20052	0.16332	0.21697	0.22791
1529.6	0.15516	0.22314	0.1476	0.22366	0.21447	0.18367	0.16268	0.18754	0.15236	0.16704	0.20003	0.13156	0.13982	0.16238	0.16804	0.16996	0.19508	0.12053	0.24646	0.17563	0.23601	0.19654	0.18148	0.18454	0.19737	0.24091	0.17386	0.14964	0.20846	0.21272	0.21041	0.19248	0.20264	0.14813	0.22291	0.21277
1530.5	0.16484	0.23866	0.1426	0.22055	0.2141	0.19277	0.1604	0.1823	0.15653	0.17147	0.19531	0.14376	0.14658	0.16428	0.16949	0.15887	0.18332	0.1356	0.24468	0.17885	0.23571	0.19597	0.1807	0.1957	0.19572	0.25114	0.16063	0.15194	0.20708	0.20916	0.2072	0.18621	0.20173	0.15073	0.22488	0.22387
1531.3	0.17328	0.23827	0.15278	0.22471	0.22038	0.19182	0.15077	0.19069	0.16225	0.17585	0.20291	0.1478	0.15883	0.17104	0.17032	0.15873	0.17931	0.14115	0.23595	0.18871	0.24506	0.20744	0.19285	0.20525	0.19962	0.2452	0.16353	0.14293	0.20162	0.20976	0.20029	0.1876	0.21612	0.15622	0.22546	0.23254
1532.1	0.17773	0.22765	0.15456	0.23205	0.21593	0.18954	0.13422	0.19768	0.1572	0.17631	0.20918	0.16275	0.16296	0.15538	0.1692	0.16011	0.19393	0.1486	0.22718	0.18957	0.24134	0.21366	0.19599	0.22937	0.21012	0.24272	0.1704	0.1351	0.20045	0.2012	0.19754	0.18361	0.21604	0.16681	0.23465	0.23836
1533	0.18875	0.23338	0.15932	0.23334	0.22634	0.19423	0.13077	0.20901	0.15297	0.18335	0.20845	0.16397	0.15931	0.15542	0.16101	0.17068	0.20905	0.16219	0.22384	0.19215	0.23074	0.21822	0.18291	0.21685	0.21284	0.23569	0.17358	0.13781	0.20764	0.20918	0.19536	0.18804	0.21077	0.16603	0.22754	0.24359
1533.8	0.19872	0.21421	0.15628	0.23853	0.23476	0.18101	0.12266	0.20926	0.15463	0.16789	0.20306	0.16877	0.16664	0.14934	0.16429	0.17469	0.22258	0.15347	0.22381	0.19473	0.22547	0.21725	0.18106	0.22233	0.21653	0.22	0.16777	0.15106	0.21823	0.1997	0.19922	0.18665	0.21148	0.16915	0.22513	0.24607
1534.7	0.21136	0.20909	0.1697	0.24818	0.238	0.17683	0.12049	0.21658	0.16462	0.17214	0.20512	0.16005	0.16766	0.15517	0.16306	0.17646	0.23862	0.1504	0.21139	0.19414	0.22457	0.21365	0.16957	0.21797	0.22597	0.21842	0.17519	0.15134	0.21781	0.20786	0.19528	0.2006	0.21431	0.17435	0.22428	0.2442
1535.5	0.21601	0.206	0.16814	0.25024	0.24018	0.18871	0.12758	0.21102	0.15561	0.17627	0.1969	0.14418	0.15231	0.1571	0.15976	0.18919	0.24948	0.16533	0.20667	0.1944	0.21641	0.20676	0.15559	0.20961	0.22002	0.21948	0.17081	0.16678	0.23354	0.214	0.19584	0.19287	0.20048	0.17282	0.22356	0.24773
1536.4	0.2232	0.21211	0.16978	0.25504	0.23623	0.1833	0.14803	0.21336	0.14735	0.17635	0.19135	0.12415	0.15881	0.16174	0.16226	0.18366	0.24279	0.16137	0.22157	0.19987	0.20825	0.20385	0.15175	0.19641	0.21172	0.21733	0.17551	0.17485	0.23244	0.21587	0.19626	0.21722	0.19914	0.18563	0.21884	0.25403
1537.2	0.23557	0.19487	0.16306	0.25469	0.23698	0.18263	0.15421	0.21597	0.14332	0.16673	0.19271	0.13019	0.16425	0.16341	0.15843	0.18185	0.23386	0.16876	0.22285	0.19911	0.20904	0.2	0.15735	0.19548	0.21532	0.21568	0.16464	0.1772	0.23766	0.2155	0.199	0.2148	0.20085	0.17846	0.22528	0.24875
1538	0.25021	0.20351	0.1711	0.2557	0.23616	0.18992	0.15468	0.23136	0.16272	0.19045	0.20863	0.13619	0.16168	0.17872	0.16556	0.19335	0.22509	0.17296	0.21904	0.20212	0.21427	0.21721	0.16377	0.20971	0.20961	0.22498	0.17286	0.18152	0.2327	0.22358	0.19481	0.22027	0.21154	0.18918	0.24156	0.26726
1538.9	0.26233	0.19558	0.1729	0.25464	0.2399	0.20338	0.15619	0.23797	0.1578	0.18539	0.20292	0.13406	0.16223	0.16811	0.17707	0.19921	0.21982	0.18227	0.23007	0.20778	0.21807	0.21972	0.16369	0.20779	0.20669	0.21935	0.18449	0.18828	0.22988	0.2322	0.18943	0.21508	0.21666	0.18433	0.23621	0.26961
1539.7	0.27847	0.19673	0.17104	0.25717	0.23762	0.19414	0.15998	0.23679	0.15807	0.19507	0.20359	0.14758	0.17228	0.17068	0.18545	0.17816	0.20845	0.17441	0.23545	0.20652	0.2208	0.2267	0.17114	0.21518	0.20379	0.2187	0.19224	0.19129	0.22549	0.22784	0.20056	0.22774	0.22676	0.19047	0.23687	0.27529
1540.6	0.29337	0.19177	0.1799	0.25345	0.2495	0.19678	0.16202	0.23884	0.17546	0.20688	0.20714	0.16002	0.16747	0.16998	0.18692	0.17485	0.20269	0.17058	0.22872	0.19603	0.22188	0.23104	0.17374	0.20999	0.21193	0.21416	0.19287	0.18677	0.22884	0.23907	0.21023	0.21766	0.23616	0.18288	0.24357	0.27482
1541.4	0.28581	0.18539	0.18386	0.2533	0.23885	0.18687	0.15676	0.23277	0.19102	0.21236	0.20706	0.15851	0.15189	0.15962	0.19029	0.17338	0.20222	0.16106	0.22138	0.19065	0.22501	0.23596	0.18446	0.21651	0.19169	0.21782	0.198	0.18693	0.22142	0.23861	0.21103	0.21959	0.24325	0.18586	0.24591	0.28218
1542.3	0.29372	0.17902	0.18662	0.25543	0.24983	0.1838	0.16833	0.21995	0.17579	0.20764	0.20166	0.14682	0.14197	0.15274	0.187	0.16632	0.20935	0.15937	0.23732	0.19516	0.22094	0.23083	0.19127	0.20813	0.19062	0.21957	0.18525	0.18718	0.23229	0.23462	0.22433	0.22553	0.23173	0.18137	0.23459	0.2684
1543.1	0.29369	0.18449	0.19808	0.2562	0.25682	0.16946	0.17853	0.20923	0.18092	0.21522	0.21158	0.15875	0.13511	0.15408	0.17838	0.16677	0.21328	0.14757	0.23775	0.19718	0.2216	0.23339	0.20565	0.2179	0.18781	0.22153	0.18172	0.18758	0.24131	0.22335	0.23776	0.23082	0.23039	0.18578	0.24837	0.26913
1543.9	0.29273	0.18119	0.20536	0.25383	0.26072	0.17019	0.18995	0.22548	0.18292	0.20888	0.21303	0.15828	0.13671	0.15042	0.1813	0.17565	0.22588	0.14165	0.23899	0.19672	0.21585	0.22539	0.20855	0.2197	0.19219	0.21809	0.19115	0.18139	0.24452	0.22459	0.23575	0.23418	0.23466	0.19295	0.24814	0.26388
1544.8	0.28383	0.18842	0.1988	0.25173	0.25388	0.16392	0.18537	0.21561	0.17494	0.19328	0.21136	0.16076	0.13804	0.15148	0.18492	0.19192	0.22073	0.13551	0.23884	0.19476	0.21552	0.21946	0.21261	0.23025	0.19092	0.2345	0.18536	0.18217	0.24569	0.2146	0.241	0.22917	0.2268	0.18689	0.24131	0.26444
1545.6	0.29453	0.20554	0.20644	0.24672	0.26026	0.16253	0.18707	0.21684	0.16536	0.18681	0.21459	0.1586	0.14894	0.15813	0.19036	0.18584	0.21855	0.12725	0.24911	0.19772	0.21146	0.21179	0.21239	0.21882	0.20495	0.23005	0.20229	0.17787	0.24494	0.21759	0.2397	0.23487	0.23118	0.19991	0.24785	0.26227
1546.5	0.27901	0.20806	0.20015	0.24946	0.24841	0.16473	0.1725	0.21452	0.16789	0.18491	0.2081	0.16346	0.15421	0.16511	0.183	0.18387	0.2086	0.1318	0.23906	0.18806	0.19996	0.20715	0.19933	0.21773	0.20763	0.23278	0.20851	0.17205	0.23389	0.22199	0.21947	0.23108	0.24139	0.20821	0.24494	0.26272
1547.3	0.2753	0.20089	0.19154	0.24543	0.25287	0.17082	0.15554	0.22582	0.16268	0.18579	0.20069	0.16602	0.15767	0.15312	0.17901	0.18147	0.21273	0.14661	0.23012	0.18505	0.19602	0.21051	0.18754	0.21729	0.20973	0.21969	0.20653	0.17031	0.23091	0.22849	0.21116	0.237	0.24403	0.21313	0.23324	0.26847
1548.1	0.27493	0.20347	0.18916	0.24539	0.25621	0.17046	0.15292	0.21782	0.17011	0.18327	0.20741	0.16619	0.1607	0.15939	0.17764	0.18636	0.21513	0.1488	0.23914	0.18429	0.19494	0.2155	0.18545	0.21363	0.21052	0.22465	0.19453	0.17135	0.23705	0.22116	0.2255	0.23486	0.24423	0.20098	0.2354	0.27735
1549	0.26482	0.19186	0.19453	0.24146	0.2648	0.17922	0.15121	0.21801	0.16514	0.19598	0.20029	0.16796	0.14979	0.1616	0.18193	0.17541	0.22626	0.16011	0.23773	0.18744	0.18872	0.2229	0.18217	0.21867	0.20928	0.2152	0.19935	0.16609	0.23282	0.22413	0.22169	0.23492	0.23601	0.20249	0.23354	0.28701
1549.8	0.24748	0.17994	0.19444	0.24919	0.26345	0.18378	0.15237	0.22212	0.17995	0.20241	0.20406	0.16662	0.14705	0.15395	0.17531	0.17494	0.23426	0.17138	0.23683	0.19283	0.18978	0.21825	0.1819	0.21873	0.20305	0.21563	0.18909	0.16987	0.23713	0.21492	0.23068	0.23227	0.23383	0.19758	0.23434	0.28782
1550.7	0.23673	0.16759	0.19399	0.25532	0.2631	0.17624	0.15554	0.2279	0.17127	0.19794	0.20831	0.16893	0.14031	0.14554	0.17286	0.18722	0.23349	0.17393	0.23646	0.19383	0.19469	0.214	0.19378	0.22468	0.19573	0.2041	0.1891	0.17863	0.24793	0.21137	0.23554	0.23276	0.23048	0.18723	0.23319	0.29377
1551.5	0.22635	0.17026	0.19688	0.2567	0.25846	0.18229	0.16958	0.23049	0.17234	0.19968	0.21469	0.16819	0.13884	0.154	0.18475	0.1926	0.23191	0.16742	0.24092	0.19384	0.19379	0.20423	0.21686	0.22636	0.1927	0.2087	0.19078	0.1829	0.24837	0.21555	0.23562	0.22318	0.23038	0.1771	0.24454	0.2922
1552.4	0.21546	0.16937	0.19874	0.26066	0.2621	0.1797	0.16309	0.22801	0.1691	0.20813	0.2094	0.16536	0.13471	0.14298	0.18363	0.19033	0.2391	0.16852	0.23037	0.19983	0.1914	0.20468	0.22052	0.23793	0.18938	0.21608	0.19947	0.17873	0.25066	0.22649	0.22864	0.22423	0.22868	0.18581	0.24658	0.28961
1553.2	0.21971	0.17664	0.19357	0.26526	0.25774	0.18291	0.1652	0.24939	0.17489	0.20228	0.21845	0.17231	0.14201	0.14825	0.17991	0.20056	0.25044	0.17632	0.23109	0.20535	0.20752	0.20111	0.21804	0.23042	0.18851	0.2265	0.19926	0.19616	0.25325	0.2429	0.22659	0.23097	0.24308	0.18445	0.24839	0.28723
1554.1	0.2035	0.17194	0.19292	0.26627	0.24807	0.18162	0.17396	0.25043	0.16036	0.20588	0.21312	0.17957	0.13598	0.13819	0.17951	0.21076	0.2469	0.17487	0.23076	0.21153	0.21408	0.20744	0.21723	0.24351	0.18741	0.22519	0.19885	0.19077	0.24609	0.24758	0.22225	0.24131	0.24288	0.18011	0.23763	0.29686
1554.9	0.19883	0.17835	0.19599	0.26051	0.24664	0.18965	0.16825	0.24822	0.18195	0.21109	0.22231	0.17394	0.13483	0.1418	0.17408	0.20295	0.25066	0.17281	0.22718	0.20704	0.21711	0.20743	0.20983	0.23939	0.19049	0.23881	0.18412	0.1908	0.2361	0.24886	0.2289	0.23713	0.24061	0.17746	0.23959	0.28158
1555.7	0.19019	0.18342	0.19553	0.26459	0.24302	0.17234	0.16232	0.25077	0.18935	0.20464	0.22336	0.17173	0.13729	0.15335	0.17388	0.20691	0.24957	0.1805	0.22495	0.21289	0.22827	0.21894	0.20344	0.2352	0.19631	0.25411	0.178	0.19475	0.2421	0.24541	0.22003	0.24668	0.24506	0.18638	0.23913	0.27615
1556.6	0.17168	0.18863	0.19371	0.2698	0.23713	0.17958	0.17632	0.25008	0.19528	0.20398	0.22144	0.18604	0.13348	0.16308	0.18148	0.21189	0.23239	0.19685	0.2284	0.21362	0.23287	0.22632	0.2095	0.23398	0.19722	0.24841	0.18196	0.19571	0.22204	0.25274	0.21148	0.24358	0.24309	0.18081	0.2402	0.28026
1557.4	0.15518	0.18265	0.20503	0.26345	0.24006	0.18096	0.17171	0.24137	0.19322	0.20511	0.21779	0.17814	0.13519	0.15482	0.18255	0.20268	0.22698	0.19328	0.2225	0.21291	0.21782	0.22603	0.20644	0.23371	0.19415	0.23804	0.19237	0.18837	0.22109	0.24126	0.20474	0.23879	0.24241	0.17987	0.23425	0.27765
1558.3	0.16018	0.19214	0.19613	0.2617	0.23883	0.18406	0.17483	0.24305	0.19378	0.20132	0.21242	0.17264	0.13725	0.16738	0.18154	0.19977	0.22903	0.20001	0.22301	0.19596	0.2091	0.22565	0.20051	0.2261	0.19406	0.24368	0.19098	0.19044	0.23507	0.24246	0.20013	0.22006	0.23343	0.18037	0.23252	0.2606
1559.1	0.14581	0.18691	0.19516	0.26174	0.24518	0.18908	0.18643	0.2528	0.1791	0.20356	0.20138	0.18461	0.13708	0.15566	0.19692	0.20445	0.23686	0.20105	0.22803	0.20041	0.20256	0.23571	0.20649	0.2274	0.18572	0.22882	0.2078	0.18927	0.23688	0.24783	0.20333	0.22132	0.22518	0.18704	0.23014	0.27556
1559.9	0.15087	0.17519	0.18862	0.26039	0.23548	0.19515	0.19167	0.24536	0.18048	0.20599	0.20241	0.18944	0.1463	0.15298	0.19167	0.19674	0.23488	0.19193	0.22824	0.19651	0.18917	0.23059	0.20303	0.23501	0.18091	0.21814	0.2043	0.18245	0.23554	0.24715	0.20983	0.215	0.21857	0.17735	0.22029	0.28073
1560.8	0.16453	0.16089	0.18917	0.26257	0.235	0.19697	0.17881	0.24843	0.18091	0.19973	0.21159	0.17009	0.15398	0.14212	0.18328	0.20375	0.23315	0.18133	0.23464	0.19215	0.18332	0.21651	0.19659	0.22653	0.18	0.21432	0.1923	0.19765	0.24524	0.23487	0.20896	0.2139	0.22009	0.1768	0.21225	0.26295
1561.6	0.17634	0.15104	0.19394	0.28182	0.23689	0.1974	0.1826	0.24837	0.17327	0.20049	0.21734	0.16867	0.15714	0.1293	0.18853	0.2069	0.22625	0.17547	0.24249	0.18232	0.19036	0.21208	0.20473	0.22575	0.17714	0.20802	0.18039	0.19347	0.24623	0.23036	0.21855	0.21207	0.22034	0.17379	0.21097	0.26044
1562.4	0.17559	0.13901	0.20144	0.28029	0.24688	0.19428	0.18017	0.24962	0.17306	0.20043	0.22909	0.16522	0.16309	0.13005	0.19527	0.20438	0.22155	0.16798	0.2384	0.18889	0.18999	0.21374	0.20441	0.23097	0.17486	0.20226	0.18491	0.19307	0.23762	0.22623	0.22517	0.22637	0.22954	0.17622	0.20975	0.26878
1563.3	0.17921	0.15094	0.20336	0.27892	0.25776	0.18636	0.18012	0.24558	0.17153	0.20587	0.23223	0.16264	0.16834	0.14997	0.18229	0.20319	0.21927	0.16686	0.22514	0.1937	0.1969	0.21579	0.18705	0.23699	0.18096	0.21499	0.1841	0.19288	0.24307	0.21022	0.21028	0.22953	0.23413	0.17398	0.21023	0.26594
1564.1	0.16823	0.15574	0.21041	0.27764	0.26837	0.18927	0.18104	0.2559	0.1651	0.20217	0.22471	0.16662	0.15842	0.15649	0.18289	0.20747	0.2159	0.16692	0.23927	0.19111	0.19905	0.21597	0.18512	0.22959	0.18492	0.22894	0.19467	0.189	0.22879	0.20033	0.21008	0.23923	0.22542	0.1775	0.21488	0.25577
1565	0.15703	0.15495	0.22006	0.27094	0.26445	0.17607	0.18261	0.26258	0.16408	0.20676	0.21718	0.17854	0.15076	0.1745	0.18574	0.20225	0.21479	0.16304	0.2315	0.1864	0.20035	0.21896	0.18516	0.23086	0.18788	0.23108	0.19747	0.17877	0.21299	0.19839	0.20977	0.24987	0.22482	0.17713	0.2137	0.26425
1565.8	0.14122	0.17337	0.20611	0.26271	0.27206	0.1732	0.19532	0.25864	0.16643	0.20745	0.20695	0.17932	0.14964	0.18778	0.16665	0.21116	0.22322	0.16392	0.23832	0.18789	0.19868	0.22713	0.17353	0.23516	0.19143	0.2291	0.19631	0.17542	0.21475	0.19793	0.20566	0.2473	0.2207	0.1848	0.21601	0.26142
1566.6	0.14555	0.1829	0.20314	0.25857	0.27493	0.16471	0.18811	0.26086	0.16202	0.21403	0.20182	0.18393	0.15604	0.18866	0.1673	0.20959	0.22475	0.15327	0.23582	0.18964	0.20007	0.22734	0.17687	0.22608	0.19945	0.23849	0.188	0.17512	0.22142	0.19304	0.19197	0.23712	0.22173	0.18191	0.22223	0.25976
1567.5	0.14308	0.18329	0.20426	0.25974	0.25178	0.16862	0.19084	0.26374	0.15781	0.21615	0.19773	0.18534	0.15827	0.18461	0.17703	0.20522	0.21189	0.15901	0.24791	0.18429	0.19396	0.23503	0.19527	0.22175	0.19417	0.244	0.19658	0.17922	0.20782	0.20728	0.19095	0.23784	0.21742	0.1877	0.23307	0.26336
1568.3	0.1455	0.18042	0.20357	0.257	0.24899	0.16252	0.19528	0.26132	0.14917	0.21859	0.20638	0.18553	0.15338	0.16667	0.18537	0.19804	0.21077	0.15587	0.23478	0.18937	0.19632	0.23279	0.20119	0.23365	0.187	0.22329	0.19463	0.17067	0.21515	0.20791	0.19487	0.24013	0.22047	0.18708	0.22495	0.27872
1569.2	0.15239	0.19377	0.20115	0.25812	0.25792	0.17319	0.19666	0.25449	0.14889	0.22176	0.21067	0.1915	0.15849	0.1634	0.18525	0.18879	0.21972	0.15481	0.23991	0.19674	0.20358	0.24292	0.20115	0.24156	0.1853	0.22649	0.19964	0.16685	0.2327	0.20573	0.19486	0.23818	0.21781	0.18491	0.22601	0.28989
1570	0.15261	0.1828	0.20358	0.24464	0.24644	0.16704	0.18245	0.24852	0.14974	0.22914	0.21566	0.19787	0.15817	0.16777	0.2054	0.16922	0.21144	0.15635	0.22814	0.20176	0.2019	0.24834	0.21172	0.25481	0.18331	0.24041	0.19975	0.17	0.22816	0.20112	0.19064	0.24276	0.21537	0.18149	0.22595	0.2967
1570.8	0.14631	0.18057	0.20221	0.24455	0.25223	0.17262	0.17819	0.25511	0.15798	0.22961	0.22642	0.19707	0.15174	0.17332	0.20003	0.17716	0.2172	0.17339	0.23365	0.21132	0.21263	0.25479	0.21898	0.25915	0.17556	0.2301	0.20536	0.16907	0.23565	0.21016	0.209	0.24667	0.21363	0.18357	0.23032	0.29034
1571.7	0.15496	0.17452	0.20505	0.2443	0.27378	0.17626	0.17075	0.2566	0.16977	0.21886	0.22782	0.1911	0.14885	0.1567	0.19489	0.18093	0.22749	0.17085	0.23027	0.21247	0.21458	0.23957	0.21756	0.25437	0.17798	0.21708	0.1918	0.16596	0.24243	0.21126	0.20632	0.24861	0.22351	0.17296	0.22023	0.29234
1572.5	0.15386	0.1687	0.19713	0.25176	0.27585	0.17579	0.16771	0.2522	0.17103	0.23078	0.2223	0.17819	0.15613	0.16451	0.1873	0.19403	0.23356	0.16332	0.24212	0.2011	0.21001	0.2459	0.21047	0.24267	0.17766	0.22324	0.18416	0.17747	0.24745	0.20726	0.20539	0.23485	0.22515	0.17337	0.21467	0.27232
1573.3	0.14487	0.1645	0.2006	0.24696	0.28034	0.17309	0.17195	0.25879	0.15818	0.23444	0.22494	0.16978	0.14061	0.15737	0.18834	0.19737	0.23069	0.1665	0.24853	0.196	0.20058	0.24688	0.2042	0.2354	0.16539	0.22097	0.18255	0.1748	0.25261	0.20438	0.21346	0.23671	0.21911	0.18201	0.21048	0.26379
1574.2	0.15543	0.16773	0.20547	0.25971	0.2818	0.17819	0.18452	0.26235	0.16503	0.23165	0.23228	0.16125	0.14047	0.15686	0.18894	0.21118	0.2364	0.16293	0.25077	0.20003	0.2045	0.2462	0.19851	0.22372	0.16185	0.2172	0.17471	0.18011	0.25248	0.19955	0.21609	0.24439	0.21516	0.1842	0.20932	0.25193
1575	0.1558	0.16379	0.20292	0.26617	0.27607	0.18295	0.1875	0.25759	0.16827	0.22537	0.2177	0.16436	0.14488	0.15498	0.19323	0.20766	0.2371	0.15273	0.25442	0.19235	0.19535	0.24269	0.19305	0.22901	0.17301	0.22802	0.1618	0.18477	0.25537	0.19628	0.20393	0.25084	0.21432	0.17798	0.19698	0.2516
1575.8	0.14693	0.15408	0.19731	0.26154	0.26333	0.18521	0.19188	0.25523	0.16661	0.22674	0.22735	0.18059	0.14674	0.16501	0.19961	0.20086	0.23093	0.15644	0.26319	0.1915	0.20589	0.25037	0.19009	0.24117	0.17545	0.23443	0.16729	0.17868	0.25363	0.19381	0.20494	0.24892	0.21776	0.18023	0.20344	0.24797
1576.7	0.15612	0.14974	0.19735	0.25366	0.26081	0.18634	0.1867	0.25439	0.17822	0.22087	0.23053	0.18637	0.15094	0.15226	0.19426	0.1947	0.22789	0.1641	0.2622	0.19685	0.21252	0.25422	0.18932	0.24589	0.1825	0.22369	0.16784	0.17932	0.25336	0.19988	0.19927	0.24842	0.23481	0.18165	0.21042	0.25536
1577.5	0.16526	0.14685	0.19342	0.25929	0.24947	0.18582	0.18179	0.24781	0.18667	0.21251	0.23659	0.19676	0.16722	0.15071	0.19046	0.20271	0.21547	0.16704	0.24995	0.19669	0.22029	0.24223	0.18763	0.25564	0.20062	0.22359	0.16414	0.18581	0.24169	0.20663	0.18835	0.24024	0.24031	0.17386	0.20639	0.26015
1578.4	0.15363	0.13809	0.19503	0.24858	0.24912	0.1918	0.17993	0.24622	0.18773	0.21677	0.24009	0.20931	0.16147	0.14267	0.18028	0.20194	0.21341	0.17589	0.26336	0.19471	0.2185	0.23464	0.19376	0.25998	0.19892	0.21696	0.17183	0.18629	0.24483	0.2172	0.19211	0.23517	0.25034	0.17715	0.21033	0.26826
1579.2	0.15525	0.14979	0.20061	0.24321	0.25253	0.19368	0.17765	0.24271	0.18786	0.21863	0.24309	0.20411	0.14808	0.14604	0.18043	0.20181	0.20726	0.18008	0.264	0.19867	0.22031	0.24329	0.1887	0.25085	0.18974	0.227	0.178	0.18682	0.22843	0.2188	0.19608	0.22215	0.25	0.18223	0.21313	0.26738
1580	0.16202	0.15541	0.20299	0.25078	0.26584	0.18834	0.17713	0.24087	0.18231	0.22101	0.24208	0.19573	0.14977	0.14647	0.18085	0.21361	0.21681	0.16177	0.26097	0.19188	0.20424	0.23618	0.18773	0.24853	0.19071	0.22459	0.18167	0.19675	0.23153	0.21004	0.20539	0.21698	0.23587	0.17465	0.209	0.26186
1580.9	0.14905	0.15988	0.20462	0.25528	0.26768	0.19555	0.1714	0.22938	0.17184	0.21499	0.24624	0.188	0.14156	0.16534	0.18653	0.21507	0.22279	0.16645	0.25766	0.17504	0.19552	0.23475	0.20163	0.24883	0.18445	0.23997	0.18181	0.19594	0.23286	0.21814	0.20969	0.21628	0.21813	0.17284	0.20731	0.26473
1581.7	0.15278	0.16033	0.19846	0.25355	0.26417	0.1945	0.17504	0.22014	0.16195	0.21046	0.23727	0.17044	0.1384	0.17498	0.19367	0.20651	0.22535	0.16264	0.25728	0.16813	0.18898	0.23666	0.20024	0.24093	0.18097	0.2444	0.18485	0.19308	0.22918	0.22083	0.22182	0.2039	0.21608	0.16538	0.21939	0.24797
1582.5	0.16093	0.16529	0.19827	0.26995	0.27687	0.19417	0.16399	0.23069	0.16761	0.20271	0.22364	0.14678	0.1438	0.18045	0.20191	0.21263	0.22975	0.15457	0.24078	0.16569	0.17696	0.24477	0.19763	0.23937	0.18695	0.25269	0.18826	0.19601	0.23007	0.22129	0.20656	0.19757	0.20403	0.16606	0.21435	0.23376
1583.4	0.15667	0.15892	0.19794	0.2704	0.27732	0.19425	0.16511	0.22919	0.16326	0.19434	0.23196	0.15172	0.14824	0.17609	0.1952	0.20813	0.22621	0.14892	0.22906	0.14917	0.17396	0.2367	0.19728	0.25822	0.18326	0.24537	0.19034	0.19187	0.23314	0.21977	0.20276	0.21192	0.19926	0.16472	0.21665	0.23808
1584.2	0.1654	0.15881	0.19608	0.26552	0.27623	0.19121	0.16416	0.21865	0.17628	0.19531	0.22821	0.14969	0.15397	0.18058	0.19596	0.20149	0.2235	0.15591	0.22826	0.14968	0.19654	0.24248	0.19641	0.25635	0.19002	0.24995	0.18271	0.18406	0.22434	0.21802	0.20722	0.20259	0.21056	0.17638	0.20939	0.23376
1585	0.1662	0.1712	0.20001	0.27071	0.28178	0.18812	0.17561	0.23758	0.18146	0.19031	0.23012	0.15222	0.15108	0.17449	0.19352	0.19737	0.21417	0.14432	0.22095	0.16604	0.20184	0.22611	0.18441	0.24853	0.19377	0.2551	0.18561	0.19148	0.22073	0.20487	0.21015	0.2098	0.2179	0.17964	0.21459	0.23062
1585.9	0.16381	0.1632	0.20265	0.2729	0.29193	0.19165	0.16752	0.24686	0.18911	0.1929	0.22804	0.15898	0.15015	0.16779	0.19939	0.21489	0.22036	0.14	0.22052	0.17188	0.20875	0.23023	0.19324	0.24075	0.19203	0.2537	0.18186	0.19461	0.23474	0.20056	0.19317	0.21739	0.2191	0.18409	0.20674	0.23054
1586.7	0.15641	0.171	0.19927	0.2629	0.27743	0.18301	0.16905	0.23169	0.17683	0.18942	0.24141	0.17855	0.14712	0.17454	0.19419	0.20857	0.22485	0.14156	0.22676	0.16368	0.21863	0.23007	0.18667	0.24091	0.18913	0.26075	0.18147	0.19618	0.23306	0.20198	0.19976	0.20702	0.22829	0.18603	0.2192	0.24502
1587.6	0.16711	0.17478	0.19738	0.26792	0.27044	0.17863	0.17486	0.23378	0.18246	0.20287	0.2391	0.17731	0.15274	0.1822	0.2045	0.21787	0.22274	0.14428	0.2391	0.16784	0.22076	0.23242	0.17903	0.22899	0.1913	0.25613	0.18697	0.20277	0.23208	0.20463	0.19771	0.19819	0.23713	0.19144	0.21742	0.25192
1588.4	0.16743	0.17099	0.21008	0.26571	0.26548	0.18594	0.18063	0.24538	0.16949	0.20332	0.23074	0.17923	0.14442	0.17885	0.21234	0.21388	0.21331	0.15863	0.24461	0.17683	0.20565	0.24068	0.18026	0.24061	0.17698	0.25592	0.19376	0.19866	0.2373	0.2207	0.19193	0.21021	0.2294	0.20255	0.21982	0.2599
1589.2	0.17727	0.17587	0.22963	0.26968	0.26493	0.19075	0.18695	0.24259	0.17507	0.21414	0.22445	0.18699	0.14518	0.18084	0.22544	0.22141	0.22622	0.17312	0.26269	0.16923	0.20662	0.25509	0.17888	0.24531	0.18106	0.24876	0.20723	0.19594	0.24019	0.23176	0.19415	0.1971	0.23293	0.20995	0.23314	0.26327
1590.1	0.17342	0.18791	0.23245	0.26613	0.26404	0.19518	0.19322	0.25097	0.18625	0.22006	0.22431	0.18192	0.15099	0.17464	0.22221	0.20693	0.23508	0.17754	0.27426	0.16191	0.20725	0.25994	0.16528	0.24869	0.17852	0.24405	0.20338	0.19559	0.23901	0.23314	0.19902	0.19871	0.2409	0.22358	0.23284	0.26784
1590.9	0.17854	0.19521	0.2341	0.26887	0.2829	0.19719	0.21052	0.26774	0.18516	0.21403	0.22326	0.18039	0.15262	0.17343	0.21845	0.20127	0.23618	0.17945	0.28356	0.16767	0.20792	0.25354	0.16606	0.24691	0.17888	0.24372	0.20408	0.18878	0.24914	0.23299	0.20433	0.20978	0.23254	0.21533	0.22558	0.2739
1591.7	0.17824	0.19939	0.24572	0.27045	0.28514	0.19887	0.21089	0.2662	0.19274	0.2059	0.22927	0.1901	0.16061	0.17058	0.22082	0.19684	0.23929	0.18268	0.28053	0.16584	0.2086	0.24467	0.17284	0.252	0.17961	0.24734	0.21666	0.18991	0.25396	0.23181	0.20511	0.21762	0.23621	0.21315	0.22473	0.27587
1592.6	0.18767	0.21541	0.24991	0.27896	0.28327	0.20004	0.21929	0.27332	0.19559	0.21077	0.24224	0.18425	0.17916	0.17489	0.21742	0.20535	0.24785	0.16971	0.28107	0.17021	0.2113	0.2335	0.17959	0.23808	0.19926	0.24316	0.21594	0.19257	0.25926	0.22386	0.21808	0.22498	0.24077	0.20926	0.24091	0.28035
1593.4	0.20094	0.21916	0.24248	0.26989	0.2853	0.20949	0.22414	0.26842	0.20139	0.21122	0.25114	0.1908	0.19548	0.18111	0.21734	0.19942	0.23909	0.17718	0.27077	0.17163	0.2169	0.23256	0.18152	0.24495	0.19984	0.25057	0.20185	0.1939	0.26462	0.23429	0.22189	0.23011	0.23582	0.20947	0.23227	0.29208
1594.2	0.21469	0.22594	0.2523	0.2797	0.29335	0.21165	0.2381	0.26312	0.19717	0.21214	0.259	0.1977	0.1985	0.20245	0.21695	0.19838	0.23833	0.18012	0.26976	0.18242	0.21179	0.23543	0.19329	0.25442	0.19905	0.26164	0.2225	0.19709	0.27047	0.23557	0.23322	0.2364	0.24691	0.20527	0.24425	0.30834
1595.1	0.2304	0.227	0.26291	0.28305	0.29073	0.21114	0.24619	0.26285	0.21123	0.23204	0.25724	0.19275	0.20936	0.20552	0.22749	0.20804	0.23585	0.18211	0.27061	0.18344	0.22565	0.23598	0.19887	0.25083	0.21189	0.25479	0.23505	0.19491	0.26198	0.23503	0.23914	0.23797	0.26666	0.21329	0.2541	0.31299
1595.9	0.24369	0.22641	0.28353	0.28826	0.30928	0.22173	0.27353	0.27322	0.20095	0.24667	0.26627	0.18087	0.21649	0.21348	0.23493	0.21419	0.24524	0.18805	0.28956	0.19884	0.23269	0.24271	0.22027	0.25044	0.22361	0.25763	0.24094	0.19789	0.26481	0.25032	0.25139	0.23863	0.26787	0.22207	0.27236	0.31702
1596.7	0.25936	0.23492	0.28735	0.30449	0.32506	0.2347	0.27199	0.2744	0.22317	0.25808	0.27266	0.19855	0.22047	0.21591	0.24254	0.22099	0.25553	0.20851	0.28896	0.20422	0.24319	0.2493	0.21993	0.26281	0.22382	0.26592	0.25873	0.21394	0.27653	0.26722	0.24535	0.23779	0.27507	0.21843	0.26926	0.33264
1597.6	0.25766	0.24324	0.29542	0.31891	0.33833	0.21945	0.27188	0.28773	0.23094	0.26472	0.27052	0.19364	0.2138	0.21964	0.23915	0.22627	0.2705	0.2048	0.2965	0.21531	0.25035	0.25338	0.22723	0.2637	0.21834	0.27167	0.27122	0.22155	0.28074	0.25953	0.23539	0.24496	0.28315	0.21546	0.27672	0.33682
1598.4	0.26782	0.24774	0.29581	0.33682	0.34156	0.22383	0.27483	0.29029	0.23008	0.27118	0.27368	0.20601	0.22071	0.21662	0.2288	0.23104	0.28225	0.21275	0.29447	0.21125	0.25802	0.25155	0.23396	0.27931	0.23028	0.27063	0.25496	0.23663	0.27164	0.26611	0.24196	0.2416	0.27969	0.22228	0.28458	0.34594
1599.2	0.2759	0.25552	0.30683	0.35134	0.35547	0.23758	0.26943	0.30323	0.24895	0.27245	0.2867	0.22419	0.21993	0.22219	0.23034	0.24354	0.29285	0.22516	0.29819	0.22423	0.26661	0.26505	0.25666	0.29982	0.22789	0.27903	0.25188	0.24194	0.28905	0.27013	0.25263	0.25245	0.2873	0.23395	0.29066	0.35936
1600.1	0.27777	0.2592	0.29811	0.36159	0.35956	0.25247	0.26284	0.31465	0.27094	0.27318	0.28618	0.23259	0.21907	0.21905	0.22364	0.25039	0.2987	0.23439	0.29149	0.22254	0.28016	0.28054	0.25263	0.30415	0.23191	0.27729	0.23727	0.25845	0.29505	0.27127	0.2502	0.2567	0.30129	0.23507	0.2924	0.36824
1600.9	0.27796	0.26865	0.30241	0.36049	0.36824	0.25282	0.26433	0.32402	0.26744	0.27622	0.29163	0.23043	0.21807	0.23438	0.22234	0.24645	0.29676	0.22455	0.30121	0.2255	0.27705	0.28907	0.26093	0.31152	0.22843	0.28053	0.22981	0.26089	0.28657	0.26503	0.24828	0.26888	0.30575	0.23953	0.30925	0.3701
1601.7	0.29086	0.27122	0.30475	0.3688	0.36904	0.26996	0.27649	0.32844	0.25833	0.28084	0.30249	0.24051	0.22571	0.23792	0.22618	0.2464	0.29495	0.23331	0.31443	0.21614	0.2722	0.30119	0.26863	0.32212	0.23753	0.27196	0.23286	0.25643	0.29118	0.26973	0.26655	0.27326	0.30434	0.24826	0.31785	0.37251
1602.6	0.28895	0.29152	0.31821	0.35726	0.37249	0.27673	0.28223	0.33879	0.27339	0.29191	0.31217	0.23824	0.23411	0.23683	0.23483	0.25325	0.28286	0.23035	0.33054	0.22849	0.2855	0.31709	0.28274	0.31499	0.23744	0.27468	0.22876	0.24889	0.30111	0.27369	0.26689	0.27701	0.31049	0.26053	0.32985	0.38398
1603.4	0.28617	0.3005	0.32729	0.36125	0.37482	0.27712	0.29136	0.33912	0.25524	0.29818	0.31295	0.24126	0.24073	0.23818	0.25158	0.25162	0.27783	0.22311	0.34152	0.23074	0.27428	0.31326	0.28669	0.32279	0.2384	0.28311	0.24429	0.25662	0.29517	0.27651	0.27035	0.28312	0.29911	0.26653	0.34415	0.38736
1604.2	0.2919	0.3161	0.33114	0.36219	0.36675	0.26061	0.29467	0.34441	0.25242	0.30466	0.31245	0.25003	0.23765	0.24695	0.26425	0.25046	0.27458	0.21746	0.34606	0.24369	0.26934	0.3116	0.29546	0.33845	0.23336	0.29359	0.25772	0.24898	0.29111	0.276	0.28393	0.28319	0.29418	0.26906	0.34252	0.39289
1605.1	0.27982	0.30804	0.3362	0.36935	0.36765	0.26035	0.3057	0.34035	0.25035	0.30127	0.30798	0.24879	0.23206	0.23185	0.25997	0.26811	0.28295	0.22952	0.35117	0.24923	0.27669	0.31622	0.30362	0.33893	0.23512	0.29331	0.26239	0.25789	0.31371	0.27611	0.29527	0.27673	0.29276	0.27139	0.33508	0.40002
1605.9	0.27129	0.30868	0.33655	0.37111	0.37551	0.26102	0.31245	0.34085	0.26349	0.31455	0.31123	0.24854	0.23451	0.24421	0.26617	0.27925	0.28683	0.23402	0.35081	0.26375	0.28483	0.32233	0.29835	0.34809	0.24044	0.29646	0.27526	0.26558	0.31451	0.27227	0.2887	0.27137	0.29981	0.27322	0.33287	0.4183
1606.7	0.26378	0.29632	0.32731	0.36989	0.37674	0.25183	0.31278	0.3365	0.24408	0.30164	0.29159	0.24484	0.22762	0.25225	0.26712	0.27661	0.29845	0.23775	0.34637	0.26459	0.27529	0.31866	0.2829	0.34051	0.23956	0.30566	0.29696	0.2595	0.31431	0.27086	0.28737	0.26805	0.29326	0.26342	0.32156	0.41231
1607.6	0.26508	0.28687	0.32539	0.37262	0.37018	0.25469	0.30882	0.34396	0.25314	0.2929	0.28802	0.23934	0.22124	0.25744	0.24553	0.27241	0.29563	0.24663	0.33632	0.26639	0.28093	0.32426	0.27749	0.32403	0.23733	0.30643	0.27783	0.25688	0.31602	0.2697	0.27553	0.28106	0.29708	0.25	0.3089	0.41759
1608.4	0.254	0.27665	0.31867	0.37655	0.36803	0.26488	0.29368	0.33452	0.24136	0.28973	0.29548	0.23461	0.22453	0.25441	0.24422	0.26948	0.30477	0.25115	0.32727	0.26912	0.28151	0.3267	0.27276	0.31012	0.23647	0.30685	0.27685	0.25604	0.32003	0.25716	0.26225	0.27404	0.29037	0.25577	0.3195	0.41938
1609.2	0.25172	0.27456	0.307	0.36716	0.35778	0.26887	0.29072	0.33674	0.23193	0.28796	0.29519	0.2446	0.22094	0.26175	0.24401	0.25586	0.30389	0.24916	0.31924	0.26874	0.27349	0.3238	0.26457	0.29422	0.22457	0.30808	0.27146	0.24049	0.30894	0.26475	0.25475	0.27077	0.29436	0.26071	0.32161	0.41658
1610.1	0.24606	0.27072	0.30708	0.36318	0.34383	0.26621	0.2741	0.3382	0.22203	0.26616	0.28942	0.23892	0.21535	0.24939	0.24093	0.25544	0.30081	0.24564	0.31022	0.27799	0.27082	0.3164	0.27293	0.27881	0.21479	0.31819	0.2564	0.23943	0.30637	0.28188	0.26454	0.28762	0.29862	0.25157	0.3291	0.40371
1610.9	0.24629	0.26775	0.30691	0.3686	0.33977	0.2687	0.26959	0.34089	0.23005	0.27446	0.30651	0.23574	0.20514	0.25232	0.23849	0.26033	0.30894	0.24624	0.31618	0.27862	0.28704	0.30516	0.28851	0.28638	0.20977	0.31692	0.25734	0.25413	0.30629	0.27491	0.26589	0.29645	0.2993	0.24356	0.33953	0.41564
1611.7	0.23964	0.26818	0.2861	0.36126	0.33849	0.26264	0.26536	0.33535	0.22237	0.27575	0.29211	0.23152	0.20475	0.24973	0.24113	0.26385	0.31604	0.24461	0.31219	0.29341	0.2854	0.30299	0.27032	0.28918	0.20352	0.31049	0.25687	0.25874	0.30644	0.28289	0.27061	0.29048	0.30563	0.24833	0.33331	0.40307
1612.5	0.23738	0.27949	0.2896	0.35653	0.34152	0.2512	0.27258	0.33206	0.21355	0.25918	0.27581	0.23593	0.20369	0.2506	0.23847	0.27988	0.31584	0.23903	0.32596	0.28113	0.27817	0.30068	0.27018	0.28936	0.20742	0.31118	0.25957	0.27139	0.29998	0.28379	0.28161	0.29172	0.30383	0.24926	0.31944	0.40541
1613.4	0.23694	0.28725	0.28424	0.35784	0.33693	0.24306	0.26605	0.34427	0.21852	0.24692	0.27003	0.22961	0.21127	0.24847	0.23715	0.27436	0.31861	0.2464	0.32949	0.27865	0.28239	0.29497	0.26102	0.29083	0.21756	0.31467	0.25154	0.28327	0.29037	0.28057	0.27754	0.2939	0.29982	0.24519	0.31431	0.40903
1614.2	0.23303	0.27346	0.27617	0.35482	0.33234	0.24722	0.26499	0.33539	0.21645	0.26007	0.26823	0.22698	0.21454	0.24298	0.22964	0.27592	0.31644	0.24097	0.32554	0.26917	0.29303	0.28812	0.25331	0.28667	0.20833	0.30662	0.25032	0.2859	0.28491	0.27435	0.27491	0.28932	0.30376	0.26052	0.30223	0.40903
1615	0.217	0.27589	0.28134	0.34949	0.32762	0.24411	0.26441	0.33731	0.21524	0.24492	0.24922	0.22793	0.21578	0.22615	0.23812	0.26717	0.31271	0.23564	0.32067	0.26725	0.28234	0.29105	0.23806	0.28467	0.20149	0.30513	0.24615	0.2798	0.29553	0.27616	0.28359	0.2906	0.30733	0.26309	0.28769	0.40448
1615.9	0.21536	0.27445	0.29079	0.35096	0.32265	0.24846	0.27146	0.3346	0.22268	0.24495	0.25837	0.21945	0.21943	0.22369	0.24249	0.26314	0.30613	0.2385	0.32354	0.25204	0.28283	0.28577	0.24783	0.28205	0.21002	0.30174	0.25137	0.28702	0.29444	0.27272	0.28504	0.27637	0.29682	0.26836	0.28802	0.40775
1616.7	0.21371	0.24829	0.28812	0.35122	0.31961	0.24869	0.27378	0.34234	0.2468	0.26239	0.25586	0.21615	0.20939	0.21061	0.23896	0.25234	0.31115	0.23405	0.31242	0.25769	0.29257	0.29692	0.2426	0.27939	0.21144	0.28929	0.24873	0.2775	0.30702	0.27548	0.28388	0.27596	0.30199	0.26424	0.29057	0.402
1617.5	0.2109	0.24431	0.29072	0.34163	0.31435	0.24701	0.27372	0.321	0.24552	0.27001	0.25617	0.21341	0.19658	0.21786	0.24338	0.2601	0.31065	0.22305	0.30402	0.24239	0.28574	0.30158	0.24311	0.2797	0.20898	0.29382	0.25847	0.27444	0.31395	0.27211	0.28713	0.26681	0.30126	0.26105	0.28912	0.39109
1618.4	0.21508	0.25627	0.28937	0.33118	0.31479	0.23918	0.28694	0.31994	0.24788	0.25588	0.24967	0.21099	0.19469	0.22631	0.24649	0.24702	0.31015	0.22454	0.3044	0.24008	0.27133	0.30525	0.24347	0.27484	0.22351	0.29951	0.25166	0.275	0.31885	0.26205	0.28679	0.2543	0.29094	0.24687	0.30059	0.38468
1619.2	0.22922	0.25078	0.27712	0.33033	0.31388	0.24273	0.29307	0.3213	0.25204	0.25388	0.26179	0.2109	0.20335	0.22939	0.24579	0.2541	0.29539	0.23532	0.30806	0.24364	0.26621	0.30468	0.24439	0.26509	0.23366	0.30031	0.24271	0.27344	0.30609	0.27154	0.28424	0.26723	0.28829	0.24525	0.30259	0.36963
1620	0.22939	0.2598	0.2705	0.32342	0.30878	0.23799	0.28453	0.31817	0.24729	0.24779	0.25696	0.21841	0.20714	0.2379	0.24369	0.26085	0.29254	0.22748	0.31016	0.24354	0.27076	0.31045	0.23743	0.26362	0.23225	0.31	0.24065	0.26865	0.30469	0.27864	0.27296	0.27002	0.29924	0.23197	0.29289	0.35796
1620.8	0.23906	0.27222	0.26106	0.31579	0.31089	0.24363	0.28472	0.3049	0.23679	0.24507	0.25981	0.21558	0.21804	0.24803	0.23375	0.25657	0.2842	0.2393	0.30599	0.23631	0.26823	0.31004	0.23517	0.26592	0.22941	0.31439	0.21269	0.26539	0.30074	0.29539	0.26931	0.26733	0.29261	0.22928	0.28989	0.35008
1621.7	0.24091	0.26321	0.26911	0.31511	0.31769	0.23194	0.28063	0.30712	0.23462	0.24397	0.26144	0.20902	0.227	0.25025	0.2346	0.2511	0.28254	0.23326	0.30743	0.24427	0.26694	0.30813	0.23599	0.2681	0.22631	0.30549	0.21614	0.25524	0.30139	0.29097	0.26356	0.26953	0.28564	0.23043	0.28594	0.34606
1622.5	0.23612	0.26688	0.26764	0.32023	0.30387	0.22522	0.272	0.30544	0.23215	0.24871	0.26529	0.21419	0.22498	0.24964	0.22478	0.25488	0.28097	0.2296	0.30978	0.25342	0.27006	0.3068	0.23909	0.27596	0.21761	0.30464	0.22191	0.24588	0.29517	0.28229	0.25274	0.27585	0.29035	0.23094	0.26858	0.35031
1623.3	0.23916	0.26993	0.26702	0.31752	0.30534	0.21826	0.26796	0.30125	0.23404	0.25258	0.26136	0.22687	0.22897	0.25668	0.2223	0.24821	0.29333	0.22383	0.30954	0.24735	0.27393	0.30713	0.23936	0.27951	0.2228	0.30315	0.2264	0.24681	0.30673	0.27429	0.25261	0.25803	0.28899	0.22901	0.2704	0.35544
1624.1	0.23949	0.26425	0.26121	0.31282	0.30708	0.21508	0.26187	0.296	0.23343	0.25428	0.25459	0.22046	0.22457	0.24999	0.21805	0.24564	0.30039	0.22327	0.30795	0.24389	0.26117	0.30509	0.23616	0.27506	0.22249	0.30009	0.22174	0.23879	0.31439	0.26112	0.25643	0.26316	0.27735	0.23094	0.27619	0.34289
1625	0.23221	0.26122	0.25993	0.3071	0.29636	0.2009	0.26195	0.29704	0.22821	0.23833	0.2524	0.22032	0.22389	0.24624	0.22002	0.24444	0.29546	0.21288	0.3056	0.23988	0.25703	0.2823	0.24014	0.26038	0.21766	0.30074	0.24028	0.23162	0.31522	0.24079	0.2539	0.26979	0.27891	0.22143	0.26627	0.3318
1625.8	0.22798	0.26679	0.24675	0.30719	0.28552	0.20707	0.25781	0.29022	0.22956	0.2409	0.24628	0.21796	0.22193	0.24079	0.21038	0.23734	0.28801	0.21843	0.30101	0.22402	0.27231	0.27617	0.24715	0.25388	0.21932	0.30807	0.22388	0.23111	0.31886	0.24656	0.25924	0.26513	0.29158	0.21659	0.26472	0.32192
1626.6	0.22116	0.25439	0.24342	0.30795	0.29198	0.21518	0.2491	0.29381	0.22843	0.25148	0.24203	0.20809	0.22048	0.23774	0.22593	0.24562	0.28587	0.21034	0.29873	0.21217	0.27557	0.27935	0.23954	0.24236	0.21661	0.30488	0.22106	0.23762	0.31711	0.26347	0.25865	0.26085	0.28228	0.21384	0.26911	0.30855
1627.5	0.21689	0.25009	0.23567	0.30406	0.27694	0.21176	0.24177	0.28974	0.22349	0.24973	0.24006	0.19887	0.20943	0.23656	0.22199	0.24558	0.27103	0.19429	0.28291	0.20533	0.27172	0.27661	0.23819	0.23377	0.20423	0.30073	0.2064	0.22723	0.29967	0.25432	0.24264	0.26297	0.27079	0.21491	0.26031	0.28675
1628.3	0.21241	0.23836	0.23728	0.29104	0.27132	0.21699	0.24495	0.28226	0.22289	0.26208	0.24077	0.20047	0.2065	0.22135	0.22288	0.23202	0.25668	0.1963	0.27217	0.19531	0.26496	0.28101	0.23424	0.23221	0.20448	0.2918	0.20801	0.21421	0.28531	0.25635	0.23642	0.24927	0.27447	0.21984	0.25521	0.29905
1629.1	0.20626	0.23648	0.22905	0.28495	0.27817	0.21845	0.23386	0.27287	0.2218	0.26155	0.24086	0.18924	0.20427	0.21682	0.23258	0.22265	0.25436	0.19124	0.26867	0.19632	0.25721	0.28436	0.22192	0.23742	0.20345	0.29347	0.20515	0.21258	0.28289	0.24945	0.22749	0.24099	0.27176	0.2211	0.25609	0.30489
1630	0.20016	0.23991	0.22941	0.27834	0.27709	0.20954	0.24033	0.27913	0.21696	0.24887	0.24257	0.18656	0.19553	0.20969	0.24048	0.22005	0.24302	0.1807	0.26979	0.2179	0.24132	0.28379	0.20646	0.23407	0.20738	0.28811	0.20893	0.21435	0.26694	0.24065	0.23288	0.24562	0.26045	0.21623	0.25125	0.30205
1630.8	0.20785	0.24294	0.22839	0.2705	0.28193	0.19766	0.24685	0.27796	0.20524	0.24364	0.23883	0.18647	0.20152	0.19715	0.22904	0.2125	0.23816	0.1799	0.27002	0.2152	0.21893	0.27581	0.20596	0.23054	0.21055	0.29052	0.20497	0.20918	0.27083	0.23098	0.23718	0.23736	0.25278	0.22054	0.24214	0.2947
1631.6	0.20065	0.23778	0.23285	0.26739	0.28761	0.18573	0.24936	0.26908	0.19756	0.25096	0.23035	0.17839	0.20136	0.19565	0.22716	0.21211	0.24109	0.17533	0.26903	0.21437	0.21554	0.2794	0.19024	0.2414	0.21574	0.28461	0.21252	0.21493	0.28086	0.22413	0.2469	0.22567	0.25966	0.21957	0.22842	0.29738
1632.4	0.19472	0.23382	0.23602	0.27489	0.28591	0.17807	0.24262	0.26268	0.18294	0.22864	0.22901	0.17772	0.18752	0.20114	0.22552	0.21915	0.22974	0.16305	0.26653	0.2113	0.2141	0.26332	0.1842	0.23328	0.20329	0.28079	0.21572	0.22404	0.28739	0.22919	0.25182	0.22378	0.24745	0.1989	0.21656	0.28997
1633.3	0.19454	0.22545	0.2431	0.27916	0.27973	0.1745	0.24776	0.261	0.17522	0.21873	0.21711	0.1876	0.18147	0.20197	0.21221	0.21296	0.22009	0.15953	0.2737	0.20665	0.20626	0.25127	0.17307	0.23035	0.21005	0.27715	0.20798	0.22326	0.28228	0.2322	0.25612	0.21514	0.2365	0.18448	0.19852	0.28074
1634.1	0.19339	0.21595	0.24254	0.27689	0.28235	0.17526	0.24317	0.24578	0.18162	0.22142	0.20742	0.18911	0.18524	0.20118	0.20448	0.20775	0.22745	0.15921	0.26716	0.18584	0.20441	0.25567	0.17665	0.2338	0.19912	0.27631	0.20216	0.21052	0.29345	0.22938	0.2492	0.20223	0.24264	0.19016	0.19	0.27505
1634.9	0.18106	0.21661	0.23428	0.27116	0.27302	0.16986	0.24074	0.24007	0.18512	0.21196	0.20431	0.19391	0.16669	0.20426	0.20074	0.20339	0.2261	0.15777	0.25469	0.18211	0.20538	0.24635	0.16768	0.23783	0.18702	0.26769	0.19687	0.19941	0.29156	0.22553	0.24152	0.20325	0.24906	0.18495	0.18428	0.27135
1635.7	0.17702	0.20906	0.22267	0.2738	0.26186	0.17189	0.24424	0.23781	0.18094	0.20908	0.20236	0.19204	0.15926	0.19582	0.18844	0.20542	0.20837	0.16294	0.25969	0.18031	0.19663	0.23596	0.16672	0.224	0.17735	0.26037	0.18482	0.19902	0.26207	0.23224	0.23479	0.208	0.24054	0.17619	0.18653	0.26973
1636.6	0.17634	0.2112	0.20897	0.27394	0.25539	0.15912	0.23536	0.23714	0.1793	0.21933	0.19973	0.18869	0.16549	0.18805	0.18494	0.20402	0.21885	0.16435	0.2556	0.17518	0.18896	0.24241	0.16925	0.22802	0.17869	0.25719	0.1762	0.19796	0.25074	0.20892	0.22194	0.19647	0.23721	0.18442	0.19452	0.26739
1637.4	0.17103	0.2165	0.20647	0.26829	0.24597	0.15766	0.22946	0.23207	0.17939	0.22461	0.20536	0.19449	0.15696	0.18073	0.17949	0.20912	0.21759	0.16242	0.24393	0.16617	0.18671	0.23847	0.16927	0.22429	0.16126	0.25154	0.1803	0.19218	0.23917	0.2028	0.21934	0.19548	0.23746	0.18528	0.20076	0.26904
1638.2	0.16471	0.20329	0.20065	0.26884	0.24106	0.15245	0.21964	0.23846	0.16042	0.22171	0.20735	0.19345	0.14983	0.16601	0.16856	0.21516	0.2024	0.15863	0.24377	0.16687	0.17382	0.2208	0.16462	0.21312	0.15932	0.23598	0.17734	0.19855	0.2232	0.19568	0.20983	0.204	0.22033	0.17341	0.19985	0.2673
1639.1	0.16668	0.19937	0.19365	0.26793	0.24348	0.16049	0.21347	0.23627	0.15956	0.21069	0.20386	0.18427	0.15353	0.15486	0.15693	0.20732	0.20085	0.16023	0.24273	0.15854	0.17736	0.21003	0.16606	0.21223	0.1695	0.23393	0.1733	0.204	0.21392	0.19442	0.20224	0.19813	0.21894	0.16593	0.19632	0.26247
1639.9	0.15948	0.20582	0.20612	0.2611	0.25161	0.15508	0.19914	0.2282	0.14432	0.19589	0.20915	0.18814	0.14657	0.14814	0.1601	0.19521	0.2076	0.15571	0.23484	0.14865	0.16583	0.21043	0.16947	0.21195	0.16878	0.22959	0.17639	0.19281	0.23258	0.19285	0.1889	0.1857	0.21434	0.17105	0.19927	0.26128
1640.7	0.15385	0.19944	0.21031	0.25772	0.25026	0.16865	0.20342	0.22937	0.1498	0.18446	0.2067	0.18547	0.14398	0.14029	0.15018	0.1871	0.2036	0.15814	0.23062	0.1469	0.16807	0.20119	0.16387	0.21087	0.16768	0.22344	0.16237	0.18177	0.24051	0.20964	0.1845	0.19117	0.21007	0.16804	0.19035	0.24982
1641.5	0.15176	0.18704	0.20601	0.25949	0.24703	0.16882	0.20029	0.23472	0.14301	0.18834	0.20768	0.17869	0.15207	0.13835	0.13773	0.18636	0.20134	0.1617	0.22809	0.14917	0.17177	0.21133	0.16877	0.22067	0.1651	0.22168	0.14777	0.17598	0.2464	0.21226	0.17619	0.19687	0.21167	0.17493	0.19328	0.24851
1642.4	0.15307	0.18364	0.19676	0.25233	0.24385	0.17027	0.20185	0.23215	0.14223	0.18699	0.2091	0.17886	0.15256	0.13772	0.14465	0.18042	0.20633	0.16068	0.22609	0.15878	0.17666	0.22166	0.1635	0.2216	0.16839	0.22337	0.15002	0.16826	0.24802	0.21765	0.17266	0.19705	0.21117	0.17817	0.19281	0.25052
1643.2	0.14997	0.17284	0.19615	0.25193	0.24403	0.1639	0.19467	0.23406	0.13048	0.18105	0.20997	0.18849	0.14716	0.1438	0.14695	0.18018	0.20856	0.15485	0.21851	0.15789	0.16354	0.22621	0.15975	0.22303	0.15286	0.22381	0.15402	0.16611	0.2468	0.21132	0.179	0.20391	0.19365	0.17598	0.19422	0.25635
1644	0.15923	0.16237	0.17675	0.25132	0.24573	0.16921	0.19584	0.24314	0.13702	0.18819	0.20114	0.19087	0.15253	0.13752	0.14342	0.17261	0.2069	0.15711	0.22054	0.16261	0.16673	0.21663	0.15727	0.22733	0.14996	0.22283	0.14829	0.16415	0.24411	0.21549	0.18431	0.20924	0.19743	0.168	0.18743	0.25866
1644.8	0.15897	0.16084	0.17221	0.25348	0.24332	0.16053	0.20255	0.23728	0.13596	0.18336	0.20198	0.18944	0.15566	0.14246	0.15191	0.1725	0.2005	0.14685	0.22748	0.16499	0.17308	0.21463	0.15154	0.21687	0.14764	0.22364	0.15637	0.17025	0.24207	0.20513	0.20308	0.20993	0.20057	0.15346	0.18711	0.25579
1645.6	0.16431	0.17088	0.17513	0.25113	0.24912	0.16309	0.19592	0.23534	0.14418	0.1731	0.19004	0.17845	0.15777	0.13843	0.16557	0.16832	0.20729	0.15	0.23032	0.16084	0.17012	0.21126	0.1476	0.19901	0.15441	0.22149	0.16908	0.17548	0.24952	0.20994	0.20304	0.20746	0.19967	0.14703	0.17923	0.24587
1646.5	0.16899	0.17414	0.17945	0.26271	0.25027	0.16309	0.18853	0.23056	0.14981	0.17583	0.18224	0.17514	0.16085	0.14069	0.16114	0.17498	0.20921	0.14342	0.22621	0.15498	0.17048	0.20829	0.14889	0.20297	0.15438	0.21651	0.16916	0.17831	0.24546	0.20349	0.19747	0.19748	0.20182	0.15544	0.17979	0.24741
1647.3	0.17553	0.17717	0.17836	0.27491	0.23923	0.16239	0.19031	0.22907	0.16116	0.18581	0.17927	0.17237	0.1704	0.1477	0.15744	0.18379	0.20358	0.14171	0.23067	0.16033	0.17803	0.21625	0.14928	0.20878	0.17252	0.231	0.16543	0.18341	0.25074	0.203	0.19448	0.19752	0.20759	0.16146	0.17397	0.24681
1648.1	0.17776	0.18613	0.17746	0.27849	0.22427	0.15978	0.18063	0.22417	0.16518	0.18248	0.17318	0.15656	0.17223	0.15733	0.15319	0.18749	0.19949	0.14567	0.22039	0.15063	0.18319	0.22665	0.14803	0.20039	0.18351	0.24786	0.1692	0.18651	0.2473	0.19994	0.19513	0.19716	0.19663	0.15951	0.17381	0.23741
1649	0.18085	0.19027	0.17868	0.28147	0.21967	0.1552	0.17332	0.23063	0.15766	0.19284	0.17509	0.16019	0.16983	0.15991	0.14367	0.18185	0.20445	0.13901	0.21277	0.15185	0.17841	0.22822	0.15479	0.21319	0.18986	0.25064	0.16794	0.18402	0.23068	0.19908	0.18501	0.19128	0.19428	0.16117	0.16949	0.25097
1649.8	0.17897	0.19176	0.16699	0.28579	0.20868	0.15537	0.17568	0.22197	0.14858	0.19786	0.184	0.16058	0.15926	0.15863	0.13833	0.18359	0.19589	0.13358	0.2092	0.1463	0.17251	0.22201	0.15142	0.22484	0.19409	0.25	0.16908	0.1818	0.22133	0.19193	0.18156	0.18608	0.17984	0.16427	0.17886	0.25568
1650.6	0.17821	0.19535	0.16063	0.27185	0.21036	0.15881	0.18263	0.21881	0.14541	0.19082	0.18817	0.16355	0.14767	0.15744	0.13095	0.18272	0.19751	0.14318	0.21269	0.14245	0.17699	0.22361	0.15397	0.21969	0.19368	0.25776	0.16819	0.17828	0.22955	0.1989	0.18865	0.18721	0.17352	0.14967	0.17563	0.24146
1651.4	0.17814	0.1986	0.17537	0.26449	0.21185	0.16374	0.17545	0.21669	0.13972	0.19426	0.19656	0.1603	0.1459	0.14849	0.14597	0.18108	0.19622	0.14874	0.21473	0.14285	0.17475	0.21714	0.15658	0.21346	0.18729	0.23938	0.18115	0.17346	0.22936	0.20323	0.18564	0.18597	0.16845	0.14359	0.19152	0.24113
1652.3	0.17064	0.18889	0.1815	0.2607	0.21004	0.17088	0.17699	0.21293	0.13856	0.20232	0.20968	0.17246	0.14904	0.141	0.14981	0.18698	0.18696	0.14477	0.20986	0.14785	0.1725	0.22205	0.16213	0.21453	0.18512	0.22634	0.18451	0.17226	0.22113	0.20507	0.1852	0.1665	0.18076	0.15047	0.19508	0.23839
1653.1	0.17325	0.18263	0.17803	0.25381	0.21421	0.17574	0.17301	0.211	0.14281	0.197	0.20453	0.17322	0.14254	0.13049	0.15325	0.19385	0.17434	0.14911	0.21641	0.14573	0.17018	0.22225	0.16063	0.21332	0.17227	0.22659	0.17791	0.16813	0.22491	0.20861	0.18667	0.17095	0.18079	0.15853	0.19016	0.22676
1653.9	0.16803	0.1784	0.18843	0.25251	0.21985	0.17138	0.18065	0.21406	0.14309	0.20008	0.20148	0.17396	0.13994	0.13904	0.16685	0.19739	0.17487	0.14083	0.21848	0.16415	0.17399	0.23411	0.16849	0.20876	0.16332	0.22641	0.16962	0.17056	0.2204	0.21531	0.19312	0.17602	0.18739	0.15496	0.18726	0.21729
1654.7	0.16566	0.17079	0.19489	0.2589	0.198	0.17171	0.17213	0.20913	0.14681	0.20537	0.20612	0.18722	0.14784	0.14342	0.17837	0.20032	0.16208	0.12958	0.2108	0.16928	0.16939	0.23557	0.16812	0.21944	0.16529	0.22411	0.16965	0.17319	0.20885	0.21207	0.19845	0.17578	0.18804	0.16537	0.19861	0.2283
1655.6	0.16404	0.16224	0.18256	0.25795	0.1916	0.17465	0.17784	0.20199	0.14822	0.19783	0.19791	0.18797	0.15071	0.14575	0.16915	0.19649	0.15748	0.13294	0.20139	0.16539	0.17218	0.24221	0.1608	0.216	0.16697	0.22524	0.156	0.17298	0.19547	0.21717	0.20347	0.16855	0.19696	0.15771	0.19143	0.22246
1656.4	0.17379	0.16286	0.18719	0.26466	0.19247	0.17758	0.17423	0.20774	0.14405	0.18807	0.19089	0.18232	0.15271	0.15366	0.17105	0.20747	0.16693	0.13887	0.19891	0.16526	0.17012	0.23073	0.14774	0.22143	0.16401	0.2316	0.15423	0.17839	0.20184	0.21999	0.20074	0.18787	0.18537	0.15679	0.18838	0.22457
1657.2	0.17924	0.16464	0.17772	0.2674	0.18104	0.17788	0.17621	0.20501	0.13674	0.18656	0.18605	0.18473	0.15966	0.16293	0.16881	0.21048	0.17014	0.14859	0.19239	0.1663	0.17633	0.22639	0.14659	0.22203	0.17719	0.23083	0.15491	0.18072	0.19922	0.22375	0.20465	0.1852	0.1863	0.16051	0.19727	0.23328
1658	0.18521	0.15578	0.17027	0.25859	0.17683	0.17846	0.16204	0.21006	0.14152	0.19023	0.19163	0.1879	0.1676	0.15707	0.15951	0.20827	0.17202	0.14881	0.18845	0.16678	0.17441	0.21953	0.14188	0.22457	0.18231	0.23325	0.15916	0.17685	0.20286	0.21261	0.21081	0.18871	0.18989	0.15813	0.19834	0.23624
1658.8	0.18439	0.16757	0.16795	0.25657	0.19306	0.18126	0.16818	0.22291	0.13709	0.18656	0.18705	0.17985	0.17752	0.16327	0.14613	0.20142	0.18289	0.14852	0.20451	0.15315	0.16848	0.21704	0.14512	0.22708	0.18155	0.24105	0.1564	0.1683	0.20359	0.20611	0.21355	0.18646	0.1875	0.15052	0.19303	0.24056
1659.7	0.17704	0.16437	0.16163	0.25707	0.19967	0.17371	0.16077	0.22236	0.13727	0.18807	0.18134	0.18016	0.17255	0.16169	0.14433	0.2077	0.1851	0.13329	0.20678	0.15337	0.17599	0.21776	0.144	0.22273	0.18358	0.24732	0.16617	0.17129	0.20364	0.19774	0.20869	0.19454	0.19467	0.15999	0.18545	0.24669
1660.5	0.17247	0.15991	0.16474	0.25379	0.20263	0.16457	0.15561	0.22146	0.14894	0.1824	0.18037	0.18944	0.16266	0.15091	0.13802	0.19787	0.18898	0.12224	0.20938	0.15666	0.1948	0.22299	0.15435	0.21992	0.18574	0.24226	0.1696	0.16706	0.19911	0.18134	0.20369	0.19534	0.2036	0.17082	0.18539	0.24923
1661.3	0.16398	0.15991	0.16605	0.25149	0.21192	0.16255	0.15673	0.22686	0.15448	0.18108	0.19902	0.18181	0.1633	0.14998	0.14101	0.19401	0.20108	0.10706	0.2112	0.16104	0.19007	0.23467	0.15522	0.21421	0.17831	0.24289	0.17405	0.16732	0.20528	0.16899	0.19433	0.20502	0.19964	0.16626	0.18919	0.24192
1662.1	0.15447	0.16253	0.1674	0.25673	0.20288	0.16108	0.1623	0.22134	0.14953	0.17444	0.19732	0.17406	0.1602	0.14409	0.14236	0.19942	0.19877	0.10088	0.21236	0.15095	0.19401	0.23212	0.16312	0.20804	0.1819	0.24343	0.18316	0.1714	0.19688	0.17086	0.18328	0.199	0.19657	0.17422	0.18712	0.23764
1663	0.15256	0.1488	0.16289	0.25775	0.19952	0.15416	0.15316	0.21433	0.14357	0.16778	0.19453	0.16966	0.15018	0.1237	0.14747	0.20325	0.19693	0.097069	0.19061	0.16391	0.19959	0.22607	0.15672	0.20616	0.18803	0.23728	0.18087	0.17495	0.19955	0.17427	0.17374	0.21125	0.20307	0.18092	0.18376	0.23476
1663.8	0.15954	0.15602	0.1679	0.25444	0.19274	0.15443	0.15658	0.21639	0.14419	0.17179	0.2085	0.16611	0.14732	0.11841	0.15349	0.19784	0.19351	0.098984	0.19268	0.16577	0.19213	0.22242	0.17259	0.21551	0.17891	0.23563	0.17827	0.1632	0.19449	0.17777	0.18116	0.20191	0.19554	0.18468	0.19237	0.23103
1664.6	0.15645	0.15616	0.16364	0.24953	0.18892	0.16416	0.16331	0.20948	0.13552	0.17287	0.20997	0.16121	0.14565	0.12078	0.16344	0.1981	0.18242	0.097663	0.19544	0.17074	0.18056	0.21921	0.16763	0.22211	0.17958	0.23569	0.18307	0.16591	0.19836	0.18367	0.18309	0.2012	0.19258	0.17384	0.19463	0.22976
1665.4	0.15298	0.16266	0.17274	0.24066	0.18245	0.17246	0.15694	0.20681	0.14407	0.17187	0.20357	0.16553	0.1447	0.11608	0.16302	0.19852	0.16902	0.10712	0.19435	0.16888	0.19678	0.21897	0.17495	0.23276	0.18463	0.23433	0.19199	0.15968	0.20088	0.18787	0.18178	0.19247	0.20335	0.18414	0.19503	0.23558
1666.2	0.16176	0.16578	0.16807	0.23556	0.19134	0.18224	0.15533	0.20719	0.14846	0.17487	0.21365	0.17336	0.143	0.12416	0.15745	0.19761	0.17568	0.12322	0.19593	0.17082	0.19845	0.22181	0.17408	0.24851	0.18848	0.23247	0.17247	0.15155	0.20026	0.19993	0.19593	0.19162	0.20508	0.18036	0.20495	0.2481
1667.1	0.16753	0.16813	0.16444	0.23061	0.18607	0.18583	0.16297	0.21727	0.15285	0.18395	0.21047	0.17181	0.14516	0.1337	0.15913	0.19576	0.17258	0.13003	0.20397	0.17195	0.20628	0.23135	0.17514	0.2515	0.18625	0.22998	0.17811	0.15009	0.20175	0.20458	0.19661	0.1873	0.20046	0.17819	0.20375	0.24194
1667.9	0.16657	0.17337	0.16611	0.22784	0.18708	0.19432	0.15578	0.21268	0.1538	0.17884	0.20244	0.17455	0.14196	0.1384	0.16119	0.19148	0.18036	0.14036	0.1948	0.17529	0.20627	0.23474	0.16184	0.25365	0.18904	0.22605	0.17971	0.14857	0.21513	0.20941	0.18959	0.19718	0.19585	0.17372	0.20782	0.24367
1668.7	0.16585	0.18184	0.15776	0.22766	0.1906	0.19469	0.16083	0.22588	0.15848	0.19255	0.2072	0.17417	0.13974	0.14939	0.16605	0.19318	0.18985	0.14095	0.20599	0.17641	0.19943	0.23772	0.17428	0.2497	0.18693	0.22875	0.17582	0.14295	0.21578	0.21543	0.20072	0.19403	0.19636	0.18128	0.21389	0.2376
1669.5	0.16984	0.17126	0.15016	0.23839	0.19792	0.18807	0.1705	0.22576	0.14946	0.19084	0.20526	0.17103	0.14014	0.14937	0.16185	0.19897	0.1993	0.14298	0.21843	0.18203	0.18248	0.22861	0.1746	0.24861	0.19335	0.22465	0.17136	0.1581	0.21343	0.22477	0.21588	0.19881	0.18848	0.16869	0.22347	0.22637
1670.4	0.17009	0.17313	0.15026	0.24604	0.1999	0.18079	0.16851	0.22048	0.15216	0.18652	0.19564	0.17964	0.14067	0.14658	0.15685	0.20065	0.19818	0.13721	0.21228	0.18489	0.1963	0.22418	0.17937	0.2423	0.19242	0.22285	0.18699	0.16567	0.22243	0.21713	0.2079	0.19178	0.19246	0.16716	0.22354	0.22788
1671.2	0.16952	0.17817	0.14821	0.24559	0.19403	0.18886	0.16893	0.21507	0.154	0.1797	0.2079	0.18858	0.13839	0.14668	0.14964	0.20734	0.19644	0.13956	0.21802	0.19204	0.19661	0.22141	0.19027	0.24473	0.19177	0.23404	0.18146	0.17642	0.21475	0.21243	0.21813	0.18839	0.19242	0.1624	0.23473	0.23722
1672	0.17374	0.17173	0.14422	0.24213	0.2015	0.184	0.17082	0.21858	0.15975	0.18395	0.21529	0.18381	0.14104	0.14754	0.14807	0.20618	0.19446	0.13807	0.23733	0.19838	0.21012	0.21315	0.19384	0.23619	0.20247	0.23241	0.1763	0.17212	0.21146	0.20706	0.22181	0.19126	0.20032	0.15879	0.22995	0.23159
1672.8	0.18218	0.17601	0.14389	0.23558	0.19619	0.18654	0.15705	0.2082	0.16899	0.17774	0.22192	0.19224	0.14215	0.14282	0.13668	0.20274	0.19486	0.14164	0.22302	0.20811	0.23978	0.2125	0.1939	0.23649	0.20701	0.24241	0.17583	0.16358	0.20881	0.19686	0.21319	0.19358	0.20246	0.1509	0.22452	0.25247
1673.6	0.18718	0.16798	0.15467	0.22083	0.22565	0.17921	0.14258	0.20883	0.19039	0.19859	0.2229	0.14736	0.13425	0.15072	0.17703	0.17057	0.20085	0.15327	0.25281	0.21021	0.24474	0.19386	0.16867	0.20607	0.21443	0.21948	0.17681	0.1271	0.2088	0.19989	0.20238	0.23214	0.22517	0.15198	0.202	0.21844
