# Supplementary material for: All-flexible chronoepifluidic nanoplasmonic patch for label-free metabolite profiling in sweat
Source: Nat Commun. 2025 Aug 27;16:8017. doi: 10.1038/s41467-025-63510-2 (PMC12391418; doi:10.1038/s41467-025-63510-2)
Supplement: Supplementary file 4 — Supplementary Data 1 [file 41467_2025_63510_MOESM4_ESM.zip › ML_SERS data_Base solution_UA_7.5uM_Lac_0mM_Tyr_0uM__Glu_125uM.csv]

	Measurement number
Wavenumber (cm-1)	1	2	3	4	5	6	7	8	9	10	11	12	13	14	15	16	17	18	19	20	21	22	23	24	25	26	27	28	29	30	31	32	33	34	35	36
457.71	0.17498	0.16932	0.15699	0.16562	0.18566	0.16601	0.21601	0.20021	0.17254	0.16453	0.1582	0.19246	0.18369	0.15214	0.20939	0.20708	0.26148	0.23098	0.20826	0.20625	0.17232	0.18213	0.19004	0.23765	0.19193	0.20074	0.22341	0.19018	0.20909	0.15472	0.20295	0.18007	0.18007	0.14123	0.36601	0.17755
458.74	0.17554	0.1834	0.17498	0.17792	0.19118	0.18052	0.23632	0.2065	0.15665	0.16928	0.14034	0.18346	0.19623	0.17363	0.21938	0.22877	0.23916	0.22386	0.19326	0.22787	0.16877	0.20623	0.20766	0.23041	0.19893	0.21445	0.22244	0.20782	0.20655	0.15506	0.2111	0.17707	0.17707	0.15028	0.36588	0.16336
459.78	0.17656	0.17688	0.17517	0.17644	0.18634	0.18136	0.23434	0.20677	0.15351	0.15842	0.13907	0.17698	0.19226	0.16562	0.21318	0.22886	0.23474	0.22392	0.19259	0.23088	0.16694	0.20156	0.205	0.22215	0.18987	0.20673	0.22645	0.19859	0.19831	0.15957	0.2125	0.17	0.17	0.14621	0.35636	0.16014
460.81	0.17472	0.17757	0.17729	0.17596	0.18546	0.18017	0.2406	0.20192	0.14884	0.15671	0.13819	0.17089	0.19034	0.16415	0.21036	0.22769	0.2224	0.21018	0.18853	0.22818	0.1651	0.20616	0.20777	0.21498	0.18401	0.2034	0.22604	0.19531	0.19233	0.157	0.21137	0.17002	0.17002	0.14802	0.35046	0.15452
461.85	0.16907	0.17235	0.17401	0.174	0.19065	0.17776	0.24022	0.19867	0.15712	0.15811	0.13986	0.17261	0.17774	0.15346	0.20233	0.22508	0.22179	0.20613	0.1931	0.22796	0.17152	0.2046	0.2125	0.2124	0.17619	0.20076	0.22724	0.19117	0.19501	0.1545	0.21193	0.17314	0.17314	0.15254	0.34282	0.15863
462.88	0.16727	0.16737	0.17206	0.17073	0.18592	0.17019	0.23489	0.18973	0.15404	0.14645	0.14512	0.17204	0.17236	0.148	0.19755	0.21537	0.22824	0.19906	0.18744	0.21598	0.16592	0.19614	0.21203	0.20778	0.17141	0.19682	0.22645	0.18206	0.19117	0.15138	0.20504	0.1659	0.1659	0.14424	0.33605	0.15567
463.92	0.16908	0.16918	0.17733	0.17336	0.1911	0.1663	0.24252	0.18706	0.15901	0.15449	0.14759	0.17776	0.1737	0.14852	0.20095	0.21149	0.23248	0.19071	0.18848	0.21215	0.16642	0.20577	0.21257	0.21348	0.17506	0.19851	0.22667	0.18587	0.19883	0.14447	0.2083	0.16964	0.16964	0.14782	0.33223	0.15786
464.93	0.16328	0.17214	0.17351	0.17378	0.18921	0.16596	0.24414	0.1821	0.16226	0.15184	0.14331	0.18732	0.16193	0.15001	0.19587	0.20785	0.22958	0.18812	0.18473	0.20825	0.16942	0.20046	0.21167	0.21847	0.16936	0.20331	0.221	0.19281	0.19056	0.14134	0.20831	0.17248	0.17248	0.14642	0.32101	0.1615
465.96	0.16557	0.1692	0.17023	0.1737	0.19059	0.16699	0.2371	0.1784	0.16289	0.14718	0.13868	0.18802	0.15619	0.14178	0.19157	0.20482	0.22922	0.18976	0.18441	0.21241	0.1679	0.1937	0.21449	0.21619	0.16633	0.19745	0.21245	0.19592	0.19125	0.13772	0.20485	0.16672	0.16672	0.13882	0.30702	0.15988
467	0.17216	0.16817	0.16866	0.17705	0.18647	0.1669	0.23958	0.17403	0.16097	0.13596	0.1378	0.18993	0.15872	0.13929	0.18978	0.19854	0.22159	0.19345	0.18027	0.20936	0.16745	0.19415	0.21271	0.22036	0.16898	0.19884	0.20667	0.19585	0.18547	0.13743	0.20406	0.16523	0.16523	0.13499	0.29824	0.15355
468.03	0.1746	0.1652	0.16771	0.17976	0.19007	0.16789	0.24097	0.17186	0.16503	0.1397	0.13653	0.19273	0.15114	0.13264	0.18725	0.19993	0.21821	0.1896	0.17942	0.2069	0.16287	0.19232	0.21085	0.222	0.16403	0.19727	0.19981	0.20243	0.18185	0.14217	0.20172	0.16386	0.16386	0.13429	0.29748	0.15187
469.06	0.17291	0.1647	0.16604	0.17751	0.18893	0.16825	0.23912	0.17057	0.16339	0.1306	0.13732	0.18567	0.14567	0.12973	0.17991	0.19658	0.21015	0.19005	0.17092	0.21015	0.15881	0.18152	0.20626	0.21277	0.15894	0.19705	0.19843	0.19785	0.17455	0.14733	0.19813	0.16401	0.16401	0.12394	0.29513	0.1473
470.1	0.17547	0.1616	0.16581	0.18017	0.18821	0.16275	0.23298	0.1651	0.15126	0.12809	0.14078	0.18206	0.14158	0.12431	0.17939	0.19131	0.21116	0.18523	0.16773	0.20435	0.15102	0.18188	0.2111	0.20746	0.15744	0.18669	0.19425	0.19217	0.1764	0.14556	0.19376	0.15937	0.15937	0.12705	0.301	0.1437
471.13	0.16598	0.16213	0.16862	0.1801	0.18506	0.15897	0.23117	0.16713	0.15337	0.12679	0.14247	0.17881	0.13248	0.1242	0.1765	0.18691	0.20835	0.18049	0.16298	0.20232	0.14981	0.18195	0.20542	0.21045	0.15488	0.19591	0.19451	0.19206	0.17072	0.14821	0.19485	0.16308	0.16308	0.12655	0.30555	0.13971
472.16	0.15247	0.15335	0.16571	0.17442	0.17783	0.15048	0.21513	0.16078	0.14523	0.12418	0.12994	0.17081	0.11556	0.11667	0.1626	0.17492	0.20174	0.16603	0.14783	0.19154	0.14205	0.17234	0.19388	0.19585	0.13965	0.18677	0.18639	0.18105	0.16713	0.13564	0.18063	0.1573	0.1573	0.11689	0.29502	0.13046
473.17	0.14867	0.1572	0.16307	0.17393	0.17324	0.15228	0.21576	0.16035	0.13368	0.12542	0.12768	0.16722	0.11505	0.11832	0.15601	0.17363	0.19387	0.16299	0.14433	0.19559	0.13988	0.17408	0.19212	0.1873	0.13893	0.18164	0.18311	0.1785	0.16352	0.13533	0.17812	0.15539	0.15539	0.11443	0.29122	0.1293
474.21	0.14915	0.1537	0.16012	0.17323	0.16606	0.15018	0.20863	0.15125	0.13187	0.12902	0.12066	0.1691	0.11206	0.11686	0.1518	0.16733	0.18576	0.15822	0.1452	0.19013	0.13794	0.18181	0.18646	0.1839	0.13917	0.17584	0.17475	0.17873	0.15908	0.12831	0.17536	0.15014	0.15014	0.11495	0.26853	0.12683
475.24	0.14284	0.15204	0.15074	0.17255	0.16656	0.15414	0.2041	0.1453	0.1397	0.12232	0.11491	0.16871	0.1064	0.11299	0.13756	0.1675	0.17997	0.15665	0.1385	0.18927	0.13846	0.17842	0.17983	0.1808	0.13503	0.17946	0.16403	0.184	0.15187	0.12596	0.16718	0.15127	0.15127	0.10421	0.25912	0.11953
476.27	0.14383	0.15436	0.14689	0.17617	0.16669	0.1543	0.20599	0.13729	0.13683	0.12155	0.11228	0.17154	0.10198	0.11438	0.13287	0.17158	0.18402	0.15455	0.13405	0.18209	0.13492	0.1742	0.17792	0.16701	0.13435	0.1728	0.15637	0.18801	0.15044	0.12136	0.16055	0.14641	0.14641	0.1013	0.24913	0.11647
477.31	0.15221	0.15516	0.1473	0.17808	0.16535	0.1574	0.21274	0.13121	0.14617	0.12082	0.12127	0.17563	0.11126	0.11588	0.13111	0.17439	0.17941	0.14765	0.15093	0.17783	0.13503	0.17925	0.17316	0.16497	0.14219	0.16969	0.15223	0.18729	0.14029	0.12185	0.16791	0.14877	0.14877	0.10822	0.24571	0.11897
478.34	0.15475	0.15338	0.15025	0.17982	0.17336	0.15491	0.21071	0.12552	0.15343	0.11701	0.12439	0.18036	0.10784	0.11015	0.13354	0.16675	0.18173	0.14875	0.159	0.17875	0.1339	0.17005	0.16785	0.17253	0.14575	0.17027	0.14806	0.17642	0.14534	0.11987	0.17913	0.15318	0.15318	0.10554	0.23792	0.11505
479.37	0.16294	0.15748	0.15228	0.1823	0.18532	0.16176	0.21761	0.1281	0.15732	0.11738	0.12733	0.18617	0.1071	0.11259	0.13444	0.17111	0.19037	0.15216	0.1634	0.18177	0.13642	0.15958	0.18045	0.17824	0.14743	0.17293	0.14361	0.17264	0.15268	0.12947	0.18613	0.15419	0.15419	0.10706	0.24626	0.11627
480.38	0.16858	0.15876	0.1641	0.1801	0.186	0.16268	0.23034	0.13405	0.15452	0.12153	0.14178	0.18946	0.11533	0.10903	0.14009	0.16846	0.18907	0.14982	0.17103	0.1836	0.1407	0.15639	0.18316	0.17478	0.15431	0.16966	0.14512	0.16648	0.15657	0.13125	0.19363	0.15927	0.15927	0.11179	0.24819	0.11849
481.41	0.17458	0.15741	0.17599	0.18156	0.19244	0.17019	0.23628	0.14528	0.15814	0.12473	0.14483	0.19668	0.12045	0.11227	0.14659	0.17539	0.18744	0.15663	0.17349	0.19677	0.14204	0.16598	0.1856	0.18557	0.16194	0.17099	0.15037	0.16676	0.15247	0.14004	0.1963	0.16251	0.16251	0.11362	0.25097	0.12049
482.45	0.17769	0.16932	0.18972	0.18748	0.20792	0.18253	0.2456	0.15978	0.16541	0.14306	0.15387	0.21319	0.11901	0.11845	0.15549	0.18087	0.19877	0.17387	0.17347	0.21398	0.15315	0.1708	0.19714	0.20285	0.16193	0.17717	0.16117	0.17487	0.16268	0.15287	0.2068	0.16987	0.16987	0.12135	0.25326	0.14034
483.48	0.1867	0.17611	0.19713	0.19435	0.21216	0.19465	0.25355	0.17249	0.17729	0.14722	0.16436	0.22487	0.12478	0.12411	0.15878	0.19095	0.20104	0.18272	0.16975	0.22766	0.16343	0.18712	0.20793	0.2095	0.16066	0.17896	0.17109	0.18681	0.15659	0.1613	0.20943	0.18171	0.18171	0.12917	0.25195	0.15427
484.51	0.18727	0.18219	0.20339	0.20602	0.21471	0.20205	0.26102	0.18077	0.18109	0.15453	0.17861	0.23353	0.12541	0.13244	0.162	0.19692	0.19668	0.18801	0.17176	0.23258	0.17298	0.20446	0.21863	0.21709	0.15873	0.18157	0.16901	0.19424	0.15025	0.16285	0.21038	0.18454	0.18454	0.14204	0.25937	0.16479
485.54	0.18601	0.18969	0.20526	0.20906	0.22633	0.20518	0.25955	0.1823	0.1949	0.16251	0.17781	0.23833	0.12306	0.14142	0.1621	0.20103	0.19682	0.19013	0.17364	0.23648	0.17888	0.20457	0.22087	0.21565	0.15114	0.18843	0.17393	0.19784	0.14481	0.1662	0.21073	0.18772	0.18772	0.14377	0.24751	0.16561
486.57	0.19546	0.19911	0.20677	0.22289	0.2394	0.21359	0.26824	0.18817	0.21285	0.17068	0.19292	0.25262	0.13283	0.1466	0.15923	0.20563	0.20176	0.19475	0.17858	0.24262	0.19544	0.20569	0.23607	0.23335	0.14996	0.19428	0.17088	0.20256	0.15466	0.16968	0.22491	0.19906	0.19906	0.15869	0.2516	0.18234
487.58	0.20357	0.21057	0.21217	0.23746	0.24489	0.22217	0.27493	0.19665	0.22033	0.16972	0.2033	0.25509	0.13623	0.15297	0.16864	0.22105	0.2045	0.19874	0.18522	0.25306	0.19938	0.21232	0.25273	0.23326	0.15407	0.20337	0.17032	0.21873	0.16041	0.17709	0.23064	0.20724	0.20724	0.15557	0.26629	0.18073
488.61	0.20852	0.21778	0.22513	0.2478	0.26028	0.23492	0.28544	0.2085	0.22587	0.1951	0.21619	0.26357	0.15018	0.16828	0.18318	0.23826	0.21937	0.20887	0.20287	0.26368	0.20692	0.22563	0.2669	0.24022	0.17184	0.20599	0.1815	0.23831	0.18091	0.18646	0.24296	0.21212	0.21212	0.17427	0.28569	0.18643
489.64	0.21483	0.22668	0.23562	0.25625	0.27259	0.24342	0.2925	0.21622	0.24334	0.21076	0.22889	0.27426	0.16318	0.17165	0.19593	0.24575	0.23571	0.21971	0.21844	0.2749	0.21637	0.23547	0.27528	0.24559	0.17985	0.20465	0.20062	0.25001	0.19697	0.19433	0.25154	0.23003	0.23003	0.18515	0.29757	0.19336
490.67	0.23703	0.24401	0.24531	0.27592	0.28882	0.25513	0.31107	0.23614	0.2588	0.22605	0.24773	0.28699	0.18024	0.19118	0.21323	0.26423	0.25422	0.2399	0.24429	0.30238	0.23458	0.25434	0.29703	0.26672	0.19611	0.22551	0.2098	0.27535	0.22823	0.21261	0.27225	0.25019	0.25019	0.19734	0.32106	0.21483
491.7	0.25624	0.26548	0.26754	0.29001	0.30954	0.27153	0.31751	0.25136	0.27483	0.24113	0.27083	0.29764	0.19741	0.21387	0.23404	0.28075	0.27242	0.2599	0.26777	0.31645	0.25842	0.27233	0.31306	0.27435	0.21445	0.24712	0.23283	0.29283	0.25202	0.23484	0.28371	0.2761	0.2761	0.211	0.34029	0.23169
492.74	0.27134	0.28234	0.28686	0.30669	0.33124	0.28706	0.33266	0.26176	0.29446	0.25558	0.29009	0.31405	0.215	0.2329	0.25141	0.29422	0.29239	0.28014	0.28853	0.32699	0.27871	0.28826	0.3291	0.2865	0.23398	0.26649	0.25491	0.30592	0.27524	0.24781	0.30267	0.29855	0.29855	0.23415	0.35908	0.24421
493.74	0.29222	0.29995	0.30631	0.33148	0.34407	0.3106	0.34517	0.2797	0.31708	0.26513	0.30546	0.33751	0.23185	0.24539	0.2745	0.31488	0.30872	0.30715	0.30457	0.34292	0.30249	0.30417	0.35298	0.31344	0.25031	0.29225	0.27231	0.33091	0.29561	0.27744	0.32147	0.32047	0.32047	0.25067	0.37605	0.27646
494.77	0.314	0.32079	0.33151	0.35105	0.36416	0.32968	0.36039	0.30113	0.33972	0.28581	0.32437	0.35752	0.25252	0.26794	0.29698	0.33931	0.33086	0.33104	0.32523	0.3675	0.32813	0.3305	0.36982	0.33345	0.27709	0.31956	0.29536	0.35301	0.31597	0.30151	0.34244	0.33664	0.33664	0.27636	0.39577	0.29941
495.8	0.32509	0.33357	0.35293	0.36719	0.37825	0.34297	0.36917	0.30745	0.35322	0.30471	0.34012	0.37738	0.26153	0.27547	0.30722	0.35428	0.3508	0.34448	0.33352	0.37289	0.3408	0.35561	0.39004	0.34816	0.29448	0.33169	0.31419	0.36238	0.3283	0.31462	0.35208	0.35608	0.35608	0.30638	0.41279	0.31764
496.83	0.33294	0.34202	0.36619	0.37946	0.38261	0.35062	0.3868	0.32275	0.36434	0.32051	0.34083	0.40313	0.27215	0.29361	0.3291	0.36965	0.35593	0.35659	0.35123	0.39163	0.35118	0.37363	0.4038	0.3642	0.30656	0.35038	0.33171	0.37521	0.34135	0.32747	0.3705	0.36526	0.36526	0.32233	0.42094	0.33141
497.86	0.35	0.34259	0.36346	0.38353	0.38604	0.35044	0.39799	0.33001	0.37348	0.3279	0.33799	0.41087	0.29423	0.30497	0.33587	0.38526	0.37424	0.3654	0.36128	0.40662	0.35772	0.38022	0.4094	0.38667	0.3222	0.35816	0.33031	0.39393	0.35332	0.34665	0.37951	0.37338	0.37338	0.32866	0.42478	0.34704
498.87	0.34905	0.35415	0.35721	0.37642	0.3877	0.34484	0.40994	0.32295	0.37693	0.32375	0.33709	0.40335	0.29327	0.31921	0.32927	0.38543	0.37314	0.36292	0.3722	0.40373	0.36084	0.38126	0.40421	0.38554	0.32278	0.36611	0.3255	0.39184	0.35176	0.33987	0.37962	0.37596	0.37596	0.32953	0.42179	0.34681
499.9	0.353	0.3579	0.35753	0.38208	0.3921	0.3459	0.41799	0.3238	0.37597	0.31994	0.32936	0.40183	0.30169	0.32675	0.33245	0.39477	0.37878	0.36945	0.37808	0.40356	0.35926	0.37824	0.40185	0.39268	0.33071	0.37985	0.32488	0.40258	0.36015	0.34186	0.38798	0.38597	0.38597	0.32689	0.41785	0.3451
500.93	0.36231	0.36064	0.36185	0.3825	0.39286	0.35038	0.42629	0.33241	0.3764	0.32544	0.33173	0.40771	0.31346	0.33713	0.3457	0.40797	0.37988	0.37351	0.3932	0.40406	0.3625	0.38137	0.40155	0.39902	0.33713	0.38064	0.33381	0.41274	0.36038	0.34822	0.39959	0.37602	0.37602	0.3219	0.40899	0.3487
501.96	0.36379	0.35894	0.35978	0.38393	0.39627	0.34983	0.43117	0.33061	0.37669	0.32477	0.33703	0.40061	0.32344	0.34	0.34956	0.41161	0.39787	0.38168	0.39546	0.40388	0.36016	0.3824	0.4007	0.40511	0.34538	0.38163	0.34183	0.4206	0.36121	0.34835	0.39857	0.3778	0.3778	0.3261	0.4059	0.34859
502.99	0.35767	0.36551	0.36519	0.37944	0.40081	0.35233	0.42454	0.33581	0.37375	0.33278	0.3442	0.40266	0.31862	0.34006	0.3564	0.41479	0.39896	0.38816	0.40162	0.40634	0.35923	0.38511	0.40318	0.39976	0.34176	0.38835	0.35921	0.41705	0.36437	0.3462	0.39193	0.37941	0.37941	0.32168	0.39512	0.34548
504.02	0.35383	0.35322	0.36301	0.37676	0.39983	0.33848	0.41335	0.33528	0.36752	0.32591	0.34351	0.40312	0.31935	0.33048	0.35068	0.4157	0.40124	0.37976	0.39088	0.40839	0.34424	0.37853	0.40328	0.39547	0.33991	0.38299	0.36262	0.41303	0.36285	0.34358	0.38207	0.37323	0.37323	0.31531	0.38168	0.33427
505.02	0.35706	0.34546	0.35975	0.37119	0.395	0.33519	0.40789	0.33578	0.37383	0.32453	0.35167	0.40553	0.32013	0.32815	0.35064	0.41628	0.40161	0.37202	0.39206	0.41354	0.346	0.37171	0.4132	0.39521	0.33899	0.37545	0.35943	0.41101	0.35535	0.334	0.3752	0.37586	0.37586	0.31293	0.38252	0.33701
506.05	0.35204	0.34244	0.35233	0.36559	0.39183	0.33377	0.39864	0.33132	0.37756	0.31662	0.34765	0.40353	0.31989	0.32732	0.34286	0.40555	0.40642	0.36806	0.3745	0.41458	0.35103	0.36778	0.40836	0.39317	0.34385	0.3792	0.34536	0.40044	0.35927	0.3257	0.3646	0.37903	0.37903	0.31212	0.38089	0.33078
507.08	0.34848	0.33326	0.33715	0.35052	0.38372	0.32642	0.3853	0.31749	0.37385	0.30805	0.33282	0.39443	0.30775	0.31601	0.32145	0.38837	0.39276	0.35689	0.367	0.40717	0.34395	0.36204	0.39743	0.37954	0.33582	0.36796	0.3216	0.38454	0.35212	0.31566	0.35797	0.37304	0.37304	0.29175	0.36427	0.31353
508.11	0.34453	0.32252	0.32477	0.34108	0.37266	0.32317	0.37896	0.30022	0.37323	0.30113	0.3259	0.38913	0.29983	0.30858	0.30359	0.37383	0.38425	0.34865	0.35794	0.39786	0.34294	0.35949	0.39251	0.37696	0.33326	0.35877	0.29579	0.37283	0.34547	0.30914	0.35067	0.36503	0.36503	0.29497	0.35114	0.3149
509.14	0.3473	0.31827	0.32414	0.33644	0.37044	0.3236	0.37412	0.29574	0.37657	0.31279	0.3228	0.38976	0.30212	0.30756	0.30551	0.36423	0.38773	0.35324	0.36803	0.39496	0.35297	0.36158	0.39647	0.37631	0.33759	0.36211	0.29382	0.37647	0.33828	0.30491	0.35478	0.36538	0.36538	0.29558	0.34844	0.31177
510.14	0.33169	0.30991	0.31676	0.3293	0.36273	0.3148	0.36693	0.2895	0.35857	0.30504	0.31082	0.38221	0.29295	0.2982	0.29835	0.35566	0.3848	0.34871	0.35483	0.38173	0.33512	0.35624	0.38466	0.36968	0.33101	0.35892	0.28704	0.37616	0.33605	0.30784	0.34278	0.34521	0.34521	0.28325	0.32803	0.302
511.17	0.32043	0.30025	0.3097	0.31867	0.35416	0.30346	0.35963	0.28189	0.35687	0.30053	0.30651	0.37778	0.27747	0.28393	0.29509	0.34662	0.37969	0.34126	0.35376	0.37369	0.31832	0.34603	0.38025	0.36754	0.32046	0.34743	0.28753	0.37183	0.32462	0.30335	0.33921	0.3377	0.3377	0.27267	0.32397	0.2987
512.2	0.3091	0.29686	0.31304	0.31749	0.34705	0.30035	0.35578	0.27213	0.35003	0.29961	0.30732	0.37837	0.27288	0.27617	0.29624	0.33989	0.36951	0.33873	0.34438	0.36783	0.30596	0.34136	0.37909	0.36092	0.31712	0.34614	0.29132	0.36826	0.31602	0.2993	0.33062	0.32555	0.32555	0.27408	0.31953	0.30202
513.23	0.2938	0.29182	0.30536	0.31585	0.33953	0.28985	0.3482	0.26989	0.33853	0.29446	0.29274	0.36239	0.26109	0.26884	0.29582	0.33044	0.35633	0.32789	0.32975	0.36058	0.29262	0.33335	0.37108	0.34002	0.31195	0.34054	0.28809	0.37018	0.29943	0.29109	0.32123	0.31982	0.31982	0.26614	0.31408	0.27953
514.23	0.28238	0.29386	0.28884	0.3062	0.32564	0.28272	0.34167	0.25819	0.33217	0.28526	0.28339	0.34117	0.24386	0.26843	0.28257	0.31574	0.34241	0.31119	0.31678	0.34858	0.28751	0.32755	0.35328	0.32187	0.30358	0.33247	0.27571	0.35364	0.29431	0.27864	0.30407	0.31394	0.31394	0.24928	0.29835	0.25884
515.26	0.27615	0.29224	0.28116	0.29343	0.31723	0.27505	0.33473	0.24504	0.32698	0.28627	0.27767	0.33513	0.23592	0.2666	0.27325	0.29576	0.32927	0.30068	0.3089	0.34757	0.27907	0.32249	0.34635	0.30791	0.29585	0.32751	0.27197	0.33428	0.2889	0.26812	0.29688	0.31114	0.31114	0.24189	0.29543	0.24277
516.29	0.27664	0.29156	0.27699	0.29237	0.31634	0.27859	0.33206	0.24213	0.31853	0.27911	0.26731	0.32755	0.23618	0.26264	0.26511	0.28961	0.31934	0.29774	0.30148	0.34018	0.27529	0.31381	0.34412	0.29838	0.29185	0.3261	0.27259	0.32519	0.28259	0.27101	0.29047	0.3038	0.3038	0.22963	0.2802	0.2332
517.32	0.27921	0.29131	0.26858	0.29014	0.31031	0.27732	0.32815	0.24695	0.30904	0.27732	0.27017	0.32436	0.22893	0.25703	0.25758	0.29271	0.3188	0.28883	0.2971	0.33872	0.27079	0.30855	0.34371	0.2956	0.29154	0.31907	0.26473	0.32975	0.28199	0.264	0.28463	0.29977	0.29977	0.22744	0.28444	0.22318
518.34	0.29235	0.29173	0.28064	0.29456	0.31712	0.28421	0.3363	0.2493	0.32025	0.2686	0.28297	0.33834	0.23839	0.26005	0.25958	0.29458	0.32465	0.29214	0.30899	0.33963	0.28144	0.30186	0.35208	0.31077	0.29654	0.31872	0.28064	0.33215	0.29036	0.26827	0.28994	0.29908	0.29908	0.21837	0.28955	0.23153
519.35	0.29407	0.2893	0.29387	0.29579	0.31561	0.28079	0.33726	0.2505	0.32103	0.26384	0.28357	0.34625	0.23837	0.2574	0.26758	0.29211	0.31756	0.2959	0.29821	0.34391	0.27507	0.29319	0.34748	0.3179	0.29332	0.32084	0.28369	0.33108	0.28919	0.26875	0.28669	0.29513	0.29513	0.21271	0.29068	0.24049
520.37	0.30224	0.29819	0.29774	0.30374	0.31945	0.28346	0.34227	0.25438	0.32964	0.26433	0.29058	0.34452	0.24229	0.25111	0.26695	0.29811	0.31411	0.29642	0.2969	0.34081	0.27857	0.30114	0.34888	0.31781	0.29911	0.32447	0.29106	0.33989	0.28981	0.26951	0.29275	0.29575	0.29575	0.21643	0.28143	0.2452
521.4	0.30773	0.30214	0.30016	0.30488	0.31531	0.27942	0.34376	0.25107	0.33431	0.26492	0.29363	0.33967	0.24707	0.26121	0.27441	0.29002	0.31556	0.29268	0.30387	0.34745	0.2773	0.30388	0.34671	0.3206	0.30613	0.32767	0.29694	0.34267	0.28777	0.26043	0.28961	0.29648	0.29648	0.22122	0.28046	0.24132
522.43	0.31207	0.30039	0.29955	0.2978	0.31337	0.27241	0.34214	0.24808	0.33425	0.26019	0.28387	0.33571	0.25046	0.26452	0.27628	0.28296	0.32052	0.28913	0.30309	0.34768	0.27918	0.29991	0.3409	0.32708	0.31174	0.32889	0.30378	0.34114	0.28683	0.25946	0.29005	0.29642	0.29642	0.21474	0.26607	0.24136
523.43	0.31075	0.30235	0.29248	0.28933	0.30955	0.26729	0.33545	0.24801	0.32481	0.26301	0.27689	0.3245	0.25087	0.26622	0.27368	0.27528	0.31642	0.2786	0.28765	0.34533	0.26554	0.30234	0.33215	0.31942	0.30916	0.33799	0.29706	0.33196	0.28591	0.24996	0.28907	0.28941	0.28941	0.21427	0.25459	0.2323
524.46	0.31772	0.29843	0.2881	0.29382	0.31451	0.27188	0.33788	0.24928	0.32067	0.26388	0.27528	0.32479	0.26318	0.26506	0.27008	0.27865	0.32014	0.27756	0.29592	0.34458	0.26284	0.31	0.33809	0.31852	0.3204	0.33729	0.29926	0.33857	0.28505	0.2551	0.2977	0.29024	0.29024	0.22739	0.25488	0.23529
525.48	0.31125	0.29236	0.2853	0.29179	0.30827	0.27071	0.3288	0.24223	0.31587	0.25066	0.26433	0.32271	0.24844	0.26034	0.26534	0.27172	0.32436	0.26548	0.29332	0.33763	0.26494	0.29137	0.32657	0.32319	0.31074	0.32783	0.29262	0.33343	0.28254	0.24917	0.29618	0.29071	0.29071	0.21485	0.25534	0.2326
526.51	0.30258	0.2812	0.27533	0.28743	0.30263	0.26825	0.32136	0.23274	0.30731	0.24064	0.25424	0.31458	0.23364	0.24433	0.24635	0.27029	0.31474	0.25937	0.27892	0.32584	0.26235	0.28081	0.31487	0.31136	0.29971	0.31549	0.27837	0.33149	0.27856	0.24453	0.28628	0.29244	0.29244	0.20035	0.24472	0.2234
527.51	0.2989	0.28007	0.27545	0.28912	0.30323	0.27117	0.32245	0.22686	0.31048	0.23962	0.24964	0.30475	0.22806	0.23374	0.24163	0.26695	0.31304	0.26072	0.27952	0.31855	0.26143	0.2804	0.31551	0.29434	0.28942	0.30658	0.27342	0.32483	0.27621	0.24981	0.28612	0.29144	0.29144	0.19851	0.23887	0.21597
528.54	0.29061	0.27414	0.27089	0.29027	0.29645	0.26509	0.31663	0.221	0.31064	0.23336	0.24368	0.30143	0.21657	0.23029	0.23979	0.2654	0.30674	0.25661	0.27722	0.31765	0.26966	0.27224	0.30575	0.28744	0.28204	0.29677	0.27253	0.32045	0.26487	0.24199	0.27566	0.29827	0.29827	0.19432	0.23024	0.21245
529.56	0.27668	0.27316	0.26473	0.28275	0.28699	0.2563	0.30628	0.21173	0.30049	0.22067	0.23644	0.29191	0.20085	0.22306	0.23253	0.2585	0.29618	0.24521	0.26399	0.30933	0.259	0.25978	0.30158	0.27168	0.26511	0.29068	0.26653	0.31309	0.25379	0.2306	0.25727	0.29287	0.29287	0.18001	0.21752	0.19033
530.59	0.27162	0.26309	0.2584	0.26574	0.27743	0.24116	0.29421	0.19826	0.29048	0.20446	0.22641	0.28437	0.19523	0.2213	0.22233	0.24959	0.27943	0.23788	0.24797	0.30462	0.24585	0.2459	0.29767	0.26208	0.26467	0.28509	0.25752	0.29812	0.24153	0.2237	0.23398	0.28044	0.28044	0.16699	0.20143	0.17689
531.61	0.26369	0.25617	0.26022	0.25966	0.27093	0.22929	0.28485	0.19263	0.28307	0.19812	0.2225	0.27721	0.19201	0.21726	0.22511	0.24156	0.27037	0.23168	0.24346	0.30113	0.23975	0.2388	0.29028	0.25667	0.25945	0.27873	0.25332	0.29435	0.23541	0.21711	0.23361	0.2716	0.2716	0.1656	0.19081	0.17059
532.62	0.25638	0.25229	0.25498	0.254	0.26006	0.21852	0.27759	0.18607	0.27209	0.1899	0.21633	0.27402	0.18853	0.22078	0.21773	0.2389	0.26244	0.21687	0.23468	0.29545	0.22896	0.23493	0.28109	0.25826	0.25818	0.28172	0.24273	0.28651	0.23331	0.2057	0.22217	0.26288	0.26288	0.15914	0.18263	0.16444
533.64	0.24983	0.24783	0.24815	0.23964	0.24983	0.20699	0.27014	0.17947	0.25853	0.18054	0.20678	0.26722	0.18227	0.21099	0.20724	0.22664	0.25572	0.20486	0.22456	0.28809	0.21355	0.22699	0.27294	0.24641	0.2479	0.26674	0.22639	0.27619	0.22725	0.20041	0.21281	0.24584	0.24584	0.1471	0.17293	0.15338
534.67	0.2593	0.2485	0.24716	0.23714	0.24949	0.19979	0.27038	0.17854	0.25666	0.17648	0.20448	0.26979	0.19098	0.20872	0.20727	0.22213	0.25724	0.19943	0.22587	0.28613	0.21615	0.22546	0.26873	0.24914	0.25502	0.26151	0.22279	0.27269	0.22975	0.19916	0.21534	0.24067	0.24067	0.14492	0.17478	0.15626
535.67	0.25483	0.2451	0.23668	0.23921	0.24992	0.20007	0.27345	0.1792	0.25011	0.17773	0.20455	0.25961	0.19469	0.20558	0.20523	0.22095	0.2555	0.19991	0.2316	0.28042	0.21338	0.22604	0.26727	0.23549	0.24809	0.25946	0.21397	0.27917	0.2272	0.19678	0.22016	0.23852	0.23852	0.14714	0.1731	0.14934
536.69	0.25641	0.24866	0.23554	0.24019	0.25268	0.19969	0.27452	0.17741	0.25138	0.17988	0.20796	0.26067	0.19899	0.21118	0.2037	0.22312	0.25758	0.1983	0.23427	0.28106	0.21435	0.23302	0.27276	0.23338	0.24975	0.26534	0.2178	0.28038	0.22882	0.19853	0.21104	0.23864	0.23864	0.15287	0.17486	0.14658
537.72	0.25232	0.24102	0.2256	0.23433	0.24813	0.19469	0.27191	0.16989	0.24995	0.1713	0.20917	0.25494	0.19406	0.20654	0.19898	0.21373	0.24288	0.19741	0.23385	0.27785	0.20967	0.22296	0.27358	0.22953	0.24011	0.26048	0.20948	0.27691	0.21846	0.19136	0.21259	0.23882	0.23882	0.14364	0.17898	0.13816
538.74	0.25499	0.24208	0.2234	0.23882	0.24773	0.19738	0.27274	0.17187	0.2441	0.17245	0.20789	0.24951	0.19663	0.21063	0.19322	0.21988	0.24307	0.20646	0.23987	0.27674	0.21468	0.22768	0.27601	0.23081	0.24784	0.26455	0.20519	0.28274	0.21154	0.19381	0.22228	0.24077	0.24077	0.14717	0.17247	0.13644
539.74	0.24159	0.23239	0.21672	0.22989	0.23936	0.19517	0.26028	0.15803	0.237	0.1671	0.20116	0.2307	0.18302	0.20489	0.18607	0.21562	0.2372	0.20565	0.22274	0.27434	0.20893	0.21867	0.26633	0.21824	0.2372	0.25617	0.19454	0.26992	0.19945	0.1888	0.20756	0.23746	0.23746	0.13305	0.15634	0.11917
540.77	0.23467	0.22831	0.21359	0.22293	0.22744	0.19476	0.25582	0.15272	0.23186	0.16668	0.19263	0.22768	0.17851	0.19608	0.18414	0.20723	0.23087	0.20338	0.22196	0.26665	0.20228	0.22006	0.2556	0.21857	0.23223	0.24745	0.19206	0.26102	0.19169	0.18579	0.19976	0.2325	0.2325	0.12905	0.14207	0.11761
541.79	0.22312	0.22439	0.20239	0.21579	0.21692	0.19283	0.24895	0.14734	0.21853	0.15978	0.17966	0.21783	0.16782	0.18746	0.17339	0.20049	0.22546	0.19757	0.2127	0.25976	0.19461	0.2179	0.24835	0.21168	0.223	0.24296	0.17411	0.24875	0.18267	0.18349	0.19624	0.22573	0.22573	0.12517	0.13032	0.10984
542.82	0.2212	0.22205	0.20131	0.21177	0.20684	0.18332	0.23568	0.14463	0.21027	0.15535	0.16599	0.20746	0.16331	0.1808	0.16973	0.19661	0.22318	0.19093	0.2003	0.25855	0.19495	0.21185	0.24173	0.19972	0.21959	0.23605	0.1731	0.24802	0.17261	0.17761	0.19002	0.21518	0.21518	0.11927	0.11297	0.10858
543.82	0.21571	0.21913	0.19939	0.20691	0.20402	0.18032	0.23325	0.13576	0.21416	0.15206	0.1629	0.20627	0.1616	0.17665	0.16936	0.18466	0.22086	0.1857	0.19758	0.25847	0.19113	0.20565	0.23829	0.19857	0.21292	0.23399	0.17889	0.24416	0.17322	0.17565	0.17866	0.2142	0.2142	0.11461	0.11632	0.10933
544.84	0.21633	0.22054	0.20243	0.20854	0.20728	0.18651	0.23939	0.14583	0.21752	0.15077	0.16657	0.21039	0.16265	0.17826	0.17368	0.18286	0.22778	0.1897	0.20852	0.26026	0.19641	0.20808	0.23889	0.20514	0.21154	0.24019	0.18482	0.24912	0.18442	0.18248	0.19128	0.20973	0.20973	0.125	0.11586	0.1235
545.86	0.22168	0.22306	0.20775	0.21295	0.21207	0.18531	0.23988	0.14818	0.22251	0.15088	0.16813	0.21033	0.16556	0.1838	0.17521	0.19067	0.23582	0.19566	0.20683	0.27039	0.20293	0.21509	0.24613	0.20626	0.21539	0.24458	0.18898	0.25239	0.19073	0.18827	0.19244	0.21574	0.21574	0.1319	0.12339	0.12498
546.89	0.22501	0.22148	0.21919	0.21499	0.21655	0.18672	0.24279	0.15101	0.2237	0.14807	0.17849	0.21474	0.17327	0.18585	0.18093	0.19316	0.23992	0.20295	0.21585	0.27903	0.20638	0.21348	0.25557	0.21373	0.22478	0.24555	0.20086	0.2551	0.1936	0.19254	0.19693	0.2122	0.2122	0.127	0.13348	0.13152
547.89	0.22323	0.22621	0.22717	0.21744	0.23119	0.19411	0.25141	0.15467	0.22983	0.15517	0.18742	0.22102	0.17771	0.19054	0.18792	0.19697	0.25441	0.21213	0.22631	0.28215	0.21403	0.22018	0.2528	0.22173	0.23658	0.25043	0.21418	0.25935	0.2076	0.19955	0.203	0.22415	0.22415	0.13973	0.13659	0.13846
548.91	0.22333	0.22491	0.22789	0.22347	0.23058	0.19478	0.25003	0.15179	0.22366	0.15541	0.19172	0.22005	0.17349	0.19388	0.19041	0.20447	0.25645	0.20692	0.22659	0.27832	0.21841	0.2262	0.25649	0.22522	0.23479	0.25249	0.21507	0.26017	0.21245	0.19507	0.20327	0.2246	0.2246	0.14772	0.1365	0.14183
549.93	0.22516	0.22168	0.22929	0.22563	0.22809	0.19162	0.24905	0.14681	0.2253	0.15776	0.18927	0.22254	0.17577	0.19247	0.18654	0.20777	0.25476	0.20795	0.22121	0.27943	0.21657	0.23172	0.26125	0.22549	0.24289	0.24788	0.21648	0.26437	0.20993	0.19027	0.19895	0.22965	0.22965	0.14685	0.13627	0.13926
550.93	0.21958	0.2187	0.22801	0.22622	0.23129	0.18866	0.2477	0.14455	0.2217	0.15603	0.19004	0.22568	0.17004	0.20034	0.19223	0.20985	0.25498	0.20427	0.22344	0.27712	0.21578	0.22794	0.26054	0.23399	0.24619	0.25704	0.2189	0.2658	0.21157	0.18611	0.20499	0.22613	0.22613	0.14573	0.13155	0.14143
551.96	0.21509	0.21484	0.21335	0.22114	0.22206	0.17616	0.24088	0.14125	0.21754	0.15101	0.17216	0.21871	0.15797	0.1985	0.18731	0.20377	0.24317	0.19649	0.21662	0.26778	0.20675	0.22144	0.24532	0.23124	0.23356	0.25241	0.20631	0.2575	0.20598	0.17546	0.20104	0.22486	0.22486	0.14286	0.11813	0.14162
552.98	0.20773	0.20597	0.20521	0.21854	0.21689	0.17467	0.23373	0.14482	0.21049	0.14038	0.16925	0.21604	0.14982	0.19349	0.18183	0.19992	0.23936	0.1965	0.21157	0.26968	0.19816	0.21666	0.24393	0.22786	0.21973	0.24999	0.19392	0.25094	0.19964	0.17662	0.19298	0.21442	0.21442	0.1328	0.11604	0.13575
553.98	0.19557	0.19566	0.19806	0.20383	0.20716	0.16922	0.22118	0.14029	0.2058	0.1352	0.1629	0.2072	0.13929	0.18287	0.17417	0.18767	0.22907	0.19684	0.20455	0.26627	0.18934	0.21195	0.23139	0.21733	0.21612	0.24392	0.1772	0.2366	0.18601	0.17696	0.18652	0.20253	0.20253	0.12295	0.10421	0.12959
555	0.1792	0.18621	0.18357	0.18904	0.19829	0.16064	0.20705	0.13564	0.19686	0.12815	0.1512	0.19931	0.12969	0.17767	0.16317	0.17534	0.21821	0.18813	0.20102	0.25172	0.17993	0.19722	0.21725	0.20715	0.20424	0.23441	0.1635	0.21995	0.17345	0.16903	0.17646	0.18724	0.18724	0.1093	0.092347	0.11698
556.02	0.16978	0.17564	0.17304	0.17888	0.18439	0.15574	0.19665	0.12762	0.18449	0.11548	0.1402	0.18663	0.12496	0.1595	0.14794	0.15976	0.20361	0.17845	0.18977	0.23542	0.17144	0.18877	0.20387	0.18097	0.19345	0.21615	0.14812	0.21041	0.1554	0.15892	0.16102	0.17622	0.17622	0.095998	0.078317	0.10307
557.05	0.16679	0.17125	0.17234	0.1715	0.18502	0.15271	0.19187	0.12518	0.18135	0.11563	0.14317	0.18599	0.12738	0.1575	0.14319	0.15143	0.2031	0.17184	0.18136	0.23127	0.1713	0.184	0.20114	0.17178	0.1941	0.21409	0.14963	0.20761	0.15617	0.15943	0.15144	0.17296	0.17296	0.091005	0.079759	0.094678
558.04	0.1651	0.16707	0.16982	0.16737	0.17712	0.1496	0.18915	0.11223	0.17598	0.1186	0.13891	0.18279	0.12818	0.15161	0.13667	0.14644	0.19385	0.16276	0.17521	0.21518	0.16525	0.17746	0.19913	0.15824	0.19502	0.20553	0.14369	0.1998	0.14848	0.15171	0.14391	0.17077	0.17077	0.087012	0.071088	0.088996
559.07	0.16812	0.16236	0.17007	0.16695	0.17808	0.15424	0.19498	0.11111	0.17641	0.10879	0.14025	0.18295	0.1279	0.14811	0.13743	0.14771	0.19438	0.16151	0.17668	0.21141	0.15737	0.16667	0.20371	0.15467	0.19528	0.19861	0.1487	0.20288	0.15373	0.15245	0.14787	0.17001	0.17001	0.079736	0.07481	0.088228
560.09	0.17603	0.16599	0.17259	0.17582	0.1788	0.1645	0.20803	0.11532	0.18056	0.11889	0.15071	0.18403	0.12742	0.15081	0.1381	0.15713	0.19751	0.16314	0.18634	0.21785	0.16178	0.17567	0.21018	0.15475	0.19797	0.20655	0.15173	0.21267	0.1603	0.16009	0.157	0.18178	0.18178	0.091833	0.08565	0.094743
561.09	0.17808	0.16471	0.17011	0.17479	0.1779	0.16182	0.20989	0.11009	0.18812	0.1208	0.15615	0.183	0.12572	0.15388	0.13986	0.15003	0.19517	0.16432	0.18538	0.21663	0.16527	0.17462	0.20971	0.16268	0.19881	0.20717	0.15185	0.2099	0.16576	0.16279	0.1547	0.18686	0.18686	0.096373	0.086885	0.10143
562.11	0.17669	0.16153	0.1676	0.17936	0.18004	0.17023	0.2107	0.10625	0.19242	0.1259	0.15868	0.18212	0.12243	0.15323	0.14413	0.15386	0.1969	0.17666	0.19188	0.21525	0.16429	0.17679	0.21012	0.16561	0.19566	0.20216	0.14924	0.21002	0.16683	0.16757	0.15835	0.18839	0.18839	0.10358	0.087221	0.1067
563.13	0.17654	0.16358	0.16138	0.18399	0.17883	0.16967	0.20771	0.11023	0.19508	0.12511	0.15341	0.18257	0.12416	0.15591	0.14646	0.15179	0.19545	0.1833	0.19701	0.21487	0.16922	0.18051	0.20375	0.1728	0.19656	0.20546	0.14701	0.21132	0.16924	0.1685	0.15567	0.18629	0.18629	0.10937	0.092678	0.11027
564.13	0.17678	0.17197	0.16082	0.18717	0.17672	0.16761	0.20885	0.10604	0.19409	0.13262	0.14796	0.18287	0.12877	0.1632	0.14386	0.15264	0.19204	0.18321	0.19527	0.2139	0.17401	0.18626	0.20006	0.17153	0.19542	0.21482	0.14794	0.21201	0.15913	0.16591	0.15292	0.1915	0.1915	0.1156	0.09672	0.10394
565.15	0.17321	0.17294	0.15915	0.18298	0.17507	0.16134	0.19671	0.10375	0.19245	0.12188	0.14292	0.17855	0.12677	0.16248	0.14269	0.14676	0.1908	0.18092	0.18206	0.21159	0.17042	0.17825	0.19597	0.16728	0.19665	0.20934	0.14667	0.20794	0.15904	0.15922	0.13963	0.18399	0.18399	0.11008	0.090917	0.10332
566.17	0.1713	0.17707	0.15963	0.18207	0.17658	0.1635	0.19877	0.11332	0.18988	0.12786	0.14114	0.18089	0.12278	0.16303	0.14384	0.151	0.1888	0.17999	0.18737	0.22194	0.16673	0.18196	0.19476	0.16353	0.19413	0.21171	0.15209	0.20268	0.15569	0.15654	0.14566	0.17765	0.17765	0.11227	0.096263	0.10496
567.17	0.17002	0.17868	0.16357	0.18157	0.17349	0.1617	0.19715	0.11297	0.18606	0.12359	0.1421	0.18345	0.11862	0.16121	0.14165	0.15034	0.19229	0.16938	0.1902	0.22086	0.16606	0.18065	0.19473	0.16133	0.19382	0.21934	0.14963	0.20366	0.15507	0.15027	0.14224	0.17658	0.17658	0.10737	0.093523	0.10026
568.19	0.17658	0.17929	0.17152	0.17868	0.17246	0.16585	0.20138	0.11195	0.18976	0.12823	0.14748	0.1832	0.11656	0.15744	0.14749	0.1498	0.19152	0.16843	0.19086	0.22654	0.16557	0.18157	0.19321	0.16482	0.19404	0.21474	0.15458	0.20066	0.15737	0.15901	0.14595	0.18179	0.18179	0.11216	0.084545	0.10346
569.21	0.18093	0.17499	0.16978	0.17704	0.17291	0.15861	0.19478	0.11239	0.1888	0.1327	0.14768	0.18385	0.11566	0.14702	0.14297	0.14836	0.19392	0.16376	0.18269	0.22361	0.15723	0.17981	0.18392	0.16308	0.19281	0.20667	0.15279	0.1999	0.16524	0.15541	0.14025	0.17394	0.17394	0.11331	0.074888	0.10549
570.2	0.18638	0.17355	0.16417	0.17522	0.17787	0.15433	0.19568	0.10978	0.18747	0.1346	0.14879	0.19092	0.12306	0.14291	0.14408	0.14696	0.19751	0.16115	0.18409	0.22389	0.1554	0.17939	0.18157	0.16906	0.19029	0.20935	0.14686	0.20454	0.16192	0.15555	0.1446	0.17533	0.17533	0.1122	0.070845	0.10777
571.22	0.19416	0.17653	0.16368	0.18156	0.17965	0.16055	0.19373	0.10972	0.19201	0.13985	0.15585	0.19205	0.12741	0.14268	0.14217	0.15001	0.20693	0.16657	0.18178	0.22537	0.15951	0.17983	0.18588	0.17019	0.19495	0.20786	0.14135	0.21614	0.16514	0.16382	0.14476	0.18521	0.18521	0.11147	0.074236	0.10946
572.24	0.20088	0.18126	0.16678	0.18451	0.17953	0.16313	0.19411	0.11549	0.19866	0.14355	0.15348	0.19018	0.13446	0.14623	0.14344	0.15374	0.20822	0.17288	0.16729	0.23187	0.16452	0.18554	0.18392	0.17088	0.20323	0.20622	0.14526	0.22109	0.16159	0.16842	0.14765	0.19107	0.19107	0.11201	0.074023	0.11085
573.24	0.20212	0.18895	0.16977	0.18902	0.18458	0.16368	0.19546	0.11588	0.19761	0.14088	0.15172	0.19387	0.13721	0.15758	0.14791	0.16378	0.21439	0.16942	0.16242	0.23075	0.16962	0.19148	0.18301	0.17136	0.20086	0.21314	0.14945	0.23153	0.1628	0.16717	0.14993	0.19017	0.19017	0.10746	0.073422	0.11703
574.26	0.1943	0.19143	0.16766	0.18542	0.18429	0.16569	0.19795	0.12002	0.20162	0.13902	0.14762	0.19477	0.13396	0.16115	0.15389	0.16099	0.20868	0.17225	0.17087	0.23157	0.17401	0.19622	0.18569	0.17245	0.19192	0.21576	0.1464	0.22567	0.15994	0.16612	0.15931	0.19394	0.19394	0.10882	0.066822	0.12015
575.28	0.19473	0.19999	0.17737	0.19764	0.18559	0.1709	0.20804	0.13222	0.20949	0.14275	0.14756	0.2009	0.1324	0.16998	0.1596	0.16999	0.2062	0.18262	0.17148	0.23308	0.18914	0.20596	0.19334	0.17322	0.19401	0.22153	0.15321	0.22444	0.16342	0.17141	0.16572	0.20046	0.20046	0.11975	0.075065	0.1315
576.28	0.19604	0.20004	0.18658	0.19425	0.18767	0.16884	0.21273	0.13566	0.2115	0.14115	0.14183	0.20523	0.13467	0.1765	0.16092	0.17296	0.20561	0.1781	0.17576	0.23183	0.19123	0.19828	0.19335	0.18165	0.19345	0.22201	0.1565	0.22053	0.16583	0.17099	0.16054	0.19905	0.19905	0.12058	0.070448	0.13511
577.3	0.20369	0.20817	0.19012	0.20089	0.19983	0.17665	0.21906	0.14169	0.21959	0.15169	0.15383	0.21515	0.14127	0.18519	0.16833	0.18497	0.21496	0.18844	0.19037	0.24017	0.19697	0.20052	0.2098	0.19289	0.19642	0.22959	0.16147	0.22856	0.17577	0.17888	0.16957	0.20609	0.20609	0.13106	0.078871	0.14695
578.32	0.20573	0.21104	0.1868	0.20386	0.20396	0.18244	0.22526	0.14995	0.22401	0.16032	0.16058	0.22184	0.14287	0.19012	0.16407	0.18232	0.21558	0.19642	0.19502	0.24027	0.19833	0.19823	0.22442	0.19322	0.2002	0.23029	0.15801	0.23116	0.17997	0.18345	0.1673	0.20907	0.20907	0.13246	0.090251	0.14881
579.31	0.2219	0.22033	0.20019	0.22363	0.21564	0.19651	0.23928	0.16256	0.23229	0.17153	0.18205	0.23686	0.16103	0.2046	0.17368	0.20374	0.23222	0.2152	0.2025	0.25019	0.20846	0.20483	0.24309	0.21254	0.22162	0.24359	0.17257	0.24991	0.19834	0.20675	0.17227	0.22037	0.22037	0.14101	0.10924	0.15794
580.33	0.23259	0.22842	0.21019	0.22998	0.22667	0.20918	0.24476	0.16764	0.23843	0.19076	0.19238	0.24093	0.1716	0.21099	0.18482	0.20988	0.24366	0.21698	0.22192	0.25925	0.21223	0.21093	0.25246	0.22713	0.22712	0.24798	0.18582	0.26285	0.20708	0.21594	0.18013	0.22794	0.22794	0.14899	0.1175	0.16354
581.35	0.24203	0.24419	0.21744	0.24312	0.23615	0.21419	0.24884	0.17676	0.24751	0.20435	0.2026	0.25006	0.18745	0.22143	0.19649	0.21647	0.2586	0.2256	0.22133	0.26896	0.22526	0.22612	0.26496	0.23218	0.23776	0.2569	0.19166	0.26802	0.22027	0.22037	0.18933	0.2333	0.2333	0.16372	0.13278	0.16995
582.35	0.24533	0.25022	0.23676	0.25094	0.2427	0.22222	0.27008	0.18272	0.25349	0.21236	0.2082	0.26118	0.20146	0.22824	0.21322	0.22848	0.26497	0.23172	0.2339	0.2702	0.23463	0.23736	0.27069	0.24229	0.24421	0.2657	0.20859	0.27671	0.23569	0.22825	0.20166	0.23498	0.23498	0.17193	0.13512	0.18001
583.36	0.25203	0.25225	0.24897	0.25638	0.25226	0.23057	0.27623	0.19684	0.26575	0.21934	0.22061	0.26199	0.20667	0.23232	0.21927	0.23501	0.26948	0.23721	0.24665	0.27864	0.24288	0.2454	0.27293	0.24826	0.25153	0.26904	0.22424	0.28702	0.24133	0.228	0.21231	0.24206	0.24206	0.18767	0.14535	0.185
584.38	0.26113	0.26185	0.2585	0.26487	0.26169	0.24131	0.28489	0.21091	0.274	0.23002	0.22555	0.26862	0.21408	0.24579	0.23198	0.23898	0.2777	0.23902	0.26001	0.2869	0.25333	0.25097	0.27541	0.25736	0.2558	0.27509	0.23195	0.29613	0.25389	0.22806	0.22708	0.25292	0.25292	0.19643	0.15401	0.19653
585.38	0.26309	0.26835	0.26191	0.26841	0.26533	0.24314	0.29011	0.21871	0.281	0.23282	0.23234	0.28035	0.21599	0.25632	0.23627	0.24428	0.28212	0.24932	0.26588	0.28677	0.25276	0.25589	0.27892	0.26247	0.25942	0.28441	0.23276	0.29778	0.26462	0.23695	0.23115	0.25558	0.25558	0.19461	0.15866	0.20154
586.4	0.27588	0.27292	0.27844	0.2803	0.28086	0.26235	0.30666	0.23503	0.30074	0.24778	0.25042	0.29221	0.22706	0.26276	0.25079	0.25438	0.28613	0.2707	0.29097	0.29968	0.26855	0.27216	0.2861	0.28478	0.26689	0.29718	0.25043	0.31027	0.27603	0.25619	0.25485	0.27662	0.27662	0.2091	0.1718	0.21693
587.41	0.28482	0.28042	0.26861	0.27885	0.28112	0.26609	0.29958	0.2468	0.30962	0.25113	0.25384	0.28933	0.23053	0.27002	0.24288	0.25103	0.28434	0.26973	0.28881	0.30658	0.27866	0.27272	0.28162	0.27986	0.26943	0.29087	0.24273	0.30892	0.26854	0.25689	0.25038	0.28701	0.28701	0.2188	0.1766	0.20946
588.41	0.29461	0.29295	0.2768	0.28324	0.28463	0.27712	0.30944	0.24932	0.31605	0.25922	0.25943	0.30295	0.2496	0.27893	0.25389	0.26068	0.29599	0.28228	0.29362	0.31801	0.28478	0.27836	0.29379	0.29305	0.28149	0.30284	0.25315	0.30964	0.28212	0.26944	0.25745	0.29513	0.29513	0.22584	0.18258	0.21746
589.43	0.29249	0.29003	0.27346	0.27543	0.28028	0.2781	0.30437	0.24607	0.31281	0.25961	0.25808	0.29749	0.24804	0.27296	0.24552	0.25359	0.29536	0.2866	0.29365	0.32027	0.28748	0.27893	0.29753	0.29054	0.27908	0.30052	0.24656	0.29733	0.27336	0.27782	0.24526	0.28832	0.28832	0.23224	0.18295	0.21899
590.42	0.29492	0.28405	0.27786	0.27408	0.27606	0.28063	0.30466	0.24554	0.30749	0.25933	0.25979	0.28378	0.25495	0.27099	0.25025	0.25165	0.29509	0.28946	0.28864	0.32251	0.29117	0.28958	0.29647	0.27925	0.28305	0.29749	0.25175	0.29281	0.26812	0.27516	0.24461	0.28785	0.28785	0.23946	0.18297	0.2187
591.44	0.27914	0.28351	0.26146	0.2589	0.27012	0.27349	0.29579	0.23597	0.29104	0.24595	0.24439	0.27463	0.24584	0.26981	0.2373	0.24797	0.29249	0.28098	0.27689	0.31282	0.27954	0.27557	0.2903	0.25911	0.27932	0.29965	0.23699	0.28593	0.26124	0.26229	0.2316	0.27206	0.27206	0.22955	0.16924	0.20512
592.46	0.27938	0.28429	0.26939	0.26052	0.274	0.27284	0.30026	0.22941	0.28219	0.25102	0.24262	0.27213	0.25168	0.26742	0.24591	0.24431	0.30294	0.28806	0.28484	0.31135	0.27207	0.28072	0.29634	0.26272	0.28364	0.31127	0.24649	0.28552	0.26638	0.26435	0.23658	0.26647	0.26647	0.22567	0.17165	0.20901
593.45	0.27641	0.27782	0.26921	0.26008	0.27474	0.26427	0.29707	0.22474	0.27207	0.24662	0.24292	0.26575	0.25361	0.26836	0.24894	0.24483	0.30582	0.28353	0.28594	0.30303	0.26666	0.27939	0.28656	0.26059	0.28339	0.3067	0.23563	0.27972	0.26327	0.26547	0.23669	0.26742	0.26742	0.22035	0.17039	0.20307
594.47	0.27853	0.28693	0.28014	0.2659	0.28026	0.26315	0.29504	0.22908	0.28154	0.24783	0.24585	0.27489	0.26063	0.27719	0.26405	0.25535	0.30654	0.28449	0.28324	0.30239	0.26049	0.28344	0.28457	0.26362	0.29391	0.31127	0.2434	0.29145	0.26478	0.2574	0.23877	0.27406	0.27406	0.2218	0.16655	0.20575
595.46	0.278	0.29181	0.28394	0.26814	0.28646	0.27138	0.30191	0.22656	0.28365	0.25123	0.24896	0.28228	0.26039	0.28039	0.26946	0.25859	0.31727	0.29063	0.28923	0.30335	0.25978	0.27528	0.28382	0.27387	0.29667	0.31439	0.2449	0.2988	0.27267	0.26782	0.24637	0.2767	0.2767	0.22251	0.16662	0.20552
596.48	0.29523	0.29575	0.30218	0.2869	0.29288	0.28001	0.31601	0.23394	0.29148	0.26556	0.26403	0.28642	0.27364	0.29077	0.2855	0.27389	0.33007	0.29903	0.30396	0.31532	0.26782	0.29294	0.30194	0.29141	0.3081	0.31536	0.26673	0.3115	0.28629	0.28448	0.2611	0.28879	0.28879	0.23488	0.18099	0.22242
597.49	0.29405	0.29191	0.29826	0.28861	0.29235	0.27931	0.3167	0.2358	0.28716	0.25567	0.26235	0.28502	0.26733	0.29559	0.2799	0.27892	0.32814	0.29331	0.30303	0.31814	0.26957	0.28479	0.29741	0.29581	0.30372	0.31185	0.25938	0.30956	0.29041	0.27991	0.2616	0.28686	0.28686	0.23338	0.17992	0.22566
598.49	0.30272	0.3057	0.30507	0.29836	0.30058	0.28698	0.32329	0.2399	0.30188	0.26934	0.27024	0.28817	0.27252	0.30597	0.29139	0.29145	0.333	0.30452	0.31376	0.32279	0.28148	0.30018	0.31244	0.30963	0.3122	0.32627	0.27382	0.31672	0.29782	0.28164	0.27212	0.29491	0.29491	0.24852	0.1913	0.2423
599.5	0.30548	0.29734	0.29732	0.29251	0.30283	0.28681	0.33084	0.23326	0.29966	0.27521	0.2691	0.28117	0.27436	0.30536	0.28649	0.28392	0.33547	0.30203	0.3152	0.31974	0.29723	0.30243	0.31534	0.30923	0.31343	0.32563	0.27263	0.31098	0.30036	0.28373	0.27477	0.30131	0.30131	0.2519	0.19826	0.23973
600.52	0.31173	0.29422	0.29353	0.29377	0.30143	0.2795	0.33159	0.23392	0.30057	0.27095	0.26849	0.28639	0.28404	0.30084	0.27624	0.28831	0.33624	0.29762	0.31744	0.32285	0.30079	0.30444	0.32483	0.31394	0.31615	0.32101	0.26695	0.31312	0.2968	0.27709	0.27341	0.30715	0.30715	0.25988	0.20538	0.24934
601.51	0.31581	0.29318	0.29449	0.29144	0.30005	0.28703	0.34102	0.24004	0.30764	0.26591	0.27151	0.29634	0.30034	0.30777	0.27425	0.28782	0.33938	0.29732	0.32429	0.32725	0.30014	0.30348	0.32219	0.31701	0.32362	0.32599	0.26179	0.31561	0.296	0.27836	0.27593	0.30971	0.30971	0.25866	0.20001	0.25157
602.53	0.31456	0.29565	0.29884	0.29328	0.30033	0.29967	0.35228	0.24188	0.31043	0.26507	0.27808	0.30335	0.30775	0.31082	0.27736	0.28674	0.33865	0.30643	0.3301	0.32087	0.29841	0.30656	0.32799	0.31698	0.32777	0.32183	0.26697	0.31515	0.29882	0.29656	0.27576	0.31347	0.31347	0.27012	0.20623	0.26002
603.52	0.30801	0.29152	0.28855	0.28342	0.28982	0.29758	0.35506	0.23915	0.29956	0.25376	0.26361	0.29884	0.2991	0.30919	0.26651	0.27166	0.32771	0.29822	0.3163	0.32268	0.29203	0.28992	0.31316	0.30244	0.31854	0.31571	0.25781	0.30831	0.29048	0.29612	0.26475	0.30055	0.30055	0.26015	0.19595	0.24917
604.54	0.31105	0.29862	0.29372	0.28634	0.28648	0.30294	0.36989	0.24245	0.29779	0.25204	0.26764	0.30158	0.30623	0.31012	0.27292	0.27706	0.33203	0.30596	0.3223	0.32998	0.28207	0.29096	0.31421	0.30137	0.31386	0.31494	0.26349	0.31126	0.29143	0.30506	0.27065	0.29505	0.29505	0.25762	0.19156	0.25509
605.55	0.30543	0.31017	0.29535	0.28726	0.2898	0.30675	0.38176	0.24825	0.30233	0.25136	0.26761	0.2982	0.30105	0.32339	0.27967	0.27794	0.32941	0.30537	0.3132	0.33191	0.28829	0.29022	0.309	0.30166	0.30762	0.3186	0.2674	0.30749	0.29193	0.30595	0.26469	0.29881	0.29881	0.25413	0.18449	0.25225
606.55	0.28817	0.30266	0.28666	0.27736	0.27885	0.29498	0.37512	0.23413	0.29103	0.24724	0.26015	0.29079	0.27768	0.30987	0.2755	0.26221	0.31358	0.29559	0.29565	0.32161	0.28101	0.27786	0.29605	0.29004	0.28763	0.30532	0.26102	0.29245	0.27863	0.29516	0.25279	0.29245	0.29245	0.24415	0.18782	0.25245
607.56	0.29026	0.29773	0.28721	0.28023	0.27778	0.29279	0.37222	0.23466	0.30011	0.25482	0.26378	0.29194	0.27915	0.303	0.27917	0.26805	0.31283	0.29265	0.28861	0.32814	0.28429	0.29029	0.29013	0.29205	0.29025	0.30663	0.26386	0.30119	0.27617	0.28922	0.24972	0.2923	0.2923	0.24201	0.18117	0.25804
608.55	0.29093	0.29661	0.29004	0.28629	0.28584	0.30214	0.3735	0.23885	0.2994	0.25833	0.26791	0.29411	0.2833	0.29469	0.27905	0.26837	0.3178	0.29325	0.29165	0.32827	0.28503	0.29966	0.29802	0.29196	0.28725	0.3056	0.26734	0.29963	0.27438	0.29339	0.25535	0.2944	0.2944	0.24021	0.18904	0.25585
609.57	0.28622	0.29402	0.29224	0.28862	0.28316	0.30068	0.36023	0.24398	0.30374	0.26228	0.26838	0.29733	0.27485	0.29202	0.27606	0.2697	0.3102	0.28801	0.2845	0.32206	0.29232	0.30401	0.30103	0.28778	0.28202	0.30586	0.26695	0.29511	0.26605	0.2884	0.25196	0.29761	0.29761	0.24471	0.19378	0.25524
610.58	0.28649	0.28187	0.29186	0.2817	0.27399	0.29608	0.34409	0.23678	0.30144	0.27035	0.26671	0.29432	0.28034	0.27875	0.26805	0.26108	0.29649	0.28109	0.28652	0.31756	0.28681	0.30504	0.29628	0.27686	0.2867	0.29867	0.26809	0.28562	0.25775	0.2817	0.25249	0.29159	0.29159	0.23857	0.19402	0.24253
611.57	0.29661	0.28668	0.29639	0.28644	0.27696	0.29821	0.33857	0.24661	0.31131	0.27756	0.27232	0.29443	0.28573	0.27801	0.27249	0.26894	0.29945	0.2875	0.28726	0.31725	0.29577	0.3147	0.30045	0.27814	0.29752	0.30299	0.27675	0.29281	0.26004	0.29308	0.25751	0.29819	0.29819	0.24998	0.18662	0.23736
612.59	0.30947	0.30195	0.29895	0.28944	0.28383	0.29677	0.33951	0.26645	0.31865	0.28944	0.27781	0.30111	0.29435	0.28542	0.27806	0.27109	0.29937	0.29435	0.29681	0.32839	0.3035	0.31933	0.31478	0.28207	0.30159	0.30819	0.29081	0.2916	0.25606	0.2959	0.2674	0.30612	0.30612	0.25774	0.2004	0.23837
613.58	0.31344	0.30236	0.30001	0.29255	0.28474	0.28846	0.33657	0.26511	0.32543	0.29328	0.28104	0.3032	0.29081	0.28725	0.27215	0.27203	0.30228	0.28843	0.30119	0.32537	0.30636	0.31857	0.31105	0.28772	0.3058	0.30639	0.28334	0.30071	0.25878	0.29336	0.26144	0.31254	0.31254	0.26515	0.19564	0.24017
614.6	0.32552	0.30931	0.30374	0.29975	0.29683	0.29153	0.344	0.26798	0.33338	0.29702	0.28652	0.31057	0.29904	0.29345	0.27494	0.27579	0.31799	0.29112	0.30865	0.33411	0.30692	0.31936	0.30883	0.30072	0.31664	0.31228	0.28913	0.31569	0.27496	0.29618	0.26384	0.31466	0.31466	0.27149	0.19597	0.24915
615.59	0.33714	0.32342	0.31484	0.32377	0.31532	0.30845	0.35842	0.28585	0.34637	0.31441	0.30576	0.32762	0.30014	0.30519	0.29475	0.29389	0.34062	0.30684	0.32252	0.34377	0.32176	0.33264	0.32548	0.31973	0.32509	0.32365	0.3048	0.33778	0.29624	0.31264	0.28019	0.32586	0.32586	0.29543	0.21278	0.27123
616.6	0.35516	0.34197	0.32893	0.33968	0.3287	0.32282	0.37187	0.30337	0.3576	0.33225	0.323	0.33989	0.3111	0.32107	0.30976	0.31239	0.35162	0.31944	0.33994	0.35848	0.33313	0.34921	0.34326	0.33651	0.33497	0.33932	0.32115	0.35406	0.30849	0.322	0.29256	0.33746	0.33746	0.30683	0.23373	0.28177
617.61	0.35903	0.3463	0.34015	0.3469	0.33789	0.33083	0.37957	0.30616	0.36266	0.34352	0.33257	0.34554	0.31468	0.32649	0.31492	0.32008	0.36853	0.32461	0.34297	0.36119	0.33849	0.3584	0.34166	0.34129	0.34343	0.35155	0.32327	0.3628	0.33225	0.32587	0.30059	0.34621	0.34621	0.31749	0.24157	0.29137
618.61	0.37833	0.36128	0.36194	0.36054	0.35054	0.35245	0.3911	0.32968	0.38448	0.36294	0.3539	0.36674	0.33711	0.34314	0.33802	0.3423	0.38599	0.34946	0.35929	0.382	0.35245	0.38313	0.36021	0.35546	0.36381	0.3667	0.35477	0.37728	0.35325	0.34322	0.32754	0.36131	0.36131	0.34092	0.2622	0.31453
619.62	0.4037	0.38844	0.39233	0.39035	0.37443	0.38211	0.41579	0.36392	0.40741	0.39135	0.38654	0.39363	0.36476	0.36427	0.36668	0.37337	0.40535	0.38049	0.39173	0.41101	0.38626	0.41511	0.3931	0.38086	0.39323	0.39228	0.37961	0.40498	0.37733	0.37773	0.36258	0.3936	0.3936	0.36765	0.30006	0.34203
620.61	0.42776	0.4134	0.41825	0.40686	0.3941	0.40213	0.43349	0.38873	0.43072	0.40642	0.40373	0.41141	0.38488	0.3895	0.384	0.39184	0.426	0.40588	0.40927	0.4354	0.40936	0.43341	0.40599	0.40795	0.40672	0.41916	0.39735	0.4218	0.3979	0.40709	0.38317	0.41922	0.41922	0.38445	0.31953	0.3666
621.62	0.456	0.44893	0.4494	0.44037	0.4296	0.42638	0.4605	0.4144	0.46019	0.43891	0.42989	0.44295	0.41858	0.4219	0.41082	0.42078	0.46487	0.44114	0.43894	0.46198	0.44269	0.46411	0.43925	0.43691	0.43975	0.45094	0.42564	0.44935	0.43015	0.43889	0.41548	0.45352	0.45352	0.41668	0.35334	0.40218
622.61	0.49221	0.4909	0.49198	0.48331	0.46774	0.46697	0.49172	0.45326	0.50242	0.47754	0.46764	0.48285	0.45153	0.46244	0.45116	0.4592	0.49739	0.48142	0.47311	0.49803	0.48825	0.49741	0.48559	0.473	0.47396	0.49036	0.4649	0.49351	0.46512	0.48966	0.45423	0.4991	0.4991	0.45379	0.39641	0.44387
623.63	0.52913	0.53351	0.52768	0.52111	0.50488	0.50493	0.52859	0.4957	0.54631	0.52144	0.51184	0.52012	0.48961	0.50221	0.48886	0.50052	0.53339	0.52207	0.50856	0.53864	0.53656	0.53391	0.5272	0.51361	0.51021	0.52462	0.49619	0.53103	0.50424	0.54374	0.48724	0.5464	0.5464	0.49119	0.44475	0.48852
624.62	0.56281	0.57005	0.56058	0.55335	0.53905	0.53914	0.55942	0.52883	0.58628	0.55817	0.54192	0.55229	0.52706	0.53939	0.52325	0.53255	0.56821	0.5573	0.53548	0.56805	0.57168	0.56766	0.5574	0.5483	0.54401	0.55728	0.54377	0.55362	0.54084	0.58343	0.52745	0.58059	0.58059	0.53	0.47591	0.52496
625.63	0.60888	0.61258	0.60343	0.59867	0.57913	0.58002	0.60142	0.5773	0.62841	0.60343	0.58699	0.59501	0.5825	0.58452	0.56613	0.58035	0.60442	0.59631	0.57611	0.6114	0.61271	0.616	0.61512	0.57926	0.59679	0.59859	0.59677	0.59229	0.58314	0.6216	0.57268	0.62331	0.62331	0.57399	0.52565	0.561
626.64	0.64509	0.6482	0.64447	0.63452	0.61801	0.62585	0.64554	0.62507	0.66882	0.63663	0.63543	0.64504	0.6244	0.62511	0.60968	0.61965	0.63714	0.63781	0.61438	0.65144	0.65277	0.65581	0.65336	0.62824	0.63125	0.63404	0.63874	0.62727	0.63003	0.66613	0.61558	0.66152	0.66152	0.6163	0.57956	0.61435
627.63	0.68629	0.68851	0.68277	0.66862	0.66016	0.66332	0.69021	0.67245	0.71263	0.6771	0.68	0.69116	0.67396	0.67209	0.64811	0.65998	0.67699	0.66993	0.65948	0.69177	0.70474	0.69986	0.69575	0.68022	0.67402	0.67339	0.6809	0.66155	0.66901	0.69879	0.66318	0.70847	0.70847	0.65821	0.62727	0.6627
628.64	0.72707	0.73011	0.7305	0.72411	0.70892	0.70744	0.73855	0.72832	0.74686	0.72467	0.72694	0.73902	0.71955	0.72046	0.69699	0.7156	0.7206	0.71677	0.70951	0.74127	0.74815	0.74802	0.74394	0.72365	0.71733	0.72343	0.72787	0.71618	0.71434	0.73486	0.72291	0.7477	0.7477	0.71121	0.67087	0.70766
629.63	0.7681	0.77806	0.77938	0.77181	0.75766	0.75365	0.78601	0.77865	0.78509	0.76918	0.7773	0.7832	0.76237	0.76972	0.75387	0.76111	0.76647	0.75134	0.75251	0.78365	0.79221	0.79102	0.79372	0.77102	0.75485	0.76627	0.7761	0.77005	0.7583	0.77334	0.76314	0.79247	0.79247	0.7576	0.72767	0.76165
630.65	0.80354	0.81938	0.81981	0.81055	0.7951	0.79189	0.8269	0.81692	0.8252	0.81486	0.81965	0.82563	0.79152	0.80996	0.8011	0.79994	0.80573	0.78789	0.79486	0.81644	0.83438	0.8317	0.8327	0.81583	0.78769	0.7979	0.81543	0.81212	0.79757	0.81445	0.79858	0.83142	0.83142	0.80685	0.77024	0.81275
631.64	0.84011	0.85497	0.85216	0.85507	0.84053	0.82765	0.85997	0.85574	0.86643	0.86049	0.84642	0.85835	0.82794	0.84768	0.83382	0.84074	0.8454	0.82127	0.83387	0.85765	0.87431	0.87937	0.86476	0.84971	0.81779	0.83686	0.85393	0.85333	0.8372	0.85114	0.83467	0.87124	0.87124	0.85708	0.79926	0.84626
632.65	0.87437	0.89162	0.8828	0.90251	0.87701	0.87366	0.89643	0.88766	0.88896	0.89854	0.88077	0.89101	0.85881	0.88645	0.86858	0.88186	0.8793	0.86496	0.87054	0.88744	0.89945	0.91692	0.89741	0.88671	0.84635	0.87181	0.88283	0.88664	0.87441	0.89349	0.86523	0.89934	0.89934	0.89684	0.83341	0.88165
633.64	0.90666	0.91354	0.9063	0.9214	0.91082	0.90255	0.92489	0.9144	0.91417	0.9285	0.89976	0.91436	0.88915	0.91352	0.89891	0.90032	0.90929	0.89153	0.89627	0.90148	0.92246	0.94295	0.92521	0.91833	0.87246	0.88666	0.90967	0.90151	0.90752	0.91423	0.88449	0.93179	0.93179	0.91851	0.86128	0.91611
634.65	0.93159	0.933	0.92823	0.94349	0.93651	0.92733	0.94455	0.94023	0.94112	0.95606	0.91901	0.93394	0.91246	0.93898	0.91412	0.92466	0.92991	0.92094	0.92009	0.92744	0.94568	0.96968	0.94146	0.9334	0.89552	0.90753	0.92209	0.92552	0.92757	0.93694	0.89874	0.95489	0.95489	0.9442	0.88362	0.93914
635.64	0.954	0.95375	0.95041	0.96106	0.96599	0.95782	0.96277	0.96074	0.96177	0.97333	0.93542	0.94925	0.93542	0.95611	0.93436	0.94319	0.95481	0.94954	0.93313	0.95459	0.96415	0.98609	0.9567	0.9621	0.92038	0.93466	0.938	0.94809	0.94827	0.96103	0.92501	0.97721	0.97721	0.96545	0.91249	0.96624
636.65	0.97384	0.97031	0.96969	0.97469	0.97757	0.97183	0.97475	0.9776	0.97096	0.98737	0.95483	0.96306	0.9558	0.97389	0.95809	0.96235	0.97025	0.96515	0.94841	0.96435	0.97488	0.98533	0.97606	0.97686	0.94875	0.95116	0.95361	0.96556	0.96262	0.97317	0.94501	0.98879	0.98879	0.97077	0.93242	0.98269
637.66	0.9844	0.97382	0.98007	0.97606	0.98411	0.97794	0.97876	0.98557	0.98351	0.99267	0.96221	0.96804	0.9668	0.97041	0.97747	0.96489	0.98297	0.96931	0.95632	0.97412	0.98163	0.98309	0.98494	0.977	0.95651	0.94829	0.96636	0.97482	0.9732	0.97386	0.95318	0.99281	0.99281	0.98062	0.95228	0.98842
638.65	0.9813	0.98442	0.98796	0.97979	0.98639	0.97939	0.98172	0.98424	0.98784	0.99412	0.97055	0.96581	0.96875	0.97502	0.97996	0.96655	0.98504	0.96951	0.96508	0.97731	0.98965	0.98549	0.98982	0.97105	0.95956	0.96564	0.9714	0.98024	0.96802	0.97872	0.94949	0.99379	0.99379	0.98315	0.95719	0.98457
639.66	0.97663	0.98768	0.97736	0.97253	0.98956	0.97738	0.98789	0.97916	0.98259	0.99162	0.97822	0.97404	0.96984	0.97065	0.97505	0.96325	0.98899	0.97869	0.97413	0.97555	0.99061	0.97985	0.99537	0.97328	0.95687	0.96829	0.96217	0.96805	0.97327	0.98384	0.96111	0.99215	0.99215	0.98103	0.96301	0.98347
640.65	0.96506	0.97675	0.96611	0.9608	0.98807	0.96871	0.97877	0.9776	0.978	0.98456	0.9769	0.97082	0.96753	0.97004	0.96487	0.95892	0.98406	0.96931	0.97121	0.96366	0.98677	0.96976	0.99101	0.96006	0.94485	0.95811	0.95516	0.9595	0.97481	0.96901	0.95512	0.98343	0.98343	0.96948	0.95054	0.97449
641.66	0.94719	0.96199	0.95034	0.94006	0.98005	0.96863	0.96505	0.96819	0.97294	0.97504	0.96743	0.94936	0.95124	0.95055	0.94922	0.94372	0.97317	0.96096	0.96321	0.95397	0.98	0.95899	0.97744	0.94509	0.92248	0.93637	0.93929	0.94497	0.96687	0.95296	0.94096	0.97442	0.97442	0.95581	0.94536	0.95766
642.65	0.91729	0.93603	0.92747	0.91559	0.95987	0.9446	0.93602	0.94665	0.95144	0.94914	0.94728	0.92787	0.92588	0.93584	0.92741	0.92391	0.94846	0.94783	0.94269	0.93133	0.96324	0.94098	0.95483	0.91751	0.90342	0.92307	0.91805	0.925	0.93718	0.93606	0.91378	0.95328	0.95328	0.92465	0.91488	0.93641
643.66	0.89922	0.91212	0.90648	0.89642	0.94209	0.9312	0.91926	0.92576	0.93697	0.92532	0.93326	0.9122	0.91117	0.91693	0.91253	0.90887	0.94143	0.93019	0.92549	0.92103	0.94772	0.91822	0.93528	0.90971	0.88326	0.90618	0.89992	0.90325	0.92547	0.92015	0.91199	0.93751	0.93751	0.90839	0.90567	0.92684
644.64	0.87495	0.88087	0.88291	0.87191	0.91658	0.91051	0.89373	0.90185	0.91784	0.90044	0.90749	0.88033	0.88853	0.89595	0.89491	0.89521	0.92234	0.9048	0.90245	0.90229	0.92045	0.89805	0.92263	0.89591	0.86115	0.88245	0.87949	0.88482	0.90888	0.89883	0.88961	0.91484	0.91484	0.88239	0.88478	0.90139
645.65	0.85064	0.84717	0.84736	0.84048	0.88219	0.87955	0.86759	0.87367	0.87988	0.8705	0.86919	0.84746	0.8679	0.86117	0.86444	0.86194	0.89259	0.87959	0.88317	0.87255	0.88715	0.87624	0.88444	0.86288	0.84102	0.8537	0.84727	0.8542	0.87357	0.87628	0.86305	0.8795	0.8795	0.85435	0.85412	0.87123
646.64	0.82579	0.81594	0.81408	0.81237	0.85354	0.84831	0.84156	0.84231	0.84462	0.83862	0.83861	0.82398	0.84509	0.83938	0.84462	0.83171	0.87395	0.85149	0.8546	0.84398	0.85415	0.85188	0.86106	0.83585	0.81727	0.83089	0.82021	0.82591	0.84934	0.85602	0.83957	0.846	0.846	0.82873	0.81659	0.84782
647.65	0.79958	0.78852	0.78138	0.78184	0.82738	0.82239	0.82681	0.8133	0.81625	0.81472	0.80283	0.79728	0.81932	0.80787	0.81336	0.80361	0.85482	0.8276	0.822	0.81694	0.82023	0.83249	0.83302	0.81845	0.79467	0.8015	0.79319	0.79607	0.82976	0.83546	0.81704	0.82193	0.82193	0.81147	0.7859	0.82294
648.64	0.76894	0.75692	0.75103	0.75055	0.79931	0.79485	0.79661	0.79076	0.79012	0.79531	0.76834	0.77123	0.79378	0.78523	0.78581	0.77563	0.82097	0.81493	0.79102	0.79107	0.79109	0.81851	0.81049	0.7922	0.77428	0.77388	0.77035	0.78256	0.80694	0.82322	0.78745	0.7901	0.7901	0.79139	0.75767	0.79804
649.65	0.74201	0.7224	0.71679	0.71781	0.77018	0.76643	0.7585	0.76083	0.7571	0.76233	0.72507	0.73899	0.76986	0.75691	0.75333	0.73927	0.79348	0.7938	0.7604	0.75984	0.76231	0.79138	0.77083	0.76199	0.75148	0.7435	0.74382	0.75432	0.77665	0.8009	0.7563	0.75815	0.75815	0.76618	0.72538	0.76852
650.63	0.70434	0.68941	0.68324	0.68926	0.74471	0.73181	0.73223	0.71773	0.731	0.72755	0.70063	0.70852	0.73664	0.7321	0.72727	0.71592	0.76748	0.76483	0.73332	0.73251	0.73383	0.75885	0.74623	0.74284	0.71835	0.71551	0.71662	0.73222	0.75784	0.77699	0.74025	0.73107	0.73107	0.74428	0.69625	0.74003
651.64	0.66823	0.65638	0.65554	0.65827	0.70961	0.69587	0.70592	0.68636	0.69834	0.70102	0.66948	0.68066	0.70315	0.70527	0.69333	0.68467	0.73578	0.73307	0.70764	0.70683	0.71226	0.73301	0.71847	0.72198	0.69244	0.68646	0.68763	0.70516	0.72541	0.75387	0.71279	0.70505	0.70505	0.71842	0.6699	0.72119
652.63	0.64346	0.62722	0.62463	0.63129	0.67341	0.66116	0.67437	0.65319	0.67222	0.66815	0.64202	0.65072	0.68083	0.68305	0.66618	0.66301	0.70259	0.70381	0.68609	0.67679	0.69523	0.70704	0.69758	0.69717	0.66738	0.6621	0.65709	0.6844	0.70064	0.72505	0.68984	0.67565	0.67565	0.68945	0.63608	0.69435
653.64	0.61082	0.59752	0.58758	0.5937	0.63526	0.62409	0.6384	0.61729	0.63623	0.62493	0.61029	0.61823	0.64743	0.64701	0.62725	0.6369	0.67295	0.66362	0.64575	0.64567	0.67049	0.66383	0.6632	0.66631	0.63469	0.63227	0.62368	0.65118	0.66951	0.69084	0.6586	0.64863	0.64863	0.65936	0.60653	0.65769
654.62	0.5772	0.57506	0.56399	0.56629	0.59897	0.58901	0.61024	0.58279	0.59942	0.59693	0.58485	0.58535	0.61487	0.61686	0.59615	0.60971	0.63769	0.62072	0.61621	0.61516	0.64253	0.63819	0.63365	0.63282	0.60621	0.60643	0.60452	0.62233	0.6386	0.65438	0.63619	0.6204	0.6204	0.63203	0.56665	0.62607
655.63	0.55299	0.5557	0.55012	0.54516	0.56804	0.56683	0.58315	0.5699	0.57433	0.57816	0.56251	0.56757	0.59156	0.59906	0.57745	0.58794	0.61976	0.59967	0.58791	0.5986	0.61923	0.61756	0.62295	0.60958	0.58842	0.59242	0.58871	0.60263	0.61506	0.63415	0.60499	0.59891	0.59891	0.60197	0.55277	0.6121
656.62	0.52494	0.52703	0.52019	0.51686	0.54215	0.53999	0.54374	0.53848	0.54718	0.54425	0.5331	0.53915	0.56858	0.56492	0.54272	0.56305	0.58641	0.57369	0.5499	0.56484	0.58361	0.58149	0.58789	0.57835	0.56423	0.5727	0.56136	0.5715	0.58809	0.60567	0.56527	0.56935	0.56935	0.56947	0.52283	0.57721
657.63	0.50095	0.49854	0.50146	0.48908	0.51805	0.51387	0.51137	0.51518	0.52092	0.52477	0.51464	0.51632	0.53675	0.53663	0.51994	0.53502	0.56251	0.55052	0.52257	0.55022	0.55902	0.55695	0.5626	0.55318	0.54297	0.54884	0.54671	0.5448	0.5655	0.58123	0.54069	0.54424	0.54424	0.54373	0.51478	0.55771
658.61	0.47849	0.4705	0.47914	0.46881	0.49161	0.48202	0.4867	0.48174	0.4933	0.50146	0.48998	0.49138	0.51085	0.50921	0.5011	0.50001	0.54129	0.51962	0.50465	0.51795	0.52272	0.53818	0.53605	0.52844	0.52004	0.52144	0.52135	0.51395	0.54698	0.5489	0.51511	0.51482	0.51482	0.51415	0.49112	0.53002
659.62	0.45803	0.43972	0.45617	0.44852	0.46595	0.46089	0.47376	0.4662	0.47843	0.4798	0.47272	0.4794	0.48913	0.48826	0.48096	0.47626	0.52086	0.50707	0.48526	0.50065	0.50123	0.51178	0.51709	0.51877	0.50536	0.50091	0.5005	0.50162	0.52959	0.53379	0.49565	0.49957	0.49957	0.48682	0.47958	0.51456
660.61	0.44531	0.42116	0.42483	0.42431	0.44875	0.43562	0.45297	0.43874	0.45483	0.46369	0.44387	0.45831	0.46667	0.46526	0.4504	0.45118	0.49681	0.48161	0.46828	0.4744	0.48142	0.49663	0.48477	0.50544	0.49328	0.48045	0.47138	0.47951	0.51455	0.50577	0.4763	0.48886	0.48886	0.47101	0.45252	0.49402
661.62	0.43318	0.4106	0.4066	0.41668	0.42937	0.41853	0.44356	0.41945	0.4452	0.4478	0.42672	0.44546	0.45074	0.45339	0.44041	0.44225	0.4853	0.47423	0.46124	0.46227	0.47404	0.48395	0.478	0.49897	0.47905	0.46679	0.46234	0.47791	0.50344	0.49686	0.4692	0.48453	0.48453	0.45996	0.44353	0.48579
662.6	0.41602	0.40238	0.39437	0.40382	0.41826	0.40795	0.43299	0.41148	0.42752	0.42894	0.41157	0.43314	0.43833	0.44399	0.42822	0.42718	0.47524	0.46554	0.45263	0.44404	0.44813	0.46544	0.46332	0.48808	0.46587	0.45822	0.45479	0.47173	0.49303	0.49266	0.45954	0.47297	0.47297	0.44957	0.42873	0.47102
663.61	0.40433	0.40397	0.38181	0.39077	0.40607	0.401	0.41249	0.40824	0.41927	0.41599	0.4009	0.42653	0.42662	0.4415	0.41369	0.41985	0.4572	0.45918	0.44001	0.43691	0.4452	0.44922	0.45301	0.48218	0.45501	0.46507	0.45216	0.46478	0.47709	0.49505	0.4476	0.47378	0.47378	0.44416	0.41353	0.47288
664.59	0.39253	0.39835	0.37047	0.37468	0.39078	0.38847	0.39292	0.39189	0.40215	0.40601	0.39041	0.40816	0.41337	0.43223	0.40721	0.40784	0.44613	0.44729	0.4224	0.42222	0.43258	0.44219	0.44127	0.46611	0.44083	0.46745	0.44682	0.44795	0.47211	0.49505	0.43797	0.46287	0.46287	0.44	0.40294	0.46122
665.6	0.38726	0.39301	0.37372	0.37236	0.37866	0.38692	0.3888	0.38762	0.39999	0.39491	0.38857	0.40348	0.41306	0.42564	0.41203	0.41332	0.44246	0.45085	0.41931	0.41899	0.43572	0.44012	0.43925	0.46457	0.43827	0.47176	0.4583	0.45034	0.4739	0.50054	0.446	0.46349	0.46349	0.43498	0.40849	0.46192
666.59	0.37302	0.37901	0.3637	0.35423	0.36452	0.3755	0.37983	0.38397	0.37465	0.38352	0.37388	0.39183	0.40027	0.41742	0.39356	0.39881	0.4318	0.43299	0.39899	0.41017	0.41756	0.43673	0.42776	0.45783	0.43011	0.46263	0.4522	0.43722	0.47216	0.48813	0.44619	0.44335	0.44335	0.43127	0.40211	0.44958
667.57	0.36677	0.37654	0.35195	0.34964	0.35508	0.37291	0.37882	0.37508	0.37567	0.38459	0.37007	0.3813	0.39962	0.4148	0.38611	0.39699	0.42268	0.42414	0.39107	0.41015	0.42058	0.44326	0.43163	0.45734	0.43077	0.46799	0.45172	0.43474	0.46992	0.48259	0.44786	0.44602	0.44602	0.43942	0.40499	0.4405
668.58	0.3651	0.36378	0.35064	0.35234	0.356	0.37143	0.38417	0.37596	0.37101	0.38187	0.3643	0.37183	0.39746	0.4015	0.39005	0.38931	0.43253	0.42161	0.38844	0.41583	0.41271	0.44081	0.4274	0.4541	0.43574	0.4638	0.45834	0.44586	0.48354	0.48245	0.44837	0.43779	0.43779	0.4363	0.40215	0.43591
669.56	0.35686	0.35862	0.35135	0.35064	0.36376	0.36924	0.38143	0.38036	0.37415	0.37889	0.35806	0.36882	0.39345	0.40066	0.38514	0.38962	0.43694	0.41822	0.39018	0.41432	0.41901	0.43566	0.42347	0.45094	0.43764	0.46253	0.4597	0.44902	0.49552	0.47583	0.45029	0.43906	0.43906	0.43601	0.40138	0.43043
670.57	0.34605	0.35446	0.34259	0.33828	0.35815	0.36443	0.3712	0.37564	0.36826	0.37607	0.35107	0.36667	0.3861	0.39752	0.37208	0.37342	0.43411	0.40912	0.37563	0.40852	0.41223	0.42985	0.41756	0.45005	0.42866	0.4587	0.4556	0.44221	0.49168	0.47768	0.43911	0.43024	0.43024	0.43423	0.39478	0.42719
671.55	0.34462	0.35442	0.34359	0.34123	0.35974	0.36773	0.37127	0.37071	0.37463	0.38029	0.3576	0.36198	0.38414	0.39315	0.37899	0.37612	0.43382	0.41281	0.38234	0.4057	0.42194	0.42968	0.41617	0.44583	0.43246	0.46729	0.4615	0.44234	0.48966	0.48295	0.44281	0.43892	0.43892	0.43643	0.39598	0.43209
672.56	0.33917	0.34409	0.34123	0.33737	0.35424	0.35378	0.36157	0.36839	0.36132	0.37081	0.34626	0.35655	0.38026	0.37617	0.37152	0.36586	0.43265	0.4023	0.37506	0.39496	0.41395	0.41213	0.3973	0.43805	0.43056	0.45174	0.45382	0.43861	0.48334	0.47952	0.44384	0.43112	0.43112	0.42402	0.375	0.42903
673.54	0.33136	0.34185	0.3371	0.32754	0.34394	0.34449	0.36163	0.35492	0.35027	0.36499	0.3446	0.3532	0.36791	0.36931	0.36231	0.36011	0.41409	0.39632	0.37023	0.38485	0.40382	0.40428	0.39276	0.43875	0.42813	0.44382	0.44478	0.42761	0.46726	0.47517	0.4483	0.42463	0.42463	0.41611	0.36741	0.42367
674.55	0.33304	0.33871	0.33234	0.323	0.33426	0.33214	0.35682	0.34227	0.33632	0.35151	0.34221	0.34045	0.36938	0.3578	0.35991	0.35147	0.40474	0.38092	0.36664	0.37961	0.38361	0.3986	0.38522	0.43439	0.42783	0.43196	0.44189	0.42233	0.44894	0.46826	0.44412	0.41825	0.41825	0.41515	0.36192	0.42397
675.53	0.32722	0.3385	0.3296	0.32535	0.32982	0.32241	0.35172	0.33611	0.3238	0.34027	0.33287	0.32566	0.36268	0.34915	0.35563	0.34815	0.39403	0.37372	0.36748	0.36878	0.37639	0.37834	0.37757	0.42217	0.41913	0.42602	0.43239	0.4161	0.4403	0.45774	0.43535	0.41533	0.41533	0.40755	0.35831	0.41442
676.54	0.32268	0.33188	0.32542	0.32029	0.32387	0.3096	0.34108	0.32892	0.31003	0.32454	0.32045	0.31571	0.35642	0.33917	0.34635	0.33659	0.38267	0.36054	0.3579	0.3622	0.35794	0.36463	0.35856	0.40959	0.41011	0.41111	0.41992	0.40523	0.42914	0.44484	0.41891	0.40432	0.40432	0.39662	0.34397	0.40916
677.52	0.3202	0.32514	0.32343	0.31825	0.3195	0.31193	0.33761	0.3239	0.30211	0.32062	0.3199	0.30781	0.35291	0.33874	0.34307	0.33336	0.37549	0.35806	0.35674	0.36062	0.34201	0.3549	0.34902	0.40228	0.4026	0.40837	0.41608	0.39538	0.42429	0.43564	0.41061	0.40265	0.40265	0.39402	0.34579	0.41325
678.5	0.30821	0.31115	0.31618	0.30428	0.313	0.29875	0.32134	0.30746	0.29329	0.30704	0.30431	0.29868	0.35125	0.33475	0.32847	0.31945	0.36401	0.34356	0.34643	0.34651	0.33019	0.34199	0.32813	0.38472	0.38984	0.3958	0.40823	0.37453	0.40887	0.41503	0.39967	0.39511	0.39511	0.38444	0.34041	0.40902
679.51	0.29709	0.30642	0.31599	0.30463	0.31684	0.30525	0.31338	0.30487	0.29375	0.3012	0.2976	0.30038	0.34262	0.32761	0.32132	0.31405	0.35422	0.34682	0.34089	0.34269	0.33547	0.33006	0.3239	0.37094	0.37946	0.39407	0.39998	0.37167	0.40542	0.41475	0.40116	0.39836	0.39836	0.37701	0.34149	0.40955
680.49	0.28107	0.28302	0.30176	0.30001	0.30368	0.29805	0.30742	0.29607	0.28776	0.29087	0.28965	0.29161	0.328	0.31215	0.30828	0.30116	0.33596	0.33612	0.33017	0.33128	0.32217	0.32192	0.30762	0.34719	0.36769	0.37183	0.39183	0.36075	0.38035	0.41082	0.39132	0.39044	0.39044	0.36784	0.32952	0.40231
681.5	0.27477	0.28305	0.29389	0.29792	0.3091	0.29868	0.3075	0.29271	0.2881	0.28799	0.29469	0.2884	0.32712	0.32048	0.30325	0.29635	0.33251	0.3393	0.32672	0.32651	0.32528	0.32036	0.31528	0.33622	0.36179	0.37455	0.39269	0.36221	0.37284	0.41513	0.39363	0.39167	0.39167	0.36698	0.34394	0.40661
682.48	0.25684	0.26657	0.28163	0.28263	0.31331	0.28913	0.30183	0.27211	0.27601	0.27864	0.28734	0.2822	0.30783	0.30687	0.29228	0.27842	0.32354	0.32475	0.31857	0.31216	0.31978	0.31736	0.31032	0.31343	0.34453	0.36147	0.38176	0.35326	0.36712	0.40523	0.3861	0.37877	0.37877	0.35727	0.3409	0.39424
683.49	0.24913	0.26058	0.26641	0.28216	0.31449	0.29029	0.30186	0.2727	0.27312	0.27828	0.28861	0.27771	0.30257	0.29549	0.28463	0.2774	0.31901	0.3254	0.30585	0.30752	0.32328	0.32345	0.31373	0.29805	0.33689	0.35341	0.37477	0.35364	0.36245	0.40591	0.3745	0.3849	0.3849	0.36372	0.34449	0.38756
684.47	0.23661	0.24246	0.24261	0.27139	0.30248	0.27148	0.29281	0.25951	0.25194	0.27547	0.27575	0.26915	0.28678	0.28639	0.25947	0.26911	0.31135	0.31494	0.28757	0.29082	0.30818	0.31438	0.30464	0.28349	0.3233	0.33315	0.35235	0.33883	0.34307	0.38556	0.34845	0.366	0.366	0.35671	0.3359	0.37567
685.45	0.23739	0.23883	0.23755	0.26131	0.30626	0.269	0.2826	0.24811	0.23882	0.26759	0.28053	0.26772	0.28137	0.28217	0.24996	0.25694	0.31088	0.31158	0.28277	0.28502	0.29509	0.30574	0.30509	0.27936	0.31939	0.33139	0.34456	0.32192	0.34164	0.37224	0.33937	0.35045	0.35045	0.35865	0.33789	0.37139
686.46	0.22287	0.21989	0.22185	0.24057	0.28754	0.25109	0.26744	0.22931	0.22009	0.25168	0.25986	0.25892	0.25902	0.25971	0.23062	0.23955	0.29547	0.30018	0.26787	0.26854	0.26713	0.28721	0.28552	0.26635	0.29817	0.31146	0.32432	0.3002	0.32636	0.35184	0.31739	0.33181	0.33181	0.34869	0.3187	0.34726
687.44	0.21819	0.2241	0.21402	0.24293	0.27436	0.24297	0.26264	0.22802	0.20682	0.23739	0.24866	0.25981	0.25797	0.2574	0.22588	0.25322	0.28722	0.2997	0.26381	0.26376	0.25639	0.27311	0.27816	0.26942	0.29715	0.31014	0.3212	0.29853	0.31273	0.34102	0.31161	0.32838	0.32838	0.34254	0.32475	0.34721
688.44	0.21457	0.2151	0.20996	0.23464	0.26334	0.23444	0.25438	0.21433	0.18905	0.21666	0.23179	0.25615	0.25257	0.24994	0.21845	0.24293	0.27979	0.29562	0.26846	0.25159	0.2366	0.25578	0.26373	0.26876	0.2929	0.29695	0.31959	0.28656	0.30418	0.32957	0.30606	0.30843	0.30843	0.32873	0.30911	0.3414
689.42	0.20106	0.20087	0.19647	0.22432	0.24214	0.22326	0.24131	0.19972	0.17994	0.19376	0.22036	0.24343	0.24118	0.23401	0.20827	0.23588	0.25836	0.28162	0.26541	0.24491	0.21716	0.24656	0.2444	0.25519	0.2749	0.28305	0.31337	0.27674	0.29021	0.30615	0.28992	0.296	0.296	0.31507	0.28728	0.33122
690.43	0.18939	0.18719	0.19017	0.2193	0.22785	0.20408	0.23368	0.19375	0.17666	0.18016	0.20933	0.24393	0.22849	0.22159	0.2075	0.23367	0.24888	0.2656	0.26445	0.24187	0.20409	0.24368	0.23311	0.25046	0.26882	0.26837	0.30659	0.27541	0.28451	0.28398	0.2801	0.29209	0.29209	0.30584	0.27428	0.32785
691.41	0.18254	0.18193	0.18357	0.21044	0.21518	0.19395	0.22409	0.18488	0.16771	0.16753	0.20781	0.23685	0.22362	0.2145	0.20263	0.22065	0.24285	0.25153	0.25542	0.23053	0.20149	0.22354	0.22602	0.24213	0.26514	0.25559	0.2991	0.27105	0.272	0.27173	0.26677	0.28489	0.28489	0.28409	0.2643	0.31975
692.39	0.16597	0.16347	0.17247	0.19235	0.2002	0.17492	0.20831	0.16584	0.15796	0.15406	0.19289	0.2243	0.20536	0.19694	0.18501	0.19451	0.22882	0.23895	0.23709	0.21779	0.18966	0.21114	0.20507	0.23527	0.24336	0.23456	0.27987	0.24593	0.25967	0.26154	0.23887	0.26616	0.26616	0.27009	0.23425	0.30384
693.39	0.15352	0.15944	0.16498	0.18275	0.18368	0.15747	0.19015	0.15362	0.14606	0.14584	0.18354	0.20202	0.18555	0.18601	0.178	0.18514	0.21635	0.2205	0.22343	0.20285	0.1809	0.20103	0.19692	0.22337	0.22618	0.22519	0.25693	0.24158	0.24643	0.24324	0.22086	0.25362	0.25362	0.26066	0.22481	0.29209
694.38	0.14229	0.15335	0.16148	0.16597	0.1706	0.14357	0.18326	0.14058	0.13833	0.14	0.16608	0.19359	0.17235	0.17501	0.17409	0.16523	0.20049	0.21062	0.21154	0.18619	0.16978	0.18616	0.18673	0.22448	0.21474	0.21008	0.24284	0.22886	0.22856	0.2342	0.20819	0.23976	0.23976	0.24529	0.21633	0.27584
695.38	0.12944	0.14697	0.14527	0.14524	0.15524	0.1311	0.16519	0.12173	0.12393	0.13741	0.13615	0.17667	0.16654	0.16739	0.15632	0.15052	0.19204	0.20161	0.18533	0.17209	0.16322	0.17239	0.17048	0.2151	0.19805	0.19506	0.2221	0.21533	0.21009	0.22783	0.19057	0.2253	0.2253	0.23061	0.19808	0.25298
696.36	0.1129	0.12444	0.1277	0.13131	0.13279	0.10639	0.14426	0.10659	0.10586	0.12702	0.11286	0.15863	0.15483	0.14414	0.13832	0.13627	0.16932	0.1766	0.16595	0.15562	0.13418	0.16629	0.1601	0.20221	0.17976	0.17771	0.19574	0.19241	0.18494	0.20022	0.17117	0.1977	0.1977	0.21924	0.17613	0.23047
697.34	0.10572	0.11596	0.11879	0.12431	0.11767	0.10053	0.12874	0.10784	0.10167	0.12392	0.10029	0.1387	0.14671	0.13712	0.13211	0.13065	0.16172	0.16173	0.14962	0.14532	0.12188	0.15886	0.15784	0.1851	0.17492	0.16764	0.18366	0.18036	0.17306	0.18651	0.1656	0.19148	0.19148	0.2035	0.16366	0.21282
698.34	0.097623	0.096206	0.10508	0.1137	0.10511	0.093771	0.11642	0.10587	0.093776	0.11656	0.089229	0.12825	0.13862	0.12631	0.124	0.11865	0.14443	0.14832	0.13102	0.14032	0.10995	0.14241	0.14708	0.1743	0.16042	0.14958	0.175	0.16093	0.15311	0.16946	0.15143	0.17139	0.17139	0.18371	0.14868	0.18738
699.32	0.090521	0.084728	0.088229	0.10646	0.090756	0.075988	0.10148	0.10027	0.07548	0.09752	0.078466	0.11614	0.12852	0.11701	0.10985	0.10636	0.13321	0.12698	0.11162	0.13032	0.09512	0.12892	0.1423	0.15894	0.14911	0.14399	0.15991	0.13598	0.13476	0.1504	0.13709	0.15314	0.15314	0.16252	0.12947	0.17139
700.33	0.073477	0.06852	0.070181	0.089425	0.075909	0.062189	0.085561	0.088424	0.054584	0.076368	0.069226	0.089049	0.10159	0.10059	0.095178	0.092774	0.10411	0.099891	0.089347	0.1072	0.072983	0.10492	0.12792	0.13503	0.12152	0.13294	0.13658	0.11029	0.11306	0.12324	0.11618	0.12948	0.12948	0.1345	0.10558	0.13913
701.31	0.063903	0.063727	0.063964	0.077866	0.073831	0.061519	0.088699	0.082097	0.052843	0.067173	0.055242	0.077356	0.087794	0.094551	0.093553	0.083525	0.10298	0.089572	0.088036	0.094896	0.068408	0.09765	0.10469	0.12246	0.1039	0.11981	0.13111	0.096555	0.11106	0.10993	0.11361	0.12647	0.12647	0.12679	0.086584	0.11604
702.29	0.060378	0.059241	0.05578	0.062387	0.064575	0.048757	0.08308	0.071831	0.039451	0.052848	0.046563	0.076966	0.079089	0.086765	0.084717	0.06236	0.09356	0.07907	0.076945	0.08193	0.054714	0.081539	0.089383	0.11095	0.084657	0.10592	0.11644	0.082771	0.094162	0.092694	0.098455	0.10095	0.10095	0.11176	0.067322	0.1069
703.29	0.041267	0.048762	0.039854	0.047555	0.045073	0.029105	0.063147	0.051241	0.026871	0.038331	0.033528	0.05995	0.056294	0.072317	0.062123	0.04988	0.077258	0.054485	0.054098	0.056798	0.036592	0.060579	0.071288	0.093008	0.061649	0.089116	0.086568	0.063647	0.072396	0.06512	0.070804	0.083554	0.083554	0.08538	0.051016	0.083949
704.27	0.03195	0.046945	0.037638	0.038532	0.041902	0.029051	0.059563	0.040254	0.026482	0.033957	0.026142	0.048061	0.043905	0.063069	0.053081	0.035956	0.070731	0.050646	0.037066	0.046009	0.030185	0.044103	0.050077	0.078295	0.045885	0.074834	0.074565	0.05206	0.064126	0.056956	0.062334	0.07028	0.07028	0.076411	0.040432	0.067983
705.27	0.03322	0.043181	0.038573	0.035538	0.035658	0.028475	0.060385	0.036772	0.024764	0.031947	0.024864	0.04437	0.041682	0.047423	0.048291	0.022826	0.069185	0.049733	0.035232	0.045122	0.023455	0.043745	0.04319	0.078008	0.044306	0.060697	0.076079	0.04116	0.052863	0.055747	0.056418	0.059376	0.059376	0.07623	0.034279	0.061839
706.25	0.026212	0.036302	0.03066	0.028713	0.025747	0.022124	0.051719	0.027905	0.018878	0.02358	0.022638	0.033647	0.028542	0.03954	0.035994	0.017533	0.051485	0.039163	0.022702	0.042074	0.02167	0.032179	0.043725	0.060206	0.038034	0.04433	0.063022	0.029144	0.036183	0.044535	0.03989	0.042547	0.042547	0.059173	0.032867	0.05168
707.23	0.022317	0.022728	0.019049	0.02595	0.014218	0.014209	0.038339	0.01289	0.013862	0.025948	0.020048	0.015061	0.014076	0.025259	0.017756	0.01297	0.028178	0.024483	0.015038	0.026892	0.014844	0.026741	0.038711	0.050917	0.027125	0.027727	0.04847	0.015987	0.017064	0.025457	0.022795	0.028934	0.028934	0.047482	0.031379	0.027075
708.23	0.026275	0.024835	0.025689	0.029932	0.018311	0.021787	0.056331	0.015331	0.018364	0.031164	0.019382	0.017953	0.020966	0.024983	0.01998	0.011403	0.025514	0.034872	0.024646	0.029928	0.015336	0.033274	0.034556	0.042741	0.02764	0.02596	0.055417	0.012168	0.014901	0.031915	0.03602	0.024369	0.024369	0.048242	0.021164	0.02718
709.21	0.025475	0.022682	0.018514	0.024039	0.017899	0.01875	0.055743	0.016185	0.018032	0.032906	0.018572	0.016147	0.015922	0.017303	0.020188	0.010476	0.030868	0.028752	0.031445	0.023261	0.011976	0.031203	0.037789	0.042086	0.022645	0.021192	0.044363	0.0088799	0.014052	0.025539	0.028369	0.019829	0.019829	0.038325	0.017844	0.023783
710.21	0.029796	0.030839	0.020369	0.027747	0.01829	0.02065	0.058823	0.020018	0.021343	0.035506	0.019662	0.016279	0.019935	0.03171	0.024285	0.014509	0.033169	0.027797	0.029064	0.025127	0.011148	0.031985	0.037004	0.031418	0.024716	0.026579	0.041181	0.0073423	0.010351	0.015267	0.023969	0.013361	0.013361	0.026766	0.014596	0.020501
711.19	0.043201	0.044143	0.035	0.044755	0.025495	0.03541	0.062067	0.031581	0.026138	0.049615	0.026884	0.026036	0.035514	0.040288	0.034744	0.023283	0.038164	0.044522	0.0328	0.035091	0.013334	0.042545	0.036641	0.042997	0.034074	0.039847	0.05321	0.018892	0.016264	0.024553	0.032311	0.02015	0.02015	0.0292	0.012486	0.027673
712.17	0.047248	0.058235	0.041761	0.048679	0.035547	0.047915	0.080831	0.045596	0.035454	0.05797	0.030921	0.030935	0.045375	0.047738	0.040675	0.032354	0.051954	0.056533	0.045275	0.051227	0.032802	0.049361	0.042411	0.046283	0.036606	0.054143	0.055329	0.023501	0.024324	0.041194	0.040559	0.030317	0.030317	0.03335	0.018675	0.028375
713.17	0.058371	0.067392	0.049788	0.056185	0.047456	0.054949	0.084085	0.055856	0.044169	0.070028	0.036914	0.041366	0.049354	0.049158	0.049731	0.046679	0.06679	0.059749	0.050404	0.065749	0.050279	0.056406	0.054829	0.05754	0.042224	0.058107	0.062672	0.033953	0.032736	0.04915	0.038668	0.042482	0.042482	0.044914	0.022385	0.032711
714.15	0.078384	0.07896	0.06226	0.075116	0.053733	0.071355	0.098179	0.070238	0.052651	0.080337	0.048739	0.050912	0.066145	0.064755	0.057318	0.064391	0.070764	0.073745	0.059757	0.086836	0.068705	0.071269	0.067666	0.062343	0.060239	0.070581	0.080253	0.045394	0.039097	0.061448	0.050931	0.05317	0.05317	0.054619	0.026387	0.029747
715.13	0.088782	0.091553	0.079158	0.092235	0.072103	0.083274	0.1169	0.087568	0.066074	0.091668	0.062963	0.067878	0.078501	0.07321	0.064708	0.080754	0.085661	0.088993	0.083581	0.10203	0.089473	0.078732	0.080462	0.087205	0.068589	0.082795	0.095403	0.0614	0.057243	0.077711	0.072506	0.066645	0.066645	0.071715	0.037691	0.042717
716.13	0.10729	0.09903	0.094711	0.10508	0.084437	0.095761	0.13748	0.099384	0.0805	0.097852	0.076426	0.076728	0.088143	0.084111	0.080289	0.092873	0.10242	0.10137	0.10099	0.11224	0.10732	0.083975	0.096739	0.10235	0.081734	0.091593	0.10859	0.072414	0.06856	0.092494	0.082423	0.076301	0.076301	0.086106	0.051551	0.056727
717.11	0.12316	0.1105	0.10791	0.11911	0.10654	0.11245	0.16033	0.11128	0.091579	0.099859	0.087189	0.097624	0.097368	0.098028	0.099386	0.10661	0.11917	0.11068	0.12031	0.12152	0.11191	0.098267	0.10301	0.11519	0.099795	0.10541	0.1248	0.087114	0.083653	0.10486	0.10669	0.09031	0.09031	0.095167	0.060306	0.076106
718.08	0.14173	0.125	0.12359	0.1329	0.12175	0.12594	0.1827	0.12911	0.10779	0.1065	0.10071	0.11012	0.12086	0.11821	0.11448	0.11259	0.13496	0.12395	0.13446	0.13381	0.12041	0.11475	0.1125	0.13478	0.11511	0.12362	0.13531	0.098112	0.10437	0.12262	0.11943	0.10081	0.10081	0.10497	0.07707	0.093477
719.09	0.1528	0.13323	0.13289	0.14254	0.13714	0.14305	0.19228	0.14354	0.12152	0.12225	0.11211	0.12508	0.13115	0.13674	0.12716	0.11786	0.14631	0.13875	0.14469	0.1454	0.12848	0.13184	0.11931	0.15923	0.12041	0.13555	0.14089	0.11401	0.11787	0.14349	0.12593	0.10887	0.10887	0.11952	0.093226	0.11548
720.06	0.16586	0.14469	0.14696	0.14982	0.15192	0.15943	0.20937	0.15946	0.13749	0.14556	0.12745	0.14143	0.15123	0.14919	0.14818	0.13464	0.16767	0.15028	0.15982	0.15674	0.14722	0.15295	0.13911	0.17066	0.13863	0.14885	0.15228	0.12805	0.1335	0.15256	0.1379	0.12788	0.12788	0.13595	0.11788	0.13383
721.06	0.17498	0.15653	0.15802	0.15426	0.16868	0.16759	0.2218	0.18346	0.14839	0.16933	0.13902	0.16046	0.16628	0.16364	0.15627	0.14266	0.18669	0.16395	0.17369	0.17323	0.15982	0.17611	0.1489	0.18502	0.14989	0.1623	0.16013	0.13234	0.14788	0.15971	0.14895	0.14069	0.14069	0.14647	0.13509	0.14731
722.04	0.18513	0.16562	0.17061	0.1686	0.17018	0.17707	0.22608	0.19814	0.15472	0.18284	0.14784	0.16932	0.18444	0.16873	0.15928	0.15178	0.19698	0.17254	0.17855	0.18356	0.16805	0.18145	0.16055	0.19363	0.15671	0.16291	0.16743	0.14638	0.1538	0.16526	0.15214	0.1426	0.1426	0.15791	0.14354	0.16248
723.02	0.19359	0.17957	0.18095	0.18264	0.17891	0.19402	0.232	0.21106	0.15792	0.19608	0.16493	0.18289	0.19099	0.18094	0.17363	0.17099	0.2092	0.18741	0.19183	0.19609	0.17598	0.19361	0.17802	0.20173	0.16863	0.17067	0.18211	0.15561	0.15927	0.17475	0.16466	0.14824	0.14824	0.16199	0.16378	0.1795
724.02	0.20485	0.19602	0.19869	0.1935	0.1914	0.2017	0.2464	0.21568	0.16913	0.20919	0.17271	0.19768	0.2055	0.1896	0.18814	0.18671	0.22834	0.19636	0.20812	0.19756	0.19013	0.21046	0.19352	0.21393	0.18592	0.18295	0.20417	0.15813	0.17448	0.1748	0.18064	0.16341	0.16341	0.17699	0.17636	0.19161
724.99	0.21103	0.19356	0.20223	0.19764	0.19504	0.20751	0.24572	0.21862	0.16835	0.2102	0.18385	0.19547	0.20693	0.19114	0.19006	0.18874	0.23047	0.21226	0.21135	0.20669	0.1888	0.21237	0.19887	0.21324	0.18955	0.17877	0.20659	0.16323	0.17914	0.18965	0.18302	0.17012	0.17012	0.17553	0.17817	0.19226
725.97	0.21406	0.2039	0.20194	0.20352	0.19529	0.21807	0.25268	0.21591	0.17021	0.21781	0.18793	0.20134	0.21092	0.19772	0.2012	0.19591	0.23165	0.22004	0.21609	0.20653	0.18885	0.21899	0.20307	0.21751	0.19765	0.1839	0.20903	0.16857	0.18567	0.20113	0.19083	0.17437	0.17437	0.18679	0.17825	0.20021
726.97	0.21579	0.20984	0.2101	0.20297	0.20339	0.22535	0.25558	0.2188	0.18072	0.22458	0.19739	0.20792	0.21903	0.20812	0.21339	0.20309	0.24098	0.23206	0.22197	0.21645	0.19499	0.22286	0.21339	0.22995	0.20151	0.19581	0.21673	0.16145	0.19778	0.20563	0.19552	0.18061	0.18061	0.18991	0.18696	0.19997
727.95	0.21218	0.20897	0.2059	0.19887	0.20413	0.22317	0.25734	0.21573	0.18164	0.22813	0.19538	0.20782	0.21916	0.21216	0.2076	0.20331	0.24376	0.23646	0.22573	0.21425	0.19162	0.21793	0.21452	0.23546	0.19778	0.2025	0.2082	0.16138	0.2	0.20135	0.20328	0.18317	0.18317	0.19805	0.18617	0.19911
728.92	0.20955	0.20954	0.20602	0.19668	0.20505	0.21876	0.25761	0.22278	0.18532	0.22559	0.2007	0.20959	0.22529	0.21098	0.20649	0.20946	0.24402	0.23567	0.22889	0.22048	0.18527	0.20901	0.21602	0.23211	0.19336	0.20286	0.20194	0.16544	0.19412	0.20052	0.21025	0.17983	0.17983	0.19329	0.18674	0.20176
729.92	0.21464	0.21653	0.20204	0.2007	0.20655	0.21499	0.25768	0.22331	0.18734	0.22173	0.18872	0.21574	0.22811	0.21353	0.20613	0.2135	0.24239	0.2342	0.23286	0.21764	0.18894	0.212	0.21087	0.23745	0.19202	0.20767	0.20397	0.16576	0.19071	0.19722	0.21271	0.17619	0.17619	0.19594	0.18344	0.20816
730.9	0.21529	0.21482	0.20611	0.19729	0.20948	0.20774	0.25586	0.22587	0.19066	0.21955	0.19388	0.21405	0.22903	0.20551	0.2036	0.21512	0.24231	0.22982	0.23359	0.22281	0.19204	0.20957	0.21898	0.24351	0.18741	0.19823	0.20826	0.16439	0.18929	0.19049	0.21294	0.17896	0.17896	0.1958	0.1865	0.20529
731.87	0.22769	0.22033	0.21109	0.20497	0.21342	0.21385	0.26044	0.23028	0.19303	0.22564	0.20178	0.21744	0.23196	0.21281	0.21561	0.22043	0.24287	0.24196	0.24049	0.22334	0.19611	0.22699	0.23359	0.24975	0.19793	0.20256	0.22761	0.17648	0.18704	0.2017	0.22798	0.18271	0.18271	0.20444	0.19677	0.21574
732.87	0.2259	0.21555	0.20324	0.20432	0.21273	0.20586	0.2562	0.23131	0.19402	0.21808	0.19585	0.2149	0.23235	0.20817	0.20992	0.21745	0.23745	0.23814	0.23847	0.21926	0.19785	0.21829	0.23293	0.24708	0.20125	0.19973	0.22128	0.1744	0.18376	0.20268	0.22293	0.18173	0.18173	0.19477	0.19818	0.20796
733.85	0.22956	0.21082	0.2052	0.20707	0.21862	0.21192	0.26149	0.23602	0.19411	0.22518	0.20013	0.21356	0.23599	0.21262	0.21666	0.21626	0.24172	0.24791	0.2402	0.2214	0.20022	0.22607	0.23621	0.25143	0.20872	0.19689	0.2299	0.175	0.19556	0.21186	0.22121	0.18199	0.18199	0.20374	0.20727	0.20493
734.83	0.22136	0.21134	0.20574	0.20505	0.22164	0.2192	0.26596	0.23937	0.19703	0.22755	0.20748	0.21826	0.23231	0.21519	0.2236	0.21552	0.24486	0.25434	0.24071	0.2192	0.20053	0.23067	0.24473	0.25822	0.20584	0.20301	0.23512	0.1764	0.20082	0.21839	0.23117	0.18376	0.18376	0.20031	0.21267	0.20975
735.82	0.22476	0.20795	0.20147	0.2112	0.22228	0.22105	0.26727	0.24644	0.19674	0.22965	0.21223	0.22016	0.24052	0.22138	0.22165	0.22689	0.25516	0.26182	0.2388	0.22333	0.20035	0.23067	0.24279	0.25777	0.20954	0.21483	0.23597	0.18942	0.20354	0.22956	0.23571	0.18338	0.18338	0.20059	0.22089	0.21474
736.8	0.22125	0.20516	0.19932	0.20687	0.22953	0.21756	0.26284	0.2521	0.2003	0.23024	0.2117	0.21662	0.23885	0.22106	0.21684	0.23037	0.26001	0.26093	0.2353	0.23023	0.20118	0.22376	0.23437	0.25783	0.21085	0.21387	0.23007	0.18693	0.21066	0.23255	0.22736	0.18683	0.18683	0.20543	0.21941	0.21225
737.77	0.23041	0.21329	0.20968	0.21031	0.22973	0.23371	0.27061	0.2606	0.21061	0.24599	0.22157	0.22256	0.24052	0.22707	0.23123	0.23446	0.26837	0.27006	0.24354	0.23975	0.2087	0.24042	0.24466	0.25943	0.21745	0.2223	0.24684	0.19054	0.22124	0.24172	0.23712	0.19366	0.19366	0.22333	0.22794	0.22456
738.77	0.2357	0.22182	0.21492	0.21563	0.23269	0.23915	0.27148	0.26724	0.2164	0.25409	0.22274	0.22656	0.24165	0.23223	0.23582	0.23959	0.27391	0.27263	0.25113	0.24893	0.21796	0.25116	0.25457	0.258	0.22176	0.23418	0.25408	0.2	0.22734	0.2477	0.24774	0.20369	0.20369	0.23179	0.23151	0.23167
739.75	0.25065	0.23364	0.22918	0.2254	0.23861	0.2426	0.28182	0.27836	0.2214	0.2655	0.2298	0.22657	0.25617	0.24377	0.24009	0.24572	0.27905	0.27984	0.26246	0.26321	0.21631	0.25297	0.26809	0.26265	0.23445	0.24219	0.26211	0.20402	0.23496	0.25689	0.25465	0.20631	0.20631	0.23422	0.24213	0.24153
740.72	0.25205	0.23565	0.23678	0.22968	0.24475	0.25365	0.28612	0.27759	0.23139	0.26667	0.22556	0.22993	0.25363	0.24237	0.24543	0.24838	0.28032	0.28194	0.26891	0.26396	0.2293	0.25213	0.27573	0.26638	0.2411	0.24086	0.26802	0.20195	0.24419	0.25599	0.26071	0.21109	0.21109	0.23067	0.24451	0.24113
741.7	0.26063	0.24221	0.24757	0.23705	0.24847	0.25726	0.29633	0.28811	0.23632	0.27579	0.22641	0.23865	0.26359	0.24911	0.25907	0.26094	0.28798	0.2867	0.28068	0.27102	0.2419	0.26716	0.28909	0.27198	0.2469	0.25103	0.27322	0.21165	0.25453	0.25655	0.27394	0.21873	0.21873	0.23601	0.25222	0.24341
742.69	0.26239	0.24662	0.25539	0.24459	0.26103	0.25848	0.29861	0.29383	0.23489	0.2789	0.22607	0.24226	0.27442	0.25413	0.26675	0.27274	0.29855	0.29121	0.27977	0.28332	0.25092	0.27373	0.29005	0.28347	0.25503	0.25503	0.27825	0.21992	0.25908	0.26417	0.27605	0.22397	0.22397	0.24313	0.2528	0.24907
743.67	0.26298	0.24733	0.25592	0.24091	0.25904	0.25881	0.29608	0.295	0.23737	0.27653	0.22835	0.23965	0.27587	0.25175	0.26761	0.27431	0.29938	0.29259	0.27603	0.28394	0.25273	0.26857	0.28581	0.28661	0.25348	0.24977	0.2712	0.21727	0.25515	0.25933	0.26472	0.22451	0.22451	0.23824	0.25656	0.24993
744.64	0.26455	0.24954	0.25491	0.24588	0.25994	0.26561	0.2978	0.29711	0.24575	0.2767	0.22955	0.24785	0.27693	0.25488	0.27316	0.28143	0.30343	0.29428	0.27511	0.28519	0.26826	0.27156	0.28614	0.29506	0.25554	0.25222	0.26948	0.22187	0.25706	0.26044	0.26425	0.23658	0.23658	0.24634	0.2654	0.24824
745.64	0.26359	0.25347	0.24881	0.24493	0.25923	0.25613	0.2927	0.29061	0.24196	0.26899	0.22822	0.24683	0.27424	0.26384	0.26803	0.28404	0.29928	0.29103	0.27497	0.28272	0.26249	0.27876	0.28255	0.29811	0.25208	0.25223	0.25704	0.21795	0.25179	0.25289	0.25687	0.22728	0.22728	0.24295	0.26283	0.24888
746.61	0.25855	0.26002	0.24165	0.24991	0.25584	0.25843	0.29015	0.29063	0.24458	0.26848	0.23334	0.24705	0.27466	0.26361	0.26209	0.28409	0.29769	0.28871	0.2743	0.27937	0.26718	0.27933	0.28267	0.30517	0.24917	0.24919	0.25457	0.221	0.25143	0.2545	0.25213	0.22933	0.22933	0.24254	0.26404	0.25501
747.59	0.25617	0.26023	0.24198	0.2486	0.2505	0.25693	0.29723	0.29281	0.24964	0.26886	0.23495	0.2452	0.26969	0.26225	0.25821	0.28683	0.29586	0.28816	0.27947	0.2747	0.27007	0.28444	0.28446	0.30079	0.24255	0.2461	0.25931	0.22369	0.24711	0.25475	0.26012	0.23188	0.23188	0.23595	0.26646	0.24951
748.58	0.25378	0.2576	0.2405	0.25512	0.25489	0.25131	0.29825	0.29117	0.25026	0.26767	0.23716	0.24587	0.26876	0.26765	0.25803	0.30243	0.29992	0.28544	0.28096	0.27493	0.27439	0.28645	0.29159	0.30381	0.24844	0.25046	0.26399	0.22648	0.25289	0.26285	0.26951	0.23088	0.23088	0.23747	0.26739	0.2531
749.56	0.25025	0.25449	0.23719	0.25144	0.25365	0.24732	0.29188	0.28779	0.25003	0.27046	0.23927	0.2399	0.26583	0.25866	0.25222	0.30857	0.29625	0.28312	0.28113	0.26947	0.2733	0.29101	0.28785	0.29381	0.24506	0.24539	0.25984	0.23252	0.25633	0.2642	0.2736	0.22266	0.22266	0.24076	0.26848	0.24971
750.53	0.25478	0.25264	0.2395	0.25291	0.2523	0.25211	0.28845	0.2911	0.25362	0.27566	0.23914	0.24716	0.27225	0.25663	0.25653	0.30738	0.29867	0.28654	0.27955	0.2723	0.27671	0.28402	0.28644	0.30104	0.24365	0.24641	0.26794	0.24329	0.26209	0.27988	0.27904	0.23326	0.23326	0.24564	0.27144	0.25337
751.51	0.25686	0.2448	0.24075	0.24231	0.25243	0.24581	0.28822	0.28427	0.25619	0.27289	0.23316	0.24628	0.27372	0.25861	0.26017	0.29654	0.30122	0.28386	0.27854	0.27488	0.2714	0.27829	0.28417	0.29921	0.25003	0.24838	0.26703	0.2411	0.26282	0.27754	0.28084	0.2333	0.2333	0.24418	0.27727	0.25284
752.5	0.25859	0.24185	0.24069	0.23398	0.25206	0.24081	0.27668	0.28412	0.25128	0.2709	0.23246	0.24744	0.27175	0.26142	0.26483	0.28491	0.29628	0.28159	0.27632	0.27746	0.26819	0.26971	0.2821	0.301	0.24859	0.25096	0.27147	0.22988	0.26357	0.27535	0.27209	0.22749	0.22749	0.23738	0.28146	0.25155
753.48	0.25918	0.24788	0.2439	0.23059	0.24476	0.23606	0.28256	0.28154	0.24228	0.27518	0.23075	0.25148	0.27681	0.25595	0.26949	0.27302	0.28903	0.27628	0.28253	0.28047	0.26051	0.27349	0.28272	0.30188	0.2519	0.2562	0.27391	0.23002	0.25624	0.26778	0.27756	0.22445	0.22445	0.24252	0.29017	0.25191
754.45	0.25523	0.24223	0.24217	0.23057	0.24196	0.23245	0.28273	0.27781	0.23262	0.27223	0.2308	0.25073	0.27089	0.25813	0.27184	0.26843	0.29609	0.27412	0.28046	0.28079	0.25328	0.26694	0.28333	0.30107	0.25488	0.26085	0.28539	0.22525	0.25213	0.26944	0.27182	0.22851	0.22851	0.23658	0.28989	0.25227
755.44	0.25385	0.24458	0.2484	0.22874	0.24719	0.2363	0.29	0.28694	0.23084	0.27548	0.24094	0.25148	0.2683	0.26109	0.2795	0.27315	0.30352	0.27473	0.28498	0.28323	0.25296	0.27486	0.29284	0.30095	0.26007	0.26291	0.29895	0.22471	0.25551	0.27489	0.2808	0.22685	0.22685	0.24531	0.29466	0.26678
756.42	0.24869	0.2432	0.24609	0.2322	0.24268	0.235	0.28677	0.28234	0.22047	0.27214	0.24145	0.25193	0.26794	0.25665	0.27445	0.28395	0.30591	0.27471	0.28484	0.27826	0.24714	0.2754	0.2908	0.29499	0.2551	0.25768	0.30331	0.22656	0.25172	0.27658	0.28191	0.22028	0.22028	0.24611	0.29492	0.27057
757.39	0.24876	0.2436	0.24348	0.23434	0.24649	0.23989	0.29208	0.28565	0.22405	0.26956	0.24312	0.25886	0.2749	0.25662	0.27046	0.29336	0.30739	0.27746	0.29189	0.27993	0.24142	0.28068	0.2901	0.29346	0.26428	0.25862	0.2941	0.23594	0.26188	0.27915	0.29021	0.2243	0.2243	0.25101	0.29684	0.27778
758.36	0.25372	0.24395	0.24244	0.23719	0.2564	0.2528	0.29325	0.29282	0.2295	0.26409	0.24497	0.25926	0.27409	0.26372	0.27415	0.30265	0.32008	0.29508	0.29427	0.28078	0.25023	0.27249	0.29134	0.29662	0.26684	0.26499	0.30644	0.24128	0.2732	0.28944	0.29817	0.23751	0.23751	0.2448	0.29678	0.28164
759.36	0.25255	0.24158	0.24063	0.22846	0.25372	0.24612	0.28739	0.28597	0.22681	0.25335	0.23869	0.25976	0.27427	0.25885	0.26924	0.30105	0.30507	0.28844	0.29159	0.275	0.24783	0.27307	0.2904	0.29437	0.25907	0.25086	0.29783	0.23678	0.26939	0.28155	0.30029	0.22459	0.22459	0.24232	0.28941	0.27484
760.33	0.24794	0.24144	0.23292	0.22914	0.25179	0.2404	0.28805	0.28535	0.22853	0.25187	0.23303	0.26174	0.27644	0.258	0.26504	0.29766	0.30274	0.28598	0.29088	0.27154	0.25088	0.2698	0.29128	0.28879	0.25958	0.25777	0.29344	0.23385	0.26944	0.27442	0.30324	0.22526	0.22526	0.24062	0.29173	0.26956
761.3	0.24707	0.24156	0.22915	0.23194	0.25159	0.24714	0.28551	0.28861	0.22781	0.25408	0.23543	0.26394	0.27536	0.2593	0.26427	0.2977	0.29034	0.28893	0.28815	0.27535	0.24695	0.26508	0.29027	0.2925	0.25954	0.26524	0.29433	0.23595	0.27004	0.27388	0.30552	0.22494	0.22494	0.23836	0.29213	0.26766
762.27	0.24544	0.23924	0.22609	0.23664	0.25478	0.24722	0.2871	0.28047	0.22426	0.25687	0.23304	0.26114	0.27027	0.2564	0.26457	0.29626	0.29442	0.28709	0.28114	0.26871	0.2515	0.26558	0.29095	0.29347	0.25174	0.2633	0.29746	0.23039	0.26941	0.27094	0.30159	0.22346	0.22346	0.23856	0.2917	0.26742
763.27	0.23625	0.22902	0.21844	0.23777	0.24743	0.24067	0.27373	0.26749	0.2145	0.2483	0.2278	0.25689	0.26295	0.25079	0.25568	0.28766	0.28038	0.27469	0.26352	0.25965	0.24372	0.26327	0.28804	0.28427	0.24082	0.25389	0.2819	0.22292	0.25634	0.26374	0.28806	0.20612	0.20612	0.23206	0.28493	0.26268
764.24	0.23356	0.22833	0.21873	0.24066	0.24696	0.23919	0.27327	0.27028	0.21999	0.25309	0.22299	0.25551	0.26284	0.25528	0.25711	0.28314	0.28223	0.2744	0.26229	0.26015	0.24522	0.26117	0.28222	0.28414	0.24352	0.26721	0.28514	0.2205	0.2559	0.25559	0.28063	0.21225	0.21225	0.22986	0.28946	0.26853
765.21	0.22961	0.22842	0.21608	0.23689	0.24508	0.23812	0.27236	0.26729	0.20687	0.25028	0.22385	0.24936	0.25853	0.25164	0.25585	0.28312	0.28231	0.2765	0.26891	0.2651	0.23313	0.26163	0.28302	0.2867	0.24398	0.26512	0.28051	0.22248	0.25812	0.25199	0.27607	0.21269	0.21269	0.2202	0.29275	0.26629
766.18	0.23046	0.2215	0.21637	0.23191	0.24318	0.23011	0.27301	0.26299	0.20972	0.24324	0.21033	0.24428	0.25782	0.24187	0.25383	0.27552	0.28962	0.27005	0.26976	0.26492	0.2351	0.25748	0.28251	0.27735	0.24883	0.25633	0.27675	0.21614	0.25717	0.24857	0.27043	0.21693	0.21693	0.21402	0.28772	0.26397
767.18	0.22358	0.21632	0.20755	0.22358	0.23098	0.22051	0.26591	0.26048	0.20199	0.23754	0.20579	0.23488	0.2498	0.23096	0.24165	0.26894	0.28024	0.26266	0.26826	0.26936	0.2275	0.25035	0.27862	0.27434	0.2466	0.25102	0.26629	0.21443	0.25149	0.24741	0.27191	0.21005	0.21005	0.20659	0.28334	0.25499
768.15	0.22416	0.21706	0.21054	0.2197	0.23043	0.22055	0.27494	0.26532	0.20565	0.24302	0.20299	0.23283	0.25089	0.2292	0.24059	0.2705	0.28199	0.26353	0.28068	0.27165	0.22469	0.25056	0.27661	0.282	0.25051	0.2527	0.26761	0.21792	0.25235	0.25371	0.2723	0.21154	0.21154	0.21513	0.28617	0.26026
769.12	0.21752	0.21005	0.20345	0.21844	0.23048	0.22762	0.27719	0.26434	0.19662	0.23901	0.20282	0.22607	0.24651	0.22041	0.23658	0.27152	0.27962	0.26153	0.27739	0.26906	0.2115	0.24497	0.27559	0.27828	0.24667	0.24564	0.26296	0.22119	0.252	0.26089	0.27816	0.20545	0.20545	0.22057	0.28145	0.25243
770.09	0.21689	0.20483	0.2034	0.21758	0.22725	0.22953	0.27221	0.26022	0.19878	0.23412	0.2	0.22511	0.24499	0.21813	0.237	0.26917	0.26846	0.26283	0.27341	0.26814	0.21551	0.24473	0.26781	0.27127	0.24152	0.24488	0.26416	0.21874	0.23923	0.26166	0.27577	0.19742	0.19742	0.22437	0.28038	0.24798
771.09	0.21072	0.20731	0.19202	0.20835	0.22196	0.2245	0.2664	0.25436	0.18766	0.22958	0.20086	0.22017	0.23891	0.22011	0.22525	0.25932	0.25464	0.26211	0.25904	0.25472	0.21232	0.24006	0.25898	0.27384	0.23605	0.2447	0.25114	0.20731	0.229	0.2561	0.26628	0.18758	0.18758	0.21828	0.27851	0.24687
772.06	0.20704	0.1984	0.19611	0.20154	0.22333	0.21949	0.26006	0.24895	0.17912	0.2238	0.19643	0.2187	0.23753	0.21624	0.23218	0.25722	0.25451	0.26236	0.24814	0.24218	0.19546	0.23453	0.24883	0.26293	0.23573	0.24228	0.25317	0.20119	0.22301	0.24134	0.25553	0.17781	0.17781	0.2208	0.27381	0.24447
773.03	0.19548	0.19463	0.18923	0.19266	0.21726	0.20872	0.25464	0.24803	0.1722	0.22014	0.19025	0.21738	0.22801	0.20916	0.22853	0.24503	0.24775	0.25156	0.23719	0.23628	0.19185	0.22871	0.23347	0.2498	0.22821	0.23521	0.24844	0.19228	0.22967	0.22378	0.2512	0.17684	0.17684	0.21308	0.26733	0.23188
774	0.19454	0.19347	0.1807	0.18816	0.20682	0.19746	0.25245	0.2442	0.17056	0.21636	0.18508	0.21555	0.22953	0.20614	0.22285	0.2383	0.24748	0.24341	0.23499	0.23563	0.19701	0.22568	0.23036	0.2475	0.22631	0.23171	0.24998	0.19013	0.22788	0.21275	0.24727	0.18124	0.18124	0.20573	0.26671	0.2269
774.99	0.18931	0.18418	0.1758	0.18489	0.20463	0.19327	0.25063	0.24376	0.16568	0.20779	0.1791	0.2034	0.22248	0.1963	0.21537	0.23241	0.24661	0.23184	0.22598	0.23019	0.18556	0.21764	0.22999	0.23676	0.22008	0.22534	0.23879	0.18559	0.22222	0.20203	0.24422	0.17729	0.17729	0.19724	0.26159	0.21648
775.96	0.17843	0.17743	0.17061	0.1896	0.20467	0.18797	0.25117	0.23974	0.16588	0.20482	0.17924	0.1975	0.21435	0.18816	0.20927	0.2343	0.24532	0.22618	0.22452	0.22851	0.17756	0.20709	0.22171	0.22579	0.20977	0.22139	0.23571	0.19136	0.22255	0.1962	0.23787	0.17689	0.17689	0.19605	0.25851	0.20547
776.93	0.17582	0.17717	0.16441	0.18769	0.19598	0.19166	0.25084	0.23145	0.16494	0.19876	0.17627	0.19196	0.21211	0.17982	0.20361	0.22704	0.23806	0.22309	0.22396	0.22427	0.18353	0.20422	0.21564	0.23119	0.20003	0.21736	0.22907	0.19006	0.21971	0.19662	0.23658	0.18344	0.18344	0.18914	0.25549	0.20322
777.9	0.17589	0.17554	0.1599	0.18348	0.19421	0.19536	0.25004	0.22156	0.16304	0.19285	0.17406	0.19209	0.20373	0.17904	0.19775	0.22362	0.23187	0.22669	0.21948	0.2199	0.18327	0.2047	0.21272	0.23495	0.19328	0.21038	0.22886	0.18506	0.20919	0.19942	0.23484	0.18109	0.18109	0.1826	0.25003	0.20797
778.89	0.17031	0.17378	0.15733	0.17817	0.20075	0.19748	0.24748	0.21857	0.16188	0.18989	0.17079	0.19379	0.19315	0.17627	0.1911	0.21865	0.23141	0.23097	0.21336	0.2148	0.17919	0.20046	0.2045	0.24022	0.19111	0.20558	0.2159	0.17416	0.20958	0.20058	0.2267	0.17121	0.17121	0.17811	0.24235	0.21351
779.86	0.16657	0.17427	0.15621	0.17632	0.19654	0.19293	0.24598	0.2117	0.16534	0.19337	0.16777	0.19814	0.19085	0.17472	0.19136	0.21475	0.22949	0.22937	0.21143	0.20557	0.18239	0.20656	0.19911	0.24494	0.18968	0.2024	0.22095	0.16992	0.21001	0.20311	0.2218	0.17227	0.17227	0.18057	0.23762	0.22001
780.83	0.17068	0.16895	0.15881	0.17092	0.19368	0.19259	0.24945	0.20557	0.16272	0.19351	0.15692	0.20031	0.18801	0.17397	0.19357	0.20531	0.22588	0.2262	0.21363	0.19805	0.1764	0.209	0.1989	0.24545	0.19106	0.19843	0.22257	0.16341	0.2087	0.20242	0.23262	0.16635	0.16635	0.17993	0.23393	0.21727
781.8	0.16776	0.16446	0.15372	0.17308	0.18336	0.18307	0.24665	0.20462	0.16253	0.18796	0.14416	0.19203	0.18445	0.17461	0.18407	0.20686	0.2145	0.21748	0.21165	0.19178	0.17547	0.19716	0.19507	0.23126	0.19285	0.19036	0.21315	0.16105	0.1957	0.1975	0.23031	0.15857	0.15857	0.17165	0.2221	0.21285
782.8	0.1715	0.15863	0.1526	0.17601	0.17802	0.18174	0.23988	0.19813	0.15914	0.18902	0.13866	0.18373	0.18899	0.16626	0.1805	0.20333	0.21552	0.21778	0.21072	0.18591	0.16519	0.19063	0.19144	0.22704	0.19131	0.18393	0.21276	0.15414	0.18857	0.19574	0.22444	0.14862	0.14862	0.17067	0.22234	0.20527
783.77	0.1722	0.15284	0.15714	0.17504	0.1691	0.17681	0.23306	0.19336	0.15422	0.1913	0.13489	0.1766	0.18959	0.16113	0.1797	0.20073	0.20447	0.2151	0.21024	0.18447	0.15829	0.18852	0.18963	0.21593	0.18983	0.18096	0.21431	0.15145	0.17851	0.18689	0.2231	0.14758	0.14758	0.16886	0.22061	0.19599
784.73	0.16756	0.15529	0.15192	0.1729	0.16928	0.17276	0.22332	0.18986	0.14916	0.18925	0.1301	0.17275	0.17774	0.16609	0.17232	0.1957	0.20184	0.21426	0.20561	0.19324	0.15999	0.17504	0.18247	0.21102	0.18361	0.18125	0.2064	0.14478	0.17378	0.17723	0.21359	0.14369	0.14369	0.16053	0.21506	0.18278
785.7	0.17037	0.1528	0.15208	0.16678	0.16699	0.17307	0.20887	0.195	0.14476	0.18657	0.13057	0.1665	0.17547	0.15969	0.1659	0.1961	0.20438	0.21613	0.20003	0.20021	0.16116	0.17224	0.17936	0.20568	0.17969	0.17701	0.20129	0.13858	0.16673	0.17333	0.1957	0.14357	0.14357	0.15208	0.21151	0.17349
786.67	0.16803	0.15485	0.15283	0.16538	0.17512	0.16973	0.20736	0.19976	0.14573	0.19437	0.14212	0.17278	0.17139	0.16083	0.16961	0.19328	0.2123	0.21558	0.19986	0.2092	0.16395	0.17888	0.18798	0.20479	0.17039	0.17586	0.20628	0.13941	0.17163	0.16777	0.19057	0.14728	0.14728	0.15729	0.22528	0.16688
787.66	0.1619	0.16066	0.15421	0.16561	0.17834	0.16402	0.20486	0.21063	0.14756	0.19644	0.15053	0.17505	0.17043	0.16239	0.17335	0.20065	0.2121	0.21232	0.20329	0.21359	0.171	0.18498	0.19474	0.2052	0.16834	0.18507	0.20088	0.14624	0.17692	0.16319	0.19189	0.15285	0.15285	0.15457	0.23102	0.16425
788.63	0.16915	0.16906	0.1537	0.17567	0.17789	0.16833	0.20901	0.21079	0.14589	0.19139	0.15387	0.17747	0.17451	0.16755	0.17664	0.20962	0.22553	0.21083	0.20641	0.21539	0.17439	0.18742	0.20301	0.20789	0.16702	0.19163	0.19983	0.15412	0.17582	0.16693	0.19504	0.14976	0.14976	0.15088	0.23561	0.17188
789.6	0.17702	0.16929	0.16696	0.17925	0.1849	0.17246	0.21406	0.21129	0.149	0.19888	0.15634	0.17693	0.18929	0.16735	0.1843	0.21449	0.23169	0.21439	0.20754	0.2148	0.16933	0.19689	0.20598	0.21351	0.17305	0.18978	0.20764	0.16174	0.19347	0.16856	0.19477	0.15344	0.15344	0.15803	0.24121	0.17236
790.57	0.17861	0.17474	0.17732	0.1905	0.19182	0.17806	0.22639	0.21637	0.15739	0.20506	0.16477	0.18807	0.19656	0.17603	0.19656	0.21991	0.23252	0.21945	0.22015	0.21616	0.17957	0.20858	0.22059	0.2226	0.17309	0.19456	0.21745	0.17331	0.20176	0.17834	0.21436	0.16358	0.16358	0.16843	0.24908	0.18528
791.54	0.19092	0.1871	0.18819	0.19963	0.19769	0.19355	0.23212	0.2225	0.1618	0.21264	0.17321	0.19915	0.21041	0.18344	0.20368	0.22359	0.24161	0.23466	0.23334	0.21743	0.18724	0.2268	0.23715	0.24732	0.18835	0.2076	0.22824	0.17763	0.21232	0.19451	0.23101	0.16674	0.16674	0.18052	0.25858	0.19861
792.53	0.20473	0.19429	0.19821	0.21203	0.20496	0.2084	0.24631	0.22938	0.1739	0.21772	0.17925	0.21252	0.2213	0.1924	0.21665	0.22942	0.25062	0.24812	0.24404	0.23315	0.19389	0.23753	0.25197	0.25359	0.19956	0.21389	0.24232	0.18226	0.22414	0.20388	0.24692	0.17925	0.17925	0.18836	0.2634	0.21109
793.5	0.2097	0.20618	0.21487	0.22528	0.22119	0.21746	0.26321	0.24944	0.18929	0.229	0.19495	0.229	0.23369	0.21028	0.23426	0.24284	0.2583	0.26548	0.2644	0.25797	0.20832	0.25112	0.26563	0.26731	0.21189	0.23072	0.26119	0.18944	0.2444	0.21969	0.26502	0.20153	0.20153	0.20564	0.28195	0.22409
794.47	0.22854	0.22004	0.22249	0.23495	0.22759	0.22503	0.28183	0.26546	0.19998	0.2421	0.20396	0.24345	0.25206	0.23188	0.24867	0.25807	0.26943	0.27505	0.2892	0.26592	0.22776	0.2666	0.27988	0.27591	0.23122	0.24705	0.27017	0.19593	0.25205	0.23308	0.29234	0.21707	0.21707	0.22659	0.29502	0.24729
795.43	0.2457	0.24175	0.23494	0.24618	0.24716	0.23641	0.2987	0.27629	0.20832	0.25459	0.21998	0.25175	0.26844	0.25062	0.2613	0.27235	0.29203	0.2904	0.30808	0.2811	0.24255	0.27336	0.2962	0.29138	0.24883	0.27275	0.28623	0.20728	0.27494	0.24614	0.30547	0.22742	0.22742	0.23579	0.31593	0.26814
796.4	0.26175	0.25344	0.24749	0.26655	0.26755	0.25236	0.32347	0.29073	0.22914	0.26789	0.23738	0.26124	0.28539	0.26809	0.28113	0.29501	0.31102	0.30479	0.32559	0.30461	0.26152	0.27995	0.30713	0.29803	0.27006	0.28808	0.30288	0.2259	0.29913	0.26769	0.3202	0.25183	0.25183	0.25166	0.33557	0.291
797.39	0.28242	0.27518	0.26198	0.28418	0.29099	0.26967	0.33871	0.31269	0.24585	0.29675	0.25882	0.27867	0.31411	0.29338	0.29469	0.32361	0.33766	0.3251	0.351	0.32895	0.29106	0.30128	0.31881	0.31719	0.29478	0.3076	0.32432	0.2514	0.32418	0.2942	0.34491	0.27488	0.27488	0.28007	0.36967	0.31416
798.36	0.30759	0.2993	0.27704	0.29949	0.31302	0.29274	0.35471	0.33213	0.26811	0.32224	0.27584	0.29636	0.33726	0.31048	0.31569	0.34578	0.35783	0.3419	0.36624	0.34014	0.31549	0.31961	0.34114	0.34112	0.31855	0.32355	0.34305	0.28051	0.35063	0.31362	0.3665	0.29348	0.29348	0.30332	0.39761	0.33956
799.33	0.3187	0.31937	0.29442	0.32308	0.334	0.31093	0.36761	0.35155	0.28708	0.33721	0.30091	0.31263	0.34813	0.32539	0.33142	0.3631	0.38345	0.36624	0.37588	0.36353	0.338	0.33474	0.36633	0.36321	0.32765	0.34831	0.36653	0.30327	0.37233	0.33917	0.3831	0.31315	0.31315	0.31494	0.43143	0.35918
800.29	0.3384	0.34058	0.31635	0.34629	0.35314	0.33666	0.39009	0.38317	0.31341	0.36649	0.32599	0.33932	0.37527	0.3506	0.36541	0.39003	0.40431	0.38988	0.39917	0.39025	0.36437	0.36748	0.38835	0.38985	0.35726	0.36379	0.39209	0.32891	0.39833	0.36724	0.40534	0.33931	0.33931	0.34742	0.45975	0.38763
801.26	0.35837	0.36452	0.34211	0.36401	0.37311	0.35694	0.40612	0.40806	0.33387	0.39702	0.34825	0.37184	0.39561	0.37359	0.38778	0.41132	0.42417	0.40956	0.42741	0.41207	0.38277	0.39398	0.41783	0.41775	0.3744	0.38847	0.42132	0.354	0.41703	0.38509	0.4372	0.35848	0.35848	0.37297	0.48678	0.41806
802.23	0.37776	0.38101	0.36862	0.38186	0.39728	0.37518	0.43203	0.42551	0.35602	0.41621	0.37357	0.39499	0.41191	0.3935	0.41329	0.43431	0.45323	0.43273	0.44901	0.43071	0.4004	0.41837	0.44616	0.4491	0.39945	0.4139	0.43582	0.379	0.44236	0.41552	0.46309	0.38044	0.38044	0.39613	0.50847	0.44784
803.22	0.39459	0.3907	0.39152	0.39996	0.41341	0.38524	0.44435	0.44391	0.37319	0.43745	0.39919	0.41332	0.42306	0.40948	0.42835	0.44941	0.47654	0.45567	0.46431	0.44713	0.41599	0.44705	0.46909	0.47002	0.41463	0.43177	0.45494	0.39353	0.46195	0.43457	0.47765	0.39885	0.39885	0.41418	0.53022	0.46502
804.18	0.41255	0.4093	0.41186	0.41626	0.43224	0.40871	0.46376	0.4656	0.39661	0.46111	0.42023	0.43338	0.43972	0.42338	0.45026	0.47466	0.49391	0.47644	0.48871	0.46506	0.43339	0.46888	0.49236	0.49197	0.43919	0.44511	0.47856	0.41694	0.47544	0.45508	0.49945	0.41972	0.41972	0.43907	0.56123	0.48659
805.15	0.42254	0.41493	0.42216	0.43072	0.44055	0.41792	0.47512	0.46993	0.41208	0.46731	0.43155	0.44738	0.44636	0.43337	0.46068	0.49151	0.50668	0.4873	0.49551	0.46942	0.43952	0.47697	0.5016	0.51031	0.4482	0.46905	0.49101	0.4304	0.48731	0.46496	0.52334	0.42972	0.42972	0.44827	0.57525	0.50063
806.12	0.43567	0.42644	0.43667	0.44347	0.46016	0.43089	0.49396	0.48369	0.42671	0.48193	0.43919	0.46213	0.46589	0.45308	0.47597	0.51497	0.53234	0.50485	0.50666	0.4848	0.45948	0.49911	0.50872	0.52618	0.46206	0.48624	0.50862	0.45095	0.51117	0.4843	0.53657	0.45085	0.45085	0.46767	0.58301	0.51291
807.08	0.44557	0.44165	0.44135	0.45376	0.46783	0.44252	0.50258	0.48709	0.43048	0.49213	0.44743	0.47007	0.48125	0.46652	0.48817	0.52522	0.53901	0.51721	0.51146	0.4881	0.4733	0.50479	0.51984	0.53321	0.47457	0.49645	0.52616	0.46111	0.51915	0.49368	0.53696	0.46241	0.46241	0.48117	0.59421	0.52318
808.07	0.44417	0.44503	0.442	0.45067	0.47516	0.45147	0.50661	0.49329	0.43481	0.50091	0.44435	0.4719	0.4903	0.47383	0.49732	0.5306	0.54119	0.52455	0.51628	0.49929	0.48319	0.50843	0.51821	0.538	0.48186	0.50349	0.53151	0.46669	0.5277	0.50067	0.54348	0.47103	0.47103	0.49153	0.59778	0.52989
809.04	0.44177	0.43669	0.43858	0.44618	0.47987	0.45133	0.50871	0.49282	0.43108	0.50317	0.44814	0.47371	0.49357	0.47204	0.49819	0.52507	0.54168	0.52714	0.51765	0.49937	0.48257	0.51139	0.51702	0.5374	0.48274	0.50231	0.52883	0.46339	0.54033	0.50455	0.54379	0.4723	0.4723	0.49748	0.59071	0.53694
810	0.4404	0.43828	0.43738	0.44791	0.4784	0.45827	0.50607	0.49744	0.43652	0.51079	0.45178	0.47309	0.49141	0.46601	0.49797	0.52495	0.5425	0.53403	0.51899	0.50534	0.48661	0.51958	0.52313	0.53298	0.48502	0.49074	0.53404	0.47132	0.53525	0.51764	0.53996	0.47844	0.47844	0.50652	0.59377	0.53548
810.97	0.42877	0.42669	0.42682	0.43763	0.46662	0.4469	0.4919	0.48558	0.42376	0.50052	0.4487	0.45678	0.4761	0.44283	0.48836	0.50805	0.52716	0.52043	0.50234	0.48731	0.47672	0.50794	0.51831	0.52566	0.4745	0.47466	0.52002	0.45848	0.52445	0.50739	0.5251	0.47108	0.47108	0.49703	0.59541	0.52377
811.93	0.41065	0.4079	0.41845	0.42373	0.45178	0.42675	0.47631	0.47819	0.41188	0.48888	0.42704	0.44527	0.45513	0.42747	0.47881	0.4905	0.51236	0.49892	0.48942	0.47404	0.45587	0.4968	0.50306	0.51434	0.45075	0.45811	0.50928	0.44863	0.51207	0.4858	0.51517	0.45451	0.45451	0.48667	0.58417	0.50642
812.9	0.39984	0.39207	0.4001	0.41245	0.43105	0.41079	0.4609	0.45204	0.38875	0.4702	0.41207	0.43593	0.44179	0.402	0.46045	0.47263	0.49635	0.4774	0.47375	0.45242	0.43434	0.47416	0.48363	0.50107	0.44007	0.4369	0.49667	0.43123	0.49202	0.46678	0.49446	0.4337	0.4337	0.4731	0.56747	0.48743
813.87	0.38697	0.38039	0.38774	0.40217	0.4112	0.39248	0.44406	0.43815	0.37275	0.45478	0.39174	0.42418	0.43419	0.38452	0.44313	0.45954	0.47894	0.45755	0.45913	0.43616	0.41639	0.45559	0.46584	0.493	0.42845	0.42651	0.48023	0.41696	0.47074	0.44777	0.48481	0.41517	0.41517	0.45517	0.54913	0.46639
814.85	0.36304	0.36397	0.36463	0.37833	0.39355	0.36676	0.42777	0.42278	0.3503	0.43078	0.3624	0.40688	0.41522	0.37058	0.41761	0.44157	0.46154	0.4359	0.43928	0.4155	0.39305	0.43454	0.43569	0.47061	0.40569	0.40938	0.4582	0.38868	0.45816	0.41736	0.46232	0.3915	0.3915	0.42915	0.52164	0.44211
815.82	0.34601	0.34604	0.34061	0.35439	0.37378	0.34948	0.40889	0.40906	0.33153	0.4062	0.34374	0.38786	0.39752	0.36021	0.39533	0.41935	0.44004	0.4266	0.4201	0.40327	0.3678	0.41054	0.40778	0.44767	0.39132	0.39462	0.43856	0.36018	0.4353	0.39601	0.44207	0.36576	0.36576	0.40683	0.49962	0.42157
816.78	0.32695	0.3316	0.3193	0.33352	0.35216	0.33642	0.3887	0.39182	0.31573	0.38137	0.33546	0.36839	0.38524	0.34048	0.37452	0.39907	0.41489	0.409	0.39986	0.38482	0.34593	0.39324	0.39135	0.42898	0.37506	0.38314	0.41784	0.3319	0.41211	0.37788	0.42446	0.341	0.341	0.38277	0.477	0.39814
817.75	0.31017	0.31398	0.30717	0.31885	0.33337	0.31279	0.37447	0.38233	0.30337	0.35472	0.31562	0.35007	0.36389	0.32431	0.35723	0.37706	0.39512	0.38809	0.37825	0.3693	0.32526	0.37165	0.36859	0.40392	0.34982	0.36574	0.39005	0.31126	0.38523	0.35645	0.41084	0.32523	0.32523	0.35407	0.44637	0.3762
818.71	0.294	0.29952	0.28861	0.29861	0.31282	0.29322	0.3583	0.35915	0.29213	0.33509	0.29525	0.3358	0.33613	0.31534	0.33552	0.35778	0.37285	0.36555	0.35426	0.34763	0.31263	0.35471	0.34818	0.37876	0.32385	0.34695	0.37319	0.29584	0.35853	0.33278	0.38299	0.31067	0.31067	0.33299	0.41743	0.35318
819.68	0.28563	0.28432	0.28235	0.28622	0.29223	0.27938	0.34071	0.33758	0.27624	0.31939	0.28911	0.31855	0.32349	0.29933	0.32049	0.33722	0.35432	0.34166	0.34139	0.33646	0.30165	0.33457	0.33978	0.36153	0.30764	0.32594	0.35419	0.28193	0.32863	0.31038	0.35993	0.29742	0.29742	0.31632	0.40116	0.33911
820.64	0.26869	0.26691	0.26821	0.27645	0.26614	0.2614	0.3185	0.30873	0.25877	0.30305	0.2683	0.30501	0.30459	0.27825	0.29765	0.32477	0.326	0.3139	0.31973	0.31258	0.27749	0.31179	0.32039	0.33814	0.28146	0.30374	0.32964	0.26711	0.30084	0.28783	0.33511	0.2696	0.2696	0.28436	0.36895	0.31644
821.63	0.25403	0.25044	0.26032	0.25812	0.25311	0.23981	0.30172	0.28609	0.24032	0.28337	0.25037	0.29591	0.28186	0.2607	0.27951	0.30479	0.31091	0.29642	0.297	0.29233	0.25994	0.28296	0.30145	0.32312	0.26529	0.28338	0.31282	0.2504	0.28269	0.26353	0.30823	0.24724	0.24724	0.2561	0.34899	0.3047
822.59	0.24417	0.2429	0.2507	0.24224	0.24583	0.2298	0.29622	0.27291	0.23092	0.27349	0.23757	0.27983	0.2764	0.25137	0.27053	0.2975	0.2961	0.28271	0.28994	0.28255	0.25059	0.27212	0.28757	0.30329	0.258	0.2742	0.31131	0.24487	0.27121	0.24782	0.29342	0.23225	0.23225	0.24223	0.33644	0.2813
823.56	0.23007	0.23301	0.23884	0.23394	0.23334	0.21847	0.28039	0.26134	0.21101	0.25688	0.22307	0.26937	0.26338	0.23224	0.26352	0.28737	0.28458	0.26997	0.2772	0.2712	0.2295	0.25164	0.27026	0.29024	0.24115	0.25829	0.30059	0.22859	0.26389	0.23091	0.27467	0.20935	0.20935	0.21693	0.31772	0.26483
824.52	0.2167	0.21368	0.22262	0.21406	0.21646	0.19886	0.26056	0.24803	0.19186	0.24079	0.20548	0.25289	0.24205	0.21425	0.24902	0.27061	0.26431	0.25245	0.25673	0.25629	0.2063	0.22832	0.25205	0.27116	0.224	0.24498	0.28142	0.20809	0.24852	0.21234	0.25618	0.18652	0.18652	0.19874	0.29666	0.23518
825.49	0.20436	0.20984	0.2176	0.20873	0.21855	0.19221	0.26243	0.24667	0.18798	0.22629	0.19803	0.24781	0.23346	0.21065	0.24738	0.25837	0.26269	0.24689	0.25171	0.25308	0.20287	0.21794	0.24774	0.2668	0.21744	0.24266	0.27566	0.20384	0.24362	0.20471	0.25228	0.1788	0.1788	0.18975	0.29343	0.21947
826.45	0.19912	0.19963	0.20654	0.2057	0.21442	0.19341	0.26126	0.2453	0.1845	0.22564	0.18571	0.23584	0.22728	0.20288	0.23747	0.25278	0.24828	0.23714	0.24843	0.25043	0.19862	0.21745	0.23788	0.25534	0.21136	0.23413	0.27004	0.19804	0.22712	0.19848	0.25287	0.17657	0.17657	0.18851	0.283	0.20595
827.41	0.18791	0.19052	0.19501	0.20183	0.20164	0.19299	0.24957	0.2321	0.17502	0.21826	0.18031	0.23056	0.20714	0.19867	0.22281	0.2412	0.23897	0.23541	0.23754	0.23712	0.18691	0.21487	0.22922	0.25265	0.19182	0.22106	0.25003	0.18612	0.21481	0.19591	0.24242	0.16476	0.16476	0.18324	0.27916	0.20481
828.4	0.18033	0.17839	0.18924	0.18733	0.19586	0.19435	0.24059	0.22628	0.1706	0.21481	0.17326	0.22007	0.2003	0.18778	0.20846	0.22578	0.22971	0.2304	0.22683	0.22794	0.18299	0.21395	0.22294	0.24493	0.18814	0.21157	0.23379	0.17387	0.19815	0.1913	0.23627	0.16354	0.16354	0.18379	0.27456	0.19798
829.36	0.1732	0.18292	0.18763	0.19212	0.20468	0.18912	0.24125	0.22377	0.17149	0.20881	0.1719	0.22294	0.19718	0.18825	0.20099	0.22414	0.22769	0.22723	0.22159	0.21889	0.17844	0.2182	0.21642	0.24609	0.18538	0.2109	0.23023	0.17952	0.19731	0.18919	0.23695	0.16083	0.16083	0.17443	0.27275	0.20543
830.33	0.17468	0.17797	0.18535	0.18447	0.20661	0.18238	0.23087	0.21507	0.16601	0.21185	0.16992	0.21838	0.19565	0.17952	0.19597	0.21879	0.22497	0.21983	0.21439	0.20846	0.17308	0.22615	0.20911	0.24401	0.18244	0.20223	0.22597	0.17046	0.19607	0.19046	0.23549	0.15765	0.15765	0.17687	0.269	0.20639
831.29	0.16978	0.17616	0.18256	0.18488	0.19747	0.17288	0.22042	0.20782	0.16235	0.20305	0.16291	0.21559	0.1911	0.17102	0.19085	0.21131	0.22427	0.21284	0.20488	0.20241	0.16922	0.21553	0.20794	0.23603	0.17138	0.18996	0.22072	0.16414	0.18958	0.18174	0.22057	0.15548	0.15548	0.16536	0.26451	0.19845
832.25	0.1637	0.17445	0.17733	0.1783	0.19821	0.16023	0.21332	0.19996	0.15957	0.19645	0.15652	0.20997	0.18633	0.16215	0.18433	0.20429	0.21933	0.20165	0.19214	0.19571	0.15978	0.20804	0.20747	0.2324	0.16862	0.1896	0.21771	0.15405	0.18609	0.17142	0.21108	0.14761	0.14761	0.15435	0.25496	0.19239
833.22	0.16559	0.17588	0.17477	0.18266	0.19403	0.15418	0.21947	0.1931	0.15699	0.18806	0.15542	0.20589	0.18732	0.16208	0.19027	0.20582	0.21677	0.20022	0.19486	0.19296	0.15194	0.19898	0.20603	0.226	0.16888	0.18691	0.21874	0.1565	0.18733	0.1715	0.2118	0.14004	0.14004	0.15084	0.2557	0.18383
834.18	0.16654	0.17771	0.17116	0.18158	0.1896	0.15986	0.21843	0.18826	0.15201	0.19256	0.14986	0.20414	0.19293	0.15774	0.19482	0.20833	0.21835	0.19671	0.19396	0.19227	0.15762	0.2053	0.20417	0.2232	0.17143	0.19038	0.22416	0.14912	0.18391	0.16576	0.2085	0.13481	0.13481	0.16014	0.26004	0.1755
835.14	0.16817	0.18139	0.16822	0.18707	0.17548	0.16	0.2195	0.19052	0.14453	0.18248	0.14334	0.1984	0.19527	0.16237	0.19334	0.20891	0.21083	0.19355	0.18742	0.18792	0.15271	0.19292	0.19684	0.21543	0.17561	0.19404	0.22416	0.14741	0.17731	0.14619	0.19699	0.13228	0.13228	0.14991	0.25471	0.1643
836.11	0.17069	0.17994	0.16551	0.18557	0.17481	0.15905	0.22622	0.18924	0.14106	0.17667	0.14604	0.19438	0.19491	0.16262	0.18942	0.21405	0.20601	0.19684	0.19218	0.18327	0.14879	0.19506	0.19129	0.21079	0.18097	0.19976	0.21821	0.15246	0.18216	0.14182	0.19835	0.121	0.121	0.1515	0.25183	0.15909
837.09	0.17367	0.17822	0.16889	0.18627	0.17595	0.16278	0.22612	0.19299	0.13859	0.17612	0.14725	0.1997	0.20208	0.16488	0.19351	0.21664	0.2118	0.19769	0.19983	0.1838	0.15833	0.19262	0.19331	0.21102	0.18971	0.19674	0.22178	0.15544	0.18549	0.14287	0.19905	0.1253	0.1253	0.15413	0.25107	0.16421
838.05	0.17515	0.18017	0.17321	0.19395	0.1806	0.16233	0.2264	0.20159	0.14011	0.17988	0.15171	0.20289	0.2033	0.16876	0.19646	0.22008	0.21474	0.19975	0.20146	0.19058	0.15904	0.19463	0.18981	0.21335	0.1891	0.20137	0.2244	0.15871	0.18935	0.13701	0.19876	0.12531	0.12531	0.15055	0.25289	0.16474
839.01	0.1782	0.17583	0.17262	0.19154	0.18002	0.16287	0.22971	0.20499	0.1402	0.17947	0.15168	0.20133	0.20296	0.17018	0.20232	0.21952	0.20892	0.21411	0.20403	0.19361	0.15128	0.18835	0.19301	0.21676	0.18741	0.19804	0.21686	0.15736	0.19032	0.13812	0.19877	0.12596	0.12596	0.14946	0.24995	0.16672
839.98	0.17673	0.1705	0.17458	0.19042	0.18588	0.16642	0.22535	0.20515	0.14013	0.18596	0.15581	0.20086	0.19934	0.16442	0.2094	0.22062	0.21073	0.2168	0.20627	0.20126	0.15022	0.18975	0.19884	0.21755	0.18549	0.19256	0.2216	0.15994	0.1877	0.14824	0.19759	0.1255	0.1255	0.15198	0.25448	0.16929
840.94	0.17815	0.16723	0.17947	0.19141	0.19333	0.17269	0.22202	0.21174	0.14066	0.1926	0.16009	0.207	0.20243	0.1644	0.21344	0.2129	0.21719	0.21657	0.20147	0.20799	0.1455	0.18788	0.19658	0.22321	0.18793	0.1889	0.22002	0.15492	0.19162	0.15189	0.19606	0.12827	0.12827	0.14977	0.25572	0.1776
841.9	0.1787	0.16968	0.17905	0.19748	0.19711	0.17605	0.22539	0.21502	0.14529	0.19783	0.15834	0.20397	0.20143	0.16616	0.21128	0.21484	0.21574	0.21449	0.20174	0.21415	0.14512	0.1886	0.18958	0.22031	0.18359	0.18953	0.21469	0.15556	0.18978	0.15195	0.19288	0.12467	0.12467	0.15175	0.26173	0.16827
842.86	0.17653	0.16612	0.17333	0.19755	0.19457	0.17534	0.22227	0.21083	0.13662	0.19388	0.15152	0.19937	0.19927	0.16658	0.20381	0.21538	0.21039	0.21098	0.19323	0.21385	0.14092	0.18256	0.18709	0.21685	0.17957	0.18721	0.21111	0.15348	0.18537	0.15045	0.1884	0.11862	0.11862	0.14938	0.257	0.16837
843.82	0.17509	0.16381	0.16946	0.19802	0.19953	0.17441	0.22222	0.21326	0.13267	0.19117	0.15118	0.19975	0.1959	0.16462	0.19828	0.2106	0.20866	0.1985	0.18927	0.21576	0.13866	0.17634	0.18665	0.21454	0.18032	0.18258	0.20783	0.14953	0.18198	0.14821	0.18993	0.11571	0.11571	0.13847	0.25627	0.16888
844.79	0.1765	0.17165	0.16847	0.20001	0.20098	0.1824	0.23649	0.22729	0.1414	0.19409	0.15251	0.20895	0.19992	0.17959	0.1962	0.21381	0.21456	0.20103	0.20024	0.21998	0.14522	0.18114	0.19474	0.22003	0.17735	0.19366	0.20448	0.15156	0.18536	0.15214	0.19664	0.11701	0.11701	0.14369	0.2636	0.18216
845.75	0.1738	0.17102	0.157	0.20215	0.18981	0.17705	0.23948	0.22563	0.14012	0.1872	0.14806	0.20902	0.19554	0.18137	0.19102	0.22052	0.20976	0.19552	0.20053	0.21633	0.14546	0.17789	0.19645	0.21913	0.16843	0.19189	0.19788	0.15018	0.17378	0.14574	0.1959	0.11918	0.11918	0.14046	0.26626	0.17794
846.71	0.17393	0.17124	0.15229	0.20284	0.18605	0.18237	0.24591	0.22671	0.13985	0.18461	0.1454	0.20195	0.19763	0.1812	0.19106	0.21968	0.2036	0.20337	0.2047	0.2097	0.1421	0.17444	0.19934	0.21385	0.16989	0.19749	0.19865	0.14631	0.17242	0.15041	0.2033	0.11781	0.11781	0.13218	0.26178	0.17131
847.69	0.17674	0.17766	0.15782	0.20443	0.19525	0.1903	0.25023	0.22575	0.14743	0.18818	0.15418	0.20902	0.20029	0.18853	0.19658	0.22795	0.21524	0.20402	0.21154	0.20974	0.14738	0.19152	0.20779	0.22989	0.17282	0.20473	0.20727	0.14818	0.18015	0.15101	0.20802	0.12296	0.12296	0.13655	0.26693	0.18524
848.65	0.16982	0.17498	0.16122	0.2002	0.18722	0.19069	0.25227	0.21646	0.14013	0.18579	0.14714	0.20263	0.19486	0.18307	0.19302	0.22426	0.21397	0.20748	0.20461	0.20131	0.13905	0.189	0.19948	0.2224	0.16724	0.20015	0.21139	0.1429	0.17577	0.15267	0.2034	0.11506	0.11506	0.13425	0.26255	0.17851
849.61	0.16658	0.16479	0.15758	0.19695	0.19096	0.18467	0.2476	0.20208	0.1361	0.18787	0.14354	0.19953	0.18837	0.16854	0.188	0.22174	0.21072	0.21383	0.20002	0.19653	0.13574	0.18709	0.19357	0.22106	0.16245	0.1899	0.20697	0.13614	0.16997	0.14953	0.20648	0.11749	0.11749	0.12993	0.25765	0.17202
850.57	0.16755	0.16979	0.16263	0.19683	0.2022	0.19152	0.24907	0.1972	0.13706	0.19623	0.14384	0.19602	0.18809	0.16901	0.19177	0.21864	0.21631	0.22369	0.2064	0.19625	0.1393	0.19997	0.19464	0.22028	0.16635	0.19554	0.21442	0.13364	0.18249	0.15464	0.21224	0.11597	0.11597	0.13211	0.25498	0.17508
851.54	0.165	0.16739	0.16524	0.18726	0.20325	0.18616	0.23977	0.19631	0.13047	0.19802	0.15257	0.20778	0.18394	0.16849	0.19575	0.21546	0.22247	0.21733	0.19643	0.19522	0.13131	0.20541	0.20088	0.23069	0.16118	0.18913	0.21511	0.13191	0.18013	0.1462	0.20161	0.10593	0.10593	0.13714	0.26316	0.19292
852.5	0.16452	0.16882	0.16559	0.1856	0.20142	0.1839	0.24218	0.20122	0.1278	0.19896	0.15193	0.20653	0.18336	0.16134	0.1949	0.21516	0.21895	0.22127	0.20231	0.19917	0.13059	0.19605	0.19959	0.21863	0.15955	0.18439	0.21094	0.13044	0.17495	0.15231	0.19849	0.10126	0.10126	0.13408	0.2667	0.19103
853.46	0.1704	0.1748	0.17354	0.1918	0.21434	0.18777	0.24225	0.21388	0.14031	0.20189	0.16754	0.21305	0.18942	0.17049	0.20364	0.22282	0.22624	0.22359	0.21147	0.2062	0.14364	0.20535	0.21737	0.22874	0.15969	0.19476	0.21936	0.13982	0.18361	0.15637	0.20307	0.11019	0.11019	0.13953	0.27633	0.19522
854.42	0.16824	0.17722	0.1778	0.18299	0.20811	0.18814	0.24166	0.20469	0.13611	0.19788	0.16701	0.20914	0.18479	0.16897	0.20618	0.21334	0.22348	0.21784	0.20267	0.19794	0.14018	0.20574	0.21843	0.22587	0.15875	0.19204	0.21519	0.13466	0.18073	0.14825	0.19277	0.10221	0.10221	0.14076	0.27929	0.19593
855.38	0.16966	0.17583	0.18203	0.18008	0.20497	0.18862	0.23812	0.20505	0.13296	0.19488	0.16923	0.21047	0.18869	0.16687	0.20654	0.20961	0.21739	0.21801	0.1959	0.19761	0.13638	0.19354	0.22116	0.22547	0.15989	0.18643	0.21569	0.13238	0.17	0.15098	0.18483	0.094035	0.094035	0.14101	0.2824	0.19034
856.34	0.17551	0.17641	0.18483	0.18825	0.20699	0.19014	0.23516	0.20645	0.12988	0.19626	0.17001	0.20495	0.19495	0.167	0.20438	0.21783	0.22142	0.21884	0.19634	0.20066	0.13647	0.18959	0.22436	0.22299	0.16632	0.18462	0.22132	0.13725	0.17635	0.15286	0.18639	0.09245	0.09245	0.13915	0.28494	0.18186
857.3	0.17418	0.16996	0.1828	0.18654	0.20765	0.19195	0.23394	0.19864	0.12764	0.19808	0.16487	0.20268	0.19248	0.16011	0.19929	0.21031	0.21884	0.21469	0.19385	0.19262	0.13467	0.18767	0.22864	0.22459	0.1696	0.17888	0.21561	0.13391	0.16981	0.15287	0.19035	0.095181	0.095181	0.14395	0.28807	0.18227
858.26	0.17843	0.16878	0.17706	0.18684	0.20521	0.18539	0.22625	0.18764	0.12321	0.19599	0.15758	0.20251	0.19184	0.15154	0.1893	0.20524	0.21867	0.20636	0.18615	0.19141	0.12768	0.18059	0.21703	0.22058	0.1767	0.17429	0.21477	0.12989	0.1655	0.14067	0.17815	0.095336	0.095336	0.1422	0.28454	0.18738
859.22	0.17859	0.17044	0.17155	0.19203	0.21178	0.1842	0.21734	0.19167	0.118	0.19237	0.15805	0.20443	0.19036	0.151	0.18142	0.20937	0.22212	0.20586	0.18554	0.19378	0.13202	0.175	0.21592	0.21787	0.178	0.17044	0.21544	0.1315	0.17305	0.14732	0.1765	0.096275	0.096275	0.13593	0.28118	0.18054
860.18	0.18202	0.17128	0.16834	0.19607	0.22	0.1836	0.21636	0.19121	0.12195	0.19576	0.15435	0.20317	0.1831	0.1552	0.18348	0.21282	0.2297	0.20207	0.18643	0.19252	0.1364	0.17924	0.21376	0.21553	0.18076	0.17987	0.21598	0.13687	0.17909	0.15056	0.17491	0.10766	0.10766	0.14012	0.28523	0.1861
861.13	0.18394	0.17342	0.16929	0.19442	0.22668	0.18178	0.22249	0.18361	0.12949	0.19409	0.15217	0.2123	0.17641	0.14988	0.18807	0.20909	0.22988	0.21349	0.18872	0.19185	0.14364	0.18522	0.20873	0.21599	0.1757	0.18584	0.21583	0.14064	0.17894	0.15374	0.17285	0.12115	0.12115	0.14362	0.28515	0.19328
862.09	0.18821	0.17469	0.16693	0.18683	0.22406	0.18107	0.22483	0.18439	0.13214	0.18792	0.15497	0.21585	0.17666	0.15452	0.18839	0.20794	0.23526	0.21785	0.18128	0.19577	0.14432	0.18411	0.20588	0.21638	0.17703	0.1903	0.215	0.14051	0.19088	0.14682	0.17317	0.11559	0.11559	0.13762	0.28327	0.18649
863.08	0.18904	0.17941	0.161	0.18513	0.22566	0.19035	0.23643	0.18866	0.13312	0.18943	0.16154	0.22146	0.17657	0.16322	0.18792	0.21238	0.24352	0.22157	0.19276	0.19467	0.15006	0.18633	0.21602	0.21968	0.17394	0.19197	0.20276	0.14594	0.20142	0.15658	0.18654	0.11369	0.11369	0.14268	0.29061	0.18746
864.03	0.20169	0.18909	0.17755	0.19583	0.23218	0.20537	0.2469	0.20143	0.1467	0.19731	0.17567	0.22751	0.18911	0.17589	0.20261	0.22266	0.25691	0.22965	0.20492	0.20424	0.15474	0.1948	0.22644	0.22932	0.18705	0.20489	0.22358	0.16191	0.20962	0.16369	0.19679	0.12209	0.12209	0.15303	0.30429	0.19779
864.99	0.20528	0.19731	0.18677	0.19628	0.22935	0.20991	0.25708	0.2022	0.14484	0.19911	0.18107	0.2387	0.1915	0.17858	0.20971	0.23082	0.26092	0.23837	0.21165	0.20903	0.16208	0.20122	0.22503	0.23923	0.18778	0.20224	0.23209	0.16918	0.20952	0.16356	0.2075	0.12425	0.12425	0.1565	0.30599	0.20685
865.95	0.20836	0.20012	0.1922	0.19986	0.23378	0.22114	0.26837	0.21136	0.14802	0.20732	0.19109	0.23983	0.1969	0.18165	0.20835	0.23184	0.27183	0.2428	0.21981	0.21405	0.16854	0.21318	0.23537	0.2429	0.19454	0.19796	0.23394	0.16987	0.21428	0.17162	0.22049	0.13206	0.13206	0.16528	0.31246	0.21224
866.91	0.21167	0.20879	0.20068	0.2081	0.2417	0.22567	0.2732	0.2133	0.1547	0.21595	0.19501	0.24584	0.19566	0.18505	0.21242	0.24202	0.27836	0.2447	0.22942	0.21601	0.1762	0.2268	0.24054	0.24135	0.19689	0.2008	0.24392	0.17824	0.2124	0.1773	0.22664	0.14468	0.14468	0.1729	0.31634	0.21605
867.87	0.21683	0.21942	0.21231	0.2185	0.24719	0.2316	0.28013	0.22155	0.16733	0.22091	0.20272	0.25483	0.20088	0.1963	0.2215	0.25243	0.28553	0.25503	0.23503	0.22536	0.18786	0.24243	0.23801	0.25384	0.20358	0.21405	0.26366	0.18241	0.21904	0.1876	0.23421	0.16066	0.16066	0.18184	0.32027	0.22518
868.83	0.21254	0.22254	0.20932	0.21817	0.24675	0.22812	0.28761	0.215	0.16961	0.22787	0.20305	0.26395	0.19689	0.19513	0.22467	0.25326	0.28314	0.25612	0.24311	0.22346	0.19028	0.25048	0.24149	0.26117	0.20269	0.21824	0.26276	0.17985	0.22215	0.18896	0.23589	0.16468	0.16468	0.18645	0.32384	0.22827
869.79	0.21773	0.2253	0.21019	0.22888	0.25516	0.24291	0.29514	0.22788	0.18332	0.23526	0.2124	0.27341	0.20972	0.19514	0.22649	0.25848	0.28776	0.26155	0.2525	0.23263	0.19726	0.25921	0.24993	0.27527	0.20798	0.22343	0.26605	0.19048	0.23461	0.19878	0.2455	0.17019	0.17019	0.19941	0.33585	0.24149
870.74	0.23491	0.24312	0.21834	0.24009	0.26613	0.25667	0.30717	0.24741	0.19785	0.24763	0.22021	0.28603	0.22373	0.21977	0.23623	0.27628	0.29445	0.2681	0.26877	0.25249	0.20834	0.26466	0.25845	0.29525	0.22053	0.24536	0.28557	0.20648	0.24691	0.20775	0.26197	0.1825	0.1825	0.20702	0.35443	0.25536
871.7	0.24706	0.25461	0.22654	0.24994	0.27506	0.27083	0.32164	0.26523	0.20407	0.26111	0.23294	0.2924	0.24027	0.23364	0.24738	0.28315	0.30171	0.28083	0.28022	0.26468	0.21661	0.26593	0.27131	0.3084	0.23259	0.25593	0.29317	0.219	0.26262	0.22093	0.27083	0.18909	0.18909	0.21577	0.3698	0.26879
872.66	0.257	0.26057	0.23975	0.25795	0.2871	0.28024	0.32658	0.26989	0.20969	0.27613	0.24433	0.30273	0.25353	0.23515	0.26426	0.2883	0.30881	0.29778	0.29201	0.26977	0.22658	0.27019	0.29314	0.31441	0.24202	0.26068	0.29739	0.23538	0.27219	0.22781	0.28082	0.19836	0.19836	0.22689	0.38796	0.28422
873.62	0.2774	0.27558	0.25926	0.27507	0.30984	0.29579	0.34012	0.29029	0.23248	0.29276	0.2578	0.31769	0.27795	0.25238	0.28076	0.30963	0.33468	0.31832	0.31517	0.28878	0.24764	0.28563	0.31164	0.33035	0.26034	0.27846	0.31338	0.25678	0.29385	0.24309	0.30569	0.22336	0.22336	0.25139	0.40817	0.30607
874.58	0.28715	0.28858	0.27421	0.2808	0.32236	0.29945	0.34407	0.3016	0.233	0.2995	0.26905	0.32183	0.28752	0.2704	0.29014	0.32071	0.35121	0.32941	0.32218	0.29509	0.2533	0.29176	0.32574	0.33354	0.27562	0.29479	0.32274	0.26533	0.31173	0.25259	0.31528	0.2412	0.2412	0.25484	0.42141	0.31508
875.53	0.29524	0.29598	0.2861	0.29136	0.33418	0.30818	0.3572	0.30562	0.24524	0.30834	0.27995	0.33116	0.30343	0.27406	0.30185	0.32968	0.36387	0.33851	0.33209	0.2984	0.26912	0.30713	0.34049	0.34207	0.29495	0.30477	0.33075	0.27434	0.3251	0.26378	0.32899	0.25619	0.25619	0.27037	0.43107	0.3265
876.49	0.30813	0.30477	0.30078	0.30746	0.34542	0.31447	0.35723	0.31269	0.25512	0.31842	0.29242	0.34337	0.32102	0.27683	0.31252	0.34332	0.37357	0.34769	0.34397	0.30761	0.28171	0.32234	0.352	0.35731	0.31264	0.32012	0.34905	0.28455	0.33649	0.27485	0.34171	0.27342	0.27342	0.28324	0.44125	0.3415
877.45	0.3168	0.31333	0.30896	0.31483	0.34762	0.31949	0.36437	0.32684	0.2661	0.32925	0.29883	0.34905	0.32896	0.29041	0.32025	0.35382	0.38503	0.35021	0.34955	0.32152	0.28837	0.33682	0.35983	0.37048	0.32069	0.3329	0.36105	0.29343	0.34886	0.28614	0.34889	0.28224	0.28224	0.29131	0.45496	0.35113
878.41	0.31852	0.31448	0.30587	0.31629	0.34691	0.32364	0.36668	0.33102	0.26821	0.32945	0.30279	0.3507	0.3265	0.29215	0.32619	0.36155	0.38795	0.3523	0.34082	0.33024	0.29404	0.34044	0.35567	0.37857	0.32077	0.33309	0.36538	0.30046	0.35493	0.29149	0.34957	0.28559	0.28559	0.29405	0.4582	0.35737
879.36	0.32077	0.32039	0.31501	0.32221	0.35421	0.32888	0.37898	0.33882	0.28406	0.3433	0.30669	0.35616	0.33073	0.29661	0.33899	0.37092	0.39941	0.36765	0.35358	0.34236	0.30636	0.35865	0.3709	0.38505	0.32391	0.33985	0.37806	0.30925	0.35848	0.30313	0.35653	0.29047	0.29047	0.30357	0.46439	0.35466
880.32	0.32071	0.32145	0.32646	0.33038	0.36079	0.32919	0.37257	0.34422	0.28359	0.34426	0.30741	0.36167	0.33081	0.30633	0.35382	0.37994	0.40878	0.37854	0.35594	0.34753	0.30474	0.35692	0.378	0.39322	0.32061	0.34237	0.39127	0.3199	0.37372	0.30984	0.35466	0.28997	0.28997	0.30821	0.46865	0.36292
881.28	0.32775	0.3238	0.33241	0.32817	0.37265	0.33611	0.38666	0.35278	0.29537	0.34631	0.31164	0.36816	0.33064	0.31474	0.36322	0.37769	0.41935	0.38895	0.36729	0.3499	0.31654	0.35963	0.3941	0.40258	0.32155	0.34307	0.3948	0.32275	0.38331	0.3202	0.36541	0.29931	0.29931	0.31522	0.48279	0.37011
882.23	0.33644	0.32527	0.33214	0.33238	0.37548	0.33948	0.39709	0.35345	0.30153	0.34608	0.30896	0.37002	0.33832	0.31212	0.36792	0.38533	0.41999	0.39232	0.37333	0.3529	0.32209	0.36146	0.39799	0.40058	0.33122	0.34584	0.39528	0.32722	0.38036	0.32473	0.3737	0.30314	0.30314	0.32074	0.48498	0.36554
883.19	0.34696	0.33595	0.34497	0.34172	0.38169	0.34476	0.40554	0.35992	0.30532	0.34951	0.31409	0.37326	0.34851	0.32445	0.37355	0.3884	0.4198	0.40354	0.38636	0.35507	0.33269	0.37141	0.41791	0.40643	0.34211	0.36987	0.39725	0.33657	0.38612	0.33465	0.38156	0.30472	0.30472	0.32718	0.49093	0.37477
884.15	0.35504	0.33947	0.34438	0.34536	0.38371	0.34555	0.39926	0.36233	0.30843	0.3453	0.31515	0.37869	0.3587	0.32781	0.37656	0.39356	0.41547	0.39618	0.38722	0.36122	0.32789	0.36881	0.42019	0.41423	0.34549	0.37288	0.39529	0.33433	0.3875	0.33261	0.38171	0.30632	0.30632	0.33144	0.49395	0.38426
885.1	0.35791	0.34722	0.33835	0.34571	0.37739	0.35147	0.4025	0.36323	0.31084	0.34678	0.32223	0.38114	0.35801	0.32709	0.37349	0.39578	0.40894	0.39704	0.38867	0.36442	0.32812	0.37246	0.42387	0.41551	0.34668	0.37847	0.39517	0.33388	0.3803	0.33164	0.39057	0.30053	0.30053	0.33269	0.49916	0.37776
886.06	0.35159	0.35433	0.33679	0.35009	0.36883	0.35177	0.40068	0.36181	0.3129	0.35102	0.32204	0.38092	0.36005	0.33053	0.37983	0.40233	0.41124	0.3995	0.38456	0.37014	0.32379	0.38541	0.41999	0.41534	0.34628	0.3889	0.40013	0.33562	0.37416	0.33517	0.38951	0.30394	0.30394	0.33411	0.49991	0.37798
887.01	0.34928	0.35673	0.3363	0.3494	0.36906	0.35209	0.39413	0.36025	0.31575	0.35053	0.32177	0.38357	0.35842	0.332	0.37661	0.39787	0.41332	0.4011	0.38149	0.37105	0.33146	0.38625	0.42147	0.41983	0.33929	0.38839	0.40696	0.32918	0.37633	0.33757	0.38905	0.31297	0.31297	0.32972	0.49837	0.38111
887.97	0.34555	0.35441	0.33476	0.34049	0.3675	0.34741	0.39235	0.35999	0.31283	0.35011	0.3178	0.3808	0.35746	0.3281	0.37458	0.39132	0.41494	0.39802	0.37625	0.37105	0.32509	0.38356	0.40951	0.4181	0.33496	0.36794	0.41154	0.31962	0.37387	0.33314	0.38491	0.31503	0.31503	0.3218	0.49484	0.36833
888.93	0.34686	0.35945	0.3392	0.34258	0.36871	0.34825	0.39832	0.36422	0.31856	0.35741	0.32508	0.38174	0.3554	0.33029	0.377	0.38892	0.41941	0.40105	0.3756	0.36944	0.33182	0.38896	0.41126	0.42478	0.33299	0.36946	0.41396	0.32691	0.37888	0.33413	0.39279	0.32326	0.32326	0.32459	0.50628	0.36604
889.88	0.34126	0.34579	0.33564	0.33232	0.36063	0.33926	0.39028	0.36141	0.31816	0.35584	0.32018	0.37315	0.35264	0.31802	0.37406	0.3815	0.41894	0.39551	0.37686	0.36433	0.33299	0.38441	0.40298	0.41571	0.33361	0.3616	0.4016	0.31653	0.37216	0.32575	0.38298	0.32721	0.32721	0.32179	0.49837	0.36056
890.84	0.34576	0.34076	0.33293	0.33006	0.36124	0.33323	0.38419	0.36	0.31462	0.35208	0.31868	0.37292	0.35636	0.31643	0.37142	0.37962	0.41423	0.38884	0.37523	0.3583	0.32908	0.37315	0.39464	0.41472	0.33883	0.3554	0.39622	0.31835	0.37831	0.31665	0.37917	0.31962	0.31962	0.32057	0.49302	0.35829
891.79	0.34143	0.33051	0.33454	0.33071	0.35702	0.32691	0.37722	0.36102	0.30307	0.34888	0.31781	0.36854	0.35127	0.31309	0.36939	0.37508	0.40963	0.38862	0.37226	0.35846	0.3192	0.36839	0.38378	0.4145	0.34328	0.34761	0.3915	0.3238	0.37626	0.30569	0.37519	0.30915	0.30915	0.32303	0.48665	0.35755
892.75	0.33982	0.31776	0.32551	0.33083	0.34844	0.32277	0.37563	0.36316	0.2971	0.34796	0.31682	0.36846	0.34919	0.29971	0.36321	0.37095	0.40102	0.38064	0.37285	0.36277	0.3105	0.3603	0.3833	0.40289	0.34293	0.3423	0.37849	0.32196	0.36809	0.303	0.3795	0.30146	0.30146	0.32208	0.48563	0.35977
893.7	0.33052	0.29615	0.30785	0.32003	0.33998	0.30955	0.36726	0.3502	0.28603	0.33365	0.30181	0.35771	0.33781	0.28146	0.34854	0.35789	0.39254	0.36832	0.36766	0.35757	0.30253	0.34734	0.36983	0.38474	0.33928	0.32686	0.36733	0.30471	0.36103	0.29741	0.37324	0.2912	0.2912	0.30471	0.47405	0.35649
894.66	0.32547	0.29513	0.30379	0.31971	0.33727	0.30425	0.36312	0.33878	0.27978	0.32564	0.29212	0.34897	0.33636	0.27848	0.34224	0.35474	0.38135	0.36209	0.35875	0.35357	0.2969	0.33978	0.35914	0.37645	0.3305	0.32089	0.36213	0.29788	0.35661	0.29969	0.36639	0.28984	0.28984	0.29766	0.46595	0.35175
895.61	0.30765	0.28313	0.28874	0.30697	0.3255	0.29866	0.35295	0.32444	0.27208	0.31575	0.27825	0.33749	0.32344	0.27095	0.32478	0.3412	0.37772	0.34968	0.34126	0.34514	0.29774	0.3329	0.35273	0.3636	0.31367	0.30633	0.34718	0.28629	0.34796	0.28778	0.35687	0.28191	0.28191	0.29288	0.4576	0.33573
896.57	0.29458	0.27491	0.27944	0.29341	0.31724	0.29196	0.34566	0.31881	0.26962	0.30877	0.27035	0.32435	0.31449	0.26044	0.31361	0.3314	0.3644	0.34075	0.33554	0.32865	0.29257	0.32776	0.35031	0.34714	0.29853	0.29633	0.33275	0.27389	0.33501	0.28301	0.34796	0.27092	0.27092	0.28383	0.45113	0.32
897.52	0.28158	0.27081	0.27829	0.28667	0.30994	0.28459	0.33769	0.31092	0.25897	0.29907	0.25653	0.31108	0.30193	0.25987	0.30634	0.32537	0.35584	0.33085	0.32851	0.31497	0.28746	0.32463	0.34229	0.34005	0.28368	0.29801	0.33167	0.26987	0.33109	0.27464	0.33654	0.26081	0.26081	0.27339	0.4415	0.31551
898.48	0.27126	0.26607	0.27657	0.27919	0.29906	0.27547	0.33158	0.30464	0.25191	0.2899	0.24361	0.29596	0.29499	0.25359	0.30095	0.32241	0.34888	0.32196	0.3195	0.30736	0.28061	0.3172	0.33247	0.33173	0.27199	0.28673	0.33081	0.26534	0.31929	0.25974	0.32442	0.24729	0.24729	0.27034	0.42326	0.29767
899.43	0.25974	0.25393	0.26454	0.27077	0.29143	0.26116	0.32356	0.30168	0.24558	0.27786	0.23565	0.29051	0.27535	0.24483	0.29366	0.3069	0.3442	0.3094	0.30695	0.30475	0.27271	0.30621	0.32691	0.32076	0.25595	0.2761	0.31832	0.26651	0.31449	0.24537	0.31775	0.23758	0.23758	0.26082	0.42016	0.28803
900.39	0.25422	0.24708	0.25945	0.27225	0.28168	0.24887	0.30978	0.30148	0.23549	0.27114	0.22657	0.28264	0.26439	0.23226	0.28468	0.29582	0.32829	0.30205	0.30338	0.3057	0.25819	0.29639	0.31685	0.31097	0.24756	0.26992	0.312	0.26137	0.29919	0.24065	0.30742	0.22925	0.22925	0.24675	0.4095	0.28107
901.34	0.24705	0.23868	0.24875	0.26654	0.27295	0.24101	0.29957	0.2893	0.22439	0.25996	0.2169	0.27274	0.26025	0.2255	0.27496	0.29198	0.32227	0.28965	0.29296	0.30835	0.24352	0.28424	0.30437	0.29831	0.23977	0.26084	0.30729	0.25608	0.2872	0.22863	0.2931	0.22418	0.22418	0.23496	0.40054	0.27255
902.3	0.23611	0.22726	0.22428	0.25863	0.25716	0.22513	0.28044	0.27633	0.21777	0.24607	0.20957	0.26262	0.25436	0.21584	0.25902	0.28173	0.30438	0.28157	0.27633	0.30273	0.23684	0.27327	0.29073	0.28811	0.23636	0.24548	0.289	0.24593	0.273	0.21263	0.27898	0.22017	0.22017	0.22223	0.388	0.25564
903.25	0.22288	0.2193	0.21251	0.24964	0.25133	0.2172	0.26736	0.26503	0.20995	0.24101	0.20963	0.26364	0.24259	0.21098	0.24647	0.2666	0.29761	0.27115	0.26758	0.29085	0.22679	0.26583	0.28688	0.28159	0.2335	0.24236	0.27603	0.23653	0.27044	0.21036	0.27069	0.21653	0.21653	0.21412	0.38747	0.2525
904.2	0.2174	0.21586	0.21229	0.24553	0.24656	0.21619	0.26567	0.25773	0.20595	0.2418	0.20597	0.26122	0.24463	0.20638	0.24564	0.26671	0.2994	0.26535	0.27306	0.28539	0.21961	0.26647	0.28873	0.28436	0.23413	0.23889	0.27805	0.23177	0.26964	0.20822	0.27409	0.21471	0.21471	0.2132	0.38965	0.25666
905.16	0.21178	0.20891	0.20497	0.2347	0.24477	0.21099	0.26667	0.24846	0.20364	0.23653	0.20886	0.25679	0.24457	0.20168	0.2436	0.26998	0.29838	0.25979	0.27158	0.27513	0.21338	0.26592	0.28678	0.28716	0.23052	0.23727	0.27456	0.22638	0.26736	0.19958	0.27	0.21195	0.21195	0.20569	0.39375	0.26249
906.09	0.21337	0.20732	0.20596	0.23464	0.24124	0.20759	0.27104	0.24884	0.20578	0.23897	0.20828	0.25964	0.24361	0.20007	0.24713	0.2678	0.29685	0.26318	0.2775	0.27145	0.21838	0.271	0.28751	0.29782	0.2413	0.24238	0.28039	0.22301	0.26761	0.20607	0.27924	0.21296	0.21296	0.21391	0.40007	0.26575
907.04	0.2111	0.20767	0.20428	0.22975	0.24266	0.21006	0.27095	0.24141	0.20405	0.23493	0.2034	0.26168	0.23509	0.19695	0.24759	0.26703	0.3006	0.25836	0.2826	0.26488	0.21275	0.26419	0.28025	0.29656	0.23194	0.24237	0.2768	0.21905	0.26947	0.20349	0.27888	0.20495	0.20495	0.21604	0.40333	0.26549
908	0.21183	0.20742	0.19987	0.22635	0.23507	0.20893	0.27051	0.24153	0.20521	0.23316	0.20313	0.26155	0.23513	0.19738	0.24525	0.27265	0.29461	0.2557	0.27839	0.26718	0.21646	0.26652	0.27288	0.30469	0.22782	0.24399	0.27603	0.22294	0.26354	0.19376	0.2781	0.20469	0.20469	0.21619	0.40041	0.26609
908.95	0.21092	0.20608	0.19183	0.22215	0.23061	0.20368	0.27147	0.24092	0.19934	0.23005	0.20415	0.25451	0.23587	0.19254	0.23651	0.26753	0.28703	0.25668	0.27027	0.26485	0.21852	0.2683	0.26251	0.30055	0.22819	0.25043	0.26907	0.21245	0.25606	0.19047	0.27144	0.19844	0.19844	0.21088	0.39719	0.259
909.9	0.20553	0.20165	0.18615	0.2186	0.22091	0.19582	0.26436	0.23686	0.19184	0.22597	0.18958	0.25129	0.23162	0.1877	0.23073	0.25738	0.27631	0.25537	0.26359	0.26167	0.22019	0.26386	0.25372	0.29102	0.22321	0.24474	0.26111	0.20491	0.24996	0.19546	0.26734	0.19354	0.19354	0.21648	0.38936	0.24193
910.85	0.19947	0.19503	0.17368	0.2123	0.22167	0.18877	0.25159	0.22528	0.18062	0.21787	0.1809	0.2432	0.22385	0.17918	0.22249	0.25088	0.27663	0.243	0.24598	0.25644	0.21387	0.25474	0.24894	0.282	0.21107	0.23484	0.24534	0.19211	0.25325	0.18253	0.25768	0.18626	0.18626	0.20622	0.37891	0.23403
911.81	0.19646	0.18457	0.17513	0.20458	0.22041	0.18366	0.24432	0.2251	0.18119	0.21434	0.17865	0.23957	0.21999	0.17183	0.21582	0.24835	0.27743	0.24121	0.23529	0.25098	0.21722	0.25444	0.24896	0.28382	0.21148	0.23054	0.24427	0.18839	0.24612	0.18268	0.25233	0.19646	0.19646	0.20063	0.37285	0.23463
912.76	0.19478	0.18811	0.17748	0.20778	0.22261	0.18257	0.23863	0.21712	0.17756	0.21124	0.1745	0.2312	0.21889	0.17691	0.21938	0.25058	0.27676	0.2421	0.23302	0.24721	0.21292	0.24482	0.25375	0.27077	0.21121	0.23423	0.24372	0.18982	0.24646	0.1837	0.24892	0.19655	0.19655	0.19581	0.37116	0.22864
913.71	0.18714	0.17906	0.17368	0.19629	0.21107	0.17558	0.2236	0.20989	0.16817	0.19999	0.16062	0.22981	0.20561	0.17858	0.21424	0.24511	0.26859	0.23249	0.22267	0.23804	0.20559	0.2337	0.24977	0.26101	0.1973	0.22717	0.24216	0.18349	0.23463	0.17186	0.24226	0.19042	0.19042	0.1919	0.35812	0.22123
914.67	0.1838	0.17263	0.17205	0.19102	0.21174	0.17881	0.22446	0.20793	0.16539	0.19026	0.1596	0.22862	0.19818	0.17741	0.21456	0.24462	0.27601	0.23726	0.21872	0.2398	0.19711	0.22527	0.24726	0.25952	0.19281	0.22344	0.24628	0.1811	0.23776	0.16554	0.24244	0.18644	0.18644	0.186	0.35364	0.22993
915.62	0.17872	0.16844	0.16816	0.18629	0.20871	0.17717	0.22812	0.20065	0.1624	0.18723	0.15518	0.22293	0.19364	0.17658	0.20789	0.24158	0.27219	0.24041	0.21889	0.23115	0.1913	0.22285	0.24536	0.25613	0.18575	0.22543	0.24124	0.18511	0.23669	0.16576	0.23638	0.17919	0.17919	0.18319	0.34675	0.22729
916.57	0.17164	0.16576	0.16106	0.18568	0.20415	0.17244	0.22555	0.19398	0.15426	0.18588	0.1492	0.2189	0.1897	0.17407	0.20343	0.23731	0.26955	0.22993	0.21629	0.22949	0.17747	0.21274	0.23879	0.2501	0.1825	0.22218	0.24021	0.17878	0.22833	0.15992	0.23081	0.16476	0.16476	0.18016	0.34251	0.22306
917.52	0.16969	0.15803	0.15633	0.18108	0.19504	0.16987	0.22549	0.19411	0.14933	0.181	0.14346	0.21427	0.18597	0.15895	0.19851	0.22933	0.26756	0.22995	0.21516	0.22684	0.16927	0.21125	0.23556	0.24453	0.18083	0.21598	0.23686	0.17597	0.21905	0.15258	0.22525	0.15595	0.15595	0.17621	0.33454	0.2175
918.47	0.16937	0.15939	0.15288	0.1837	0.19843	0.17153	0.22876	0.18861	0.14959	0.18456	0.13852	0.21046	0.18519	0.15539	0.19556	0.22485	0.26273	0.23125	0.20862	0.22164	0.16397	0.21325	0.2261	0.24683	0.18168	0.2082	0.23148	0.1787	0.21808	0.15655	0.21153	0.15277	0.15277	0.17231	0.32912	0.21262
919.43	0.16787	0.16015	0.1513	0.18284	0.19586	0.1667	0.22652	0.18582	0.15269	0.18655	0.13859	0.20055	0.18342	0.15209	0.19107	0.22606	0.25267	0.22161	0.20588	0.21353	0.16639	0.21533	0.22429	0.24697	0.17983	0.20505	0.22477	0.18055	0.21157	0.14801	0.2042	0.15432	0.15432	0.16405	0.33198	0.20407
920.38	0.16283	0.16108	0.15567	0.1805	0.19119	0.16298	0.22482	0.18641	0.15462	0.18543	0.14025	0.20482	0.17952	0.15372	0.19154	0.22615	0.24396	0.21563	0.20476	0.21254	0.16514	0.21316	0.22094	0.24651	0.17736	0.20199	0.22702	0.17928	0.20692	0.14537	0.20304	0.15581	0.15581	0.15832	0.33708	0.20534
921.31	0.16842	0.16179	0.16057	0.18245	0.19193	0.16041	0.22622	0.1899	0.15607	0.18823	0.13905	0.20214	0.18538	0.15541	0.19742	0.2292	0.24135	0.21847	0.19696	0.21575	0.16959	0.21858	0.22194	0.24787	0.18034	0.19442	0.23053	0.17987	0.21337	0.14372	0.20387	0.15614	0.15614	0.159	0.33447	0.20416
922.26	0.16519	0.15445	0.15367	0.17309	0.18556	0.15362	0.22396	0.18304	0.14813	0.18635	0.1324	0.19836	0.18092	0.15373	0.19376	0.2204	0.23112	0.21152	0.18972	0.21023	0.16937	0.21588	0.21145	0.24867	0.17372	0.18332	0.22249	0.17004	0.20935	0.14345	0.19889	0.14924	0.14924	0.15799	0.33082	0.20455
923.21	0.16744	0.15288	0.15353	0.17457	0.18492	0.15409	0.21742	0.18168	0.14719	0.18596	0.13928	0.20252	0.18295	0.15079	0.19506	0.22441	0.23421	0.21079	0.19201	0.21197	0.16948	0.21351	0.21515	0.24925	0.17608	0.18773	0.22645	0.17195	0.21043	0.14542	0.20955	0.14878	0.14878	0.15607	0.33031	0.21433
924.16	0.16656	0.15529	0.15766	0.1737	0.18142	0.14719	0.21316	0.18108	0.14265	0.18338	0.13254	0.20314	0.17515	0.14917	0.19395	0.2184	0.23346	0.20326	0.1835	0.21082	0.16063	0.2107	0.20955	0.24115	0.17494	0.19064	0.22637	0.16687	0.20823	0.14257	0.20413	0.14478	0.14478	0.15786	0.31165	0.21327
925.11	0.17125	0.15873	0.15938	0.17708	0.18685	0.15145	0.21785	0.18389	0.14352	0.18702	0.1279	0.20453	0.17894	0.14977	0.19869	0.21711	0.2418	0.20684	0.18685	0.2108	0.16107	0.21038	0.20417	0.24603	0.17981	0.19563	0.23185	0.17335	0.21038	0.14509	0.2042	0.14458	0.14458	0.16069	0.30366	0.21006
926.06	0.17033	0.16121	0.15556	0.17657	0.18243	0.15386	0.21873	0.17567	0.14666	0.17954	0.12552	0.20302	0.17463	0.14512	0.19142	0.2068	0.23992	0.20641	0.19129	0.20021	0.15844	0.20231	0.20496	0.23882	0.18065	0.20398	0.22854	0.17713	0.20059	0.14718	0.20209	0.14389	0.14389	0.15314	0.30252	0.20304
927.02	0.17284	0.1644	0.16119	0.18504	0.18567	0.16001	0.21665	0.1805	0.15091	0.17996	0.12787	0.20394	0.1772	0.14375	0.19168	0.21116	0.24258	0.2087	0.18762	0.2016	0.15722	0.20162	0.20688	0.23699	0.17981	0.20847	0.23438	0.18373	0.20121	0.14895	0.19948	0.1491	0.1491	0.15241	0.3096	0.20242
927.97	0.17138	0.15728	0.15862	0.17914	0.18533	0.15604	0.22034	0.18158	0.14774	0.17649	0.11858	0.1968	0.17503	0.13257	0.18795	0.2065	0.23806	0.20704	0.18632	0.19286	0.15684	0.19648	0.20634	0.23155	0.17944	0.19642	0.22908	0.18069	0.19532	0.1353	0.18752	0.14809	0.14809	0.15194	0.31155	0.19088
928.92	0.17373	0.1535	0.15854	0.17694	0.17894	0.16381	0.22572	0.17903	0.15044	0.17537	0.12678	0.19879	0.18164	0.13211	0.1937	0.20793	0.23573	0.21361	0.19454	0.19529	0.16137	0.197	0.20822	0.2387	0.18535	0.19511	0.23001	0.18469	0.18911	0.14119	0.19024	0.14635	0.14635	0.15457	0.32366	0.19556
929.87	0.17123	0.14933	0.15882	0.1752	0.16662	0.16678	0.21914	0.1781	0.15071	0.16657	0.12762	0.19633	0.17889	0.12592	0.19031	0.20839	0.22729	0.21569	0.18979	0.19474	0.155	0.19772	0.21004	0.2338	0.18663	0.19172	0.22843	0.18043	0.17951	0.14052	0.18592	0.13794	0.13794	0.14323	0.32045	0.19083
930.82	0.17064	0.14386	0.15718	0.1701	0.16041	0.16784	0.21789	0.17073	0.14487	0.16261	0.12449	0.19137	0.17562	0.12259	0.18815	0.20666	0.2225	0.21405	0.18512	0.19759	0.15035	0.19949	0.20253	0.23203	0.1859	0.18143	0.22457	0.17648	0.17822	0.13326	0.18315	0.13096	0.13096	0.14151	0.31148	0.18415
931.75	0.16549	0.14268	0.15429	0.16442	0.15865	0.16654	0.22029	0.16727	0.14245	0.16644	0.1248	0.18982	0.17172	0.12269	0.18356	0.20428	0.22098	0.21743	0.18817	0.19384	0.14622	0.19993	0.20346	0.23002	0.18421	0.18038	0.22296	0.17521	0.17701	0.13342	0.18646	0.12288	0.12288	0.14703	0.30489	0.18134
932.7	0.16246	0.14882	0.15602	0.16522	0.15364	0.16588	0.21257	0.16775	0.14508	0.16558	0.12399	0.18601	0.16893	0.13212	0.18295	0.19981	0.21843	0.21188	0.18178	0.19992	0.14448	0.20614	0.20216	0.2244	0.18293	0.18847	0.2261	0.17702	0.18023	0.14114	0.18696	0.12025	0.12025	0.15003	0.30133	0.18296
933.65	0.16041	0.14481	0.1506	0.16377	0.16023	0.16501	0.21101	0.16903	0.145	0.16958	0.12259	0.18538	0.16588	0.1287	0.17901	0.20034	0.22133	0.21672	0.18306	0.19649	0.14062	0.20782	0.20262	0.2225	0.17394	0.18503	0.22822	0.17703	0.18958	0.14122	0.18337	0.12654	0.12654	0.15251	0.30357	0.1749
934.6	0.16148	0.1477	0.14587	0.16044	0.16243	0.15433	0.21107	0.16631	0.14136	0.17047	0.11492	0.18282	0.16334	0.12843	0.17557	0.19709	0.22083	0.20784	0.17721	0.18817	0.14261	0.2004	0.19237	0.21547	0.17102	0.18629	0.22281	0.17494	0.18295	0.1289	0.18053	0.13136	0.13136	0.15888	0.3053	0.17474
935.55	0.15889	0.14285	0.14246	0.15944	0.16252	0.14902	0.20364	0.16967	0.13481	0.17269	0.11521	0.17609	0.16413	0.12301	0.17309	0.19592	0.21507	0.20424	0.1749	0.18322	0.13659	0.19969	0.19353	0.20576	0.16634	0.1885	0.21745	0.17341	0.17966	0.1271	0.18109	0.1284	0.1284	0.15891	0.31362	0.17148
936.5	0.15916	0.14118	0.14106	0.15944	0.16428	0.14705	0.20159	0.17471	0.13431	0.17448	0.11648	0.18048	0.16229	0.12482	0.17102	0.19042	0.2138	0.20134	0.17477	0.18736	0.13557	0.19801	0.19647	0.21003	0.16347	0.18918	0.21346	0.16615	0.17745	0.12327	0.17656	0.13252	0.13252	0.15498	0.32136	0.17065
937.45	0.16197	0.14095	0.1405	0.16182	0.16451	0.1451	0.20619	0.17695	0.12896	0.16935	0.11684	0.17976	0.16701	0.11974	0.17222	0.1898	0.21702	0.20597	0.17735	0.1863	0.13238	0.19491	0.1948	0.21205	0.16818	0.18214	0.21101	0.1678	0.17257	0.1194	0.17525	0.12571	0.12571	0.14722	0.32186	0.16667
938.4	0.16278	0.14657	0.14261	0.16348	0.16451	0.14031	0.20285	0.16973	0.12668	0.1637	0.11259	0.17743	0.16687	0.12043	0.17328	0.18424	0.21529	0.19642	0.17012	0.18136	0.13731	0.18935	0.19413	0.20603	0.1715	0.17726	0.20856	0.16635	0.16224	0.11471	0.1738	0.12161	0.12161	0.13824	0.31313	0.16427
939.32	0.15808	0.14132	0.14365	0.16422	0.16077	0.1416	0.19722	0.17386	0.11963	0.16298	0.114	0.17287	0.16193	0.12066	0.17274	0.18458	0.21207	0.19072	0.16444	0.1906	0.13003	0.19224	0.19632	0.20535	0.15899	0.17096	0.21282	0.16645	0.17245	0.11653	0.16926	0.11592	0.11592	0.13766	0.31522	0.16219
940.27	0.15606	0.14474	0.15076	0.16522	0.16439	0.14312	0.20158	0.17108	0.12543	0.16548	0.11811	0.1782	0.16188	0.12551	0.17921	0.18574	0.21688	0.19767	0.16522	0.19159	0.13327	0.19586	0.19741	0.21363	0.1541	0.17281	0.22379	0.17111	0.17894	0.11823	0.16723	0.12371	0.12371	0.14318	0.3205	0.17059
941.22	0.15743	0.14251	0.14941	0.16667	0.16134	0.14299	0.20267	0.16028	0.12842	0.15683	0.11399	0.17561	0.16047	0.11877	0.18022	0.187	0.22035	0.19726	0.1659	0.18252	0.13582	0.19648	0.18927	0.21459	0.16137	0.16938	0.23129	0.18128	0.18203	0.11853	0.17066	0.12391	0.12391	0.13686	0.30931	0.17499
942.17	0.15093	0.14034	0.14726	0.1686	0.15662	0.14774	0.20254	0.15766	0.1337	0.16013	0.1139	0.17264	0.15641	0.12102	0.17895	0.19674	0.21848	0.19464	0.16411	0.18286	0.13546	0.19029	0.19108	0.21064	0.15537	0.17252	0.23657	0.18481	0.18059	0.12347	0.17754	0.13587	0.13587	0.13881	0.30875	0.17513
943.12	0.15336	0.13686	0.14887	0.16963	0.15486	0.14826	0.19812	0.15818	0.13777	0.1589	0.11534	0.17238	0.15819	0.12284	0.17919	0.20552	0.21712	0.19345	0.15991	0.18671	0.12854	0.19276	0.19773	0.21251	0.16161	0.17647	0.24222	0.19159	0.18768	0.12382	0.17476	0.13301	0.13301	0.1398	0.31608	0.17553
944.07	0.15036	0.13527	0.14573	0.16809	0.15755	0.14789	0.1989	0.15129	0.14252	0.15275	0.1133	0.17111	0.15581	0.11738	0.18369	0.19879	0.22399	0.19667	0.16728	0.1807	0.13095	0.18703	0.1974	0.2118	0.16743	0.17129	0.24323	0.19314	0.18377	0.12823	0.17942	0.13603	0.13603	0.13301	0.31137	0.17857
945.02	0.14995	0.13995	0.14381	0.17014	0.15764	0.14699	0.19758	0.15423	0.14906	0.15629	0.1147	0.17199	0.15389	0.1192	0.18627	0.20413	0.22576	0.19872	0.16885	0.17833	0.13376	0.19088	0.1999	0.21234	0.17227	0.1734	0.24388	0.19601	0.18616	0.13194	0.17849	0.13641	0.13641	0.13648	0.3113	0.17864
945.96	0.15124	0.13955	0.14269	0.16763	0.15355	0.1459	0.18843	0.15595	0.14144	0.15264	0.11469	0.16038	0.15682	0.12364	0.18607	0.19839	0.21771	0.19387	0.15605	0.17906	0.13459	0.18759	0.19992	0.20053	0.16549	0.17309	0.24112	0.18703	0.18131	0.13175	0.16808	0.13792	0.13792	0.1416	0.31618	0.16642
946.89	0.15411	0.13995	0.14652	0.16832	0.15545	0.14698	0.18572	0.15561	0.14194	0.15298	0.11398	0.16357	0.1579	0.12313	0.18474	0.18909	0.22237	0.19786	0.16444	0.17538	0.13779	0.18735	0.20079	0.20222	0.16896	0.17565	0.24221	0.18138	0.18315	0.13474	0.1607	0.13687	0.13687	0.13933	0.31225	0.1699
947.84	0.14954	0.14204	0.14453	0.16494	0.14888	0.14342	0.18868	0.15491	0.13541	0.15256	0.10892	0.16098	0.15653	0.11824	0.17557	0.17835	0.21719	0.20146	0.16552	0.17125	0.13832	0.18507	0.19576	0.19742	0.16023	0.17781	0.23329	0.17517	0.17388	0.13766	0.16587	0.13729	0.13729	0.13861	0.3093	0.16625
948.79	0.15611	0.15124	0.14406	0.16885	0.14763	0.15115	0.18912	0.15911	0.13626	0.1624	0.11638	0.1629	0.16164	0.12347	0.17329	0.18311	0.21361	0.20496	0.16505	0.17471	0.13995	0.18802	0.20607	0.19597	0.16035	0.18635	0.2353	0.17347	0.17635	0.13714	0.16836	0.14039	0.14039	0.14776	0.31675	0.16985
949.74	0.15868	0.1482	0.14193	0.16212	0.14745	0.14993	0.19102	0.15532	0.13288	0.15974	0.11495	0.16489	0.16433	0.12214	0.17026	0.17409	0.22304	0.20092	0.16417	0.1735	0.14455	0.1802	0.20651	0.19846	0.16247	0.18349	0.23266	0.1642	0.1756	0.13687	0.17424	0.1455	0.1455	0.14897	0.31591	0.17087
950.68	0.15503	0.152	0.1416	0.1646	0.14711	0.14656	0.19283	0.15525	0.13726	0.16341	0.11445	0.17124	0.16277	0.12134	0.17023	0.18395	0.22582	0.20267	0.17347	0.17407	0.1458	0.177	0.20103	0.20256	0.16453	0.18982	0.22905	0.17191	0.17719	0.13506	0.17918	0.14581	0.14581	0.15155	0.31454	0.17766
951.63	0.15613	0.15474	0.13798	0.16064	0.15032	0.14269	0.19315	0.14915	0.13124	0.15957	0.11574	0.16978	0.1653	0.11894	0.16962	0.18373	0.2198	0.19854	0.16785	0.17509	0.14013	0.18054	0.19853	0.20355	0.16507	0.18854	0.22393	0.16865	0.17759	0.12811	0.18102	0.13975	0.13975	0.15417	0.32136	0.17305
952.58	0.16164	0.15663	0.13743	0.16221	0.15434	0.14626	0.19413	0.14938	0.12949	0.15825	0.11651	0.17218	0.17093	0.12018	0.17964	0.18485	0.22419	0.19468	0.17408	0.17509	0.14356	0.18082	0.19605	0.20551	0.17623	0.19084	0.22885	0.17192	0.18181	0.12342	0.1864	0.13759	0.13759	0.1563	0.32672	0.17951
953.5	0.15756	0.15401	0.13802	0.15985	0.15534	0.13978	0.18975	0.15159	0.12909	0.15542	0.11038	0.17557	0.17086	0.11641	0.17722	0.18482	0.22841	0.19741	0.17816	0.17555	0.14258	0.18083	0.1831	0.20527	0.1783	0.1893	0.22794	0.17304	0.1843	0.12441	0.18722	0.14154	0.14154	0.15683	0.32006	0.1726
954.45	0.15527	0.15609	0.14081	0.16041	0.15274	0.13664	0.18335	0.15119	0.12714	0.15182	0.099744	0.16661	0.16431	0.11925	0.17623	0.18327	0.21766	0.19199	0.1766	0.17473	0.13763	0.17698	0.17037	0.19773	0.17693	0.19518	0.22233	0.17638	0.18537	0.11841	0.17899	0.13123	0.13123	0.14806	0.3084	0.16511
955.4	0.16245	0.15985	0.15168	0.16295	0.15727	0.14307	0.18573	0.15407	0.1294	0.15009	0.10079	0.16601	0.17022	0.11888	0.1844	0.18408	0.22572	0.19393	0.17971	0.17988	0.13805	0.17643	0.1761	0.19544	0.18394	0.1957	0.22758	0.17613	0.18631	0.1187	0.17683	0.13508	0.13508	0.1439	0.31428	0.16514
956.35	0.15932	0.15028	0.15554	0.16457	0.15179	0.14371	0.1807	0.16317	0.13486	0.15299	0.10043	0.1618	0.16687	0.11898	0.18477	0.1859	0.22893	0.19337	0.17968	0.184	0.14245	0.1738	0.16931	0.19458	0.18362	0.18827	0.22345	0.1783	0.18638	0.11668	0.17482	0.14165	0.14165	0.14096	0.31481	0.16392
957.29	0.15108	0.1453	0.151	0.16148	0.1465	0.13934	0.17312	0.15836	0.13793	0.15308	0.099711	0.1551	0.15094	0.12194	0.17335	0.18868	0.22466	0.193	0.17391	0.1811	0.14047	0.16912	0.16723	0.18856	0.1687	0.18068	0.21642	0.1776	0.18209	0.11189	0.16409	0.14885	0.14885	0.13419	0.31167	0.15714
958.24	0.15842	0.13953	0.15166	0.15789	0.14621	0.1388	0.17353	0.15192	0.1412	0.15194	0.10285	0.14636	0.15303	0.12371	0.17626	0.18206	0.22496	0.19102	0.16854	0.17694	0.1424	0.16407	0.17407	0.18671	0.17283	0.17834	0.21115	0.17929	0.18044	0.11434	0.15972	0.14465	0.14465	0.12656	0.31981	0.15541
959.17	0.15798	0.13832	0.14617	0.156	0.14487	0.14078	0.17467	0.15223	0.13971	0.15051	0.11043	0.15285	0.15734	0.12207	0.17416	0.17603	0.22743	0.19309	0.16869	0.17687	0.142	0.16339	0.18463	0.18753	0.17128	0.17543	0.21387	0.17165	0.17489	0.11783	0.16194	0.14816	0.14816	0.12669	0.32473	0.16091
960.11	0.15303	0.14102	0.13809	0.14752	0.14259	0.1378	0.17213	0.14861	0.13825	0.15173	0.10974	0.15288	0.15643	0.12623	0.17247	0.17131	0.22073	0.18746	0.16794	0.16999	0.13951	0.16588	0.18368	0.18413	0.167	0.17769	0.21683	0.16523	0.17197	0.12178	0.16403	0.1431	0.1431	0.12432	0.31907	0.16161
961.06	0.15731	0.148	0.13838	0.14803	0.14615	0.13946	0.17689	0.14349	0.13654	0.14656	0.10702	0.15389	0.16051	0.12649	0.17385	0.1767	0.22472	0.19301	0.17407	0.16827	0.13702	0.16403	0.18854	0.18403	0.17264	0.18323	0.22126	0.16956	0.18536	0.12765	0.16505	0.14152	0.14152	0.12384	0.31903	0.16194
962.01	0.15406	0.14612	0.13716	0.15131	0.15164	0.13971	0.17837	0.14643	0.13253	0.14924	0.099495	0.15646	0.16332	0.12384	0.17934	0.17717	0.23019	0.1927	0.17515	0.1688	0.13451	0.16162	0.18094	0.18579	0.16971	0.18386	0.22115	0.16853	0.19156	0.13221	0.167	0.13481	0.13481	0.12756	0.30863	0.16076
962.95	0.14561	0.14852	0.13343	0.15221	0.14483	0.13368	0.17641	0.14114	0.12794	0.14931	0.092791	0.15943	0.16145	0.12382	0.17539	0.18297	0.22892	0.18998	0.17783	0.15986	0.13328	0.16569	0.16813	0.18557	0.16459	0.18429	0.21693	0.1636	0.18039	0.1202	0.16423	0.12816	0.12816	0.1256	0.29764	0.15943
963.9	0.14488	0.14871	0.13813	0.16109	0.14308	0.13565	0.17648	0.1504	0.13155	0.15414	0.092216	0.15681	0.15984	0.12748	0.18056	0.19826	0.23322	0.19819	0.18017	0.16886	0.13438	0.17072	0.16522	0.19056	0.16189	0.18411	0.21661	0.17434	0.18346	0.1217	0.16088	0.13019	0.13019	0.13082	0.30374	0.15725
964.82	0.14637	0.1394	0.13812	0.16449	0.14152	0.13225	0.17479	0.14929	0.1342	0.15044	0.093653	0.15203	0.16345	0.12376	0.17943	0.19441	0.23591	0.20933	0.18237	0.16999	0.13668	0.16744	0.16799	0.18763	0.16212	0.1716	0.20578	0.17066	0.18493	0.11755	0.16304	0.13905	0.13905	0.12593	0.31032	0.15051
965.77	0.1392	0.14127	0.13328	0.15868	0.14219	0.12337	0.16802	0.14207	0.13407	0.15712	0.089881	0.1468	0.15698	0.12624	0.18025	0.18896	0.23218	0.20628	0.17228	0.16273	0.1367	0.16828	0.15872	0.18263	0.14943	0.17056	0.20124	0.16656	0.17273	0.11088	0.15889	0.1382	0.1382	0.12703	0.30435	0.14923
966.71	0.14346	0.14594	0.13545	0.16037	0.14072	0.12494	0.16942	0.13718	0.13009	0.15221	0.096765	0.1423	0.16139	0.12989	0.17917	0.18917	0.23426	0.21339	0.17729	0.16272	0.13313	0.16348	0.16533	0.1852	0.15283	0.17365	0.20451	0.16487	0.16592	0.10946	0.15635	0.13898	0.13898	0.11516	0.31279	0.15507
967.66	0.14797	0.14418	0.14289	0.15814	0.14123	0.12803	0.1702	0.13782	0.13044	0.14673	0.10026	0.13935	0.16232	0.13086	0.18325	0.18506	0.23543	0.21891	0.17946	0.16029	0.13207	0.16369	0.17256	0.1871	0.15057	0.17379	0.20635	0.16667	0.17088	0.11456	0.16041	0.14022	0.14022	0.11778	0.31396	0.15452
968.61	0.14802	0.14617	0.13969	0.1527	0.14207	0.12611	0.17376	0.13416	0.12533	0.14638	0.099786	0.13903	0.16541	0.13049	0.18516	0.17935	0.23393	0.21866	0.17808	0.15705	0.12882	0.16383	0.16802	0.18345	0.14698	0.16689	0.20818	0.16054	0.16842	0.11153	0.16351	0.13593	0.13593	0.11168	0.30674	0.15045
969.55	0.14996	0.15191	0.14047	0.15262	0.14418	0.1293	0.17626	0.13604	0.12374	0.15008	0.094914	0.14412	0.1636	0.13574	0.18655	0.18119	0.23743	0.2225	0.17752	0.15934	0.12715	0.1668	0.16474	0.19009	0.14394	0.17387	0.21554	0.16308	0.17364	0.1171	0.16594	0.12696	0.12696	0.11677	0.30135	0.15948
970.47	0.15465	0.14743	0.14251	0.15635	0.13908	0.13427	0.178	0.13345	0.12489	0.14133	0.095975	0.15652	0.16335	0.1326	0.18322	0.1831	0.24065	0.2269	0.17969	0.15771	0.13179	0.16616	0.16164	0.19948	0.14517	0.17099	0.21825	0.16313	0.16868	0.12001	0.16743	0.12845	0.12845	0.11301	0.29686	0.16576
971.42	0.15845	0.13997	0.14544	0.14449	0.1426	0.13571	0.17746	0.13655	0.12779	0.14909	0.09517	0.1583	0.16651	0.12566	0.18437	0.17923	0.24743	0.22847	0.17631	0.15691	0.13478	0.17558	0.15762	0.20089	0.15083	0.16637	0.21756	0.15693	0.17671	0.12798	0.16897	0.12865	0.12865	0.12213	0.2929	0.16096
972.37	0.15524	0.14112	0.14282	0.14864	0.14706	0.14129	0.1815	0.14245	0.13303	0.1541	0.092344	0.16444	0.16915	0.12492	0.18751	0.18476	0.25608	0.23595	0.17899	0.17339	0.13846	0.17285	0.16225	0.20092	0.15261	0.16785	0.22017	0.15717	0.18296	0.13652	0.16507	0.13947	0.13947	0.12519	0.29847	0.16816
973.31	0.15921	0.13981	0.14749	0.15686	0.14592	0.14259	0.17945	0.14066	0.13437	0.14971	0.08899	0.16529	0.17205	0.12582	0.18415	0.18956	0.25751	0.23652	0.185	0.17145	0.13951	0.1716	0.16551	0.19816	0.15988	0.17276	0.21583	0.16182	0.18406	0.14155	0.16434	0.14392	0.14392	0.12718	0.30024	0.17146
974.26	0.15273	0.13178	0.14531	0.15327	0.14325	0.1378	0.17234	0.1331	0.12778	0.14743	0.084818	0.15874	0.16053	0.11792	0.17774	0.18618	0.25245	0.22444	0.17952	0.16291	0.13692	0.16905	0.16032	0.19036	0.15309	0.1663	0.20373	0.15776	0.17533	0.12684	0.15202	0.1431	0.1431	0.12544	0.29622	0.15807
975.18	0.15751	0.13599	0.14946	0.15399	0.1481	0.14228	0.17805	0.14465	0.12923	0.15903	0.093711	0.15981	0.16516	0.12745	0.18549	0.18579	0.25425	0.22437	0.18803	0.17434	0.13845	0.17924	0.17507	0.19342	0.15731	0.17247	0.20592	0.16082	0.1879	0.13172	0.15882	0.14212	0.14212	0.13687	0.30694	0.15927
976.12	0.15402	0.13894	0.14725	0.16078	0.14361	0.14356	0.17865	0.14933	0.1321	0.1482	0.087127	0.16074	0.16719	0.13732	0.18787	0.18626	0.24655	0.22029	0.18855	0.17863	0.14195	0.17347	0.17338	0.19055	0.15672	0.1795	0.20689	0.16319	0.1858	0.13056	0.15967	0.14013	0.14013	0.13586	0.29977	0.16162
977.07	0.15754	0.13896	0.14868	0.15503	0.1405	0.13937	0.17264	0.14853	0.12529	0.14691	0.088041	0.1543	0.1632	0.13719	0.18545	0.18373	0.23713	0.21012	0.1831	0.17116	0.13564	0.17715	0.16385	0.19057	0.15594	0.17548	0.20746	0.15805	0.18199	0.12451	0.16096	0.12851	0.12851	0.14035	0.29323	0.16124
978.01	0.15366	0.14037	0.14294	0.14846	0.14341	0.14111	0.17453	0.14643	0.12417	0.15315	0.085906	0.1516	0.15959	0.13551	0.18425	0.18078	0.23968	0.20657	0.1784	0.17131	0.13758	0.17714	0.16304	0.19305	0.15371	0.17955	0.20634	0.15542	0.18023	0.12668	0.16152	0.12867	0.12867	0.14385	0.29155	0.15885
978.96	0.15054	0.1459	0.14371	0.15868	0.14172	0.14738	0.1803	0.15069	0.12776	0.15306	0.084689	0.15429	0.16258	0.1385	0.18495	0.18759	0.23766	0.20901	0.17789	0.17775	0.13846	0.18206	0.16558	0.20368	0.15886	0.18248	0.21093	0.1626	0.18106	0.14127	0.17284	0.12939	0.12939	0.14578	0.28798	0.16431
979.88	0.14535	0.14184	0.14332	0.15665	0.13752	0.14527	0.17521	0.14915	0.1286	0.14862	0.080208	0.15119	0.1649	0.13125	0.18117	0.18671	0.23259	0.20769	0.17199	0.17364	0.135	0.17813	0.16279	0.20156	0.15998	0.18118	0.20537	0.16351	0.17155	0.14337	0.16982	0.1312	0.1312	0.14039	0.28957	0.16723
980.82	0.14906	0.14623	0.14889	0.16207	0.137	0.14377	0.1727	0.14762	0.12921	0.15399	0.08871	0.1554	0.16351	0.13172	0.18661	0.18585	0.22971	0.20594	0.17174	0.17074	0.13575	0.18169	0.17333	0.20041	0.16067	0.18314	0.20658	0.17008	0.17055	0.14466	0.16658	0.13447	0.13447	0.14138	0.3041	0.17259
981.77	0.15369	0.14555	0.14501	0.16972	0.14148	0.14719	0.17564	0.14081	0.13185	0.15733	0.093313	0.15674	0.17085	0.13583	0.18856	0.18645	0.23103	0.20721	0.17063	0.172	0.14117	0.18244	0.17786	0.19564	0.16875	0.18813	0.20377	0.17572	0.17622	0.14548	0.16284	0.14491	0.14491	0.13589	0.31174	0.17148
982.71	0.15999	0.14866	0.14902	0.16863	0.14176	0.14884	0.17782	0.13544	0.13507	0.15249	0.10068	0.15809	0.17729	0.13619	0.19084	0.18632	0.22686	0.20747	0.17728	0.16791	0.14211	0.18545	0.1847	0.19142	0.17355	0.18638	0.2057	0.17493	0.1786	0.13995	0.16299	0.14797	0.14797	0.1353	0.3153	0.17406
983.63	0.16628	0.14788	0.15065	0.16133	0.14507	0.14552	0.17663	0.13727	0.13382	0.15453	0.10511	0.16329	0.18048	0.13904	0.1931	0.18146	0.22988	0.20631	0.17961	0.16633	0.1392	0.18263	0.1889	0.18965	0.17343	0.18876	0.20631	0.17408	0.18301	0.13483	0.15634	0.14502	0.14502	0.14062	0.32499	0.17789
984.58	0.16822	0.15862	0.14769	0.16568	0.14955	0.14609	0.17725	0.13218	0.13487	0.15651	0.10533	0.16573	0.18029	0.15066	0.19356	0.18359	0.23635	0.20353	0.17561	0.1647	0.14719	0.18071	0.18505	0.18953	0.17604	0.19824	0.20766	0.17122	0.18882	0.12629	0.15296	0.14584	0.14584	0.14084	0.32338	0.17645
985.52	0.17144	0.16119	0.14931	0.16849	0.15785	0.15431	0.1832	0.13806	0.1442	0.15828	0.10524	0.16623	0.18733	0.15059	0.1947	0.18953	0.24562	0.20865	0.17794	0.17043	0.15162	0.18492	0.17822	0.19868	0.18146	0.2012	0.21116	0.1715	0.19727	0.12964	0.15815	0.15563	0.15563	0.14407	0.32289	0.1804
986.46	0.16763	0.16864	0.15844	0.17006	0.15968	0.15194	0.18678	0.14519	0.14833	0.15682	0.10685	0.17247	0.18793	0.15658	0.19908	0.19335	0.24418	0.20806	0.17686	0.1726	0.15592	0.17624	0.18272	0.2126	0.17962	0.20923	0.21778	0.17482	0.19179	0.12816	0.15924	0.15872	0.15872	0.1407	0.32779	0.18741
987.41	0.17057	0.16792	0.15383	0.17237	0.15772	0.14503	0.18227	0.15673	0.14844	0.16051	0.10502	0.17709	0.18777	0.15095	0.19556	0.18951	0.24375	0.20366	0.16348	0.18092	0.1578	0.1751	0.17337	0.21485	0.18114	0.20993	0.21364	0.17801	0.19159	0.12971	0.15584	0.16209	0.16209	0.13976	0.32261	0.19056
988.33	0.17305	0.17323	0.15438	0.17953	0.15968	0.14963	0.18403	0.16124	0.14772	0.16664	0.111	0.17696	0.19092	0.15412	0.19354	0.19584	0.24827	0.20886	0.16569	0.18568	0.15837	0.18243	0.17124	0.21574	0.18668	0.21839	0.2112	0.18031	0.19516	0.13862	0.16222	0.16605	0.16605	0.13905	0.3231	0.19816
989.27	0.16811	0.16569	0.15043	0.17366	0.15532	0.14866	0.18096	0.15647	0.14051	0.16085	0.1058	0.16533	0.18248	0.14099	0.18824	0.18913	0.23585	0.20687	0.16537	0.17888	0.14862	0.17577	0.16544	0.2046	0.17557	0.20447	0.20592	0.17449	0.19044	0.14482	0.16259	0.15747	0.15747	0.13301	0.31503	0.18356
990.21	0.16756	0.16496	0.1491	0.1722	0.15144	0.14458	0.17758	0.15074	0.13321	0.16204	0.10635	0.16431	0.17959	0.13984	0.18227	0.18344	0.23168	0.20136	0.16233	0.17393	0.14447	0.17461	0.16288	0.20318	0.17584	0.20142	0.20361	0.17192	0.18784	0.13429	0.1614	0.15556	0.15556	0.12811	0.31244	0.17969
991.16	0.17231	0.16424	0.14756	0.16755	0.15084	0.15305	0.1778	0.1538	0.13129	0.16365	0.10546	0.16507	0.18027	0.13122	0.18346	0.17782	0.23355	0.20741	0.1642	0.17392	0.14141	0.18029	0.15454	0.20129	0.17799	0.19511	0.20143	0.16473	0.19452	0.14017	0.16666	0.15975	0.15975	0.13378	0.30638	0.17394
992.08	0.16807	0.16037	0.1575	0.17209	0.15742	0.15986	0.17941	0.15108	0.13911	0.16003	0.11045	0.16699	0.17396	0.13369	0.18576	0.18317	0.23632	0.2102	0.17513	0.1731	0.14402	0.17985	0.16269	0.2089	0.168	0.19106	0.20423	0.16642	0.19902	0.14356	0.17341	0.16028	0.16028	0.13215	0.31485	0.18235
993.02	0.16744	0.15903	0.16419	0.17031	0.15705	0.15948	0.18403	0.14831	0.15093	0.15747	0.1058	0.17051	0.17393	0.131	0.19504	0.18213	0.23259	0.20715	0.17228	0.17203	0.147	0.17798	0.16597	0.21303	0.16817	0.18796	0.21254	0.16823	0.19702	0.13983	0.17222	0.17394	0.17394	0.13677	0.31307	0.18193
993.96	0.17635	0.16468	0.1723	0.17324	0.15968	0.16521	0.18754	0.15496	0.15091	0.1589	0.11601	0.18166	0.18435	0.13547	0.20454	0.17979	0.23718	0.20973	0.17304	0.18017	0.14526	0.182	0.17597	0.22089	0.18019	0.19853	0.22318	0.17243	0.19765	0.13703	0.17295	0.17843	0.17843	0.14155	0.32243	0.19394
994.9	0.18107	0.16856	0.17197	0.1731	0.16814	0.16955	0.1935	0.15612	0.15619	0.16304	0.11746	0.18618	0.18948	0.13597	0.20688	0.18029	0.24103	0.21769	0.18033	0.18437	0.15016	0.18303	0.17873	0.22074	0.18703	0.20415	0.22676	0.17274	0.19805	0.14806	0.17697	0.17739	0.17739	0.15404	0.32542	0.19741
995.82	0.18344	0.16971	0.17236	0.18006	0.16977	0.16856	0.1921	0.14703	0.15733	0.16417	0.1187	0.17889	0.19065	0.13952	0.19915	0.17814	0.24216	0.21162	0.18215	0.1798	0.14964	0.18781	0.1798	0.21323	0.18876	0.2061	0.22789	0.17968	0.19546	0.14501	0.1773	0.16643	0.16643	0.15522	0.32433	0.1964
996.77	0.18722	0.17501	0.16929	0.17893	0.16773	0.16973	0.19618	0.14648	0.15133	0.16874	0.11409	0.17587	0.19419	0.14371	0.20172	0.17278	0.24008	0.21209	0.18258	0.17677	0.14585	0.19273	0.17404	0.21177	0.19524	0.21435	0.23601	0.18281	0.19475	0.14351	0.17503	0.15861	0.15861	0.16503	0.32215	0.19018
997.71	0.19473	0.17895	0.17034	0.18337	0.17431	0.17744	0.20195	0.15126	0.15016	0.17227	0.11771	0.17899	0.19502	0.15111	0.20331	0.17086	0.24854	0.22073	0.18813	0.18346	0.15685	0.1963	0.17337	0.20872	0.20038	0.2189	0.24058	0.18575	0.2031	0.15389	0.17811	0.15829	0.15829	0.16355	0.32904	0.18797
998.65	0.19868	0.18053	0.1716	0.19109	0.18238	0.17448	0.20829	0.1545	0.15742	0.18446	0.11215	0.17684	0.19323	0.15086	0.20405	0.18027	0.25671	0.22054	0.18893	0.18502	0.16249	0.20066	0.16705	0.20834	0.20005	0.21753	0.23863	0.19048	0.20785	0.1536	0.1768	0.16215	0.16215	0.16991	0.3301	0.18745
999.57	0.19735	0.18103	0.1723	0.1942	0.18183	0.17583	0.20464	0.15962	0.16116	0.18328	0.11606	0.1726	0.18561	0.15152	0.19993	0.18276	0.25695	0.21936	0.18361	0.18682	0.16248	0.21012	0.1708	0.20691	0.19346	0.21889	0.23448	0.20054	0.21362	0.1536	0.17249	0.16626	0.16626	0.17072	0.3362	0.19065
1000.5	0.19187	0.18444	0.17173	0.19692	0.18352	0.17713	0.21295	0.16901	0.16839	0.18927	0.119	0.18109	0.18209	0.14998	0.20571	0.18419	0.25869	0.22177	0.18908	0.19785	0.17006	0.20802	0.17488	0.20576	0.18555	0.21932	0.23311	0.20435	0.2151	0.15626	0.17834	0.17632	0.17632	0.17635	0.35067	0.19322
1001.5	0.18971	0.17863	0.17216	0.19652	0.18487	0.18307	0.20356	0.17014	0.1758	0.19111	0.12034	0.1784	0.18002	0.14686	0.20529	0.18181	0.26197	0.22638	0.18091	0.19943	0.17288	0.20717	0.16904	0.19924	0.18623	0.21138	0.22963	0.19962	0.21524	0.16266	0.17436	0.18712	0.18712	0.17605	0.35518	0.19045
1002.4	0.18711	0.17493	0.16916	0.19676	0.18497	0.18386	0.19795	0.17039	0.17675	0.18799	0.12158	0.16916	0.18273	0.14	0.20067	0.18301	0.25854	0.22339	0.17614	0.19476	0.16881	0.20136	0.16559	0.19583	0.18489	0.20663	0.22338	0.19882	0.21489	0.15792	0.17496	0.18534	0.18534	0.17714	0.35265	0.17925
1003.3	0.18949	0.17671	0.17117	0.19806	0.18737	0.18813	0.20193	0.17229	0.18751	0.18682	0.12827	0.1698	0.19493	0.14468	0.20023	0.18516	0.25547	0.22858	0.18192	0.19493	0.17071	0.20646	0.1716	0.20192	0.19499	0.20842	0.22572	0.20559	0.2251	0.16845	0.18288	0.19119	0.19119	0.18141	0.36125	0.18575
1004.3	0.19445	0.18683	0.18206	0.2058	0.18928	0.19871	0.2132	0.17999	0.19189	0.19928	0.13702	0.17406	0.20341	0.15285	0.21481	0.19332	0.26178	0.23428	0.19117	0.20015	0.17757	0.21363	0.17419	0.21493	0.20274	0.21623	0.23508	0.20787	0.22526	0.17682	0.19843	0.20409	0.20409	0.1979	0.36545	0.18906
1005.2	0.20126	0.18563	0.18292	0.21026	0.19477	0.1976	0.20923	0.17875	0.19813	0.20006	0.137	0.1688	0.20855	0.15634	0.21366	0.20393	0.26348	0.23404	0.18316	0.19674	0.18046	0.22	0.17264	0.21602	0.21456	0.22018	0.24033	0.21598	0.22859	0.17912	0.19135	0.2071	0.2071	0.20068	0.3609	0.1901
1006.1	0.20939	0.20175	0.19283	0.22145	0.20343	0.20317	0.22866	0.18525	0.20219	0.20355	0.14377	0.17657	0.2166	0.16993	0.22501	0.22141	0.26666	0.24181	0.19476	0.20193	0.18769	0.22457	0.18484	0.22879	0.2253	0.23276	0.24812	0.23407	0.23646	0.18663	0.20445	0.21237	0.21237	0.20537	0.36563	0.19677
1007.1	0.21705	0.21367	0.19641	0.23052	0.21083	0.2106	0.24101	0.18897	0.20703	0.21409	0.15263	0.18827	0.22034	0.17834	0.23169	0.23218	0.26674	0.25147	0.20809	0.20572	0.19223	0.23878	0.19441	0.24458	0.23381	0.24087	0.2564	0.24679	0.2408	0.19375	0.21178	0.21969	0.21969	0.21605	0.37552	0.22002
1008	0.22304	0.21828	0.20627	0.24162	0.21792	0.21944	0.24277	0.20023	0.21268	0.22653	0.15752	0.19552	0.22064	0.1833	0.23669	0.24464	0.27587	0.25773	0.21216	0.21413	0.20485	0.24924	0.20267	0.25288	0.23983	0.25186	0.2658	0.25804	0.23906	0.19906	0.21314	0.23237	0.23237	0.22022	0.378	0.2317
1008.9	0.22356	0.2134	0.2027	0.24112	0.21291	0.22087	0.2349	0.19576	0.21251	0.22149	0.15644	0.19497	0.22346	0.17887	0.2316	0.24285	0.26981	0.26548	0.20476	0.21164	0.20391	0.23969	0.20578	0.2436	0.237	0.24574	0.26178	0.25835	0.24031	0.20092	0.20321	0.22547	0.22547	0.20458	0.38059	0.23334
1009.9	0.23127	0.21626	0.21179	0.24556	0.21023	0.23414	0.24092	0.20691	0.21503	0.22535	0.16382	0.20466	0.2279	0.18421	0.23947	0.2445	0.26496	0.27743	0.21159	0.21998	0.20603	0.24592	0.21771	0.25966	0.23929	0.25036	0.26408	0.26113	0.24195	0.21352	0.21468	0.23536	0.23536	0.21205	0.38151	0.24407
1010.8	0.23363	0.21633	0.21227	0.24679	0.20922	0.23154	0.23483	0.20986	0.21697	0.22539	0.17111	0.21036	0.23174	0.18234	0.23844	0.23381	0.26577	0.27503	0.21503	0.22562	0.20686	0.25007	0.22273	0.26259	0.23849	0.25332	0.26354	0.25834	0.243	0.20859	0.21127	0.23289	0.23289	0.21446	0.38803	0.25471
1011.7	0.23494	0.21331	0.21433	0.24134	0.20518	0.23019	0.23217	0.20853	0.21553	0.22151	0.17109	0.21064	0.23562	0.18391	0.23894	0.22512	0.26411	0.26886	0.20922	0.22663	0.20981	0.24226	0.22243	0.26433	0.23805	0.25055	0.26581	0.25341	0.24316	0.20578	0.20754	0.2338	0.2338	0.20561	0.39151	0.25176
1012.7	0.23534	0.21137	0.21315	0.2383	0.19661	0.2303	0.23214	0.20439	0.21308	0.21876	0.17773	0.21518	0.23824	0.18601	0.23692	0.21919	0.26346	0.27356	0.20994	0.22435	0.20854	0.23941	0.22642	0.26715	0.23807	0.24865	0.26317	0.25333	0.24411	0.2078	0.21052	0.22932	0.22932	0.21035	0.39739	0.24609
1013.6	0.2409	0.21607	0.22033	0.24311	0.19808	0.23055	0.23742	0.20895	0.21779	0.22247	0.17964	0.22298	0.24192	0.19163	0.24802	0.22575	0.2654	0.27155	0.21816	0.23025	0.2143	0.24851	0.23411	0.2746	0.2422	0.25135	0.27128	0.256	0.24587	0.20708	0.21781	0.23017	0.23017	0.22166	0.39795	0.24793
1014.5	0.24025	0.2215	0.21996	0.24151	0.20463	0.23128	0.23842	0.20906	0.22046	0.22306	0.17976	0.21944	0.24308	0.19211	0.24731	0.22513	0.26873	0.27381	0.22134	0.22679	0.22264	0.24726	0.23861	0.27224	0.24185	0.25241	0.27343	0.25174	0.25432	0.20532	0.21551	0.22679	0.22679	0.22262	0.40476	0.24572
1015.5	0.23966	0.21501	0.21319	0.23952	0.20195	0.22873	0.23643	0.20832	0.22119	0.22467	0.17212	0.21535	0.23925	0.18774	0.24033	0.23202	0.26525	0.26966	0.2136	0.21762	0.22058	0.24144	0.2358	0.27081	0.23784	0.24766	0.26922	0.24807	0.2535	0.2026	0.21769	0.22992	0.22992	0.21597	0.39947	0.24175
1016.4	0.24122	0.22042	0.21744	0.24544	0.20298	0.23217	0.23646	0.21354	0.22686	0.23373	0.17012	0.22296	0.2479	0.19394	0.24539	0.24105	0.27353	0.27408	0.21414	0.21924	0.22209	0.25099	0.23748	0.26533	0.24021	0.25671	0.27121	0.25313	0.25772	0.20732	0.2243	0.22858	0.22858	0.22406	0.39614	0.24205
1017.3	0.23827	0.22523	0.21443	0.24462	0.20705	0.23617	0.24082	0.21294	0.22502	0.23408	0.16854	0.22052	0.24775	0.1985	0.25151	0.23492	0.27497	0.27042	0.22043	0.21507	0.22662	0.24754	0.23659	0.26084	0.24704	0.25828	0.27528	0.25251	0.26266	0.2119	0.22961	0.2299	0.2299	0.21618	0.39457	0.24599
1018.3	0.22927	0.22095	0.20674	0.24047	0.20623	0.22949	0.23899	0.21195	0.22289	0.2278	0.16617	0.21796	0.23997	0.19699	0.23889	0.22913	0.27875	0.26133	0.21585	0.21279	0.22913	0.23588	0.23111	0.26062	0.23822	0.25857	0.2709	0.24767	0.25688	0.20987	0.22572	0.23197	0.23197	0.2097	0.39722	0.24709
1019.2	0.23027	0.2228	0.21108	0.24244	0.20468	0.23378	0.24321	0.2103	0.22439	0.23196	0.17234	0.22733	0.24386	0.19865	0.24209	0.23547	0.28997	0.26659	0.22065	0.21477	0.23313	0.24086	0.2326	0.26518	0.24643	0.26226	0.27886	0.25382	0.26258	0.21615	0.23399	0.2345	0.2345	0.20548	0.40216	0.25731
1020.1	0.22741	0.22462	0.21728	0.23977	0.20729	0.23589	0.24228	0.21148	0.2236	0.23046	0.17614	0.23364	0.24383	0.20244	0.24786	0.22955	0.29455	0.26826	0.22265	0.22334	0.23713	0.24489	0.23084	0.26393	0.24982	0.25978	0.28786	0.25472	0.26514	0.22345	0.23378	0.23353	0.23353	0.20688	0.40436	0.25637
1021.1	0.2213	0.22426	0.21361	0.23296	0.20652	0.23427	0.23719	0.20772	0.22184	0.22134	0.1783	0.22476	0.23524	0.19375	0.24292	0.22376	0.28722	0.265	0.21863	0.22362	0.23205	0.23364	0.22939	0.26021	0.24494	0.25608	0.28216	0.247	0.25955	0.21904	0.22442	0.2297	0.2297	0.20226	0.40086	0.25185
1022	0.21921	0.21995	0.21617	0.23155	0.19977	0.23007	0.23141	0.20788	0.21925	0.21535	0.17395	0.22499	0.22734	0.18635	0.23764	0.22617	0.2826	0.26101	0.20964	0.23133	0.22056	0.22763	0.22728	0.26048	0.2323	0.24712	0.27454	0.24193	0.25351	0.21046	0.2195	0.22364	0.22364	0.21138	0.39464	0.24913
1022.9	0.21979	0.2185	0.21552	0.22701	0.20406	0.22692	0.2293	0.20423	0.21369	0.21782	0.16805	0.22322	0.23038	0.18334	0.24118	0.21972	0.27299	0.26136	0.2085	0.22526	0.20523	0.23592	0.2201	0.25813	0.24048	0.23874	0.26968	0.23981	0.25731	0.21014	0.21938	0.21539	0.21539	0.2102	0.38573	0.24601
1023.9	0.21174	0.20864	0.20451	0.21407	0.20008	0.21643	0.21902	0.19869	0.20307	0.2072	0.15362	0.21621	0.22521	0.17777	0.23456	0.20313	0.26669	0.24655	0.19969	0.21793	0.18781	0.23056	0.21083	0.25172	0.22663	0.22772	0.25675	0.23207	0.24863	0.19813	0.20489	0.20789	0.20789	0.20933	0.37185	0.2359
1024.8	0.20821	0.20196	0.19759	0.21122	0.19717	0.21803	0.22048	0.19208	0.19863	0.20249	0.14558	0.2106	0.22169	0.16859	0.23184	0.19929	0.26673	0.24654	0.19722	0.20796	0.18255	0.22007	0.21314	0.24428	0.21708	0.22564	0.24876	0.22464	0.24373	0.18956	0.19918	0.19965	0.19965	0.20741	0.37212	0.22987
1025.7	0.20751	0.19616	0.19496	0.21123	0.18948	0.21031	0.21861	0.19271	0.19807	0.19975	0.13827	0.21188	0.21685	0.16635	0.2281	0.18861	0.26448	0.24086	0.19159	0.20236	0.18444	0.21874	0.20764	0.24223	0.21666	0.21762	0.23952	0.22295	0.23947	0.18883	0.20241	0.20243	0.20243	0.20393	0.37119	0.22533
1026.7	0.2034	0.18999	0.18519	0.20447	0.18927	0.20359	0.2121	0.18408	0.20272	0.1978	0.1267	0.19983	0.21299	0.16034	0.22143	0.1802	0.25702	0.23898	0.1871	0.18515	0.19212	0.21845	0.19788	0.23827	0.20743	0.21017	0.23643	0.21443	0.23702	0.18276	0.19548	0.20671	0.20671	0.19769	0.36069	0.21431
1027.6	0.20337	0.1905	0.18341	0.20591	0.17875	0.20784	0.21228	0.18221	0.20201	0.19633	0.13124	0.19906	0.20566	0.16297	0.21762	0.1819	0.25787	0.24323	0.18275	0.18516	0.19839	0.21588	0.19759	0.23774	0.19973	0.21625	0.23982	0.21706	0.23412	0.18127	0.18834	0.20556	0.20556	0.19484	0.3619	0.20902
1028.5	0.20284	0.19324	0.18596	0.21388	0.17357	0.2055	0.20838	0.188	0.20374	0.20175	0.13135	0.19215	0.20451	0.16365	0.21579	0.18499	0.25136	0.24254	0.17675	0.18889	0.19982	0.21483	0.19158	0.235	0.20341	0.21711	0.24092	0.21979	0.22261	0.18329	0.18852	0.20606	0.20606	0.1913	0.36031	0.2037
1029.4	0.19996	0.19145	0.18912	0.21069	0.16337	0.20013	0.20072	0.18551	0.202	0.2	0.13231	0.18442	0.203	0.16205	0.21807	0.18649	0.24018	0.23803	0.17139	0.18343	0.19913	0.2169	0.18275	0.23649	0.20259	0.21298	0.24415	0.21828	0.21639	0.18312	0.18561	0.21173	0.21173	0.18749	0.3538	0.19957
1030.4	0.19375	0.18924	0.18944	0.20768	0.15994	0.20114	0.19552	0.17805	0.19629	0.19731	0.12934	0.17536	0.20024	0.154	0.21348	0.18935	0.23564	0.2397	0.17113	0.17323	0.19586	0.21639	0.17635	0.23142	0.19475	0.21063	0.24689	0.21849	0.20784	0.1783	0.18036	0.20518	0.20518	0.18463	0.3482	0.19896
1031.3	0.19495	0.18982	0.19571	0.20715	0.15884	0.19729	0.19626	0.17991	0.18714	0.19173	0.13239	0.18134	0.19991	0.15283	0.21491	0.18562	0.24274	0.23752	0.17539	0.17649	0.18703	0.21105	0.17141	0.23292	0.19553	0.21724	0.24751	0.21914	0.2089	0.17774	0.18373	0.19877	0.19877	0.17686	0.34804	0.19915
1032.2	0.19103	0.17838	0.18965	0.20193	0.15683	0.18667	0.19	0.17412	0.17838	0.18727	0.11785	0.17365	0.19322	0.141	0.21196	0.17645	0.24063	0.22205	0.16791	0.1672	0.17989	0.20056	0.1608	0.22351	0.18825	0.20649	0.23999	0.20853	0.20673	0.16496	0.17857	0.19248	0.19248	0.17162	0.33667	0.18554
1033.2	0.18446	0.17383	0.18328	0.19613	0.15112	0.18513	0.1822	0.16303	0.16998	0.17338	0.11231	0.17156	0.18287	0.13891	0.20948	0.1664	0.23806	0.21886	0.16686	0.1596	0.17752	0.18813	0.15549	0.21495	0.1809	0.2019	0.23774	0.19944	0.20506	0.15846	0.17193	0.18371	0.18371	0.16617	0.33563	0.18128
1034.1	0.18349	0.17455	0.17682	0.1911	0.15648	0.18199	0.18138	0.16258	0.16391	0.17363	0.11206	0.16802	0.18239	0.13953	0.19817	0.16002	0.2391	0.2166	0.16491	0.15946	0.16894	0.18753	0.15592	0.20643	0.18195	0.20729	0.22764	0.19605	0.20333	0.1587	0.16823	0.17252	0.17252	0.16459	0.33303	0.17623
1035	0.18441	0.17019	0.16757	0.18078	0.15852	0.17481	0.18039	0.1587	0.16045	0.17212	0.099153	0.1628	0.18167	0.13862	0.19284	0.15269	0.24143	0.20854	0.16262	0.15996	0.16259	0.18552	0.14707	0.19986	0.17906	0.19939	0.22027	0.18635	0.20318	0.15443	0.15903	0.16183	0.16183	0.1621	0.31865	0.17129
1036	0.18336	0.17023	0.16191	0.17883	0.15584	0.17379	0.17855	0.15537	0.16169	0.17473	0.095713	0.15625	0.17744	0.14432	0.19456	0.15448	0.23553	0.20173	0.1573	0.15703	0.15931	0.18934	0.14904	0.18733	0.17846	0.19599	0.21891	0.18453	0.19863	0.14844	0.14932	0.16009	0.16009	0.16529	0.31536	0.1727
1036.9	0.18345	0.17781	0.16369	0.17809	0.15838	0.17195	0.17036	0.15798	0.1639	0.17036	0.097351	0.15502	0.18286	0.14685	0.19328	0.15727	0.23603	0.20243	0.16239	0.15757	0.15697	0.18786	0.15312	0.18466	0.1797	0.1979	0.2175	0.18968	0.19415	0.1474	0.14451	0.16337	0.16337	0.16215	0.31449	0.17502
1037.8	0.18606	0.18164	0.16159	0.17684	0.16375	0.16705	0.17631	0.15439	0.16915	0.17266	0.099585	0.15159	0.18716	0.1424	0.19139	0.15702	0.23714	0.20277	0.16126	0.15461	0.157	0.19485	0.15796	0.18251	0.18099	0.19731	0.21402	0.19133	0.19418	0.14645	0.1416	0.17128	0.17128	0.15793	0.31581	0.17148
1038.8	0.18548	0.17785	0.15434	0.17647	0.1543	0.16084	0.17861	0.15304	0.16861	0.17178	0.094841	0.14713	0.18414	0.13659	0.18696	0.15119	0.22846	0.19793	0.16161	0.15336	0.16166	0.19551	0.15778	0.18267	0.17797	0.19004	0.212	0.1904	0.18916	0.13692	0.14201	0.17073	0.17073	0.1572	0.32036	0.16827
1039.7	0.18716	0.17922	0.15685	0.18633	0.14826	0.16468	0.17575	0.1513	0.17065	0.17306	0.10515	0.15357	0.18091	0.14216	0.18918	0.15345	0.23014	0.20607	0.15549	0.15789	0.16503	0.19966	0.17112	0.18947	0.18087	0.20229	0.21675	0.19729	0.19288	0.13798	0.1422	0.18025	0.18025	0.16267	0.33486	0.16755
1040.6	0.18114	0.17314	0.14955	0.17937	0.14433	0.16126	0.17421	0.15164	0.16704	0.16386	0.098366	0.14717	0.18352	0.1331	0.18184	0.14342	0.22684	0.21074	0.1504	0.15847	0.16408	0.19943	0.16088	0.18786	0.17666	0.19829	0.21015	0.19101	0.19475	0.14018	0.1436	0.17691	0.17691	0.15725	0.33288	0.15782
1041.5	0.18219	0.16836	0.14863	0.18011	0.14003	0.16286	0.18412	0.14882	0.17495	0.1688	0.099285	0.15096	0.18467	0.13424	0.18336	0.13943	0.22584	0.21738	0.15036	0.16464	0.17034	0.20681	0.15995	0.19571	0.18198	0.20561	0.21314	0.19039	0.19734	0.14508	0.14995	0.17827	0.17827	0.16434	0.33643	0.16547
1042.5	0.17929	0.1627	0.14447	0.17726	0.13059	0.15922	0.1755	0.15169	0.16616	0.16156	0.092212	0.14482	0.17462	0.13483	0.1775	0.13619	0.21664	0.20762	0.14725	0.16238	0.16508	0.19991	0.15152	0.19244	0.17836	0.20136	0.2066	0.18556	0.195	0.14254	0.1476	0.16878	0.16878	0.15681	0.3228	0.16188
1043.4	0.18206	0.16648	0.14945	0.17937	0.13285	0.17129	0.17646	0.15063	0.16774	0.15734	0.086991	0.15282	0.17762	0.13758	0.18072	0.14285	0.22556	0.21676	0.14644	0.16041	0.16507	0.19874	0.14766	0.19627	0.18279	0.20551	0.20773	0.18846	0.20298	0.15469	0.1458	0.17053	0.17053	0.15406	0.31257	0.17036
1044.3	0.17989	0.16421	0.14781	0.17397	0.12969	0.16539	0.18052	0.15356	0.16568	0.15673	0.081895	0.14469	0.17609	0.13037	0.17821	0.14325	0.21845	0.21017	0.15774	0.15686	0.15697	0.19397	0.13529	0.19303	0.1815	0.196	0.20362	0.18835	0.203	0.15449	0.15116	0.16266	0.16266	0.15114	0.30382	0.17007
1045.2	0.17833	0.1619	0.14708	0.17604	0.12551	0.16372	0.17531	0.14147	0.16116	0.15442	0.083109	0.14241	0.17004	0.12598	0.17391	0.141	0.21132	0.20209	0.1524	0.14733	0.14851	0.18841	0.13609	0.18345	0.17899	0.18952	0.19616	0.19035	0.19593	0.14329	0.14081	0.15565	0.15565	0.14959	0.29895	0.16434
1046.2	0.17258	0.16284	0.14967	0.1791	0.12581	0.16384	0.17283	0.1409	0.15619	0.15681	0.081909	0.13635	0.16539	0.11831	0.17338	0.14645	0.21338	0.19716	0.14971	0.14775	0.14471	0.19003	0.12992	0.17389	0.174	0.1806	0.19662	0.19578	0.20229	0.14342	0.13981	0.15586	0.15586	0.1501	0.29595	0.16127
1047.1	0.1742	0.15859	0.15354	0.17807	0.13103	0.16361	0.17072	0.13355	0.15653	0.15997	0.084155	0.13597	0.16916	0.11438	0.17551	0.14584	0.2196	0.19889	0.14664	0.14249	0.14429	0.18881	0.12963	0.1728	0.17031	0.17624	0.19885	0.19338	0.20142	0.13852	0.13946	0.15148	0.15148	0.15378	0.29944	0.15755
1048	0.16678	0.15947	0.15195	0.17782	0.12556	0.15616	0.16542	0.13215	0.15675	0.16062	0.087364	0.12815	0.1633	0.11713	0.17182	0.14152	0.21384	0.19507	0.1412	0.1436	0.14522	0.18954	0.12949	0.16583	0.16388	0.18051	0.19574	0.19208	0.1954	0.13046	0.13597	0.15831	0.15831	0.16197	0.30449	0.14774
1049	0.16532	0.1582	0.15105	0.17808	0.12655	0.16073	0.16528	0.12856	0.1538	0.15413	0.088861	0.12787	0.16673	0.11995	0.16905	0.13462	0.21239	0.19385	0.13668	0.14165	0.15267	0.18121	0.13144	0.16405	0.16113	0.18068	0.19054	0.18786	0.19015	0.12468	0.13407	0.16526	0.16526	0.15612	0.30553	0.14957
1049.9	0.16764	0.16112	0.1554	0.18356	0.12949	0.16926	0.17032	0.1368	0.1548	0.15578	0.090708	0.13094	0.1684	0.12057	0.17451	0.13781	0.22039	0.20237	0.13975	0.14721	0.16152	0.18074	0.13346	0.16503	0.16193	0.18396	0.19605	0.19176	0.19216	0.13929	0.1416	0.17347	0.17347	0.15855	0.31545	0.15664
1050.8	0.16775	0.15675	0.15748	0.17729	0.12749	0.17233	0.16815	0.13515	0.14948	0.14756	0.086703	0.1271	0.16574	0.11992	0.16995	0.12767	0.21534	0.20494	0.13432	0.14421	0.15725	0.16933	0.13842	0.16421	0.16001	0.18186	0.19965	0.18776	0.18102	0.1403	0.14244	0.16722	0.16722	0.15252	0.30981	0.15069
1051.7	0.17058	0.16182	0.16316	0.17286	0.12804	0.17232	0.17513	0.14147	0.15475	0.15565	0.084137	0.13281	0.16549	0.12267	0.17214	0.12694	0.21122	0.21006	0.1351	0.14822	0.15869	0.16959	0.13315	0.16556	0.16692	0.19048	0.20146	0.1894	0.18565	0.14534	0.1472	0.17743	0.17743	0.16225	0.30905	0.15961
1052.7	0.17583	0.16115	0.16935	0.17587	0.13559	0.1713	0.17421	0.13899	0.15578	0.15782	0.085889	0.13132	0.17109	0.12465	0.18263	0.1296	0.21374	0.21184	0.14159	0.14526	0.15215	0.16826	0.13636	0.17102	0.16858	0.1871	0.20795	0.19197	0.19579	0.1556	0.15201	0.17701	0.17701	0.15835	0.30783	0.1662
1053.6	0.17685	0.16052	0.16853	0.17875	0.13749	0.16964	0.16452	0.13589	0.15329	0.1589	0.084526	0.13167	0.16993	0.12026	0.18681	0.13128	0.2121	0.21108	0.13343	0.14012	0.14729	0.16983	0.13858	0.16867	0.16932	0.1851	0.21307	0.19457	0.19629	0.15811	0.14082	0.17165	0.17165	0.15818	0.30984	0.16299
1054.5	0.18109	0.16663	0.17051	0.17703	0.13773	0.16871	0.15962	0.13567	0.15645	0.1667	0.087733	0.1318	0.17193	0.13118	0.18738	0.1356	0.2109	0.21014	0.13227	0.14339	0.14432	0.17258	0.14294	0.17824	0.16777	0.19576	0.21681	0.19745	0.19739	0.15757	0.13803	0.17045	0.17045	0.15361	0.31451	0.16794
1055.4	0.18549	0.17259	0.16699	0.17761	0.1396	0.16469	0.15868	0.13793	0.16323	0.16933	0.093552	0.14063	0.18041	0.13894	0.18769	0.13636	0.20863	0.20482	0.13644	0.13821	0.14311	0.17511	0.14382	0.18203	0.17115	0.20219	0.21113	0.19448	0.19672	0.15375	0.13605	0.1732	0.1732	0.15612	0.32086	0.17462
1056.4	0.18844	0.17303	0.17048	0.18866	0.13903	0.17108	0.16146	0.1334	0.16705	0.16326	0.095243	0.14766	0.19054	0.1431	0.1918	0.13796	0.20798	0.2071	0.14381	0.13746	0.14355	0.17707	0.15077	0.18891	0.1755	0.20282	0.2165	0.20117	0.19905	0.15601	0.14067	0.17597	0.17597	0.15061	0.32196	0.17862
1057.3	0.18655	0.17477	0.17555	0.18528	0.13695	0.17097	0.16091	0.13751	0.16904	0.16385	0.086024	0.15052	0.18395	0.1384	0.1894	0.13238	0.2057	0.20395	0.1342	0.14098	0.15029	0.17593	0.14661	0.18373	0.17437	0.20035	0.2137	0.19731	0.18862	0.14663	0.12894	0.17294	0.17294	0.15174	0.31569	0.17904
1058.2	0.19437	0.18021	0.18519	0.19134	0.14074	0.17608	0.17523	0.14799	0.18546	0.17168	0.09153	0.15324	0.19037	0.14927	0.19598	0.13757	0.2163	0.21118	0.142	0.15362	0.15723	0.18543	0.14761	0.18792	0.17878	0.20407	0.22339	0.19996	0.19524	0.15377	0.14425	0.18212	0.18212	0.16013	0.32053	0.18564
1059.2	0.18968	0.17227	0.17837	0.1935	0.14056	0.17772	0.17693	0.1494	0.191	0.17158	0.089571	0.1577	0.19005	0.13887	0.19595	0.13979	0.21512	0.20993	0.1412	0.15365	0.16138	0.18668	0.14671	0.18968	0.18113	0.19375	0.21772	0.20226	0.19405	0.15317	0.14517	0.18754	0.18754	0.16428	0.31397	0.18023
1060.1	0.19225	0.17313	0.17938	0.20218	0.14847	0.18791	0.17887	0.15603	0.19438	0.18332	0.092411	0.16178	0.18878	0.14082	0.20368	0.14915	0.22353	0.21933	0.14027	0.15868	0.1671	0.19457	0.15409	0.19569	0.17905	0.19249	0.22199	0.21336	0.20372	0.16221	0.14548	0.1894	0.1894	0.16856	0.32129	0.18751
1061	0.19177	0.17293	0.17477	0.20442	0.14962	0.19249	0.17437	0.16178	0.19146	0.1909	0.09428	0.15478	0.18533	0.13599	0.20046	0.1541	0.22578	0.21613	0.1332	0.162	0.16257	0.19721	0.15535	0.19817	0.17204	0.18748	0.21756	0.21282	0.19941	0.16436	0.13524	0.18295	0.18295	0.17513	0.32689	0.1861
1061.9	0.20466	0.17785	0.17169	0.21423	0.15345	0.19911	0.18418	0.16778	0.18964	0.19773	0.10223	0.16143	0.19998	0.14878	0.20321	0.15925	0.23703	0.21867	0.14406	0.16519	0.16313	0.20327	0.1576	0.20727	0.18437	0.19365	0.21916	0.22411	0.20854	0.17069	0.14947	0.19086	0.19086	0.18167	0.33483	0.19328
1062.8	0.20173	0.18092	0.17275	0.20763	0.15674	0.19495	0.17843	0.16389	0.17608	0.19699	0.097067	0.16093	0.19362	0.14815	0.20186	0.15843	0.22975	0.21402	0.14494	0.16141	0.16251	0.20262	0.15338	0.20675	0.1795	0.20254	0.21642	0.22426	0.20886	0.16514	0.14464	0.18799	0.18799	0.17859	0.32968	0.19518
1063.8	0.2094	0.19129	0.18475	0.20923	0.16618	0.2025	0.18638	0.16799	0.17748	0.20148	0.10626	0.165	0.1944	0.15512	0.20377	0.16426	0.24229	0.2213	0.15496	0.16555	0.1711	0.21293	0.16165	0.20887	0.1841	0.21046	0.2282	0.22671	0.21546	0.17294	0.15408	0.18953	0.18953	0.18896	0.33585	0.20857
1064.7	0.21203	0.19751	0.18705	0.20984	0.16514	0.20269	0.19238	0.16742	0.17962	0.20007	0.10953	0.15898	0.19739	0.15887	0.20416	0.16158	0.24297	0.22491	0.15844	0.16946	0.17919	0.22216	0.15879	0.20629	0.19501	0.21469	0.2283	0.22507	0.21472	0.17166	0.15611	0.19211	0.19211	0.19396	0.33617	0.2099
1065.6	0.21003	0.20479	0.19216	0.21165	0.16652	0.20098	0.20264	0.18024	0.18811	0.20265	0.11578	0.16079	0.20121	0.16596	0.20626	0.16959	0.24215	0.23545	0.16896	0.17662	0.19698	0.2237	0.16433	0.20359	0.20124	0.22142	0.2314	0.23157	0.22533	0.17199	0.16323	0.20173	0.20173	0.19674	0.34499	0.21028
1066.5	0.20582	0.20291	0.19444	0.21175	0.16675	0.20719	0.20297	0.17987	0.19704	0.20485	0.1206	0.1619	0.19787	0.16074	0.20855	0.17574	0.23751	0.24568	0.17264	0.17402	0.20495	0.22365	0.16403	0.20275	0.20172	0.21826	0.23532	0.23799	0.22042	0.1781	0.16728	0.20083	0.20083	0.19226	0.35103	0.21359
1067.5	0.2088	0.19926	0.19397	0.21705	0.16868	0.21433	0.20675	0.18743	0.20644	0.21066	0.12439	0.16266	0.20423	0.15729	0.21209	0.18411	0.25019	0.24953	0.17438	0.17524	0.20816	0.22591	0.1676	0.20897	0.21055	0.21028	0.23636	0.24322	0.22752	0.18682	0.17026	0.20685	0.20685	0.19368	0.35508	0.21614
1068.4	0.21387	0.20457	0.19521	0.21831	0.17291	0.2124	0.2098	0.19411	0.21184	0.21287	0.12178	0.16769	0.21211	0.16114	0.22349	0.18393	0.24851	0.25018	0.17317	0.17993	0.2055	0.22407	0.16142	0.21614	0.21365	0.21523	0.23688	0.24669	0.2372	0.19203	0.17117	0.21412	0.21412	0.19494	0.36169	0.22168
1069.3	0.2169	0.19813	0.19657	0.2186	0.17095	0.21345	0.20537	0.19704	0.21437	0.20805	0.1166	0.16891	0.21482	0.1565	0.21879	0.19012	0.24418	0.25081	0.17619	0.17967	0.19952	0.21875	0.158	0.21833	0.20859	0.21419	0.23681	0.24694	0.23565	0.19579	0.17334	0.21984	0.21984	0.19486	0.36017	0.22476
1070.2	0.22796	0.20055	0.20483	0.22265	0.17789	0.22438	0.20797	0.19842	0.22005	0.21243	0.12378	0.1779	0.21985	0.15669	0.23212	0.19203	0.25682	0.25319	0.17538	0.17972	0.20351	0.23038	0.16794	0.22958	0.21498	0.21301	0.24696	0.25102	0.23981	0.20552	0.18157	0.22227	0.22227	0.19873	0.36661	0.23828
1071.2	0.2257	0.19963	0.20437	0.22152	0.17624	0.21849	0.20259	0.19876	0.21489	0.20768	0.12741	0.17688	0.21629	0.16026	0.23149	0.18688	0.25802	0.24648	0.16886	0.18484	0.20063	0.22278	0.16993	0.2273	0.21068	0.21104	0.24709	0.24541	0.24138	0.19665	0.17247	0.22098	0.22098	0.19845	0.36593	0.23498
1072.1	0.22094	0.20019	0.20947	0.22212	0.17923	0.21337	0.20638	0.20175	0.21741	0.20926	0.13186	0.18252	0.21391	0.16393	0.23827	0.17681	0.25742	0.24771	0.17319	0.18791	0.20332	0.22442	0.17773	0.23062	0.20534	0.21497	0.24735	0.24173	0.24179	0.19271	0.17575	0.21667	0.21667	0.21059	0.37774	0.23783
1073	0.22653	0.20656	0.2158	0.2358	0.18107	0.21956	0.21213	0.20487	0.22294	0.21576	0.13993	0.1851	0.22518	0.17386	0.24142	0.18117	0.26405	0.25496	0.17967	0.19381	0.21456	0.23164	0.18905	0.23166	0.21806	0.22594	0.2567	0.24838	0.23938	0.19593	0.18332	0.22147	0.22147	0.21689	0.38092	0.24236
1073.9	0.22403	0.21262	0.21386	0.2329	0.17335	0.21938	0.21425	0.19995	0.21877	0.22004	0.14261	0.18117	0.2223	0.17548	0.24475	0.17511	0.26341	0.25372	0.1733	0.19057	0.21365	0.22718	0.18916	0.22706	0.21888	0.22626	0.25468	0.24313	0.23588	0.19547	0.18497	0.22299	0.22299	0.21325	0.37938	0.23467
1074.9	0.21677	0.21133	0.20825	0.23079	0.17106	0.21445	0.21171	0.19428	0.21829	0.21473	0.14236	0.17733	0.22042	0.17921	0.24015	0.17269	0.26386	0.25151	0.17285	0.18933	0.21329	0.21798	0.1865	0.21863	0.20977	0.22856	0.24905	0.24036	0.23083	0.1923	0.17504	0.2252	0.2252	0.21095	0.38164	0.22937
1075.8	0.21944	0.21624	0.21334	0.23879	0.17748	0.22118	0.21509	0.20106	0.22312	0.21917	0.13968	0.18025	0.22748	0.17811	0.24884	0.1793	0.26771	0.25296	0.18092	0.19796	0.21339	0.2316	0.18724	0.23114	0.20943	0.23257	0.25301	0.24512	0.23496	0.19937	0.18437	0.22531	0.22531	0.22242	0.3854	0.23918
1076.7	0.22656	0.22156	0.20802	0.24271	0.17329	0.22349	0.2126	0.20278	0.21995	0.21736	0.14233	0.1828	0.23598	0.18534	0.24649	0.18776	0.26647	0.2596	0.1796	0.20163	0.20732	0.232	0.1824	0.2301	0.21224	0.23438	0.24963	0.24552	0.22767	0.20811	0.17923	0.22301	0.22301	0.22073	0.3822	0.2397
1077.6	0.21775	0.21497	0.19756	0.23234	0.16697	0.21915	0.20739	0.19927	0.21	0.21585	0.13633	0.1712	0.22939	0.17809	0.23845	0.18359	0.26333	0.25577	0.17605	0.19492	0.19902	0.22106	0.17213	0.22426	0.20165	0.22395	0.23898	0.2382	0.22473	0.2018	0.16917	0.21554	0.21554	0.21565	0.37466	0.22691
1078.6	0.21606	0.21762	0.20194	0.2345	0.17623	0.22003	0.21703	0.20284	0.21372	0.21444	0.14	0.17561	0.23694	0.17934	0.24182	0.18847	0.26846	0.2569	0.18685	0.19585	0.20544	0.22184	0.17458	0.22746	0.20095	0.22211	0.23834	0.24367	0.22952	0.20121	0.17168	0.21545	0.21545	0.21973	0.37408	0.22544
1079.5	0.22027	0.21712	0.19162	0.23246	0.17101	0.21548	0.21866	0.20085	0.21064	0.21726	0.13565	0.1768	0.23252	0.17633	0.23703	0.18679	0.26327	0.25469	0.18518	0.19551	0.19567	0.21806	0.16781	0.22629	0.20386	0.22386	0.22947	0.24138	0.22822	0.19911	0.17531	0.20975	0.20975	0.21387	0.36721	0.2225
1080.4	0.2162	0.21987	0.18265	0.225	0.1676	0.21485	0.21678	0.19545	0.20668	0.21497	0.13148	0.16657	0.22789	0.17981	0.22842	0.18765	0.26372	0.25178	0.17653	0.18855	0.19162	0.20747	0.16453	0.21209	0.19973	0.22593	0.2254	0.23378	0.22912	0.19228	0.16194	0.20756	0.20756	0.20533	0.35655	0.20754
1081.3	0.21421	0.22043	0.18216	0.22275	0.1657	0.21695	0.22012	0.18922	0.21097	0.21672	0.12405	0.16167	0.22597	0.17983	0.22518	0.18528	0.26428	0.2463	0.1729	0.17909	0.19517	0.20599	0.16056	0.21217	0.20064	0.2264	0.22891	0.23664	0.23412	0.18599	0.16718	0.21523	0.21523	0.20094	0.3509	0.20226
1082.2	0.21356	0.21381	0.18326	0.22121	0.16047	0.21141	0.21273	0.17574	0.20766	0.20472	0.11738	0.16492	0.22175	0.1783	0.22241	0.17864	0.25209	0.24186	0.16629	0.16417	0.18767	0.20502	0.15485	0.21561	0.19952	0.21808	0.2238	0.23031	0.22531	0.18262	0.16056	0.20983	0.20983	0.19117	0.34474	0.20158
1083.2	0.21224	0.20481	0.17829	0.22214	0.15726	0.21015	0.20533	0.16915	0.20081	0.20152	0.10933	0.16129	0.21626	0.17574	0.21116	0.17767	0.24981	0.23925	0.15558	0.15529	0.18101	0.20273	0.14829	0.20945	0.19886	0.21455	0.21777	0.23114	0.22252	0.18057	0.15155	0.2068	0.2068	0.18886	0.34026	0.19944
1084.1	0.20348	0.19436	0.18001	0.21789	0.15237	0.20374	0.19467	0.15557	0.18531	0.18981	0.10137	0.15114	0.21328	0.16826	0.2035	0.17226	0.24454	0.23297	0.14714	0.1455	0.17538	0.20216	0.13926	0.19908	0.19134	0.20634	0.21539	0.22311	0.21426	0.17154	0.1414	0.1988	0.1988	0.1862	0.33037	0.1868
1085	0.20442	0.18365	0.18245	0.21577	0.14612	0.19865	0.19071	0.15043	0.18498	0.18583	0.097993	0.15283	0.2124	0.15785	0.19734	0.15965	0.23874	0.22974	0.14274	0.1376	0.1727	0.20056	0.13655	0.19707	0.19267	0.19661	0.21384	0.21705	0.20768	0.17345	0.14464	0.19883	0.19883	0.18694	0.32593	0.18444
1085.9	0.20216	0.17672	0.18163	0.21287	0.14458	0.19074	0.18691	0.14835	0.17852	0.17726	0.09706	0.15087	0.20593	0.14656	0.19471	0.159	0.2292	0.22257	0.13628	0.13697	0.16711	0.19176	0.13856	0.19032	0.19091	0.18748	0.21203	0.21951	0.20283	0.16875	0.1356	0.19369	0.19369	0.18047	0.31901	0.17591
1086.8	0.1961	0.17373	0.17638	0.21052	0.14094	0.19066	0.19005	0.15387	0.17104	0.17296	0.097462	0.14742	0.19872	0.14283	0.19319	0.15664	0.22812	0.22107	0.1359	0.13942	0.16863	0.18489	0.1399	0.18818	0.18543	0.18751	0.21311	0.22329	0.20327	0.16768	0.13501	0.19222	0.19222	0.17883	0.31926	0.17613
1087.8	0.19687	0.17353	0.17853	0.20443	0.13849	0.18638	0.18502	0.15015	0.17148	0.1701	0.099003	0.13995	0.19482	0.13635	0.198	0.14826	0.2217	0.21172	0.13388	0.14066	0.16876	0.18145	0.13633	0.1798	0.18539	0.18364	0.21633	0.21678	0.20121	0.15722	0.13408	0.18977	0.18977	0.17185	0.32078	0.16857
1088.7	0.203	0.1806	0.18278	0.20378	0.14547	0.18723	0.18846	0.15546	0.17463	0.17239	0.10234	0.13798	0.19604	0.14239	0.20456	0.1431	0.22773	0.20917	0.13293	0.14137	0.16856	0.17982	0.13492	0.18181	0.18896	0.18658	0.21855	0.21931	0.20683	0.15999	0.13777	0.19063	0.19063	0.17117	0.32182	0.17053
1089.6	0.19776	0.17773	0.17021	0.19357	0.14177	0.18072	0.18502	0.15203	0.17162	0.16631	0.097583	0.13122	0.19363	0.14008	0.19823	0.13712	0.22234	0.20771	0.12577	0.13319	0.16244	0.17188	0.12394	0.18015	0.18364	0.18362	0.20113	0.2125	0.2025	0.15623	0.1229	0.18221	0.18221	0.16245	0.3177	0.16491
1090.5	0.20237	0.17924	0.17023	0.19048	0.14232	0.18972	0.18304	0.15378	0.1756	0.17261	0.10544	0.13284	0.19693	0.13721	0.19571	0.13287	0.23075	0.21576	0.13249	0.12838	0.16084	0.18183	0.1206	0.1847	0.1857	0.18418	0.19984	0.2042	0.20577	0.16477	0.1232	0.17953	0.17953	0.17044	0.31838	0.17302
1091.5	0.19623	0.17138	0.16637	0.18466	0.14192	0.18587	0.17082	0.14735	0.17564	0.17353	0.10019	0.12557	0.1941	0.12574	0.18894	0.12495	0.23089	0.20626	0.12166	0.12337	0.15404	0.17849	0.10897	0.17268	0.1797	0.177	0.19513	0.19567	0.20717	0.15293	0.11964	0.17298	0.17298	0.17213	0.30646	0.16201
1092.4	0.19052	0.16354	0.16212	0.17824	0.13888	0.18316	0.16513	0.15068	0.17243	0.17373	0.09308	0.12127	0.19162	0.1219	0.18686	0.11824	0.23284	0.20732	0.12136	0.11899	0.1536	0.17337	0.10891	0.16807	0.17584	0.17242	0.19089	0.18948	0.20532	0.15212	0.11273	0.1687	0.1687	0.16975	0.30011	0.15823
1093.3	0.17835	0.1575	0.15204	0.17361	0.13093	0.17794	0.15745	0.14795	0.17323	0.1663	0.08591	0.12017	0.18413	0.11668	0.17631	0.11667	0.22563	0.20471	0.11838	0.11247	0.15068	0.16387	0.10351	0.16584	0.16718	0.17126	0.18327	0.18457	0.19764	0.14547	0.10521	0.16665	0.16665	0.16687	0.28753	0.15766
1094.2	0.17779	0.15878	0.15516	0.1762	0.13478	0.17439	0.15579	0.14424	0.16968	0.16315	0.085836	0.11929	0.18273	0.11799	0.17726	0.11536	0.22521	0.20217	0.12217	0.11141	0.15441	0.16315	0.10437	0.16224	0.16568	0.17414	0.18851	0.1886	0.19731	0.1399	0.10904	0.17097	0.17097	0.1617	0.28486	0.15616
1095.1	0.1635	0.15279	0.14756	0.17299	0.13154	0.16463	0.14857	0.13423	0.16253	0.15124	0.075995	0.10923	0.17167	0.11792	0.17284	0.112	0.21805	0.19145	0.11583	0.10369	0.15811	0.14659	0.10092	0.15326	0.15632	0.16982	0.18172	0.18759	0.19102	0.13003	0.10569	0.16902	0.16902	0.1434	0.28302	0.14882
1096	0.1643	0.15698	0.14959	0.17185	0.12796	0.16189	0.15058	0.13047	0.16516	0.14355	0.075702	0.11083	0.16576	0.12212	0.17598	0.11074	0.21343	0.19152	0.12514	0.10847	0.1659	0.14088	0.098744	0.15262	0.15644	0.16684	0.18162	0.1903	0.1838	0.13385	0.10302	0.17137	0.17137	0.13234	0.28609	0.15146
1097	0.16135	0.16425	0.14398	0.17524	0.12586	0.15927	0.15008	0.12326	0.16509	0.13556	0.078621	0.11337	0.16096	0.12498	0.17165	0.11378	0.21104	0.18157	0.12291	0.10543	0.1647	0.13765	0.094007	0.15599	0.15169	0.17116	0.18225	0.19537	0.18424	0.13591	0.10431	0.17035	0.17035	0.12348	0.28371	0.14667
1097.9	0.16232	0.16389	0.14171	0.17512	0.1246	0.16451	0.15302	0.12541	0.16189	0.13521	0.070023	0.10812	0.1639	0.12416	0.17093	0.11586	0.20375	0.18197	0.12112	0.10155	0.16931	0.14358	0.090616	0.14893	0.15879	0.16724	0.1846	0.19535	0.18376	0.14129	0.10537	0.17218	0.17218	0.12365	0.28073	0.14031
1098.8	0.15732	0.16248	0.14509	0.17494	0.12204	0.17097	0.15153	0.12796	0.1693	0.1358	0.071575	0.10852	0.15995	0.12	0.1744	0.11735	0.20208	0.1817	0.11932	0.10484	0.16947	0.14118	0.093503	0.14904	0.15623	0.16321	0.19266	0.19753	0.18482	0.13955	0.11038	0.17129	0.17129	0.12392	0.28435	0.14398
1099.7	0.1621	0.16352	0.14432	0.17777	0.11909	0.17669	0.14642	0.12742	0.16793	0.13654	0.073047	0.10921	0.16764	0.12097	0.17424	0.11927	0.19511	0.19098	0.11655	0.11007	0.16194	0.14553	0.09505	0.14879	0.15875	0.16433	0.19265	0.19833	0.18307	0.14483	0.10936	0.16877	0.16877	0.12334	0.28096	0.14209
1100.6	0.16659	0.16812	0.14636	0.17743	0.11833	0.18056	0.14938	0.13012	0.16555	0.14074	0.068353	0.10557	0.17811	0.12397	0.17171	0.12302	0.19774	0.19222	0.11511	0.10635	0.151	0.15195	0.098838	0.14792	0.15809	0.17108	0.19262	0.19582	0.17921	0.14488	0.1135	0.16665	0.16665	0.1305	0.28246	0.13809
1101.6	0.17443	0.17405	0.15418	0.18082	0.1229	0.1856	0.15751	0.14072	0.17191	0.15325	0.066007	0.1113	0.18537	0.1314	0.17976	0.12549	0.20265	0.20848	0.12014	0.11544	0.15742	0.16147	0.10335	0.15767	0.16464	0.18066	0.19753	0.20356	0.17507	0.1486	0.11961	0.1722	0.1722	0.14337	0.28625	0.15246
1102.5	0.17824	0.17537	0.15945	0.18209	0.12627	0.18733	0.15895	0.14408	0.17862	0.1636	0.076424	0.11726	0.18748	0.13055	0.18584	0.12204	0.20994	0.21144	0.12813	0.12592	0.15935	0.16511	0.11109	0.16659	0.15907	0.18194	0.19949	0.20844	0.17356	0.15263	0.12383	0.17111	0.17111	0.14623	0.29432	0.15918
1103.4	0.18917	0.18027	0.16226	0.189	0.13095	0.19201	0.1685	0.14567	0.17494	0.17521	0.08396	0.12666	0.19463	0.1342	0.19013	0.12492	0.22111	0.2174	0.13574	0.12388	0.16241	0.17794	0.11485	0.17803	0.16772	0.18855	0.19982	0.21046	0.18109	0.16275	0.12744	0.17455	0.17455	0.15834	0.29924	0.16541
1104.3	0.19499	0.18657	0.17528	0.19351	0.14239	0.19255	0.17695	0.15684	0.18188	0.17671	0.089674	0.1306	0.19696	0.13733	0.2014	0.1262	0.23936	0.21482	0.14068	0.1323	0.17257	0.17997	0.12321	0.18538	0.1719	0.19537	0.21141	0.21449	0.1928	0.16052	0.13366	0.18138	0.18138	0.16822	0.31387	0.171
1105.2	0.19796	0.1896	0.17969	0.1996	0.14981	0.19962	0.18632	0.16418	0.18869	0.18397	0.099269	0.13517	0.19462	0.14248	0.2068	0.13067	0.24808	0.22487	0.1455	0.13864	0.17993	0.18866	0.1311	0.1872	0.18355	0.20127	0.21222	0.2159	0.20732	0.16675	0.13432	0.19	0.19	0.1735	0.31876	0.17468
1106.1	0.20742	0.19626	0.1865	0.20857	0.15973	0.21133	0.19281	0.1699	0.19497	0.18821	0.11299	0.14267	0.20526	0.14975	0.20923	0.14495	0.25568	0.23457	0.14875	0.1431	0.18368	0.19852	0.14221	0.19707	0.19045	0.20676	0.22068	0.21913	0.22552	0.18102	0.14148	0.19761	0.19761	0.18416	0.33463	0.18145
1107.1	0.21855	0.20895	0.19905	0.21694	0.16748	0.22324	0.201	0.17616	0.19952	0.19482	0.12289	0.15552	0.21463	0.16754	0.22003	0.15337	0.26308	0.24494	0.1534	0.15242	0.19474	0.20419	0.15093	0.21132	0.20647	0.21798	0.23134	0.2281	0.24101	0.19003	0.15004	0.21165	0.21165	0.19726	0.34679	0.19506
1108	0.22426	0.21193	0.20711	0.22138	0.17202	0.22644	0.20743	0.18276	0.20882	0.19304	0.12433	0.15972	0.22172	0.16915	0.22033	0.16607	0.2637	0.24933	0.16304	0.16283	0.19834	0.20557	0.15176	0.21196	0.21494	0.21783	0.2356	0.23407	0.24514	0.19455	0.15831	0.22333	0.22333	0.19702	0.34956	0.19601
1108.9	0.23907	0.22512	0.21169	0.23127	0.18273	0.23773	0.22481	0.19316	0.22338	0.2102	0.1315	0.17157	0.2377	0.18567	0.22482	0.17547	0.26933	0.26822	0.17947	0.17304	0.20894	0.22531	0.1571	0.22206	0.23275	0.2301	0.24039	0.24764	0.25199	0.20802	0.1716	0.24052	0.24052	0.21403	0.35941	0.2101
1109.8	0.25896	0.23569	0.22731	0.24739	0.19888	0.25387	0.23779	0.20911	0.24643	0.23112	0.15052	0.18914	0.26056	0.20024	0.23904	0.19154	0.2816	0.2864	0.19527	0.18509	0.23789	0.23863	0.17542	0.24694	0.24916	0.24429	0.25922	0.26588	0.26422	0.23287	0.19335	0.26639	0.26639	0.23388	0.38191	0.22882
1110.7	0.26948	0.24238	0.23921	0.25845	0.20614	0.25509	0.24849	0.21373	0.25474	0.23826	0.15724	0.19869	0.26692	0.21054	0.25001	0.19957	0.28654	0.28769	0.20777	0.19348	0.24347	0.24096	0.18357	0.25597	0.26025	0.25197	0.26609	0.27652	0.27012	0.23344	0.20735	0.27707	0.27707	0.24136	0.38811	0.24376
1111.6	0.28202	0.2527	0.25376	0.27214	0.21984	0.26098	0.26023	0.22198	0.26918	0.2498	0.17166	0.20734	0.27856	0.21241	0.26268	0.21629	0.30445	0.29338	0.22141	0.20605	0.24755	0.25017	0.19673	0.26429	0.27347	0.26263	0.27637	0.29118	0.28825	0.24156	0.21839	0.28942	0.28942	0.25559	0.40161	0.26049
1112.6	0.30596	0.28143	0.27902	0.29487	0.24395	0.28674	0.28275	0.24264	0.28775	0.28051	0.19533	0.23292	0.30315	0.24026	0.29032	0.24351	0.32479	0.3184	0.24217	0.22459	0.27449	0.28043	0.22102	0.29409	0.30041	0.2926	0.30162	0.32309	0.30443	0.26564	0.24253	0.31067	0.31067	0.28304	0.42785	0.29925
1113.5	0.31157	0.2896	0.29783	0.31129	0.25491	0.29904	0.29216	0.25607	0.30009	0.29193	0.20587	0.25226	0.30853	0.25264	0.3073	0.26206	0.33429	0.32326	0.25462	0.23802	0.28606	0.29326	0.22947	0.31018	0.3023	0.30253	0.317	0.33823	0.31473	0.27749	0.25684	0.32055	0.32055	0.29238	0.43717	0.31335
1114.4	0.32695	0.31502	0.31638	0.32848	0.27329	0.31154	0.30863	0.27868	0.31475	0.30439	0.22226	0.27075	0.32095	0.27313	0.32843	0.2828	0.35522	0.33828	0.27026	0.26258	0.29406	0.31162	0.24166	0.33061	0.31726	0.32499	0.33824	0.36651	0.33708	0.28491	0.27347	0.33181	0.33181	0.30891	0.44996	0.33766
1115.3	0.34924	0.34036	0.33552	0.35227	0.29944	0.34038	0.32917	0.30458	0.3359	0.33714	0.25203	0.29524	0.35025	0.30101	0.34851	0.30453	0.37996	0.36716	0.29221	0.28793	0.32368	0.34732	0.27036	0.35541	0.34026	0.3452	0.36103	0.38817	0.36329	0.31571	0.29371	0.35845	0.35845	0.34547	0.4785	0.36226
1116.2	0.37319	0.36226	0.3533	0.37976	0.32245	0.36834	0.35542	0.33159	0.36278	0.35981	0.27524	0.31583	0.3781	0.33094	0.37072	0.32854	0.4045	0.39659	0.31723	0.31168	0.35771	0.37507	0.29246	0.38219	0.36156	0.37111	0.38668	0.40889	0.38721	0.34172	0.32535	0.38904	0.38904	0.36731	0.50477	0.37623
1117.1	0.39533	0.38815	0.37655	0.40795	0.34732	0.38961	0.38357	0.36229	0.39046	0.38503	0.31048	0.33717	0.40439	0.36293	0.40382	0.35281	0.43415	0.42125	0.34572	0.34573	0.39023	0.40188	0.32862	0.40507	0.3781	0.40108	0.41297	0.43542	0.42079	0.36759	0.35509	0.41821	0.41821	0.39878	0.54049	0.39379
1118	0.42633	0.42008	0.40104	0.43183	0.37341	0.4221	0.40908	0.3802	0.41871	0.41715	0.33788	0.35858	0.4351	0.3857	0.42909	0.37797	0.45971	0.45286	0.37107	0.36694	0.42238	0.42711	0.35491	0.42857	0.41087	0.43384	0.44417	0.46625	0.45202	0.39747	0.38638	0.45386	0.45386	0.43814	0.57193	0.42235
1119	0.44792	0.44854	0.4263	0.45526	0.40006	0.45408	0.42905	0.40515	0.44524	0.4494	0.36482	0.38865	0.46575	0.41086	0.4571	0.40012	0.48457	0.48573	0.39289	0.38801	0.44984	0.45809	0.38591	0.45311	0.43516	0.45731	0.47446	0.48577	0.48355	0.4316	0.41185	0.48574	0.48574	0.47074	0.6019	0.45071
1119.9	0.47557	0.47904	0.46078	0.48236	0.43257	0.49029	0.45936	0.43483	0.48299	0.47574	0.396	0.42004	0.49522	0.43904	0.49509	0.42615	0.51871	0.52323	0.42297	0.42032	0.48767	0.48307	0.42111	0.48363	0.46946	0.49393	0.51032	0.52062	0.52069	0.46757	0.44508	0.52008	0.52008	0.50114	0.63847	0.4822
1120.8	0.49828	0.50824	0.48742	0.50334	0.45791	0.5177	0.48009	0.45886	0.50506	0.5049	0.41981	0.44487	0.51659	0.4644	0.52384	0.4472	0.5451	0.55028	0.44172	0.44366	0.51116	0.51618	0.44688	0.50726	0.49224	0.51653	0.53528	0.54893	0.54518	0.49961	0.46298	0.54408	0.54408	0.53275	0.66119	0.5113
1121.7	0.52478	0.53529	0.5193	0.52421	0.48148	0.54631	0.5043	0.48554	0.53105	0.53499	0.44289	0.47748	0.54052	0.48959	0.5471	0.46984	0.57622	0.58493	0.46813	0.47051	0.53996	0.54399	0.47437	0.53906	0.52088	0.54035	0.56658	0.56855	0.58237	0.52924	0.49582	0.56661	0.56661	0.56571	0.68622	0.54478
1122.6	0.55688	0.56476	0.55248	0.54865	0.5108	0.57509	0.53158	0.52563	0.56351	0.56678	0.48261	0.50921	0.57253	0.52641	0.58766	0.49646	0.61664	0.61945	0.49896	0.50357	0.57186	0.58239	0.51139	0.57161	0.5512	0.56752	0.60201	0.58962	0.62295	0.56566	0.52099	0.59374	0.59374	0.59764	0.7216	0.5812
1123.5	0.58894	0.58654	0.579	0.57924	0.54121	0.6017	0.56167	0.55451	0.58957	0.59333	0.51239	0.53594	0.60073	0.55609	0.61207	0.52753	0.64807	0.64187	0.53062	0.53771	0.60761	0.61051	0.53602	0.60127	0.57736	0.59235	0.62931	0.61949	0.65361	0.59524	0.55185	0.62454	0.62454	0.62641	0.75946	0.60979
1124.5	0.60531	0.59893	0.60089	0.59857	0.55705	0.61594	0.58226	0.57484	0.60696	0.6133	0.52951	0.55687	0.61726	0.57002	0.63768	0.55141	0.67313	0.65871	0.55672	0.5595	0.62927	0.63553	0.55205	0.62591	0.59096	0.6053	0.65181	0.62984	0.67191	0.61934	0.57801	0.64827	0.64827	0.64184	0.78405	0.63644
1125.4	0.63051	0.63046	0.63428	0.62446	0.58694	0.63853	0.61403	0.61154	0.637	0.63913	0.56092	0.5909	0.65148	0.60408	0.66947	0.58584	0.7018	0.6917	0.59039	0.59383	0.65899	0.66711	0.59001	0.66001	0.61947	0.63733	0.68736	0.65727	0.7052	0.64688	0.62564	0.68405	0.68405	0.67088	0.82059	0.67005
1126.3	0.64651	0.65508	0.65034	0.64234	0.61556	0.66321	0.63098	0.6399	0.65908	0.65649	0.58154	0.6052	0.67522	0.63114	0.69052	0.61274	0.73225	0.70926	0.60692	0.61865	0.68312	0.68347	0.6084	0.68162	0.63268	0.66279	0.70925	0.68724	0.73537	0.67458	0.64531	0.71391	0.71391	0.69259	0.85138	0.6995
1127.2	0.65826	0.67378	0.66161	0.66734	0.6306	0.67888	0.64994	0.65706	0.67064	0.67154	0.598	0.62042	0.69241	0.6467	0.69831	0.63648	0.75042	0.7262	0.62262	0.63848	0.70237	0.6983	0.63171	0.70413	0.64482	0.67993	0.71783	0.7071	0.75111	0.69831	0.66668	0.73572	0.73572	0.7127	0.87094	0.72285
1128.1	0.67129	0.69529	0.67678	0.68074	0.64393	0.6934	0.66656	0.67595	0.6847	0.68907	0.61045	0.6362	0.70539	0.66512	0.71733	0.65331	0.76942	0.74157	0.64049	0.65378	0.72159	0.71866	0.65486	0.71838	0.66032	0.69913	0.73132	0.72355	0.76787	0.71122	0.6886	0.74823	0.74823	0.73895	0.88843	0.74561
1129	0.69201	0.71356	0.691	0.70025	0.65822	0.71766	0.6784	0.69413	0.70215	0.70726	0.6332	0.66059	0.73201	0.68774	0.73111	0.67333	0.78921	0.75846	0.66096	0.66902	0.73866	0.73867	0.6706	0.73863	0.67868	0.72473	0.74812	0.75154	0.79088	0.72792	0.70658	0.76379	0.76379	0.76119	0.90365	0.77116
1129.9	0.69678	0.71285	0.6937	0.70424	0.66474	0.72956	0.68098	0.69797	0.70938	0.71711	0.63362	0.66349	0.73158	0.68754	0.72783	0.67797	0.79617	0.76325	0.67186	0.67555	0.75139	0.74029	0.67157	0.73817	0.67882	0.73315	0.7515	0.75902	0.80055	0.73257	0.70113	0.76524	0.76524	0.77501	0.91879	0.78039
1130.9	0.69971	0.712	0.68879	0.7079	0.66073	0.72582	0.68304	0.68665	0.71256	0.7214	0.6314	0.66299	0.73573	0.68977	0.7352	0.67252	0.78834	0.7594	0.67939	0.6661	0.74848	0.74606	0.67305	0.74218	0.68498	0.73004	0.74973	0.75545	0.78902	0.72802	0.69917	0.76434	0.76434	0.77955	0.91624	0.77389
1131.8	0.70199	0.70609	0.69321	0.70374	0.66585	0.73016	0.68601	0.69533	0.71983	0.72582	0.63187	0.66723	0.739	0.69217	0.73927	0.67815	0.78917	0.76724	0.6864	0.67101	0.75616	0.75454	0.67657	0.74333	0.68524	0.72642	0.75836	0.76661	0.79022	0.73271	0.70689	0.76538	0.76538	0.78363	0.93412	0.7728
1132.7	0.69603	0.70085	0.69073	0.70125	0.66214	0.72713	0.67942	0.69109	0.72139	0.72076	0.63319	0.66146	0.74077	0.69439	0.7397	0.6749	0.78853	0.75979	0.68448	0.66582	0.75096	0.74802	0.68488	0.7451	0.67766	0.72785	0.76114	0.76437	0.78718	0.73405	0.70286	0.76133	0.76133	0.77678	0.9376	0.7745
1133.6	0.67995	0.69854	0.68408	0.69278	0.66025	0.71405	0.67237	0.68969	0.71701	0.7157	0.61693	0.64358	0.72131	0.69881	0.73228	0.66478	0.77708	0.75431	0.66871	0.66593	0.74374	0.7395	0.67612	0.73318	0.66876	0.71645	0.75583	0.75678	0.77611	0.73158	0.68768	0.7545	0.7545	0.77174	0.9253	0.76275
1134.5	0.67471	0.6955	0.68156	0.68664	0.65524	0.70863	0.67149	0.68322	0.71028	0.70962	0.6189	0.64392	0.71939	0.70216	0.73353	0.66231	0.77434	0.75233	0.67065	0.6536	0.74238	0.73956	0.67328	0.73875	0.66674	0.71187	0.75419	0.75481	0.77054	0.73124	0.69081	0.74968	0.74968	0.7694	0.91869	0.76764
1135.4	0.66769	0.68096	0.68056	0.68164	0.64932	0.71137	0.66645	0.68804	0.70937	0.70403	0.61736	0.64252	0.7116	0.69598	0.72079	0.6623	0.76936	0.74901	0.66954	0.66106	0.74519	0.74392	0.67293	0.73276	0.65711	0.70786	0.75641	0.75071	0.76782	0.73525	0.6951	0.75074	0.75074	0.76423	0.91827	0.77168
1136.3	0.64979	0.67359	0.66755	0.67048	0.63418	0.70088	0.65514	0.67257	0.69639	0.69138	0.60461	0.62941	0.69765	0.68699	0.71325	0.64028	0.75387	0.73068	0.65468	0.64803	0.73147	0.72774	0.65606	0.72216	0.64677	0.70297	0.74061	0.73269	0.7555	0.71709	0.67378	0.74155	0.74155	0.74987	0.89255	0.76204
1137.2	0.63173	0.65407	0.65819	0.6566	0.62276	0.69101	0.6493	0.6644	0.68483	0.68091	0.599	0.61759	0.6851	0.66916	0.70592	0.62457	0.73681	0.72928	0.64751	0.64212	0.71803	0.71857	0.63587	0.70848	0.6417	0.68156	0.73103	0.72282	0.74255	0.70787	0.66336	0.73602	0.73602	0.73408	0.87735	0.75238
1138.1	0.61154	0.62979	0.62983	0.6277	0.59395	0.66496	0.63083	0.64058	0.66159	0.65056	0.57959	0.59472	0.66514	0.6376	0.68626	0.5983	0.71788	0.7071	0.63586	0.61028	0.69525	0.69349	0.61776	0.68702	0.61814	0.65957	0.70102	0.70109	0.72592	0.67548	0.64543	0.71178	0.71178	0.70722	0.86144	0.73406
1139.1	0.5883	0.60457	0.60446	0.61404	0.57153	0.64515	0.61809	0.62373	0.63785	0.6314	0.56007	0.57546	0.64893	0.61496	0.66525	0.57833	0.69927	0.68356	0.60788	0.59416	0.6727	0.6768	0.59876	0.66747	0.60187	0.64016	0.68069	0.68314	0.70773	0.65141	0.62061	0.69414	0.69414	0.68246	0.84018	0.71031
1140	0.56501	0.58487	0.58523	0.59089	0.55058	0.61419	0.59308	0.60035	0.60667	0.6098	0.53343	0.55293	0.62837	0.59088	0.65072	0.54972	0.6732	0.66592	0.57711	0.56555	0.64266	0.6495	0.57015	0.64266	0.58347	0.61469	0.65163	0.65796	0.68842	0.62029	0.58853	0.66682	0.66682	0.65496	0.81187	0.68043
1140.9	0.54661	0.56019	0.56291	0.56944	0.52969	0.58716	0.57234	0.57566	0.58152	0.58561	0.51666	0.53142	0.60928	0.5712	0.6294	0.534	0.65538	0.64505	0.55592	0.54155	0.61691	0.62456	0.54756	0.62242	0.56254	0.59695	0.6346	0.63813	0.67178	0.59789	0.56866	0.63884	0.63884	0.63307	0.7885	0.65229
1141.8	0.52163	0.52965	0.5296	0.54157	0.49681	0.54806	0.54109	0.54221	0.54614	0.55445	0.47572	0.50138	0.57666	0.54286	0.58916	0.50585	0.62342	0.60689	0.52408	0.49945	0.58343	0.59199	0.50971	0.58676	0.52896	0.57343	0.59077	0.60689	0.63297	0.56277	0.53238	0.60066	0.60066	0.60066	0.74915	0.60935
1142.7	0.50722	0.51305	0.5151	0.52842	0.48501	0.53366	0.51828	0.52839	0.52111	0.54314	0.45941	0.48228	0.56866	0.52969	0.572	0.48957	0.60198	0.58688	0.49429	0.48687	0.55681	0.5757	0.48441	0.56072	0.51365	0.56117	0.58244	0.58754	0.60838	0.54859	0.51407	0.57973	0.57973	0.58611	0.72463	0.58425
1143.6	0.47823	0.48917	0.49419	0.50095	0.45813	0.50302	0.48345	0.4958	0.49985	0.51849	0.43091	0.45026	0.54034	0.50231	0.55207	0.46228	0.57215	0.56531	0.46721	0.45964	0.52621	0.54456	0.45129	0.5236	0.48973	0.53153	0.55658	0.5616	0.57179	0.52721	0.48198	0.54607	0.54607	0.55553	0.69334	0.54642
1144.5	0.46081	0.46298	0.4729	0.4753	0.43653	0.48544	0.46641	0.47321	0.4829	0.49377	0.4111	0.42603	0.52054	0.47501	0.52929	0.44019	0.55727	0.54441	0.45136	0.44193	0.50334	0.52365	0.43306	0.49236	0.47034	0.50588	0.54018	0.53811	0.54241	0.50775	0.46338	0.51683	0.51683	0.53629	0.66572	0.51828
1145.5	0.43568	0.43776	0.44852	0.44784	0.40738	0.46451	0.43708	0.44557	0.4564	0.46737	0.37682	0.39906	0.49538	0.44777	0.50541	0.4128	0.52846	0.52094	0.42084	0.41865	0.47623	0.49763	0.40741	0.46177	0.44811	0.47746	0.51451	0.51338	0.50599	0.48049	0.4312	0.48541	0.48541	0.50455	0.63413	0.4899
1146.4	0.41936	0.41449	0.42349	0.42389	0.38503	0.44978	0.41265	0.42222	0.43622	0.44182	0.34944	0.37966	0.48342	0.41953	0.48857	0.3867	0.50702	0.50498	0.38903	0.40531	0.45389	0.47169	0.37968	0.43647	0.43464	0.45052	0.49342	0.48584	0.48392	0.45494	0.40268	0.46004	0.46004	0.47633	0.60507	0.46715
1147.3	0.39341	0.37981	0.39549	0.39967	0.3491	0.42085	0.38852	0.38709	0.40821	0.41108	0.31607	0.34702	0.44927	0.39017	0.45575	0.35881	0.47749	0.47576	0.36343	0.36978	0.42587	0.44195	0.34574	0.40108	0.40667	0.41437	0.45626	0.45417	0.45228	0.42222	0.36659	0.4257	0.4257	0.43741	0.56834	0.42371
1148.2	0.3785	0.35492	0.36912	0.37153	0.32477	0.39841	0.36819	0.36453	0.38443	0.37768	0.28938	0.32591	0.42757	0.36649	0.42396	0.32659	0.45068	0.4467	0.34272	0.34354	0.39656	0.41096	0.32006	0.37824	0.38615	0.39563	0.42789	0.42396	0.43292	0.39379	0.34291	0.39922	0.39922	0.40449	0.53043	0.40374
1149.1	0.35274	0.33215	0.33625	0.35221	0.28844	0.36654	0.33882	0.32995	0.35186	0.35165	0.26166	0.29697	0.39912	0.34256	0.39115	0.29776	0.4148	0.41763	0.31234	0.3079	0.36051	0.37404	0.27932	0.35511	0.35983	0.37646	0.39444	0.3976	0.40063	0.36102	0.30177	0.37508	0.37508	0.36841	0.49468	0.37034
1150	0.33177	0.30841	0.30633	0.33296	0.26546	0.34107	0.31614	0.30493	0.32934	0.32621	0.23746	0.2744	0.37883	0.31906	0.36199	0.27706	0.39524	0.38528	0.28915	0.27985	0.3326	0.35023	0.2481	0.32338	0.34189	0.35009	0.36126	0.37185	0.37861	0.33115	0.27498	0.3569	0.3569	0.3417	0.46368	0.34705
1150.9	0.30965	0.28942	0.29035	0.31809	0.24176	0.32074	0.29877	0.27951	0.30531	0.30687	0.22247	0.25055	0.35559	0.30564	0.34263	0.26348	0.37528	0.36083	0.27457	0.25481	0.30805	0.32724	0.23002	0.30432	0.3223	0.33586	0.34302	0.35736	0.35961	0.30787	0.25751	0.3321	0.3321	0.31726	0.43979	0.31676
1151.8	0.28958	0.27376	0.27132	0.29372	0.22739	0.30238	0.27909	0.25841	0.28293	0.28962	0.20314	0.23896	0.33959	0.28331	0.32876	0.24754	0.3569	0.33851	0.25843	0.23783	0.2833	0.30595	0.21001	0.29401	0.3091	0.31641	0.3214	0.34098	0.34005	0.28697	0.23476	0.31113	0.31113	0.29673	0.41845	0.30286
1152.7	0.27999	0.26435	0.25526	0.28557	0.21553	0.28609	0.26106	0.25098	0.26681	0.27603	0.19291	0.22107	0.32664	0.27274	0.31685	0.23584	0.34457	0.32082	0.23893	0.22633	0.27201	0.2856	0.19804	0.27771	0.29724	0.30134	0.30736	0.32796	0.32061	0.26535	0.21732	0.29694	0.29694	0.28032	0.40749	0.28304
1153.6	0.25875	0.25169	0.23435	0.26263	0.20523	0.27162	0.23883	0.23164	0.25025	0.25033	0.16796	0.19739	0.30667	0.25551	0.29518	0.21258	0.32955	0.29971	0.20941	0.20505	0.25599	0.26225	0.17744	0.25714	0.27553	0.27944	0.28614	0.30643	0.3071	0.2483	0.20077	0.27687	0.27687	0.25262	0.38131	0.26003
1154.5	0.246	0.24245	0.22737	0.2543	0.1958	0.25956	0.22743	0.21795	0.23671	0.23708	0.15654	0.18118	0.29191	0.23897	0.28432	0.19321	0.31428	0.28849	0.19208	0.19205	0.24806	0.24111	0.16512	0.24575	0.25362	0.26862	0.28064	0.29305	0.28717	0.23655	0.18666	0.2635	0.2635	0.23771	0.36985	0.24099
1155.4	0.23303	0.23214	0.20976	0.23909	0.18697	0.24245	0.21445	0.20359	0.2236	0.21766	0.14382	0.16717	0.27444	0.22574	0.26549	0.17247	0.29509	0.26186	0.17673	0.17857	0.23252	0.22377	0.1497	0.22648	0.23495	0.25125	0.26486	0.27644	0.26477	0.21617	0.16692	0.25647	0.25647	0.22085	0.35296	0.22967
1156.4	0.22367	0.22244	0.20081	0.23045	0.17841	0.23287	0.20674	0.20257	0.21344	0.19709	0.13635	0.16124	0.26688	0.21483	0.256	0.16268	0.2858	0.2558	0.16501	0.16883	0.22239	0.20768	0.13825	0.2122	0.2227	0.24391	0.25554	0.26523	0.25868	0.20777	0.16201	0.25255	0.25255	0.20565	0.33786	0.21344
1157.3	0.20329	0.2029	0.18403	0.21082	0.1546	0.21742	0.18887	0.17857	0.19749	0.18046	0.11503	0.14757	0.24786	0.1895	0.23799	0.14844	0.25883	0.23562	0.14346	0.14687	0.20342	0.19519	0.10991	0.19447	0.20009	0.21922	0.23198	0.24952	0.2332	0.19041	0.14017	0.23581	0.23581	0.18784	0.31776	0.19194
1158.2	0.19358	0.18464	0.18086	0.20242	0.14026	0.20477	0.18372	0.16913	0.18517	0.16954	0.10944	0.14235	0.23576	0.17711	0.22776	0.14367	0.24066	0.22013	0.13733	0.13871	0.18962	0.18619	0.10417	0.18263	0.19453	0.20767	0.22066	0.24402	0.21134	0.17306	0.12969	0.2233	0.2233	0.17648	0.31525	0.18495
1159.1	0.18424	0.175	0.17039	0.18836	0.13075	0.19621	0.17422	0.16211	0.16839	0.15563	0.10381	0.13264	0.22428	0.17292	0.21793	0.13294	0.22685	0.21051	0.13018	0.13177	0.16971	0.1681	0.094801	0.17889	0.1871	0.2011	0.2019	0.23581	0.20292	0.16239	0.12114	0.20527	0.20527	0.15887	0.30304	0.17518
1160	0.1769	0.16702	0.16547	0.17747	0.12147	0.19017	0.16788	0.15399	0.16384	0.14497	0.094429	0.11982	0.21323	0.16072	0.21383	0.12915	0.21991	0.21199	0.12195	0.12255	0.16371	0.15981	0.085628	0.17354	0.17809	0.19454	0.20136	0.22621	0.19913	0.15294	0.11561	0.1949	0.1949	0.14892	0.29527	0.16093
1160.9	0.1651	0.15879	0.14994	0.15982	0.10184	0.17699	0.14948	0.13485	0.15585	0.13561	0.077711	0.099003	0.19141	0.14912	0.19204	0.10837	0.19917	0.19506	0.10479	0.10751	0.15156	0.14548	0.069644	0.16121	0.16234	0.18307	0.188	0.2124	0.17402	0.13393	0.096527	0.17387	0.17387	0.13658	0.28337	0.14717
1161.8	0.15606	0.15069	0.14682	0.15567	0.10217	0.17521	0.1416	0.13383	0.14458	0.13405	0.072457	0.084373	0.18305	0.14157	0.18865	0.10049	0.19896	0.19664	0.099187	0.10378	0.14171	0.13522	0.067015	0.1504	0.15258	0.17776	0.18669	0.20325	0.17289	0.1313	0.086395	0.16142	0.16142	0.1288	0.27838	0.13183
1162.7	0.15089	0.14529	0.13903	0.15028	0.098199	0.1695	0.13599	0.12695	0.14257	0.13015	0.064365	0.077916	0.17774	0.13379	0.18628	0.089856	0.19466	0.19235	0.093261	0.09571	0.13861	0.12795	0.059489	0.14454	0.14557	0.1724	0.18367	0.19316	0.16906	0.12387	0.074599	0.1578	0.1578	0.12415	0.27001	0.11836
1163.6	0.14726	0.13531	0.13214	0.1382	0.087344	0.1598	0.12429	0.11437	0.13649	0.12131	0.052911	0.071816	0.17054	0.11939	0.17614	0.084831	0.18319	0.17846	0.083547	0.08232	0.13636	0.12632	0.046177	0.12712	0.14034	0.15949	0.17971	0.17843	0.16266	0.11241	0.063257	0.14756	0.14756	0.12251	0.25448	0.10315
1164.5	0.1417	0.13852	0.12924	0.13553	0.080586	0.15648	0.11229	0.11438	0.13227	0.12559	0.052053	0.069355	0.16924	0.12162	0.16727	0.076324	0.17838	0.17795	0.070592	0.075436	0.13532	0.12827	0.043338	0.11748	0.13316	0.15931	0.17291	0.17253	0.15582	0.11237	0.052877	0.14294	0.14294	0.12915	0.25498	0.10187
1165.4	0.13434	0.1347	0.1296	0.13837	0.080141	0.15394	0.11198	0.10422	0.12639	0.12473	0.048227	0.062867	0.16645	0.11922	0.16458	0.075509	0.17288	0.17441	0.064688	0.07131	0.13134	0.12835	0.03829	0.11274	0.12794	0.15142	0.17028	0.16687	0.14979	0.11144	0.044171	0.13931	0.13931	0.1277	0.2521	0.096352
1166.4	0.13581	0.1317	0.12683	0.13228	0.07562	0.15231	0.11126	0.094286	0.13001	0.12193	0.045329	0.068451	0.16964	0.11921	0.15951	0.073868	0.16766	0.17205	0.060886	0.062639	0.12941	0.12616	0.034673	0.11987	0.12852	0.15223	0.16633	0.16055	0.15134	0.10999	0.046121	0.14033	0.14033	0.12736	0.24771	0.1068
1167.3	0.12911	0.13302	0.11812	0.12846	0.070391	0.1488	0.10494	0.088137	0.12316	0.11462	0.035577	0.062149	0.16246	0.11845	0.15325	0.070688	0.16005	0.16729	0.049976	0.056712	0.12423	0.11541	0.023697	0.1048	0.11988	0.15124	0.15537	0.15683	0.13821	0.10626	0.045778	0.13115	0.13115	0.11797	0.23836	0.10351
1168.2	0.12343	0.12724	0.11361	0.13037	0.069319	0.14498	0.10712	0.085512	0.12583	0.11541	0.029847	0.055801	0.16083	0.11342	0.14617	0.067688	0.15799	0.17004	0.047697	0.052033	0.1223	0.11365	0.021218	0.10748	0.11562	0.14727	0.14722	0.15923	0.12599	0.10493	0.045298	0.13284	0.13284	0.11136	0.23893	0.1019
1169.1	0.12044	0.12105	0.10568	0.1299	0.067328	0.14008	0.10281	0.081766	0.11757	0.11002	0.025831	0.05163	0.15821	0.10336	0.14389	0.069359	0.15106	0.16604	0.04538	0.05248	0.11196	0.10358	0.012353	0.10769	0.11667	0.13641	0.1326	0.15518	0.11934	0.10451	0.043942	0.12513	0.12513	0.10854	0.22897	0.099085
1170	0.12151	0.1216	0.10293	0.12412	0.069662	0.14493	0.104	0.088464	0.11831	0.10927	0.02843	0.057979	0.15492	0.10357	0.14346	0.063006	0.15289	0.1707	0.045244	0.052243	0.11397	0.098054	0.01847	0.1093	0.11228	0.1398	0.13244	0.15198	0.12431	0.10756	0.053881	0.12755	0.12755	0.10652	0.23139	0.10423
1170.9	0.11477	0.12128	0.099338	0.12142	0.067311	0.13712	0.10523	0.08823	0.11328	0.10457	0.01997	0.047641	0.14615	0.1044	0.13547	0.059204	0.15371	0.16284	0.047329	0.05271	0.11363	0.098044	0.016143	0.095988	0.10598	0.13386	0.12888	0.15675	0.11349	0.10158	0.053139	0.12302	0.12302	0.10462	0.22046	0.092502
1171.8	0.12109	0.11437	0.10184	0.1229	0.066417	0.13153	0.10136	0.088665	0.1107	0.10627	0.021981	0.04584	0.14878	0.097336	0.1355	0.060367	0.15595	0.15311	0.050199	0.050257	0.11104	0.10582	0.019223	0.10218	0.11196	0.12807	0.13063	0.15379	0.11857	0.098705	0.046053	0.12009	0.12009	0.11141	0.2197	0.094334
1172.7	0.12134	0.12026	0.099542	0.12358	0.066248	0.12962	0.099292	0.093027	0.11071	0.10076	0.019346	0.044068	0.14698	0.10231	0.13794	0.05616	0.15766	0.15268	0.051285	0.055883	0.10909	0.1017	0.019456	0.096238	0.11042	0.13093	0.13313	0.14755	0.12216	0.10104	0.041887	0.1239	0.1239	0.10658	0.21477	0.093207
1173.6	0.12448	0.11415	0.10143	0.11958	0.071056	0.13341	0.10012	0.090932	0.11174	0.094024	0.011827	0.043051	0.14543	0.097308	0.13646	0.051513	0.1619	0.14624	0.051389	0.051852	0.11294	0.099978	0.017883	0.094762	0.10754	0.13109	0.14279	0.14439	0.12572	0.098526	0.038705	0.12235	0.12235	0.093154	0.21491	0.088513
1174.5	0.12418	0.1133	0.10116	0.12276	0.07249	0.13093	0.098084	0.088351	0.11284	0.087261	0.0066342	0.039814	0.14841	0.094522	0.13958	0.055043	0.16971	0.13964	0.051711	0.051775	0.11524	0.099122	0.014517	0.092506	0.11032	0.13088	0.13849	0.14933	0.13228	0.092104	0.029553	0.1264	0.1264	0.093866	0.20913	0.08552
1175.4	0.12856	0.11322	0.099751	0.12591	0.070672	0.13414	0.094586	0.087321	0.10899	0.082866	0.012085	0.037906	0.14939	0.092451	0.13695	0.048523	0.16577	0.1367	0.047706	0.04877	0.11241	0.090606	0.013086	0.094558	0.11488	0.1308	0.13566	0.14051	0.13331	0.089278	0.026415	0.1284	0.1284	0.091064	0.21965	0.085126
1176.3	0.12507	0.12106	0.10367	0.12252	0.078673	0.14159	0.094991	0.089649	0.11433	0.084525	0.016334	0.044645	0.15081	0.10209	0.13725	0.045895	0.17416	0.14474	0.047642	0.053167	0.11931	0.090188	0.016356	0.097012	0.11481	0.13257	0.13981	0.14038	0.1435	0.094397	0.029536	0.13369	0.13369	0.090622	0.22712	0.088896
1177.2	0.1198	0.11693	0.11132	0.12335	0.082508	0.14703	0.099617	0.087156	0.11066	0.087856	0.023076	0.047387	0.15427	0.093879	0.14107	0.046354	0.18026	0.14289	0.052151	0.051399	0.11798	0.093205	0.016572	0.10093	0.11699	0.12659	0.14522	0.14386	0.14779	0.090215	0.035752	0.13186	0.13186	0.092161	0.23332	0.096663
1178.1	0.11993	0.12224	0.11903	0.1229	0.08663	0.15019	0.10254	0.087078	0.11195	0.090634	0.024893	0.050225	0.15574	0.099145	0.14996	0.048416	0.18687	0.14791	0.051318	0.053587	0.11568	0.092064	0.017289	0.1057	0.12127	0.13083	0.14392	0.14748	0.15146	0.09248	0.036807	0.137	0.137	0.097076	0.23557	0.096126
1179	0.12125	0.12314	0.12506	0.12145	0.088518	0.14299	0.10388	0.088096	0.1112	0.090837	0.030267	0.053777	0.1581	0.094319	0.1506	0.046716	0.19161	0.14839	0.0532	0.054337	0.11579	0.097932	0.018134	0.10551	0.1247	0.12867	0.14272	0.14397	0.14855	0.089749	0.042896	0.13309	0.13309	0.088123	0.23781	0.093572
1179.9	0.13056	0.13171	0.13003	0.1283	0.094423	0.15051	0.1084	0.089321	0.12323	0.10391	0.033209	0.061721	0.1665	0.098513	0.16323	0.061434	0.20049	0.16067	0.05851	0.05448	0.12339	0.11071	0.020581	0.11267	0.13191	0.13715	0.15156	0.1525	0.15457	0.099204	0.04787	0.13961	0.13961	0.094927	0.24281	0.10173
1180.8	0.13355	0.13278	0.12837	0.13693	0.09593	0.14938	0.1107	0.089959	0.12535	0.10685	0.033379	0.055955	0.16611	0.097485	0.16438	0.065477	0.19883	0.16339	0.060117	0.054184	0.11941	0.11072	0.02001	0.11035	0.13321	0.14228	0.14741	0.16048	0.15202	0.1004	0.047815	0.14201	0.14201	0.093391	0.23873	0.09359
1181.8	0.13691	0.13821	0.13161	0.14214	0.096827	0.15221	0.1122	0.096988	0.12795	0.11179	0.03603	0.057694	0.16417	0.10618	0.16669	0.072053	0.19267	0.17138	0.064355	0.055803	0.12198	0.11455	0.026212	0.11461	0.13297	0.14995	0.14406	0.16543	0.14492	0.10789	0.04692	0.14517	0.14517	0.099463	0.23816	0.093904
1182.6	0.13603	0.13658	0.12783	0.14874	0.093085	0.15415	0.11762	0.10634	0.12852	0.12319	0.040847	0.059132	0.16722	0.10812	0.15921	0.073471	0.19	0.17698	0.074794	0.06121	0.13021	0.12354	0.035215	0.11593	0.13539	0.15013	0.1445	0.16869	0.14373	0.11049	0.051259	0.14324	0.14324	0.10206	0.23938	0.095878
1183.5	0.13997	0.1386	0.13289	0.15923	0.09427	0.16219	0.11899	0.11304	0.13256	0.12669	0.04068	0.059511	0.16842	0.11046	0.16041	0.07906	0.19076	0.18063	0.07143	0.066503	0.13125	0.12357	0.039799	0.12052	0.13579	0.15186	0.15143	0.17537	0.14231	0.11414	0.046786	0.14765	0.14765	0.10946	0.2397	0.096884
1184.4	0.13956	0.14048	0.14504	0.16411	0.10357	0.16771	0.12722	0.12272	0.13302	0.12758	0.046801	0.069706	0.16861	0.11521	0.16702	0.077329	0.19514	0.18799	0.079011	0.078093	0.12998	0.12353	0.050187	0.12502	0.13923	0.15014	0.15856	0.18114	0.15317	0.1241	0.049289	0.15406	0.15406	0.11021	0.24233	0.099113
1185.4	0.14686	0.14564	0.15345	0.16388	0.10664	0.17795	0.13445	0.12623	0.13361	0.12801	0.049311	0.076063	0.17845	0.1178	0.1703	0.083323	0.19613	0.19808	0.087391	0.080204	0.13585	0.12786	0.057063	0.12735	0.14637	0.15239	0.16851	0.18012	0.15234	0.12764	0.055076	0.15323	0.15323	0.11803	0.2488	0.10706
1186.3	0.15974	0.15143	0.15496	0.16425	0.11431	0.18136	0.13563	0.12754	0.13869	0.13328	0.04946	0.07934	0.18236	0.12266	0.17049	0.084094	0.20979	0.19922	0.087437	0.082759	0.14362	0.1322	0.058766	0.12996	0.15536	0.15919	0.17078	0.17917	0.16529	0.12756	0.060063	0.15325	0.15325	0.1251	0.25789	0.1038
1187.2	0.16166	0.16314	0.16221	0.16996	0.11678	0.17954	0.14005	0.12975	0.14642	0.13081	0.053858	0.07987	0.18694	0.13302	0.17637	0.09002	0.20936	0.19968	0.087623	0.079897	0.1478	0.1339	0.058558	0.12854	0.15289	0.16509	0.17302	0.18494	0.17064	0.12438	0.063596	0.15927	0.15927	0.12531	0.26285	0.10657
1188.1	0.17159	0.17289	0.16631	0.17717	0.12605	0.18999	0.15063	0.13501	0.15881	0.14886	0.062926	0.08813	0.2006	0.14702	0.18423	0.098889	0.21559	0.2113	0.10576	0.086396	0.16114	0.14691	0.067535	0.14291	0.16937	0.17572	0.17935	0.19175	0.18292	0.13984	0.079847	0.17112	0.17112	0.14015	0.27272	0.1198
1189	0.17468	0.17594	0.16393	0.17774	0.12778	0.19295	0.152	0.13854	0.16561	0.15018	0.065433	0.083142	0.20251	0.15009	0.18615	0.0996	0.2156	0.21431	0.10879	0.090843	0.17206	0.15828	0.068039	0.14344	0.1694	0.18296	0.17767	0.19079	0.18272	0.13861	0.081719	0.16997	0.16997	0.1492	0.27579	0.12088
1189.9	0.18041	0.18344	0.17373	0.19156	0.13662	0.19832	0.15776	0.15173	0.17946	0.16353	0.08054	0.094262	0.20749	0.15885	0.20134	0.11131	0.2289	0.22098	0.11574	0.10393	0.18329	0.17027	0.076917	0.15626	0.17441	0.19546	0.18749	0.20148	0.19739	0.15236	0.089549	0.18261	0.18261	0.16316	0.28745	0.1314
1190.8	0.18313	0.19042	0.18039	0.19966	0.14077	0.20802	0.16074	0.1575	0.19261	0.16961	0.087064	0.099678	0.21278	0.16527	0.21055	0.11686	0.23243	0.2275	0.11879	0.11144	0.19324	0.18383	0.089034	0.16471	0.18093	0.20164	0.199	0.21239	0.20566	0.16304	0.0927	0.19514	0.19514	0.16858	0.29183	0.14093
1191.7	0.19701	0.1961	0.18691	0.21124	0.1505	0.22172	0.17313	0.16545	0.20132	0.17941	0.097859	0.11322	0.22298	0.16917	0.21868	0.12461	0.24637	0.24087	0.137	0.12648	0.19802	0.19211	0.10557	0.17901	0.19374	0.21248	0.20537	0.21928	0.21451	0.18116	0.10603	0.20685	0.20685	0.18615	0.30749	0.15547
1192.6	0.20728	0.20308	0.19216	0.21778	0.15798	0.23221	0.18518	0.17269	0.20696	0.18292	0.1132	0.11994	0.22643	0.17787	0.22517	0.13136	0.25024	0.25036	0.1459	0.13181	0.2061	0.19748	0.11964	0.18127	0.19834	0.21892	0.21626	0.22814	0.21893	0.19254	0.11287	0.21269	0.21269	0.19569	0.32049	0.16666
1193.5	0.21687	0.21744	0.19832	0.22961	0.16987	0.24145	0.19239	0.183	0.21671	0.19602	0.11943	0.13135	0.2408	0.19214	0.23436	0.14632	0.26329	0.25669	0.15783	0.1411	0.21564	0.20504	0.12409	0.1896	0.20512	0.23223	0.22398	0.24142	0.22934	0.20592	0.12764	0.22736	0.22736	0.20583	0.32247	0.17849
1194.4	0.22403	0.2249	0.20126	0.23163	0.17556	0.25375	0.20267	0.19217	0.22438	0.20511	0.12464	0.13641	0.24664	0.19912	0.23983	0.14714	0.27022	0.26871	0.17081	0.14839	0.2233	0.21333	0.13163	0.19226	0.21018	0.23642	0.22692	0.24812	0.23663	0.21698	0.13906	0.23493	0.23493	0.20779	0.3274	0.18501
1195.3	0.23409	0.23693	0.21371	0.24171	0.18798	0.265	0.22522	0.21378	0.23428	0.21177	0.14263	0.15043	0.2575	0.21218	0.2545	0.16759	0.28245	0.28285	0.19304	0.16456	0.23083	0.21042	0.13771	0.19622	0.21864	0.24328	0.238	0.25754	0.24434	0.23219	0.15616	0.24546	0.24546	0.21928	0.34157	0.19446
1196.2	0.24872	0.24842	0.23089	0.25106	0.21028	0.27935	0.23666	0.2258	0.25391	0.22492	0.16135	0.16678	0.27017	0.22528	0.2755	0.1781	0.29341	0.29634	0.20237	0.17698	0.25083	0.2275	0.15358	0.21075	0.23208	0.25315	0.25981	0.27625	0.26387	0.25076	0.17139	0.26052	0.26052	0.23417	0.35646	0.21583
1197.1	0.25563	0.2521	0.23495	0.2586	0.21357	0.28343	0.23635	0.23691	0.26378	0.23309	0.16296	0.16934	0.27753	0.23045	0.28208	0.18722	0.30219	0.30044	0.20437	0.18854	0.25846	0.23772	0.15188	0.21237	0.23412	0.26175	0.25878	0.28745	0.27747	0.25129	0.17887	0.26672	0.26672	0.24316	0.36235	0.21704
1198	0.26976	0.26201	0.24763	0.27176	0.22547	0.29632	0.24614	0.2504	0.27701	0.24534	0.18049	0.18204	0.28131	0.23829	0.29239	0.20303	0.31328	0.31487	0.21197	0.20371	0.26681	0.25169	0.17434	0.22284	0.24405	0.27329	0.27062	0.30366	0.2904	0.26192	0.18963	0.27981	0.27981	0.25778	0.38896	0.22556
1198.9	0.27987	0.26672	0.25567	0.30002	0.22841	0.29821	0.25173	0.25498	0.27944	0.25144	0.1861	0.19215	0.2907	0.24694	0.29561	0.21196	0.31342	0.31261	0.22326	0.20822	0.26865	0.26169	0.1857	0.23713	0.25092	0.27905	0.27742	0.30984	0.29461	0.26032	0.19857	0.28069	0.28069	0.26578	0.39636	0.23576
1199.8	0.29411	0.27518	0.26288	0.36871	0.24244	0.30878	0.25865	0.25937	0.28995	0.26889	0.19162	0.20668	0.30467	0.25513	0.30416	0.21938	0.32357	0.31874	0.22944	0.21778	0.28499	0.28314	0.19722	0.25411	0.26326	0.28989	0.28844	0.32502	0.30933	0.27186	0.20992	0.29126	0.29126	0.28325	0.40413	0.25331
1200.7	0.28774	0.27641	0.26066	0.38405	0.23185	0.30529	0.25494	0.25732	0.28672	0.26888	0.18083	0.19981	0.29926	0.2553	0.29788	0.22346	0.32423	0.31227	0.22768	0.21201	0.28095	0.2847	0.18344	0.24948	0.2601	0.29113	0.28307	0.31767	0.3012	0.26468	0.20262	0.2931	0.2931	0.28322	0.3931	0.24658
1201.6	0.28921	0.28843	0.27478	0.38782	0.24256	0.31262	0.26536	0.26682	0.2907	0.27928	0.1911	0.20685	0.30784	0.26626	0.30862	0.2259	0.32901	0.31761	0.2405	0.2207	0.28875	0.28993	0.19038	0.26092	0.26601	0.30154	0.29418	0.32129	0.30205	0.27613	0.21075	0.30323	0.30323	0.29545	0.4017	0.25991
1202.5	0.2907	0.28735	0.27721	0.39079	0.23503	0.31199	0.27482	0.27408	0.29056	0.27911	0.19622	0.21257	0.32073	0.27375	0.31487	0.22834	0.32951	0.31483	0.25101	0.22063	0.29918	0.28577	0.19187	0.27153	0.27569	0.30432	0.29951	0.32765	0.29767	0.27223	0.21539	0.30318	0.30318	0.29179	0.39882	0.2701
1203.4	0.29869	0.29441	0.28139	0.38085	0.24762	0.32089	0.28993	0.28679	0.30143	0.28638	0.20539	0.21932	0.32826	0.28127	0.32386	0.24327	0.34567	0.32661	0.2615	0.23132	0.31852	0.29302	0.19297	0.28148	0.28782	0.30921	0.30778	0.34666	0.31212	0.28505	0.23046	0.31846	0.31846	0.30168	0.40669	0.28162
1204.3	0.29556	0.29675	0.27813	0.32301	0.23971	0.31936	0.29199	0.28557	0.30036	0.2892	0.20943	0.21389	0.32596	0.28561	0.31989	0.23973	0.33494	0.33401	0.26249	0.22665	0.31448	0.29616	0.19204	0.27992	0.2838	0.31264	0.30071	0.34702	0.30872	0.27828	0.22761	0.31849	0.31849	0.30061	0.41129	0.27956
1205.2	0.2992	0.2984	0.27925	0.30921	0.24589	0.32576	0.29327	0.29289	0.30188	0.29888	0.22187	0.22202	0.33246	0.29219	0.33153	0.2438	0.34163	0.3456	0.26396	0.23031	0.32663	0.29808	0.20291	0.29035	0.28521	0.3127	0.31341	0.35732	0.31799	0.28549	0.23635	0.31894	0.31894	0.3089	0.42241	0.28191
1206.1	0.30173	0.29858	0.27635	0.31358	0.24838	0.33089	0.30111	0.2934	0.3061	0.30119	0.22865	0.22775	0.3324	0.29114	0.33526	0.25361	0.34573	0.35259	0.26758	0.2309	0.3326	0.30298	0.21473	0.2956	0.28715	0.3116	0.32058	0.36082	0.32349	0.2898	0.2367	0.32007	0.32007	0.30849	0.43046	0.28354
1207	0.29646	0.29404	0.2735	0.30441	0.24969	0.33476	0.2957	0.28394	0.30561	0.29966	0.21988	0.21909	0.32445	0.28634	0.33028	0.24753	0.33911	0.35698	0.26141	0.22514	0.32789	0.3057	0.21517	0.28644	0.27466	0.30667	0.31879	0.35192	0.32821	0.2911	0.23541	0.31573	0.31573	0.3061	0.42777	0.28114
1207.9	0.29313	0.29303	0.27345	0.29861	0.24639	0.33565	0.29099	0.27582	0.3083	0.3002	0.22064	0.21669	0.32405	0.28911	0.33051	0.2447	0.33463	0.36455	0.24947	0.22595	0.32692	0.30151	0.21895	0.28616	0.27465	0.31111	0.31671	0.3501	0.32613	0.29066	0.22829	0.32383	0.32383	0.30967	0.42685	0.28067
1208.8	0.29155	0.29068	0.27949	0.29609	0.24802	0.33335	0.2936	0.27788	0.30556	0.29153	0.21793	0.22218	0.32736	0.29339	0.33759	0.24567	0.34653	0.36497	0.24781	0.22815	0.32624	0.29608	0.22555	0.29147	0.27686	0.31525	0.32565	0.34814	0.33425	0.29786	0.24007	0.3288	0.3288	0.30368	0.42739	0.2859
1209.7	0.29001	0.2868	0.27907	0.29796	0.24119	0.32963	0.30001	0.27205	0.30126	0.28088	0.20713	0.21652	0.32401	0.28583	0.32938	0.24669	0.34409	0.36275	0.25062	0.22824	0.31975	0.28912	0.22058	0.28507	0.27446	0.31765	0.32008	0.35026	0.32924	0.2948	0.24396	0.32916	0.32916	0.29376	0.42101	0.28471
1210.6	0.29434	0.28293	0.28243	0.29898	0.24317	0.32496	0.30431	0.2712	0.29907	0.27949	0.203	0.21426	0.32689	0.29019	0.33138	0.24618	0.34503	0.36315	0.24862	0.23275	0.32106	0.28758	0.21591	0.28352	0.27825	0.32226	0.32175	0.35435	0.33114	0.29514	0.25313	0.33098	0.33098	0.29533	0.41267	0.28203
1211.5	0.29336	0.28314	0.27882	0.3023	0.24028	0.31716	0.30864	0.27449	0.29848	0.28164	0.20434	0.21137	0.32909	0.28624	0.32855	0.2462	0.34656	0.35988	0.24651	0.24019	0.3167	0.28753	0.21136	0.28539	0.28551	0.32315	0.31768	0.35773	0.33221	0.29639	0.25231	0.33479	0.33479	0.29535	0.40954	0.28034
1212.4	0.28991	0.27844	0.27122	0.29605	0.23951	0.31354	0.30705	0.27292	0.28938	0.27644	0.19311	0.20151	0.32093	0.27718	0.32216	0.23984	0.34548	0.34893	0.24339	0.23268	0.31408	0.28867	0.20528	0.27715	0.27625	0.3188	0.31591	0.35105	0.33139	0.2953	0.24722	0.32668	0.32668	0.2891	0.40689	0.27178
1213.3	0.28818	0.26833	0.26375	0.28793	0.23289	0.30961	0.29735	0.26422	0.27637	0.27524	0.18689	0.18647	0.31364	0.2652	0.31388	0.23302	0.33288	0.33209	0.23355	0.22808	0.30759	0.28431	0.19532	0.268	0.27299	0.3082	0.30987	0.34377	0.32605	0.28507	0.23021	0.31287	0.31287	0.28882	0.39606	0.26368
1214.2	0.2907	0.27259	0.25966	0.27999	0.23674	0.31429	0.30057	0.26532	0.27549	0.28025	0.19239	0.18202	0.3178	0.27001	0.31227	0.22508	0.32886	0.33043	0.23193	0.23362	0.30664	0.29348	0.20236	0.26469	0.28618	0.31241	0.30296	0.33983	0.33532	0.29026	0.2345	0.31339	0.31339	0.29376	0.40091	0.26585
1215.1	0.28224	0.27171	0.25681	0.27182	0.22812	0.3128	0.2973	0.26164	0.27134	0.27642	0.18574	0.17768	0.31131	0.26647	0.30631	0.21993	0.32797	0.32557	0.23094	0.2276	0.29787	0.29302	0.20092	0.26142	0.28359	0.31103	0.3002	0.33281	0.3342	0.28943	0.23681	0.31412	0.31412	0.29158	0.39924	0.26542
1216	0.2772	0.27024	0.25413	0.26532	0.22213	0.31124	0.2924	0.25363	0.25989	0.26735	0.18063	0.17711	0.30458	0.26481	0.30047	0.21265	0.32577	0.31467	0.22767	0.22119	0.29659	0.28815	0.19609	0.26023	0.28147	0.30401	0.29581	0.32758	0.32111	0.29048	0.23539	0.31049	0.31049	0.29535	0.39984	0.26337
1216.9	0.27373	0.26448	0.25267	0.26314	0.21091	0.30921	0.28883	0.25541	0.25267	0.26163	0.18044	0.1761	0.30523	0.26201	0.30056	0.20456	0.31923	0.31375	0.22403	0.22011	0.28501	0.27564	0.18673	0.25432	0.28227	0.30057	0.29062	0.31996	0.31296	0.28629	0.23414	0.30629	0.30629	0.29735	0.3932	0.26025
1217.8	0.26751	0.2642	0.2491	0.2657	0.21376	0.30719	0.2893	0.2538	0.25707	0.25971	0.17734	0.1756	0.30269	0.26222	0.29327	0.2037	0.32194	0.31407	0.22514	0.21897	0.2883	0.27758	0.18208	0.25014	0.28184	0.30675	0.28149	0.3228	0.30674	0.28726	0.24327	0.311	0.311	0.29645	0.39801	0.25257
1218.7	0.26426	0.25741	0.24415	0.26237	0.20828	0.29859	0.27892	0.24632	0.25042	0.24847	0.17004	0.1792	0.2963	0.25432	0.28925	0.20316	0.3164	0.30578	0.21669	0.20725	0.28669	0.2705	0.17519	0.2502	0.27081	0.2987	0.2822	0.3163	0.29868	0.27814	0.23087	0.30778	0.30778	0.29296	0.39473	0.2472
1219.6	0.26523	0.2521	0.23172	0.26087	0.20705	0.28883	0.26168	0.24106	0.24127	0.23646	0.16282	0.17254	0.2932	0.24689	0.28011	0.20247	0.31207	0.29944	0.19888	0.19992	0.28095	0.25958	0.16624	0.24779	0.26771	0.28837	0.26783	0.31291	0.29353	0.26699	0.21087	0.299	0.299	0.28078	0.39627	0.2368
1220.5	0.26659	0.24444	0.23008	0.25785	0.20667	0.28034	0.25961	0.23676	0.23858	0.23419	0.15636	0.16569	0.29238	0.23949	0.28313	0.20212	0.30951	0.30205	0.19645	0.19038	0.27212	0.2551	0.16164	0.23953	0.26686	0.28142	0.26269	0.30882	0.29812	0.25684	0.20937	0.29698	0.29698	0.2734	0.3853	0.22667
1221.4	0.2624	0.24199	0.22648	0.25117	0.202	0.27098	0.25727	0.2266	0.23617	0.22863	0.14953	0.16118	0.29036	0.23579	0.27463	0.20115	0.30006	0.2904	0.19489	0.19043	0.26864	0.24831	0.15571	0.23721	0.26359	0.27573	0.26059	0.30729	0.28909	0.24686	0.20307	0.28876	0.28876	0.26556	0.38081	0.22338
1222.3	0.25672	0.23898	0.21848	0.24302	0.18944	0.26082	0.24718	0.22156	0.2287	0.22169	0.14184	0.15692	0.28485	0.22635	0.27061	0.19828	0.2883	0.287	0.18993	0.18354	0.25698	0.23973	0.15093	0.23538	0.25742	0.26265	0.26068	0.30002	0.27883	0.23685	0.1936	0.27884	0.27884	0.26029	0.36555	0.22247
1223.2	0.25045	0.23489	0.21416	0.23753	0.18089	0.25489	0.24617	0.2196	0.22257	0.21903	0.13498	0.14584	0.28048	0.22554	0.26486	0.19511	0.28674	0.27826	0.19606	0.18132	0.24627	0.22906	0.14103	0.2334	0.25546	0.25615	0.25324	0.29191	0.26853	0.23056	0.1964	0.27152	0.27152	0.25279	0.35919	0.22037
1224.1	0.23952	0.2266	0.21372	0.23173	0.17037	0.25251	0.24426	0.21624	0.22088	0.21882	0.13157	0.14668	0.27253	0.21938	0.26333	0.18812	0.27316	0.26681	0.19994	0.17312	0.24268	0.22729	0.13784	0.22694	0.25345	0.24925	0.2566	0.28656	0.25822	0.22397	0.19475	0.2646	0.2646	0.24886	0.34951	0.21535
1225	0.2344	0.22599	0.20366	0.23135	0.17172	0.2511	0.23641	0.21268	0.21782	0.21768	0.13525	0.14655	0.27093	0.21968	0.26366	0.18593	0.27273	0.2577	0.1983	0.167	0.24164	0.22569	0.14084	0.22923	0.25001	0.25062	0.25606	0.28265	0.2555	0.21932	0.19032	0.25449	0.25449	0.24891	0.35884	0.21628
1225.9	0.22922	0.22276	0.20276	0.22698	0.17254	0.24597	0.22586	0.20979	0.20989	0.20623	0.13071	0.14548	0.25966	0.21712	0.26328	0.17824	0.27253	0.25052	0.19354	0.15714	0.23176	0.22239	0.14411	0.22534	0.24441	0.25023	0.25361	0.27363	0.25561	0.21047	0.18901	0.24773	0.24773	0.24054	0.35565	0.20832
1226.8	0.23068	0.22316	0.20152	0.22264	0.17444	0.25042	0.22338	0.2079	0.20781	0.20845	0.12785	0.15031	0.25783	0.22069	0.26527	0.17358	0.27429	0.24976	0.19273	0.15533	0.22703	0.22526	0.1433	0.22522	0.23914	0.25271	0.25132	0.273	0.25839	0.21247	0.18797	0.24324	0.24324	0.24181	0.35482	0.20631
1227.7	0.22902	0.22007	0.19955	0.22376	0.17347	0.24905	0.21164	0.20843	0.20527	0.21112	0.1306	0.15027	0.25361	0.21894	0.26816	0.17402	0.26945	0.2532	0.18138	0.15371	0.22585	0.22436	0.14523	0.22645	0.23525	0.25123	0.25136	0.27655	0.25528	0.21355	0.17739	0.23535	0.23535	0.24054	0.35556	0.20338
1228.6	0.22221	0.21447	0.18778	0.21472	0.16963	0.24839	0.20159	0.2002	0.19893	0.20072	0.1235	0.14279	0.25171	0.20877	0.25909	0.16597	0.26592	0.25194	0.16848	0.14902	0.21599	0.21459	0.14115	0.22573	0.21861	0.24214	0.2346	0.27073	0.24909	0.21535	0.1681	0.2288	0.2288	0.23124	0.3451	0.20325
1229.4	0.22009	0.21435	0.1867	0.20978	0.16181	0.24722	0.19924	0.2023	0.19998	0.19958	0.11473	0.14612	0.24117	0.20939	0.25295	0.16381	0.26016	0.25388	0.16474	0.15261	0.21715	0.215	0.13292	0.22415	0.21287	0.24424	0.23509	0.26951	0.24618	0.21566	0.16458	0.22563	0.22563	0.23087	0.33704	0.20259
1230.3	0.2118	0.20767	0.17642	0.20662	0.15849	0.24173	0.19088	0.20019	0.19551	0.20235	0.11473	0.1389	0.23428	0.2012	0.24795	0.16416	0.252	0.25271	0.15507	0.15	0.21809	0.2131	0.1261	0.21918	0.20472	0.23546	0.22755	0.26609	0.23958	0.21749	0.15397	0.21862	0.21862	0.23033	0.33338	0.19838
1231.2	0.20716	0.20077	0.17557	0.20502	0.15522	0.23516	0.18287	0.19343	0.19698	0.19656	0.11745	0.13293	0.23348	0.1924	0.24219	0.16479	0.25042	0.25165	0.14633	0.14685	0.22102	0.20149	0.12281	0.21679	0.20631	0.22579	0.22065	0.25741	0.23716	0.2084	0.14615	0.21854	0.21854	0.21725	0.33127	0.19549
1232.1	0.20456	0.19386	0.17362	0.19973	0.15212	0.22763	0.18158	0.1852	0.19562	0.19009	0.10882	0.12719	0.23137	0.18777	0.23264	0.16393	0.25079	0.24197	0.14632	0.14646	0.21892	0.19982	0.11509	0.20413	0.20501	0.2199	0.21716	0.2577	0.23054	0.19656	0.14102	0.21698	0.21698	0.21085	0.31335	0.18363
1233	0.20723	0.19736	0.1767	0.19879	0.14972	0.22358	0.18336	0.18322	0.1932	0.19493	0.111	0.12215	0.22666	0.19259	0.23801	0.16638	0.24949	0.24414	0.1533	0.15122	0.22515	0.20879	0.11047	0.19471	0.21268	0.22504	0.22719	0.25387	0.232	0.18917	0.14523	0.21546	0.21546	0.21213	0.31122	0.178
1233.9	0.20686	0.18999	0.17808	0.19667	0.14891	0.21947	0.17518	0.17751	0.18614	0.18622	0.10594	0.11603	0.23203	0.17862	0.2336	0.16519	0.2456	0.23308	0.14785	0.14762	0.21737	0.19543	0.10075	0.18923	0.21316	0.2175	0.22781	0.25121	0.22696	0.1817	0.14054	0.2089	0.2089	0.20345	0.29945	0.17229
1234.8	0.21181	0.19211	0.18154	0.20003	0.15288	0.2217	0.17865	0.17634	0.18647	0.18506	0.10449	0.11413	0.23614	0.18179	0.23454	0.16848	0.25602	0.2329	0.15173	0.14936	0.20975	0.19962	0.1077	0.18973	0.21743	0.22286	0.23335	0.25484	0.23574	0.18309	0.14474	0.20894	0.20894	0.19482	0.3017	0.17506
1235.7	0.21179	0.18983	0.1779	0.19975	0.14891	0.21909	0.18267	0.18015	0.18466	0.18222	0.099485	0.10749	0.23015	0.18102	0.2332	0.16542	0.25538	0.23075	0.15452	0.14977	0.20942	0.20632	0.1108	0.18466	0.21552	0.22528	0.24009	0.2556	0.23565	0.18646	0.14962	0.20766	0.20766	0.19741	0.30517	0.17326
1236.6	0.20863	0.18812	0.17199	0.18965	0.14777	0.21315	0.18085	0.17496	0.18093	0.17713	0.098348	0.10568	0.22507	0.17549	0.22987	0.15108	0.2494	0.231	0.15198	0.14263	0.20226	0.20442	0.10871	0.18852	0.21279	0.2235	0.23269	0.24071	0.23734	0.18992	0.14787	0.20808	0.20808	0.19168	0.30914	0.17662
1237.5	0.20684	0.18786	0.1723	0.18904	0.14937	0.20449	0.17499	0.17286	0.17225	0.16857	0.094772	0.10231	0.22645	0.17187	0.22248	0.15019	0.24752	0.22369	0.15167	0.13743	0.18735	0.19558	0.10807	0.19053	0.21151	0.22183	0.22666	0.24095	0.23201	0.18302	0.14653	0.20226	0.20226	0.18973	0.31311	0.17572
1238.4	0.20273	0.18896	0.17006	0.18377	0.14842	0.20069	0.17054	0.16952	0.17112	0.17514	0.097503	0.097559	0.22049	0.17427	0.21881	0.15065	0.24586	0.2271	0.14956	0.13217	0.18939	0.20558	0.11409	0.18871	0.21063	0.2224	0.22058	0.23768	0.23364	0.18115	0.13723	0.20781	0.20781	0.19154	0.31588	0.1789
1239.3	0.19991	0.18999	0.17276	0.18564	0.14175	0.20105	0.17059	0.17067	0.1745	0.173	0.10092	0.10078	0.21841	0.17633	0.21986	0.1498	0.24161	0.22991	0.14866	0.13112	0.19883	0.19821	0.10927	0.1908	0.21048	0.21928	0.21662	0.23717	0.22997	0.18223	0.13639	0.21424	0.21424	0.19416	0.31643	0.17516
1240.2	0.19516	0.18138	0.17303	0.18334	0.13927	0.20051	0.1649	0.16624	0.16796	0.16709	0.090831	0.10491	0.21563	0.17321	0.21607	0.14427	0.23609	0.22996	0.15039	0.1279	0.19547	0.18813	0.09786	0.18943	0.20456	0.20905	0.2084	0.23585	0.22325	0.18297	0.129	0.21701	0.21701	0.18916	0.31069	0.17588
1241.1	0.19661	0.18254	0.17805	0.19391	0.13982	0.20518	0.16489	0.17243	0.16662	0.16802	0.092737	0.10561	0.21442	0.17692	0.22227	0.15031	0.23879	0.23311	0.15127	0.13114	0.19747	0.18773	0.10202	0.1914	0.20028	0.21052	0.21442	0.24147	0.23075	0.18528	0.13212	0.21567	0.21567	0.19073	0.31467	0.18015
1242	0.19744	0.17823	0.17571	0.19755	0.13808	0.20389	0.17004	0.17167	0.16809	0.17089	0.091169	0.10573	0.21031	0.1771	0.22132	0.14726	0.24274	0.23685	0.15188	0.1283	0.20381	0.1845	0.099995	0.18347	0.19887	0.21016	0.20984	0.24281	0.23867	0.18809	0.12946	0.22017	0.22017	0.18912	0.30937	0.18041
1242.9	0.19331	0.17755	0.17459	0.19499	0.13025	0.20524	0.17918	0.17233	0.16707	0.16177	0.091767	0.1006	0.20502	0.17874	0.22024	0.13575	0.243	0.23207	0.15417	0.13109	0.19434	0.17779	0.094186	0.17835	0.19299	0.2035	0.21204	0.23654	0.22674	0.18997	0.14007	0.21342	0.21342	0.18218	0.30643	0.17443
1243.8	0.19109	0.17471	0.16749	0.19012	0.13438	0.20387	0.17201	0.16833	0.16262	0.16041	0.088166	0.098401	0.20476	0.17547	0.21158	0.12702	0.24202	0.2293	0.15102	0.12839	0.19178	0.17685	0.093675	0.17529	0.18817	0.19976	0.20974	0.23199	0.22475	0.18216	0.13971	0.21066	0.21066	0.18604	0.30508	0.1794
1244.6	0.18678	0.17755	0.16479	0.18907	0.13017	0.19687	0.16616	0.16603	0.15903	0.15714	0.090943	0.088528	0.20038	0.16856	0.20657	0.12485	0.23767	0.22006	0.143	0.1214	0.18938	0.17594	0.095467	0.17254	0.18293	0.20241	0.20733	0.22933	0.22301	0.17472	0.13218	0.20492	0.20492	0.18467	0.30424	0.17446
1245.6	0.17877	0.17804	0.16127	0.18513	0.12421	0.19093	0.16113	0.15954	0.15893	0.15077	0.087896	0.088933	0.19674	0.16491	0.19463	0.12004	0.23233	0.21499	0.13831	0.11762	0.18576	0.17113	0.08632	0.16785	0.17772	0.19543	0.19931	0.22671	0.21144	0.16658	0.12629	0.20125	0.20125	0.18079	0.2986	0.16982
1246.4	0.17712	0.17691	0.16022	0.17865	0.11762	0.19316	0.15735	0.15942	0.16332	0.14729	0.090323	0.090336	0.19474	0.16188	0.19332	0.11309	0.22155	0.21521	0.13269	0.11267	0.18591	0.16631	0.085215	0.16974	0.17589	0.18778	0.2006	0.21691	0.20133	0.16519	0.12645	0.2001	0.2001	0.18063	0.29903	0.16955
1247.3	0.17023	0.17273	0.15913	0.18313	0.12017	0.19067	0.15032	0.15622	0.16073	0.14823	0.08789	0.091837	0.19231	0.15934	0.1877	0.11343	0.21597	0.22155	0.12298	0.10938	0.19046	0.16199	0.082609	0.17261	0.16758	0.18456	0.19188	0.21838	0.20443	0.16356	0.11811	0.20095	0.20095	0.18138	0.29794	0.16974
1248.2	0.16735	0.17461	0.16189	0.18341	0.11058	0.18798	0.15203	0.15233	0.15832	0.14698	0.087489	0.090031	0.19156	0.15765	0.19017	0.1121	0.21496	0.22271	0.11946	0.10305	0.18292	0.16284	0.080157	0.17156	0.1662	0.18546	0.18955	0.21539	0.20031	0.16879	0.1134	0.19496	0.19496	0.18011	0.28965	0.16562
1249.1	0.16789	0.17813	0.16178	0.18332	0.11056	0.18993	0.15358	0.15322	0.15956	0.1527	0.088674	0.092301	0.19591	0.16602	0.19939	0.11596	0.21919	0.22384	0.11859	0.10707	0.17812	0.1655	0.080523	0.169	0.17064	0.18654	0.17979	0.21143	0.19732	0.17187	0.1167	0.19383	0.19383	0.18238	0.28523	0.16483
1250	0.17044	0.17346	0.16005	0.18406	0.11272	0.19495	0.15174	0.15575	0.15773	0.15518	0.086766	0.088198	0.19705	0.16488	0.20112	0.11947	0.22027	0.22323	0.11424	0.10755	0.1771	0.16494	0.085257	0.16266	0.1732	0.18323	0.17774	0.2096	0.19951	0.17706	0.11703	0.19703	0.19703	0.18593	0.28695	0.15704
1250.9	0.16958	0.17415	0.15878	0.18382	0.11634	0.19869	0.15087	0.16031	0.1583	0.15855	0.081711	0.087386	0.1991	0.16469	0.19777	0.11632	0.22031	0.22378	0.11299	0.11515	0.1756	0.16941	0.080717	0.16111	0.17068	0.18426	0.17459	0.20917	0.19399	0.17974	0.11276	0.19862	0.19862	0.18793	0.28564	0.15387
1251.8	0.17231	0.1755	0.16059	0.18253	0.1186	0.19931	0.15026	0.15954	0.15777	0.15818	0.085307	0.090642	0.20221	0.16526	0.204	0.11829	0.22052	0.22177	0.11482	0.11424	0.1727	0.16995	0.087085	0.16116	0.17205	0.17852	0.17954	0.20517	0.19054	0.17925	0.11363	0.1962	0.1962	0.18981	0.28881	0.15617
1252.7	0.16784	0.17065	0.16072	0.17676	0.11911	0.19538	0.14894	0.15647	0.15523	0.15729	0.081395	0.089254	0.19839	0.15594	0.20029	0.11526	0.20877	0.21369	0.11436	0.10957	0.17098	0.16623	0.081525	0.15793	0.1644	0.17208	0.17365	0.20336	0.17414	0.176	0.11139	0.19295	0.19295	0.18659	0.29055	0.15469
1253.6	0.16407	0.16326	0.15807	0.17129	0.11858	0.18913	0.14883	0.14874	0.14801	0.1491	0.080729	0.083919	0.18881	0.14816	0.18917	0.10962	0.20136	0.2073	0.10972	0.10353	0.16798	0.15637	0.077738	0.1569	0.1567	0.16632	0.17703	0.20219	0.16406	0.16667	0.10235	0.18822	0.18822	0.1742	0.29142	0.1485
1254.5	0.16535	0.16444	0.1645	0.16766	0.11804	0.18734	0.15368	0.1496	0.15006	0.15155	0.084201	0.085352	0.1928	0.14884	0.19125	0.10846	0.1921	0.20329	0.11321	0.10555	0.16582	0.15316	0.071428	0.16009	0.15948	0.17333	0.18109	0.20327	0.15628	0.16494	0.10316	0.18654	0.18654	0.16748	0.29091	0.15415
1255.4	0.16588	0.16355	0.16816	0.17078	0.11964	0.18246	0.15337	0.14243	0.14415	0.15151	0.0885	0.086691	0.18795	0.1489	0.19482	0.11204	0.1935	0.19419	0.11005	0.09819	0.16169	0.152	0.076478	0.16208	0.16108	0.17092	0.18199	0.20286	0.15656	0.15871	0.1049	0.17888	0.17888	0.16468	0.29294	0.15773
1256.3	0.16649	0.16438	0.16537	0.1678	0.12241	0.17901	0.15554	0.13932	0.14696	0.14837	0.087629	0.087696	0.18125	0.14767	0.1884	0.10753	0.19357	0.18891	0.11167	0.094968	0.1611	0.14903	0.077242	0.16458	0.15658	0.1775	0.17552	0.20599	0.15732	0.15258	0.10694	0.18056	0.18056	0.15931	0.29413	0.15473
1257.2	0.16494	0.16315	0.15774	0.16697	0.11294	0.17058	0.15107	0.13816	0.14319	0.15015	0.083326	0.083481	0.17776	0.14506	0.183	0.10905	0.18829	0.18541	0.10703	0.092444	0.15871	0.14774	0.072694	0.15972	0.15414	0.17606	0.17042	0.20013	0.15849	0.144	0.099792	0.1757	0.1757	0.1514	0.28666	0.1488
1258	0.17367	0.16604	0.15688	0.1721	0.11714	0.18112	0.15732	0.14303	0.15323	0.15762	0.085621	0.091382	0.18938	0.14856	0.18678	0.11079	0.19179	0.19886	0.11531	0.090742	0.16163	0.14979	0.068903	0.16224	0.16078	0.17886	0.17311	0.19939	0.16845	0.15109	0.10978	0.17567	0.17567	0.16107	0.28913	0.15667
1258.9	0.17345	0.17168	0.1577	0.17525	0.11798	0.17947	0.15454	0.14337	0.15388	0.1571	0.082934	0.089386	0.18605	0.15231	0.18737	0.10656	0.20053	0.19956	0.11533	0.087349	0.16674	0.14995	0.069638	0.15788	0.15641	0.17787	0.17489	0.19339	0.16764	0.14587	0.10994	0.17091	0.17091	0.16325	0.28379	0.15362
1259.8	0.17097	0.16988	0.15256	0.16976	0.10943	0.18155	0.15144	0.14197	0.15324	0.15632	0.073602	0.090255	0.18635	0.15185	0.1862	0.10511	0.19749	0.20296	0.11696	0.087771	0.169	0.14263	0.059378	0.15892	0.1513	0.17927	0.1705	0.18768	0.15952	0.14464	0.1074	0.16856	0.16856	0.15884	0.27091	0.14509
1260.7	0.17588	0.16665	0.14993	0.16935	0.10728	0.18573	0.14876	0.14786	0.14942	0.15654	0.072864	0.087745	0.18726	0.15111	0.18466	0.10287	0.19914	0.20601	0.11571	0.091594	0.16799	0.14073	0.054071	0.1537	0.1569	0.1771	0.16262	0.17947	0.15713	0.14501	0.10551	0.16512	0.16512	0.15439	0.26104	0.14234
1261.6	0.18052	0.16649	0.1525	0.1718	0.12084	0.1977	0.153	0.15149	0.15647	0.1521	0.078015	0.095205	0.18425	0.15621	0.18838	0.10318	0.20745	0.21154	0.11467	0.098348	0.17231	0.13987	0.058399	0.15699	0.16063	0.17951	0.16338	0.18418	0.1644	0.15166	0.11311	0.17045	0.17045	0.15596	0.26408	0.14731
1262.5	0.17447	0.16669	0.15273	0.1688	0.11518	0.19257	0.14841	0.14781	0.15317	0.14944	0.076986	0.087858	0.17649	0.15053	0.18619	0.10364	0.20299	0.20241	0.10574	0.10438	0.16965	0.13455	0.059619	0.15377	0.15387	0.17351	0.15547	0.1844	0.1575	0.14478	0.10233	0.17352	0.17352	0.14824	0.25068	0.13901
1263.4	0.17023	0.15408	0.14037	0.16175	0.11165	0.18962	0.14284	0.13786	0.14623	0.14739	0.073958	0.084306	0.16887	0.1335	0.18013	0.097709	0.19323	0.19598	0.097917	0.09156	0.16229	0.1273	0.058651	0.14667	0.1483	0.1598	0.13837	0.17599	0.15611	0.13771	0.09196	0.17254	0.17254	0.1385	0.24621	0.13383
1264.3	0.16487	0.15186	0.13832	0.15814	0.11504	0.17897	0.13882	0.1359	0.14684	0.14301	0.073345	0.083832	0.16434	0.12824	0.17216	0.091579	0.19029	0.19134	0.091688	0.088443	0.15655	0.13023	0.061677	0.14303	0.14214	0.15766	0.13768	0.17253	0.15496	0.12813	0.08871	0.16726	0.16726	0.13827	0.24369	0.13283
1265.2	0.15859	0.14695	0.13669	0.1509	0.10989	0.17662	0.13545	0.12875	0.14962	0.1421	0.070926	0.080862	0.1649	0.12369	0.16937	0.091042	0.18349	0.18433	0.084627	0.08805	0.16094	0.12657	0.055327	0.14237	0.13663	0.15129	0.14244	0.16565	0.14862	0.12497	0.081586	0.16481	0.16481	0.1362	0.24058	0.1275
1266.1	0.16362	0.14943	0.13243	0.15316	0.10178	0.17119	0.13222	0.12892	0.14925	0.14566	0.068436	0.077117	0.17113	0.1243	0.16551	0.089536	0.18324	0.17826	0.089459	0.090134	0.1625	0.12891	0.054024	0.1453	0.14184	0.14828	0.13453	0.16013	0.14398	0.11828	0.075821	0.16338	0.16338	0.1344	0.24063	0.12508
1266.9	0.1654	0.14908	0.1354	0.152	0.10724	0.16819	0.13304	0.13324	0.14046	0.14529	0.071988	0.079992	0.17368	0.12342	0.16963	0.085462	0.18772	0.17446	0.10012	0.086581	0.16113	0.13803	0.054563	0.14054	0.14523	0.14673	0.13863	0.15367	0.14701	0.11561	0.084859	0.15208	0.15208	0.13253	0.24828	0.12236
1267.8	0.16333	0.14646	0.13493	0.15257	0.10709	0.16563	0.13544	0.13405	0.14022	0.14117	0.068008	0.07987	0.17392	0.12543	0.16848	0.086525	0.18331	0.17637	0.10294	0.08853	0.16121	0.13843	0.052014	0.14409	0.14094	0.14898	0.14135	0.15358	0.14275	0.1082	0.08735	0.14556	0.14556	0.13404	0.24558	0.12057
1268.7	0.16656	0.14692	0.13327	0.15561	0.1096	0.16668	0.1425	0.13792	0.13547	0.14088	0.075884	0.079963	0.17707	0.12878	0.17076	0.090305	0.18417	0.17352	0.10701	0.088332	0.15816	0.13672	0.05129	0.14782	0.14472	0.14722	0.13732	0.15509	0.14854	0.10932	0.085313	0.14542	0.14542	0.12949	0.25151	0.12286
1269.6	0.16629	0.14791	0.13371	0.161	0.1123	0.15842	0.14365	0.13736	0.12845	0.1408	0.071238	0.075578	0.17655	0.12718	0.16893	0.090909	0.1859	0.16754	0.11153	0.082404	0.14939	0.13981	0.050395	0.13982	0.14553	0.15193	0.12774	0.15909	0.15093	0.10285	0.086816	0.14461	0.14461	0.12885	0.24668	0.11746
1270.5	0.16353	0.14471	0.1387	0.1612	0.11634	0.16226	0.15214	0.13692	0.12688	0.14193	0.073082	0.074792	0.17868	0.13125	0.17297	0.094283	0.18133	0.17052	0.11791	0.081537	0.14847	0.13689	0.054707	0.13635	0.1445	0.15213	0.13761	0.16175	0.15105	0.10727	0.087854	0.14919	0.14919	0.12926	0.24813	0.11537
1271.4	0.15916	0.13986	0.13296	0.15852	0.1162	0.16238	0.14631	0.13023	0.1281	0.14221	0.06795	0.075404	0.17348	0.13749	0.16826	0.095926	0.17499	0.16962	0.10925	0.081788	0.15235	0.13264	0.052212	0.13849	0.1395	0.15633	0.13289	0.16107	0.14807	0.10977	0.080222	0.15483	0.15483	0.13323	0.24499	0.11693
1272.3	0.15647	0.1432	0.13116	0.16063	0.11712	0.16147	0.14558	0.13156	0.13171	0.14335	0.075483	0.078038	0.17468	0.1413	0.1689	0.096619	0.17796	0.1728	0.10486	0.085711	0.14961	0.13298	0.053039	0.13983	0.14182	0.16094	0.12829	0.1596	0.14381	0.11914	0.081231	0.16059	0.16059	0.13281	0.24332	0.11719
1273.2	0.15446	0.14318	0.13235	0.16253	0.11591	0.16786	0.14456	0.13186	0.13473	0.14391	0.071719	0.068614	0.16997	0.13943	0.17497	0.10235	0.18447	0.17398	0.10297	0.087948	0.15517	0.13412	0.053043	0.13127	0.13789	0.1631	0.13056	0.16252	0.14096	0.12682	0.084665	0.1668	0.1668	0.13858	0.24137	0.10815
1274.1	0.15318	0.13481	0.12776	0.15999	0.11098	0.1687	0.14357	0.12909	0.13553	0.14182	0.071477	0.068532	0.16955	0.13558	0.17806	0.10703	0.18235	0.17531	0.098286	0.092577	0.15496	0.13297	0.052024	0.13275	0.13519	0.15925	0.1322	0.1603	0.13585	0.12686	0.084031	0.16216	0.16216	0.14005	0.24219	0.10563
1274.9	0.14399	0.12747	0.11934	0.15682	0.1069	0.16369	0.1323	0.12355	0.13058	0.13371	0.06702	0.064532	0.16142	0.12689	0.17038	0.10459	0.1827	0.17268	0.084616	0.083268	0.15105	0.1264	0.043534	0.12824	0.12652	0.15441	0.12177	0.15724	0.13361	0.11993	0.083166	0.1548	0.1548	0.13251	0.23476	0.098434
1275.8	0.14498	0.1253	0.11857	0.15617	0.10753	0.1682	0.13532	0.12801	0.13462	0.13253	0.068214	0.060463	0.16361	0.12179	0.17221	0.10018	0.18704	0.17965	0.08077	0.080599	0.15017	0.1281	0.050776	0.12541	0.13141	0.14957	0.11747	0.15741	0.13614	0.1226	0.086697	0.15312	0.15312	0.13248	0.23256	0.088374
1276.7	0.14614	0.12324	0.11634	0.14938	0.11168	0.16359	0.13718	0.12636	0.13302	0.1308	0.063352	0.059477	0.16495	0.11718	0.17006	0.097928	0.18886	0.17017	0.084125	0.082095	0.15063	0.12764	0.047502	0.12584	0.13363	0.14606	0.11684	0.16062	0.14549	0.1144	0.082377	0.1502	0.1502	0.13595	0.23179	0.083667
1277.6	0.14404	0.12136	0.11856	0.14433	0.1145	0.16245	0.1369	0.12631	0.13494	0.12647	0.059923	0.061799	0.16702	0.11445	0.17158	0.090029	0.17901	0.17251	0.082242	0.081853	0.14994	0.11883	0.043266	0.12395	0.1366	0.14764	0.11698	0.15805	0.14239	0.10622	0.081158	0.14939	0.14939	0.12747	0.23024	0.083257
1278.5	0.14492	0.12828	0.12211	0.14233	0.12085	0.16653	0.13815	0.13165	0.13168	0.12427	0.058755	0.063844	0.16855	0.11643	0.17284	0.087974	0.18366	0.18059	0.08924	0.079321	0.15181	0.11728	0.047624	0.12249	0.14093	0.15216	0.12175	0.161	0.15057	0.11033	0.08132	0.15398	0.15398	0.12337	0.23103	0.082868
1279.4	0.15412	0.13277	0.12712	0.13987	0.12774	0.16982	0.14143	0.14088	0.14038	0.13094	0.064138	0.066824	0.17551	0.12054	0.17918	0.091235	0.18604	0.18931	0.097026	0.089043	0.16246	0.12437	0.051371	0.12726	0.15326	0.15963	0.12985	0.16437	0.15703	0.11824	0.084753	0.15927	0.15927	0.12961	0.23776	0.085521
1280.3	0.14871	0.12996	0.12113	0.13967	0.12529	0.16479	0.13479	0.13406	0.13193	0.12236	0.058432	0.064228	0.16884	0.11255	0.17287	0.090581	0.17889	0.17921	0.090382	0.083492	0.15033	0.114	0.039084	0.127	0.14509	0.15693	0.12933	0.1647	0.14954	0.10275	0.075367	0.154	0.154	0.12124	0.23387	0.085315
1281.2	0.15004	0.1278	0.123	0.14527	0.12147	0.17361	0.12982	0.13874	0.12889	0.12277	0.058561	0.061611	0.16872	0.11381	0.17848	0.096643	0.17954	0.18621	0.089629	0.081785	0.15123	0.11324	0.039141	0.12202	0.14517	0.15299	0.1406	0.16734	0.14551	0.11351	0.076112	0.15246	0.15246	0.12454	0.23111	0.084733
1282	0.14948	0.12365	0.12062	0.14309	0.1169	0.17362	0.12783	0.13509	0.12754	0.12496	0.056792	0.068447	0.16524	0.11676	0.16752	0.10202	0.18278	0.18968	0.092077	0.076849	0.15347	0.11886	0.041909	0.13032	0.14361	0.14857	0.13784	0.16784	0.14749	0.11588	0.074322	0.15287	0.15287	0.12469	0.22865	0.093573
1282.9	0.13997	0.1193	0.11836	0.14206	0.10834	0.16937	0.12229	0.13103	0.12174	0.11853	0.057087	0.063006	0.15425	0.11542	0.16441	0.10377	0.17524	0.18344	0.083021	0.070514	0.14523	0.10971	0.041055	0.13203	0.13289	0.14587	0.1308	0.16207	0.13924	0.10852	0.073047	0.14681	0.14681	0.11885	0.22666	0.093219
1283.8	0.13345	0.11611	0.11427	0.13926	0.10519	0.16906	0.12399	0.12601	0.11278	0.11739	0.054434	0.063934	0.15149	0.11026	0.16296	0.10523	0.17325	0.17473	0.083232	0.063588	0.14053	0.11069	0.037809	0.13192	0.12415	0.1413	0.1335	0.16181	0.13148	0.098694	0.07377	0.14043	0.14043	0.11989	0.22181	0.094286
1284.7	0.13017	0.11605	0.1174	0.13744	0.10346	0.16624	0.12272	0.12914	0.11154	0.12121	0.054505	0.062186	0.14932	0.11503	0.16711	0.10863	0.1781	0.17957	0.089603	0.063091	0.14494	0.11494	0.03954	0.13146	0.12272	0.14221	0.1393	0.15956	0.13287	0.10548	0.073692	0.14189	0.14189	0.12025	0.22216	0.095199
1285.6	0.12708	0.11925	0.11944	0.13565	0.10286	0.16478	0.12521	0.12775	0.11548	0.12267	0.053618	0.066317	0.14757	0.11622	0.167	0.10626	0.18307	0.18425	0.093568	0.061502	0.15271	0.11952	0.044661	0.13564	0.12516	0.14894	0.13929	0.15793	0.13649	0.10322	0.079781	0.14339	0.14339	0.11306	0.23106	0.10217
1286.5	0.12283	0.11873	0.11183	0.13687	0.10137	0.16201	0.12552	0.13073	0.11297	0.12007	0.058078	0.065739	0.14949	0.11446	0.17096	0.10535	0.17883	0.17932	0.095919	0.068849	0.15292	0.11884	0.04458	0.13285	0.12684	0.15548	0.13936	0.16216	0.13227	0.10118	0.083327	0.14011	0.14011	0.11381	0.2314	0.095972
1287.4	0.12253	0.12164	0.10957	0.13577	0.10496	0.16366	0.12666	0.13122	0.11803	0.12428	0.051567	0.067081	0.15615	0.11434	0.17476	0.10753	0.17933	0.18333	0.10035	0.072749	0.15879	0.12594	0.036642	0.13342	0.13322	0.15471	0.1476	0.16413	0.1304	0.10554	0.08594	0.14081	0.14081	0.11944	0.23045	0.096751
1288.3	0.11729	0.11459	0.10828	0.13306	0.099252	0.15719	0.12424	0.12649	0.11266	0.1171	0.045005	0.062098	0.14884	0.11148	0.17276	0.10106	0.18072	0.18436	0.094588	0.072865	0.15194	0.11953	0.036407	0.12428	0.13344	0.14759	0.13983	0.15197	0.1292	0.10714	0.082717	0.13708	0.13708	0.11185	0.22449	0.093931
1289.1	0.11997	0.11938	0.1099	0.13437	0.10093	0.1539	0.13365	0.13414	0.11923	0.11376	0.048245	0.066319	0.15296	0.11437	0.1792	0.099376	0.18245	0.18654	0.095253	0.082193	0.15752	0.11842	0.04094	0.12713	0.14436	0.15726	0.13985	0.15338	0.1358	0.10611	0.095004	0.14018	0.14018	0.11514	0.23102	0.1001
1290	0.11701	0.11677	0.10773	0.13364	0.1018	0.15159	0.13666	0.1386	0.11582	0.10842	0.048088	0.061599	0.15134	0.11511	0.18321	0.098295	0.1811	0.18401	0.091576	0.091214	0.15002	0.11861	0.036945	0.12713	0.14007	0.16056	0.13729	0.15534	0.13208	0.099696	0.093084	0.14138	0.14138	0.11911	0.22087	0.098142
1290.9	0.11243	0.11495	0.10703	0.13233	0.10043	0.14941	0.13706	0.13346	0.11532	0.10216	0.043973	0.056495	0.15188	0.11225	0.1814	0.10022	0.18516	0.18105	0.088169	0.087315	0.14671	0.11775	0.036035	0.12369	0.13662	0.14719	0.1331	0.15026	0.13312	0.094849	0.090892	0.13986	0.13986	0.11623	0.22284	0.098163
1291.8	0.11941	0.11324	0.11043	0.13392	0.10406	0.15135	0.14017	0.13749	0.12107	0.10579	0.048413	0.064796	0.15113	0.11605	0.18303	0.10416	0.19152	0.18624	0.09067	0.09486	0.15114	0.12171	0.043704	0.12659	0.13976	0.14892	0.13435	0.16122	0.14258	0.10011	0.091188	0.14445	0.14445	0.1232	0.22776	0.10772
1292.7	0.11829	0.11679	0.10829	0.13124	0.105	0.15295	0.13695	0.1388	0.11994	0.09711	0.046004	0.067427	0.15345	0.11536	0.18036	0.10049	0.18737	0.18276	0.091945	0.097224	0.14736	0.11607	0.03938	0.12747	0.13474	0.14813	0.13372	0.16725	0.14384	0.093572	0.087471	0.1414	0.1414	0.12328	0.22773	0.10486
1293.6	0.12134	0.12285	0.11043	0.13096	0.10613	0.16272	0.13657	0.13597	0.12202	0.10078	0.050786	0.069543	0.15464	0.12272	0.17782	0.10571	0.188	0.18457	0.099024	0.10127	0.14984	0.11883	0.043365	0.12449	0.13493	0.15255	0.14051	0.1729	0.1431	0.1036	0.092331	0.14205	0.14205	0.12519	0.22924	0.099856
1294.4	0.12143	0.12115	0.10549	0.128	0.10276	0.15692	0.13247	0.13199	0.1122	0.094163	0.045513	0.066119	0.15333	0.11724	0.17122	0.10674	0.18648	0.17828	0.098815	0.095045	0.14658	0.11141	0.045757	0.11863	0.13392	0.1459	0.13428	0.17043	0.14438	0.10446	0.086836	0.13387	0.13387	0.11643	0.2304	0.091689
1295.3	0.12471	0.12277	0.10967	0.12757	0.10832	0.15819	0.12855	0.12902	0.11351	0.10048	0.0477	0.070317	0.15021	0.11898	0.17733	0.10322	0.19219	0.17905	0.098289	0.091205	0.14862	0.10994	0.049565	0.12212	0.13225	0.14887	0.14391	0.17366	0.14964	0.10924	0.085257	0.13839	0.13839	0.12254	0.23335	0.092533
1296.2	0.12579	0.12604	0.11045	0.12516	0.10728	0.15637	0.12785	0.12779	0.11227	0.10168	0.050325	0.065917	0.15307	0.12215	0.17778	0.096438	0.19147	0.1742	0.10025	0.090455	0.14995	0.11374	0.051737	0.12709	0.13209	0.15355	0.14407	0.16893	0.14801	0.11047	0.084988	0.13677	0.13677	0.12175	0.23542	0.087946
1297.1	0.13069	0.13202	0.11946	0.1318	0.11383	0.15454	0.13169	0.13469	0.12201	0.11567	0.059807	0.066572	0.15492	0.12852	0.18661	0.10568	0.19866	0.17665	0.10669	0.097846	0.15874	0.12257	0.059681	0.1329	0.13864	0.16742	0.15245	0.17224	0.15695	0.11467	0.094192	0.14762	0.14762	0.13124	0.24237	0.096933
1298	0.13189	0.13184	0.12239	0.13797	0.11922	0.15293	0.13048	0.13474	0.12301	0.11655	0.063672	0.065301	0.16157	0.13139	0.19134	0.10787	0.20177	0.17558	0.1107	0.098424	0.15852	0.12773	0.066628	0.13534	0.1347	0.16857	0.1554	0.17361	0.16068	0.1085	0.09114	0.1487	0.1487	0.13361	0.24584	0.10345
1298.9	0.13573	0.13793	0.12735	0.14223	0.12478	0.15677	0.13476	0.13476	0.13001	0.12366	0.07318	0.067384	0.16192	0.13849	0.19396	0.10859	0.20003	0.17923	0.11693	0.10299	0.16698	0.13284	0.066777	0.14244	0.13955	0.17644	0.16064	0.1759	0.16271	0.11194	0.098803	0.15613	0.15613	0.14271	0.24986	0.11008
1299.8	0.14675	0.14324	0.13111	0.14562	0.12793	0.15784	0.14316	0.14583	0.12499	0.12698	0.080665	0.065777	0.1683	0.14288	0.1955	0.11542	0.20203	0.18342	0.12662	0.11118	0.16608	0.14412	0.0697	0.14361	0.15199	0.18462	0.16449	0.18241	0.17023	0.11675	0.10434	0.15009	0.15009	0.14967	0.25332	0.11669
1300.6	0.14012	0.14178	0.13129	0.14492	0.12991	0.1569	0.14478	0.14665	0.12251	0.12532	0.082801	0.068045	0.16356	0.14001	0.19648	0.11134	0.20162	0.18074	0.13287	0.1151	0.16182	0.13781	0.075332	0.1414	0.15043	0.17935	0.16828	0.18179	0.17032	0.10956	0.10449	0.15248	0.15248	0.14968	0.25678	0.11664
1301.5	0.14568	0.14358	0.13318	0.14798	0.13095	0.16465	0.1509	0.14791	0.13	0.12936	0.087566	0.076573	0.17106	0.1456	0.1987	0.11216	0.20638	0.18929	0.13998	0.11238	0.17226	0.15094	0.083961	0.15107	0.15378	0.1821	0.17773	0.18679	0.1703	0.11925	0.11253	0.15282	0.15282	0.15636	0.26535	0.12019
1302.4	0.14729	0.13921	0.13025	0.14584	0.1232	0.16219	0.15218	0.15018	0.1287	0.13205	0.08205	0.079163	0.17183	0.13892	0.19189	0.11228	0.20452	0.18852	0.14048	0.10948	0.17787	0.14892	0.07819	0.15372	0.16111	0.1747	0.17477	0.18192	0.16624	0.11658	0.11797	0.15517	0.15517	0.15472	0.26263	0.12164
1303.3	0.14955	0.13774	0.13358	0.14537	0.1266	0.16729	0.15752	0.15908	0.13342	0.14181	0.083541	0.084468	0.18003	0.14329	0.19466	0.11886	0.21157	0.19112	0.14275	0.12123	0.18102	0.1567	0.0819	0.15404	0.16698	0.17277	0.1828	0.19105	0.16972	0.12196	0.12304	0.15843	0.15843	0.15812	0.26893	0.12335
1304.2	0.14668	0.14159	0.13237	0.1471	0.12527	0.16757	0.15822	0.15482	0.13992	0.14688	0.077789	0.087131	0.18151	0.14807	0.19391	0.11713	0.21325	0.19287	0.14191	0.12599	0.18622	0.15595	0.083274	0.15398	0.16417	0.17543	0.18505	0.192	0.16967	0.12202	0.12901	0.16643	0.16643	0.15408	0.2706	0.12001
1305.1	0.1564	0.14528	0.13099	0.15355	0.12579	0.17452	0.16155	0.16181	0.14651	0.14658	0.077141	0.092626	0.19058	0.1504	0.19339	0.12139	0.21486	0.19959	0.13867	0.12922	0.19317	0.15825	0.080201	0.15574	0.1683	0.18082	0.18641	0.19626	0.17313	0.13365	0.13753	0.17003	0.17003	0.15649	0.26999	0.12743
1305.9	0.15426	0.14866	0.13578	0.1571	0.12958	0.1778	0.16231	0.16557	0.13747	0.14599	0.076402	0.09168	0.18808	0.1526	0.1973	0.12579	0.21264	0.2019	0.14245	0.13388	0.1889	0.15234	0.080349	0.15304	0.16865	0.18172	0.18883	0.20466	0.17444	0.13498	0.14289	0.17121	0.17121	0.15434	0.27153	0.13147
1306.8	0.15282	0.15679	0.13835	0.15794	0.13285	0.17846	0.16616	0.16565	0.14158	0.15034	0.083632	0.095664	0.18589	0.15738	0.20219	0.12758	0.21195	0.20467	0.1522	0.13925	0.18956	0.15954	0.09013	0.15544	0.16294	0.19019	0.19556	0.21919	0.17816	0.13904	0.14787	0.17364	0.17364	0.16261	0.28112	0.13593
1307.7	0.16264	0.163	0.14647	0.16311	0.13526	0.17906	0.16706	0.16797	0.14797	0.1483	0.088964	0.10472	0.19054	0.15897	0.21142	0.12916	0.21608	0.20992	0.15529	0.13776	0.19117	0.16068	0.098324	0.16651	0.16707	0.20112	0.2031	0.22319	0.18678	0.14016	0.15138	0.17815	0.17815	0.16358	0.28917	0.14496
1308.6	0.16681	0.16205	0.15692	0.17419	0.14634	0.18413	0.17196	0.18245	0.15571	0.15397	0.099498	0.10738	0.19886	0.15657	0.21926	0.13292	0.22481	0.21885	0.16178	0.14479	0.20149	0.1674	0.11127	0.17473	0.17473	0.20595	0.21594	0.22975	0.19591	0.15087	0.15632	0.18596	0.18596	0.1706	0.29626	0.14842
1309.5	0.1666	0.16796	0.16517	0.18229	0.15144	0.18363	0.17204	0.18866	0.15627	0.1631	0.1076	0.10993	0.20136	0.16457	0.22381	0.14286	0.22978	0.22304	0.16391	0.14822	0.20039	0.17198	0.12547	0.17834	0.18363	0.2208	0.2223	0.23368	0.20268	0.15161	0.15576	0.18727	0.18727	0.18282	0.3069	0.15398
1310.3	0.16682	0.16818	0.15747	0.17975	0.15339	0.17738	0.1691	0.18297	0.15731	0.16347	0.10775	0.10359	0.20059	0.16113	0.21704	0.14129	0.23377	0.21592	0.1578	0.14915	0.19851	0.16958	0.12977	0.17978	0.18439	0.22138	0.21766	0.22982	0.20687	0.14997	0.1487	0.19035	0.19035	0.18142	0.30921	0.14967
1311.2	0.17594	0.17241	0.16216	0.19029	0.16588	0.18974	0.17819	0.19454	0.16108	0.16998	0.11685	0.10933	0.21212	0.16861	0.221	0.14958	0.24576	0.22317	0.1652	0.16189	0.20529	0.17261	0.13343	0.19214	0.19866	0.22982	0.22043	0.23553	0.21733	0.16134	0.15531	0.19762	0.19762	0.18981	0.31913	0.1646
1312.1	0.17175	0.17502	0.162	0.19218	0.17275	0.19524	0.1791	0.18975	0.16175	0.17671	0.1191	0.1125	0.2149	0.17045	0.21768	0.1506	0.25037	0.22752	0.17179	0.16674	0.20745	0.17792	0.13381	0.19544	0.20091	0.233	0.22595	0.23593	0.2205	0.16402	0.16351	0.19973	0.19973	0.19528	0.32337	0.16574
1313	0.17591	0.17317	0.16327	0.19081	0.16719	0.19685	0.17922	0.18431	0.1612	0.1752	0.11947	0.11985	0.21738	0.17287	0.218	0.15836	0.25052	0.22337	0.17575	0.16718	0.20616	0.17544	0.1325	0.20142	0.20408	0.23691	0.22878	0.2381	0.21833	0.16185	0.16717	0.20018	0.20018	0.20209	0.32483	0.17331
1313.9	0.17892	0.17161	0.16565	0.19022	0.1714	0.19538	0.18941	0.18253	0.16321	0.17677	0.12138	0.11964	0.22004	0.1698	0.22466	0.16214	0.25485	0.22367	0.18206	0.16979	0.21579	0.17545	0.13097	0.20423	0.20688	0.23246	0.23483	0.24662	0.2226	0.16453	0.17827	0.2104	0.2104	0.19716	0.32826	0.17722
1314.8	0.18852	0.17698	0.17239	0.19777	0.17593	0.20361	0.19785	0.19504	0.17081	0.18447	0.12902	0.13342	0.23054	0.17741	0.23012	0.17022	0.25909	0.23618	0.19147	0.1799	0.21954	0.18435	0.13377	0.21343	0.21854	0.2435	0.23869	0.25335	0.22706	0.17447	0.18297	0.21946	0.21946	0.20774	0.33447	0.19191
1315.6	0.18756	0.1763	0.17222	0.19388	0.17184	0.19836	0.1958	0.19432	0.17299	0.18253	0.12531	0.13632	0.22637	0.17735	0.22833	0.17393	0.25592	0.23882	0.1827	0.17291	0.22195	0.1847	0.13477	0.21336	0.21662	0.24449	0.23917	0.24842	0.22813	0.17595	0.18147	0.21772	0.21772	0.20162	0.33433	0.19093
1316.5	0.19115	0.18082	0.17277	0.1977	0.17229	0.20007	0.2011	0.20115	0.17359	0.18594	0.13423	0.13768	0.22846	0.18727	0.22855	0.18499	0.25424	0.24338	0.18503	0.17273	0.22477	0.18841	0.1451	0.22056	0.22258	0.24786	0.24042	0.25329	0.22742	0.18163	0.18739	0.2211	0.2211	0.21179	0.34143	0.19425
1317.4	0.18893	0.18607	0.17192	0.20017	0.17856	0.20075	0.20336	0.19982	0.17674	0.18848	0.13756	0.13776	0.2298	0.19438	0.22894	0.18448	0.25352	0.24745	0.18568	0.17308	0.22797	0.19487	0.14952	0.22539	0.22057	0.24732	0.23985	0.25808	0.23427	0.17745	0.18944	0.22538	0.22538	0.21384	0.34718	0.20357
1318.3	0.19422	0.18838	0.17242	0.20257	0.17982	0.2045	0.19916	0.20117	0.17524	0.19087	0.14347	0.14287	0.23655	0.20335	0.22996	0.18383	0.2552	0.25358	0.18606	0.16859	0.22182	0.20059	0.15107	0.23056	0.2255	0.25052	0.24178	0.25985	0.23149	0.18445	0.18927	0.21875	0.21875	0.21676	0.34597	0.20204
1319.2	0.19008	0.19047	0.17215	0.20379	0.18413	0.20522	0.19989	0.19855	0.16944	0.19129	0.14782	0.14491	0.2322	0.20648	0.23379	0.18966	0.26133	0.25469	0.18731	0.16775	0.22359	0.20406	0.15483	0.2267	0.22136	0.2456	0.24563	0.26374	0.23875	0.1856	0.19683	0.21531	0.21531	0.21673	0.34941	0.19711
1320	0.19174	0.1845	0.17344	0.20548	0.18747	0.19949	0.19763	0.19479	0.16992	0.18612	0.14494	0.14676	0.23354	0.20248	0.23862	0.19026	0.26621	0.25074	0.18843	0.16427	0.21579	0.2012	0.1548	0.2242	0.22212	0.23708	0.24917	0.26346	0.23746	0.17952	0.19778	0.2215	0.2215	0.21535	0.34426	0.19364
1320.9	0.19169	0.18376	0.17308	0.20721	0.18604	0.20249	0.20087	0.1983	0.1744	0.18632	0.14467	0.15503	0.23257	0.2003	0.24494	0.19378	0.26894	0.25313	0.19128	0.16698	0.22086	0.19786	0.1538	0.21884	0.21597	0.23282	0.24451	0.26682	0.2342	0.17966	0.20216	0.22717	0.22717	0.21382	0.33876	0.20143
1321.8	0.1901	0.18528	0.1717	0.2062	0.18334	0.20238	0.1999	0.19843	0.17002	0.17718	0.14379	0.15806	0.23229	0.19942	0.25193	0.197	0.27248	0.25232	0.1879	0.16731	0.22013	0.18764	0.15056	0.21837	0.2172	0.23365	0.24321	0.26164	0.22796	0.18143	0.2022	0.22247	0.22247	0.20286	0.33578	0.19732
1322.7	0.19202	0.18721	0.17558	0.21046	0.18923	0.20847	0.20791	0.2036	0.17558	0.17669	0.14835	0.16259	0.23641	0.20333	0.25561	0.2065	0.27972	0.25403	0.19345	0.17706	0.22544	0.1929	0.15991	0.22368	0.21815	0.2341	0.24179	0.26014	0.23452	0.18538	0.21222	0.22797	0.22797	0.20794	0.34611	0.20484
1323.6	0.19581	0.18129	0.1847	0.21072	0.18531	0.20877	0.21031	0.21052	0.18623	0.17643	0.14846	0.16636	0.24385	0.20183	0.26584	0.20863	0.27238	0.25132	0.19353	0.17815	0.22653	0.19047	0.16226	0.23424	0.21755	0.2341	0.24571	0.25803	0.22901	0.18529	0.21095	0.23113	0.23113	0.20712	0.34728	0.20646
1324.4	0.19843	0.19036	0.18715	0.21396	0.18969	0.22123	0.21666	0.22108	0.19154	0.18395	0.15977	0.16958	0.25114	0.21313	0.27331	0.20643	0.27421	0.25536	0.1961	0.18662	0.2329	0.19627	0.16879	0.24179	0.22231	0.24588	0.2454	0.26154	0.23328	0.19564	0.21456	0.23278	0.23278	0.21688	0.35432	0.20834
1325.3	0.20459	0.19282	0.19439	0.21742	0.19931	0.22571	0.22138	0.22588	0.19776	0.18628	0.16345	0.1707	0.25786	0.21758	0.27667	0.20725	0.27509	0.25566	0.1994	0.18722	0.23631	0.20344	0.17995	0.25202	0.23041	0.25336	0.25555	0.26329	0.24044	0.20075	0.20869	0.23716	0.23716	0.22303	0.36269	0.21394
1326.2	0.20964	0.19731	0.20241	0.22221	0.20928	0.23099	0.23037	0.24054	0.20582	0.20326	0.16899	0.17552	0.26001	0.22614	0.28014	0.21438	0.27645	0.26214	0.20279	0.19335	0.23771	0.21845	0.18546	0.2565	0.23664	0.25961	0.262	0.27198	0.24635	0.2084	0.21317	0.24526	0.24526	0.23102	0.3696	0.21456
1327.1	0.21155	0.2038	0.2022	0.22602	0.2126	0.23304	0.23332	0.24053	0.20529	0.2072	0.16082	0.17786	0.26106	0.227	0.27527	0.21588	0.27516	0.2617	0.1987	0.19444	0.23688	0.22623	0.17908	0.26107	0.2401	0.26242	0.26035	0.28103	0.24882	0.20332	0.21091	0.24988	0.24988	0.23376	0.3644	0.21326
1328	0.21144	0.2066	0.19895	0.22838	0.21693	0.23151	0.23469	0.23563	0.20373	0.20758	0.16323	0.17202	0.26081	0.22293	0.26688	0.2102	0.2729	0.25613	0.19706	0.19006	0.23241	0.22828	0.17533	0.25061	0.24641	0.26305	0.25999	0.28633	0.24525	0.19687	0.21201	0.24472	0.24472	0.23618	0.35531	0.20373
1328.8	0.21419	0.20152	0.19736	0.23171	0.21907	0.23	0.23321	0.23278	0.20124	0.20863	0.16256	0.17641	0.26302	0.21497	0.25727	0.21667	0.27122	0.25673	0.20014	0.19418	0.23651	0.22625	0.17422	0.25419	0.25436	0.26123	0.26072	0.29296	0.23951	0.19316	0.21128	0.24179	0.24179	0.23562	0.35569	0.20871
1329.7	0.21356	0.20401	0.19758	0.23087	0.21826	0.23017	0.23289	0.23022	0.19846	0.21046	0.16098	0.17065	0.26205	0.2082	0.2524	0.21519	0.27068	0.2558	0.197	0.19361	0.23244	0.22539	0.17012	0.24837	0.25412	0.26131	0.25707	0.28917	0.23913	0.18945	0.21679	0.23851	0.23851	0.22689	0.35536	0.1988
1330.6	0.21341	0.20607	0.19798	0.23038	0.21806	0.23644	0.2351	0.22559	0.20217	0.21105	0.16444	0.17815	0.26406	0.21212	0.2473	0.21356	0.27067	0.25882	0.20279	0.19216	0.23565	0.2227	0.17584	0.25409	0.25437	0.26817	0.25761	0.28391	0.24358	0.19866	0.22025	0.23773	0.23773	0.2303	0.35606	0.20827
1331.5	0.21092	0.20915	0.19969	0.22707	0.21989	0.2353	0.24224	0.23023	0.20776	0.22212	0.1754	0.18347	0.25859	0.21394	0.25303	0.21109	0.27228	0.25683	0.21331	0.1963	0.2445	0.22646	0.1828	0.25086	0.25221	0.27255	0.26377	0.28381	0.24375	0.19838	0.22641	0.24191	0.24191	0.23477	0.36446	0.21199
1332.4	0.2183	0.21589	0.20208	0.22975	0.22378	0.23852	0.24597	0.24355	0.20794	0.2251	0.17975	0.19137	0.26232	0.22533	0.2553	0.21391	0.27936	0.26582	0.21678	0.20239	0.25114	0.23217	0.19068	0.26464	0.25775	0.27757	0.2669	0.29122	0.24812	0.20576	0.23202	0.2452	0.2452	0.24023	0.37865	0.22651
1333.2	0.21933	0.22343	0.20757	0.22961	0.22476	0.24184	0.24998	0.25076	0.21059	0.22884	0.18195	0.19156	0.26248	0.23142	0.26106	0.2106	0.2813	0.26165	0.21965	0.20938	0.2542	0.24041	0.19154	0.2704	0.25551	0.2785	0.27573	0.29515	0.25565	0.20657	0.23386	0.24924	0.24924	0.24585	0.37624	0.22753
1334.1	0.22798	0.22549	0.20802	0.23736	0.22491	0.24029	0.25764	0.25768	0.21741	0.22844	0.18365	0.19902	0.2646	0.23744	0.26522	0.2179	0.27985	0.26138	0.22294	0.21305	0.26278	0.24321	0.19029	0.27954	0.26159	0.28309	0.27541	0.304	0.25675	0.21122	0.23656	0.25484	0.25484	0.25627	0.37669	0.2355
1335	0.23452	0.23609	0.21258	0.24691	0.2353	0.24143	0.26635	0.272	0.22194	0.2361	0.19469	0.19569	0.26881	0.23851	0.27196	0.22266	0.28758	0.26497	0.23114	0.22555	0.27201	0.25242	0.19536	0.28037	0.27089	0.28815	0.27952	0.31547	0.27105	0.21575	0.24473	0.2668	0.2668	0.26598	0.38993	0.23796
1335.9	0.2416	0.23621	0.21742	0.25138	0.23464	0.24362	0.26145	0.27694	0.21784	0.23479	0.20148	0.19521	0.27265	0.23718	0.27185	0.22698	0.2867	0.26316	0.23123	0.2235	0.27327	0.2499	0.19873	0.28475	0.27594	0.28829	0.28484	0.31905	0.27436	0.21587	0.23966	0.26652	0.26652	0.26313	0.39495	0.23765
1336.7	0.23875	0.23714	0.22097	0.25409	0.23323	0.25089	0.26153	0.2739	0.22539	0.23576	0.19966	0.19751	0.27069	0.23523	0.27501	0.23207	0.28547	0.26072	0.22941	0.231	0.27753	0.24758	0.19644	0.2811	0.2713	0.29572	0.28815	0.31278	0.27758	0.21558	0.23751	0.2782	0.2782	0.25937	0.39017	0.24164
1337.6	0.24852	0.24418	0.23086	0.26148	0.24396	0.25502	0.27303	0.28353	0.23822	0.24647	0.20527	0.20781	0.27719	0.2396	0.28377	0.24285	0.29509	0.27089	0.23967	0.23837	0.28628	0.25936	0.21119	0.28757	0.28073	0.30559	0.29534	0.31656	0.28669	0.22321	0.24883	0.28928	0.28928	0.26639	0.40163	0.25522
1338.5	0.2428	0.24625	0.23523	0.26288	0.24832	0.25856	0.27289	0.28282	0.23294	0.2504	0.20845	0.20846	0.27548	0.24095	0.2843	0.24227	0.30187	0.27301	0.24431	0.23963	0.28778	0.26484	0.21598	0.28454	0.27648	0.30804	0.29861	0.31885	0.29228	0.22489	0.25387	0.2873	0.2873	0.26919	0.40815	0.25261
1339.4	0.24215	0.2417	0.23876	0.25377	0.243	0.26267	0.26817	0.27408	0.23059	0.24555	0.20787	0.21099	0.26953	0.24012	0.28385	0.24343	0.29851	0.26822	0.23736	0.23542	0.27767	0.26146	0.21452	0.28863	0.26953	0.30321	0.29585	0.3094	0.28663	0.22193	0.25202	0.28103	0.28103	0.2737	0.4033	0.25159
1340.3	0.24454	0.24506	0.24082	0.25569	0.24507	0.26931	0.27765	0.27443	0.23839	0.24644	0.20684	0.21496	0.26894	0.2459	0.28399	0.24572	0.29989	0.27627	0.24178	0.24173	0.2805	0.26326	0.22348	0.29374	0.26878	0.31065	0.2956	0.31299	0.28516	0.23314	0.26399	0.28459	0.28459	0.28422	0.40532	0.25976
1341.1	0.25096	0.2531	0.24026	0.26029	0.25243	0.27114	0.28479	0.2759	0.24244	0.25195	0.21667	0.21969	0.27242	0.2531	0.28628	0.25462	0.30343	0.28214	0.25282	0.24317	0.28964	0.26944	0.23144	0.30301	0.27198	0.31434	0.29784	0.32021	0.28965	0.23704	0.27706	0.286	0.286	0.29138	0.41685	0.26369
1342	0.2468	0.25264	0.23913	0.26414	0.25033	0.27542	0.2868	0.27014	0.23648	0.25855	0.21786	0.21891	0.2709	0.25833	0.28618	0.26177	0.30532	0.28268	0.24783	0.24141	0.29143	0.26941	0.2231	0.29711	0.26793	0.31692	0.29835	0.32512	0.2937	0.24051	0.27972	0.28786	0.28786	0.29752	0.41968	0.26178
1342.9	0.25634	0.25971	0.24471	0.26407	0.25391	0.28157	0.29177	0.27916	0.24343	0.26317	0.22122	0.22506	0.27671	0.26709	0.29396	0.26657	0.31283	0.28979	0.25327	0.2489	0.29355	0.27389	0.22561	0.30243	0.27473	0.32201	0.30819	0.32816	0.3035	0.24606	0.28581	0.29684	0.29684	0.30277	0.42254	0.28044
1343.8	0.261	0.25518	0.24725	0.26623	0.25647	0.27685	0.29641	0.2816	0.246	0.26352	0.21692	0.2232	0.28604	0.25976	0.29656	0.26354	0.31342	0.28921	0.26154	0.24411	0.30062	0.27631	0.22225	0.29705	0.27698	0.32094	0.30814	0.33257	0.29915	0.24117	0.29065	0.30184	0.30184	0.29587	0.42076	0.28059
1344.6	0.26276	0.26029	0.25482	0.27055	0.2643	0.27996	0.29621	0.28418	0.2487	0.26456	0.21593	0.22604	0.29147	0.26097	0.31318	0.26571	0.32001	0.28865	0.26604	0.24336	0.30268	0.27973	0.21948	0.29782	0.28099	0.32509	0.31525	0.33042	0.30872	0.23876	0.29296	0.30009	0.30009	0.29391	0.42185	0.28487
1345.5	0.26834	0.26176	0.26542	0.27582	0.26886	0.282	0.30255	0.29304	0.25294	0.27229	0.21398	0.23111	0.29765	0.26467	0.3228	0.26647	0.32951	0.29245	0.26859	0.25042	0.30225	0.28162	0.22156	0.3044	0.28978	0.32598	0.32294	0.33128	0.32066	0.24582	0.29907	0.30716	0.30716	0.30168	0.42146	0.29169
1346.4	0.27028	0.27058	0.27089	0.27605	0.2716	0.28268	0.30321	0.29901	0.25429	0.26402	0.21598	0.23654	0.29752	0.26982	0.32866	0.26577	0.32737	0.29705	0.27488	0.24715	0.30082	0.2804	0.22887	0.30957	0.28865	0.32443	0.3206	0.32835	0.32102	0.24689	0.30223	0.3062	0.3062	0.2955	0.42363	0.28872
1347.3	0.27212	0.27016	0.27437	0.27608	0.2731	0.279	0.3017	0.29776	0.25457	0.26364	0.22192	0.24116	0.30151	0.27037	0.32759	0.26955	0.32998	0.29575	0.27976	0.24886	0.30428	0.27922	0.23806	0.31659	0.29559	0.3258	0.32061	0.32988	0.32192	0.24674	0.3069	0.30582	0.30582	0.29716	0.42935	0.28793
1348.1	0.27752	0.28108	0.27589	0.28569	0.27999	0.28266	0.30599	0.3065	0.26048	0.26995	0.2269	0.2488	0.30365	0.28161	0.33234	0.27909	0.33442	0.30007	0.28559	0.26155	0.30876	0.28902	0.24863	0.32435	0.30059	0.33402	0.32837	0.33143	0.32332	0.25299	0.3139	0.31474	0.31474	0.3029	0.43732	0.29228
1349	0.2836	0.28161	0.27887	0.28951	0.28542	0.28747	0.31031	0.31375	0.26104	0.27543	0.2394	0.25444	0.30789	0.28829	0.33051	0.2915	0.33743	0.30878	0.28895	0.27309	0.31512	0.29822	0.25369	0.32819	0.30564	0.33528	0.33414	0.33885	0.33123	0.26091	0.31905	0.32919	0.32919	0.31383	0.44356	0.29637
1349.9	0.28418	0.27879	0.27933	0.28946	0.28928	0.29005	0.31022	0.31175	0.25963	0.27502	0.24266	0.25591	0.30962	0.28604	0.32711	0.2943	0.33875	0.31179	0.29496	0.27265	0.31755	0.30572	0.25852	0.32791	0.30806	0.33484	0.33343	0.34473	0.32914	0.26084	0.31572	0.33285	0.33285	0.31844	0.44935	0.29695
1350.8	0.28458	0.27542	0.28241	0.29102	0.29329	0.29248	0.31194	0.31154	0.25911	0.27801	0.24603	0.24929	0.3062	0.28135	0.32513	0.29793	0.34063	0.31072	0.29148	0.2755	0.32054	0.30204	0.25855	0.32231	0.31014	0.33846	0.34181	0.34663	0.33178	0.26337	0.31615	0.33673	0.33673	0.32319	0.45478	0.30119
1351.6	0.28647	0.27908	0.27971	0.29794	0.30132	0.3037	0.31829	0.31647	0.26769	0.2859	0.24597	0.2513	0.31042	0.285	0.33056	0.30068	0.34601	0.31874	0.29008	0.27935	0.32975	0.31122	0.25363	0.3207	0.30823	0.34411	0.34205	0.3488	0.3351	0.27456	0.31397	0.34971	0.34971	0.32879	0.45536	0.30248
1352.5	0.28875	0.27762	0.28363	0.29375	0.29968	0.30717	0.32056	0.31578	0.26484	0.28822	0.24583	0.25001	0.31129	0.28445	0.32863	0.29627	0.34804	0.32316	0.29105	0.28091	0.33458	0.3054	0.24854	0.31428	0.31153	0.34603	0.33877	0.35239	0.33924	0.27321	0.31792	0.35266	0.35266	0.32664	0.45394	0.30234
1353.4	0.28587	0.28031	0.28244	0.29758	0.29819	0.30585	0.31926	0.31525	0.27019	0.2903	0.24341	0.25404	0.30951	0.28302	0.32863	0.29198	0.34862	0.32745	0.295	0.27567	0.33629	0.30648	0.25314	0.32047	0.31239	0.3469	0.33855	0.35049	0.33222	0.27091	0.32133	0.35112	0.35112	0.32185	0.45674	0.30551
1354.3	0.28953	0.28478	0.28375	0.29962	0.30459	0.30716	0.32057	0.32251	0.27034	0.29811	0.24605	0.25554	0.3097	0.28994	0.3327	0.29658	0.35505	0.32554	0.29729	0.28351	0.3374	0.31025	0.25719	0.31969	0.31419	0.3505	0.33899	0.34437	0.33799	0.27648	0.32996	0.35294	0.35294	0.32231	0.45863	0.30995
1355.1	0.29773	0.28336	0.28961	0.30009	0.30338	0.30954	0.3251	0.32245	0.27902	0.30206	0.24714	0.26181	0.32368	0.29003	0.33714	0.29998	0.35609	0.32332	0.30148	0.2864	0.34242	0.32025	0.26413	0.32975	0.32123	0.35076	0.34025	0.34434	0.33644	0.28024	0.33265	0.35401	0.35401	0.3279	0.45952	0.31868
1356	0.29472	0.28253	0.2928	0.30093	0.30406	0.30581	0.32218	0.32285	0.27235	0.30099	0.25211	0.25855	0.32099	0.28506	0.33739	0.30136	0.35241	0.32511	0.29854	0.29081	0.33839	0.31862	0.26771	0.3297	0.32236	0.34398	0.34219	0.34138	0.33411	0.27273	0.33226	0.34928	0.34928	0.32994	0.46185	0.31721
1356.9	0.29803	0.28773	0.28576	0.30712	0.30464	0.30907	0.3184	0.32649	0.27273	0.29738	0.25784	0.26425	0.32618	0.28587	0.33581	0.30871	0.35345	0.32942	0.29782	0.29474	0.33472	0.32088	0.27155	0.33557	0.32741	0.34077	0.34463	0.3454	0.33641	0.28149	0.32934	0.34425	0.34425	0.33414	0.4619	0.31601
1357.8	0.30038	0.29008	0.28789	0.30731	0.31305	0.31645	0.32164	0.32876	0.2721	0.29357	0.25854	0.26437	0.33376	0.28925	0.33538	0.31113	0.36014	0.33405	0.29761	0.3002	0.33613	0.31661	0.27105	0.33456	0.33067	0.34671	0.3455	0.34685	0.34548	0.29053	0.331	0.34685	0.34685	0.33492	0.45845	0.31697
1358.6	0.30214	0.29652	0.28759	0.30685	0.30948	0.31694	0.3255	0.32597	0.27072	0.28722	0.26192	0.26709	0.33677	0.28738	0.33011	0.3103	0.35858	0.33824	0.2955	0.29771	0.33864	0.31379	0.2716	0.33546	0.33313	0.35343	0.34613	0.35085	0.34079	0.29531	0.32619	0.34597	0.34597	0.33453	0.46362	0.31515
1359.5	0.29942	0.3025	0.28267	0.30724	0.31931	0.31534	0.32612	0.33063	0.26743	0.28752	0.26324	0.26848	0.32764	0.29072	0.33265	0.30201	0.36677	0.34819	0.29883	0.30256	0.33811	0.31132	0.27639	0.33176	0.33369	0.35346	0.34458	0.35015	0.34748	0.29174	0.32868	0.34324	0.34324	0.33421	0.46973	0.31238
1360.4	0.30181	0.30558	0.2837	0.30644	0.32242	0.31595	0.33047	0.33717	0.27179	0.29256	0.2624	0.27632	0.32792	0.29487	0.33379	0.29975	0.36886	0.34496	0.30789	0.31053	0.33531	0.3189	0.28145	0.33968	0.33239	0.35586	0.34495	0.34961	0.34888	0.29139	0.33248	0.33881	0.33881	0.33343	0.47145	0.31628
1361.3	0.30343	0.31229	0.28882	0.31034	0.33191	0.3193	0.33873	0.33911	0.27846	0.3033	0.26774	0.28044	0.3271	0.30134	0.33816	0.30645	0.36994	0.35015	0.31786	0.312	0.34696	0.32851	0.29295	0.34658	0.33161	0.3655	0.34736	0.35774	0.3513	0.29303	0.34066	0.34039	0.34039	0.34139	0.48235	0.32554
1362.1	0.3095	0.31122	0.28638	0.31162	0.33556	0.31733	0.34023	0.34142	0.2757	0.31104	0.26798	0.2806	0.32785	0.30056	0.33647	0.30585	0.36993	0.34743	0.31952	0.32116	0.35085	0.336	0.2933	0.34631	0.33756	0.36339	0.33684	0.35485	0.35248	0.2901	0.34103	0.34041	0.34041	0.34321	0.4845	0.32141
1363	0.31027	0.30689	0.28557	0.31359	0.33843	0.32154	0.34099	0.34107	0.27615	0.31369	0.26705	0.2797	0.32779	0.2978	0.34072	0.30552	0.36612	0.35232	0.32223	0.32118	0.35437	0.3347	0.29237	0.34596	0.33745	0.35838	0.33563	0.35629	0.35512	0.28715	0.34418	0.33592	0.33592	0.34247	0.47842	0.31797
1363.9	0.31192	0.31224	0.28506	0.31782	0.33901	0.32502	0.34564	0.34018	0.28159	0.31751	0.27517	0.28494	0.33513	0.30027	0.34001	0.31586	0.36657	0.35227	0.32656	0.32893	0.35635	0.33867	0.29117	0.35892	0.3394	0.36584	0.33782	0.36194	0.35477	0.29227	0.34486	0.34185	0.34185	0.34368	0.47878	0.31695
1364.8	0.31224	0.30669	0.28251	0.31338	0.33508	0.3275	0.34194	0.32955	0.27406	0.31374	0.27307	0.28341	0.33385	0.30034	0.33756	0.31267	0.36702	0.3492	0.31928	0.31901	0.35088	0.32636	0.28687	0.35419	0.33831	0.36754	0.33583	0.3568	0.3507	0.29177	0.34232	0.33686	0.33686	0.33705	0.47364	0.30868
1365.6	0.31001	0.3055	0.28466	0.31519	0.33886	0.32825	0.34149	0.33249	0.2729	0.31329	0.27889	0.28864	0.33871	0.29595	0.3411	0.31449	0.37532	0.3487	0.31504	0.32252	0.34641	0.32614	0.28846	0.35319	0.34315	0.36264	0.34038	0.34857	0.35687	0.29546	0.3336	0.33402	0.33402	0.33732	0.46823	0.3082
1366.5	0.30669	0.29989	0.28412	0.3127	0.32859	0.3278	0.34256	0.33084	0.27675	0.30955	0.27796	0.28876	0.33323	0.28625	0.34047	0.31306	0.36879	0.34849	0.31094	0.31288	0.33899	0.31725	0.29002	0.35069	0.33633	0.35094	0.34764	0.34818	0.34994	0.29201	0.32621	0.32329	0.32329	0.32961	0.46568	0.30389
1367.4	0.3037	0.29934	0.28234	0.31146	0.32825	0.32645	0.34165	0.33326	0.28084	0.30674	0.27815	0.29434	0.32844	0.28582	0.33756	0.31243	0.37544	0.34827	0.30631	0.31488	0.33762	0.32048	0.29262	0.35444	0.3309	0.34915	0.34064	0.34273	0.35288	0.28882	0.32152	0.32519	0.32519	0.32766	0.46779	0.30472
1368.2	0.29957	0.2932	0.27998	0.31141	0.32599	0.32982	0.33351	0.33295	0.27777	0.3005	0.27454	0.29898	0.32282	0.28029	0.32914	0.30884	0.37607	0.34541	0.29999	0.30739	0.33269	0.31889	0.2912	0.3508	0.32197	0.33907	0.33075	0.33823	0.34677	0.28737	0.32293	0.31941	0.31941	0.31902	0.46157	0.30287
1369.1	0.29868	0.30406	0.28175	0.31522	0.32635	0.32917	0.34031	0.33971	0.28218	0.30533	0.28171	0.30057	0.3222	0.28586	0.33057	0.31771	0.37439	0.351	0.30417	0.30845	0.33972	0.32748	0.29936	0.3563	0.32859	0.34385	0.33018	0.34218	0.35226	0.29168	0.32458	0.32242	0.32242	0.32202	0.46483	0.3121
1370	0.29773	0.30048	0.28329	0.3129	0.32203	0.33139	0.34135	0.33701	0.28411	0.3025	0.27394	0.29367	0.31298	0.27994	0.32932	0.31329	0.37249	0.34847	0.30392	0.3019	0.34148	0.3208	0.29796	0.35811	0.32296	0.34101	0.32373	0.34082	0.34476	0.28924	0.32613	0.32365	0.32365	0.31258	0.46534	0.31116
1370.9	0.2991	0.29961	0.28772	0.31156	0.3248	0.32974	0.34009	0.34022	0.281	0.3062	0.27822	0.2907	0.31999	0.27681	0.32758	0.31503	0.37381	0.3485	0.30704	0.30623	0.34703	0.32761	0.29874	0.36389	0.32365	0.33921	0.3234	0.34119	0.34787	0.2878	0.32213	0.32474	0.32474	0.31961	0.46771	0.31157
1371.7	0.29642	0.29625	0.29142	0.31122	0.32389	0.33078	0.33751	0.33812	0.28167	0.30732	0.27654	0.28612	0.32256	0.27318	0.33024	0.31911	0.367	0.34685	0.31141	0.3091	0.35316	0.32607	0.29895	0.36402	0.32948	0.33486	0.33124	0.34632	0.34526	0.29002	0.3283	0.32755	0.32755	0.31434	0.46746	0.31087
1372.6	0.30154	0.29633	0.29469	0.31054	0.32037	0.32475	0.3407	0.3412	0.27873	0.30936	0.27731	0.28093	0.32653	0.2739	0.33796	0.31992	0.36036	0.34466	0.31424	0.31117	0.35306	0.32683	0.30437	0.36181	0.33682	0.33675	0.34069	0.34888	0.34887	0.28882	0.32524	0.32487	0.32487	0.31614	0.46984	0.30832
1373.5	0.30551	0.29105	0.30395	0.3121	0.32489	0.32103	0.3392	0.34058	0.27576	0.3086	0.27294	0.28263	0.3319	0.26786	0.34253	0.31607	0.36248	0.3437	0.31794	0.3109	0.34612	0.32522	0.30388	0.36138	0.33481	0.32923	0.3451	0.34896	0.35067	0.28608	0.33013	0.3208	0.3208	0.30721	0.47276	0.30142
1374.3	0.3091	0.28804	0.30074	0.31136	0.32437	0.31914	0.33651	0.33729	0.26987	0.30211	0.27434	0.27808	0.33665	0.27476	0.33721	0.31565	0.35939	0.3412	0.31441	0.31402	0.33857	0.3248	0.30456	0.36086	0.33664	0.32772	0.34485	0.34537	0.35304	0.28333	0.32551	0.31856	0.31856	0.30596	0.47462	0.29442
1375.2	0.30243	0.28775	0.29205	0.30555	0.31773	0.30864	0.33495	0.32859	0.26467	0.28631	0.26476	0.27399	0.32308	0.27667	0.33259	0.30978	0.3556	0.32956	0.30789	0.30792	0.32577	0.31372	0.30001	0.34938	0.32802	0.32662	0.33843	0.33509	0.34359	0.2744	0.33013	0.31261	0.31261	0.28902	0.46598	0.28664
1376.1	0.30361	0.29407	0.28978	0.30117	0.31973	0.30536	0.33639	0.32967	0.25659	0.2861	0.26543	0.27517	0.32167	0.28169	0.33032	0.30396	0.36159	0.32777	0.30388	0.31025	0.32002	0.32083	0.29887	0.34585	0.32176	0.32603	0.33687	0.32898	0.34366	0.26644	0.32715	0.30617	0.30617	0.29164	0.46507	0.2895
1377	0.29803	0.2891	0.28847	0.29245	0.31495	0.30226	0.33162	0.32432	0.25024	0.28698	0.2623	0.26837	0.31127	0.27822	0.32521	0.29983	0.35657	0.32555	0.30371	0.30923	0.31642	0.31881	0.29102	0.33989	0.31496	0.32142	0.32993	0.32576	0.34115	0.26413	0.321	0.30764	0.30764	0.28706	0.46226	0.28473
1377.8	0.29171	0.28415	0.28061	0.28552	0.3112	0.30073	0.32811	0.32018	0.2483	0.28349	0.2618	0.26413	0.30465	0.27034	0.32229	0.29567	0.35215	0.32154	0.30218	0.31253	0.31649	0.31483	0.29241	0.33741	0.31095	0.31877	0.33163	0.32331	0.33166	0.25932	0.32009	0.30515	0.30515	0.28952	0.4654	0.28679
1378.7	0.28628	0.28134	0.28047	0.27768	0.30543	0.29864	0.31875	0.31538	0.24188	0.28038	0.25574	0.26419	0.29501	0.26207	0.31995	0.28864	0.34683	0.31926	0.29808	0.31127	0.31409	0.31668	0.29043	0.33341	0.30304	0.31655	0.32893	0.32321	0.32387	0.25411	0.32036	0.29713	0.29713	0.28751	0.46462	0.28487
1379.6	0.28685	0.28507	0.28543	0.27927	0.31064	0.30567	0.32117	0.31591	0.24486	0.29438	0.26109	0.27058	0.2956	0.2636	0.31917	0.29011	0.35271	0.32464	0.30502	0.31449	0.32227	0.32892	0.29254	0.34286	0.30746	0.32005	0.32685	0.33077	0.33096	0.26444	0.32068	0.30305	0.30305	0.29664	0.47033	0.29545
1380.4	0.28279	0.28072	0.28582	0.27902	0.30595	0.29909	0.3206	0.31621	0.24655	0.29428	0.25558	0.26437	0.29152	0.25593	0.31719	0.29142	0.34557	0.31809	0.30664	0.30985	0.32011	0.32384	0.28941	0.34314	0.30837	0.31865	0.32427	0.3338	0.32661	0.26645	0.31544	0.29869	0.29869	0.29371	0.46598	0.28532
1381.3	0.28597	0.28281	0.28262	0.28137	0.31125	0.29912	0.32177	0.31598	0.25031	0.29342	0.25428	0.27009	0.29596	0.2567	0.31996	0.2896	0.34869	0.32415	0.30357	0.31314	0.3236	0.32867	0.29443	0.34455	0.3081	0.32135	0.3231	0.32728	0.32016	0.27154	0.31743	0.29549	0.29549	0.2971	0.46873	0.28657
1382.2	0.2805	0.2774	0.27293	0.27929	0.30467	0.29409	0.31517	0.30753	0.25005	0.28139	0.24488	0.25833	0.28722	0.25289	0.30818	0.28877	0.34165	0.31765	0.29252	0.3061	0.32154	0.31977	0.28289	0.33392	0.30284	0.31669	0.31052	0.32629	0.31739	0.27068	0.30513	0.29574	0.29574	0.28648	0.45433	0.27182
1383	0.27794	0.27371	0.26936	0.28409	0.30396	0.28682	0.32301	0.30463	0.25058	0.28191	0.24178	0.25801	0.28568	0.247	0.3081	0.2918	0.3402	0.31563	0.29125	0.30005	0.31945	0.31173	0.28174	0.33329	0.30407	0.31508	0.30894	0.33232	0.32272	0.26649	0.30472	0.29845	0.29845	0.28694	0.44874	0.27405
1383.9	0.26917	0.26933	0.26489	0.27932	0.30136	0.28198	0.31606	0.2993	0.24518	0.26965	0.23252	0.25471	0.28257	0.24816	0.31025	0.29003	0.33197	0.3143	0.28309	0.29489	0.31066	0.29862	0.27652	0.32815	0.29861	0.31262	0.30832	0.33069	0.31987	0.25937	0.29841	0.29427	0.29427	0.2838	0.44169	0.26589
1384.8	0.26504	0.26306	0.25756	0.2755	0.29951	0.28095	0.30739	0.29044	0.23875	0.25995	0.22819	0.24966	0.27566	0.24461	0.30225	0.28321	0.33331	0.31131	0.27576	0.29009	0.30278	0.28505	0.27456	0.32366	0.28734	0.31134	0.30202	0.32527	0.31838	0.25606	0.29283	0.29099	0.29099	0.27701	0.43974	0.26299
1385.7	0.26005	0.25687	0.25471	0.27724	0.2974	0.2815	0.31347	0.29038	0.23225	0.25702	0.22159	0.24622	0.2749	0.24019	0.2988	0.28365	0.3303	0.30841	0.27695	0.28428	0.29802	0.27889	0.26788	0.32339	0.28759	0.3044	0.3002	0.33068	0.32336	0.25081	0.29465	0.29201	0.29201	0.27929	0.43438	0.26392
1386.5	0.2593	0.25741	0.25071	0.2741	0.29841	0.28026	0.31084	0.29364	0.22396	0.25764	0.22188	0.25076	0.27468	0.23861	0.29303	0.27383	0.32759	0.305	0.27407	0.28214	0.29368	0.28251	0.26562	0.32167	0.28202	0.29994	0.29922	0.3231	0.31894	0.24821	0.29344	0.28834	0.28834	0.28229	0.43346	0.26686
1387.4	0.25573	0.25794	0.24627	0.26522	0.2968	0.27541	0.30371	0.29752	0.22052	0.25518	0.22047	0.2533	0.2703	0.23816	0.28658	0.26628	0.32648	0.29883	0.27103	0.28156	0.29158	0.28116	0.25964	0.31603	0.27751	0.29497	0.29495	0.31492	0.31308	0.24331	0.28802	0.28386	0.28386	0.28254	0.43404	0.26641
1388.3	0.25396	0.24957	0.24169	0.25782	0.29252	0.2687	0.30076	0.29554	0.21611	0.25049	0.21905	0.2466	0.26464	0.22515	0.27607	0.25867	0.32115	0.29374	0.26791	0.27907	0.28916	0.27954	0.2549	0.30842	0.27166	0.28901	0.29473	0.30732	0.30548	0.23907	0.28654	0.27154	0.27154	0.277	0.43505	0.25984
1389.1	0.25034	0.24779	0.2358	0.25243	0.2895	0.26538	0.29995	0.29232	0.21432	0.24862	0.22141	0.24503	0.26056	0.21992	0.27781	0.25386	0.3122	0.2941	0.26016	0.27421	0.28692	0.27783	0.25754	0.30092	0.27078	0.28267	0.29353	0.30208	0.3027	0.23815	0.28812	0.2664	0.2664	0.271	0.43001	0.26284
1390	0.24373	0.24157	0.23089	0.2358	0.27672	0.25719	0.28414	0.28348	0.21296	0.23898	0.21523	0.23816	0.25199	0.20731	0.26883	0.23866	0.30346	0.28654	0.2473	0.26667	0.28111	0.26626	0.251	0.28965	0.26202	0.27467	0.28496	0.28868	0.28991	0.2292	0.2758	0.26142	0.26142	0.262	0.41633	0.25246
1390.9	0.24167	0.23794	0.23457	0.23611	0.27256	0.25901	0.28257	0.27863	0.21429	0.23844	0.21103	0.23802	0.2501	0.20351	0.27181	0.24094	0.30233	0.28496	0.24591	0.25864	0.28351	0.25881	0.24698	0.28929	0.26035	0.27255	0.28539	0.28789	0.28929	0.22449	0.2726	0.26154	0.26154	0.25982	0.41299	0.25123
1391.7	0.23225	0.22938	0.22865	0.23445	0.26703	0.25148	0.27501	0.26766	0.20806	0.23365	0.20685	0.23645	0.24481	0.20071	0.27072	0.23664	0.29039	0.27797	0.24113	0.25251	0.27564	0.24975	0.23992	0.28376	0.25543	0.27048	0.2781	0.28552	0.27931	0.22095	0.26973	0.25808	0.25808	0.24392	0.40083	0.24458
1392.6	0.2354	0.22853	0.22074	0.24143	0.2608	0.25124	0.26713	0.26212	0.20617	0.23096	0.20418	0.23772	0.2468	0.20332	0.27075	0.23686	0.28738	0.27314	0.23801	0.24471	0.27252	0.24468	0.2336	0.28135	0.25615	0.27031	0.2702	0.28601	0.27632	0.2187	0.26387	0.2602	0.2602	0.24162	0.39485	0.24598
1393.5	0.2371	0.22758	0.21933	0.24115	0.25346	0.24712	0.2596	0.2623	0.20348	0.22717	0.20023	0.24234	0.24936	0.20647	0.26376	0.23166	0.28028	0.26776	0.24011	0.24409	0.26528	0.23884	0.22314	0.28578	0.25501	0.27431	0.26603	0.28215	0.26845	0.21762	0.26039	0.2604	0.2604	0.23994	0.39561	0.24277
1394.3	0.23928	0.2285	0.20865	0.24151	0.25089	0.23703	0.26006	0.25818	0.19073	0.22118	0.19774	0.23574	0.24978	0.20873	0.25774	0.23444	0.27643	0.25821	0.24273	0.23736	0.25613	0.23019	0.21619	0.28549	0.25275	0.27536	0.26446	0.28115	0.2635	0.21003	0.26152	0.24751	0.24751	0.22702	0.39613	0.24156
1395.2	0.24065	0.22566	0.20087	0.23297	0.24574	0.23091	0.25344	0.25162	0.18399	0.21494	0.19315	0.22816	0.2499	0.20867	0.24538	0.2278	0.26966	0.2527	0.23568	0.23286	0.24472	0.22438	0.21282	0.27946	0.25231	0.26959	0.25732	0.28038	0.2562	0.20693	0.25143	0.24003	0.24003	0.21631	0.39191	0.23801
1396.1	0.23928	0.21907	0.19232	0.22705	0.23981	0.22908	0.25032	0.24542	0.17722	0.20692	0.18478	0.21424	0.24789	0.20066	0.23674	0.22087	0.26238	0.24412	0.2344	0.22447	0.23267	0.21922	0.20393	0.27315	0.2459	0.26077	0.25231	0.2701	0.25073	0.19562	0.24348	0.22924	0.22924	0.2122	0.38255	0.22779
1396.9	0.22848	0.21009	0.1864	0.21433	0.23633	0.22167	0.24917	0.24011	0.16509	0.20155	0.17861	0.20479	0.23419	0.19274	0.23122	0.20837	0.25363	0.2408	0.2273	0.2201	0.22437	0.20762	0.20337	0.26069	0.2362	0.2507	0.24658	0.26165	0.23724	0.18846	0.23684	0.22491	0.22491	0.20276	0.37589	0.2151
1397.8	0.21829	0.19328	0.18015	0.19877	0.22946	0.2098	0.24446	0.2239	0.15634	0.18975	0.16682	0.19382	0.22386	0.17885	0.22136	0.19126	0.2461	0.22182	0.21344	0.20332	0.21463	0.20029	0.18967	0.24112	0.22964	0.23042	0.23895	0.24794	0.22401	0.1657	0.22018	0.20908	0.20908	0.19115	0.35315	0.19917
1398.7	0.20783	0.18444	0.17427	0.19864	0.23354	0.20936	0.23804	0.22117	0.16055	0.18873	0.16385	0.1899	0.21451	0.17691	0.21481	0.18534	0.23994	0.22106	0.20273	0.20225	0.20811	0.20162	0.18625	0.23291	0.22325	0.2235	0.23029	0.24544	0.22458	0.16165	0.21424	0.21055	0.21055	0.19028	0.34662	0.18985
1399.5	0.19074	0.16962	0.16586	0.19269	0.22204	0.19769	0.23173	0.21308	0.15028	0.17804	0.1555	0.18409	0.1939	0.16215	0.21098	0.17683	0.22508	0.20968	0.19287	0.19521	0.19516	0.1914	0.17483	0.2232	0.21162	0.21298	0.21404	0.22964	0.20755	0.14774	0.21275	0.19902	0.19902	0.18153	0.3322	0.17519
1400.4	0.18742	0.16998	0.16496	0.18589	0.21467	0.19673	0.23222	0.21084	0.14878	0.17403	0.15305	0.18268	0.18452	0.15645	0.20766	0.16812	0.21554	0.21294	0.18426	0.19792	0.19172	0.18959	0.17118	0.21575	0.20593	0.2091	0.21233	0.21821	0.19756	0.15052	0.20722	0.19614	0.19614	0.18174	0.33087	0.16993
1401.3	0.17825	0.16245	0.1529	0.17716	0.2022	0.18517	0.22005	0.2004	0.14191	0.16007	0.14389	0.17082	0.17952	0.14722	0.19077	0.15755	0.20479	0.19581	0.16746	0.18437	0.17673	0.17715	0.1591	0.2114	0.19462	0.20012	0.19604	0.20298	0.18949	0.13555	0.18927	0.17803	0.17803	0.16752	0.31932	0.15763
1402.1	0.1724	0.16177	0.14591	0.17831	0.20174	0.18569	0.21694	0.20106	0.13544	0.16029	0.13894	0.16403	0.17397	0.14313	0.19029	0.16413	0.20042	0.20141	0.17159	0.18203	0.17084	0.17146	0.16258	0.21253	0.18857	0.19939	0.19232	0.2016	0.18491	0.13463	0.18419	0.17529	0.17529	0.16578	0.32075	0.15149
1403	0.16292	0.15629	0.14536	0.16432	0.18968	0.18101	0.20954	0.19069	0.12467	0.15359	0.13163	0.15458	0.16131	0.131	0.18152	0.15111	0.19498	0.18736	0.16554	0.17303	0.16444	0.16001	0.15812	0.20402	0.17687	0.19132	0.18441	0.18492	0.17448	0.12089	0.17711	0.15667	0.15667	0.15711	0.3133	0.14153
1403.9	0.16176	0.15744	0.14122	0.15841	0.19148	0.18087	0.21027	0.18794	0.12583	0.14993	0.13111	0.15394	0.16561	0.12819	0.1805	0.14482	0.20266	0.1892	0.16848	0.16925	0.16653	0.16114	0.16574	0.19719	0.16979	0.18753	0.18791	0.17753	0.18142	0.12332	0.1739	0.15658	0.15658	0.15681	0.31117	0.14387
1404.7	0.14891	0.14563	0.12935	0.1549	0.18541	0.16794	0.19557	0.17825	0.11375	0.14181	0.12257	0.14653	0.15849	0.12273	0.16704	0.14222	0.20294	0.1801	0.1552	0.15452	0.15689	0.14868	0.15756	0.19115	0.16074	0.1798	0.17086	0.17525	0.17783	0.10913	0.16134	0.14565	0.14565	0.14443	0.30593	0.13479
1405.6	0.14847	0.14694	0.13519	0.15168	0.19253	0.1656	0.19932	0.18066	0.11606	0.14393	0.1193	0.15222	0.1517	0.1186	0.17126	0.14526	0.2074	0.17683	0.16242	0.15758	0.15718	0.15575	0.1533	0.19402	0.16205	0.17657	0.18182	0.17234	0.17782	0.10861	0.17179	0.15211	0.15211	0.14647	0.30173	0.14254
1406.5	0.1419	0.14343	0.12737	0.1454	0.17984	0.16106	0.19496	0.16894	0.11281	0.13983	0.1168	0.15008	0.14277	0.11421	0.16055	0.13717	0.19934	0.17059	0.15352	0.15039	0.15399	0.15597	0.1428	0.19015	0.154	0.17218	0.1708	0.16404	0.17313	0.10292	0.16804	0.14486	0.14486	0.14456	0.29928	0.14027
1407.3	0.13803	0.13681	0.12027	0.1386	0.17077	0.15365	0.18622	0.15967	0.10434	0.13435	0.10911	0.14945	0.13597	0.11279	0.15457	0.13501	0.19118	0.16964	0.14893	0.14007	0.14976	0.15302	0.13708	0.18755	0.14909	0.16517	0.16466	0.15367	0.16884	0.10173	0.15841	0.14171	0.14171	0.13631	0.29041	0.13922
1408.2	0.13272	0.13251	0.11619	0.13624	0.16733	0.14762	0.17819	0.15579	0.093848	0.12763	0.10418	0.13976	0.12765	0.11042	0.14565	0.13327	0.18135	0.16398	0.14505	0.14268	0.14345	0.14686	0.12374	0.18896	0.14678	0.16733	0.15392	0.15423	0.15896	0.090973	0.14694	0.13333	0.13333	0.12975	0.28848	0.13179
1409.1	0.12857	0.12738	0.11744	0.12713	0.16141	0.13873	0.17627	0.15276	0.088672	0.11883	0.098908	0.13055	0.12065	0.098029	0.14185	0.13026	0.17223	0.15607	0.14339	0.14211	0.14087	0.137	0.12014	0.1848	0.13864	0.15488	0.15298	0.14716	0.15229	0.087994	0.14486	0.1269	0.1269	0.12032	0.27774	0.12499
1409.9	0.13264	0.12777	0.10791	0.12619	0.14975	0.14012	0.16743	0.14657	0.083071	0.1197	0.098577	0.12374	0.12154	0.095705	0.13805	0.12786	0.16304	0.15998	0.13454	0.14126	0.13786	0.12921	0.1218	0.17906	0.13561	0.15481	0.13928	0.14287	0.14472	0.08145	0.13804	0.11574	0.11574	0.11643	0.27718	0.11587
1410.8	0.13425	0.12256	0.1113	0.12337	0.15059	0.13853	0.17044	0.14601	0.077009	0.11464	0.095055	0.11596	0.12253	0.094188	0.13857	0.12639	0.15872	0.16111	0.1392	0.14156	0.13566	0.12073	0.12064	0.17668	0.13613	0.15136	0.13565	0.13699	0.14285	0.083013	0.14139	0.11715	0.11715	0.10492	0.26965	0.11201
1411.7	0.12789	0.11641	0.10433	0.1171	0.14778	0.134	0.16801	0.14213	0.072599	0.11048	0.091863	0.11129	0.11597	0.080258	0.13507	0.11555	0.15236	0.155	0.13101	0.14167	0.13199	0.1137	0.11717	0.17189	0.13134	0.14341	0.13021	0.13048	0.13328	0.074567	0.13798	0.11582	0.11582	0.10033	0.26505	0.10464
1412.5	0.12356	0.11005	0.10007	0.11298	0.1324	0.12693	0.16378	0.13275	0.070331	0.10344	0.081904	0.10386	0.11164	0.072486	0.13007	0.10831	0.14193	0.14764	0.12337	0.13033	0.12814	0.10323	0.11087	0.16611	0.12655	0.13393	0.12583	0.12477	0.129	0.06852	0.13947	0.10768	0.10768	0.084764	0.25878	0.092226
1413.4	0.12944	0.11255	0.09963	0.11613	0.13455	0.13631	0.17026	0.13624	0.076764	0.11084	0.082989	0.10401	0.1175	0.081834	0.13517	0.10725	0.1439	0.1553	0.12936	0.13636	0.13223	0.10989	0.11453	0.16631	0.13221	0.14169	0.12539	0.122	0.12954	0.076712	0.14451	0.11336	0.11336	0.088547	0.26506	0.092951
1414.2	0.12242	0.10885	0.10415	0.1182	0.13209	0.13531	0.17148	0.13591	0.075663	0.1091	0.080996	0.099406	0.11451	0.079129	0.13372	0.11138	0.13791	0.15409	0.12891	0.13582	0.12498	0.1063	0.11418	0.16459	0.1309	0.13768	0.12528	0.12233	0.12918	0.074529	0.14002	0.11442	0.11442	0.082839	0.26232	0.09193
1415.1	0.11241	0.10546	0.094833	0.11211	0.12433	0.12969	0.16121	0.13167	0.067449	0.098466	0.075774	0.092904	0.10694	0.07438	0.12429	0.10445	0.13405	0.14174	0.11557	0.13144	0.11048	0.093244	0.11042	0.15498	0.12358	0.1281	0.11554	0.11453	0.11892	0.065041	0.12802	0.10247	0.10247	0.078098	0.25934	0.081243
1416	0.12178	0.11404	0.096099	0.12	0.12852	0.12934	0.16749	0.13827	0.075018	0.097543	0.080622	0.095216	0.1181	0.085515	0.12278	0.11557	0.14619	0.143	0.12041	0.13454	0.11377	0.0935	0.11022	0.15589	0.13108	0.13577	0.11785	0.12261	0.12098	0.067505	0.13303	0.10744	0.10744	0.083493	0.26204	0.080695
1416.9	0.11834	0.10992	0.091464	0.11669	0.1301	0.12989	0.16571	0.13999	0.071966	0.10469	0.082117	0.094768	0.11406	0.086569	0.12049	0.1149	0.14686	0.14293	0.11989	0.13474	0.10777	0.097658	0.11061	0.14915	0.12553	0.13212	0.11354	0.11875	0.11762	0.06863	0.12728	0.10712	0.10712	0.09507	0.25666	0.082405
1417.7	0.11258	0.11248	0.090233	0.11262	0.13099	0.12584	0.16388	0.13374	0.074509	0.10383	0.081662	0.096776	0.10827	0.083578	0.11455	0.1135	0.15058	0.13995	0.11775	0.13152	0.10678	0.098814	0.10678	0.15271	0.12425	0.13324	0.11076	0.11349	0.11731	0.061123	0.12776	0.10611	0.10611	0.097633	0.25307	0.085469
1418.6	0.10882	0.10512	0.088323	0.11161	0.13259	0.11867	0.16422	0.13119	0.072238	0.10051	0.08021	0.10097	0.10414	0.085008	0.11461	0.10781	0.15834	0.13312	0.12049	0.12697	0.10977	0.098952	0.10624	0.15102	0.11645	0.12935	0.10632	0.112	0.11854	0.057553	0.13075	0.10098	0.10098	0.098972	0.2526	0.079633
1419.4	0.11904	0.11231	0.091821	0.12041	0.14138	0.12082	0.17346	0.13636	0.085358	0.10947	0.084146	0.11353	0.11079	0.088412	0.12035	0.11428	0.17003	0.14413	0.13179	0.13474	0.12255	0.1139	0.11314	0.16193	0.12115	0.13266	0.11319	0.12127	0.12859	0.063338	0.14043	0.1101	0.1101	0.10655	0.25803	0.090082
1420.3	0.11615	0.1077	0.096401	0.1208	0.1404	0.12182	0.17476	0.13251	0.084452	0.10775	0.07988	0.11176	0.10928	0.084999	0.1226	0.11491	0.1629	0.14555	0.13585	0.13602	0.11658	0.11234	0.11493	0.16543	0.11756	0.13112	0.11019	0.12222	0.12675	0.066783	0.13945	0.11023	0.11023	0.099625	0.26093	0.095189
1421.2	0.12372	0.11424	0.10237	0.12126	0.1466	0.12423	0.1856	0.13759	0.087011	0.10793	0.082082	0.12054	0.11515	0.087761	0.13002	0.12137	0.17264	0.1546	0.13912	0.1408	0.1194	0.11351	0.11801	0.17785	0.12137	0.1378	0.11285	0.12691	0.13534	0.069699	0.14649	0.11185	0.11185	0.09716	0.26417	0.10178
1422	0.12782	0.11332	0.097217	0.12183	0.14665	0.13086	0.18622	0.14489	0.08269	0.1055	0.083655	0.12541	0.1175	0.090433	0.13213	0.12516	0.17103	0.15653	0.14009	0.14215	0.11768	0.11294	0.11613	0.17701	0.12316	0.1349	0.11649	0.13489	0.13717	0.070975	0.14935	0.10826	0.10826	0.095924	0.26186	0.097575
1422.9	0.12997	0.12018	0.094889	0.11766	0.14711	0.13485	0.1871	0.14519	0.087778	0.10313	0.082286	0.12288	0.12365	0.086801	0.12935	0.12286	0.17036	0.15849	0.14503	0.1449	0.12118	0.11754	0.1154	0.17686	0.12936	0.13641	0.11509	0.13396	0.13391	0.072841	0.14743	0.11533	0.11533	0.093989	0.25775	0.10306
1423.8	0.12905	0.11446	0.099692	0.11521	0.14186	0.13649	0.18467	0.14864	0.08587	0.10491	0.086071	0.12406	0.12324	0.083294	0.13716	0.12689	0.16077	0.16019	0.14074	0.14632	0.11872	0.11557	0.11451	0.17662	0.13048	0.1414	0.11977	0.13376	0.12697	0.075039	0.14898	0.11404	0.11404	0.089626	0.25517	0.10227
1424.6	0.12756	0.11813	0.10222	0.11385	0.14572	0.13679	0.18191	0.15524	0.080563	0.10805	0.086295	0.12922	0.12139	0.087035	0.14505	0.12517	0.16309	0.15497	0.13744	0.14794	0.1168	0.12212	0.11445	0.17762	0.12942	0.14013	0.13074	0.1376	0.12692	0.074398	0.14551	0.10777	0.10777	0.094069	0.24575	0.101
1425.5	0.13118	0.12295	0.10487	0.11931	0.14944	0.13724	0.17738	0.15881	0.088685	0.11182	0.094254	0.13522	0.12305	0.090733	0.15061	0.12944	0.16126	0.15492	0.14118	0.15204	0.12062	0.12269	0.11932	0.1827	0.13842	0.14349	0.14085	0.13812	0.12717	0.076643	0.14602	0.11261	0.11261	0.10199	0.24827	0.10676
1426.3	0.13405	0.11783	0.10826	0.12295	0.14558	0.12807	0.17213	0.15198	0.087387	0.10963	0.095885	0.13522	0.12678	0.088815	0.15183	0.12798	0.161	0.14585	0.14151	0.15087	0.12376	0.12266	0.12631	0.18654	0.13925	0.14289	0.14261	0.13445	0.1224	0.068819	0.13915	0.11625	0.11625	0.095569	0.25232	0.1098
1427.2	0.13531	0.11876	0.11107	0.12624	0.14733	0.12884	0.17577	0.15268	0.085069	0.11196	0.10282	0.13805	0.12564	0.096564	0.15715	0.13034	0.15821	0.14893	0.14216	0.15277	0.11864	0.12145	0.13192	0.19091	0.14532	0.14458	0.15293	0.14079	0.12394	0.074517	0.1462	0.11206	0.11206	0.099853	0.25822	0.11277
1428.1	0.13832	0.12321	0.10998	0.13175	0.15642	0.13284	0.1793	0.14985	0.086411	0.11484	0.10155	0.13635	0.13024	0.10259	0.15154	0.13334	0.16871	0.15129	0.14617	0.15276	0.1249	0.12894	0.14065	0.19289	0.1489	0.14313	0.15355	0.14276	0.13084	0.077291	0.14859	0.12107	0.12107	0.10828	0.262	0.11251
1428.9	0.14263	0.12321	0.11283	0.13509	0.15175	0.13618	0.18397	0.14901	0.093781	0.11153	0.10368	0.13249	0.13407	0.1059	0.15054	0.13494	0.17189	0.15969	0.15118	0.15281	0.13129	0.12894	0.14462	0.19347	0.15136	0.14854	0.151	0.13853	0.12962	0.078107	0.1537	0.12223	0.12223	0.10859	0.26651	0.11514
1429.8	0.13592	0.12137	0.10982	0.13371	0.1471	0.1353	0.18448	0.14431	0.093524	0.1043	0.097789	0.12426	0.13206	0.11002	0.1429	0.13259	0.16912	0.15568	0.14918	0.15136	0.13488	0.12765	0.14188	0.1819	0.14263	0.14627	0.14464	0.13718	0.12159	0.075429	0.15621	0.12222	0.12222	0.097932	0.26438	0.10264
1430.7	0.13239	0.12615	0.11446	0.13431	0.15447	0.13868	0.19035	0.148	0.096363	0.11191	0.09526	0.12409	0.1355	0.11156	0.14667	0.13759	0.17671	0.16232	0.15221	0.15002	0.13247	0.12902	0.1384	0.18005	0.1402	0.14767	0.1477	0.14127	0.13091	0.080903	0.16426	0.12334	0.12334	0.10417	0.2594	0.10133
1431.5	0.12938	0.12471	0.11126	0.1361	0.15358	0.13699	0.19495	0.14926	0.10012	0.11121	0.089489	0.12446	0.13633	0.10817	0.14109	0.14312	0.17771	0.16411	0.15964	0.14951	0.13935	0.1302	0.1333	0.17889	0.13571	0.14803	0.13814	0.1378	0.13092	0.08104	0.16705	0.12922	0.12922	0.10055	0.25736	0.1006
1432.4	0.13062	0.12762	0.11868	0.13527	0.15336	0.13716	0.19972	0.15503	0.10277	0.11848	0.096408	0.13231	0.13866	0.11395	0.14987	0.14404	0.1795	0.16206	0.16667	0.15495	0.14045	0.13608	0.13355	0.18325	0.13649	0.15503	0.14673	0.14	0.13577	0.077267	0.17466	0.12454	0.12454	0.10627	0.26451	0.10635
1433.2	0.125	0.12493	0.11488	0.12949	0.1516	0.1374	0.20001	0.15187	0.098407	0.12466	0.097363	0.132	0.13546	0.10737	0.15007	0.14003	0.17506	0.15991	0.16771	0.15401	0.13884	0.13395	0.127	0.18002	0.1311	0.1502	0.14206	0.13586	0.13759	0.073449	0.17877	0.12915	0.12915	0.10956	0.26268	0.10072
1434.1	0.12586	0.12231	0.12053	0.12854	0.15612	0.13816	0.19839	0.15199	0.096788	0.12963	0.097105	0.13937	0.1361	0.10416	0.15377	0.13831	0.17655	0.16413	0.16765	0.15648	0.13449	0.14065	0.12949	0.18472	0.13269	0.14494	0.14397	0.13334	0.1459	0.075016	0.17867	0.12978	0.12978	0.11499	0.26302	0.10543
1434.9	0.12775	0.12618	0.11564	0.12674	0.14829	0.13585	0.19474	0.15434	0.099141	0.12883	0.095307	0.14473	0.13266	0.10686	0.15	0.13485	0.17212	0.16059	0.16583	0.15682	0.13768	0.1395	0.13276	0.18453	0.13192	0.14799	0.13525	0.12756	0.1405	0.073728	0.17322	0.13108	0.13108	0.10912	0.26244	0.11056
1435.8	0.1359	0.12799	0.12168	0.12804	0.14842	0.14393	0.18993	0.15935	0.10382	0.13466	0.10225	0.15465	0.14275	0.11047	0.15939	0.13367	0.17628	0.16539	0.16674	0.16207	0.13976	0.14616	0.13845	0.19052	0.13949	0.15403	0.14532	0.12631	0.14062	0.076323	0.17058	0.1335	0.1335	0.11693	0.26702	0.11584
1436.7	0.13359	0.12795	0.11336	0.12425	0.14188	0.13841	0.18088	0.15629	0.098849	0.12565	0.098682	0.15015	0.14141	0.10265	0.15308	0.12559	0.16957	0.16419	0.15811	0.15676	0.13274	0.13646	0.13403	0.19154	0.13678	0.15199	0.13551	0.12056	0.13314	0.074598	0.15884	0.13129	0.13129	0.099317	0.26046	0.11513
1437.5	0.13336	0.12751	0.11845	0.12723	0.14516	0.137	0.17866	0.16073	0.098383	0.12289	0.096054	0.15996	0.13906	0.10376	0.15446	0.12953	0.171	0.16603	0.15768	0.16107	0.1319	0.1337	0.13854	0.19511	0.13904	0.15109	0.13825	0.12438	0.13565	0.078812	0.15388	0.12747	0.12747	0.091422	0.26229	0.11987
1438.4	0.14002	0.13646	0.12069	0.13378	0.14701	0.14002	0.18536	0.1668	0.10758	0.12697	0.10381	0.16118	0.14869	0.11026	0.16281	0.13565	0.17785	0.16689	0.1632	0.16375	0.14493	0.13267	0.14212	0.20356	0.14883	0.16301	0.14867	0.13037	0.14046	0.081101	0.15689	0.13212	0.13212	0.094376	0.26989	0.12726
1439.3	0.14365	0.13608	0.12615	0.13656	0.15511	0.14576	0.19066	0.1645	0.108	0.12823	0.10944	0.15471	0.15061	0.11253	0.16703	0.13992	0.17857	0.17568	0.1675	0.17109	0.14049	0.1388	0.14509	0.20184	0.15199	0.16351	0.15519	0.13668	0.14059	0.090827	0.16508	0.12662	0.12662	0.10055	0.2746	0.12564
1440.1	0.14517	0.14214	0.12686	0.13959	0.16082	0.14407	0.19026	0.16456	0.106	0.12935	0.10545	0.14835	0.14397	0.11699	0.16169	0.14914	0.18494	0.17529	0.16147	0.17303	0.13934	0.13612	0.14039	0.19604	0.14854	0.16874	0.15404	0.14592	0.14413	0.095192	0.16557	0.12614	0.12614	0.10006	0.26755	0.1213
1441	0.14466	0.14382	0.13146	0.14231	0.16349	0.14552	0.19718	0.16838	0.10908	0.13121	0.10474	0.14785	0.14469	0.11996	0.16627	0.15722	0.18633	0.17811	0.16277	0.17839	0.14179	0.13753	0.14035	0.18927	0.1513	0.17049	0.15894	0.14955	0.14534	0.098143	0.1708	0.12577	0.12577	0.11023	0.26312	0.11548
1441.8	0.15375	0.15072	0.13539	0.14883	0.1744	0.14518	0.20408	0.17436	0.11724	0.13806	0.11413	0.14703	0.15396	0.12564	0.16898	0.16578	0.19901	0.18196	0.16549	0.18392	0.14708	0.14735	0.14866	0.19458	0.1588	0.17989	0.1667	0.15779	0.15516	0.099942	0.17997	0.1336	0.1336	0.12425	0.27188	0.11931
1442.7	0.15232	0.15198	0.13596	0.14976	0.17714	0.14877	0.20765	0.1778	0.11555	0.14293	0.11413	0.15103	0.14907	0.12628	0.16532	0.16259	0.20272	0.1836	0.16895	0.18624	0.14438	0.15096	0.15013	0.19251	0.15852	0.18297	0.16174	0.16033	0.15416	0.10178	0.187	0.13354	0.13354	0.12632	0.27175	0.12033
1443.6	0.15024	0.15245	0.13402	0.15143	0.17971	0.14779	0.20872	0.17959	0.11673	0.14245	0.11763	0.1566	0.14536	0.12544	0.17007	0.16065	0.20604	0.18517	0.17044	0.18256	0.15236	0.15523	0.15401	0.1951	0.15837	0.18253	0.16696	0.1643	0.1606	0.097251	0.18401	0.14254	0.14254	0.13216	0.27465	0.11798
1444.4	0.14518	0.1505	0.13402	0.15114	0.17502	0.14853	0.21104	0.17898	0.11984	0.14181	0.11958	0.16017	0.14743	0.12097	0.17544	0.15395	0.20067	0.18174	0.17173	0.18193	0.15401	0.15682	0.1563	0.20089	0.15471	0.17997	0.16809	0.16136	0.15854	0.092859	0.18519	0.141	0.141	0.13152	0.2808	0.11578
1445.3	0.14751	0.15307	0.13757	0.15703	0.17778	0.15301	0.2123	0.17934	0.12329	0.14476	0.12381	0.16847	0.14534	0.12599	0.17998	0.15803	0.20417	0.18274	0.17614	0.18182	0.15972	0.15602	0.16053	0.20708	0.15569	0.18274	0.17112	0.16347	0.1569	0.095986	0.18479	0.14563	0.14563	0.13195	0.28908	0.13013
1446.1	0.14867	0.15224	0.13655	0.1579	0.17137	0.15636	0.21098	0.17151	0.12363	0.14398	0.12131	0.17026	0.14693	0.12767	0.17708	0.15762	0.19731	0.18082	0.17702	0.17772	0.1597	0.15779	0.15971	0.20826	0.15419	0.18292	0.16827	0.1619	0.1506	0.099709	0.18004	0.14163	0.14163	0.127	0.2831	0.13198
1447	0.1534	0.15217	0.13547	0.15856	0.16858	0.15583	0.21309	0.17157	0.1255	0.14044	0.11906	0.16902	0.14857	0.12584	0.17756	0.16576	0.19474	0.18054	0.18089	0.17888	0.15664	0.15593	0.15856	0.20644	0.15242	0.18112	0.17201	0.16314	0.14813	0.09932	0.17503	0.14102	0.14102	0.12851	0.28088	0.13124
1447.8	0.15473	0.15358	0.13929	0.16143	0.17082	0.1636	0.22263	0.17505	0.12531	0.14401	0.11935	0.17304	0.15338	0.12916	0.17606	0.17068	0.1996	0.1821	0.18754	0.18201	0.15451	0.15481	0.15773	0.21439	0.15444	0.18014	0.17283	0.16676	0.14921	0.10496	0.1855	0.13991	0.13991	0.12392	0.27857	0.13641
1448.7	0.16009	0.15844	0.14244	0.16028	0.17893	0.16936	0.23036	0.17916	0.12467	0.1492	0.12888	0.175	0.15487	0.14133	0.17915	0.1779	0.20424	0.19066	0.18999	0.18159	0.16369	0.1574	0.16613	0.2193	0.16125	0.18324	0.17719	0.17288	0.15531	0.11338	0.18944	0.14703	0.14703	0.12782	0.28644	0.14453
1449.6	0.16531	0.15667	0.14223	0.15895	0.18042	0.17506	0.2333	0.18398	0.12632	0.15246	0.13055	0.17394	0.16234	0.14113	0.17674	0.17963	0.20724	0.19466	0.18955	0.18514	0.16639	0.16157	0.16739	0.21551	0.16593	0.18485	0.17791	0.1784	0.16309	0.11875	0.18782	0.14897	0.14897	0.13351	0.2912	0.13853
1450.4	0.16483	0.16131	0.13727	0.16276	0.18836	0.18037	0.23467	0.19402	0.13133	0.14917	0.13611	0.17777	0.16318	0.14575	0.17503	0.18107	0.21136	0.20289	0.1937	0.18754	0.16921	0.16048	0.16638	0.22066	0.16829	0.19211	0.17622	0.18096	0.16534	0.12479	0.19711	0.15552	0.15552	0.12805	0.30058	0.14216
1451.3	0.16417	0.16164	0.14257	0.16203	0.19344	0.18325	0.23531	0.1928	0.12802	0.15452	0.14462	0.18202	0.17028	0.14643	0.17819	0.18663	0.21484	0.20468	0.19244	0.18858	0.16697	0.16816	0.17449	0.23011	0.173	0.19622	0.17663	0.18741	0.16691	0.13196	0.20339	0.15398	0.15398	0.13233	0.30802	0.14964
1452.1	0.16971	0.17045	0.14471	0.1608	0.19327	0.1827	0.22929	0.19662	0.13132	0.1564	0.14524	0.18589	0.17694	0.15084	0.17813	0.1896	0.21266	0.20694	0.19036	0.19328	0.17051	0.17248	0.17688	0.23069	0.17763	0.20775	0.17601	0.18449	0.1664	0.13523	0.20067	0.15164	0.15164	0.14356	0.31522	0.15647
1453	0.17192	0.16774	0.14518	0.15927	0.19245	0.17808	0.22964	0.20034	0.13435	0.15627	0.14255	0.18588	0.18302	0.14505	0.17528	0.18736	0.2147	0.2058	0.19201	0.19838	0.16571	0.1741	0.17728	0.22886	0.17809	0.20561	0.17409	0.17997	0.16972	0.12887	0.20523	0.15282	0.15282	0.14552	0.31332	0.15526
1453.9	0.1747	0.17053	0.14729	0.16351	0.19882	0.17924	0.23301	0.19942	0.13435	0.16444	0.14436	0.191	0.18873	0.14954	0.17783	0.18905	0.21851	0.21016	0.1986	0.19967	0.16452	0.18238	0.18382	0.23999	0.18374	0.20553	0.18022	0.18319	0.1729	0.1309	0.22149	0.15138	0.15138	0.15172	0.31239	0.16419
1454.7	0.17366	0.16818	0.1504	0.16374	0.19756	0.1741	0.23425	0.19155	0.1311	0.16962	0.14317	0.18926	0.18967	0.14741	0.18482	0.19358	0.2224	0.20001	0.20015	0.19858	0.16234	0.18563	0.18388	0.23924	0.18915	0.19828	0.18265	0.18573	0.17386	0.11944	0.22009	0.15173	0.15173	0.16037	0.31087	0.16014
1455.6	0.17328	0.17052	0.14845	0.16827	0.19723	0.17133	0.23691	0.18938	0.1315	0.16275	0.14341	0.19004	0.19033	0.14743	0.18299	0.19044	0.22476	0.2012	0.19828	0.19942	0.16901	0.17843	0.18762	0.23302	0.19145	0.19973	0.18004	0.18075	0.17256	0.11778	0.22064	0.1566	0.1566	0.15773	0.3121	0.15619
1456.4	0.17421	0.17004	0.15326	0.17451	0.19962	0.17117	0.23961	0.19167	0.13523	0.16616	0.14671	0.19266	0.18766	0.14914	0.18946	0.18967	0.22598	0.20038	0.20549	0.20162	0.17343	0.17601	0.20013	0.23565	0.19602	0.19868	0.18735	0.18604	0.17758	0.11645	0.22167	0.16542	0.16542	0.15918	0.31613	0.16158
1457.3	0.16978	0.16679	0.15414	0.1825	0.19785	0.16934	0.23745	0.18974	0.1316	0.16559	0.14739	0.19278	0.18012	0.14662	0.19282	0.19024	0.22185	0.2029	0.20968	0.20067	0.17475	0.17014	0.20603	0.23696	0.18925	0.19821	0.19059	0.19492	0.17723	0.1196	0.22222	0.16069	0.16069	0.15538	0.31908	0.16612
1458.1	0.16566	0.1694	0.15443	0.17798	0.19368	0.16642	0.2384	0.19432	0.13549	0.15796	0.14506	0.18821	0.17648	0.14545	0.19234	0.19078	0.22309	0.19846	0.20846	0.20406	0.17621	0.16614	0.20186	0.23442	0.18564	0.19878	0.19147	0.19267	0.17388	0.11668	0.21908	0.16915	0.16915	0.15159	0.31911	0.16246
1459	0.17211	0.17159	0.16165	0.17682	0.19432	0.17442	0.2433	0.20815	0.14671	0.15892	0.14768	0.19125	0.1827	0.14494	0.19648	0.19502	0.22099	0.21319	0.2086	0.215	0.18498	0.16361	0.20594	0.2369	0.18684	0.20062	0.19867	0.19716	0.17745	0.13069	0.21939	0.17898	0.17898	0.15508	0.32458	0.1689
1459.9	0.17736	0.17189	0.1649	0.1772	0.19969	0.18358	0.24281	0.21379	0.14762	0.16694	0.14826	0.19892	0.18185	0.14654	0.2001	0.19708	0.22295	0.22161	0.21256	0.21569	0.18435	0.17288	0.20501	0.24615	0.18255	0.20083	0.20677	0.20282	0.18938	0.14097	0.22088	0.18134	0.18134	0.16436	0.32813	0.17537
1460.7	0.17608	0.16388	0.16105	0.17309	0.19915	0.18187	0.2406	0.21129	0.14445	0.1647	0.14775	0.19853	0.18334	0.13771	0.19515	0.19809	0.22489	0.22016	0.20378	0.21297	0.18067	0.16979	0.19505	0.24431	0.17561	0.19869	0.20494	0.19957	0.18951	0.14366	0.22103	0.17949	0.17949	0.16114	0.32573	0.17357
1461.6	0.18152	0.17316	0.16782	0.17399	0.20405	0.18957	0.24729	0.21363	0.15205	0.16922	0.1475	0.20507	0.1909	0.14764	0.19568	0.20346	0.23251	0.22153	0.20436	0.22045	0.18352	0.17824	0.18767	0.249	0.18219	0.20484	0.21378	0.1962	0.19273	0.15081	0.22821	0.18825	0.18825	0.16759	0.32787	0.17857
1462.4	0.18244	0.17283	0.16472	0.17602	0.20748	0.18929	0.24132	0.2105	0.14901	0.16808	0.14717	0.20816	0.18929	0.14653	0.19499	0.20291	0.23302	0.22217	0.20365	0.21748	0.1808	0.17793	0.18906	0.24864	0.17994	0.20754	0.20959	0.20109	0.19813	0.15457	0.22449	0.18687	0.18687	0.16362	0.33528	0.18309
1463.3	0.1837	0.17889	0.16522	0.17869	0.21135	0.18723	0.24721	0.20352	0.14376	0.17312	0.15177	0.21217	0.19125	0.152	0.19876	0.20152	0.23704	0.2218	0.20679	0.21131	0.17946	0.18835	0.19461	0.24703	0.18031	0.21518	0.21208	0.20317	0.19881	0.15366	0.22735	0.18263	0.18263	0.17233	0.34029	0.18563
1464.1	0.18116	0.17634	0.16207	0.17666	0.2084	0.18069	0.24581	0.20184	0.14357	0.17218	0.15009	0.20509	0.19079	0.14801	0.19807	0.19921	0.23216	0.21254	0.20692	0.21055	0.17713	0.18855	0.19562	0.23909	0.18072	0.2098	0.21064	0.20646	0.19129	0.14614	0.22361	0.17862	0.17862	0.1724	0.33841	0.18322
1465	0.18483	0.18174	0.16283	0.17835	0.20815	0.18067	0.25131	0.2025	0.14454	0.17017	0.15437	0.2034	0.19502	0.15637	0.19888	0.20577	0.2329	0.21554	0.21027	0.2139	0.18163	0.18925	0.19788	0.2389	0.18744	0.21314	0.20728	0.20983	0.19224	0.15232	0.22717	0.17902	0.17902	0.1774	0.34197	0.18124
1465.8	0.18447	0.17589	0.1551	0.1782	0.20938	0.17994	0.24607	0.20315	0.14367	0.1676	0.15729	0.20363	0.19225	0.14555	0.19814	0.20832	0.23647	0.21708	0.20938	0.21328	0.18054	0.18972	0.20091	0.23282	0.19104	0.2089	0.20224	0.21086	0.19315	0.15134	0.2197	0.17784	0.17784	0.17968	0.34238	0.17685
1466.7	0.18417	0.17526	0.16224	0.18105	0.2094	0.18309	0.25656	0.20483	0.14338	0.17319	0.16075	0.20372	0.19102	0.14434	0.19977	0.21231	0.24049	0.21937	0.21917	0.21874	0.18318	0.19206	0.20298	0.23108	0.1939	0.20643	0.20811	0.21303	0.19286	0.14939	0.22709	0.17452	0.17452	0.1877	0.34187	0.17343
1467.5	0.17953	0.1693	0.15703	0.17719	0.20361	0.18226	0.24811	0.20363	0.1408	0.16783	0.15222	0.19803	0.17966	0.13951	0.18874	0.20778	0.23349	0.21579	0.21843	0.21823	0.17852	0.18374	0.19461	0.22827	0.18981	0.19979	0.20355	0.20572	0.19406	0.14903	0.22584	0.16829	0.16829	0.18134	0.33419	0.16711
1468.4	0.18066	0.17277	0.16192	0.17992	0.20794	0.18541	0.24936	0.20971	0.14469	0.16813	0.15625	0.20244	0.17854	0.14365	0.19036	0.20568	0.23872	0.22025	0.2202	0.22333	0.18262	0.18154	0.19858	0.23386	0.19346	0.20581	0.20947	0.20154	0.19871	0.15222	0.23149	0.17158	0.17158	0.17944	0.33937	0.16904
1469.3	0.1737	0.1685	0.15887	0.17334	0.20651	0.18058	0.24426	0.20776	0.14277	0.17159	0.15543	0.19913	0.17044	0.13658	0.18602	0.19635	0.23498	0.21759	0.21571	0.22168	0.17546	0.18228	0.19898	0.22741	0.18619	0.20046	0.21046	0.19936	0.19312	0.14416	0.22488	0.17027	0.17027	0.17411	0.33838	0.16428
1470.1	0.17458	0.1678	0.16417	0.17014	0.20294	0.17803	0.24633	0.20744	0.14316	0.1691	0.15395	0.19927	0.16973	0.14032	0.18681	0.18923	0.23314	0.21394	0.21111	0.21725	0.17853	0.18013	0.1993	0.23299	0.18651	0.20074	0.21313	0.19848	0.19375	0.14151	0.22561	0.16873	0.16873	0.17241	0.33285	0.16907
1471	0.17656	0.1667	0.15916	0.16776	0.19947	0.17615	0.24051	0.20878	0.14652	0.16909	0.15494	0.19815	0.16755	0.13987	0.18502	0.18546	0.22788	0.21089	0.20308	0.21108	0.18016	0.17689	0.19862	0.23231	0.1845	0.20414	0.2103	0.19044	0.18982	0.14057	0.21833	0.17187	0.17187	0.1703	0.33146	0.17231
1471.8	0.17195	0.16363	0.15463	0.17024	0.20191	0.17522	0.24264	0.20667	0.14576	0.16446	0.16046	0.19615	0.16729	0.1348	0.18465	0.18496	0.22675	0.20752	0.19876	0.20758	0.17951	0.17486	0.20432	0.22851	0.18148	0.20069	0.21003	0.19171	0.18745	0.1382	0.21573	0.17397	0.17397	0.15813	0.33269	0.17049
1472.7	0.15921	0.14873	0.14491	0.15839	0.1884	0.16658	0.23428	0.19424	0.13474	0.15751	0.14953	0.18387	0.15589	0.11827	0.17321	0.17687	0.21303	0.20124	0.18652	0.19448	0.16543	0.16478	0.19447	0.2194	0.17063	0.18486	0.19602	0.17979	0.17766	0.12925	0.20504	0.16275	0.16275	0.14863	0.32246	0.16378
1473.5	0.16328	0.15257	0.15	0.16622	0.1925	0.17171	0.23885	0.2018	0.14287	0.1616	0.1483	0.18782	0.16026	0.1214	0.1787	0.18401	0.22038	0.20214	0.19202	0.1984	0.17069	0.16982	0.19916	0.23018	0.1763	0.1869	0.20342	0.18601	0.18697	0.13059	0.21157	0.16706	0.16706	0.15073	0.32508	0.17146
1474.4	0.16124	0.15007	0.14132	0.16472	0.19096	0.16477	0.23577	0.19577	0.13917	0.16096	0.14986	0.18393	0.15728	0.11442	0.17038	0.18324	0.21601	0.19609	0.19297	0.19426	0.1658	0.16655	0.20073	0.22415	0.17031	0.18377	0.19683	0.18303	0.18071	0.1271	0.20695	0.16827	0.16827	0.14818	0.32761	0.16883
1475.2	0.15696	0.14474	0.13453	0.15901	0.18787	0.16282	0.229	0.18788	0.13578	0.15012	0.14284	0.17893	0.15694	0.10822	0.16363	0.17825	0.21168	0.19744	0.1874	0.19294	0.15664	0.16039	0.19708	0.22162	0.16953	0.17661	0.18994	0.17867	0.1805	0.13075	0.20269	0.15755	0.15755	0.13977	0.32293	0.16317
1476.1	0.15985	0.14634	0.13696	0.16214	0.1838	0.16003	0.22038	0.18938	0.13682	0.15387	0.13695	0.18182	0.15773	0.1121	0.16302	0.1831	0.20909	0.20001	0.18436	0.19762	0.15779	0.16345	0.19412	0.22984	0.17275	0.18014	0.19237	0.18152	0.17867	0.1279	0.19782	0.15808	0.15808	0.14728	0.31846	0.17164
1476.9	0.16812	0.15573	0.14066	0.17008	0.19005	0.1661	0.22289	0.19544	0.14833	0.1612	0.144	0.18564	0.16743	0.12341	0.16621	0.19322	0.21647	0.20403	0.19325	0.20478	0.16893	0.17821	0.20138	0.23382	0.17648	0.19022	0.1978	0.1942	0.18543	0.12998	0.2009	0.16701	0.16701	0.15357	0.32392	0.17147
1477.8	0.16524	0.14921	0.13827	0.1679	0.18583	0.16835	0.22054	0.19051	0.14502	0.15109	0.14058	0.18494	0.16582	0.12008	0.16307	0.19246	0.21004	0.20707	0.19499	0.20307	0.17114	0.17613	0.19507	0.23146	0.17492	0.18747	0.19296	0.18982	0.17527	0.13142	0.19725	0.161	0.161	0.14987	0.31752	0.17052
1478.7	0.16663	0.15396	0.14308	0.17077	0.19043	0.17668	0.22812	0.19841	0.14974	0.15425	0.13953	0.18707	0.17243	0.12847	0.1702	0.1961	0.21455	0.21423	0.20181	0.21011	0.17289	0.18369	0.20191	0.24024	0.18193	0.1944	0.19717	0.19392	0.17901	0.13511	0.20622	0.1616	0.1616	0.15104	0.32346	0.1736
1479.5	0.16496	0.15301	0.14416	0.17088	0.19338	0.17119	0.22974	0.2004	0.15084	0.15571	0.14082	0.18847	0.16707	0.12333	0.16927	0.19245	0.21424	0.20945	0.20645	0.21281	0.17233	0.18779	0.20142	0.24077	0.17842	0.18829	0.20167	0.19102	0.17501	0.12648	0.20704	0.16287	0.16287	0.15324	0.31721	0.17234
1480.4	0.16802	0.15654	0.14669	0.16991	0.19597	0.17599	0.23465	0.20464	0.15634	0.15854	0.14818	0.19335	0.17555	0.12252	0.1763	0.19371	0.22164	0.21286	0.21438	0.21857	0.17879	0.19103	0.21	0.24502	0.18301	0.19139	0.20167	0.19452	0.1808	0.12933	0.21503	0.16651	0.16651	0.15473	0.32368	0.17698
1481.2	0.17119	0.15552	0.1482	0.1728	0.19916	0.17508	0.23593	0.20884	0.15541	0.15221	0.14869	0.19492	0.18027	0.12359	0.18258	0.19315	0.22737	0.21284	0.21203	0.22345	0.17621	0.17896	0.2079	0.25336	0.18928	0.19018	0.20663	0.19238	0.18468	0.13148	0.21305	0.1627	0.1627	0.14899	0.32257	0.17962
1482.1	0.17472	0.15923	0.14619	0.17414	0.2016	0.17172	0.23258	0.20639	0.15424	0.15735	0.1497	0.19786	0.18101	0.12292	0.18011	0.19385	0.23244	0.215	0.208	0.21935	0.16818	0.17697	0.21276	0.25513	0.18801	0.19047	0.20771	0.19499	0.18826	0.13012	0.21222	0.16425	0.16425	0.1456	0.32665	0.1754
1482.9	0.17344	0.15282	0.14838	0.16714	0.19994	0.16866	0.2274	0.19965	0.15415	0.157	0.14723	0.19784	0.17941	0.11522	0.18076	0.19136	0.23072	0.21111	0.20329	0.21427	0.1665	0.17657	0.20581	0.24969	0.18521	0.18278	0.21272	0.18676	0.18736	0.1256	0.20711	0.16403	0.16403	0.1422	0.32166	0.16839
1483.8	0.17435	0.16154	0.15637	0.17583	0.20826	0.17366	0.23223	0.20323	0.15996	0.16553	0.15169	0.20133	0.18777	0.12732	0.19312	0.20809	0.24069	0.21416	0.20645	0.21803	0.17541	0.18073	0.20969	0.25495	0.18899	0.19501	0.22034	0.20103	0.20447	0.13007	0.21479	0.17157	0.17157	0.14268	0.32963	0.16983
1484.6	0.16897	0.15162	0.1542	0.17187	0.2035	0.1662	0.22766	0.20033	0.15193	0.15978	0.14099	0.19712	0.1772	0.12143	0.18923	0.20184	0.23406	0.20468	0.19804	0.20781	0.16796	0.17098	0.19814	0.24668	0.17781	0.18435	0.21751	0.19099	0.19656	0.1229	0.2087	0.16383	0.16383	0.13408	0.3201	0.15619
1485.5	0.16975	0.14947	0.15654	0.16988	0.20425	0.16753	0.23008	0.20048	0.15243	0.16853	0.13947	0.20046	0.17651	0.12353	0.19307	0.20319	0.23347	0.20602	0.20262	0.20772	0.17009	0.17637	0.19955	0.24014	0.1778	0.18528	0.22023	0.18814	0.19539	0.12616	0.21447	0.17362	0.17362	0.1371	0.32322	0.16044
1486.3	0.16658	0.14936	0.15776	0.16951	0.2016	0.16749	0.23233	0.20367	0.14543	0.16437	0.13859	0.198	0.17246	0.12459	0.19155	0.20393	0.22702	0.19969	0.19778	0.21195	0.16853	0.17714	0.19416	0.2398	0.17624	0.18839	0.22106	0.18481	0.19609	0.1241	0.21605	0.16853	0.16853	0.13724	0.31942	0.16402
1487.2	0.16764	0.14933	0.15951	0.17294	0.19877	0.16819	0.23099	0.211	0.14021	0.16505	0.14056	0.19852	0.16998	0.12689	0.19416	0.20482	0.22546	0.20004	0.2003	0.21596	0.16665	0.17238	0.19354	0.24384	0.17583	0.18656	0.21927	0.19234	0.19558	0.1247	0.21874	0.16395	0.16395	0.13972	0.31525	0.17152
1488	0.16952	0.14576	0.15529	0.17148	0.19271	0.16292	0.23436	0.20492	0.13644	0.15491	0.13949	0.19691	0.16318	0.12488	0.18865	0.19466	0.22062	0.19949	0.20335	0.21017	0.16517	0.17116	0.19444	0.24739	0.17348	0.1817	0.21467	0.18962	0.1844	0.12218	0.21627	0.15808	0.15808	0.13627	0.30826	0.17235
1488.9	0.18006	0.15132	0.16138	0.17542	0.20135	0.1704	0.2437	0.20809	0.14327	0.16389	0.14948	0.20372	0.17463	0.13061	0.19534	0.19681	0.2313	0.20386	0.20965	0.2157	0.16784	0.18254	0.20691	0.25647	0.1862	0.18947	0.22411	0.19485	0.19092	0.13006	0.22169	0.16418	0.16418	0.1466	0.32061	0.18571
1489.8	0.17889	0.15678	0.15353	0.17755	0.19666	0.16735	0.2455	0.204	0.14206	0.16033	0.15159	0.2038	0.17259	0.12963	0.18859	0.19892	0.22844	0.20427	0.20672	0.21345	0.16457	0.18103	0.20402	0.25402	0.18986	0.18777	0.21561	0.19745	0.18587	0.12896	0.21965	0.156	0.156	0.14238	0.31273	0.1804
1490.6	0.17514	0.15425	0.14942	0.17476	0.19593	0.16735	0.24656	0.20421	0.14341	0.15932	0.15274	0.2014	0.1708	0.12639	0.19745	0.19457	0.22961	0.20113	0.20782	0.21117	0.16427	0.18526	0.20355	0.25227	0.18457	0.17876	0.21787	0.19454	0.18367	0.12709	0.21504	0.1599	0.1599	0.14232	0.30907	0.17977
1491.5	0.17953	0.15558	0.14415	0.17715	0.19752	0.16739	0.24687	0.20401	0.14807	0.15846	0.15727	0.2002	0.1728	0.12798	0.19435	0.20057	0.23008	0.20553	0.20791	0.21561	0.1712	0.18441	0.2057	0.25066	0.18815	0.18344	0.21739	0.19211	0.18365	0.12974	0.21118	0.16357	0.16357	0.14243	0.3153	0.17553
1492.3	0.17737	0.15248	0.14507	0.17077	0.19349	0.17279	0.24378	0.20875	0.1473	0.16356	0.15728	0.20269	0.17512	0.12642	0.19248	0.20389	0.22748	0.2075	0.20293	0.22001	0.16817	0.18858	0.20174	0.2465	0.18351	0.18244	0.21609	0.18746	0.18357	0.12908	0.21359	0.16336	0.16336	0.14189	0.31883	0.17384
1493.2	0.17126	0.14705	0.1353	0.16316	0.17985	0.17027	0.23469	0.20099	0.13986	0.15532	0.14627	0.19408	0.16683	0.12004	0.18074	0.19736	0.21601	0.20787	0.19789	0.21232	0.15988	0.18206	0.18703	0.23973	0.1756	0.1782	0.20073	0.17974	0.17264	0.12225	0.20695	0.14889	0.14889	0.13724	0.30096	0.16155
1494	0.16883	0.15011	0.14501	0.16326	0.1877	0.17125	0.23511	0.20325	0.13879	0.15834	0.14599	0.20172	0.16636	0.12922	0.18433	0.1955	0.22213	0.20502	0.19831	0.2132	0.16798	0.18793	0.18619	0.25181	0.16909	0.18707	0.20781	0.18384	0.18164	0.11881	0.20712	0.15143	0.15143	0.14338	0.30577	0.17126
1494.8	0.17905	0.15652	0.14937	0.16472	0.18872	0.17163	0.23232	0.20075	0.14453	0.16566	0.14647	0.20426	0.17215	0.13707	0.18021	0.20095	0.22568	0.2059	0.20258	0.21201	0.17147	0.18896	0.18875	0.25356	0.1795	0.1984	0.21025	0.18791	0.17807	0.12045	0.21326	0.15264	0.15264	0.14697	0.30868	0.17395
1495.7	0.17357	0.15962	0.14633	0.16352	0.18741	0.16553	0.22657	0.19179	0.14074	0.16591	0.14088	0.19687	0.16943	0.13611	0.17617	0.19631	0.22208	0.20176	0.197	0.20135	0.16531	0.18938	0.18567	0.24664	0.17322	0.19424	0.20336	0.18375	0.17279	0.11768	0.21009	0.14941	0.14941	0.14581	0.30175	0.16686
1496.5	0.17615	0.16805	0.14395	0.16827	0.19115	0.16508	0.22171	0.18671	0.14057	0.16649	0.14931	0.19773	0.17012	0.14043	0.17253	0.19479	0.22391	0.19861	0.19689	0.19558	0.16649	0.18707	0.19325	0.24687	0.1737	0.19458	0.202	0.18847	0.17479	0.11866	0.20623	0.15418	0.15418	0.14674	0.30739	0.17009
1497.4	0.17872	0.17625	0.14843	0.17443	0.19795	0.16493	0.22812	0.19564	0.14238	0.17097	0.15815	0.19701	0.17104	0.15066	0.17724	0.2	0.2283	0.20319	0.205	0.20543	0.17215	0.18852	0.20698	0.24693	0.17471	0.19716	0.21393	0.195	0.18235	0.12408	0.20938	0.16324	0.16324	0.14799	0.31916	0.17307
1498.2	0.17958	0.17083	0.14377	0.17333	0.18904	0.1628	0.22589	0.19327	0.14062	0.16984	0.15862	0.18844	0.16824	0.14203	0.17583	0.1979	0.21882	0.20586	0.20636	0.20475	0.16739	0.18397	0.20799	0.23709	0.17338	0.18763	0.20937	0.18901	0.17504	0.12465	0.20964	0.16443	0.16443	0.14684	0.31682	0.16163
1499.1	0.17909	0.17032	0.14567	0.17784	0.19229	0.16692	0.22874	0.19849	0.14178	0.17046	0.15929	0.18904	0.17001	0.14335	0.18077	0.19818	0.22027	0.21001	0.20057	0.20734	0.1699	0.18259	0.20714	0.23078	0.17361	0.18713	0.20662	0.1888	0.18555	0.12685	0.20722	0.1632	0.1632	0.14395	0.32087	0.15504
1500	0.17936	0.17104	0.14891	0.18024	0.19175	0.17438	0.23478	0.20457	0.14245	0.16991	0.16467	0.19758	0.17245	0.14568	0.17961	0.19524	0.22223	0.2132	0.20185	0.21655	0.16844	0.18085	0.21288	0.23745	0.18002	0.19085	0.20749	0.19189	0.19099	0.13203	0.20879	0.15966	0.15966	0.14139	0.32944	0.16334
1500.8	0.1817	0.17011	0.15076	0.18341	0.19181	0.175	0.23577	0.21154	0.14686	0.17004	0.15841	0.19995	0.17812	0.14776	0.18227	0.20226	0.22346	0.21711	0.1978	0.21942	0.17337	0.17918	0.21242	0.24037	0.18844	0.1952	0.20764	0.19402	0.18773	0.13357	0.2064	0.16276	0.16276	0.14333	0.32852	0.16537
1501.7	0.17653	0.16647	0.14764	0.18111	0.18712	0.17146	0.22987	0.20573	0.14797	0.17348	0.15571	0.19917	0.1766	0.14486	0.17771	0.20068	0.21719	0.21117	0.19279	0.21495	0.17045	0.18235	0.20209	0.24051	0.18622	0.18986	0.20286	0.18753	0.18036	0.13237	0.20591	0.16026	0.16026	0.14299	0.32665	0.16192
1502.5	0.17841	0.17147	0.14725	0.18082	0.19559	0.17224	0.23071	0.21178	0.149	0.16992	0.15693	0.19837	0.18378	0.14898	0.17754	0.20343	0.22637	0.21143	0.19204	0.21663	0.16662	0.18331	0.20805	0.24287	0.19081	0.19433	0.20233	0.18869	0.18522	0.13222	0.20904	0.15639	0.15639	0.14168	0.32818	0.16324
1503.4	0.17155	0.16914	0.14091	0.17293	0.19278	0.16345	0.22636	0.20575	0.14135	0.1644	0.15653	0.1921	0.17703	0.14447	0.16956	0.19211	0.22099	0.20515	0.19087	0.21492	0.1582	0.17761	0.20816	0.23997	0.18521	0.18818	0.19861	0.17663	0.17545	0.1251	0.20314	0.15277	0.15277	0.14249	0.32008	0.15786
1504.2	0.17638	0.17484	0.14456	0.17377	0.19968	0.16611	0.22386	0.21	0.14484	0.16833	0.15666	0.19321	0.17999	0.14779	0.17943	0.19793	0.22711	0.2089	0.19291	0.21382	0.16056	0.18291	0.2082	0.24214	0.18238	0.19205	0.20667	0.17852	0.17822	0.12858	0.20141	0.16079	0.16079	0.1418	0.31742	0.15809
1505.1	0.17057	0.17538	0.14571	0.16806	0.19517	0.16058	0.22402	0.21135	0.1396	0.17231	0.15348	0.18722	0.16801	0.14782	0.18628	0.1879	0.22323	0.20645	0.19284	0.21693	0.15351	0.18386	0.20528	0.23909	0.17395	0.19397	0.2101	0.16699	0.17355	0.13005	0.20147	0.15657	0.15657	0.14008	0.31415	0.15347
1505.9	0.1728	0.1857	0.15454	0.17532	0.19959	0.16778	0.23311	0.21592	0.14311	0.17221	0.15852	0.19122	0.17348	0.15596	0.19749	0.19548	0.22948	0.21158	0.19615	0.22186	0.15786	0.18821	0.21531	0.2401	0.17816	0.2084	0.21834	0.17585	0.17428	0.13411	0.20352	0.16428	0.16428	0.14183	0.31737	0.15836
1506.7	0.17181	0.17881	0.15636	0.17309	0.19628	0.166	0.22981	0.21128	0.14433	0.17016	0.15529	0.19328	0.17091	0.15173	0.19395	0.19671	0.224	0.21145	0.19555	0.22113	0.15722	0.18827	0.20921	0.24235	0.1755	0.20248	0.22443	0.17253	0.16846	0.13343	0.19885	0.16539	0.16539	0.13908	0.31482	0.15895
1507.6	0.17615	0.17617	0.16039	0.17892	0.1941	0.16746	0.23589	0.21158	0.15107	0.17079	0.15779	0.19967	0.17636	0.15287	0.19721	0.2041	0.22362	0.2151	0.20399	0.22489	0.16395	0.18973	0.21214	0.24732	0.17691	0.20581	0.22872	0.18617	0.16846	0.13783	0.20604	0.17264	0.17264	0.13635	0.31949	0.16394
1508.4	0.16566	0.17167	0.15813	0.17521	0.18739	0.15786	0.23473	0.20393	0.14388	0.1671	0.15165	0.19565	0.1701	0.1489	0.19592	0.20226	0.2187	0.20649	0.20133	0.22224	0.15525	0.18473	0.2032	0.2394	0.17107	0.20186	0.22421	0.18069	0.16282	0.12778	0.20281	0.16289	0.16289	0.13574	0.31405	0.15714
1509.3	0.16963	0.17049	0.16241	0.17703	0.19489	0.16645	0.23843	0.19785	0.14554	0.1635	0.15428	0.20057	0.17876	0.14525	0.19584	0.20622	0.22848	0.21161	0.2051	0.21975	0.15764	0.1853	0.20599	0.24031	0.17798	0.19584	0.2266	0.18823	0.1726	0.12757	0.20862	0.16262	0.16262	0.13924	0.31336	0.1602
1510.1	0.16605	0.16593	0.15613	0.17328	0.19787	0.16462	0.23104	0.1921	0.14246	0.16168	0.15042	0.20149	0.17395	0.14038	0.19683	0.20254	0.23058	0.21123	0.20212	0.21652	0.15296	0.17795	0.20323	0.24045	0.17464	0.19075	0.22296	0.18551	0.17716	0.12236	0.20499	0.15693	0.15693	0.13848	0.30773	0.1585
1511	0.16647	0.16914	0.15263	0.17425	0.19551	0.16897	0.23086	0.19076	0.14203	0.16314	0.15108	0.20393	0.17153	0.14345	0.20021	0.20134	0.2306	0.2098	0.20119	0.21889	0.1583	0.17808	0.20629	0.23696	0.17385	0.19939	0.21796	0.19031	0.17451	0.12263	0.20401	0.16219	0.16219	0.13906	0.30457	0.16409
1511.8	0.16301	0.16805	0.15394	0.17002	0.19455	0.16849	0.22361	0.18728	0.13978	0.16649	0.14486	0.19775	0.17082	0.13985	0.19904	0.20289	0.23042	0.20597	0.19929	0.21331	0.15036	0.18493	0.2057	0.23263	0.17257	0.1955	0.21822	0.18426	0.17732	0.11859	0.20152	0.1536	0.1536	0.14249	0.30476	0.16138
1512.7	0.16769	0.16466	0.15324	0.17035	0.19332	0.1732	0.22345	0.18988	0.14357	0.17133	0.15058	0.20099	0.1732	0.14395	0.19734	0.19937	0.23483	0.20945	0.20201	0.21557	0.15665	0.18567	0.21299	0.23815	0.17697	0.19562	0.21804	0.188	0.17741	0.1203	0.20175	0.15821	0.15821	0.14293	0.31107	0.16979
1513.5	0.17061	0.16444	0.15456	0.17306	0.19165	0.16961	0.22262	0.19933	0.14773	0.1739	0.15041	0.20139	0.17756	0.14646	0.20025	0.2012	0.22951	0.20992	0.20289	0.21871	0.15772	0.18983	0.21465	0.23858	0.18245	0.20342	0.22166	0.1867	0.17493	0.12353	0.20178	0.15886	0.15886	0.14658	0.31264	0.16911
1514.4	0.17838	0.16339	0.15762	0.16895	0.19026	0.1637	0.22496	0.20274	0.1456	0.1698	0.15654	0.20042	0.18449	0.14308	0.19487	0.19912	0.22872	0.20612	0.20601	0.21972	0.15748	0.1912	0.20841	0.23683	0.19153	0.20291	0.21653	0.1829	0.17932	0.12427	0.20013	0.15371	0.15371	0.13948	0.31781	0.16947
1515.2	0.17856	0.16174	0.15613	0.17078	0.18554	0.16238	0.22801	0.20621	0.14478	0.1675	0.15673	0.19203	0.18592	0.13979	0.19225	0.19715	0.22913	0.20453	0.20666	0.2162	0.15657	0.18626	0.20468	0.23473	0.18989	0.19455	0.21372	0.17883	0.17801	0.12525	0.20299	0.14731	0.14731	0.13494	0.32059	0.15889
1516.1	0.18074	0.16592	0.15308	0.17341	0.18299	0.16914	0.23287	0.20561	0.15204	0.16895	0.15895	0.19118	0.18594	0.14364	0.1898	0.19601	0.22909	0.21209	0.20565	0.21563	0.16314	0.18168	0.20572	0.24012	0.19477	0.19913	0.20546	0.1824	0.17599	0.12824	0.19976	0.15138	0.15138	0.13614	0.31999	0.16093
1516.9	0.17823	0.16524	0.15214	0.17235	0.17727	0.16639	0.23173	0.20186	0.15432	0.16317	0.15203	0.18295	0.18666	0.13877	0.18906	0.19368	0.22339	0.21187	0.19794	0.2114	0.16128	0.1834	0.19543	0.23542	0.19263	0.19769	0.20335	0.17882	0.17443	0.12761	0.19502	0.14928	0.14928	0.13141	0.31123	0.14993
1517.8	0.17658	0.16668	0.14672	0.17116	0.17739	0.16778	0.23369	0.19574	0.15278	0.16342	0.15241	0.1773	0.18462	0.1395	0.18407	0.19267	0.22906	0.21338	0.20069	0.20877	0.16184	0.18006	0.19205	0.23518	0.18496	0.19437	0.19742	0.17907	0.17904	0.12632	0.19194	0.15051	0.15051	0.12419	0.31133	0.14919
1518.6	0.17329	0.16316	0.14303	0.17212	0.17254	0.1717	0.23582	0.19708	0.15875	0.16573	0.146	0.17104	0.18071	0.1407	0.18218	0.19531	0.22718	0.21859	0.20008	0.21073	0.16039	0.17888	0.19301	0.23247	0.18031	0.18972	0.19649	0.18084	0.1731	0.12696	0.19512	0.15485	0.15485	0.1261	0.30564	0.14733
1519.5	0.16823	0.16449	0.14582	0.1695	0.1738	0.16824	0.23309	0.18999	0.16118	0.16594	0.14142	0.17266	0.18059	0.1423	0.18346	0.1976	0.22733	0.2167	0.19763	0.20686	0.15577	0.17971	0.18815	0.23404	0.17852	0.19319	0.20035	0.17991	0.17073	0.12201	0.19031	0.15305	0.15305	0.12483	0.30199	0.15262
1520.3	0.16967	0.16612	0.15097	0.16999	0.18193	0.16859	0.23109	0.19744	0.15787	0.16325	0.14328	0.17557	0.18304	0.14606	0.1913	0.20261	0.24043	0.22029	0.19513	0.21157	0.15891	0.18145	0.18779	0.23724	0.18051	0.19294	0.20538	0.18072	0.17826	0.12732	0.18717	0.15481	0.15481	0.12407	0.30252	0.15986
1521.1	0.17199	0.1709	0.15614	0.17197	0.19012	0.17304	0.23326	0.20437	0.1589	0.16866	0.14771	0.18043	0.18377	0.15247	0.18965	0.21216	0.2487	0.22186	0.19792	0.2163	0.16014	0.18166	0.19923	0.23872	0.18163	0.20046	0.2074	0.18403	0.18321	0.13003	0.19367	0.16154	0.16154	0.12828	0.30842	0.16521
1522	0.1707	0.16784	0.15359	0.16884	0.19249	0.1713	0.22416	0.20229	0.15306	0.1643	0.14583	0.17889	0.18511	0.15569	0.19081	0.21065	0.24492	0.2194	0.1923	0.21641	0.15183	0.18093	0.20076	0.23274	0.18234	0.20172	0.2083	0.18346	0.1774	0.13003	0.18815	0.16307	0.16307	0.13065	0.3065	0.16182
1522.8	0.16874	0.17224	0.15676	0.1711	0.19614	0.17143	0.22219	0.20409	0.1539	0.16555	0.147	0.18544	0.18878	0.15758	0.19438	0.214	0.24733	0.2226	0.19028	0.21457	0.16325	0.18218	0.20292	0.23521	0.18222	0.2053	0.21419	0.18722	0.18173	0.13534	0.18706	0.16703	0.16703	0.13335	0.30875	0.16582
1523.7	0.16973	0.17132	0.15369	0.17095	0.1957	0.17324	0.21925	0.20798	0.15532	0.16911	0.15001	0.18639	0.18711	0.15604	0.19648	0.21434	0.24872	0.22999	0.19149	0.2178	0.16255	0.18304	0.20646	0.23066	0.18229	0.20167	0.21315	0.18921	0.18645	0.14162	0.1852	0.1724	0.1724	0.13808	0.31368	0.16598
1524.5	0.16972	0.16616	0.14853	0.17253	0.19183	0.16981	0.2191	0.20312	0.15512	0.17206	0.15005	0.18925	0.18739	0.15162	0.19556	0.21294	0.2431	0.22769	0.19534	0.21867	0.16025	0.18051	0.20612	0.23034	0.17783	0.1989	0.21252	0.18928	0.18491	0.14146	0.18844	0.17375	0.17375	0.13838	0.31545	0.16852
1525.4	0.17336	0.16068	0.14866	0.17022	0.18886	0.16751	0.22119	0.1969	0.15378	0.16832	0.14801	0.19095	0.18791	0.14792	0.2016	0.21074	0.23697	0.22778	0.19883	0.21481	0.16281	0.18146	0.19851	0.23454	0.17798	0.19721	0.21673	0.19089	0.18653	0.1424	0.19003	0.17186	0.17186	0.1416	0.31438	0.17548
1526.2	0.1748	0.16006	0.15185	0.17559	0.18568	0.1704	0.23309	0.19998	0.15984	0.17654	0.15197	0.1931	0.18707	0.14997	0.20378	0.21814	0.24276	0.22793	0.21016	0.21978	0.17118	0.18826	0.20335	0.24231	0.17843	0.19868	0.22088	0.19523	0.19365	0.14531	0.20055	0.17274	0.17274	0.14696	0.32171	0.18254
1527.1	0.17437	0.15812	0.15119	0.17433	0.18491	0.17209	0.23465	0.19493	0.1592	0.17696	0.15295	0.19543	0.17932	0.15121	0.2038	0.21662	0.24952	0.22601	0.2143	0.2191	0.16456	0.18782	0.20654	0.242	0.17251	0.19474	0.21758	0.19219	0.1941	0.14303	0.20352	0.17064	0.17064	0.14569	0.32721	0.18315
1527.9	0.17883	0.16291	0.15371	0.17771	0.18957	0.17641	0.24092	0.19628	0.16149	0.1767	0.15598	0.19303	0.18312	0.1517	0.20477	0.22106	0.25547	0.22685	0.21942	0.22282	0.17147	0.19142	0.21257	0.24408	0.17817	0.19905	0.21962	0.19428	0.20322	0.14796	0.2065	0.1766	0.1766	0.1459	0.32813	0.18176
1528.8	0.17637	0.17092	0.16055	0.17519	0.18679	0.17473	0.24669	0.20119	0.16416	0.1781	0.15478	0.19519	0.18492	0.1582	0.20437	0.22173	0.25369	0.22476	0.22349	0.22502	0.17209	0.19659	0.21099	0.24773	0.18291	0.20551	0.22507	0.19335	0.2011	0.14972	0.2092	0.17923	0.17923	0.14845	0.32722	0.17933
1529.6	0.17522	0.1756	0.16205	0.17235	0.18458	0.17564	0.24581	0.20028	0.16292	0.18167	0.15474	0.19099	0.18597	0.16264	0.20276	0.21894	0.2525	0.22624	0.22821	0.22471	0.16871	0.19995	0.21609	0.24537	0.18471	0.20678	0.22375	0.18922	0.19892	0.15322	0.21175	0.17375	0.17375	0.14857	0.32649	0.17263
1530.5	0.17397	0.17965	0.16538	0.16933	0.1837	0.17524	0.24359	0.19948	0.16815	0.18168	0.15223	0.19658	0.18684	0.16059	0.2049	0.2199	0.24836	0.22787	0.22539	0.2236	0.17265	0.19797	0.21179	0.25078	0.18674	0.2065	0.2237	0.18514	0.19813	0.15465	0.21154	0.1751	0.1751	0.1464	0.32444	0.17563
1531.3	0.17614	0.18055	0.16477	0.17107	0.18309	0.17383	0.23859	0.20127	0.16964	0.18139	0.15098	0.19414	0.19642	0.15764	0.2035	0.21904	0.24715	0.22596	0.22282	0.22524	0.17863	0.20529	0.21389	0.25472	0.19314	0.21141	0.22953	0.18737	0.20139	0.1516	0.20805	0.179	0.179	0.1484	0.32574	0.17698
1532.1	0.18316	0.18226	0.16977	0.17612	0.19167	0.17471	0.23686	0.20577	0.17549	0.18767	0.15807	0.20686	0.20479	0.16613	0.21042	0.22202	0.25467	0.23048	0.22511	0.23088	0.18275	0.21367	0.22277	0.26688	0.20325	0.21541	0.23845	0.19431	0.2075	0.15872	0.21423	0.18112	0.18112	0.15549	0.33699	0.19002
1533	0.18394	0.18084	0.16497	0.17856	0.19753	0.17654	0.2287	0.2112	0.16888	0.19245	0.15556	0.20512	0.20377	0.16468	0.20579	0.21957	0.26007	0.23596	0.22085	0.22775	0.17735	0.21399	0.22249	0.26417	0.19931	0.21299	0.23813	0.19655	0.21421	0.15675	0.2146	0.17499	0.17499	0.15984	0.33418	0.18957
1533.8	0.18846	0.18369	0.17063	0.18696	0.20841	0.17846	0.23287	0.21935	0.17458	0.19317	0.16056	0.21255	0.20906	0.1658	0.21298	0.22734	0.27164	0.23377	0.22301	0.23464	0.18836	0.21463	0.2259	0.26911	0.20467	0.21289	0.24586	0.20539	0.22606	0.15923	0.22091	0.18594	0.18594	0.16291	0.34261	0.19807
1534.7	0.1936	0.18834	0.17373	0.18731	0.21032	0.17716	0.23186	0.22355	0.17351	0.1987	0.16511	0.2117	0.21408	0.16954	0.21679	0.2287	0.27676	0.23417	0.22409	0.23637	0.19069	0.22009	0.23086	0.26463	0.20857	0.21859	0.24634	0.21186	0.22742	0.15734	0.22051	0.18993	0.18993	0.1686	0.34366	0.19728
1535.5	0.19132	0.18552	0.17421	0.18685	0.21199	0.1802	0.23389	0.2223	0.17121	0.201	0.1662	0.21202	0.20834	0.17266	0.21604	0.23373	0.27435	0.2379	0.22443	0.23246	0.18479	0.21273	0.22929	0.26224	0.20394	0.21686	0.24426	0.21419	0.22722	0.16261	0.22045	0.18598	0.18598	0.16969	0.34144	0.19536
1536.4	0.18685	0.18583	0.17227	0.18495	0.20713	0.17871	0.23683	0.22459	0.16656	0.20315	0.16238	0.20515	0.20236	0.17035	0.21063	0.22957	0.26677	0.23114	0.22378	0.2334	0.1831	0.21571	0.22414	0.25853	0.19752	0.21731	0.23818	0.21188	0.22051	0.1543	0.21885	0.1821	0.1821	0.17152	0.33481	0.19021
1537.2	0.18928	0.18616	0.17327	0.18622	0.20808	0.18505	0.24325	0.22181	0.17404	0.19399	0.16437	0.20637	0.20612	0.17155	0.21867	0.23176	0.26444	0.23283	0.22631	0.23794	0.18952	0.21418	0.22728	0.25738	0.20226	0.21924	0.24078	0.21561	0.21781	0.15904	0.21866	0.18952	0.18952	0.16449	0.33832	0.1929
1538	0.18901	0.18709	0.16507	0.1841	0.20304	0.18462	0.24211	0.22338	0.1762	0.19543	0.16533	0.20899	0.20175	0.17134	0.21215	0.22823	0.25875	0.23788	0.21927	0.239	0.18295	0.21771	0.22798	0.2573	0.19862	0.21837	0.23753	0.20984	0.20667	0.15515	0.21504	0.18835	0.18835	0.16874	0.3361	0.19078
1538.9	0.19028	0.18328	0.16416	0.18889	0.20403	0.19194	0.244	0.22587	0.17478	0.19073	0.16274	0.21167	0.20226	0.16989	0.21158	0.2275	0.25922	0.24403	0.22082	0.24315	0.17734	0.21769	0.22883	0.26169	0.19916	0.21725	0.24122	0.21184	0.21181	0.16068	0.21695	0.18992	0.18992	0.16861	0.33678	0.19449
1539.7	0.19421	0.18941	0.16814	0.18915	0.20422	0.19463	0.24918	0.2306	0.17916	0.19642	0.16355	0.21442	0.20593	0.17326	0.21974	0.22464	0.26138	0.24407	0.22765	0.25272	0.18396	0.23141	0.23164	0.26665	0.20398	0.22254	0.24287	0.21067	0.21301	0.16309	0.22597	0.19842	0.19842	0.17366	0.33594	0.20539
1540.6	0.19384	0.18349	0.16998	0.18552	0.19975	0.19356	0.25013	0.22402	0.17755	0.19332	0.16122	0.21241	0.20274	0.1714	0.21802	0.22184	0.25981	0.24467	0.22858	0.24649	0.18397	0.2317	0.23196	0.26432	0.20342	0.22105	0.24409	0.20787	0.21267	0.16289	0.2245	0.19675	0.19675	0.1735	0.33779	0.20514
1541.4	0.18941	0.18087	0.17272	0.18595	0.19435	0.18986	0.2468	0.22156	0.17825	0.19928	0.16349	0.21196	0.19557	0.17097	0.22031	0.22283	0.26108	0.24519	0.22499	0.24708	0.19033	0.23488	0.23409	0.26772	0.19722	0.21767	0.24398	0.20941	0.21327	0.16377	0.22537	0.20283	0.20283	0.17692	0.33774	0.20776
1542.3	0.18506	0.18214	0.17286	0.18695	0.19388	0.18937	0.24909	0.21881	0.1712	0.19981	0.15962	0.2027	0.19581	0.17081	0.21947	0.22086	0.26436	0.24151	0.23097	0.24525	0.19062	0.23357	0.23739	0.26278	0.19777	0.21911	0.24227	0.2125	0.21995	0.16583	0.2284	0.20184	0.20184	0.17634	0.33551	0.20714
1543.1	0.18551	0.18644	0.17667	0.18784	0.19697	0.18907	0.25109	0.21621	0.17659	0.20474	0.16524	0.20302	0.197	0.17261	0.22541	0.2236	0.2629	0.24132	0.23054	0.24037	0.19705	0.23343	0.24399	0.26516	0.19865	0.21932	0.24861	0.21793	0.21678	0.1686	0.2317	0.20007	0.20007	0.17942	0.34114	0.20873
1543.9	0.18354	0.18505	0.17733	0.18659	0.20059	0.18677	0.24922	0.21646	0.17589	0.20268	0.16588	0.20252	0.1981	0.1702	0.22313	0.22504	0.26533	0.23793	0.22615	0.23582	0.19194	0.22647	0.24693	0.26566	0.19653	0.21934	0.25467	0.22138	0.21807	0.16765	0.22802	0.19676	0.19676	0.17811	0.34137	0.20122
1544.8	0.18501	0.19262	0.1805	0.18985	0.20423	0.18785	0.24764	0.2189	0.18204	0.20228	0.16763	0.20534	0.20329	0.1737	0.22987	0.23401	0.26928	0.24119	0.22447	0.23842	0.1956	0.21671	0.24699	0.26921	0.19702	0.22558	0.25927	0.22378	0.21896	0.1681	0.23243	0.20032	0.20032	0.17758	0.34184	0.20464
1545.6	0.1873	0.19337	0.18346	0.18677	0.20615	0.18737	0.246	0.22	0.18042	0.19844	0.16867	0.20499	0.20861	0.17138	0.22507	0.23191	0.26652	0.23291	0.22614	0.23722	0.19017	0.21593	0.24701	0.26613	0.20048	0.22802	0.26285	0.21846	0.21398	0.16368	0.22756	0.19266	0.19266	0.17498	0.34233	0.20036
1546.5	0.19139	0.19848	0.19121	0.19282	0.21067	0.19291	0.24699	0.22467	0.19216	0.20248	0.17452	0.21474	0.21441	0.1773	0.23365	0.23708	0.27092	0.24045	0.22877	0.24581	0.1995	0.22251	0.25026	0.27363	0.20506	0.23188	0.27059	0.22625	0.21723	0.17083	0.22887	0.19792	0.19792	0.1794	0.34817	0.20544
1547.3	0.18965	0.1893	0.18671	0.18959	0.21032	0.19117	0.23729	0.22495	0.19447	0.19645	0.16772	0.21702	0.21114	0.17101	0.22715	0.23105	0.27296	0.24245	0.22187	0.24767	0.19592	0.22145	0.24029	0.27542	0.20188	0.22711	0.26693	0.2201	0.2186	0.1707	0.22044	0.19813	0.19813	0.17473	0.34224	0.20434
1548.1	0.1941	0.18869	0.18768	0.19006	0.21215	0.18651	0.23754	0.22444	0.19406	0.19175	0.16886	0.21273	0.2112	0.16753	0.22469	0.22856	0.26796	0.24044	0.22369	0.25086	0.19781	0.21817	0.23492	0.27483	0.20384	0.22762	0.26222	0.21529	0.21723	0.16715	0.22075	0.19906	0.19906	0.17308	0.34502	0.20478
1549	0.19618	0.18935	0.19184	0.19421	0.21341	0.19148	0.23859	0.22695	0.19087	0.19377	0.17183	0.21795	0.2111	0.16776	0.22763	0.22321	0.2679	0.24202	0.22757	0.25314	0.19281	0.22625	0.23709	0.27829	0.2036	0.22782	0.26818	0.21709	0.22153	0.17077	0.22505	0.19868	0.19868	0.17645	0.34632	0.20649
1549.8	0.19395	0.18988	0.18953	0.19144	0.21374	0.19142	0.2407	0.2251	0.19228	0.19728	0.16855	0.2173	0.20813	0.16884	0.22786	0.22442	0.2703	0.24223	0.22905	0.25301	0.18968	0.22489	0.23955	0.28094	0.20386	0.22835	0.2662	0.22011	0.22145	0.17627	0.23259	0.20041	0.20041	0.17826	0.34733	0.20558
1550.7	0.19159	0.18375	0.18635	0.191	0.21242	0.18835	0.23759	0.2182	0.18621	0.19182	0.16484	0.2142	0.20337	0.16238	0.22023	0.22402	0.26606	0.23846	0.22566	0.24341	0.18092	0.21819	0.23808	0.28131	0.20066	0.22326	0.26279	0.2202	0.21916	0.1714	0.22864	0.19229	0.19229	0.16975	0.34506	0.20484
1551.5	0.1892	0.1888	0.18995	0.19	0.21392	0.18883	0.23956	0.21705	0.18342	0.19066	0.16933	0.20875	0.20192	0.16566	0.22143	0.22315	0.26407	0.23307	0.22496	0.24122	0.18168	0.21806	0.24175	0.27471	0.19858	0.22515	0.26287	0.21535	0.22229	0.17039	0.22934	0.19087	0.19087	0.17231	0.34824	0.20023
1552.4	0.18712	0.19042	0.18704	0.18988	0.21227	0.18942	0.2374	0.21188	0.18157	0.19016	0.16982	0.21077	0.20168	0.1682	0.22202	0.21688	0.26893	0.23364	0.21634	0.23373	0.18272	0.21972	0.24199	0.26785	0.20132	0.22354	0.2629	0.21589	0.22626	0.17539	0.22989	0.19069	0.19069	0.1721	0.34792	0.20162
1553.2	0.1836	0.18973	0.18336	0.18945	0.2113	0.18409	0.2354	0.21133	0.18292	0.19165	0.16791	0.20723	0.20202	0.16799	0.21801	0.22235	0.26921	0.23587	0.21339	0.23353	0.18449	0.218	0.23659	0.2665	0.20105	0.22378	0.25353	0.2165	0.22532	0.18315	0.22293	0.19108	0.19108	0.17057	0.3495	0.20225
1554.1	0.18685	0.19214	0.18588	0.19702	0.21564	0.18382	0.24189	0.2186	0.18541	0.19748	0.17593	0.21799	0.20313	0.16978	0.22192	0.22806	0.27333	0.24141	0.21773	0.24024	0.19106	0.228	0.23425	0.27212	0.2036	0.22448	0.25414	0.22121	0.23172	0.18751	0.2261	0.19218	0.19218	0.18203	0.35566	0.21765
1554.9	0.19148	0.19572	0.18867	0.19662	0.2197	0.18655	0.24311	0.22401	0.19043	0.20312	0.18273	0.21815	0.20677	0.17286	0.22947	0.23012	0.27594	0.24566	0.22115	0.24461	0.19513	0.22916	0.23815	0.27087	0.2088	0.23475	0.2608	0.22272	0.23474	0.19464	0.22873	0.20512	0.20512	0.18387	0.36304	0.22318
1555.7	0.19171	0.19341	0.18241	0.19563	0.21222	0.1813	0.24219	0.22644	0.18876	0.20898	0.17976	0.21547	0.20525	0.17179	0.22311	0.23008	0.27252	0.24008	0.21958	0.24852	0.19436	0.22828	0.23402	0.26576	0.20701	0.23249	0.25357	0.2267	0.22793	0.19058	0.22454	0.20501	0.20501	0.18251	0.35955	0.22414
1556.6	0.18937	0.19642	0.18496	0.19785	0.2084	0.19031	0.24404	0.2343	0.19134	0.21494	0.18265	0.21711	0.20499	0.17309	0.22143	0.23931	0.27139	0.24559	0.22663	0.25535	0.19567	0.23394	0.24308	0.27776	0.20155	0.23677	0.25939	0.23293	0.22435	0.19802	0.22724	0.2075	0.2075	0.18866	0.36393	0.23231
1557.4	0.18967	0.19337	0.18412	0.19173	0.20634	0.19184	0.24438	0.23414	0.18986	0.21452	0.18249	0.21598	0.20262	0.17255	0.22084	0.23496	0.26942	0.24332	0.22679	0.25395	0.19254	0.23315	0.24359	0.27776	0.20601	0.23551	0.26524	0.23204	0.2245	0.19257	0.22781	0.2111	0.2111	0.18483	0.36136	0.23153
1558.3	0.18765	0.19229	0.17944	0.18613	0.19912	0.19226	0.23866	0.22332	0.18546	0.20381	0.17819	0.20369	0.20221	0.17041	0.21464	0.22694	0.26101	0.24247	0.22069	0.24208	0.18764	0.2241	0.2442	0.26985	0.20113	0.23756	0.25825	0.22492	0.22285	0.18834	0.22532	0.20818	0.20818	0.17558	0.35219	0.216
1559.1	0.18169	0.18805	0.18076	0.18595	0.1916	0.19479	0.24315	0.22178	0.17943	0.20307	0.17284	0.2064	0.19714	0.16675	0.2084	0.23016	0.25505	0.24058	0.21976	0.2397	0.18392	0.22569	0.23832	0.27093	0.19668	0.23042	0.2539	0.22082	0.21809	0.18391	0.22556	0.19911	0.19911	0.18285	0.35032	0.21396
1559.9	0.1821	0.1891	0.18366	0.19061	0.18962	0.1968	0.24642	0.21758	0.17892	0.20134	0.17315	0.20883	0.19938	0.16415	0.21151	0.22943	0.25175	0.24073	0.22232	0.23331	0.17974	0.22456	0.23515	0.27718	0.19825	0.2311	0.2539	0.22209	0.21701	0.18358	0.23265	0.19583	0.19583	0.17946	0.34853	0.2134
1560.8	0.18634	0.18551	0.18111	0.19285	0.19035	0.18987	0.25022	0.21751	0.18345	0.19708	0.17271	0.20735	0.20267	0.16413	0.2126	0.23033	0.25317	0.24034	0.22084	0.23181	0.18068	0.21902	0.23082	0.26734	0.20388	0.22344	0.24932	0.22841	0.21841	0.17937	0.22931	0.19794	0.19794	0.17725	0.34944	0.20833
1561.6	0.18549	0.18132	0.17908	0.19258	0.18761	0.18723	0.2515	0.21496	0.18288	0.19173	0.16869	0.20135	0.2017	0.15647	0.20731	0.22406	0.24721	0.23744	0.21761	0.2282	0.18114	0.21707	0.22779	0.26176	0.20015	0.20968	0.23928	0.2242	0.21421	0.17508	0.22748	0.19259	0.19259	0.17352	0.34343	0.20129
1562.4	0.18869	0.17778	0.18036	0.19788	0.18598	0.18568	0.24989	0.22317	0.18538	0.19804	0.16771	0.20518	0.20147	0.15322	0.20744	0.22385	0.25019	0.23772	0.2167	0.23021	0.18278	0.21617	0.22602	0.26534	0.20357	0.20582	0.24194	0.22698	0.21007	0.17646	0.22224	0.19613	0.19613	0.17387	0.34872	0.20628
1563.3	0.18971	0.17728	0.17334	0.19374	0.18736	0.17751	0.24203	0.2216	0.18598	0.1941	0.16396	0.19833	0.2002	0.15698	0.2078	0.21657	0.25164	0.2375	0.21261	0.22761	0.17923	0.21092	0.21784	0.26409	0.20019	0.20396	0.24014	0.22539	0.21409	0.17684	0.21435	0.19479	0.19479	0.16747	0.33992	0.20318
1564.1	0.18952	0.17771	0.1727	0.18937	0.1886	0.17302	0.24088	0.2226	0.18395	0.1883	0.1645	0.1938	0.19666	0.15655	0.20233	0.21443	0.25299	0.23606	0.21058	0.22778	0.18236	0.20949	0.21838	0.26081	0.20115	0.20439	0.24005	0.21953	0.21577	0.17517	0.21162	0.1959	0.1959	0.16979	0.34348	0.20406
1565	0.18866	0.17794	0.17224	0.18571	0.18266	0.17323	0.23307	0.22102	0.17981	0.19078	0.16381	0.19631	0.1948	0.15533	0.20269	0.21155	0.24983	0.23477	0.20734	0.22912	0.17602	0.21118	0.21292	0.2641	0.20305	0.2093	0.24435	0.20972	0.21394	0.1711	0.21074	0.19041	0.19041	0.17089	0.34028	0.20832
1565.8	0.18729	0.18183	0.16931	0.1849	0.18448	0.17217	0.23034	0.21979	0.17777	0.19618	0.16168	0.19905	0.19205	0.15893	0.20303	0.21217	0.25284	0.22894	0.20262	0.23103	0.17397	0.21039	0.20855	0.26284	0.19936	0.2165	0.24528	0.20518	0.21402	0.16621	0.21256	0.19036	0.19036	0.17655	0.33969	0.2112
1566.6	0.18806	0.18753	0.17502	0.18255	0.19245	0.17421	0.22908	0.22061	0.18044	0.1948	0.16229	0.19818	0.19619	0.16413	0.20959	0.21456	0.25508	0.22815	0.20303	0.23241	0.17156	0.21769	0.21001	0.26376	0.20292	0.21877	0.24962	0.20365	0.21973	0.16225	0.21479	0.19398	0.19398	0.18194	0.34095	0.21408
1567.5	0.18287	0.1865	0.17222	0.178	0.18229	0.17137	0.2225	0.21677	0.17812	0.19241	0.16019	0.19402	0.19475	0.15841	0.20522	0.2096	0.24284	0.22027	0.19357	0.22842	0.16762	0.21664	0.20984	0.2573	0.1998	0.21495	0.24344	0.19516	0.20578	0.15874	0.20992	0.19119	0.19119	0.17892	0.33764	0.20697
1568.3	0.18017	0.18395	0.17102	0.17467	0.18363	0.1735	0.21966	0.21952	0.17719	0.19347	0.16115	0.19947	0.19531	0.15818	0.2054	0.20967	0.2439	0.22362	0.1919	0.22984	0.16395	0.21262	0.21107	0.25942	0.1971	0.21243	0.24554	0.19595	0.20316	0.15908	0.2061	0.19154	0.19154	0.18198	0.33442	0.21059
1569.2	0.1737	0.18123	0.1714	0.16997	0.18708	0.17011	0.21857	0.21265	0.17582	0.19116	0.15299	0.19379	0.18983	0.1559	0.1989	0.19929	0.245	0.21588	0.18809	0.22053	0.16072	0.21098	0.20674	0.25497	0.18797	0.20453	0.23576	0.18982	0.19861	0.15652	0.20156	0.19051	0.19051	0.18355	0.33077	0.20546
1570	0.17105	0.1802	0.17889	0.16954	0.18443	0.16809	0.21688	0.21145	0.18167	0.19189	0.15407	0.19504	0.19481	0.15414	0.20362	0.20036	0.24527	0.22048	0.19268	0.21799	0.16385	0.20949	0.21178	0.2575	0.18898	0.20716	0.24044	0.19744	0.19633	0.16165	0.1995	0.19234	0.19234	0.1861	0.3361	0.20895
1570.8	0.16443	0.17495	0.16915	0.1629	0.17804	0.16432	0.21199	0.20529	0.17358	0.18908	0.14684	0.1894	0.1862	0.14659	0.19358	0.19811	0.23852	0.21749	0.18585	0.21642	0.16364	0.19745	0.20687	0.24935	0.18107	0.20399	0.23266	0.18984	0.19086	0.16099	0.19337	0.18308	0.18308	0.17555	0.32917	0.20087
1571.7	0.16639	0.17402	0.17155	0.16495	0.18413	0.1661	0.21554	0.20826	0.17741	0.18386	0.14382	0.19286	0.18398	0.14764	0.19268	0.1996	0.24523	0.21947	0.19219	0.21883	0.16666	0.19586	0.20728	0.25319	0.17929	0.20554	0.23134	0.19757	0.19744	0.16347	0.19314	0.18862	0.18862	0.1787	0.33007	0.20312
1572.5	0.17108	0.17443	0.16921	0.16975	0.18086	0.16331	0.21774	0.20484	0.18027	0.18539	0.13556	0.18695	0.18706	0.14578	0.18898	0.2044	0.24718	0.21555	0.19254	0.21453	0.16776	0.19854	0.20538	0.24855	0.18254	0.20553	0.23166	0.20234	0.2013	0.16224	0.19356	0.18784	0.18784	0.17409	0.32728	0.19835
1573.3	0.1659	0.17103	0.16606	0.16831	0.1762	0.15996	0.21692	0.20415	0.17229	0.17953	0.13505	0.18285	0.17674	0.14133	0.18605	0.20534	0.24315	0.21458	0.19235	0.21247	0.16279	0.19346	0.20358	0.24549	0.17716	0.2028	0.23217	0.19821	0.20134	0.16066	0.19521	0.18313	0.18313	0.16829	0.32148	0.19034
1574.2	0.16817	0.17123	0.16509	0.17119	0.17682	0.16212	0.21563	0.20997	0.17212	0.17886	0.13351	0.18328	0.17223	0.14287	0.18461	0.20828	0.24604	0.21226	0.18904	0.21155	0.15909	0.20005	0.20176	0.24016	0.17864	0.20321	0.2328	0.19788	0.20298	0.15765	0.19266	0.18323	0.18323	0.17043	0.32357	0.18862
1575	0.16907	0.16961	0.16237	0.17061	0.17417	0.15783	0.21612	0.20735	0.17377	0.17388	0.13258	0.17619	0.17477	0.14392	0.18077	0.20248	0.24524	0.20828	0.18932	0.20447	0.15546	0.20032	0.19634	0.23653	0.17808	0.19895	0.22765	0.20029	0.2032	0.15411	0.19125	0.17964	0.17964	0.16964	0.32207	0.18502
1575.8	0.16489	0.16953	0.16019	0.16866	0.16882	0.15387	0.21523	0.20407	0.17151	0.17671	0.13647	0.17453	0.17376	0.14088	0.18101	0.19835	0.24444	0.2086	0.18516	0.20198	0.15743	0.19862	0.19626	0.23389	0.17947	0.19676	0.22952	0.19155	0.20012	0.15206	0.19512	0.17641	0.17641	0.16529	0.3229	0.18717
1576.7	0.15781	0.16221	0.15764	0.16227	0.1673	0.15481	0.21193	0.20071	0.16739	0.17745	0.13748	0.1749	0.1698	0.13537	0.17928	0.1911	0.24196	0.21031	0.18004	0.20234	0.15498	0.19479	0.19781	0.23142	0.17507	0.1888	0.22155	0.18211	0.19614	0.14789	0.19373	0.17453	0.17453	0.16587	0.3223	0.18504
1577.5	0.16249	0.16292	0.15778	0.16234	0.16427	0.15754	0.20788	0.20412	0.17107	0.17643	0.13975	0.17755	0.18268	0.13482	0.18301	0.1938	0.2336	0.20998	0.17558	0.20503	0.15931	0.19226	0.19785	0.23352	0.18353	0.19302	0.22008	0.18735	0.19034	0.15064	0.1887	0.17825	0.17825	0.15925	0.32565	0.18814
1578.4	0.15613	0.15693	0.14798	0.15573	0.15888	0.1571	0.20867	0.19621	0.16425	0.16866	0.13998	0.17503	0.17758	0.12709	0.17588	0.18407	0.22745	0.211	0.1704	0.2031	0.15796	0.1848	0.19885	0.23541	0.17634	0.18221	0.2139	0.18292	0.18678	0.14818	0.19114	0.17382	0.17382	0.15446	0.31876	0.18483
1579.2	0.15742	0.16178	0.15522	0.15905	0.16238	0.16478	0.21308	0.2009	0.16941	0.17829	0.14675	0.18281	0.17839	0.13074	0.18213	0.18945	0.23189	0.21541	0.17425	0.20927	0.16219	0.18969	0.20149	0.24191	0.17901	0.19042	0.22202	0.18752	0.18974	0.15146	0.19324	0.18193	0.18193	0.16307	0.32308	0.18943
1580	0.15641	0.15616	0.14863	0.15661	0.16088	0.16316	0.21131	0.19564	0.16327	0.17497	0.1445	0.18007	0.17802	0.1268	0.17606	0.18875	0.22798	0.20596	0.16993	0.20425	0.15117	0.18253	0.19972	0.23627	0.17259	0.18254	0.21611	0.18712	0.18717	0.1443	0.19205	0.17666	0.17666	0.15735	0.31769	0.18147
1580.9	0.1562	0.16037	0.14932	0.15897	0.16142	0.16153	0.21045	0.19231	0.16149	0.1741	0.14715	0.17699	0.17694	0.13163	0.17839	0.18559	0.22487	0.20337	0.17226	0.20221	0.14774	0.18254	0.19625	0.23764	0.16986	0.18574	0.21896	0.19191	0.18518	0.14853	0.18982	0.17285	0.17285	0.15742	0.31832	0.18187
1581.7	0.15798	0.16367	0.15272	0.16198	0.16583	0.16365	0.21379	0.19021	0.16593	0.18209	0.14654	0.17735	0.17533	0.13756	0.18293	0.19099	0.2301	0.2085	0.18067	0.20381	0.14883	0.19172	0.19833	0.23664	0.16964	0.18934	0.22636	0.19305	0.19375	0.14931	0.19548	0.17323	0.17323	0.1643	0.31996	0.18144
1582.5	0.15714	0.16441	0.15264	0.1651	0.16214	0.15864	0.20398	0.18733	0.16215	0.18225	0.13973	0.1641	0.17958	0.1361	0.1802	0.19346	0.22786	0.20111	0.17755	0.19617	0.14214	0.18847	0.19222	0.2267	0.16879	0.19147	0.22333	0.19302	0.19466	0.14616	0.18483	0.16947	0.16947	0.15663	0.31353	0.17033
1583.4	0.15263	0.16009	0.14711	0.16198	0.15999	0.15438	0.19993	0.18428	0.15711	0.17372	0.1327	0.16068	0.17435	0.13123	0.17443	0.18513	0.22455	0.1985	0.17097	0.19188	0.13604	0.18048	0.18828	0.22539	0.16296	0.18759	0.22003	0.18382	0.19273	0.1452	0.18293	0.16434	0.16434	0.14552	0.30811	0.16693
1584.2	0.16277	0.16316	0.15274	0.16626	0.16496	0.15879	0.20008	0.19013	0.16435	0.18095	0.13456	0.16485	0.18464	0.13511	0.17976	0.18906	0.23198	0.20594	0.17797	0.20026	0.15196	0.19301	0.19067	0.23216	0.1753	0.198	0.22613	0.1881	0.19869	0.1489	0.18299	0.1717	0.1717	0.15556	0.316	0.1727
1585	0.16221	0.16388	0.1514	0.16562	0.16239	0.15737	0.2022	0.19577	0.16338	0.17525	0.12991	0.16542	0.18339	0.13913	0.17963	0.19257	0.23012	0.20242	0.17079	0.20196	0.15175	0.19151	0.18346	0.22983	0.177	0.203	0.22648	0.18887	0.19769	0.14285	0.18513	0.17474	0.17474	0.15129	0.317	0.16944
1585.9	0.16194	0.16154	0.14589	0.16639	0.16035	0.15641	0.19833	0.19165	0.15948	0.16776	0.12603	0.15872	0.18525	0.13716	0.17563	0.18503	0.23123	0.20123	0.16067	0.20099	0.14943	0.18263	0.17826	0.22672	0.17125	0.1984	0.21809	0.18845	0.1921	0.13967	0.17489	0.17187	0.17187	0.14614	0.312	0.16566
1586.7	0.16592	0.16609	0.14798	0.16562	0.16507	0.15863	0.20504	0.18921	0.16575	0.16835	0.13259	0.16895	0.18507	0.14761	0.17886	0.18947	0.23209	0.20364	0.16225	0.20234	0.15371	0.1861	0.18605	0.23398	0.17267	0.20254	0.22054	0.1918	0.18981	0.14469	0.17764	0.17409	0.17409	0.15356	0.31876	0.17512
1587.6	0.1699	0.16952	0.14765	0.16769	0.16247	0.15721	0.20595	0.18806	0.17086	0.17342	0.13204	0.16986	0.19071	0.15024	0.18226	0.19535	0.23038	0.20462	0.16651	0.20425	0.15671	0.18918	0.18911	0.2347	0.1731	0.20229	0.2229	0.19728	0.19031	0.14216	0.17843	0.17761	0.17761	0.15615	0.32048	0.17768
1588.4	0.16028	0.16784	0.14651	0.16373	0.15677	0.15721	0.20442	0.18652	0.16768	0.1693	0.12711	0.16634	0.18175	0.14563	0.18219	0.18755	0.22472	0.20525	0.15865	0.20178	0.14512	0.18638	0.18336	0.23007	0.16153	0.19389	0.21988	0.19443	0.18489	0.14028	0.17628	0.17147	0.17147	0.14907	0.30963	0.17609
1589.2	0.15826	0.16797	0.15217	0.167	0.15584	0.1595	0.20188	0.18172	0.16981	0.17285	0.13017	0.16271	0.18241	0.1418	0.18905	0.18658	0.22572	0.20959	0.16483	0.19719	0.14835	0.19076	0.18784	0.22722	0.15854	0.18797	0.2215	0.19551	0.18723	0.14666	0.17436	0.17426	0.17426	0.15	0.30623	0.17402
1590.1	0.1575	0.16621	0.15487	0.16396	0.15574	0.16084	0.20568	0.18493	0.16941	0.17593	0.12976	0.16479	0.18027	0.1387	0.1859	0.18787	0.22625	0.20995	0.16798	0.19633	0.14844	0.19971	0.1916	0.22689	0.16112	0.18396	0.21941	0.19471	0.19278	0.14578	0.17738	0.17502	0.17502	0.15537	0.30493	0.17494
1590.9	0.16067	0.16699	0.15908	0.16669	0.16312	0.16568	0.20976	0.19571	0.16986	0.1795	0.13199	0.17008	0.18308	0.1442	0.19091	0.18804	0.23599	0.21742	0.17658	0.2046	0.14776	0.20218	0.19289	0.23337	0.16468	0.18648	0.22588	0.1946	0.201	0.15105	0.18666	0.17642	0.17642	0.15315	0.30401	0.18047
1591.7	0.15833	0.16429	0.16289	0.16548	0.16159	0.16415	0.20857	0.19292	0.16811	0.17426	0.1329	0.16951	0.17988	0.14607	0.19337	0.18603	0.23451	0.21294	0.16983	0.20129	0.14833	0.20252	0.1918	0.2309	0.16407	0.18317	0.22356	0.19278	0.19642	0.15061	0.1827	0.17691	0.17691	0.15557	0.30081	0.17981
1592.6	0.16338	0.16169	0.16062	0.16612	0.16161	0.15855	0.21138	0.19165	0.1645	0.17314	0.13478	0.16674	0.18386	0.1476	0.1936	0.18856	0.23607	0.20949	0.17651	0.19873	0.15036	0.20212	0.19088	0.2278	0.16929	0.18554	0.22468	0.18913	0.19558	0.14787	0.18527	0.17674	0.17674	0.15622	0.30717	0.17351
1593.4	0.16299	0.1598	0.15608	0.16064	0.15999	0.15776	0.20934	0.18729	0.16329	0.16975	0.13523	0.1662	0.18204	0.14886	0.18815	0.18105	0.23401	0.21151	0.17345	0.19718	0.14397	0.19898	0.18926	0.22882	0.17171	0.18254	0.22229	0.17598	0.18785	0.14615	0.17803	0.17229	0.17229	0.15427	0.30498	0.17824
1594.2	0.16168	0.16283	0.15664	0.16097	0.16096	0.15712	0.20938	0.18516	0.16491	0.17309	0.13362	0.16686	0.1809	0.14955	0.19118	0.17855	0.23124	0.21338	0.17763	0.19797	0.14618	0.19297	0.18836	0.23203	0.16925	0.18789	0.22832	0.17542	0.18272	0.14875	0.17922	0.17398	0.17398	0.15194	0.30317	0.17811
1595.1	0.16092	0.15663	0.15578	0.15717	0.15295	0.15098	0.20701	0.17811	0.16513	0.17086	0.12877	0.15947	0.17982	0.13802	0.18701	0.17224	0.21978	0.20564	0.17189	0.19358	0.15165	0.18888	0.17918	0.22377	0.16514	0.17916	0.22799	0.17061	0.17976	0.14235	0.17465	0.17513	0.17513	0.14953	0.29984	0.17061
1595.9	0.16579	0.15816	0.15872	0.15823	0.15206	0.15356	0.21392	0.18025	0.1639	0.17246	0.13492	0.15902	0.18663	0.13728	0.18977	0.17349	0.21927	0.21031	0.17885	0.19592	0.15519	0.19001	0.18454	0.22346	0.16878	0.17853	0.23231	0.1714	0.1828	0.14716	0.18331	0.17274	0.17274	0.14839	0.30555	0.16882
1596.7	0.16222	0.15823	0.16184	0.15803	0.15152	0.15541	0.20695	0.1749	0.1669	0.17004	0.13444	0.16098	0.18199	0.13472	0.1904	0.17278	0.21544	0.20997	0.17205	0.1905	0.15127	0.18183	0.1837	0.22354	0.16366	0.17182	0.23169	0.1754	0.18326	0.15182	0.17831	0.17265	0.17265	0.14866	0.30105	0.17445
1597.6	0.16732	0.16213	0.16587	0.16301	0.15993	0.1569	0.2106	0.18138	0.17345	0.17348	0.13335	0.16696	0.18578	0.13799	0.19108	0.17913	0.21888	0.20902	0.17937	0.1933	0.1591	0.18022	0.19082	0.22836	0.16415	0.17756	0.23367	0.18472	0.19423	0.15298	0.18734	0.17786	0.17786	0.15296	0.29979	0.17929
1598.4	0.17019	0.15798	0.15903	0.16728	0.15854	0.15345	0.2109	0.17923	0.17371	0.16755	0.1357	0.17018	0.18775	0.13766	0.18649	0.18615	0.22181	0.20348	0.17745	0.1898	0.161	0.17854	0.19113	0.23328	0.16306	0.17301	0.23079	0.18978	0.19823	0.14815	0.1864	0.17693	0.17693	0.15468	0.29965	0.18735
1599.2	0.16021	0.15622	0.15082	0.16388	0.1588	0.15352	0.20261	0.1749	0.16787	0.16396	0.13152	0.16683	0.17917	0.13437	0.17965	0.18628	0.22398	0.20135	0.17182	0.18349	0.15445	0.17774	0.18737	0.22828	0.15827	0.16937	0.21906	0.18991	0.19391	0.14231	0.17762	0.17451	0.17451	0.15321	0.2991	0.18276
1600.1	0.15693	0.15374	0.148	0.16617	0.1617	0.15552	0.19735	0.17694	0.17158	0.16946	0.12591	0.16663	0.17439	0.13125	0.17571	0.18545	0.22896	0.20707	0.1761	0.18324	0.15438	0.18167	0.18478	0.22866	0.15886	0.16802	0.21451	0.18992	0.19407	0.14334	0.17404	0.17834	0.17834	0.15987	0.29727	0.18624
1600.9	0.16031	0.15941	0.14876	0.168	0.1658	0.157	0.205	0.18694	0.17727	0.17522	0.12801	0.16825	0.18073	0.13581	0.17356	0.18668	0.2344	0.20732	0.17792	0.18767	0.16227	0.19081	0.19394	0.22875	0.16431	0.17905	0.21649	0.1912	0.1983	0.14481	0.17837	0.18029	0.18029	0.16309	0.30014	0.18907
1601.7	0.15903	0.15641	0.14738	0.16163	0.16054	0.15718	0.2046	0.18565	0.17291	0.17568	0.12467	0.16707	0.18198	0.1312	0.17597	0.18236	0.23404	0.20686	0.175	0.1883	0.15592	0.19652	0.19276	0.22752	0.1645	0.18091	0.21335	0.18768	0.19401	0.14444	0.17993	0.17596	0.17596	0.16351	0.3013	0.18262
1602.6	0.15781	0.15916	0.14852	0.15662	0.15809	0.16066	0.20288	0.18775	0.17733	0.18104	0.12875	0.16256	0.18134	0.13422	0.17698	0.1775	0.23028	0.20877	0.1772	0.18913	0.15528	0.19863	0.19626	0.22343	0.16617	0.18427	0.20847	0.18545	0.18823	0.1493	0.1834	0.18075	0.18075	0.16475	0.30779	0.17387
1603.4	0.16447	0.16447	0.15601	0.16139	0.1555	0.16219	0.20957	0.19387	0.18105	0.1866	0.13398	0.16485	0.18956	0.14244	0.18644	0.18107	0.23112	0.21311	0.18587	0.19744	0.15859	0.19953	0.20269	0.23271	0.17199	0.19253	0.21846	0.18845	0.19061	0.15624	0.18906	0.18032	0.18032	0.16568	0.311	0.18525
1604.2	0.15905	0.16435	0.15506	0.1599	0.15009	0.15539	0.20708	0.1889	0.17621	0.17997	0.13224	0.16354	0.1889	0.14406	0.18486	0.17872	0.22474	0.20378	0.17802	0.19583	0.15578	0.19401	0.19699	0.23011	0.16701	0.1927	0.2195	0.18897	0.18896	0.14534	0.18463	0.17765	0.17765	0.15702	0.30599	0.18031
1605.1	0.15934	0.16041	0.15961	0.16506	0.15242	0.16057	0.20968	0.19016	0.176	0.18202	0.13184	0.16624	0.19129	0.14526	0.18994	0.18889	0.22914	0.20873	0.18564	0.19923	0.1583	0.19532	0.19687	0.23904	0.16755	0.18985	0.22368	0.19251	0.19242	0.14249	0.18736	0.1822	0.1822	0.1585	0.30887	0.18173
1605.9	0.15908	0.15709	0.15701	0.17064	0.15338	0.1557	0.2091	0.1893	0.17766	0.1797	0.13413	0.16689	0.19013	0.14329	0.18745	0.19383	0.23577	0.20835	0.1827	0.19373	0.16395	0.19219	0.18954	0.2397	0.16365	0.18536	0.22352	0.19475	0.19036	0.1428	0.18429	0.18398	0.18398	0.15444	0.31225	0.18497
1606.7	0.15935	0.15869	0.16482	0.17361	0.159	0.15468	0.21379	0.19056	0.17255	0.17884	0.13004	0.17356	0.1905	0.14529	0.19173	0.19922	0.24291	0.20751	0.18228	0.19202	0.1597	0.19004	0.1879	0.23985	0.16676	0.19264	0.2312	0.19312	0.19466	0.14256	0.18619	0.18048	0.18048	0.15267	0.30856	0.19139
1607.6	0.15986	0.15976	0.16276	0.17235	0.16199	0.15596	0.21068	0.1923	0.1766	0.17907	0.12974	0.17782	0.18919	0.14352	0.19079	0.19864	0.24333	0.21202	0.18114	0.19119	0.1595	0.19211	0.189	0.24003	0.16819	0.19133	0.22869	0.18865	0.19589	0.14722	0.18349	0.18468	0.18468	0.15361	0.30781	0.18996
1608.4	0.16746	0.16516	0.16714	0.17757	0.16785	0.1645	0.21538	0.20006	0.18054	0.1864	0.13724	0.18283	0.1934	0.1485	0.19692	0.20297	0.25002	0.2207	0.18757	0.1958	0.16239	0.1976	0.19995	0.24711	0.17249	0.19778	0.23361	0.19285	0.20362	0.15934	0.18838	0.18842	0.18842	0.16093	0.31815	0.19885
1609.2	0.16318	0.1663	0.16057	0.17013	0.16556	0.15755	0.20926	0.19118	0.17333	0.18272	0.13412	0.17791	0.18725	0.14567	0.18948	0.19338	0.24492	0.21991	0.17814	0.19349	0.15113	0.19574	0.19	0.2413	0.16649	0.19505	0.22137	0.18816	0.1962	0.16219	0.18116	0.18086	0.18086	0.15787	0.31024	0.19692
1610.1	0.16287	0.17381	0.16533	0.17146	0.16642	0.16382	0.20966	0.19885	0.17446	0.18695	0.13689	0.17968	0.18604	0.15161	0.19019	0.1956	0.24068	0.22624	0.17971	0.20344	0.15219	0.19928	0.19696	0.24045	0.16876	0.20075	0.2228	0.19221	0.2004	0.16835	0.18251	0.18164	0.18164	0.16277	0.31123	0.19991
1610.9	0.16073	0.17267	0.16082	0.17236	0.16007	0.16069	0.20569	0.20051	0.1755	0.18608	0.14153	0.17927	0.18495	0.15135	0.19	0.19202	0.23242	0.22489	0.17956	0.21182	0.15788	0.19982	0.19981	0.24273	0.16608	0.19656	0.22311	0.19171	0.19673	0.16871	0.18038	0.18195	0.18195	0.16149	0.31635	0.20304
1611.7	0.16179	0.17156	0.15799	0.17696	0.1586	0.15832	0.207	0.20155	0.171	0.18736	0.13636	0.17462	0.18328	0.15436	0.18869	0.19372	0.23401	0.22116	0.17717	0.21608	0.15638	0.19868	0.19191	0.24158	0.16482	0.19842	0.21862	0.19411	0.195	0.16626	0.18417	0.17784	0.17784	0.16184	0.31335	0.19647
1612.5	0.1601	0.17041	0.15365	0.17631	0.15367	0.15194	0.20325	0.19526	0.16847	0.18379	0.13486	0.17431	0.18114	0.15667	0.18556	0.20104	0.23351	0.21319	0.17221	0.21326	0.15479	0.19607	0.18232	0.23894	0.16474	0.20062	0.21698	0.19672	0.19306	0.16233	0.18446	0.17209	0.17209	0.15873	0.30404	0.1956
1613.4	0.16326	0.17004	0.15308	0.17911	0.15168	0.15717	0.20232	0.20234	0.17252	0.18248	0.13698	0.17569	0.18356	0.16186	0.18976	0.20492	0.23008	0.2139	0.17737	0.21567	0.16026	0.195	0.18638	0.23689	0.17046	0.20807	0.22173	0.19926	0.19394	0.16342	0.18355	0.17686	0.17686	0.15784	0.30921	0.20019
1614.2	0.16284	0.1681	0.15084	0.17789	0.147	0.15302	0.20038	0.19582	0.17208	0.17971	0.13095	0.17517	0.18437	0.15937	0.19098	0.20366	0.22848	0.20894	0.17925	0.21331	0.15793	0.19353	0.18074	0.23882	0.17231	0.19972	0.22395	0.19973	0.19096	0.1596	0.18217	0.174	0.174	0.15634	0.30455	0.19502
1615	0.16227	0.16856	0.15404	0.17616	0.15329	0.15388	0.20348	0.19641	0.17419	0.1751	0.12882	0.17443	0.18431	0.16014	0.19337	0.20047	0.23819	0.21006	0.18013	0.20701	0.15723	0.19595	0.17535	0.23657	0.17109	0.19803	0.22685	0.19665	0.2006	0.158	0.18294	0.17514	0.17514	0.1546	0.29916	0.1916
1615.9	0.16235	0.17012	0.15676	0.17325	0.15178	0.15813	0.20259	0.19454	0.17742	0.17319	0.13477	0.18019	0.18743	0.16298	0.19317	0.19853	0.2353	0.21065	0.1802	0.20065	0.15907	0.19393	0.18083	0.23524	0.17246	0.19922	0.22382	0.19857	0.1991	0.15713	0.18193	0.17846	0.17846	0.15684	0.30315	0.19934
1616.7	0.16145	0.16444	0.15785	0.16893	0.15561	0.159	0.20134	0.19512	0.17927	0.17271	0.12908	0.17619	0.18479	0.15472	0.19343	0.19013	0.23375	0.20807	0.18176	0.19996	0.15611	0.19121	0.18376	0.2306	0.16949	0.18934	0.22183	0.19164	0.19639	0.15141	0.17861	0.18025	0.18025	0.15943	0.30433	0.19361
1617.5	0.1593	0.16752	0.16345	0.16678	0.15305	0.15813	0.20127	0.1875	0.17641	0.17508	0.1275	0.17462	0.18486	0.15416	0.19453	0.19053	0.23588	0.20515	0.18403	0.19107	0.15613	0.1956	0.17914	0.23132	0.16474	0.18614	0.22377	0.19183	0.19628	0.14783	0.17994	0.18109	0.18109	0.16118	0.30298	0.18571
1618.4	0.15994	0.16932	0.16617	0.16126	0.15486	0.16067	0.20558	0.18678	0.17975	0.18071	0.13431	0.1714	0.18993	0.15771	0.19428	0.19243	0.23529	0.20346	0.18943	0.1909	0.1569	0.19559	0.18306	0.22866	0.16486	0.19517	0.22351	0.19002	0.19642	0.14744	0.1822	0.18648	0.18648	0.16371	0.30778	0.19117
1619.2	0.16592	0.16677	0.16449	0.16349	0.15217	0.16034	0.205	0.18686	0.179	0.1821	0.13201	0.16624	0.19213	0.15746	0.18962	0.19561	0.23077	0.20404	0.18965	0.19269	0.15281	0.19266	0.18363	0.22485	0.16714	0.1928	0.21843	0.19278	0.18939	0.1487	0.1829	0.17752	0.17752	0.16145	0.30741	0.18793
1620	0.16781	0.16852	0.16663	0.16382	0.15189	0.15934	0.20623	0.18331	0.17702	0.17908	0.12962	0.16473	0.1975	0.15837	0.19174	0.19856	0.2361	0.20558	0.18816	0.19497	0.15545	0.19581	0.17932	0.2244	0.16997	0.19596	0.22477	0.19354	0.18669	0.14989	0.18305	0.17857	0.17857	0.16017	0.30085	0.18285
1620.8	0.16805	0.17134	0.16446	0.16172	0.15131	0.15947	0.206	0.18246	0.1738	0.17759	0.13239	0.16097	0.20109	0.15848	0.18499	0.19508	0.23746	0.20689	0.18545	0.18784	0.15361	0.20155	0.17577	0.22335	0.17078	0.19879	0.22325	0.19221	0.18498	0.15517	0.18064	0.17324	0.17324	0.15898	0.30023	0.18026
1621.7	0.17195	0.17254	0.1652	0.16435	0.15583	0.15687	0.20659	0.18585	0.17616	0.17955	0.13187	0.16066	0.20077	0.15745	0.18672	0.18997	0.23835	0.20531	0.18052	0.19373	0.15581	0.19595	0.18098	0.22652	0.17543	0.20023	0.22949	0.18874	0.18908	0.15902	0.18041	0.16914	0.16914	0.16257	0.30507	0.18512
1622.5	0.17076	0.17225	0.16101	0.16701	0.15828	0.15251	0.20134	0.18821	0.17689	0.17714	0.12902	0.16213	0.19547	0.15235	0.18666	0.18712	0.23655	0.20318	0.17209	0.19173	0.15512	0.19484	0.17712	0.22629	0.17181	0.19542	0.22967	0.18687	0.187	0.15644	0.17434	0.16902	0.16902	0.1593	0.29946	0.1819
1623.3	0.16942	0.17612	0.16489	0.16439	0.16375	0.15677	0.19969	0.18538	0.17909	0.17714	0.12908	0.16857	0.1976	0.15268	0.19178	0.18388	0.23884	0.20429	0.17108	0.18906	0.15602	0.19684	0.17699	0.22911	0.17708	0.20172	0.23355	0.1902	0.19161	0.15627	0.17254	0.17557	0.17557	0.16087	0.30084	0.18374
1624.1	0.17122	0.17651	0.16176	0.16394	0.16611	0.154	0.20123	0.18865	0.18323	0.17767	0.12873	0.16135	0.19578	0.14777	0.18935	0.18076	0.23325	0.20258	0.17074	0.19093	0.15571	0.19486	0.17603	0.22726	0.17417	0.2018	0.23492	0.18732	0.1926	0.15067	0.16924	0.17508	0.17508	0.16372	0.303	0.18135
1625	0.17462	0.17813	0.16438	0.16704	0.16884	0.15293	0.20494	0.19217	0.18661	0.17756	0.13037	0.16676	0.19638	0.15449	0.1976	0.18785	0.23493	0.20596	0.17293	0.19775	0.15821	0.18692	0.1767	0.22997	0.17662	0.2072	0.2393	0.19233	0.19642	0.14849	0.17431	0.18252	0.18252	0.15702	0.30243	0.18612
1625.8	0.17296	0.1806	0.15764	0.16485	0.16665	0.15379	0.20695	0.19129	0.18876	0.17314	0.13102	0.16797	0.19653	0.15578	0.19263	0.18688	0.23237	0.20584	0.17057	0.19516	0.15746	0.18794	0.17622	0.22588	0.17695	0.20934	0.23109	0.19169	0.19149	0.1466	0.17235	0.186	0.186	0.15292	0.29561	0.17962
1626.6	0.17236	0.179	0.15893	0.16953	0.16	0.15726	0.20683	0.1872	0.18258	0.16958	0.12869	0.16343	0.19469	0.15672	0.1902	0.19032	0.22952	0.20752	0.16824	0.19345	0.15744	0.18809	0.18023	0.22038	0.1752	0.2098	0.23022	0.19237	0.19002	0.1468	0.17384	0.17906	0.17906	0.15174	0.29774	0.1752
1627.5	0.17116	0.18177	0.15847	0.17252	0.15689	0.15533	0.20426	0.19175	0.18229	0.17275	0.13375	0.16319	0.19078	0.15951	0.18724	0.19717	0.22783	0.20945	0.16464	0.19781	0.16102	0.18701	0.18399	0.22162	0.17315	0.21132	0.23012	0.19411	0.18455	0.14714	0.17545	0.17996	0.17996	0.15515	0.30216	0.17567
1628.3	0.1664	0.17768	0.15848	0.1684	0.1534	0.15769	0.20157	0.18814	0.17706	0.17647	0.13358	0.16611	0.18972	0.15636	0.1865	0.19377	0.22469	0.20914	0.16268	0.19081	0.15738	0.18726	0.18533	0.2216	0.17556	0.20155	0.22449	0.19208	0.18173	0.1516	0.1716	0.17546	0.17546	0.15152	0.29994	0.17802
1629.1	0.16482	0.17865	0.15785	0.16779	0.15356	0.15823	0.20001	0.18668	0.1757	0.17903	0.13231	0.16613	0.18524	0.1512	0.18378	0.19097	0.22598	0.20597	0.16243	0.19056	0.15832	0.18937	0.1838	0.22115	0.1749	0.19596	0.22174	0.18588	0.17994	0.14964	0.17028	0.17205	0.17205	0.15252	0.30235	0.17639
1630	0.16684	0.17746	0.16311	0.16721	0.15567	0.15415	0.20121	0.19129	0.17173	0.17875	0.13333	0.1612	0.18567	0.15192	0.18739	0.19336	0.22927	0.2044	0.16599	0.19552	0.1551	0.18885	0.18287	0.22006	0.17482	0.19456	0.22272	0.18884	0.17819	0.14226	0.17416	0.16512	0.16512	0.14992	0.30558	0.17764
1630.8	0.16988	0.17804	0.16448	0.16189	0.16029	0.15418	0.20307	0.19408	0.17108	0.18257	0.13699	0.16309	0.18818	0.1515	0.18822	0.19193	0.23337	0.20417	0.17076	0.19372	0.15349	0.19026	0.18271	0.22346	0.17748	0.19671	0.22316	0.18527	0.17997	0.14326	0.17563	0.16462	0.16462	0.15229	0.30734	0.18013
1631.6	0.17104	0.17741	0.16316	0.16028	0.16287	0.1542	0.20618	0.19042	0.17388	0.18562	0.13269	0.16119	0.18952	0.15061	0.19028	0.19024	0.23213	0.1984	0.17225	0.18663	0.15313	0.19314	0.17682	0.22163	0.17844	0.19363	0.2207	0.179	0.18709	0.14098	0.17182	0.16642	0.16642	0.15158	0.29894	0.17935
1632.4	0.17408	0.17697	0.16824	0.16624	0.16786	0.15457	0.21071	0.19311	0.17431	0.17956	0.1344	0.16269	0.18567	0.15124	0.19479	0.19433	0.23656	0.1974	0.17472	0.18615	0.15105	0.18872	0.17391	0.22347	0.17699	0.19873	0.22589	0.18525	0.19195	0.14204	0.1756	0.16643	0.16643	0.15081	0.30016	0.17543
1633.3	0.18017	0.17758	0.17276	0.1686	0.16803	0.15777	0.21551	0.19512	0.17512	0.17919	0.1373	0.16525	0.19108	0.15196	0.19953	0.19521	0.23705	0.19913	0.18001	0.18929	0.15214	0.19185	0.17621	0.22653	0.18055	0.20386	0.22936	0.19191	0.19084	0.14543	0.18125	0.16709	0.16709	0.1509	0.29891	0.18165
1634.1	0.18087	0.17569	0.17284	0.16838	0.1676	0.16339	0.21635	0.19144	0.18366	0.1838	0.13792	0.17144	0.19057	0.15433	0.19833	0.19477	0.24122	0.2016	0.17854	0.18317	0.15965	0.19245	0.17426	0.22777	0.18281	0.20317	0.23437	0.1903	0.19353	0.1536	0.18079	0.17805	0.17805	0.15606	0.29692	0.18239
1634.9	0.17704	0.17667	0.17201	0.16949	0.17007	0.15899	0.21476	0.19188	0.18364	0.18038	0.13445	0.17168	0.18517	0.1528	0.20084	0.19383	0.24109	0.19953	0.17521	0.18168	0.15935	0.18863	0.16636	0.22544	0.18278	0.20064	0.23326	0.19078	0.19259	0.14951	0.17698	0.18168	0.18168	0.15418	0.29233	0.18057
1635.7	0.17971	0.17576	0.16943	0.17081	0.16478	0.15892	0.21843	0.19196	0.17883	0.17896	0.13437	0.1725	0.18434	0.14817	0.19937	0.19361	0.23623	0.20411	0.17907	0.18417	0.1562	0.18643	0.16658	0.22547	0.18152	0.19693	0.23049	0.19367	0.18336	0.15075	0.18167	0.17745	0.17745	0.15661	0.29538	0.18073
1636.6	0.18138	0.18014	0.17002	0.17448	0.16753	0.15786	0.21844	0.19249	0.17926	0.18361	0.13877	0.17879	0.18649	0.1489	0.20039	0.19647	0.23705	0.20473	0.17919	0.18543	0.15842	0.19338	0.17299	0.22728	0.17958	0.19814	0.23332	0.1941	0.18469	0.14934	0.18311	0.17811	0.17811	0.16037	0.30092	0.19127
1637.4	0.17434	0.18067	0.16928	0.1752	0.16475	0.15781	0.21632	0.19233	0.17939	0.18336	0.13451	0.18182	0.18423	0.15273	0.19783	0.1965	0.22998	0.20375	0.17439	0.18542	0.15691	0.19078	0.16987	0.2284	0.17531	0.19925	0.22983	0.19234	0.1805	0.1472	0.17753	0.17588	0.17588	0.16379	0.29654	0.19141
1638.2	0.17322	0.17856	0.16739	0.17826	0.1656	0.15467	0.21561	0.19322	0.172	0.18081	0.13427	0.17952	0.17949	0.1472	0.1955	0.19866	0.22227	0.20363	0.17408	0.18747	0.14907	0.1866	0.17025	0.2285	0.17159	0.19677	0.22295	0.19412	0.18019	0.14283	0.17656	0.16456	0.16456	0.15905	0.29925	0.18787
1639.1	0.17913	0.18431	0.17279	0.18019	0.17206	0.16343	0.21998	0.19442	0.1771	0.18383	0.13828	0.18208	0.18795	0.15396	0.19573	0.20214	0.22506	0.21105	0.18098	0.19228	0.15547	0.18659	0.17802	0.23417	0.17675	0.20264	0.22451	0.19979	0.18552	0.15267	0.18308	0.17175	0.17175	0.15973	0.30398	0.19085
1639.9	0.17813	0.18714	0.17825	0.1827	0.17939	0.16509	0.2142	0.19481	0.17787	0.18341	0.14541	0.18276	0.19105	0.15717	0.19678	0.20212	0.2351	0.21094	0.1749	0.19291	0.15244	0.18761	0.18234	0.23516	0.17811	0.20572	0.22762	0.19794	0.19261	0.15765	0.17824	0.17161	0.17161	0.16131	0.30731	0.1916
1640.7	0.178	0.18897	0.18085	0.18233	0.17936	0.1742	0.21757	0.19866	0.18211	0.18513	0.14742	0.18306	0.19271	0.15814	0.20088	0.20256	0.23749	0.2146	0.17991	0.19862	0.1568	0.18639	0.18266	0.23653	0.1835	0.20538	0.22875	0.19956	0.19373	0.16403	0.18144	0.17588	0.17588	0.1614	0.3062	0.18966
1641.5	0.1836	0.18922	0.17804	0.18032	0.18204	0.17583	0.21949	0.20132	0.17938	0.19003	0.15286	0.18625	0.19343	0.15393	0.19749	0.20325	0.24078	0.21695	0.17949	0.20056	0.15675	0.18839	0.18843	0.23752	0.18327	0.20185	0.22635	0.1966	0.19743	0.16699	0.18001	0.17921	0.17921	0.16409	0.31715	0.18941
1642.4	0.18568	0.19185	0.18094	0.18142	0.182	0.18055	0.22059	0.21014	0.18215	0.19161	0.15415	0.19181	0.19823	0.15416	0.19967	0.20158	0.24618	0.21869	0.18193	0.20347	0.16196	0.19324	0.19351	0.24001	0.18649	0.20246	0.23162	0.19688	0.19799	0.17181	0.18244	0.18718	0.18718	0.17233	0.31772	0.19479
1643.2	0.1881	0.19354	0.18084	0.1889	0.18486	0.18298	0.22566	0.22061	0.18186	0.1955	0.15527	0.19967	0.19705	0.15563	0.20306	0.20483	0.25363	0.21953	0.1824	0.20881	0.15961	0.20005	0.19759	0.24764	0.1881	0.20418	0.2362	0.20317	0.20074	0.1697	0.18341	0.18191	0.18191	0.17879	0.32453	0.20146
1644	0.18818	0.18905	0.17418	0.18424	0.18014	0.17925	0.22978	0.22369	0.17864	0.1922	0.15015	0.19809	0.19329	0.15348	0.20013	0.20277	0.24839	0.21821	0.1898	0.21136	0.16217	0.19636	0.19148	0.24947	0.18733	0.20045	0.23254	0.20245	0.19739	0.16306	0.18489	0.18523	0.18523	0.176	0.32202	0.20127
1644.8	0.19275	0.19185	0.17235	0.18754	0.18556	0.17457	0.23145	0.22768	0.17684	0.1929	0.14948	0.19626	0.19425	0.15625	0.1984	0.20531	0.25413	0.21735	0.19125	0.21189	0.16362	0.19821	0.19533	0.24849	0.18597	0.20381	0.23562	0.20511	0.19439	0.16036	0.19081	0.18664	0.18664	0.17805	0.32556	0.20132
1645.6	0.19191	0.19439	0.17762	0.19127	0.19074	0.18012	0.23313	0.22939	0.18122	0.1906	0.1475	0.19376	0.19951	0.1601	0.20499	0.2069	0.25982	0.22338	0.19693	0.20557	0.16839	0.19967	0.19261	0.24476	0.18795	0.20631	0.2432	0.21078	0.19674	0.16391	0.19458	0.18595	0.18595	0.17848	0.32078	0.19626
1646.5	0.19231	0.19674	0.18015	0.19007	0.20117	0.18256	0.2339	0.22368	0.18413	0.19097	0.14869	0.19175	0.20294	0.15829	0.20725	0.20954	0.26188	0.22101	0.19661	0.20518	0.17066	0.20101	0.19074	0.24634	0.19134	0.20606	0.24565	0.21052	0.20197	0.16313	0.19472	0.18679	0.18679	0.17906	0.3189	0.2005
1647.3	0.19332	0.19684	0.18021	0.18764	0.19838	0.1809	0.23031	0.21963	0.1849	0.1883	0.14936	0.18888	0.20561	0.15968	0.20419	0.21066	0.25474	0.21611	0.19605	0.20371	0.17801	0.20199	0.18599	0.24286	0.19426	0.20623	0.24478	0.20921	0.19895	0.15918	0.19022	0.18809	0.18809	0.18018	0.31628	0.20039
1648.1	0.19617	0.20358	0.18951	0.19645	0.20633	0.18716	0.23629	0.2251	0.19007	0.19508	0.15588	0.19122	0.21328	0.16842	0.20929	0.21744	0.25778	0.22051	0.19578	0.20768	0.18695	0.2082	0.19304	0.24486	0.19664	0.21504	0.2518	0.21571	0.20384	0.16668	0.19601	0.19229	0.19229	0.1821	0.31904	0.20213
1649	0.19097	0.20245	0.18753	0.19222	0.20233	0.18547	0.23494	0.22451	0.19121	0.18976	0.15559	0.19016	0.20972	0.16683	0.20518	0.21616	0.24912	0.21679	0.19333	0.20716	0.18274	0.20491	0.19105	0.24513	0.19438	0.21253	0.24729	0.20905	0.20227	0.16152	0.19111	0.18906	0.18906	0.17798	0.31802	0.20194
1649.8	0.19056	0.19903	0.1832	0.19062	0.20251	0.18085	0.23487	0.22144	0.18774	0.18867	0.15639	0.18811	0.20298	0.16474	0.20324	0.21448	0.24446	0.21181	0.19085	0.20813	0.17686	0.20026	0.19124	0.24718	0.19384	0.20861	0.24252	0.20888	0.19931	0.15577	0.18911	0.18457	0.18457	0.17734	0.31632	0.20675
1650.6	0.19229	0.20251	0.18581	0.19442	0.20442	0.18843	0.24113	0.22852	0.18849	0.19256	0.16395	0.19821	0.20355	0.17258	0.20747	0.21802	0.24877	0.22144	0.19737	0.2131	0.1772	0.2022	0.19737	0.25208	0.19383	0.21695	0.24487	0.21406	0.2045	0.16152	0.19545	0.18984	0.18984	0.18114	0.3252	0.20849
1651.4	0.18993	0.19516	0.18833	0.1897	0.203	0.18643	0.24156	0.22387	0.18199	0.19012	0.16488	0.19613	0.19961	0.16714	0.20864	0.21276	0.24689	0.22224	0.19105	0.20881	0.16668	0.1951	0.19924	0.24849	0.1879	0.21148	0.2459	0.20929	0.20229	0.16226	0.19484	0.18544	0.18544	0.1766	0.32584	0.20174
1652.3	0.18981	0.19275	0.1855	0.19047	0.20408	0.1936	0.23997	0.22193	0.1835	0.19185	0.16733	0.1999	0.19467	0.1591	0.20862	0.21658	0.24646	0.22845	0.19386	0.2104	0.16979	0.19894	0.20295	0.24775	0.19082	0.21004	0.24786	0.20857	0.20077	0.16627	0.19656	0.18348	0.18348	0.18396	0.33225	0.20685
1653.1	0.18652	0.18788	0.18377	0.1892	0.20475	0.1924	0.23949	0.21796	0.18048	0.1917	0.1633	0.20131	0.19134	0.15607	0.20594	0.21645	0.24298	0.22984	0.19663	0.2089	0.16908	0.19841	0.19962	0.24951	0.18812	0.20947	0.2434	0.20922	0.19726	0.1628	0.19531	0.18049	0.18049	0.18578	0.32808	0.2034
1653.9	0.18128	0.19025	0.18485	0.19084	0.20369	0.19201	0.24216	0.22187	0.18101	0.18898	0.1651	0.20027	0.18987	0.15731	0.20677	0.22078	0.244	0.22845	0.20023	0.21306	0.17149	0.20049	0.20542	0.24955	0.18499	0.21658	0.24694	0.209	0.19912	0.16174	0.19717	0.18272	0.18272	0.18371	0.33462	0.19683
1654.7	0.18075	0.18987	0.18435	0.19064	0.19808	0.18429	0.23873	0.21978	0.17622	0.18865	0.16339	0.19632	0.18814	0.1544	0.20712	0.22527	0.23761	0.22586	0.19924	0.21305	0.16945	0.19832	0.20535	0.24944	0.18492	0.21249	0.24274	0.20848	0.19297	0.15501	0.19586	0.17563	0.17563	0.1796	0.33348	0.19553
1655.6	0.1787	0.18973	0.17775	0.19313	0.19616	0.1869	0.2381	0.21985	0.17775	0.19017	0.16153	0.19843	0.18689	0.15507	0.20258	0.22694	0.23607	0.22874	0.2054	0.21449	0.16981	0.2011	0.20448	0.25198	0.18555	0.2132	0.23579	0.20727	0.19041	0.15418	0.20273	0.17568	0.17568	0.17567	0.32877	0.19637
1656.4	0.1766	0.18736	0.1767	0.18838	0.19151	0.18343	0.23465	0.21919	0.17296	0.18623	0.15554	0.19366	0.18877	0.15566	0.20046	0.22434	0.23532	0.2254	0.19925	0.21047	0.16264	0.19807	0.19798	0.25042	0.18135	0.21163	0.23138	0.20827	0.18602	0.14872	0.19561	0.17257	0.17257	0.16967	0.32255	0.19
1657.2	0.18308	0.19162	0.17893	0.18893	0.19357	0.18983	0.23413	0.22132	0.17574	0.19201	0.16075	0.19884	0.19749	0.15803	0.20639	0.22442	0.24299	0.22904	0.19847	0.2141	0.16762	0.19951	0.20085	0.25103	0.19095	0.21144	0.23468	0.21246	0.19137	0.15708	0.19905	0.18079	0.18079	0.17532	0.32602	0.19593
1658	0.18801	0.19189	0.18111	0.18656	0.19763	0.18728	0.2351	0.22447	0.17465	0.1958	0.16226	0.20041	0.20179	0.15793	0.20851	0.22293	0.24585	0.22996	0.19681	0.21775	0.16324	0.1971	0.20087	0.25217	0.19772	0.20714	0.23368	0.21104	0.19183	0.16031	0.20287	0.18121	0.18121	0.17988	0.32665	0.1994
1658.8	0.18122	0.18959	0.17252	0.18343	0.19639	0.18374	0.23402	0.21636	0.16967	0.18767	0.16097	0.19736	0.19409	0.1585	0.19972	0.21517	0.24382	0.22173	0.19387	0.20977	0.16	0.19212	0.19743	0.24795	0.19045	0.20723	0.22999	0.20718	0.19007	0.1584	0.20389	0.17308	0.17308	0.17739	0.3241	0.1961
1659.7	0.18245	0.19192	0.17564	0.18485	0.19758	0.18332	0.23448	0.22194	0.17436	0.18958	0.16277	0.20046	0.19792	0.16182	0.20479	0.2173	0.2508	0.22003	0.19502	0.21338	0.16877	0.19462	0.20196	0.25449	0.19425	0.21293	0.23744	0.2129	0.19536	0.15958	0.20248	0.17929	0.17929	0.18299	0.32826	0.20416
1660.5	0.17754	0.18596	0.17042	0.17898	0.1971	0.1727	0.23252	0.21892	0.17285	0.1842	0.16441	0.2002	0.19244	0.15869	0.20243	0.21076	0.24835	0.20653	0.19146	0.20932	0.16329	0.18734	0.20277	0.25296	0.18853	0.20782	0.23142	0.21089	0.19398	0.14952	0.20179	0.17638	0.17638	0.18109	0.32537	0.20116
1661.3	0.16861	0.17869	0.16436	0.17425	0.19323	0.16331	0.23186	0.21803	0.16283	0.17753	0.16271	0.19158	0.18154	0.15626	0.19197	0.20668	0.24162	0.19837	0.19046	0.20867	0.15747	0.18329	0.20198	0.24979	0.18208	0.20281	0.22636	0.20702	0.19465	0.13911	0.20041	0.16364	0.16364	0.17351	0.32607	0.1925
1662.1	0.16674	0.17451	0.16138	0.17508	0.19132	0.1672	0.23074	0.21168	0.16511	0.1734	0.16547	0.19351	0.18164	0.1555	0.1924	0.20681	0.24065	0.1977	0.19221	0.20468	0.16745	0.18782	0.20198	0.2494	0.18142	0.2025	0.22801	0.21182	0.19451	0.13838	0.19977	0.16718	0.16718	0.17229	0.32749	0.19167
1663	0.1715	0.17053	0.16338	0.17548	0.19507	0.16756	0.22941	0.21647	0.16926	0.17556	0.16536	0.19517	0.18845	0.15223	0.19724	0.21072	0.24435	0.20203	0.19511	0.21537	0.17059	0.19298	0.20008	0.25411	0.18723	0.19777	0.23196	0.21432	0.19474	0.14121	0.19491	0.17522	0.17522	0.17219	0.32769	0.18959
1663.8	0.16606	0.16249	0.15604	0.16817	0.19111	0.16077	0.22761	0.20815	0.15905	0.16781	0.16191	0.18663	0.17925	0.14436	0.1911	0.20392	0.23278	0.19563	0.19391	0.20929	0.1613	0.18675	0.19325	0.2425	0.17775	0.19086	0.22381	0.2035	0.1844	0.13521	0.19011	0.16365	0.16365	0.16691	0.32455	0.17683
1664.6	0.17137	0.16486	0.16342	0.17185	0.19461	0.16475	0.23461	0.21109	0.16129	0.1725	0.16465	0.1941	0.17994	0.14649	0.19841	0.20912	0.23462	0.20148	0.20186	0.21577	0.16798	0.19226	0.19613	0.24842	0.1804	0.19596	0.23313	0.20548	0.18817	0.14051	0.19339	0.16583	0.16583	0.16543	0.33017	0.18304
1665.4	0.17457	0.16594	0.1652	0.17094	0.19632	0.17156	0.23524	0.20853	0.1701	0.17434	0.16348	0.19619	0.18165	0.14449	0.20134	0.20692	0.22998	0.20962	0.20209	0.21044	0.17519	0.19887	0.19953	0.24755	0.18106	0.2012	0.23384	0.2005	0.18142	0.14592	0.19485	0.17416	0.17416	0.1647	0.32826	0.18582
1666.2	0.17846	0.16563	0.16201	0.16683	0.19882	0.17247	0.23425	0.20948	0.16791	0.17564	0.16345	0.19762	0.17939	0.14513	0.19644	0.20529	0.22635	0.21631	0.19971	0.2093	0.17284	0.19941	0.20115	0.24992	0.18252	0.2047	0.22836	0.19538	0.1805	0.15012	0.19647	0.1686	0.1686	0.16225	0.32955	0.18593
1667.1	0.17529	0.16453	0.15998	0.16343	0.19636	0.17122	0.23772	0.20981	0.1622	0.17572	0.16079	0.19387	0.17561	0.14193	0.19282	0.20203	0.22419	0.21249	0.19553	0.20936	0.17491	0.20208	0.20386	0.24743	0.17736	0.20472	0.22597	0.19066	0.18011	0.1468	0.19961	0.16263	0.16263	0.16636	0.3294	0.18717
1667.9	0.1786	0.16942	0.16748	0.16713	0.20371	0.17375	0.23955	0.21301	0.1681	0.18033	0.16517	0.20015	0.18126	0.14501	0.19799	0.20689	0.23418	0.2216	0.19537	0.21631	0.17772	0.20456	0.21021	0.25582	0.18427	0.20595	0.22877	0.19763	0.18806	0.15279	0.20407	0.16972	0.16972	0.17137	0.33281	0.19528
1668.7	0.17544	0.17003	0.16013	0.16303	0.20101	0.17143	0.23723	0.21193	0.16596	0.17926	0.16149	0.19362	0.17723	0.14655	0.19225	0.20379	0.23159	0.22496	0.19672	0.21558	0.17381	0.20414	0.208	0.25248	0.18098	0.20525	0.22661	0.19199	0.18783	0.15132	0.20727	0.16554	0.16554	0.17466	0.33209	0.18949
1669.5	0.1766	0.16712	0.1607	0.16808	0.20411	0.16785	0.24036	0.21682	0.15855	0.17727	0.16436	0.19285	0.18007	0.14606	0.19369	0.21024	0.24042	0.22172	0.19984	0.22114	0.16706	0.19818	0.20652	0.25697	0.18009	0.20236	0.22695	0.19781	0.19285	0.15177	0.20803	0.16108	0.16108	0.17753	0.33611	0.18927
1670.4	0.17521	0.16725	0.16193	0.16961	0.20544	0.16597	0.23807	0.21542	0.15969	0.17583	0.16274	0.1962	0.17872	0.14369	0.1938	0.21407	0.24161	0.21775	0.20392	0.22214	0.16891	0.19838	0.20638	0.26257	0.17877	0.20137	0.22906	0.1991	0.19289	0.14573	0.20715	0.16456	0.16456	0.17675	0.33516	0.19301
1671.2	0.1764	0.16876	0.16327	0.16957	0.20357	0.16712	0.23783	0.21539	0.16017	0.17632	0.1671	0.19968	0.17994	0.14911	0.19189	0.21598	0.23604	0.22181	0.21104	0.22401	0.16759	0.19548	0.21038	0.26504	0.18028	0.20443	0.22755	0.20447	0.19086	0.14572	0.20963	0.17047	0.17047	0.16981	0.33988	0.19755
1672	0.17588	0.16527	0.15676	0.16681	0.19879	0.16793	0.23775	0.21155	0.15562	0.17047	0.16324	0.19525	0.17612	0.14566	0.18776	0.2119	0.23059	0.21811	0.21334	0.22191	0.16833	0.19294	0.20772	0.25884	0.17895	0.2027	0.22107	0.19847	0.19078	0.14251	0.21377	0.16867	0.16867	0.15992	0.34002	0.18702
1672.8	0.17757	0.16825	0.15771	0.16443	0.19822	0.17102	0.23366	0.20569	0.15636	0.16954	0.16318	0.20319	0.17771	0.14692	0.18607	0.21181	0.22812	0.21925	0.2142	0.22462	0.17621	0.195	0.2141	0.26307	0.18357	0.20497	0.21599	0.19904	0.19077	0.14183	0.21579	0.17562	0.17562	0.15062	0.34411	0.1897
1673.6	0.17017	0.15558	0.15122	0.16014	0.18657	0.16839	0.22909	0.19102	0.14701	0.15717	0.14226	0.18496	0.16807	0.13276	0.18655	0.19555	0.22757	0.2159	0.20845	0.21352	0.1683	0.18106	0.20353	0.23722	0.18325	0.1937	0.19882	0.17838	0.19513	0.14313	0.2197	0.16851	0.16851	0.1314	0.33357	0.15463
