# Supplementary material for: All-flexible chronoepifluidic nanoplasmonic patch for label-free metabolite profiling in sweat
Source: Nat Commun. 2025 Aug 27;16:8017. doi: 10.1038/s41467-025-63510-2 (PMC12391418; doi:10.1038/s41467-025-63510-2)
Supplement: Supplementary file 4 — Supplementary Data 1 [file 41467_2025_63510_MOESM4_ESM.zip › ML_SERS data_Base solution_UA_7.5uM_Lac_0mM_Tyr_50uM_Glu_0uM.csv]

	Measurement number
Wavenumber (cm-1)	1	2	3	4	5	6	7	8	9	10	11	12	13	14	15	16	17	18	19	20	21	22	23	24	25	26	27	28	29	30	31	32	33	34	35	36
457.71	0.19485	0.24959	0.24208	0.23654	0.23696	0.24062	0.17654	0.25028	0.21971	0.14206	0.19696	0.17783	0.22458	0.17018	0.17116	0.14368	0.15578	0.11286	0.19205	0.17048	0.23634	0.18694	0.22806	0.14861	0.16417	0.16976	0.17396	0.1591	0.22157	0.1948	0.21232	0.28562	0.32542	0.2387	0.27508	0.26372
458.74	0.20578	0.26444	0.25112	0.24862	0.21219	0.23584	0.15734	0.27573	0.19007	0.14298	0.19552	0.167	0.22721	0.16949	0.17623	0.14304	0.14674	0.11847	0.20942	0.1525	0.21447	0.19034	0.2133	0.1443	0.165	0.14099	0.17421	0.16271	0.17545	0.18118	0.20889	0.28699	0.28104	0.24198	0.28733	0.25265
459.78	0.21549	0.26643	0.24254	0.24915	0.2222	0.24255	0.16438	0.28497	0.19155	0.15205	0.19273	0.15975	0.21182	0.17127	0.17366	0.14249	0.15084	0.12733	0.21786	0.16068	0.21183	0.20086	0.22026	0.15447	0.1737	0.14525	0.1826	0.15976	0.18382	0.19272	0.2098	0.28871	0.28027	0.24942	0.30251	0.2534
460.81	0.23059	0.26176	0.24239	0.24739	0.21636	0.22921	0.16259	0.28534	0.17917	0.15767	0.19843	0.15438	0.20702	0.16976	0.17161	0.14078	0.15238	0.13193	0.22882	0.16175	0.21157	0.20958	0.22269	0.1581	0.17858	0.13984	0.19006	0.15452	0.17564	0.19203	0.21189	0.28483	0.26322	0.25968	0.31395	0.24681
461.85	0.23448	0.25058	0.237	0.24021	0.23382	0.22747	0.16375	0.28988	0.17847	0.15954	0.19607	0.15911	0.19268	0.1638	0.16819	0.14317	0.15807	0.1352	0.23947	0.16453	0.21517	0.2105	0.2239	0.16479	0.17857	0.14918	0.18963	0.15112	0.18675	0.19652	0.21169	0.28882	0.26299	0.27392	0.31864	0.24571
462.88	0.23101	0.25595	0.22604	0.23032	0.23262	0.21745	0.16536	0.27841	0.17941	0.15986	0.20004	0.1584	0.19138	0.17117	0.1584	0.14124	0.16391	0.13587	0.2425	0.17038	0.21803	0.2154	0.23774	0.17105	0.17851	0.14946	0.18765	0.14919	0.19743	0.19117	0.20471	0.28144	0.25824	0.27894	0.32794	0.24227
463.92	0.22288	0.25118	0.2128	0.21481	0.24117	0.19121	0.16005	0.27596	0.18219	0.15277	0.19154	0.16389	0.18916	0.16319	0.15226	0.13737	0.16481	0.1366	0.25165	0.16579	0.21762	0.21889	0.23427	0.17912	0.16951	0.15034	0.19054	0.14915	0.20328	0.18083	0.20447	0.27798	0.24993	0.28168	0.31502	0.24429
464.93	0.2192	0.2503	0.21602	0.20915	0.23498	0.1826	0.15503	0.26897	0.18439	0.14506	0.18539	0.17703	0.18579	0.16716	0.14537	0.14186	0.16579	0.13787	0.26224	0.16891	0.22593	0.22045	0.23378	0.18633	0.16112	0.15666	0.19026	0.14702	0.20546	0.18796	0.21697	0.28019	0.24863	0.28704	0.32539	0.25088
465.96	0.21808	0.24891	0.21083	0.20395	0.24716	0.18675	0.14479	0.27564	0.19393	0.14553	0.18822	0.17643	0.18869	0.16456	0.14452	0.15009	0.16985	0.14118	0.27377	0.17059	0.23358	0.22231	0.24128	0.19055	0.16332	0.15971	0.18941	0.15779	0.21642	0.18689	0.22097	0.29246	0.25	0.29658	0.34301	0.2507
467	0.21418	0.24274	0.20069	0.19202	0.23832	0.18679	0.1474	0.27795	0.19265	0.14528	0.19166	0.17418	0.19568	0.16137	0.14487	0.1496	0.1732	0.14762	0.2838	0.18033	0.23843	0.23063	0.24944	0.1968	0.16387	0.16214	0.19264	0.15995	0.22553	0.19302	0.24095	0.29577	0.24797	0.29731	0.359	0.25306
468.03	0.21345	0.22383	0.19953	0.19064	0.24059	0.18194	0.14915	0.2782	0.19589	0.14207	0.20053	0.17777	0.19134	0.14912	0.14008	0.15971	0.17258	0.15652	0.29788	0.17819	0.23723	0.22821	0.24891	0.19845	0.16437	0.16563	0.19625	0.16055	0.23589	0.19335	0.2515	0.29296	0.24161	0.30122	0.36212	0.25818
469.06	0.21213	0.21896	0.20223	0.18216	0.23282	0.18423	0.14986	0.27882	0.19154	0.14269	0.21905	0.18115	0.19024	0.15566	0.15071	0.16972	0.18059	0.16082	0.31009	0.19048	0.24861	0.23699	0.26629	0.20115	0.16833	0.16803	0.20086	0.16442	0.24052	0.20451	0.25381	0.30105	0.23814	0.30623	0.37968	0.25478
470.1	0.2078	0.2026	0.19193	0.16473	0.22701	0.18	0.14184	0.27672	0.17559	0.14347	0.22917	0.18352	0.19097	0.14878	0.1523	0.17416	0.18386	0.16305	0.31756	0.19152	0.24055	0.24414	0.27267	0.20514	0.17371	0.16598	0.19024	0.1652	0.2341	0.19249	0.25264	0.30192	0.21551	0.30642	0.3879	0.25285
471.13	0.19043	0.19222	0.17603	0.14552	0.22564	0.17039	0.1393	0.28225	0.16445	0.1438	0.21857	0.18984	0.18201	0.14604	0.1517	0.17442	0.18463	0.16756	0.32662	0.1952	0.23675	0.24754	0.2723	0.21245	0.16351	0.17123	0.18473	0.16077	0.23468	0.191	0.2516	0.293	0.21074	0.30039	0.38034	0.26282
472.16	0.17818	0.1875	0.18254	0.1398	0.23647	0.1585	0.12628	0.27623	0.16657	0.1432	0.21604	0.1843	0.16478	0.14595	0.15664	0.18366	0.18719	0.17024	0.34235	0.19384	0.25073	0.26383	0.27759	0.22122	0.16373	0.17336	0.18636	0.15959	0.23776	0.18758	0.24387	0.29258	0.2125	0.30592	0.3904	0.26428
473.17	0.18657	0.19011	0.18675	0.14231	0.23462	0.15273	0.12032	0.28085	0.15458	0.14326	0.21323	0.18123	0.16054	0.14461	0.16385	0.19304	0.19657	0.17274	0.3615	0.20494	0.25108	0.27992	0.28353	0.22771	0.16173	0.171	0.192	0.16587	0.23739	0.19663	0.24893	0.304	0.21505	0.3148	0.40613	0.2597
474.21	0.18889	0.17327	0.18893	0.13803	0.22479	0.14569	0.10715	0.27516	0.14528	0.14001	0.20436	0.17849	0.15599	0.1293	0.15686	0.19816	0.19631	0.17788	0.38313	0.21018	0.24804	0.28546	0.27857	0.22852	0.16578	0.16717	0.18609	0.16286	0.23855	0.19665	0.25174	0.29865	0.2077	0.32278	0.41434	0.25697
475.24	0.18634	0.16637	0.17453	0.16067	0.22478	0.1478	0.10376	0.27865	0.15012	0.13547	0.19787	0.17453	0.1591	0.11528	0.15477	0.20741	0.20386	0.18468	0.40748	0.21997	0.25617	0.29543	0.27986	0.23577	0.15973	0.1726	0.18555	0.17289	0.25584	0.20767	0.24556	0.29988	0.21879	0.3336	0.42507	0.25418
476.27	0.18076	0.1647	0.17689	0.16999	0.21257	0.13074	0.097879	0.26192	0.14582	0.12365	0.19782	0.1689	0.15541	0.11294	0.15497	0.21872	0.21051	0.18956	0.43162	0.22333	0.25408	0.30609	0.28103	0.2344	0.15678	0.17282	0.18497	0.17334	0.27088	0.21776	0.24693	0.29756	0.21381	0.34597	0.43826	0.24642
477.31	0.19198	0.16801	0.16262	0.1719	0.19399	0.12656	0.097934	0.25327	0.14641	0.11845	0.19612	0.17683	0.16266	0.10759	0.15194	0.22975	0.2184	0.19659	0.45988	0.23482	0.25754	0.31545	0.28641	0.23542	0.16229	0.17724	0.18823	0.18118	0.28589	0.22057	0.2572	0.29488	0.21792	0.36296	0.44649	0.2548
478.34	0.17762	0.16255	0.15812	0.15842	0.1879	0.11722	0.092955	0.24754	0.1369	0.12108	0.18272	0.18275	0.16297	0.10897	0.15701	0.23108	0.22588	0.20123	0.47931	0.23668	0.26964	0.32045	0.29138	0.24506	0.16513	0.18727	0.18449	0.17988	0.30429	0.22091	0.26466	0.29232	0.21435	0.35739	0.45003	0.2627
479.37	0.18124	0.16778	0.14828	0.15512	0.20568	0.1113	0.090885	0.25069	0.13468	0.1228	0.1906	0.18449	0.16003	0.11305	0.15417	0.24095	0.24187	0.20667	0.49999	0.24184	0.27974	0.32675	0.30376	0.2583	0.17422	0.19012	0.1819	0.18387	0.33455	0.22665	0.27219	0.29692	0.22125	0.36214	0.46489	0.26787
480.38	0.17751	0.17064	0.1479	0.14015	0.19351	0.10201	0.093504	0.23656	0.13245	0.11991	0.20555	0.1777	0.15138	0.1132	0.15885	0.25013	0.24954	0.2171	0.51777	0.24356	0.28622	0.32679	0.31471	0.26408	0.17821	0.18794	0.18979	0.18161	0.36192	0.23417	0.29214	0.29702	0.22588	0.36197	0.47938	0.27058
481.41	0.17361	0.16934	0.15293	0.13806	0.18547	0.11976	0.092605	0.24573	0.128	0.11717	0.20881	0.19058	0.14614	0.11019	0.16916	0.26056	0.26382	0.23084	0.5342	0.25993	0.29727	0.33429	0.31915	0.28325	0.18569	0.19354	0.20348	0.1887	0.38268	0.24246	0.30972	0.31488	0.23653	0.36787	0.48843	0.28546
482.45	0.15773	0.16183	0.15482	0.13465	0.18017	0.13206	0.090462	0.2552	0.12594	0.11517	0.20707	0.20157	0.14701	0.11019	0.17079	0.26788	0.27479	0.24609	0.54764	0.26807	0.30326	0.34386	0.32222	0.30353	0.17861	0.19965	0.20901	0.19236	0.40264	0.25776	0.3126	0.32709	0.23561	0.36889	0.48679	0.29391
483.48	0.16179	0.16964	0.15262	0.15003	0.18211	0.1389	0.091121	0.26685	0.13936	0.10885	0.22351	0.21376	0.15512	0.11338	0.182	0.28062	0.28638	0.25754	0.5675	0.28719	0.31403	0.35932	0.32977	0.31436	0.18511	0.20368	0.22173	0.20646	0.42598	0.2715	0.32078	0.34505	0.2447	0.38764	0.49585	0.30814
484.51	0.17067	0.18493	0.16386	0.15846	0.16946	0.15551	0.10731	0.27532	0.14492	0.1191	0.22818	0.21997	0.16766	0.12358	0.18933	0.29685	0.30457	0.28339	0.59221	0.30255	0.33045	0.38494	0.34511	0.32539	0.19064	0.22245	0.23915	0.22372	0.45099	0.28449	0.34088	0.35844	0.25329	0.41296	0.5063	0.3286
485.54	0.16729	0.2002	0.17902	0.17373	0.18496	0.17407	0.12348	0.29749	0.15799	0.13828	0.22664	0.23746	0.17569	0.14998	0.20177	0.31274	0.32619	0.30054	0.61372	0.3224	0.3571	0.40944	0.36211	0.33703	0.20066	0.244	0.25819	0.2356	0.48288	0.30551	0.35951	0.38057	0.27447	0.43955	0.50136	0.34585
486.57	0.19125	0.21877	0.18076	0.19994	0.20527	0.19967	0.14948	0.31516	0.19149	0.16658	0.24823	0.25112	0.1917	0.1668	0.20152	0.33377	0.35601	0.32106	0.6444	0.33947	0.38657	0.44104	0.39211	0.35334	0.22396	0.25808	0.26358	0.24879	0.52636	0.32467	0.38092	0.40258	0.29889	0.46059	0.50742	0.36111
487.58	0.20647	0.24618	0.19912	0.23198	0.23779	0.21229	0.16931	0.33953	0.20456	0.18814	0.27468	0.26326	0.2008	0.18385	0.22173	0.35624	0.38536	0.34085	0.673	0.36675	0.41523	0.45799	0.42002	0.36944	0.24782	0.28068	0.28784	0.26688	0.57296	0.34787	0.40694	0.43016	0.31901	0.47429	0.52938	0.37695
488.61	0.21823	0.25046	0.2151	0.25544	0.2664	0.23817	0.19252	0.35259	0.22069	0.22863	0.29938	0.27083	0.22094	0.19486	0.23216	0.37584	0.41384	0.3648	0.69621	0.38596	0.43644	0.48237	0.44384	0.38855	0.26714	0.29675	0.30639	0.27892	0.61155	0.3711	0.4275	0.44291	0.32803	0.49206	0.5405	0.39103
489.64	0.23708	0.26185	0.23969	0.29951	0.31399	0.26818	0.2108	0.38409	0.25697	0.26573	0.32681	0.29625	0.24967	0.20751	0.25457	0.39446	0.44866	0.38761	0.72248	0.41301	0.46674	0.50385	0.47306	0.41134	0.29353	0.31453	0.33329	0.29698	0.65361	0.39832	0.45067	0.46892	0.36689	0.51088	0.55607	0.41712
490.67	0.27345	0.29575	0.26473	0.33039	0.35733	0.29046	0.23158	0.41844	0.2817	0.29905	0.35644	0.32054	0.28311	0.2318	0.26988	0.41395	0.48383	0.41328	0.75091	0.43888	0.48046	0.52917	0.48763	0.437	0.31787	0.3421	0.35276	0.31383	0.67828	0.41603	0.46839	0.49114	0.38311	0.51737	0.57004	0.43305
491.7	0.29648	0.32157	0.30898	0.35141	0.39465	0.31341	0.24907	0.44937	0.30361	0.32727	0.38564	0.34642	0.32097	0.25959	0.29158	0.43069	0.50877	0.43971	0.76667	0.46414	0.50055	0.54045	0.50603	0.45579	0.33841	0.36741	0.38055	0.33362	0.69172	0.44559	0.48567	0.50661	0.40124	0.52176	0.59089	0.45329
492.74	0.32947	0.33939	0.35058	0.38748	0.42483	0.3391	0.28352	0.47513	0.34587	0.36314	0.41469	0.38048	0.34989	0.29771	0.30938	0.44756	0.53777	0.4633	0.78462	0.47943	0.51565	0.56534	0.53132	0.46334	0.36475	0.38209	0.39682	0.34712	0.70496	0.47245	0.50568	0.52091	0.4347	0.53146	0.60319	0.46878
493.74	0.34656	0.37026	0.38706	0.41589	0.45766	0.37684	0.30911	0.50654	0.38045	0.39013	0.43417	0.42493	0.36972	0.33531	0.3238	0.4661	0.56702	0.48724	0.80009	0.50831	0.5364	0.58829	0.54984	0.48256	0.3881	0.40156	0.41743	0.36665	0.71057	0.49902	0.52215	0.54248	0.4666	0.53599	0.61393	0.49366
494.77	0.37101	0.3912	0.41966	0.44449	0.48434	0.41013	0.34423	0.53553	0.40838	0.42178	0.46282	0.46117	0.39868	0.37315	0.34584	0.48532	0.5831	0.50904	0.81431	0.5285	0.54924	0.60487	0.56236	0.49483	0.40048	0.43127	0.4421	0.37865	0.70513	0.52008	0.5361	0.56078	0.47341	0.54354	0.62079	0.50739
495.8	0.38337	0.40144	0.44887	0.46539	0.51437	0.43778	0.36569	0.56149	0.44279	0.44931	0.48506	0.49829	0.41629	0.39029	0.36241	0.49761	0.59478	0.52203	0.82884	0.54923	0.57164	0.61483	0.58367	0.50814	0.41877	0.45034	0.46681	0.39217	0.70282	0.53842	0.54934	0.5784	0.49319	0.5497	0.63081	0.52434
496.83	0.38872	0.42086	0.47007	0.50422	0.52876	0.45215	0.39383	0.58922	0.46224	0.47133	0.49965	0.53243	0.42962	0.41351	0.38222	0.50354	0.59593	0.53028	0.83966	0.56335	0.58223	0.63195	0.59316	0.52167	0.43181	0.47124	0.48378	0.40363	0.69004	0.5485	0.56569	0.59315	0.51844	0.55113	0.62634	0.54197
497.86	0.40799	0.43676	0.47787	0.52292	0.55944	0.48263	0.40957	0.61959	0.47703	0.49412	0.51594	0.54529	0.46806	0.42869	0.38878	0.51388	0.5956	0.5344	0.84621	0.57907	0.59303	0.63628	0.59459	0.53816	0.45375	0.49487	0.49547	0.41114	0.66636	0.55573	0.57347	0.60376	0.52531	0.54686	0.62593	0.55763
498.87	0.43156	0.46309	0.49425	0.55545	0.57956	0.49607	0.44537	0.64969	0.49501	0.51722	0.54291	0.56105	0.49774	0.45496	0.3975	0.52107	0.58689	0.54167	0.85668	0.58273	0.60148	0.64526	0.60622	0.54838	0.46624	0.52968	0.50505	0.42311	0.65074	0.57131	0.59096	0.60831	0.55197	0.55093	0.62265	0.5733
499.9	0.42396	0.4811	0.50722	0.55973	0.59029	0.496	0.4515	0.66924	0.4974	0.52011	0.53642	0.56676	0.50428	0.46715	0.39795	0.52272	0.5753	0.53127	0.84978	0.59199	0.59883	0.64649	0.59739	0.55375	0.47693	0.52901	0.50877	0.42982	0.63059	0.5708	0.59738	0.60423	0.55838	0.53571	0.61238	0.56933
500.93	0.42499	0.48818	0.53112	0.59079	0.58606	0.49527	0.4797	0.67827	0.4917	0.52157	0.55376	0.57587	0.53161	0.49316	0.40689	0.52359	0.5615	0.52765	0.84364	0.59568	0.59167	0.64652	0.60267	0.5554	0.48862	0.5354	0.50851	0.44238	0.61371	0.57432	0.61173	0.60142	0.5603	0.53606	0.62016	0.58337
501.96	0.43585	0.48165	0.54056	0.57907	0.60254	0.50463	0.4892	0.68503	0.50015	0.52425	0.55102	0.57441	0.5561	0.50206	0.40995	0.52041	0.55024	0.51656	0.83448	0.59401	0.5904	0.63506	0.60174	0.54745	0.48365	0.531	0.51344	0.44428	0.6041	0.57295	0.6116	0.59364	0.54785	0.53097	0.61934	0.57404
502.99	0.42528	0.47544	0.54063	0.57144	0.6017	0.49016	0.48708	0.67359	0.49591	0.51492	0.54681	0.58053	0.56156	0.4992	0.4143	0.51171	0.53679	0.50681	0.82491	0.59042	0.57164	0.62658	0.59787	0.53762	0.46503	0.52206	0.51577	0.44817	0.58899	0.56782	0.60424	0.5853	0.54478	0.52978	0.61131	0.56335
504.02	0.42419	0.45536	0.54292	0.55537	0.60927	0.4929	0.47995	0.66791	0.49141	0.50075	0.53413	0.58012	0.56562	0.5014	0.41861	0.50933	0.52709	0.4995	0.8147	0.59622	0.56977	0.61766	0.59696	0.53589	0.45763	0.5066	0.51717	0.45371	0.58128	0.56332	0.60577	0.59177	0.53716	0.52018	0.621	0.55919
505.02	0.41215	0.43749	0.52176	0.54002	0.59918	0.48471	0.47432	0.65604	0.48913	0.47711	0.53566	0.57937	0.57703	0.49486	0.41532	0.49165	0.50715	0.48694	0.80059	0.58781	0.55946	0.60019	0.59634	0.52297	0.45372	0.49991	0.50768	0.44911	0.57276	0.55462	0.59625	0.59603	0.5309	0.51579	0.62467	0.56053
506.05	0.40582	0.42183	0.47975	0.5003	0.59848	0.48258	0.44932	0.65548	0.49568	0.46205	0.51027	0.57581	0.57658	0.48001	0.40566	0.47864	0.48999	0.47521	0.78669	0.58061	0.55422	0.58827	0.57444	0.51364	0.44499	0.48772	0.49883	0.43694	0.55787	0.54236	0.58177	0.59487	0.52936	0.50008	0.61192	0.55582
507.08	0.39839	0.41421	0.44664	0.49279	0.59308	0.46511	0.43923	0.64661	0.49483	0.44406	0.50624	0.57158	0.56522	0.48312	0.38982	0.4719	0.47804	0.46768	0.78448	0.58603	0.54561	0.57945	0.55974	0.50956	0.44355	0.4846	0.4864	0.43163	0.55115	0.53405	0.57597	0.59119	0.52594	0.48341	0.60915	0.55704
508.11	0.39027	0.40161	0.42206	0.4816	0.58638	0.45892	0.43625	0.64787	0.49069	0.43567	0.50086	0.57054	0.55952	0.4788	0.37216	0.46184	0.46489	0.46407	0.77196	0.58898	0.54563	0.57705	0.54255	0.50875	0.44453	0.47614	0.47578	0.42469	0.55156	0.53535	0.57762	0.58512	0.51287	0.489	0.61188	0.56935
509.14	0.37518	0.38706	0.40232	0.46008	0.56152	0.43257	0.42275	0.63709	0.4747	0.41511	0.48883	0.55865	0.55553	0.46009	0.35863	0.44537	0.44915	0.44921	0.75492	0.57651	0.52113	0.55796	0.51742	0.49133	0.43216	0.46029	0.46464	0.40083	0.54124	0.51764	0.5598	0.5754	0.49681	0.49314	0.5959	0.5555
510.14	0.36817	0.37493	0.39414	0.47361	0.56193	0.43051	0.40819	0.62729	0.46404	0.4071	0.47929	0.55365	0.54587	0.457	0.35585	0.44186	0.44153	0.4439	0.7497	0.57372	0.51247	0.55052	0.49659	0.48663	0.41633	0.45386	0.45214	0.40067	0.52841	0.50982	0.55957	0.56922	0.49275	0.4832	0.58682	0.54812
511.17	0.363	0.36868	0.40469	0.47652	0.55893	0.42632	0.40433	0.60717	0.44873	0.40434	0.48133	0.54414	0.52992	0.44487	0.35133	0.43788	0.43595	0.43667	0.73776	0.57223	0.50409	0.54053	0.48767	0.48652	0.40427	0.44269	0.44638	0.39495	0.52639	0.50591	0.56278	0.5563	0.48456	0.48354	0.58792	0.54517
512.2	0.33686	0.35127	0.4085	0.46571	0.53067	0.41365	0.39326	0.58578	0.42599	0.39299	0.46962	0.53177	0.51262	0.42417	0.3494	0.42395	0.42438	0.42881	0.71658	0.55536	0.48783	0.51864	0.4687	0.46947	0.39169	0.4286	0.43227	0.38271	0.50703	0.50053	0.55287	0.54511	0.46514	0.49221	0.57541	0.54067
513.23	0.32233	0.33443	0.40877	0.45575	0.50933	0.40175	0.38346	0.56655	0.40499	0.38426	0.45347	0.51335	0.49302	0.41571	0.3502	0.41197	0.4156	0.42087	0.69972	0.54468	0.47608	0.49916	0.45136	0.45409	0.38277	0.42213	0.4238	0.37326	0.48842	0.49161	0.5414	0.55122	0.46011	0.479	0.55931	0.52213
514.23	0.31119	0.32435	0.38539	0.45021	0.49847	0.38632	0.36473	0.54639	0.40654	0.3754	0.43919	0.50044	0.47127	0.41694	0.33434	0.39427	0.40836	0.41227	0.68784	0.53336	0.46948	0.47696	0.42777	0.43837	0.37615	0.42209	0.40869	0.36468	0.47045	0.48606	0.53768	0.5366	0.45541	0.45644	0.55079	0.50839
515.26	0.29478	0.31214	0.38405	0.42002	0.47317	0.36929	0.35297	0.53364	0.39504	0.36539	0.42551	0.48634	0.45477	0.40338	0.32158	0.38075	0.40125	0.40446	0.67006	0.51895	0.4543	0.45472	0.41304	0.42264	0.36624	0.41185	0.40101	0.34138	0.45756	0.48009	0.52223	0.51751	0.44017	0.45549	0.54872	0.49418
516.29	0.27996	0.28313	0.36656	0.41679	0.44968	0.37314	0.34381	0.52477	0.38904	0.34812	0.42135	0.47583	0.4377	0.39903	0.30867	0.36878	0.39592	0.39832	0.65281	0.50173	0.44226	0.43553	0.39905	0.40638	0.35219	0.39654	0.39195	0.33745	0.45416	0.47789	0.50026	0.51333	0.43031	0.44075	0.53311	0.48622
517.32	0.27632	0.26831	0.35099	0.42771	0.44942	0.36997	0.33944	0.52181	0.37162	0.34189	0.41827	0.46297	0.42713	0.39122	0.29449	0.36161	0.39193	0.39042	0.63765	0.48756	0.42729	0.42399	0.38705	0.39987	0.34172	0.38717	0.38636	0.33226	0.44646	0.46494	0.48729	0.50928	0.42779	0.42668	0.53079	0.47627
518.34	0.27247	0.2681	0.34767	0.44415	0.44601	0.37742	0.34098	0.51621	0.37626	0.31585	0.41566	0.46174	0.42582	0.38331	0.28484	0.35962	0.38614	0.38222	0.6284	0.47084	0.4166	0.39914	0.3775	0.39229	0.332	0.37697	0.38282	0.32728	0.44853	0.46078	0.48841	0.48374	0.42266	0.39957	0.52875	0.46924
519.35	0.26114	0.26444	0.37096	0.45581	0.44778	0.3755	0.33524	0.51802	0.3645	0.29719	0.41427	0.46032	0.42176	0.37051	0.29219	0.35845	0.37956	0.37049	0.61233	0.45549	0.40936	0.38225	0.36841	0.39152	0.3179	0.36586	0.39018	0.32538	0.44998	0.4502	0.477	0.46755	0.40689	0.3907	0.52166	0.46584
520.37	0.26717	0.26679	0.35514	0.46489	0.4444	0.37189	0.3406	0.50629	0.36642	0.30016	0.41262	0.45266	0.41622	0.36491	0.28654	0.35401	0.37779	0.36215	0.59945	0.43938	0.40236	0.37441	0.3628	0.38531	0.31522	0.35619	0.38391	0.32669	0.45296	0.43802	0.4677	0.45851	0.40204	0.37679	0.5019	0.4605
521.4	0.26604	0.26659	0.35229	0.47066	0.44087	0.34658	0.33289	0.50124	0.35976	0.28623	0.38942	0.43889	0.41264	0.35621	0.28618	0.34841	0.37088	0.35025	0.58429	0.42271	0.38729	0.35583	0.34128	0.36957	0.30473	0.35712	0.37673	0.31178	0.43727	0.41393	0.45889	0.43685	0.39558	0.36077	0.48188	0.43896
522.43	0.27084	0.26495	0.36761	0.48042	0.43014	0.35063	0.33118	0.49792	0.37283	0.27318	0.3818	0.44978	0.4197	0.35612	0.29052	0.34888	0.3723	0.34229	0.57971	0.41641	0.38498	0.34718	0.33258	0.37045	0.30431	0.35503	0.37824	0.31006	0.44508	0.4019	0.44859	0.42492	0.3889	0.35185	0.46974	0.42956
523.43	0.26925	0.26307	0.37196	0.48442	0.4238	0.34119	0.32109	0.49977	0.37392	0.27447	0.3742	0.44596	0.41445	0.3517	0.289	0.34555	0.37888	0.33438	0.56684	0.40772	0.37912	0.34716	0.32533	0.36398	0.29726	0.35085	0.37437	0.30549	0.43708	0.38952	0.4324	0.41968	0.37541	0.34732	0.44628	0.41314
524.46	0.25729	0.24864	0.35031	0.48504	0.40904	0.3477	0.32905	0.49569	0.37208	0.27568	0.36336	0.42979	0.414	0.3357	0.27862	0.33978	0.37499	0.32877	0.55816	0.3977	0.36926	0.33714	0.3174	0.34882	0.28858	0.33632	0.35793	0.29858	0.42347	0.37505	0.42136	0.4061	0.36815	0.33641	0.424	0.3948
525.48	0.24191	0.2345	0.37142	0.51922	0.40962	0.34858	0.32639	0.49538	0.38305	0.26297	0.35154	0.42439	0.40769	0.33702	0.28617	0.34156	0.37237	0.32386	0.55406	0.3881	0.37109	0.32706	0.30324	0.34686	0.27233	0.33514	0.359	0.29635	0.41373	0.37012	0.41941	0.39514	0.36398	0.32266	0.41857	0.38883
526.51	0.22982	0.22378	0.37784	0.55425	0.41815	0.35519	0.33763	0.49504	0.38924	0.2632	0.3581	0.42379	0.40551	0.33825	0.28348	0.34642	0.37507	0.32814	0.55522	0.3862	0.38133	0.32797	0.30358	0.34563	0.27322	0.32305	0.35575	0.30298	0.40868	0.37211	0.41762	0.39674	0.3574	0.31767	0.42195	0.38117
527.51	0.21082	0.21514	0.36857	0.56513	0.4309	0.36273	0.34673	0.48978	0.39614	0.26275	0.3538	0.40115	0.39364	0.32685	0.28157	0.34286	0.37306	0.33147	0.54425	0.37775	0.37807	0.32771	0.29615	0.32983	0.26015	0.31473	0.35266	0.3064	0.39044	0.36866	0.41439	0.38498	0.35137	0.31491	0.41458	0.36491
528.54	0.19574	0.20187	0.35979	0.56775	0.42407	0.35031	0.35221	0.48536	0.39762	0.24938	0.34661	0.38172	0.37892	0.32116	0.28108	0.33299	0.36151	0.32863	0.53408	0.36965	0.37733	0.31344	0.27996	0.32211	0.24597	0.30852	0.34357	0.30455	0.37084	0.34905	0.40435	0.38371	0.35334	0.30803	0.40865	0.35217
529.56	0.19408	0.20389	0.35729	0.59296	0.41324	0.3613	0.36156	0.48025	0.40547	0.23945	0.34993	0.3697	0.36758	0.32749	0.28177	0.33629	0.36519	0.33535	0.51999	0.36482	0.37951	0.3145	0.27084	0.31628	0.24033	0.30859	0.34061	0.30951	0.35851	0.34025	0.39871	0.3898	0.35248	0.30695	0.40724	0.34377
530.59	0.20296	0.20249	0.35438	0.57389	0.4121	0.37013	0.3743	0.47916	0.4061	0.23082	0.36284	0.37047	0.36255	0.31862	0.28376	0.33049	0.3669	0.33689	0.50173	0.36481	0.37232	0.30522	0.26728	0.31233	0.23756	0.30572	0.33984	0.30972	0.34912	0.33509	0.39447	0.38709	0.35167	0.30484	0.40169	0.33909
531.61	0.19091	0.19384	0.34314	0.52929	0.38603	0.36236	0.38445	0.46818	0.40497	0.21877	0.34657	0.34948	0.35087	0.30524	0.27932	0.31978	0.35834	0.32758	0.48192	0.35024	0.35573	0.29023	0.25446	0.30325	0.22288	0.29761	0.33272	0.30672	0.3306	0.31319	0.38449	0.36919	0.34592	0.29865	0.38209	0.32683
532.62	0.18444	0.19423	0.33587	0.50494	0.37036	0.35514	0.38997	0.4647	0.39172	0.21864	0.33819	0.34222	0.35562	0.30834	0.27672	0.32173	0.35797	0.31943	0.47016	0.34156	0.34954	0.28761	0.24902	0.30118	0.21884	0.29132	0.32762	0.30697	0.32142	0.29919	0.3873	0.36692	0.34853	0.29751	0.37458	0.32195
533.64	0.17815	0.1822	0.32927	0.4761	0.36765	0.36253	0.40323	0.46177	0.39187	0.22659	0.33958	0.33541	0.35812	0.30755	0.27563	0.32023	0.36076	0.30977	0.45921	0.33382	0.34087	0.28582	0.2463	0.29384	0.21375	0.28408	0.32722	0.31208	0.32193	0.29146	0.39461	0.36293	0.34379	0.30283	0.37386	0.32728
534.67	0.17525	0.16346	0.33059	0.4337	0.36776	0.34702	0.40594	0.45707	0.38533	0.23343	0.33236	0.32934	0.36736	0.29639	0.27713	0.31584	0.35767	0.29943	0.45063	0.32554	0.32759	0.2733	0.24566	0.2882	0.214	0.27581	0.32089	0.30971	0.31714	0.28822	0.39344	0.36559	0.33777	0.30162	0.3736	0.32811
535.67	0.15464	0.15152	0.30067	0.39546	0.35532	0.33414	0.41516	0.44561	0.36994	0.22627	0.31713	0.30209	0.36418	0.28835	0.26243	0.3059	0.34863	0.28577	0.43957	0.31045	0.31574	0.26219	0.23209	0.2686	0.19835	0.2625	0.30521	0.30926	0.30829	0.27274	0.38867	0.36111	0.31954	0.29085	0.36113	0.30998
536.69	0.16206	0.15725	0.29845	0.37774	0.36288	0.33362	0.4186	0.44154	0.35747	0.23827	0.31496	0.2895	0.37181	0.28471	0.25583	0.30172	0.34978	0.28167	0.42765	0.30712	0.30884	0.26248	0.23246	0.26194	0.19633	0.26586	0.30579	0.30269	0.31114	0.27186	0.39268	0.36471	0.31309	0.29354	0.36723	0.3039
537.72	0.15725	0.14385	0.2816	0.34063	0.36005	0.31424	0.41858	0.42957	0.34958	0.22795	0.30706	0.27528	0.36197	0.26825	0.24252	0.29051	0.32973	0.26764	0.4111	0.29506	0.29141	0.24153	0.21774	0.25035	0.1856	0.25706	0.29212	0.28583	0.30315	0.26358	0.38773	0.36187	0.29292	0.27144	0.36314	0.29822
538.74	0.16236	0.14294	0.2715	0.31306	0.3449	0.31702	0.41061	0.42002	0.33748	0.21609	0.28903	0.26004	0.36108	0.2574	0.2325	0.29173	0.31506	0.26655	0.39675	0.2839	0.27728	0.22923	0.2137	0.24163	0.1796	0.25494	0.2782	0.27332	0.29181	0.26551	0.39007	0.34888	0.26993	0.25559	0.3563	0.28846
539.74	0.16375	0.13827	0.2416	0.27701	0.33716	0.31616	0.39287	0.40001	0.31473	0.20216	0.27759	0.24534	0.34783	0.24958	0.22337	0.28519	0.30061	0.25444	0.38008	0.26778	0.26469	0.22417	0.20324	0.22928	0.16757	0.25349	0.27484	0.2591	0.284	0.25969	0.38046	0.32634	0.25079	0.23342	0.34596	0.27139
540.77	0.17358	0.12732	0.24321	0.2572	0.32525	0.31114	0.37428	0.39049	0.29524	0.19928	0.26033	0.24599	0.34291	0.24161	0.21365	0.28156	0.28851	0.24918	0.37009	0.2621	0.25138	0.22198	0.19868	0.22989	0.1666	0.24959	0.27226	0.24483	0.27647	0.27338	0.37599	0.31983	0.24291	0.2266	0.3392	0.27708
541.79	0.16417	0.12201	0.22444	0.24454	0.32073	0.30512	0.35139	0.37605	0.27477	0.18257	0.25659	0.24375	0.33122	0.23828	0.20866	0.27827	0.27574	0.24173	0.35797	0.25271	0.23672	0.21799	0.19236	0.22187	0.15068	0.24006	0.26064	0.23279	0.26788	0.28447	0.36924	0.31393	0.22719	0.21894	0.33004	0.27823
542.82	0.17768	0.133	0.21674	0.22356	0.30297	0.29649	0.32551	0.37171	0.25481	0.16246	0.24937	0.22972	0.33236	0.23953	0.2123	0.26971	0.27049	0.23336	0.34413	0.24286	0.22934	0.21699	0.19597	0.21595	0.14778	0.24476	0.26043	0.22364	0.25928	0.29185	0.35778	0.30432	0.22269	0.21468	0.30949	0.27136
543.82	0.18101	0.13277	0.2015	0.20763	0.29357	0.26651	0.29329	0.34588	0.22582	0.15	0.23852	0.22398	0.32653	0.23178	0.19564	0.25415	0.25847	0.21763	0.33078	0.23104	0.22035	0.21432	0.1897	0.2021	0.13684	0.2382	0.25908	0.20419	0.24789	0.27963	0.34035	0.30048	0.21409	0.20466	0.29855	0.26168
544.84	0.17398	0.14008	0.20268	0.19434	0.28579	0.23807	0.27478	0.33847	0.21182	0.12553	0.21391	0.21194	0.31557	0.22403	0.18499	0.23923	0.25102	0.20785	0.31952	0.22777	0.21013	0.20965	0.18481	0.19304	0.12614	0.22887	0.24756	0.18929	0.24101	0.28185	0.33394	0.29317	0.19457	0.19504	0.27761	0.25717
545.86	0.1738	0.14594	0.17103	0.17614	0.26175	0.20922	0.23584	0.3179	0.192	0.1039	0.19474	0.1855	0.31277	0.21585	0.17099	0.22899	0.23851	0.19135	0.29448	0.20864	0.19886	0.20123	0.17351	0.1735	0.11585	0.21659	0.24057	0.17474	0.22209	0.2567	0.31276	0.27502	0.17473	0.17052	0.25175	0.23296
546.89	0.18646	0.15425	0.1539	0.15966	0.22704	0.18943	0.20367	0.3014	0.16921	0.074509	0.17405	0.16709	0.3166	0.2005	0.15431	0.21625	0.22614	0.17753	0.27607	0.19805	0.1831	0.18995	0.16032	0.15792	0.10695	0.20532	0.22595	0.15848	0.19914	0.23573	0.28858	0.25762	0.14464	0.13924	0.22391	0.20805
547.89	0.18335	0.1558	0.1358	0.15226	0.21983	0.16195	0.17184	0.27137	0.1522	0.062127	0.15498	0.14993	0.30793	0.18639	0.13956	0.20278	0.21789	0.16959	0.25842	0.18362	0.17046	0.18042	0.14519	0.14418	0.086077	0.19048	0.20886	0.15026	0.18254	0.21591	0.27081	0.23701	0.11788	0.11495	0.20528	0.1905
548.91	0.18783	0.1702	0.12689	0.14783	0.20393	0.14892	0.13972	0.25916	0.13635	0.049695	0.1402	0.13995	0.29989	0.17855	0.13019	0.19444	0.20954	0.15778	0.24098	0.18165	0.15228	0.17578	0.13427	0.14119	0.07681	0.17769	0.19427	0.14729	0.16755	0.20025	0.25059	0.21686	0.10087	0.096898	0.18498	0.17766
549.93	0.22982	0.18599	0.12218	0.16185	0.18963	0.13302	0.10998	0.25369	0.12806	0.053084	0.14171	0.13608	0.31019	0.17499	0.11955	0.19258	0.20019	0.15542	0.21953	0.17236	0.14309	0.16906	0.13339	0.13614	0.076588	0.17271	0.19514	0.15198	0.15616	0.18486	0.2294	0.21468	0.10067	0.093231	0.1803	0.17693
550.93	0.24259	0.21647	0.13745	0.17976	0.19669	0.12061	0.099349	0.24507	0.11677	0.049315	0.14576	0.14282	0.30638	0.17903	0.11842	0.1891	0.19446	0.14951	0.21193	0.16963	0.13891	0.16645	0.13525	0.13624	0.07115	0.18061	0.19212	0.1543	0.16043	0.17869	0.22995	0.20874	0.1002	0.095766	0.18117	0.18109
551.96	0.26703	0.2496	0.15476	0.19057	0.2046	0.12257	0.098003	0.24427	0.12592	0.057046	0.14568	0.15565	0.30066	0.19098	0.11947	0.1881	0.19846	0.1512	0.20827	0.17431	0.14858	0.17303	0.14192	0.14997	0.074123	0.19557	0.19809	0.16472	0.17367	0.18915	0.23791	0.21933	0.11623	0.1212	0.191	0.19911
552.98	0.29258	0.28055	0.16009	0.20187	0.19912	0.13061	0.092707	0.25031	0.12555	0.054656	0.13889	0.16927	0.30184	0.19589	0.11727	0.19052	0.19917	0.15523	0.20651	0.1865	0.15204	0.18011	0.14926	0.15228	0.078125	0.1973	0.21475	0.16763	0.18576	0.19895	0.24317	0.24084	0.12854	0.12993	0.20818	0.20957
553.98	0.30533	0.30937	0.16845	0.21175	0.2028	0.14174	0.093127	0.26053	0.12806	0.066001	0.15073	0.17443	0.30026	0.2005	0.12653	0.18918	0.20112	0.16403	0.20262	0.18991	0.16571	0.19847	0.15561	0.15312	0.087162	0.20576	0.22631	0.17679	0.19775	0.21386	0.25265	0.25843	0.14648	0.15478	0.22282	0.22227
555	0.28718	0.32215	0.15536	0.19718	0.19466	0.14469	0.090704	0.24955	0.11411	0.057196	0.1532	0.17773	0.28896	0.19907	0.12271	0.18573	0.20076	0.16072	0.20197	0.19259	0.1677	0.20989	0.15639	0.15946	0.080885	0.21	0.22852	0.17359	0.20825	0.21563	0.26333	0.26794	0.15763	0.16384	0.22941	0.22772
556.02	0.29612	0.32046	0.15291	0.18615	0.1879	0.15987	0.096539	0.25488	0.11697	0.06071	0.15563	0.17695	0.2966	0.20275	0.12445	0.19054	0.2072	0.17324	0.20368	0.20396	0.17817	0.22801	0.16163	0.16659	0.090604	0.21143	0.23571	0.18199	0.21289	0.2338	0.2674	0.288	0.16871	0.18102	0.24269	0.23585
557.05	0.28285	0.29957	0.13641	0.1675	0.18083	0.14272	0.080222	0.24995	0.10452	0.049212	0.15416	0.16608	0.2917	0.19539	0.11999	0.18407	0.20028	0.16669	0.19833	0.20406	0.18054	0.23317	0.15425	0.16105	0.09293	0.20424	0.23554	0.18398	0.21168	0.22247	0.26496	0.29064	0.17206	0.17272	0.24072	0.24456
558.04	0.26333	0.27522	0.11369	0.14766	0.17854	0.13751	0.071881	0.24254	0.096015	0.053855	0.16062	0.16159	0.28509	0.19008	0.10633	0.17937	0.1958	0.16233	0.19174	0.19815	0.18429	0.23922	0.1526	0.1633	0.095478	0.20837	0.22638	0.18447	0.20259	0.21847	0.26216	0.29472	0.16896	0.18706	0.23731	0.24653
559.07	0.2563	0.24546	0.099188	0.13554	0.17777	0.12776	0.071799	0.22884	0.084412	0.036106	0.14826	0.15796	0.28589	0.19105	0.09578	0.18313	0.19782	0.1584	0.19139	0.19903	0.1843	0.22564	0.15252	0.16539	0.089765	0.20723	0.22579	0.18316	0.20714	0.21793	0.26303	0.29421	0.1631	0.18109	0.2438	0.2512
560.09	0.24865	0.21212	0.090193	0.13795	0.17477	0.12346	0.064304	0.22643	0.079583	0.039847	0.13937	0.15127	0.28387	0.1938	0.086449	0.18206	0.19462	0.15704	0.19147	0.19575	0.19257	0.22676	0.14455	0.16039	0.085854	0.20525	0.2118	0.18414	0.20064	0.213	0.26635	0.28997	0.16001	0.17607	0.25414	0.23492
561.09	0.23706	0.18746	0.079667	0.12843	0.17532	0.10994	0.059482	0.21979	0.073133	0.035337	0.13383	0.15182	0.26759	0.19236	0.081796	0.17759	0.19084	0.15321	0.19064	0.19661	0.19408	0.22444	0.1478	0.16287	0.08053	0.20078	0.20378	0.17955	0.20073	0.20366	0.27059	0.28708	0.16179	0.17107	0.2566	0.24993
562.11	0.22557	0.17086	0.069349	0.12646	0.17705	0.10941	0.053898	0.21462	0.075437	0.039285	0.13088	0.14972	0.25897	0.1952	0.074872	0.17763	0.18971	0.15503	0.18801	0.19325	0.19431	0.21751	0.15057	0.15941	0.072975	0.19361	0.2013	0.17112	0.19446	0.20343	0.27794	0.28334	0.16454	0.16767	0.26223	0.23918
563.13	0.2296	0.16997	0.082768	0.14084	0.18085	0.10527	0.046243	0.21007	0.072156	0.036067	0.12951	0.15524	0.25553	0.20093	0.075335	0.1805	0.18629	0.15569	0.18843	0.19471	0.19564	0.21175	0.14668	0.1664	0.074215	0.18348	0.19454	0.17097	0.20189	0.20369	0.27753	0.26467	0.16578	0.15654	0.2651	0.24139
564.13	0.21435	0.17	0.064671	0.13809	0.16246	0.10646	0.041538	0.20829	0.076148	0.042094	0.13822	0.15213	0.25016	0.20649	0.070815	0.17637	0.17727	0.15907	0.18418	0.18716	0.1894	0.20812	0.14578	0.16689	0.075507	0.18105	0.18823	0.16475	0.19096	0.20015	0.27686	0.25005	0.15801	0.14035	0.25642	0.22893
565.15	0.21815	0.18594	0.071379	0.1466	0.18505	0.11579	0.042499	0.21157	0.082428	0.043765	0.14477	0.15841	0.24625	0.2147	0.072856	0.18107	0.18059	0.16116	0.17891	0.19371	0.18	0.19863	0.15018	0.16953	0.084242	0.17995	0.19473	0.16474	0.192	0.20523	0.27296	0.24325	0.15484	0.13934	0.25439	0.23687
566.17	0.20121	0.20445	0.063829	0.14948	0.17447	0.10687	0.035692	0.20967	0.078722	0.037899	0.13608	0.15227	0.24262	0.2071	0.057859	0.17341	0.1733	0.15471	0.17291	0.18726	0.1705	0.18006	0.13561	0.15917	0.074922	0.17989	0.18425	0.1541	0.18169	0.19085	0.2679	0.23053	0.14264	0.13044	0.24388	0.21092
567.17	0.19754	0.21989	0.06249	0.15846	0.16922	0.10032	0.036444	0.19785	0.065421	0.043415	0.13196	0.14934	0.23393	0.20175	0.062138	0.17137	0.17292	0.15289	0.16745	0.17981	0.16227	0.16795	0.1318	0.15578	0.070788	0.17904	0.17809	0.15484	0.17894	0.18449	0.24982	0.21656	0.13079	0.12621	0.2428	0.20296
568.19	0.18801	0.21591	0.053993	0.15621	0.15579	0.10273	0.036118	0.19488	0.069013	0.039505	0.11728	0.14252	0.22419	0.19673	0.066295	0.16522	0.16836	0.14626	0.16106	0.17214	0.1534	0.15233	0.12385	0.14773	0.064437	0.17931	0.18119	0.14346	0.16896	0.16955	0.23894	0.20821	0.12558	0.1127	0.23488	0.19751
569.21	0.2019	0.21965	0.068362	0.18194	0.16798	0.10309	0.031347	0.19739	0.062009	0.043548	0.10296	0.14123	0.21642	0.19146	0.077879	0.16664	0.17054	0.13933	0.15734	0.16871	0.15312	0.14504	0.12014	0.14606	0.057584	0.17827	0.18068	0.14249	0.17566	0.15688	0.23042	0.20553	0.12898	0.11838	0.23318	0.19957
570.2	0.2012	0.22511	0.055962	0.18995	0.15478	0.083177	0.035599	0.18893	0.055777	0.03574	0.090053	0.13159	0.20979	0.17696	0.079922	0.16113	0.16522	0.13558	0.15201	0.15879	0.15125	0.12774	0.11489	0.14494	0.05099	0.17588	0.17284	0.13738	0.16713	0.14137	0.2201	0.19545	0.12523	0.1038	0.21857	0.197
571.22	0.22593	0.22826	0.045976	0.21712	0.15601	0.093112	0.031671	0.19082	0.052929	0.035909	0.09611	0.1245	0.20834	0.16657	0.086765	0.16184	0.16651	0.13457	0.14994	0.15574	0.1448	0.11834	0.12623	0.1472	0.052996	0.16846	0.17792	0.14467	0.16541	0.13654	0.21185	0.1845	0.12833	0.10313	0.22887	0.19032
572.24	0.26058	0.23389	0.041148	0.2318	0.15751	0.10288	0.032913	0.20502	0.059282	0.036119	0.092641	0.12607	0.21526	0.15782	0.086647	0.16381	0.16209	0.13344	0.15054	0.1642	0.14209	0.11541	0.12953	0.15392	0.057245	0.1676	0.17596	0.14744	0.1679	0.1267	0.21034	0.18572	0.13868	0.1088	0.22644	0.18489
573.24	0.28005	0.26079	0.041098	0.24504	0.15009	0.10325	0.032674	0.20312	0.05897	0.038447	0.094709	0.13136	0.21345	0.15433	0.088981	0.16321	0.16439	0.13442	0.14776	0.16857	0.13734	0.10981	0.13749	0.15777	0.052982	0.17311	0.17311	0.15647	0.1662	0.13053	0.2078	0.18319	0.14628	0.11739	0.22261	0.19188
574.26	0.29794	0.28677	0.036575	0.23088	0.14811	0.10309	0.04182	0.19634	0.060928	0.038258	0.096976	0.13065	0.20683	0.14819	0.086324	0.15654	0.16379	0.13521	0.15288	0.17286	0.13719	0.10575	0.14653	0.16593	0.055047	0.17022	0.17038	0.15816	0.16129	0.13073	0.21323	0.17716	0.15483	0.12505	0.22502	0.19716
575.28	0.32081	0.30175	0.044535	0.22021	0.13687	0.11317	0.042862	0.19801	0.062244	0.047341	0.09833	0.13691	0.19386	0.14541	0.084891	0.15896	0.16657	0.13637	0.15827	0.18262	0.1375	0.10575	0.15533	0.17023	0.05379	0.16556	0.16972	0.16419	0.16237	0.13236	0.21519	0.17049	0.16362	0.13346	0.22975	0.20266
576.28	0.34764	0.33358	0.060354	0.19746	0.14801	0.11435	0.053066	0.20604	0.065806	0.059823	0.089976	0.14757	0.19356	0.1512	0.096376	0.17058	0.1734	0.14312	0.16168	0.19045	0.15077	0.11453	0.16408	0.18501	0.056516	0.17121	0.17197	0.16418	0.16876	0.1363	0.20841	0.18138	0.17903	0.14008	0.22837	0.22048
577.3	0.36572	0.36789	0.06271	0.17218	0.15226	0.11497	0.051114	0.20538	0.067112	0.057643	0.090855	0.14492	0.18615	0.1535	0.10543	0.17658	0.18029	0.13845	0.16657	0.18734	0.15078	0.10884	0.17375	0.18699	0.059684	0.17416	0.1768	0.16088	0.17017	0.14502	0.20781	0.17591	0.18228	0.13017	0.23182	0.2263
578.32	0.41504	0.40791	0.078028	0.16386	0.16804	0.12825	0.063074	0.21612	0.065261	0.075898	0.10136	0.14287	0.18518	0.16548	0.11401	0.18727	0.19222	0.14626	0.17646	0.19474	0.16401	0.11794	0.20188	0.19565	0.071538	0.17636	0.17835	0.16448	0.1813	0.15414	0.22086	0.1809	0.19331	0.13798	0.24434	0.22714
579.31	0.43927	0.44502	0.093715	0.14736	0.17782	0.12952	0.064931	0.21495	0.068189	0.082083	0.10326	0.15114	0.19041	0.16663	0.12119	0.19773	0.19985	0.14988	0.1772	0.19694	0.16526	0.11148	0.20981	0.19868	0.080089	0.17976	0.17801	0.17176	0.18856	0.16094	0.21436	0.18429	0.20461	0.14026	0.244	0.21769
580.33	0.46499	0.48937	0.116	0.13215	0.19123	0.13177	0.07809	0.21633	0.082047	0.09656	0.11125	0.15374	0.20178	0.17768	0.14075	0.20333	0.20639	0.15081	0.18595	0.20346	0.17342	0.11926	0.22115	0.20842	0.095562	0.19072	0.18667	0.1748	0.19972	0.16307	0.22204	0.19888	0.2173	0.15414	0.24934	0.21983
581.35	0.48154	0.50643	0.13375	0.12149	0.19951	0.13624	0.084174	0.22098	0.098569	0.10837	0.12441	0.16238	0.20207	0.18025	0.14998	0.20431	0.21259	0.15398	0.19184	0.21196	0.17919	0.12149	0.22961	0.20902	0.108	0.19569	0.19505	0.1847	0.21213	0.16341	0.23245	0.20102	0.22129	0.16302	0.25026	0.22423
582.35	0.47341	0.49972	0.1672	0.11307	0.21134	0.13651	0.099896	0.21775	0.10963	0.1204	0.13263	0.17564	0.20479	0.18443	0.16736	0.20673	0.21529	0.16364	0.1965	0.21948	0.18452	0.12386	0.23058	0.22047	0.11111	0.19556	0.20389	0.19785	0.2209	0.16289	0.24297	0.20377	0.22936	0.16598	0.24912	0.22819
583.36	0.45624	0.47384	0.17722	0.10272	0.21473	0.14138	0.10943	0.21784	0.12537	0.1258	0.13953	0.17962	0.2144	0.1776	0.18259	0.21167	0.21911	0.16963	0.20625	0.22559	0.18865	0.12882	0.22783	0.22065	0.12038	0.1975	0.21722	0.20514	0.23429	0.17035	0.24839	0.21626	0.24001	0.17276	0.25647	0.2214
584.38	0.4454	0.42942	0.18066	0.10712	0.20349	0.14697	0.12086	0.23658	0.1365	0.13484	0.14143	0.18637	0.21647	0.18372	0.19488	0.22226	0.22396	0.17474	0.22182	0.23444	0.19567	0.143	0.23472	0.22414	0.12975	0.21	0.2259	0.2122	0.24408	0.17167	0.25903	0.22634	0.24229	0.1752	0.25726	0.22554
585.38	0.43416	0.39252	0.18005	0.10458	0.19652	0.14758	0.12267	0.24297	0.14364	0.14271	0.14663	0.20053	0.21285	0.18014	0.19648	0.23181	0.23127	0.18147	0.22909	0.23925	0.19617	0.15157	0.24243	0.2278	0.13574	0.22017	0.23486	0.21678	0.25539	0.1814	0.26397	0.23703	0.24909	0.18179	0.25787	0.22998
586.4	0.41726	0.34345	0.17146	0.099337	0.18911	0.16322	0.12489	0.24014	0.15327	0.15895	0.15907	0.20995	0.2235	0.18056	0.20386	0.23966	0.2367	0.18971	0.23687	0.23964	0.19871	0.15807	0.24949	0.23576	0.15009	0.21858	0.23892	0.21362	0.25578	0.20278	0.27026	0.2545	0.2577	0.18773	0.25796	0.23216
587.41	0.40662	0.31253	0.15355	0.10769	0.18025	0.17651	0.1269	0.25078	0.16745	0.18443	0.17835	0.22194	0.23436	0.18376	0.19994	0.24502	0.24528	0.19588	0.24465	0.25044	0.21206	0.17026	0.25704	0.23465	0.17265	0.23282	0.24276	0.215	0.26042	0.21483	0.27061	0.27491	0.26182	0.20016	0.26261	0.23739
588.41	0.40013	0.27135	0.14729	0.10934	0.17691	0.17391	0.12349	0.24983	0.1702	0.20516	0.19444	0.23384	0.23359	0.17918	0.1938	0.24943	0.24995	0.19569	0.24442	0.25212	0.21083	0.16954	0.25077	0.23767	0.18385	0.24243	0.243	0.21088	0.25311	0.20928	0.27115	0.28247	0.25096	0.19816	0.25169	0.24777
589.43	0.38758	0.25167	0.13968	0.097368	0.18368	0.18818	0.12917	0.24556	0.18708	0.23344	0.23143	0.24981	0.24092	0.17132	0.19847	0.24972	0.25616	0.20735	0.23891	0.26121	0.21939	0.17544	0.25047	0.24623	0.19175	0.24474	0.25407	0.20769	0.25609	0.22567	0.26851	0.29388	0.25173	0.20265	0.2652	0.26468
590.42	0.37424	0.23362	0.14272	0.092089	0.19179	0.20486	0.13486	0.24265	0.1958	0.25203	0.24531	0.25759	0.2527	0.17458	0.2044	0.25387	0.26061	0.21625	0.23866	0.26503	0.22538	0.17898	0.25286	0.24075	0.19615	0.25052	0.26301	0.2074	0.25574	0.23301	0.27261	0.29799	0.24515	0.20275	0.26797	0.2633
591.44	0.3618	0.23901	0.13754	0.096832	0.19485	0.20385	0.14025	0.251	0.20186	0.26482	0.25318	0.26059	0.25319	0.19162	0.19982	0.25893	0.26793	0.21892	0.2404	0.27452	0.22521	0.17781	0.25168	0.2411	0.19324	0.26975	0.26482	0.2111	0.26416	0.23868	0.27758	0.30507	0.2473	0.19458	0.27404	0.26592
592.46	0.35685	0.23457	0.1433	0.075707	0.19475	0.19336	0.13337	0.2478	0.18952	0.26583	0.25496	0.25336	0.25359	0.19266	0.20109	0.25849	0.26501	0.21764	0.23772	0.27281	0.22017	0.18057	0.25148	0.23714	0.18752	0.28049	0.26681	0.20773	0.26531	0.23581	0.28168	0.30526	0.23434	0.19693	0.26959	0.26926
593.45	0.35224	0.24592	0.13965	0.059872	0.20687	0.20537	0.13786	0.25035	0.19342	0.25547	0.25615	0.25199	0.25919	0.19883	0.20348	0.26087	0.26558	0.22348	0.23545	0.27971	0.22043	0.18484	0.25687	0.23788	0.18868	0.29025	0.2708	0.21305	0.27776	0.24448	0.28982	0.30728	0.24271	0.19857	0.28229	0.27681
594.47	0.36036	0.26218	0.1487	0.067848	0.20381	0.1994	0.13192	0.25413	0.19	0.23921	0.23717	0.24745	0.25579	0.21596	0.1994	0.26552	0.26622	0.2206	0.23627	0.27917	0.21935	0.1848	0.25928	0.23422	0.18689	0.31024	0.2687	0.22194	0.27912	0.23816	0.29729	0.31214	0.23831	0.19975	0.27489	0.28814
595.46	0.3611	0.27417	0.1529	0.075205	0.21261	0.19799	0.13259	0.25906	0.18387	0.22192	0.23648	0.24101	0.26212	0.22335	0.19449	0.2601	0.2696	0.21836	0.23989	0.27804	0.21955	0.19121	0.25904	0.23905	0.18827	0.32267	0.26187	0.23048	0.27893	0.24136	0.30175	0.30806	0.24277	0.20109	0.28748	0.30741
596.48	0.36664	0.28203	0.15614	0.073427	0.21303	0.18416	0.13028	0.25621	0.17877	0.19786	0.22643	0.23179	0.25406	0.21931	0.19287	0.25671	0.2639	0.2221	0.23371	0.28178	0.21883	0.19921	0.25563	0.23507	0.1884	0.32828	0.2607	0.2369	0.27017	0.24184	0.29964	0.30115	0.24115	0.21159	0.29152	0.31435
597.49	0.3835	0.32423	0.15867	0.092653	0.21819	0.19015	0.13923	0.27019	0.18379	0.18873	0.21747	0.23694	0.25807	0.22248	0.18355	0.26787	0.26862	0.23202	0.2365	0.28696	0.22089	0.21574	0.25772	0.24268	0.1941	0.34311	0.264	0.24666	0.27657	0.25331	0.30923	0.30871	0.25911	0.21814	0.29838	0.31978
598.49	0.38662	0.36657	0.1684	0.10589	0.20785	0.17868	0.14023	0.26603	0.18946	0.18084	0.20825	0.23975	0.25586	0.22428	0.1811	0.26544	0.26811	0.23163	0.23688	0.28836	0.22867	0.22181	0.24995	0.24902	0.18637	0.35602	0.26284	0.24791	0.26421	0.24934	0.31128	0.30933	0.26181	0.2311	0.29846	0.32161
599.5	0.41458	0.41346	0.16667	0.099176	0.21743	0.17499	0.13954	0.25802	0.18947	0.17347	0.21077	0.23214	0.25325	0.2181	0.17914	0.25723	0.27095	0.23224	0.23687	0.28982	0.23514	0.22517	0.24737	0.24911	0.18309	0.36134	0.25524	0.23979	0.26247	0.25521	0.3108	0.31218	0.28097	0.2442	0.30879	0.31817
600.52	0.44715	0.46132	0.16574	0.11075	0.21785	0.16991	0.14807	0.26344	0.20063	0.1677	0.21468	0.23227	0.25026	0.21369	0.18495	0.2614	0.2679	0.23913	0.24049	0.29441	0.24443	0.23177	0.24637	0.258	0.18492	0.36117	0.2603	0.24153	0.26214	0.25755	0.32656	0.32537	0.30132	0.25496	0.30611	0.32108
601.51	0.47421	0.51612	0.16319	0.12095	0.21594	0.18259	0.14599	0.25619	0.19594	0.15866	0.21873	0.23718	0.25243	0.21181	0.18954	0.25907	0.26548	0.23635	0.24033	0.28602	0.24543	0.22653	0.23781	0.25793	0.1852	0.36536	0.25988	0.23087	0.25566	0.25161	0.33747	0.32722	0.31387	0.2522	0.29896	0.31704
602.53	0.50219	0.56874	0.16736	0.12315	0.23251	0.19762	0.16034	0.24458	0.19537	0.1445	0.22136	0.24013	0.23937	0.21465	0.21242	0.25444	0.26976	0.23954	0.2456	0.28421	0.24964	0.21402	0.23994	0.26106	0.17632	0.36362	0.25666	0.22326	0.2528	0.25061	0.34478	0.33231	0.3193	0.25523	0.30078	0.31754
603.52	0.53681	0.62294	0.17929	0.12537	0.24263	0.19838	0.16131	0.25585	0.19446	0.13868	0.21736	0.23728	0.2317	0.22173	0.22155	0.2526	0.27047	0.24891	0.25487	0.28773	0.25155	0.21963	0.23988	0.25955	0.18443	0.36033	0.2585	0.21983	0.25316	0.25639	0.34408	0.34207	0.33238	0.25933	0.28702	0.30793
604.54	0.55351	0.66122	0.18749	0.13648	0.25312	0.19713	0.17376	0.2635	0.18959	0.13705	0.2103	0.23778	0.22768	0.22203	0.23139	0.25663	0.2675	0.25908	0.26065	0.28917	0.24798	0.22137	0.23184	0.26061	0.18724	0.34415	0.26232	0.22417	0.2478	0.25216	0.36008	0.34114	0.33057	0.259	0.27655	0.2975
605.55	0.58169	0.69579	0.18772	0.14267	0.25723	0.1964	0.15944	0.27309	0.18724	0.13211	0.19891	0.23221	0.2189	0.23007	0.2305	0.24911	0.26809	0.26069	0.2528	0.28716	0.25331	0.21491	0.21363	0.24947	0.17732	0.33872	0.25186	0.21417	0.24375	0.24166	0.35255	0.33886	0.33101	0.25275	0.26252	0.2805
606.55	0.60536	0.70226	0.20293	0.1435	0.26257	0.18004	0.16444	0.2787	0.19032	0.13572	0.19165	0.2279	0.20629	0.23584	0.23822	0.25064	0.27744	0.27139	0.2605	0.29371	0.26311	0.21744	0.21442	0.24968	0.17796	0.32681	0.25413	0.21839	0.24674	0.24508	0.35644	0.339	0.32389	0.25113	0.26395	0.28037
607.56	0.6206	0.68205	0.18724	0.14983	0.25554	0.15889	0.1466	0.27689	0.18999	0.13368	0.175	0.21832	0.21079	0.23507	0.22366	0.24809	0.27847	0.28158	0.25838	0.29774	0.26602	0.21492	0.2018	0.24667	0.18291	0.30276	0.24679	0.21838	0.23653	0.24033	0.35038	0.32834	0.31935	0.24708	0.24834	0.27831
608.55	0.63289	0.64744	0.16961	0.14456	0.26093	0.16699	0.15296	0.28005	0.18087	0.12824	0.17162	0.21453	0.21001	0.23164	0.21786	0.25227	0.28902	0.2929	0.25958	0.30116	0.26946	0.20664	0.20815	0.24644	0.18466	0.28139	0.24138	0.22162	0.23279	0.24271	0.35815	0.32497	0.31186	0.24106	0.2593	0.27677
609.57	0.62926	0.60648	0.15332	0.13889	0.25826	0.1586	0.13981	0.2753	0.18836	0.13093	0.17393	0.20921	0.21186	0.23654	0.21386	0.24968	0.29501	0.29898	0.25809	0.30887	0.27859	0.20844	0.20698	0.24204	0.18801	0.2753	0.24377	0.21699	0.22945	0.23492	0.3478	0.3231	0.31413	0.23324	0.26222	0.27603
610.58	0.61417	0.54811	0.14759	0.12937	0.26468	0.16303	0.13222	0.26412	0.19085	0.14412	0.17825	0.20551	0.21898	0.23028	0.21513	0.25714	0.2992	0.31189	0.26988	0.31155	0.27685	0.21184	0.21806	0.25273	0.19793	0.2642	0.24908	0.22026	0.22324	0.23673	0.35234	0.32152	0.30668	0.23517	0.26674	0.27139
611.57	0.60023	0.50165	0.14067	0.13623	0.2701	0.18005	0.13192	0.26308	0.19826	0.14418	0.17855	0.19164	0.22522	0.22863	0.21851	0.26096	0.3062	0.32036	0.27848	0.31058	0.28328	0.21423	0.21976	0.25874	0.20121	0.25735	0.25431	0.22257	0.22038	0.22983	0.35593	0.33396	0.31635	0.24807	0.26095	0.27206
612.59	0.58272	0.45857	0.1508	0.12529	0.26842	0.19673	0.13295	0.27042	0.20509	0.15172	0.18448	0.19088	0.22387	0.23639	0.22342	0.26361	0.31655	0.32354	0.28264	0.31219	0.28631	0.22281	0.22225	0.26901	0.20802	0.26021	0.26671	0.22132	0.21555	0.23285	0.36138	0.34426	0.31797	0.25942	0.27106	0.27338
613.58	0.56084	0.43137	0.15682	0.15012	0.27956	0.19432	0.13595	0.27376	0.22424	0.16566	0.20138	0.19983	0.23215	0.25128	0.23639	0.2758	0.33141	0.33213	0.29369	0.31428	0.29816	0.23964	0.23069	0.2853	0.21933	0.27704	0.27885	0.22641	0.23006	0.23549	0.37284	0.34768	0.32755	0.2695	0.27937	0.2825
614.6	0.53784	0.40159	0.16975	0.15992	0.28729	0.2131	0.14712	0.27857	0.22884	0.16723	0.19935	0.20757	0.2395	0.26638	0.24589	0.29305	0.34816	0.34229	0.30806	0.31773	0.2995	0.24453	0.24197	0.3087	0.22647	0.27826	0.29043	0.2346	0.24054	0.25619	0.3842	0.35324	0.33161	0.28369	0.2769	0.29443
615.59	0.5064	0.37862	0.17215	0.17305	0.28358	0.2226	0.15832	0.28463	0.23275	0.16672	0.20909	0.21634	0.23228	0.28936	0.25854	0.30818	0.36431	0.35155	0.32152	0.33043	0.30951	0.25538	0.25469	0.32321	0.22727	0.27844	0.30026	0.24205	0.25615	0.26781	0.3816	0.35623	0.33571	0.29146	0.28893	0.31325
616.6	0.48448	0.3647	0.18538	0.18499	0.28795	0.23425	0.17155	0.29735	0.23945	0.1817	0.22526	0.23564	0.24192	0.31023	0.27716	0.32812	0.37627	0.36396	0.33389	0.3438	0.3197	0.27522	0.26821	0.34115	0.24001	0.29756	0.30778	0.2571	0.26811	0.27743	0.39503	0.36085	0.33875	0.30368	0.31133	0.3139
617.61	0.47915	0.35781	0.19933	0.2156	0.31177	0.25226	0.19082	0.31474	0.26286	0.20399	0.25432	0.25983	0.26719	0.33737	0.30009	0.35815	0.39703	0.38542	0.35757	0.36573	0.34418	0.3047	0.30387	0.35888	0.26583	0.31956	0.32733	0.27872	0.29591	0.30412	0.41805	0.37365	0.35528	0.32057	0.32999	0.32716
618.61	0.46703	0.33918	0.21618	0.21652	0.31326	0.27565	0.20763	0.32846	0.2755	0.22595	0.26234	0.27483	0.28438	0.35539	0.31855	0.38151	0.41372	0.39726	0.37317	0.38809	0.3636	0.32261	0.32048	0.37224	0.27627	0.32871	0.34184	0.29442	0.31211	0.32558	0.42464	0.39695	0.36812	0.34137	0.34736	0.33759
619.62	0.4773	0.34238	0.24716	0.25888	0.32579	0.30121	0.23626	0.35801	0.29857	0.25197	0.28925	0.29582	0.3052	0.38167	0.34878	0.40842	0.43586	0.41942	0.39741	0.41575	0.39869	0.35604	0.35353	0.3969	0.31058	0.34826	0.36265	0.32229	0.33267	0.34884	0.44987	0.42387	0.38477	0.36785	0.38236	0.36017
620.61	0.48755	0.36523	0.27439	0.28922	0.34967	0.34668	0.27184	0.38761	0.32577	0.28128	0.3156	0.33145	0.33374	0.42237	0.37938	0.44482	0.46863	0.4543	0.42191	0.44658	0.42999	0.38793	0.38296	0.43299	0.35182	0.39013	0.39562	0.3502	0.36502	0.39423	0.48265	0.46012	0.41857	0.40268	0.41329	0.3889
621.62	0.50435	0.38076	0.29733	0.3066	0.37498	0.36389	0.29242	0.41325	0.35024	0.3147	0.33317	0.36063	0.36374	0.45712	0.40375	0.4771	0.49737	0.47736	0.44612	0.47605	0.45788	0.4198	0.42052	0.46136	0.38921	0.4193	0.42457	0.37303	0.39586	0.43644	0.50604	0.48279	0.44747	0.4294	0.43347	0.42626
622.61	0.51482	0.40776	0.33672	0.35034	0.39819	0.39991	0.32846	0.44237	0.37814	0.34559	0.36032	0.38875	0.37895	0.50503	0.44658	0.51562	0.52793	0.50827	0.4749	0.50842	0.49693	0.45258	0.45807	0.49667	0.4303	0.45462	0.45643	0.40007	0.41799	0.47434	0.53202	0.51787	0.48366	0.45644	0.47628	0.46732
623.63	0.54773	0.43978	0.3789	0.38183	0.43285	0.44302	0.36095	0.4837	0.41565	0.38512	0.3965	0.42966	0.41134	0.55463	0.48687	0.554	0.56346	0.54292	0.5092	0.5457	0.53883	0.49784	0.50695	0.54474	0.48426	0.49661	0.49378	0.42904	0.45615	0.51538	0.56948	0.54909	0.51516	0.49103	0.51096	0.52025
624.62	0.58219	0.46338	0.41596	0.41102	0.46191	0.47852	0.40141	0.52	0.46059	0.42416	0.43346	0.47432	0.45436	0.59251	0.52778	0.59272	0.60427	0.57987	0.5497	0.5816	0.57678	0.54193	0.54302	0.57928	0.53793	0.54532	0.53019	0.45194	0.49763	0.56072	0.61024	0.5806	0.55086	0.52595	0.54926	0.55717
625.63	0.61833	0.48654	0.46355	0.44456	0.47713	0.50924	0.44007	0.55411	0.49737	0.47082	0.47085	0.51102	0.50321	0.63105	0.57583	0.63248	0.64037	0.61229	0.59053	0.62337	0.62177	0.59298	0.59302	0.61379	0.59179	0.58321	0.57019	0.48315	0.53653	0.5975	0.65796	0.61909	0.58362	0.56238	0.5957	0.60086
626.64	0.65537	0.51705	0.52235	0.4968	0.50023	0.56172	0.50293	0.58633	0.5411	0.50692	0.52972	0.5636	0.54538	0.67068	0.61854	0.67235	0.68314	0.65829	0.64271	0.67228	0.6675	0.63943	0.64058	0.65913	0.64117	0.61623	0.61592	0.51281	0.58205	0.64689	0.698	0.66067	0.61848	0.59884	0.65377	0.64624
627.63	0.69743	0.54792	0.5646	0.52882	0.53257	0.59196	0.54661	0.61994	0.58191	0.55188	0.56882	0.61302	0.59253	0.69648	0.64616	0.71043	0.72421	0.69623	0.69017	0.71159	0.70982	0.679	0.67416	0.69682	0.68385	0.66058	0.65232	0.54363	0.63996	0.67954	0.74003	0.69283	0.65422	0.64927	0.68046	0.68927
628.64	0.72815	0.57385	0.60664	0.58921	0.5516	0.62601	0.59628	0.65537	0.60863	0.59108	0.60487	0.64417	0.62924	0.72635	0.6807	0.7512	0.75682	0.73981	0.74114	0.75347	0.74048	0.71299	0.70423	0.7272	0.72811	0.7015	0.69138	0.57732	0.67201	0.71787	0.77682	0.72575	0.68942	0.69333	0.71372	0.71317
629.63	0.74406	0.61898	0.65154	0.63323	0.59991	0.67383	0.62915	0.68609	0.64675	0.63453	0.65086	0.68519	0.6699	0.7693	0.7209	0.79777	0.79418	0.78135	0.78518	0.79116	0.7768	0.75173	0.75628	0.76538	0.76442	0.73969	0.73476	0.6099	0.71008	0.75253	0.81065	0.7665	0.72444	0.73275	0.74688	0.75176
630.65	0.78215	0.66255	0.70313	0.68831	0.64921	0.71542	0.67592	0.72174	0.69625	0.68297	0.69889	0.73743	0.70553	0.79099	0.75315	0.83552	0.8345	0.8173	0.82597	0.8277	0.81399	0.79584	0.79688	0.80855	0.80067	0.77556	0.76958	0.64053	0.74298	0.79074	0.83653	0.78782	0.75863	0.77854	0.77201	0.79078
631.64	0.81029	0.72026	0.73428	0.7447	0.70402	0.77048	0.71885	0.77172	0.73622	0.74288	0.73364	0.78694	0.75251	0.83032	0.7879	0.87778	0.87661	0.85805	0.86632	0.864	0.85678	0.84552	0.84185	0.84923	0.83833	0.82154	0.80196	0.67696	0.78699	0.82803	0.8698	0.82447	0.80168	0.83275	0.79287	0.82281
632.65	0.82644	0.76376	0.77087	0.78684	0.73185	0.82637	0.75862	0.8155	0.771	0.7779	0.78106	0.8303	0.79271	0.85897	0.82291	0.90539	0.91021	0.89591	0.90038	0.89329	0.88111	0.89021	0.87795	0.88645	0.87266	0.85487	0.83266	0.7038	0.80808	0.87001	0.8928	0.84818	0.8273	0.86223	0.8291	0.84338
633.64	0.86452	0.81766	0.81191	0.82845	0.79218	0.87065	0.80104	0.84689	0.81774	0.81919	0.82522	0.891	0.83814	0.8908	0.86515	0.93632	0.94515	0.9202	0.93287	0.91839	0.91247	0.93624	0.91597	0.92477	0.9101	0.87846	0.86966	0.72854	0.84804	0.90343	0.92237	0.87368	0.85933	0.89468	0.8633	0.87598
634.65	0.89699	0.84174	0.84718	0.86599	0.81131	0.90069	0.83927	0.8794	0.85165	0.85774	0.85553	0.93045	0.87012	0.91326	0.89254	0.95698	0.962	0.94335	0.95484	0.94474	0.9398	0.96116	0.92931	0.95529	0.93837	0.9073	0.89575	0.75318	0.86964	0.93264	0.93571	0.88759	0.88128	0.92685	0.88456	0.8961
635.64	0.92617	0.87975	0.88519	0.9017	0.84066	0.93544	0.87135	0.92186	0.87453	0.87962	0.88686	0.95738	0.90725	0.94199	0.91638	0.97418	0.97444	0.96698	0.97644	0.96431	0.95908	0.9732	0.94759	0.9675	0.96284	0.9357	0.92053	0.77655	0.89403	0.95663	0.95443	0.92444	0.90078	0.94001	0.90413	0.90657
636.65	0.94799	0.89446	0.9198	0.92528	0.87461	0.95552	0.88502	0.93072	0.90394	0.89798	0.91421	0.97305	0.93298	0.95814	0.94516	0.98283	0.98016	0.97762	0.98355	0.97642	0.96485	0.97659	0.9586	0.98067	0.98022	0.95715	0.94308	0.79347	0.9075	0.97252	0.96026	0.93434	0.90613	0.95192	0.91947	0.92407
637.66	0.96184	0.90259	0.94265	0.95548	0.9061	0.97065	0.90773	0.94368	0.93646	0.9235	0.93498	0.98746	0.95718	0.97191	0.9659	0.98864	0.98545	0.98242	0.98586	0.9859	0.979	0.97707	0.97466	0.98838	0.98932	0.96466	0.96851	0.8154	0.93672	0.97979	0.96329	0.9457	0.93089	0.95629	0.93781	0.94123
638.65	0.95741	0.92453	0.95788	0.96264	0.92587	0.97742	0.92957	0.9516	0.95393	0.94226	0.95743	0.98333	0.9746	0.98325	0.9681	0.98447	0.98098	0.9867	0.97345	0.98487	0.9805	0.96409	0.96766	0.98045	0.98423	0.97553	0.97709	0.83035	0.95109	0.98596	0.96873	0.94582	0.94098	0.94734	0.94083	0.94706
639.66	0.95066	0.93613	0.95302	0.96432	0.9456	0.98769	0.9525	0.95839	0.96405	0.95437	0.97913	0.98603	0.98322	0.98079	0.95559	0.97383	0.97617	0.97979	0.95662	0.97945	0.96974	0.95309	0.96991	0.97063	0.97435	0.97777	0.98167	0.83635	0.95887	0.98535	0.97228	0.95086	0.94342	0.9329	0.94062	0.94507
640.65	0.92541	0.94359	0.94761	0.96831	0.95509	0.98052	0.9646	0.95436	0.9677	0.96605	0.9791	0.9863	0.9853	0.97691	0.94668	0.95727	0.96579	0.96181	0.93567	0.97062	0.95863	0.94003	0.9616	0.9661	0.97106	0.97087	0.98223	0.84578	0.96026	0.9791	0.96221	0.94259	0.94262	0.92822	0.93862	0.93376
641.66	0.90494	0.93554	0.93518	0.95079	0.93009	0.97245	0.96635	0.95662	0.97221	0.97573	0.97706	0.98441	0.97966	0.9673	0.92155	0.9331	0.94764	0.94278	0.90997	0.95393	0.94611	0.92143	0.94861	0.94322	0.95753	0.96252	0.9701	0.85384	0.96044	0.97145	0.95582	0.93584	0.94537	0.9073	0.92389	0.92282
642.65	0.88842	0.92891	0.92301	0.92494	0.90817	0.95894	0.96346	0.95169	0.95907	0.96899	0.96734	0.97312	0.97262	0.95601	0.9028	0.90952	0.92765	0.91685	0.88169	0.93152	0.92422	0.89536	0.91991	0.91733	0.93305	0.95065	0.96285	0.86273	0.94108	0.96964	0.94969	0.9284	0.92534	0.88892	0.90288	0.8995
643.66	0.87087	0.90057	0.90019	0.90832	0.87749	0.9506	0.95292	0.93905	0.95313	0.95788	0.95454	0.96711	0.96681	0.93389	0.87767	0.88152	0.90742	0.89699	0.86041	0.91534	0.90258	0.87535	0.90852	0.89422	0.91416	0.94505	0.95779	0.87279	0.91794	0.97253	0.93122	0.91911	0.91072	0.87851	0.88489	0.88184
644.64	0.85297	0.87857	0.88813	0.87961	0.85923	0.93215	0.93176	0.92564	0.92972	0.94126	0.93932	0.94084	0.94936	0.91576	0.85832	0.84828	0.87786	0.87005	0.83599	0.88657	0.87726	0.84698	0.88329	0.86244	0.88499	0.93095	0.94459	0.88835	0.90245	0.97018	0.90822	0.89804	0.89143	0.85683	0.87214	0.86175
645.65	0.83818	0.83219	0.8603	0.82942	0.83018	0.9213	0.91535	0.89814	0.91535	0.91457	0.91653	0.91873	0.93708	0.90087	0.83421	0.81273	0.84433	0.8439	0.80955	0.85743	0.84179	0.81873	0.84864	0.82808	0.858	0.917	0.93066	0.88458	0.87916	0.95717	0.89116	0.86668	0.86229	0.83353	0.845	0.84657
646.64	0.81346	0.79793	0.83324	0.80108	0.81747	0.89576	0.89596	0.87412	0.88154	0.88084	0.88512	0.89043	0.91969	0.87804	0.80714	0.78259	0.81246	0.80939	0.78035	0.82	0.80327	0.7909	0.80562	0.79646	0.8205	0.8936	0.91635	0.8768	0.84808	0.94202	0.86843	0.83999	0.82866	0.80487	0.81414	0.8077
647.65	0.80773	0.78033	0.81299	0.78414	0.81302	0.89094	0.88009	0.85241	0.86768	0.8707	0.86302	0.87505	0.91198	0.85212	0.78009	0.75163	0.77928	0.78907	0.75389	0.79852	0.7724	0.77781	0.78568	0.77716	0.80152	0.87119	0.89669	0.8673	0.83074	0.93858	0.85611	0.82392	0.80671	0.79644	0.78995	0.7948
648.64	0.75619	0.72999	0.76842	0.7476	0.78198	0.85797	0.82949	0.8236	0.82374	0.83636	0.82762	0.82825	0.87455	0.82075	0.7403	0.70998	0.73578	0.74138	0.70333	0.7522	0.72706	0.74034	0.73726	0.73234	0.75215	0.82242	0.85307	0.83259	0.79577	0.90414	0.81153	0.78874	0.76053	0.75658	0.75637	0.76579
649.65	0.73703	0.6977	0.72501	0.72047	0.7558	0.83919	0.78649	0.80252	0.80101	0.80706	0.78602	0.80794	0.85034	0.7953	0.70343	0.67193	0.69759	0.70601	0.66262	0.72204	0.6908	0.71397	0.68903	0.70534	0.71701	0.78379	0.81913	0.79415	0.76743	0.89372	0.7838	0.76128	0.7335	0.73018	0.714	0.75018
650.63	0.7067	0.66948	0.68755	0.70691	0.74816	0.80059	0.75651	0.77065	0.76614	0.77825	0.75518	0.77189	0.8192	0.75095	0.66942	0.63953	0.67255	0.67112	0.62756	0.68423	0.6578	0.67347	0.64737	0.67195	0.67487	0.74337	0.78701	0.76579	0.74588	0.8824	0.7627	0.73671	0.71192	0.69373	0.68397	0.72207
651.64	0.69745	0.65555	0.64841	0.68295	0.71935	0.77705	0.72368	0.74192	0.7378	0.75095	0.73261	0.74713	0.79457	0.71584	0.64394	0.60359	0.63885	0.64273	0.59602	0.66769	0.62937	0.6365	0.61742	0.64794	0.65084	0.70952	0.75568	0.73692	0.72335	0.86748	0.73799	0.70976	0.68628	0.66923	0.66238	0.71592
652.63	0.66619	0.62924	0.5945	0.64538	0.67696	0.72037	0.68641	0.69871	0.69206	0.70647	0.69712	0.71078	0.74885	0.68016	0.60324	0.56594	0.60129	0.59699	0.56328	0.62634	0.59062	0.58269	0.57781	0.60673	0.61892	0.67236	0.71701	0.70653	0.68662	0.83276	0.70366	0.66796	0.6553	0.62761	0.62991	0.68282
653.64	0.67501	0.63293	0.57143	0.62724	0.66307	0.69954	0.66811	0.67081	0.6749	0.681	0.67312	0.68791	0.72771	0.65267	0.58128	0.54273	0.57849	0.57135	0.54775	0.60769	0.57049	0.55234	0.55303	0.58807	0.60584	0.6545	0.6959	0.69884	0.68126	0.82189	0.6944	0.6478	0.65304	0.6124	0.61016	0.6599
654.62	0.66963	0.63189	0.53824	0.60475	0.63794	0.64624	0.64829	0.6335	0.64369	0.65023	0.63647	0.65432	0.70806	0.62712	0.55859	0.51446	0.55416	0.53304	0.52611	0.5809	0.5441	0.52303	0.52881	0.55323	0.59027	0.62759	0.67381	0.69515	0.67501	0.78528	0.67429	0.61702	0.63331	0.59174	0.59742	0.62457
655.63	0.66811	0.63439	0.50194	0.56906	0.60842	0.61865	0.61219	0.60484	0.61471	0.62391	0.61321	0.63447	0.68364	0.61112	0.54191	0.48635	0.52001	0.50399	0.50136	0.55712	0.52148	0.50502	0.5154	0.53369	0.57362	0.60943	0.66022	0.69631	0.66841	0.7636	0.65155	0.58885	0.61284	0.57636	0.5856	0.60278
656.62	0.66553	0.62486	0.47537	0.54115	0.59607	0.58348	0.58263	0.57627	0.58607	0.59672	0.58215	0.60729	0.6521	0.59041	0.51135	0.46229	0.49524	0.46823	0.47563	0.52249	0.4978	0.47843	0.48487	0.50709	0.55415	0.59015	0.64853	0.70509	0.66735	0.74174	0.62827	0.561	0.59293	0.55726	0.57445	0.57859
657.63	0.66442	0.6083	0.4703	0.52589	0.57521	0.55702	0.54698	0.56096	0.56392	0.58137	0.55826	0.58509	0.62737	0.56458	0.49514	0.43717	0.46927	0.44551	0.45605	0.51023	0.47995	0.45978	0.46179	0.49192	0.52804	0.57445	0.65077	0.71944	0.6785	0.72318	0.59445	0.54561	0.58795	0.5445	0.56935	0.5692
658.61	0.65485	0.59499	0.45366	0.50056	0.56112	0.51418	0.53095	0.53523	0.53412	0.55413	0.52382	0.56433	0.60515	0.54112	0.47781	0.41055	0.44538	0.41731	0.43287	0.48735	0.45758	0.44454	0.44559	0.47468	0.51065	0.55735	0.65776	0.73697	0.67958	0.68862	0.57277	0.51781	0.56427	0.52704	0.55918	0.55589
659.62	0.6454	0.59414	0.45052	0.47942	0.53861	0.5032	0.51781	0.51434	0.51839	0.52783	0.51581	0.5495	0.58173	0.51598	0.46648	0.39677	0.42962	0.40603	0.42059	0.47156	0.44593	0.42617	0.43648	0.46953	0.49367	0.5591	0.67683	0.77413	0.68563	0.6716	0.55761	0.51304	0.55769	0.51329	0.54758	0.54373
660.61	0.6544	0.6008	0.43411	0.47348	0.52669	0.47609	0.49647	0.50165	0.50727	0.51522	0.48402	0.53107	0.56308	0.50026	0.4395	0.37976	0.41725	0.38297	0.40324	0.45905	0.43468	0.41658	0.41921	0.45887	0.48043	0.56561	0.68829	0.81227	0.70004	0.64208	0.53212	0.4989	0.54661	0.51275	0.53006	0.53991
661.62	0.65669	0.62202	0.43288	0.47314	0.5141	0.46803	0.48516	0.48597	0.50344	0.49914	0.47221	0.52073	0.55332	0.48908	0.43512	0.36688	0.40645	0.37501	0.39524	0.45132	0.42624	0.41714	0.41283	0.45435	0.46379	0.57123	0.717	0.85993	0.70956	0.62446	0.51181	0.48775	0.54456	0.50656	0.51945	0.53367
662.6	0.66132	0.64607	0.43213	0.46944	0.51738	0.47197	0.47558	0.46311	0.49624	0.46879	0.463	0.50581	0.54728	0.48995	0.43025	0.35638	0.39751	0.36405	0.37846	0.44406	0.4184	0.4076	0.40076	0.44708	0.45583	0.59332	0.74326	0.90152	0.72023	0.60555	0.51229	0.47827	0.529	0.49655	0.51084	0.52767
663.61	0.68962	0.69172	0.44389	0.48043	0.50822	0.48759	0.45652	0.46388	0.49617	0.45313	0.45363	0.50277	0.54681	0.4993	0.42908	0.35151	0.39179	0.36747	0.37257	0.44829	0.41436	0.40417	0.40147	0.45152	0.45196	0.63343	0.77196	0.9474	0.73297	0.61333	0.50843	0.48831	0.533	0.5009	0.50812	0.53241
664.59	0.70372	0.72171	0.44622	0.49472	0.51798	0.49003	0.44551	0.44853	0.48702	0.44684	0.44062	0.48861	0.53431	0.50505	0.42761	0.3397	0.38081	0.35903	0.35977	0.44259	0.40205	0.40256	0.39433	0.44919	0.43982	0.65076	0.78836	0.96232	0.73484	0.60684	0.49633	0.47746	0.52303	0.49979	0.4973	0.53412
665.6	0.71336	0.74841	0.47458	0.50739	0.51989	0.49367	0.4403	0.43276	0.47197	0.42833	0.44133	0.48046	0.52437	0.5031	0.43418	0.33523	0.37854	0.35561	0.3483	0.4362	0.39552	0.38932	0.38823	0.43915	0.42712	0.66304	0.80675	0.96483	0.72427	0.61329	0.49338	0.47139	0.51947	0.48546	0.49242	0.52841
666.59	0.71752	0.75853	0.4828	0.51427	0.51709	0.48173	0.43844	0.42872	0.45986	0.41809	0.42867	0.46644	0.51567	0.50317	0.4295	0.32956	0.36986	0.34705	0.33885	0.43259	0.39001	0.38038	0.38605	0.43335	0.41885	0.66312	0.81335	0.94254	0.70835	0.61153	0.49709	0.47506	0.51084	0.48751	0.49807	0.52934
667.57	0.71406	0.7671	0.49122	0.51581	0.49406	0.46356	0.43949	0.42776	0.45371	0.42372	0.4265	0.46089	0.50572	0.50059	0.42418	0.32219	0.36539	0.33697	0.32996	0.4217	0.38311	0.38398	0.38357	0.4259	0.40623	0.6594	0.79992	0.90716	0.68196	0.61649	0.49143	0.47018	0.5097	0.48761	0.50035	0.51105
668.58	0.70397	0.75617	0.49468	0.52963	0.50883	0.44793	0.448	0.42471	0.4485	0.41109	0.42982	0.45635	0.48925	0.4858	0.42307	0.32104	0.36246	0.3284	0.32214	0.40406	0.3829	0.37566	0.37379	0.41425	0.38898	0.62896	0.78025	0.85236	0.65413	0.62047	0.48519	0.46616	0.50728	0.4781	0.49842	0.49609
669.56	0.69606	0.73904	0.51109	0.54325	0.50415	0.44215	0.45329	0.42979	0.44731	0.41319	0.43223	0.46163	0.49003	0.48321	0.42245	0.32167	0.36479	0.3239	0.31436	0.40063	0.38392	0.37519	0.36659	0.4093	0.38236	0.60514	0.75738	0.79085	0.62711	0.64008	0.48857	0.47394	0.51371	0.47829	0.50947	0.48594
670.57	0.68293	0.70632	0.50909	0.55037	0.50246	0.43354	0.44925	0.43541	0.4555	0.42152	0.42411	0.46716	0.48798	0.47797	0.42169	0.31843	0.35469	0.31744	0.31306	0.39797	0.38057	0.37597	0.35731	0.41108	0.37617	0.57775	0.7246	0.72172	0.59738	0.65188	0.48878	0.48374	0.5225	0.48547	0.5158	0.48393
671.55	0.68414	0.68667	0.52811	0.5734	0.50236	0.4377	0.44661	0.43552	0.45221	0.42651	0.42567	0.47628	0.48128	0.46475	0.4212	0.32519	0.35696	0.31922	0.30966	0.39747	0.38399	0.37667	0.35974	0.40929	0.37631	0.5591	0.69218	0.66387	0.57326	0.67498	0.49296	0.48158	0.52776	0.49056	0.52522	0.4837
672.56	0.68824	0.64997	0.53394	0.59515	0.52336	0.43012	0.44566	0.44004	0.44749	0.42121	0.4123	0.47079	0.4822	0.45534	0.42194	0.32827	0.35095	0.31484	0.30678	0.39634	0.38281	0.37802	0.35489	0.40912	0.37862	0.52444	0.66864	0.60536	0.54825	0.6817	0.49133	0.49058	0.52973	0.49994	0.51453	0.49066
673.54	0.69546	0.62042	0.55191	0.59813	0.51364	0.43411	0.44416	0.43255	0.44037	0.42926	0.41822	0.47572	0.48188	0.45437	0.42279	0.32358	0.34017	0.30727	0.30482	0.40124	0.38334	0.37863	0.35884	0.41486	0.37958	0.50607	0.64051	0.55358	0.5245	0.68616	0.49519	0.49319	0.52652	0.51366	0.51957	0.50392
674.55	0.70657	0.59657	0.56789	0.60952	0.52272	0.41998	0.43907	0.43251	0.43766	0.42709	0.41429	0.47861	0.48521	0.4429	0.41877	0.32083	0.33452	0.29873	0.30607	0.40303	0.38506	0.37638	0.36706	0.41294	0.37954	0.49428	0.62377	0.51478	0.5037	0.67143	0.49858	0.4919	0.52954	0.52839	0.51861	0.51623
675.53	0.69546	0.57917	0.58598	0.6277	0.52218	0.42578	0.44527	0.42783	0.42989	0.41896	0.41069	0.47245	0.48097	0.43187	0.41269	0.32109	0.33065	0.30092	0.30384	0.40341	0.3906	0.37042	0.3718	0.41168	0.38067	0.4829	0.6026	0.48947	0.48456	0.66321	0.50524	0.49515	0.5322	0.52608	0.51629	0.5191
676.54	0.68417	0.5691	0.60896	0.64312	0.54804	0.42392	0.45324	0.43823	0.43788	0.41943	0.41882	0.47606	0.49255	0.43781	0.41892	0.31903	0.32774	0.29797	0.30482	0.41226	0.40287	0.37721	0.37388	0.42362	0.3901	0.4786	0.58729	0.46741	0.48075	0.64876	0.50218	0.51	0.54195	0.5365	0.51064	0.52277
677.52	0.67089	0.56309	0.6321	0.65902	0.55129	0.43024	0.45509	0.44686	0.4403	0.42503	0.42052	0.47837	0.49405	0.44277	0.42148	0.32075	0.32591	0.30036	0.31536	0.41768	0.40988	0.37951	0.38291	0.42904	0.39834	0.48153	0.56946	0.45175	0.48016	0.64981	0.51315	0.5165	0.54127	0.53652	0.51325	0.54076
678.5	0.65093	0.56029	0.66252	0.68409	0.56172	0.42887	0.44848	0.44783	0.44624	0.43509	0.4189	0.48537	0.50206	0.44211	0.4254	0.32402	0.33648	0.30578	0.32142	0.43156	0.4222	0.39142	0.39027	0.44138	0.41385	0.48904	0.56171	0.44831	0.47873	0.64499	0.52621	0.52639	0.55924	0.54017	0.51646	0.55694
679.51	0.63778	0.56529	0.68993	0.73068	0.58638	0.4536	0.44886	0.455	0.45633	0.44649	0.43102	0.49432	0.50352	0.45055	0.43386	0.33572	0.34408	0.31764	0.32869	0.44324	0.43835	0.39943	0.4046	0.45583	0.43035	0.49561	0.55374	0.44842	0.48703	0.65036	0.53729	0.54955	0.57251	0.53898	0.53638	0.56683
680.49	0.63669	0.57373	0.71721	0.7649	0.60403	0.47006	0.46778	0.4784	0.47867	0.46555	0.46335	0.50166	0.51008	0.46169	0.45052	0.349	0.35597	0.32726	0.3419	0.46827	0.45713	0.41865	0.42213	0.47456	0.45193	0.50179	0.55369	0.45089	0.50011	0.66043	0.56243	0.56402	0.58211	0.55932	0.55655	0.59117
681.5	0.62676	0.57999	0.73264	0.79013	0.61288	0.48532	0.45564	0.47499	0.48418	0.47809	0.47214	0.50573	0.50947	0.46961	0.45274	0.35073	0.36007	0.33473	0.34811	0.47219	0.45997	0.42541	0.43706	0.4791	0.45953	0.51964	0.54565	0.44757	0.50223	0.66476	0.57152	0.56841	0.58871	0.5585	0.56095	0.5958
682.48	0.62339	0.5866	0.75258	0.82473	0.66147	0.50368	0.46723	0.48021	0.49841	0.49452	0.49483	0.51862	0.51608	0.46644	0.46903	0.35745	0.37724	0.34522	0.3567	0.48754	0.4804	0.43839	0.45658	0.49092	0.46796	0.52903	0.55201	0.44965	0.52978	0.65758	0.57889	0.58274	0.60831	0.57462	0.5896	0.60419
683.49	0.62019	0.58806	0.7474	0.86464	0.6899	0.51321	0.47253	0.49036	0.51672	0.5199	0.51677	0.52081	0.5105	0.47608	0.47027	0.35961	0.37527	0.34963	0.36484	0.49621	0.49029	0.44604	0.46116	0.48958	0.46881	0.52908	0.55446	0.44898	0.5428	0.64877	0.57633	0.5817	0.61199	0.58574	0.59059	0.59867
684.47	0.61308	0.59399	0.74656	0.88355	0.71264	0.5204	0.47587	0.50217	0.53341	0.53181	0.53374	0.52049	0.5108	0.48165	0.47214	0.35876	0.37553	0.3526	0.37239	0.50292	0.50259	0.45219	0.47161	0.49174	0.47913	0.53652	0.5525	0.45212	0.55791	0.6524	0.57641	0.57651	0.61874	0.59477	0.59126	0.59791
685.45	0.6238	0.59062	0.74743	0.90402	0.74864	0.52565	0.4624	0.49692	0.52624	0.53767	0.53262	0.52961	0.51481	0.48396	0.47072	0.34718	0.37405	0.34922	0.3742	0.49441	0.50157	0.45586	0.47508	0.48297	0.47752	0.53844	0.5552	0.44717	0.56152	0.63882	0.54765	0.57116	0.60692	0.58809	0.59113	0.59443
686.46	0.61939	0.57772	0.72579	0.91881	0.75863	0.52879	0.4642	0.50534	0.52286	0.53877	0.53221	0.51909	0.50661	0.4732	0.46287	0.3412	0.36955	0.33985	0.37125	0.49252	0.49956	0.45378	0.46626	0.46855	0.48105	0.52657	0.55407	0.44042	0.55937	0.61721	0.54456	0.56492	0.59257	0.58089	0.58128	0.59609
687.44	0.61119	0.57359	0.71144	0.93955	0.7519	0.52599	0.46373	0.50617	0.51479	0.53237	0.53211	0.51235	0.49567	0.47864	0.44447	0.33794	0.35588	0.33017	0.37304	0.47762	0.49115	0.44666	0.45515	0.45439	0.47833	0.52066	0.55015	0.43721	0.52915	0.61192	0.53674	0.54889	0.57985	0.56675	0.55007	0.5794
688.44	0.60102	0.55804	0.70055	0.93017	0.75565	0.52535	0.46843	0.49269	0.5069	0.51739	0.51281	0.50062	0.49393	0.45888	0.42834	0.3317	0.35152	0.32142	0.37441	0.46051	0.47901	0.43214	0.44213	0.43784	0.47407	0.50456	0.53909	0.42623	0.51054	0.60622	0.52627	0.53558	0.56037	0.54545	0.53571	0.56888
689.42	0.58036	0.5261	0.66268	0.9119	0.73109	0.50309	0.45711	0.47672	0.49247	0.50142	0.48842	0.48656	0.48095	0.43601	0.40967	0.31676	0.33826	0.30341	0.36596	0.43789	0.45159	0.42008	0.41065	0.41459	0.44944	0.48155	0.51446	0.40975	0.47586	0.57889	0.5023	0.52177	0.53859	0.52946	0.49994	0.55013
690.43	0.5442	0.5031	0.63097	0.88231	0.70903	0.47974	0.45148	0.46521	0.48696	0.48406	0.47538	0.47267	0.46708	0.41277	0.39088	0.30842	0.32358	0.29095	0.36744	0.42367	0.43564	0.40662	0.3965	0.40175	0.43671	0.46451	0.49326	0.3902	0.45565	0.55584	0.48961	0.50957	0.52999	0.50869	0.47707	0.53258
691.41	0.51237	0.47819	0.61674	0.85023	0.6867	0.45617	0.44318	0.44123	0.4908	0.45167	0.45889	0.4623	0.45501	0.39872	0.3864	0.29483	0.31329	0.27456	0.37332	0.40225	0.4227	0.38383	0.38757	0.3901	0.41313	0.4438	0.47403	0.37123	0.43889	0.53689	0.47218	0.4931	0.52324	0.48986	0.45854	0.50383
692.39	0.48251	0.44992	0.58464	0.79453	0.66943	0.44633	0.41961	0.41869	0.47718	0.43415	0.42914	0.45582	0.4298	0.37321	0.37772	0.27933	0.30449	0.26658	0.36636	0.38644	0.40235	0.36777	0.37415	0.37838	0.39446	0.42162	0.4389	0.34802	0.41791	0.51019	0.45301	0.47031	0.50199	0.47248	0.44853	0.49018
693.39	0.45148	0.41482	0.55093	0.74664	0.64231	0.422	0.39237	0.40557	0.45371	0.41294	0.40829	0.4309	0.40498	0.36082	0.37238	0.26462	0.29064	0.24852	0.3572	0.36182	0.37598	0.35671	0.3577	0.36068	0.37525	0.4065	0.41748	0.32595	0.39229	0.46945	0.42886	0.45005	0.48458	0.45311	0.42112	0.4633
694.38	0.43542	0.38916	0.532	0.69201	0.6093	0.40808	0.37654	0.38628	0.42385	0.39733	0.38615	0.42151	0.38902	0.34157	0.36496	0.2548	0.27744	0.24352	0.35703	0.34153	0.36227	0.34128	0.35335	0.34742	0.36592	0.38988	0.40416	0.30272	0.37347	0.43847	0.41219	0.42367	0.46319	0.43561	0.40834	0.44702
695.38	0.4059	0.35459	0.47952	0.62915	0.55827	0.38018	0.3397	0.3587	0.39092	0.36565	0.34518	0.39671	0.367	0.32146	0.34035	0.23415	0.26432	0.22434	0.33863	0.31175	0.33891	0.3204	0.3306	0.3223	0.33762	0.36298	0.37166	0.28179	0.33912	0.4015	0.38489	0.39433	0.43808	0.41274	0.37314	0.4163
696.36	0.38883	0.33665	0.43399	0.57107	0.51945	0.35524	0.327	0.33756	0.35446	0.34725	0.32744	0.37976	0.35238	0.29552	0.3191	0.21792	0.24723	0.21561	0.31813	0.2932	0.31378	0.31205	0.31833	0.31059	0.32248	0.33868	0.34558	0.26773	0.30428	0.36937	0.35565	0.37378	0.41104	0.38476	0.34277	0.39657
697.34	0.36476	0.32104	0.38673	0.51534	0.46175	0.32258	0.30081	0.31321	0.32389	0.31477	0.30254	0.33704	0.32994	0.27913	0.29644	0.20203	0.23037	0.19232	0.28633	0.27107	0.28757	0.29499	0.29638	0.28301	0.29528	0.3124	0.31946	0.24808	0.2832	0.33435	0.31374	0.34658	0.38432	0.35462	0.30294	0.35049
698.34	0.33736	0.2914	0.34355	0.4518	0.39883	0.28404	0.27492	0.28812	0.28875	0.2781	0.26496	0.30341	0.30727	0.2462	0.26932	0.17853	0.20757	0.17406	0.24803	0.24925	0.2659	0.26531	0.27776	0.25624	0.26298	0.28314	0.29001	0.22971	0.25295	0.29086	0.27294	0.32265	0.35421	0.30829	0.27479	0.31105
699.32	0.30045	0.27037	0.29387	0.39494	0.36199	0.25011	0.24383	0.25706	0.25877	0.24086	0.2259	0.266	0.27771	0.22054	0.24101	0.15748	0.18959	0.14574	0.20897	0.22864	0.24087	0.24348	0.25544	0.23662	0.23017	0.25374	0.25874	0.20827	0.22121	0.24752	0.24351	0.28958	0.32068	0.25531	0.23732	0.2827
700.33	0.26985	0.25482	0.27105	0.36617	0.32599	0.22721	0.21968	0.23217	0.23393	0.21459	0.20593	0.2388	0.2448	0.20139	0.23109	0.14718	0.1726	0.12994	0.17726	0.21546	0.21393	0.2198	0.23685	0.21687	0.20362	0.22772	0.24016	0.19144	0.2009	0.2191	0.21323	0.26506	0.29015	0.22903	0.21155	0.2416
701.31	0.22793	0.20573	0.23128	0.30957	0.28652	0.19406	0.17783	0.20924	0.19621	0.18421	0.14874	0.19193	0.2055	0.16937	0.2066	0.12509	0.15576	0.1011	0.13829	0.18911	0.18105	0.18665	0.19109	0.17956	0.15915	0.1949	0.20989	0.1643	0.17465	0.18602	0.17119	0.21888	0.24265	0.1888	0.17685	0.1939
702.29	0.1923	0.16865	0.19716	0.24429	0.23674	0.15312	0.15133	0.17305	0.16423	0.14764	0.10847	0.16842	0.18317	0.128	0.19004	0.10191	0.13793	0.078443	0.10866	0.16337	0.15122	0.14812	0.15522	0.15764	0.12719	0.17167	0.19152	0.13705	0.14079	0.14849	0.13818	0.1859	0.19861	0.1528	0.14605	0.1688
703.29	0.15673	0.1464	0.15743	0.2111	0.20065	0.1214	0.12513	0.14818	0.14479	0.12535	0.092247	0.15322	0.16321	0.11375	0.16966	0.092743	0.12515	0.060625	0.090625	0.14569	0.13134	0.12375	0.13635	0.14112	0.10439	0.15725	0.16164	0.11776	0.11517	0.13604	0.10781	0.15712	0.17118	0.13222	0.12127	0.14949
704.27	0.11433	0.10707	0.12441	0.16825	0.15013	0.089783	0.10244	0.12345	0.12246	0.089853	0.071122	0.12251	0.13029	0.091286	0.15584	0.071684	0.11272	0.047062	0.066335	0.12387	0.10563	0.090748	0.10756	0.1168	0.073116	0.13651	0.13462	0.094545	0.09062	0.11823	0.069582	0.11903	0.13795	0.10885	0.089618	0.1168
705.27	0.080098	0.068892	0.091271	0.1022	0.11039	0.056892	0.081456	0.097111	0.0964	0.077786	0.044696	0.088072	0.10616	0.058613	0.13256	0.049519	0.095547	0.028869	0.041322	0.099687	0.085081	0.066073	0.074858	0.093284	0.046692	0.11655	0.11114	0.070951	0.061876	0.1003	0.039852	0.090798	0.098732	0.075951	0.064212	0.087443
706.25	0.055219	0.052937	0.06373	0.073246	0.075933	0.033234	0.070692	0.079379	0.086469	0.065231	0.042009	0.079211	0.087078	0.046816	0.11918	0.041336	0.087063	0.021147	0.034652	0.090435	0.074938	0.050988	0.062256	0.07838	0.038515	0.10276	0.09691	0.056623	0.043396	0.099332	0.03515	0.07771	0.080241	0.066777	0.049489	0.076911
707.23	0.048189	0.033638	0.038326	0.066818	0.055525	0.018106	0.048226	0.059167	0.073189	0.065894	0.049634	0.068826	0.070071	0.040111	0.095786	0.030892	0.078935	0.017141	0.033795	0.075831	0.070737	0.045414	0.056789	0.062492	0.028494	0.081312	0.078259	0.053651	0.032441	0.10176	0.032018	0.055318	0.073147	0.054781	0.047679	0.068788
708.23	0.0316	0.020642	0.035121	0.039781	0.03286	0.016209	0.046954	0.039536	0.05949	0.054425	0.040089	0.056583	0.043412	0.026026	0.090483	0.019257	0.068305	0.013534	0.027782	0.064543	0.05976	0.039084	0.033619	0.048233	0.023724	0.062356	0.073762	0.043492	0.022807	0.10536	0.029714	0.036275	0.05178	0.040633	0.039899	0.047518
709.21	0.035962	0.026348	0.036051	0.02612	0.030989	0.018763	0.045057	0.03456	0.050707	0.060983	0.040278	0.062352	0.041355	0.018389	0.076937	0.020893	0.068888	0.011692	0.028645	0.063598	0.058991	0.037062	0.027936	0.04186	0.022984	0.044593	0.071687	0.042568	0.033879	0.11758	0.033882	0.043124	0.045863	0.034554	0.037176	0.038067
710.21	0.035852	0.041091	0.030961	0.03403	0.024855	0.019421	0.045265	0.031405	0.040803	0.059697	0.035042	0.062282	0.037072	0.021717	0.075896	0.017728	0.068703	0.012414	0.027898	0.061855	0.047697	0.028991	0.024931	0.034084	0.022376	0.037328	0.067772	0.040919	0.03867	0.11705	0.033658	0.035622	0.039251	0.026255	0.028666	0.038415
711.19	0.044165	0.044141	0.030693	0.04327	0.020495	0.02192	0.047815	0.028708	0.040306	0.067228	0.031139	0.056319	0.034121	0.020459	0.075004	0.016484	0.065699	0.018524	0.025647	0.060738	0.045444	0.023469	0.025137	0.031102	0.024348	0.036805	0.07164	0.046358	0.047153	0.10772	0.030337	0.038262	0.049412	0.031128	0.034194	0.030581
712.17	0.043344	0.049164	0.036494	0.036926	0.018568	0.034374	0.058008	0.041924	0.046861	0.077519	0.022772	0.044918	0.038331	0.017758	0.075881	0.018428	0.067656	0.022411	0.027683	0.065016	0.045819	0.019919	0.021635	0.03384	0.027413	0.041268	0.072696	0.050351	0.054035	0.10015	0.035988	0.050415	0.061939	0.026162	0.032507	0.027208
713.17	0.058779	0.054075	0.042127	0.054334	0.027473	0.043296	0.052573	0.055625	0.053364	0.09279	0.024027	0.04349	0.036158	0.018768	0.084488	0.020885	0.077789	0.02236	0.029865	0.0719	0.055571	0.02465	0.023644	0.034629	0.023773	0.043534	0.081308	0.059591	0.067444	0.090192	0.042598	0.049264	0.073095	0.043484	0.029806	0.038034
714.15	0.064928	0.058476	0.049578	0.079358	0.030733	0.050431	0.066738	0.060173	0.057803	0.10428	0.022314	0.03479	0.036494	0.030319	0.093642	0.026611	0.076888	0.028186	0.040189	0.075339	0.062241	0.02738	0.025727	0.037113	0.031973	0.054163	0.089197	0.066908	0.063614	0.083974	0.048365	0.051517	0.089805	0.052858	0.037863	0.048365
715.13	0.07731	0.053129	0.064077	0.087936	0.046927	0.061896	0.07272	0.073973	0.072293	0.11464	0.028898	0.045505	0.043463	0.032834	0.096364	0.038021	0.083177	0.031878	0.052449	0.085429	0.078772	0.034632	0.028502	0.046665	0.034056	0.060397	0.10246	0.081644	0.074883	0.082584	0.063024	0.062269	0.11048	0.067766	0.046746	0.06681
716.13	0.082592	0.056198	0.088935	0.088249	0.0555	0.073805	0.083586	0.076419	0.075665	0.11876	0.032465	0.056843	0.05406	0.038149	0.10722	0.048284	0.08964	0.038055	0.058975	0.094216	0.085571	0.041486	0.027186	0.051073	0.03954	0.064683	0.1164	0.095154	0.082834	0.07926	0.071555	0.067047	0.12299	0.065873	0.04778	0.088711
717.11	0.091422	0.067965	0.11807	0.10485	0.078747	0.08901	0.10837	0.086987	0.088074	0.13142	0.036494	0.077869	0.06532	0.047669	0.12423	0.060388	0.099453	0.044097	0.073226	0.10572	0.094042	0.052071	0.034024	0.056379	0.040419	0.076919	0.13718	0.11089	0.096453	0.088236	0.088227	0.078342	0.12638	0.088222	0.060763	0.11183
718.08	0.097482	0.077833	0.12936	0.10509	0.093857	0.09167	0.1235	0.09628	0.098912	0.13437	0.044707	0.099805	0.090888	0.051344	0.12728	0.073121	0.10598	0.052744	0.079435	0.11702	0.096761	0.058523	0.042828	0.073703	0.051547	0.084484	0.1536	0.12594	0.11278	0.099121	0.096234	0.09841	0.13867	0.09979	0.070039	0.13373
719.09	0.1076	0.083932	0.13477	0.10784	0.094976	0.10208	0.12672	0.11115	0.11739	0.14628	0.056753	0.11757	0.10017	0.055676	0.13509	0.080436	0.11571	0.063372	0.082055	0.12874	0.11062	0.074212	0.046809	0.081713	0.054608	0.090484	0.16362	0.14232	0.12744	0.10482	0.10114	0.12054	0.14411	0.12433	0.083413	0.1485
720.06	0.1285	0.097578	0.14825	0.12414	0.097298	0.11016	0.1516	0.11504	0.13779	0.15376	0.070094	0.12838	0.1103	0.069383	0.15064	0.091596	0.12458	0.06953	0.095867	0.13514	0.12354	0.090212	0.061926	0.092269	0.066545	0.10158	0.17339	0.1587	0.14421	0.1057	0.1086	0.13441	0.16819	0.14562	0.098198	0.16602
721.06	0.14125	0.11149	0.14946	0.13541	0.10822	0.11926	0.15737	0.13352	0.15361	0.16035	0.085009	0.13484	0.11934	0.08234	0.15725	0.094447	0.13399	0.07391	0.10294	0.13915	0.13069	0.10286	0.069793	0.1002	0.067116	0.10091	0.18172	0.16223	0.15425	0.10707	0.11382	0.15809	0.17508	0.15913	0.11156	0.17079
722.04	0.1578	0.10912	0.15395	0.161	0.10441	0.12578	0.16643	0.14568	0.15843	0.16271	0.085219	0.14127	0.1313	0.096995	0.16435	0.098783	0.13466	0.079027	0.10623	0.14971	0.14158	0.10815	0.072152	0.11061	0.080874	0.10835	0.18597	0.16911	0.15559	0.10784	0.11813	0.17071	0.17912	0.16371	0.11686	0.16786
723.02	0.16318	0.12565	0.16078	0.17761	0.10254	0.13613	0.17507	0.15599	0.17072	0.16907	0.093026	0.14702	0.13075	0.1043	0.17187	0.1032	0.13866	0.086525	0.11538	0.15376	0.14655	0.11143	0.080944	0.11293	0.082508	0.1173	0.18742	0.17645	0.15128	0.10571	0.1283	0.18064	0.18168	0.16813	0.13549	0.1716
724.02	0.1579	0.12981	0.17316	0.18394	0.10698	0.13758	0.17918	0.1511	0.16983	0.16764	0.089846	0.15023	0.13907	0.11601	0.17793	0.10477	0.13642	0.081658	0.12012	0.15476	0.13879	0.11252	0.078042	0.11698	0.084258	0.11726	0.19237	0.18016	0.15167	0.10093	0.12875	0.1727	0.1861	0.17112	0.13989	0.17795
724.99	0.14347	0.13304	0.16952	0.17839	0.11139	0.14766	0.17002	0.16452	0.17393	0.17008	0.087182	0.15294	0.14459	0.11926	0.1834	0.10266	0.13834	0.088874	0.12158	0.1595	0.14128	0.1104	0.086053	0.11898	0.086583	0.11263	0.19473	0.17763	0.15148	0.11131	0.13435	0.17922	0.17865	0.17242	0.15059	0.1728
725.97	0.14243	0.13154	0.17243	0.18589	0.10853	0.16233	0.18477	0.16399	0.18058	0.18955	0.084585	0.16411	0.14789	0.12016	0.18847	0.10503	0.13578	0.094473	0.13387	0.15377	0.14914	0.11913	0.099162	0.12998	0.094691	0.11537	0.19499	0.18127	0.15299	0.13223	0.15038	0.16952	0.1743	0.19649	0.15891	0.18443
726.97	0.13046	0.14317	0.16536	0.17393	0.10961	0.16859	0.17998	0.1607	0.18967	0.19771	0.096419	0.16706	0.13754	0.11438	0.18974	0.10061	0.13555	0.096687	0.13661	0.14933	0.14964	0.12354	0.10414	0.13471	0.087674	0.1093	0.19834	0.17144	0.16034	0.13709	0.14493	0.16483	0.177	0.20497	0.16328	0.19389
727.95	0.12801	0.14519	0.14897	0.17444	0.11157	0.17754	0.17429	0.15384	0.18319	0.20362	0.098509	0.16292	0.13979	0.1202	0.18578	0.097273	0.13259	0.098363	0.1403	0.14987	0.15126	0.12666	0.11137	0.14493	0.09048	0.10506	0.18719	0.16047	0.16794	0.14012	0.14148	0.16767	0.18084	0.20697	0.16267	0.19867
728.92	0.12534	0.14764	0.14514	0.17473	0.11588	0.18437	0.17984	0.16075	0.1883	0.20909	0.10459	0.17382	0.14105	0.11656	0.18284	0.096896	0.13159	0.10134	0.14873	0.14823	0.15757	0.12619	0.11957	0.15129	0.095208	0.11139	0.18795	0.15799	0.16959	0.14189	0.15303	0.17753	0.18063	0.20572	0.16514	0.20364
729.92	0.13939	0.14944	0.15206	0.18866	0.10875	0.18661	0.17981	0.16036	0.18766	0.21537	0.11009	0.17514	0.14125	0.11483	0.17415	0.094027	0.12308	0.10192	0.15014	0.14681	0.16053	0.13091	0.11461	0.15908	0.094866	0.11422	0.18549	0.1587	0.16156	0.13943	0.15522	0.17547	0.1867	0.20974	0.16386	0.20994
730.9	0.14549	0.14947	0.15562	0.1902	0.11132	0.1809	0.16421	0.15811	0.17875	0.22616	0.11886	0.16315	0.14215	0.11341	0.16673	0.091911	0.11793	0.097264	0.14756	0.15367	0.15735	0.13053	0.11938	0.15816	0.1015	0.11228	0.18192	0.15168	0.16496	0.13555	0.14774	0.17376	0.19883	0.20112	0.17327	0.20734
731.87	0.15001	0.14161	0.15164	0.18116	0.09509	0.17958	0.14855	0.14926	0.17111	0.23091	0.1202	0.15751	0.14408	0.11645	0.16247	0.090173	0.1119	0.096136	0.14289	0.14946	0.14962	0.13518	0.1216	0.15716	0.10875	0.11109	0.17381	0.14909	0.16236	0.13756	0.14568	0.17325	0.20095	0.19797	0.17203	0.20881
732.87	0.15317	0.14707	0.15955	0.18972	0.10378	0.18147	0.1528	0.15993	0.18018	0.2393	0.11954	0.1617	0.14927	0.11961	0.15763	0.092264	0.11236	0.10056	0.15292	0.15347	0.15988	0.13703	0.12632	0.15142	0.11577	0.11769	0.17991	0.15371	0.17102	0.14193	0.15805	0.17675	0.20712	0.20347	0.17987	0.20952
733.85	0.17145	0.1461	0.1559	0.18512	0.1056	0.18469	0.15337	0.15559	0.18151	0.2504	0.11963	0.14831	0.14189	0.1158	0.15602	0.094355	0.11452	0.10084	0.15241	0.15538	0.15988	0.14409	0.13585	0.14746	0.12038	0.11696	0.17471	0.15242	0.17367	0.14689	0.15871	0.17951	0.20751	0.20941	0.18809	0.20683
734.83	0.16459	0.15056	0.15066	0.18114	0.11443	0.18857	0.15671	0.14735	0.18438	0.25358	0.11433	0.15473	0.13756	0.11681	0.15731	0.095704	0.11663	0.10245	0.15745	0.15479	0.15883	0.14827	0.14181	0.14471	0.12333	0.11951	0.17124	0.14737	0.18535	0.15174	0.16832	0.17799	0.2137	0.21852	0.1935	0.21297
735.82	0.17186	0.16189	0.14376	0.18934	0.11203	0.19117	0.15121	0.1552	0.18678	0.25511	0.11185	0.17019	0.13821	0.11303	0.15731	0.098323	0.1229	0.10814	0.16012	0.1587	0.16418	0.15054	0.14435	0.14672	0.12829	0.13089	0.17242	0.1544	0.18689	0.14919	0.17149	0.20064	0.21226	0.23015	0.19279	0.22004
736.8	0.17723	0.17898	0.15323	0.19278	0.13723	0.19284	0.16466	0.16494	0.19349	0.25637	0.10762	0.1838	0.14193	0.11593	0.1546	0.10052	0.12982	0.11043	0.16423	0.16672	0.17218	0.14968	0.15294	0.14674	0.13264	0.1375	0.1732	0.15922	0.19452	0.14995	0.1779	0.2182	0.22481	0.2413	0.19764	0.22373
737.77	0.19028	0.1809	0.14703	0.1745	0.12954	0.19466	0.16251	0.16576	0.18877	0.26561	0.10399	0.18237	0.14292	0.11045	0.15846	0.096147	0.12788	0.10582	0.1594	0.16772	0.16879	0.14696	0.14596	0.14301	0.13639	0.13539	0.1706	0.15865	0.19226	0.14949	0.17643	0.22418	0.23344	0.25856	0.19952	0.22427
738.77	0.19419	0.19385	0.16052	0.17769	0.13805	0.18982	0.16022	0.18114	0.19007	0.2764	0.11553	0.19235	0.15041	0.12055	0.16778	0.095188	0.12724	0.10947	0.1581	0.17525	0.1742	0.15145	0.15247	0.14684	0.14906	0.14439	0.17347	0.16054	0.19842	0.15643	0.18346	0.2272	0.24531	0.2685	0.20874	0.22598
739.75	0.21346	0.20334	0.1642	0.1611	0.13292	0.18658	0.16956	0.1907	0.18249	0.28066	0.12534	0.19576	0.15598	0.12994	0.16931	0.094932	0.13177	0.10566	0.15676	0.18136	0.17876	0.14753	0.1594	0.14512	0.16447	0.15698	0.17748	0.16191	0.19586	0.16146	0.18811	0.24276	0.24006	0.26154	0.21663	0.22527
740.72	0.22212	0.20001	0.16861	0.15226	0.13827	0.18207	0.18222	0.18628	0.1941	0.2699	0.1356	0.20354	0.15942	0.13619	0.17193	0.096667	0.13442	0.10795	0.15484	0.18392	0.18535	0.14898	0.17203	0.14171	0.16097	0.159	0.17287	0.16568	0.20081	0.16662	0.19755	0.23731	0.25582	0.26216	0.22984	0.2322
741.7	0.23254	0.19841	0.16772	0.16872	0.14449	0.1786	0.1825	0.19002	0.1951	0.26464	0.14886	0.20469	0.17033	0.13839	0.17871	0.10343	0.13726	0.11151	0.1562	0.18658	0.18848	0.14939	0.1787	0.13828	0.16918	0.16228	0.17295	0.17075	0.20026	0.17314	0.20478	0.23802	0.25798	0.2738	0.23902	0.23596
742.69	0.22937	0.20734	0.17886	0.18191	0.14708	0.1839	0.18356	0.19682	0.20765	0.25757	0.15452	0.21611	0.17834	0.15613	0.18792	0.10743	0.13836	0.11755	0.1537	0.18874	0.19505	0.16106	0.18724	0.14557	0.1686	0.16705	0.17522	0.17587	0.20128	0.18615	0.21595	0.24134	0.26724	0.27532	0.24814	0.2436
743.67	0.23178	0.21185	0.17119	0.18101	0.14691	0.18923	0.17455	0.20017	0.21659	0.25203	0.14977	0.22442	0.19568	0.15913	0.18471	0.1095	0.14372	0.11897	0.15372	0.18915	0.20559	0.16689	0.19207	0.14482	0.16963	0.16875	0.17415	0.17506	0.20105	0.18493	0.213	0.24869	0.28003	0.27956	0.25214	0.25633
744.64	0.23607	0.21196	0.18341	0.19051	0.16197	0.19373	0.17194	0.20974	0.23502	0.24621	0.14387	0.22847	0.20853	0.16619	0.19232	0.11293	0.14292	0.12287	0.15107	0.19228	0.21261	0.17353	0.19621	0.14845	0.16968	0.17064	0.17703	0.17955	0.20152	0.18612	0.20711	0.2457	0.30281	0.28456	0.2506	0.2595
745.64	0.23663	0.2293	0.18351	0.18856	0.17442	0.20459	0.1687	0.21613	0.23562	0.23572	0.1392	0.22927	0.21021	0.17283	0.19673	0.11367	0.14362	0.12228	0.15294	0.19418	0.20946	0.17169	0.18775	0.15503	0.17128	0.1771	0.17613	0.17656	0.19834	0.18199	0.20751	0.2462	0.29958	0.28827	0.23941	0.26157
746.61	0.22695	0.24161	0.18064	0.18476	0.15661	0.21301	0.16455	0.22369	0.24525	0.22543	0.13374	0.22668	0.20794	0.18106	0.19618	0.11521	0.13911	0.11825	0.14732	0.19372	0.21736	0.17337	0.18666	0.16082	0.17186	0.18157	0.1745	0.171	0.19239	0.1832	0.20349	0.24758	0.30666	0.28965	0.23485	0.26813
747.59	0.23227	0.23525	0.18853	0.19031	0.14915	0.21316	0.18114	0.22172	0.24637	0.21593	0.13252	0.2288	0.20057	0.17907	0.19863	0.12201	0.1439	0.11836	0.15025	0.19677	0.21848	0.17193	0.19704	0.15893	0.17957	0.18752	0.18262	0.16911	0.19067	0.17674	0.20641	0.25824	0.30739	0.29108	0.23476	0.27112
748.58	0.23521	0.23795	0.18945	0.19938	0.14516	0.21484	0.18765	0.22361	0.24391	0.20414	0.14275	0.22139	0.19234	0.17997	0.19934	0.12479	0.14318	0.11763	0.15085	0.19706	0.21158	0.16412	0.19173	0.16299	0.18063	0.18914	0.18595	0.17456	0.19347	0.18385	0.21171	0.26354	0.30391	0.2874	0.23257	0.276
749.56	0.24344	0.24172	0.18534	0.21849	0.14111	0.21859	0.18831	0.21929	0.24081	0.20179	0.15446	0.21253	0.19204	0.16852	0.20178	0.13108	0.14973	0.12516	0.1526	0.20097	0.21007	0.17498	0.19651	0.16468	0.18659	0.19049	0.18458	0.17494	0.20192	0.18834	0.22586	0.26745	0.30298	0.30342	0.24043	0.28007
750.53	0.24913	0.23234	0.18189	0.23391	0.13844	0.22956	0.19797	0.22726	0.24573	0.20871	0.15286	0.21594	0.2082	0.17035	0.20333	0.13315	0.14963	0.1281	0.15082	0.20453	0.21478	0.18202	0.19892	0.17086	0.19691	0.19571	0.18681	0.17122	0.20281	0.20467	0.23062	0.2767	0.31408	0.30097	0.24721	0.28572
751.51	0.26176	0.22312	0.18479	0.22864	0.1504	0.22318	0.20104	0.2315	0.24468	0.20873	0.15372	0.21501	0.2207	0.17813	0.20501	0.12998	0.15549	0.12836	0.15119	0.21682	0.21042	0.18688	0.20372	0.17227	0.2081	0.19672	0.19068	0.17409	0.21234	0.20073	0.23953	0.28344	0.3177	0.28691	0.25668	0.28376
752.5	0.26758	0.23203	0.19508	0.21264	0.1588	0.23031	0.19385	0.23378	0.24865	0.20704	0.16089	0.21658	0.22793	0.18622	0.21433	0.12499	0.1634	0.12963	0.15233	0.22085	0.2175	0.19551	0.20573	0.17784	0.21074	0.20448	0.19757	0.17249	0.21956	0.20521	0.23952	0.28838	0.31931	0.28539	0.25246	0.28268
753.48	0.27173	0.23781	0.20055	0.21102	0.1589	0.22463	0.20377	0.22969	0.24548	0.20465	0.15744	0.21924	0.23833	0.18785	0.22097	0.12771	0.16391	0.12892	0.15562	0.22414	0.22166	0.20621	0.21579	0.18166	0.21888	0.21092	0.2031	0.17334	0.21748	0.1926	0.24799	0.28943	0.31759	0.29073	0.2573	0.27886
754.45	0.25786	0.24207	0.2038	0.2084	0.16131	0.22823	0.2101	0.23379	0.24898	0.18873	0.16159	0.21719	0.24118	0.19861	0.22592	0.13001	0.16397	0.1281	0.16307	0.22489	0.226	0.19792	0.21285	0.18702	0.21992	0.2147	0.21273	0.17638	0.21177	0.20567	0.25367	0.29451	0.32209	0.29155	0.26202	0.28415
755.44	0.2547	0.2543	0.22737	0.20394	0.16438	0.22672	0.21181	0.23266	0.25268	0.18832	0.16993	0.21415	0.24055	0.20532	0.23748	0.13482	0.17148	0.13461	0.16823	0.22892	0.22995	0.19736	0.21512	0.19017	0.22253	0.21673	0.22557	0.18773	0.21999	0.21038	0.26325	0.30244	0.32612	0.30898	0.27094	0.28958
756.42	0.25373	0.26519	0.23211	0.21952	0.18286	0.23373	0.22293	0.23386	0.25704	0.1999	0.18402	0.22796	0.23684	0.20454	0.24613	0.14234	0.18	0.14399	0.17576	0.22901	0.23818	0.20341	0.21812	0.19681	0.21942	0.22504	0.23187	0.19493	0.22667	0.21848	0.26921	0.31034	0.33124	0.32877	0.27286	0.29737
757.39	0.26548	0.26965	0.22247	0.24127	0.19238	0.23646	0.2267	0.23912	0.26192	0.20843	0.18445	0.2262	0.25031	0.204	0.24207	0.1507	0.18038	0.147	0.17482	0.23011	0.23956	0.20006	0.21056	0.20076	0.22257	0.22409	0.22247	0.19917	0.23396	0.22771	0.28014	0.31966	0.34075	0.34119	0.28098	0.31455
758.36	0.26836	0.2712	0.2287	0.24585	0.2114	0.25543	0.23148	0.24243	0.27658	0.20956	0.19434	0.22083	0.24925	0.21316	0.2422	0.15019	0.19234	0.1529	0.17842	0.23597	0.24154	0.19583	0.20759	0.1966	0.22696	0.22535	0.22782	0.20153	0.24186	0.25538	0.28808	0.33194	0.35618	0.33753	0.27979	0.3195
759.36	0.27932	0.2761	0.24008	0.26134	0.21981	0.25978	0.24094	0.25506	0.28548	0.2259	0.20362	0.23233	0.25517	0.21692	0.24514	0.15453	0.1996	0.15838	0.18416	0.2443	0.24957	0.19999	0.21647	0.20016	0.235	0.22816	0.23511	0.20629	0.25536	0.25903	0.30128	0.34189	0.36492	0.34375	0.28499	0.33433
760.33	0.27829	0.27809	0.23378	0.27638	0.22794	0.25837	0.24276	0.26355	0.29604	0.22134	0.21409	0.23391	0.26205	0.22575	0.24148	0.15285	0.19918	0.15759	0.18898	0.2454	0.24939	0.19998	0.21806	0.19703	0.23499	0.24263	0.23431	0.2074	0.25937	0.26564	0.30205	0.3469	0.36782	0.33796	0.28712	0.33441
761.3	0.28486	0.27878	0.23656	0.29368	0.22667	0.25985	0.23886	0.27276	0.30064	0.21361	0.20728	0.22852	0.26417	0.22812	0.23395	0.15429	0.19484	0.15902	0.1911	0.24628	0.25059	0.19726	0.21504	0.19455	0.23924	0.24527	0.23861	0.21489	0.26114	0.27611	0.30133	0.34687	0.37525	0.34475	0.2888	0.34052
762.27	0.27902	0.28341	0.25731	0.30208	0.24431	0.26864	0.25401	0.28229	0.31013	0.2253	0.21401	0.23861	0.2679	0.23825	0.23806	0.15465	0.19868	0.16627	0.19912	0.25066	0.25936	0.20318	0.21996	0.19394	0.2453	0.24952	0.2476	0.21834	0.2674	0.2827	0.30272	0.34052	0.38427	0.34718	0.29969	0.33926
763.27	0.28256	0.28386	0.2609	0.32095	0.23096	0.26626	0.25565	0.30147	0.31794	0.22393	0.21484	0.23791	0.27736	0.24116	0.24081	0.15657	0.19434	0.17082	0.19731	0.25286	0.25963	0.20343	0.21678	0.19735	0.2414	0.25144	0.24895	0.22234	0.26903	0.27979	0.3021	0.33413	0.38043	0.35661	0.30734	0.34388
764.24	0.29239	0.29215	0.26406	0.32583	0.22647	0.25983	0.24744	0.29598	0.32227	0.22566	0.20641	0.23474	0.29177	0.24767	0.23696	0.15253	0.18816	0.16312	0.18852	0.24801	0.24991	0.20354	0.21182	0.19366	0.23975	0.25902	0.24098	0.22214	0.26869	0.27254	0.28704	0.33369	0.38214	0.3623	0.30906	0.34091
765.21	0.29332	0.29157	0.25437	0.32809	0.23382	0.25688	0.25428	0.28841	0.31062	0.22843	0.20813	0.23316	0.28323	0.24262	0.23027	0.15195	0.18952	0.15991	0.18822	0.24952	0.25097	0.19594	0.20965	0.19218	0.23671	0.24928	0.23645	0.22331	0.26568	0.26131	0.28552	0.32316	0.378	0.35574	0.30691	0.34552
766.18	0.28865	0.27988	0.25515	0.31775	0.23062	0.25478	0.26133	0.2823	0.31968	0.23377	0.205	0.23027	0.28595	0.23533	0.23841	0.14367	0.18754	0.15526	0.18656	0.24824	0.24896	0.19103	0.20118	0.19228	0.238	0.24129	0.234	0.21439	0.26967	0.25399	0.29414	0.32294	0.38382	0.34514	0.30347	0.3386
767.18	0.29054	0.26238	0.2374	0.31851	0.22746	0.24179	0.25925	0.28072	0.31405	0.22015	0.20487	0.22041	0.28454	0.22868	0.23137	0.13894	0.17821	0.14915	0.18724	0.24419	0.23418	0.18125	0.19841	0.18563	0.23204	0.24399	0.2294	0.21049	0.26461	0.24702	0.29776	0.31589	0.37711	0.33988	0.30147	0.33164
768.15	0.2856	0.25411	0.22996	0.31385	0.22539	0.24146	0.26199	0.27062	0.30385	0.22682	0.20084	0.2365	0.28425	0.2177	0.23109	0.13641	0.1707	0.14462	0.18849	0.23731	0.22891	0.17935	0.19497	0.18254	0.2281	0.24448	0.23013	0.20943	0.26761	0.24771	0.29701	0.3196	0.38199	0.33407	0.29892	0.33974
769.12	0.27712	0.24165	0.22052	0.30921	0.22511	0.25432	0.2668	0.2624	0.29387	0.22179	0.20402	0.24254	0.27936	0.21428	0.2254	0.13701	0.16771	0.14611	0.19196	0.23317	0.22707	0.17729	0.18662	0.18178	0.22039	0.24105	0.23798	0.21208	0.2708	0.25214	0.30022	0.31347	0.37434	0.32592	0.2948	0.33465
770.09	0.26959	0.23152	0.22831	0.30226	0.20549	0.26125	0.26718	0.26523	0.29524	0.21526	0.18902	0.23729	0.27995	0.20569	0.23025	0.13384	0.1561	0.14343	0.18987	0.22882	0.21667	0.17466	0.18154	0.17491	0.22335	0.23646	0.24176	0.20737	0.27177	0.25056	0.29973	0.31066	0.37291	0.32548	0.29239	0.33025
771.09	0.2856	0.24206	0.22669	0.29542	0.20032	0.26709	0.26663	0.26521	0.28985	0.20129	0.18835	0.24347	0.28154	0.21086	0.22465	0.13341	0.15182	0.1455	0.18811	0.2266	0.21032	0.17433	0.18438	0.17514	0.22324	0.23803	0.24424	0.20423	0.26517	0.2565	0.29542	0.30543	0.3598	0.32426	0.3038	0.3401
772.06	0.27455	0.23781	0.22947	0.29784	0.18477	0.25501	0.25487	0.25991	0.28582	0.19985	0.18322	0.23588	0.27079	0.20022	0.2223	0.13434	0.15298	0.13933	0.18332	0.22477	0.20626	0.1766	0.17771	0.17415	0.22345	0.23032	0.24559	0.20727	0.26671	0.25538	0.28593	0.30805	0.34737	0.32305	0.28894	0.33816
773.03	0.25898	0.23227	0.23497	0.28228	0.18192	0.24307	0.24394	0.25631	0.29435	0.19339	0.17412	0.22197	0.26427	0.20024	0.21576	0.12725	0.15173	0.13318	0.17684	0.22176	0.20144	0.1672	0.17131	0.17016	0.21498	0.21867	0.23994	0.19986	0.2679	0.24096	0.28124	0.3016	0.33996	0.33366	0.28177	0.3236
774	0.23561	0.22693	0.23406	0.2803	0.17139	0.23381	0.24099	0.27058	0.30018	0.18263	0.16702	0.21376	0.25563	0.19176	0.21675	0.12161	0.1521	0.12845	0.16826	0.22172	0.20043	0.16578	0.16809	0.16636	0.21606	0.20321	0.22413	0.19785	0.25855	0.2329	0.28245	0.3049	0.34041	0.33114	0.28499	0.32442
774.99	0.23456	0.22452	0.23063	0.27918	0.17425	0.22579	0.23123	0.27324	0.29923	0.17644	0.1657	0.20439	0.25128	0.19454	0.20296	0.12379	0.15069	0.12423	0.16098	0.22196	0.19706	0.16737	0.16708	0.1671	0.21695	0.19777	0.21885	0.19455	0.25981	0.23095	0.2772	0.31021	0.33544	0.32462	0.29291	0.31959
775.96	0.21021	0.21904	0.22343	0.28882	0.17464	0.22072	0.22588	0.27193	0.30102	0.17632	0.16024	0.19573	0.24843	0.19083	0.19259	0.127	0.15018	0.11838	0.15785	0.21873	0.19372	0.16554	0.15682	0.15886	0.21183	0.20208	0.20939	0.19663	0.26682	0.22098	0.27563	0.30928	0.33977	0.31888	0.2867	0.32435
776.93	0.2076	0.22028	0.21961	0.27571	0.16678	0.22686	0.22192	0.26827	0.3028	0.17976	0.14917	0.20006	0.24909	0.19483	0.18878	0.12081	0.14613	0.11805	0.1515	0.21526	0.19119	0.1647	0.1541	0.15946	0.21066	0.19732	0.20494	0.19272	0.25914	0.21539	0.27494	0.30674	0.35039	0.31526	0.29551	0.33939
777.9	0.20098	0.21424	0.2106	0.26971	0.16228	0.22439	0.21663	0.25543	0.29639	0.17388	0.14091	0.20118	0.23735	0.19005	0.1859	0.11501	0.14453	0.11694	0.15071	0.20997	0.19043	0.16665	0.14981	0.15595	0.20758	0.19963	0.199	0.18752	0.25272	0.21061	0.27247	0.30129	0.35106	0.29953	0.29753	0.34563
778.89	0.20664	0.21346	0.20095	0.26351	0.17313	0.21816	0.20986	0.24989	0.29911	0.17485	0.13345	0.19889	0.22513	0.19075	0.1788	0.10922	0.13987	0.12033	0.14962	0.2041	0.18244	0.15849	0.14536	0.15489	0.20862	0.20239	0.19814	0.17963	0.25692	0.20714	0.26512	0.2928	0.34194	0.29603	0.28863	0.34522
779.86	0.20183	0.20717	0.19834	0.24584	0.16465	0.21169	0.19659	0.23909	0.29959	0.18455	0.12774	0.19901	0.22039	0.18228	0.17912	0.096061	0.13351	0.11399	0.14185	0.19315	0.1802	0.16066	0.13724	0.15125	0.20574	0.19771	0.1956	0.17305	0.2479	0.19796	0.25082	0.28729	0.34083	0.30368	0.27898	0.35553
780.83	0.21017	0.20153	0.1882	0.22914	0.15758	0.20904	0.19404	0.23341	0.29556	0.19119	0.12449	0.19505	0.21916	0.1762	0.17593	0.092942	0.13084	0.11746	0.14462	0.18777	0.17648	0.16047	0.14225	0.15377	0.20636	0.18864	0.19194	0.16744	0.2419	0.19668	0.24051	0.28267	0.32955	0.31479	0.27413	0.34266
781.8	0.20568	0.19937	0.18265	0.23653	0.15348	0.21655	0.19278	0.23481	0.30041	0.17121	0.12281	0.18624	0.21707	0.17452	0.17215	0.096147	0.1281	0.11875	0.14645	0.18514	0.17635	0.15426	0.13953	0.15209	0.21066	0.18666	0.18903	0.16992	0.23708	0.19879	0.22776	0.27895	0.32851	0.30359	0.25885	0.33101
782.8	0.2202	0.19638	0.17402	0.22363	0.15699	0.23273	0.18855	0.24363	0.29295	0.17473	0.12822	0.18236	0.2189	0.16465	0.17449	0.098961	0.12117	0.12296	0.14102	0.18452	0.17287	0.15702	0.14267	0.15603	0.22012	0.1776	0.19033	0.16978	0.23472	0.20408	0.22245	0.27446	0.3215	0.30172	0.25365	0.32956
783.77	0.22275	0.18337	0.16664	0.20531	0.13617	0.2229	0.18414	0.24201	0.28337	0.17512	0.12587	0.17633	0.21809	0.15493	0.17625	0.10345	0.11802	0.12154	0.13986	0.18459	0.17059	0.15906	0.14177	0.15233	0.21945	0.17147	0.19001	0.16866	0.22815	0.1988	0.21659	0.27392	0.32387	0.30222	0.24739	0.32427
784.73	0.21847	0.19392	0.16118	0.21631	0.13839	0.2237	0.18394	0.24801	0.28746	0.17013	0.12754	0.1751	0.21437	0.15728	0.17688	0.11449	0.12104	0.12901	0.14896	0.18776	0.17034	0.15942	0.14376	0.15159	0.21611	0.1793	0.18705	0.17212	0.23391	0.20621	0.2247	0.28213	0.33006	0.2955	0.24404	0.31568
785.7	0.20933	0.18968	0.18	0.21509	0.12865	0.22373	0.1737	0.25749	0.28682	0.16979	0.12455	0.16152	0.20934	0.15291	0.18594	0.11455	0.1205	0.12898	0.14368	0.18492	0.17265	0.16255	0.14231	0.14219	0.21805	0.17284	0.18303	0.1746	0.23185	0.20662	0.22511	0.28312	0.33636	0.28887	0.24765	0.30727
786.67	0.2086	0.1856	0.1851	0.20385	0.13076	0.21098	0.16706	0.25475	0.2805	0.18058	0.12994	0.15996	0.20645	0.14455	0.19463	0.11891	0.12411	0.13302	0.14467	0.18495	0.17409	0.16866	0.15384	0.14085	0.21555	0.16806	0.18364	0.1699	0.23775	0.19873	0.22886	0.28005	0.33106	0.2996	0.27195	0.30399
787.66	0.20382	0.20245	0.19887	0.2177	0.12824	0.19747	0.17034	0.25888	0.28812	0.17592	0.13117	0.15591	0.20241	0.15185	0.19693	0.12967	0.13775	0.13462	0.15336	0.19072	0.18092	0.1735	0.15397	0.14382	0.21227	0.1827	0.18213	0.17768	0.23962	0.19947	0.22949	0.29061	0.33949	0.31206	0.27934	0.29983
788.63	0.21196	0.22634	0.21766	0.2412	0.15277	0.20679	0.17734	0.26639	0.29541	0.17546	0.13913	0.16161	0.21109	0.16426	0.20125	0.14023	0.15095	0.13946	0.16707	0.19058	0.18651	0.17892	0.16307	0.14849	0.22449	0.1949	0.18383	0.18778	0.24472	0.2071	0.24067	0.3058	0.34639	0.30951	0.29637	0.30672
789.6	0.22429	0.2269	0.24109	0.23919	0.16939	0.20312	0.18174	0.27387	0.28784	0.17319	0.137	0.16664	0.21989	0.17309	0.21234	0.14625	0.16698	0.14522	0.17014	0.19533	0.1941	0.18669	0.16683	0.15385	0.23827	0.19686	0.18939	0.18969	0.24594	0.21382	0.24385	0.30686	0.35349	0.31489	0.30918	0.30538
790.57	0.22751	0.24003	0.2422	0.24068	0.17403	0.20444	0.18649	0.26694	0.28818	0.17279	0.14785	0.18255	0.22162	0.18143	0.22295	0.15535	0.1786	0.14895	0.18539	0.20623	0.20642	0.19254	0.17958	0.16981	0.2466	0.20672	0.19926	0.19212	0.24644	0.22486	0.25356	0.3149	0.36598	0.31961	0.3199	0.32306
791.54	0.23897	0.25735	0.25716	0.25666	0.17319	0.21217	0.19377	0.26973	0.28819	0.1774	0.15884	0.18891	0.23113	0.19703	0.23234	0.15933	0.18792	0.15698	0.19675	0.21293	0.21428	0.20488	0.18999	0.17977	0.26342	0.2227	0.20428	0.19402	0.24352	0.23936	0.2649	0.32933	0.376	0.326	0.32606	0.33924
792.53	0.24404	0.27082	0.27575	0.26455	0.18749	0.22062	0.20864	0.27451	0.29047	0.18491	0.1641	0.19521	0.24326	0.20774	0.24159	0.16589	0.19405	0.17096	0.21268	0.22285	0.23029	0.21587	0.20897	0.18943	0.28023	0.23023	0.22203	0.19339	0.24791	0.24905	0.2808	0.3478	0.39051	0.33048	0.34426	0.35215
793.5	0.2424	0.28372	0.29083	0.27162	0.18963	0.23622	0.22847	0.27814	0.29398	0.19352	0.16821	0.19926	0.2515	0.22234	0.25578	0.17211	0.20308	0.1841	0.22675	0.23857	0.24933	0.23126	0.22345	0.20253	0.28368	0.24433	0.23732	0.19464	0.24957	0.26625	0.29205	0.36134	0.41459	0.34317	0.3611	0.365
794.47	0.2551	0.30911	0.29042	0.28866	0.18696	0.24979	0.25056	0.28214	0.30669	0.20581	0.17617	0.20143	0.27667	0.23166	0.26868	0.18607	0.21265	0.1954	0.24707	0.24703	0.26885	0.24708	0.24531	0.21535	0.3039	0.26238	0.24613	0.20441	0.26158	0.2779	0.31603	0.37129	0.43745	0.36295	0.37047	0.39027
795.43	0.27779	0.32547	0.31961	0.31233	0.21848	0.2659	0.28169	0.29117	0.32123	0.21447	0.18931	0.20896	0.30271	0.25087	0.28136	0.2034	0.22901	0.21701	0.26666	0.26274	0.2833	0.2634	0.26572	0.23069	0.32768	0.28586	0.26436	0.22074	0.28168	0.29716	0.34225	0.39462	0.45795	0.38432	0.39252	0.41429
796.4	0.29787	0.34308	0.32888	0.3304	0.24961	0.28437	0.3102	0.30321	0.33637	0.23214	0.19905	0.21908	0.32491	0.26584	0.28987	0.22627	0.24636	0.23407	0.28693	0.28245	0.30694	0.28738	0.288	0.24456	0.34493	0.30236	0.28232	0.24409	0.30827	0.33063	0.37295	0.41561	0.4957	0.4119	0.41811	0.43371
797.39	0.32971	0.35949	0.33603	0.36528	0.27314	0.30168	0.33379	0.32059	0.34526	0.25062	0.22146	0.23475	0.3504	0.28991	0.30198	0.24484	0.26456	0.24722	0.31005	0.29958	0.32836	0.31446	0.31182	0.26065	0.37553	0.32331	0.29651	0.26694	0.33318	0.36266	0.39748	0.4349	0.52934	0.44759	0.44234	0.46536
798.36	0.35939	0.36936	0.34977	0.38598	0.28724	0.30882	0.3449	0.33186	0.35913	0.26621	0.24211	0.25319	0.37241	0.30386	0.31352	0.26183	0.27921	0.2609	0.32678	0.31789	0.34889	0.34203	0.34016	0.27972	0.40244	0.34268	0.31159	0.28349	0.35816	0.38921	0.42304	0.45351	0.55402	0.47387	0.47275	0.49831
799.33	0.3851	0.39453	0.3938	0.41297	0.32463	0.33495	0.36694	0.35767	0.38751	0.29699	0.27208	0.28443	0.38758	0.33592	0.34023	0.28714	0.30661	0.28867	0.35781	0.3483	0.37513	0.38363	0.37485	0.31043	0.42941	0.37143	0.35215	0.31076	0.39205	0.4261	0.45117	0.49715	0.58882	0.51824	0.52168	0.53345
800.29	0.4074	0.41613	0.40234	0.43021	0.34024	0.35318	0.38347	0.38578	0.40201	0.32811	0.28451	0.30322	0.40821	0.36203	0.36214	0.30531	0.32935	0.30608	0.37679	0.37333	0.40078	0.42226	0.4001	0.33333	0.45305	0.39267	0.37529	0.32979	0.41561	0.45252	0.47813	0.52953	0.62059	0.55201	0.54713	0.55647
801.26	0.44222	0.44053	0.43964	0.4512	0.36354	0.37046	0.41011	0.41369	0.42106	0.35529	0.30896	0.33903	0.43053	0.3872	0.39341	0.32507	0.35329	0.32915	0.40971	0.39831	0.42739	0.45659	0.42602	0.36577	0.48192	0.42435	0.39891	0.35208	0.44415	0.47156	0.50749	0.56434	0.64331	0.58641	0.57615	0.59531
802.23	0.46084	0.45913	0.47204	0.47028	0.39077	0.40051	0.43752	0.43592	0.45002	0.38348	0.33018	0.36902	0.44933	0.40706	0.42194	0.35274	0.37922	0.35562	0.43907	0.42436	0.45035	0.48893	0.46145	0.39315	0.50105	0.45031	0.41941	0.37415	0.47293	0.506	0.54165	0.58419	0.66565	0.61399	0.60248	0.61914
803.22	0.47661	0.47831	0.50184	0.48529	0.42349	0.42338	0.45592	0.45739	0.47215	0.41659	0.3542	0.39361	0.46895	0.43447	0.44829	0.37701	0.40391	0.38002	0.46935	0.44677	0.47301	0.51908	0.48544	0.41794	0.51652	0.47666	0.44368	0.39598	0.50523	0.5303	0.56481	0.60966	0.68012	0.65123	0.62343	0.6392
804.18	0.49515	0.48427	0.51657	0.50861	0.42979	0.45346	0.48709	0.47927	0.49215	0.43884	0.38287	0.41648	0.49189	0.45501	0.46648	0.39834	0.41933	0.40365	0.49512	0.46799	0.50395	0.53427	0.51025	0.43597	0.53258	0.5012	0.45157	0.41229	0.52156	0.55954	0.5845	0.62344	0.69462	0.65976	0.64548	0.65391
805.15	0.51741	0.51916	0.56781	0.54253	0.46098	0.48643	0.52001	0.50617	0.5262	0.46678	0.41384	0.46019	0.5148	0.48684	0.49897	0.42441	0.44396	0.42969	0.5332	0.49135	0.52852	0.55923	0.54314	0.46035	0.55561	0.53547	0.48117	0.42972	0.54706	0.59176	0.61279	0.63619	0.71178	0.67772	0.67604	0.67852
806.12	0.51769	0.53189	0.5833	0.56132	0.47242	0.51437	0.53746	0.51977	0.54893	0.49108	0.42352	0.478	0.53724	0.50712	0.51395	0.44126	0.45956	0.44347	0.5455	0.50429	0.54613	0.56528	0.55139	0.47242	0.56292	0.55073	0.50049	0.43496	0.5617	0.61222	0.62451	0.65052	0.723	0.69389	0.68246	0.6785
807.08	0.53635	0.54918	0.60452	0.57645	0.48472	0.5371	0.55462	0.53901	0.57016	0.51135	0.4401	0.49529	0.57007	0.5317	0.53003	0.45279	0.47087	0.45811	0.5524	0.51679	0.55836	0.57825	0.55674	0.4825	0.57192	0.56785	0.51258	0.44534	0.5722	0.62717	0.62786	0.6626	0.72926	0.70416	0.69677	0.68422
808.07	0.55834	0.56992	0.63587	0.59848	0.49969	0.56803	0.57965	0.56283	0.5961	0.54724	0.46883	0.51424	0.58841	0.55136	0.55177	0.4663	0.48902	0.47872	0.56016	0.53347	0.58377	0.59128	0.57634	0.49523	0.59496	0.57919	0.52881	0.45771	0.58924	0.64468	0.6435	0.67523	0.74598	0.71024	0.71038	0.69186
809.04	0.56366	0.57414	0.65215	0.61447	0.51643	0.5831	0.58793	0.57355	0.61043	0.57999	0.48539	0.52701	0.59699	0.55885	0.55947	0.46692	0.49191	0.48113	0.55957	0.53896	0.58783	0.59455	0.58224	0.49763	0.59961	0.57874	0.53434	0.45861	0.59745	0.64421	0.6509	0.68075	0.75027	0.72228	0.70334	0.68818
810	0.55646	0.55705	0.64459	0.62284	0.51123	0.59736	0.59297	0.57229	0.61284	0.59562	0.49897	0.52731	0.59648	0.55077	0.55583	0.46625	0.48082	0.47567	0.55003	0.53105	0.58932	0.5876	0.57044	0.48844	0.5839	0.56857	0.52243	0.45783	0.58913	0.63332	0.63442	0.67736	0.74159	0.71391	0.69318	0.67505
810.97	0.55733	0.55906	0.6594	0.6354	0.53073	0.601	0.60044	0.58623	0.62673	0.60615	0.5202	0.53768	0.59207	0.54917	0.55925	0.46455	0.47878	0.47402	0.54725	0.52833	0.59054	0.59135	0.57983	0.48112	0.58143	0.56644	0.51858	0.45824	0.589	0.62134	0.63073	0.67234	0.73868	0.70378	0.688	0.67427
811.93	0.53685	0.54898	0.66096	0.64339	0.52107	0.5889	0.59393	0.57805	0.62182	0.60613	0.52114	0.54605	0.57203	0.53485	0.55733	0.45583	0.46668	0.46148	0.54362	0.51492	0.58335	0.57335	0.56984	0.46834	0.57327	0.55085	0.51025	0.44959	0.5731	0.597	0.62431	0.66026	0.71929	0.68328	0.6715	0.65532
812.9	0.52585	0.5371	0.64183	0.63627	0.50559	0.57832	0.57671	0.57048	0.60846	0.59586	0.50917	0.53618	0.5733	0.51766	0.54799	0.43829	0.44423	0.44173	0.53154	0.4957	0.55864	0.55217	0.5467	0.45021	0.54904	0.53096	0.49191	0.43449	0.55047	0.57258	0.60522	0.63929	0.69855	0.65769	0.63901	0.6383
813.87	0.51802	0.53869	0.62075	0.62095	0.49878	0.56692	0.57293	0.56211	0.60331	0.56995	0.49278	0.52542	0.57047	0.51064	0.53536	0.42163	0.42916	0.42275	0.52283	0.48027	0.53076	0.53672	0.5208	0.43336	0.52477	0.51326	0.47383	0.42386	0.53501	0.54895	0.58857	0.62113	0.66644	0.62872	0.61537	0.61648
814.85	0.49413	0.53105	0.59935	0.60171	0.48097	0.54238	0.55057	0.55516	0.58544	0.54239	0.46793	0.51142	0.55245	0.50274	0.5187	0.40233	0.41272	0.39939	0.50229	0.4641	0.50842	0.50694	0.49498	0.40976	0.50591	0.4932	0.4529	0.40808	0.51209	0.52492	0.57414	0.60008	0.64916	0.60127	0.57732	0.59102
815.82	0.47311	0.52019	0.57277	0.56873	0.46083	0.53471	0.51918	0.53779	0.55912	0.51871	0.44212	0.48793	0.53331	0.48551	0.49973	0.37823	0.3863	0.37831	0.4858	0.44609	0.48034	0.4767	0.46323	0.3861	0.4741	0.46913	0.42841	0.38723	0.4828	0.50909	0.54688	0.58077	0.60962	0.57843	0.55294	0.55704
816.78	0.44511	0.50491	0.54438	0.53054	0.43494	0.51764	0.49243	0.51531	0.54037	0.50097	0.4319	0.45637	0.51129	0.47651	0.47466	0.34956	0.36308	0.35599	0.46014	0.4267	0.45435	0.44888	0.44048	0.35953	0.43691	0.45131	0.40331	0.35952	0.45707	0.48712	0.51067	0.55068	0.58936	0.56086	0.52714	0.53721
817.75	0.40993	0.48584	0.51589	0.50886	0.41551	0.49452	0.47838	0.49483	0.52473	0.46444	0.4037	0.44883	0.48542	0.45378	0.44971	0.32845	0.33574	0.33097	0.44579	0.40551	0.43514	0.42419	0.41403	0.33142	0.41025	0.43416	0.37538	0.33662	0.42049	0.46466	0.48002	0.52771	0.56411	0.53645	0.50407	0.51112
818.71	0.36918	0.46173	0.48404	0.48638	0.38723	0.46532	0.43841	0.47012	0.50452	0.44181	0.37943	0.42822	0.44861	0.43328	0.42274	0.30525	0.30825	0.30187	0.42412	0.38244	0.41817	0.39558	0.38381	0.30657	0.37633	0.40755	0.35201	0.31154	0.38732	0.4323	0.44628	0.50295	0.54944	0.51605	0.47805	0.48569
819.68	0.34737	0.42959	0.45234	0.45834	0.35997	0.43501	0.40591	0.43549	0.47154	0.40939	0.3626	0.39696	0.4229	0.40728	0.39152	0.27246	0.27661	0.27773	0.4058	0.35409	0.38818	0.37005	0.35607	0.28324	0.33971	0.37521	0.32636	0.28683	0.35185	0.40277	0.41227	0.47722	0.52194	0.49569	0.46058	0.45628
820.64	0.32001	0.40382	0.41649	0.44348	0.31575	0.40021	0.37753	0.4121	0.44774	0.38306	0.34364	0.37211	0.39771	0.38719	0.36232	0.25308	0.24702	0.25248	0.38334	0.32422	0.36446	0.3459	0.3333	0.26163	0.31477	0.34647	0.29839	0.26507	0.31796	0.36757	0.38178	0.44877	0.5043	0.46547	0.43913	0.43671
821.63	0.30784	0.3811	0.39344	0.42099	0.30528	0.37271	0.346	0.39386	0.41841	0.34476	0.31602	0.35797	0.37934	0.36745	0.34594	0.23091	0.22553	0.22351	0.36461	0.3032	0.34425	0.32283	0.30438	0.24468	0.29386	0.31963	0.27732	0.24452	0.2925	0.33503	0.36753	0.43105	0.48205	0.43317	0.41518	0.41808
822.59	0.29648	0.35278	0.37218	0.39653	0.28109	0.34705	0.31271	0.37136	0.39251	0.32004	0.28879	0.32652	0.35553	0.34384	0.32421	0.20736	0.20633	0.19799	0.34184	0.28411	0.32223	0.29638	0.27571	0.22404	0.26922	0.28596	0.26368	0.22504	0.27071	0.29818	0.34853	0.41518	0.45973	0.41548	0.38956	0.39351
823.56	0.28616	0.33271	0.35631	0.37963	0.25802	0.32468	0.28639	0.33512	0.34656	0.28525	0.26925	0.30776	0.33487	0.32014	0.30667	0.18798	0.19147	0.17993	0.31648	0.26258	0.30044	0.27227	0.25904	0.20654	0.25389	0.26794	0.24759	0.21449	0.24434	0.27628	0.32886	0.3914	0.43788	0.38919	0.3647	0.38062
824.52	0.27784	0.32036	0.34106	0.35485	0.23859	0.30511	0.26704	0.31891	0.32637	0.27011	0.25141	0.29127	0.32079	0.29595	0.29431	0.17479	0.18097	0.16392	0.29441	0.25317	0.29661	0.25941	0.24766	0.19555	0.23521	0.2535	0.22995	0.20102	0.23434	0.24971	0.31491	0.39154	0.41741	0.37427	0.35454	0.37166
825.49	0.2685	0.29755	0.3255	0.33603	0.24028	0.28886	0.24767	0.29628	0.30572	0.24599	0.23208	0.25935	0.30225	0.27831	0.28228	0.1555	0.1766	0.14514	0.27278	0.24333	0.28642	0.24074	0.22409	0.18223	0.21426	0.23769	0.2167	0.18758	0.22532	0.23118	0.30348	0.37846	0.41049	0.35904	0.34169	0.36288
826.45	0.26015	0.27597	0.30744	0.32716	0.21789	0.27605	0.23426	0.27007	0.28755	0.23934	0.20858	0.23674	0.28863	0.25383	0.2652	0.14015	0.16317	0.13738	0.25581	0.22931	0.27764	0.23321	0.21168	0.17131	0.2051	0.21926	0.20439	0.18212	0.21322	0.22088	0.28843	0.3676	0.3927	0.35431	0.33575	0.35065
827.41	0.24723	0.26313	0.29073	0.31194	0.20392	0.27784	0.21958	0.24908	0.26244	0.22385	0.19957	0.22406	0.26611	0.2427	0.25252	0.13045	0.15002	0.1303	0.23768	0.21978	0.2696	0.23005	0.20382	0.16351	0.19458	0.21351	0.18363	0.17671	0.20437	0.21169	0.27069	0.34628	0.37629	0.34033	0.33313	0.34483
828.4	0.24574	0.25453	0.27622	0.28302	0.19414	0.27497	0.2013	0.24716	0.26068	0.21848	0.18231	0.20798	0.25511	0.2301	0.24289	0.11993	0.14018	0.1262	0.22158	0.21625	0.27562	0.23321	0.19658	0.15623	0.17994	0.19575	0.17196	0.1625	0.19485	0.20059	0.25467	0.33985	0.36633	0.33935	0.33182	0.33769
829.36	0.22696	0.25312	0.2636	0.27824	0.19447	0.26985	0.17908	0.23406	0.25682	0.20249	0.17514	0.19551	0.23994	0.22747	0.23269	0.11609	0.13664	0.11779	0.21515	0.20602	0.26684	0.23232	0.18824	0.15416	0.17449	0.18621	0.16656	0.16433	0.18863	0.19039	0.23857	0.32199	0.35583	0.32751	0.32062	0.33366
830.33	0.21984	0.25176	0.26453	0.26052	0.18631	0.26735	0.16244	0.21432	0.2465	0.19469	0.16642	0.20505	0.2335	0.22033	0.22173	0.10912	0.12802	0.11461	0.20536	0.20085	0.26248	0.23907	0.18706	0.15118	0.17057	0.18053	0.16019	0.16463	0.18061	0.1921	0.22496	0.30744	0.34061	0.31719	0.30593	0.32635
831.29	0.214	0.25048	0.2697	0.24476	0.17796	0.25672	0.14373	0.20375	0.24095	0.18089	0.16376	0.19445	0.22183	0.2131	0.21983	0.10875	0.12246	0.11094	0.1961	0.19904	0.26304	0.23872	0.18442	0.14591	0.16155	0.17284	0.15566	0.15832	0.17619	0.17803	0.21348	0.30896	0.34301	0.30338	0.29636	0.31864
832.25	0.20628	0.24887	0.26097	0.23745	0.1795	0.23524	0.13096	0.18713	0.23459	0.17347	0.15959	0.18755	0.21597	0.21212	0.20648	0.10473	0.12193	0.10069	0.1898	0.19076	0.2575	0.24268	0.19012	0.14457	0.15736	0.16667	0.15248	0.15303	0.18102	0.17404	0.21181	0.29966	0.3387	0.29449	0.28994	0.31792
833.22	0.2091	0.24844	0.26306	0.23977	0.16657	0.22537	0.12169	0.16953	0.22042	0.16623	0.15445	0.17621	0.21251	0.20096	0.20461	0.10461	0.11674	0.090517	0.18773	0.18147	0.24865	0.23417	0.19413	0.13887	0.16452	0.16657	0.15146	0.15295	0.18336	0.17223	0.21522	0.2898	0.33232	0.2798	0.28621	0.30419
834.18	0.20805	0.24014	0.25899	0.23381	0.15264	0.21799	0.11919	0.15161	0.20847	0.16397	0.13853	0.16421	0.21124	0.1918	0.19806	0.099049	0.108	0.081761	0.17587	0.17473	0.24141	0.23105	0.19011	0.12803	0.16788	0.1663	0.151	0.139	0.18029	0.16748	0.21162	0.28594	0.33328	0.28144	0.28279	0.29654
835.14	0.2156	0.24138	0.25209	0.24173	0.14169	0.21396	0.11605	0.15615	0.20228	0.15681	0.13088	0.15069	0.21557	0.19397	0.19914	0.09664	0.10282	0.07602	0.16892	0.17178	0.23779	0.21908	0.19186	0.12492	0.17315	0.17098	0.15482	0.13959	0.17313	0.15912	0.20681	0.29626	0.33267	0.28351	0.28452	0.29459
836.11	0.21893	0.2486	0.24423	0.25226	0.14508	0.21527	0.12028	0.15917	0.1903	0.16672	0.12467	0.14324	0.22725	0.19369	0.19496	0.098769	0.10108	0.069345	0.16952	0.17077	0.23175	0.21877	0.20036	0.11974	0.17644	0.17209	0.15539	0.14529	0.17411	0.15881	0.20409	0.29312	0.33259	0.28825	0.28176	0.29299
837.09	0.22511	0.24723	0.2457	0.24912	0.14252	0.21815	0.11813	0.15562	0.19672	0.17208	0.11972	0.13047	0.23663	0.18838	0.19833	0.096248	0.096647	0.06744	0.16353	0.17215	0.22711	0.20751	0.19797	0.11753	0.17659	0.16834	0.16184	0.14368	0.16887	0.15776	0.20377	0.30315	0.33672	0.2919	0.2776	0.28165
838.05	0.20856	0.23523	0.24605	0.23964	0.13665	0.21	0.1095	0.16334	0.19248	0.16345	0.11164	0.12683	0.22632	0.18392	0.18993	0.095612	0.092082	0.06536	0.15498	0.16888	0.21497	0.204	0.19239	0.11492	0.16486	0.15984	0.15626	0.14281	0.16538	0.14828	0.19218	0.31095	0.33565	0.29062	0.26547	0.28479
839.01	0.2211	0.24304	0.25984	0.24197	0.13737	0.21678	0.10512	0.17934	0.19775	0.17222	0.11382	0.12746	0.22679	0.18855	0.19146	0.10187	0.090486	0.071272	0.15086	0.17318	0.20856	0.20585	0.20771	0.11805	0.16427	0.1596	0.15638	0.14456	0.1641	0.1573	0.19892	0.31473	0.33721	0.28643	0.26554	0.29472
839.98	0.22375	0.23975	0.2618	0.23936	0.13006	0.20065	0.097054	0.17318	0.19518	0.16772	0.10724	0.12538	0.21808	0.17144	0.18841	0.10387	0.089239	0.069344	0.14352	0.16892	0.20258	0.20742	0.21367	0.11552	0.16108	0.15617	0.1583	0.1406	0.17477	0.15249	0.202	0.30069	0.33833	0.27805	0.25836	0.28588
840.94	0.23372	0.23293	0.27019	0.23577	0.13092	0.20071	0.091293	0.17849	0.20083	0.15334	0.10178	0.12726	0.21185	0.16512	0.1827	0.10097	0.086388	0.069933	0.13606	0.16673	0.19449	0.20269	0.20707	0.12187	0.15852	0.1574	0.15455	0.13131	0.17577	0.15819	0.19933	0.30359	0.33741	0.27022	0.25402	0.28588
841.9	0.23274	0.23203	0.27636	0.24329	0.12571	0.19476	0.092009	0.18742	0.19767	0.15176	0.092957	0.13227	0.21023	0.16159	0.18084	0.10419	0.086708	0.074148	0.13509	0.16554	0.19573	0.20427	0.20253	0.11871	0.15218	0.16487	0.15419	0.13342	0.17492	0.15963	0.19543	0.30767	0.34591	0.27076	0.25139	0.29225
842.86	0.23883	0.24444	0.28325	0.2504	0.1396	0.1927	0.095721	0.18132	0.19444	0.14706	0.096725	0.13318	0.21501	0.16394	0.17699	0.10371	0.087098	0.074636	0.13483	0.16347	0.19074	0.20372	0.20111	0.12225	0.15569	0.17553	0.15238	0.13215	0.17261	0.16657	0.19692	0.30256	0.34284	0.27159	0.25966	0.29561
843.82	0.23785	0.24617	0.26994	0.24188	0.14541	0.18765	0.09244	0.17429	0.19061	0.13697	0.10255	0.13077	0.21372	0.15046	0.16742	0.095481	0.089543	0.07603	0.14105	0.15882	0.18752	0.20146	0.19635	0.12278	0.15632	0.17296	0.153	0.13171	0.17174	0.1635	0.19258	0.29201	0.33665	0.27047	0.25848	0.29653
844.79	0.22609	0.25242	0.2655	0.23788	0.14717	0.18824	0.10173	0.17889	0.18206	0.14068	0.10772	0.13366	0.20408	0.16115	0.15741	0.090036	0.084336	0.072149	0.14812	0.16022	0.18123	0.19664	0.18342	0.12583	0.14858	0.16996	0.14402	0.12641	0.16436	0.16335	0.19322	0.29481	0.32751	0.26706	0.2628	0.31356
845.75	0.21755	0.2609	0.25483	0.24711	0.14127	0.17863	0.10618	0.17485	0.1823	0.13644	0.11339	0.13404	0.20225	0.15864	0.14806	0.091468	0.085529	0.074548	0.15461	0.15652	0.18447	0.19009	0.18563	0.12987	0.15243	0.17306	0.14559	0.13206	0.16238	0.16141	0.20439	0.29034	0.32753	0.26644	0.27095	0.32834
846.71	0.22187	0.26894	0.25916	0.24857	0.14518	0.18606	0.10776	0.16967	0.17134	0.12961	0.12285	0.12855	0.19851	0.15764	0.14216	0.089371	0.086349	0.079929	0.16166	0.14784	0.17981	0.18286	0.18569	0.13023	0.15595	0.17109	0.14398	0.12841	0.16412	0.17096	0.20859	0.27987	0.31211	0.25735	0.27895	0.33362
847.69	0.21792	0.26123	0.26293	0.26166	0.15529	0.18341	0.11788	0.17593	0.17818	0.14071	0.12319	0.13458	0.20016	0.15757	0.14148	0.086574	0.087649	0.082744	0.16864	0.15087	0.17946	0.17607	0.18579	0.12765	0.15692	0.16958	0.14925	0.12857	0.17052	0.17511	0.21043	0.28296	0.3168	0.25313	0.27877	0.3459
848.65	0.221	0.25409	0.27981	0.28641	0.16727	0.18863	0.1347	0.17992	0.17177	0.14643	0.11094	0.14059	0.20282	0.16017	0.1452	0.091862	0.087746	0.088389	0.17613	0.15245	0.18457	0.17538	0.17876	0.1274	0.16233	0.17221	0.1566	0.13049	0.1781	0.18756	0.22522	0.29104	0.31878	0.25193	0.28986	0.35741
849.61	0.21666	0.24675	0.28838	0.29914	0.17659	0.20032	0.14077	0.17205	0.16838	0.14429	0.11274	0.1424	0.20357	0.14869	0.14188	0.092867	0.091809	0.095798	0.18673	0.15314	0.18741	0.17549	0.18561	0.12517	0.16855	0.17076	0.16258	0.13139	0.18129	0.19034	0.23094	0.29422	0.32155	0.25765	0.29838	0.36151
850.57	0.20886	0.23408	0.28646	0.29793	0.18715	0.20895	0.15061	0.1694	0.16419	0.15063	0.10442	0.1497	0.20134	0.14929	0.13734	0.090917	0.099252	0.098971	0.19918	0.14889	0.17939	0.1787	0.18319	0.12122	0.1709	0.17375	0.16202	0.12624	0.1887	0.19346	0.23428	0.28895	0.31524	0.25793	0.29711	0.36253
851.54	0.20266	0.22807	0.2892	0.28913	0.1909	0.20625	0.1536	0.17311	0.16525	0.15357	0.10612	0.16088	0.19242	0.1487	0.13796	0.088832	0.10692	0.099339	0.21157	0.15653	0.17538	0.183	0.18985	0.12739	0.17534	0.17678	0.15936	0.12794	0.18967	0.19107	0.23523	0.29368	0.31315	0.26042	0.3098	0.36829
852.5	0.19578	0.23479	0.2848	0.2887	0.19166	0.21973	0.16426	0.17663	0.16196	0.15158	0.10291	0.15942	0.19728	0.14968	0.14063	0.092906	0.11151	0.10695	0.23892	0.15694	0.17643	0.18881	0.18918	0.13196	0.17826	0.1761	0.15893	0.12812	0.19061	0.20178	0.24514	0.29381	0.3088	0.25802	0.31475	0.36856
853.46	0.17569	0.23521	0.28202	0.2732	0.179	0.21551	0.16073	0.17981	0.16381	0.13687	0.11724	0.15398	0.19215	0.14786	0.14294	0.088507	0.11514	0.10243	0.26349	0.15187	0.1692	0.17453	0.1916	0.12799	0.1746	0.17549	0.15501	0.12715	0.19091	0.20014	0.23477	0.29209	0.3047	0.25655	0.30933	0.35364
854.42	0.17907	0.23743	0.28688	0.27376	0.18083	0.21908	0.16972	0.1928	0.17781	0.14169	0.12245	0.16057	0.20634	0.15288	0.14871	0.09586	0.12121	0.10809	0.30382	0.15083	0.17773	0.18502	0.19951	0.13581	0.17964	0.1815	0.15956	0.12911	0.19734	0.21938	0.24121	0.28678	0.31502	0.26047	0.31923	0.35085
855.38	0.17983	0.24529	0.30558	0.26834	0.17598	0.22317	0.16775	0.20818	0.18535	0.14052	0.13676	0.16828	0.20916	0.15224	0.162	0.10378	0.12361	0.11313	0.33865	0.16016	0.18676	0.18909	0.20051	0.14143	0.18717	0.18554	0.16388	0.13088	0.19102	0.23373	0.24077	0.29284	0.31846	0.26284	0.32477	0.34761
856.34	0.17999	0.25162	0.30114	0.29223	0.17144	0.22135	0.16932	0.21494	0.18007	0.13303	0.14364	0.16809	0.21702	0.15675	0.15836	0.10878	0.12725	0.11302	0.37701	0.16117	0.18691	0.18645	0.19483	0.14382	0.19182	0.18715	0.16529	0.13629	0.19659	0.23916	0.23723	0.29356	0.323	0.26494	0.31637	0.33805
857.3	0.19499	0.25002	0.30157	0.29578	0.16415	0.21746	0.16556	0.21149	0.18768	0.13351	0.15315	0.16729	0.21107	0.15015	0.15574	0.11364	0.13218	0.11633	0.4108	0.16087	0.19266	0.18694	0.2015	0.14677	0.19956	0.1866	0.16749	0.1384	0.19877	0.23973	0.2431	0.28678	0.32484	0.27969	0.32224	0.33202
858.26	0.21396	0.25035	0.31032	0.30299	0.1763	0.20954	0.16309	0.21671	0.19226	0.14758	0.14616	0.18139	0.21559	0.15257	0.15397	0.12243	0.13969	0.1233	0.44277	0.17059	0.2097	0.19873	0.20089	0.16038	0.21121	0.19439	0.16947	0.14307	0.20229	0.24321	0.24636	0.29112	0.33967	0.29506	0.3221	0.33827
859.22	0.19933	0.25087	0.30644	0.30297	0.1832	0.20638	0.15363	0.21805	0.1912	0.15148	0.14731	0.17642	0.20847	0.15152	0.15625	0.12401	0.14921	0.12671	0.45462	0.17304	0.20403	0.1913	0.19992	0.161	0.21128	0.18964	0.16071	0.14733	0.20827	0.24275	0.2354	0.2922	0.33914	0.29318	0.31517	0.33219
860.18	0.20191	0.25416	0.29404	0.32051	0.19349	0.20195	0.14829	0.21316	0.19455	0.16116	0.1406	0.17634	0.20453	0.16257	0.14889	0.12768	0.15833	0.13241	0.46227	0.17499	0.20766	0.19708	0.20074	0.16298	0.21376	0.19117	0.16308	0.1539	0.22036	0.24075	0.23651	0.29372	0.34762	0.29929	0.31016	0.33921
861.13	0.19843	0.24922	0.29327	0.30738	0.20677	0.20538	0.15371	0.21001	0.21213	0.17672	0.14221	0.17948	0.20827	0.15561	0.15551	0.13299	0.16655	0.14317	0.46135	0.17849	0.21801	0.21178	0.21103	0.16892	0.22183	0.18965	0.17389	0.15588	0.22556	0.24357	0.24495	0.29453	0.35837	0.30886	0.31934	0.34805
862.09	0.18837	0.25248	0.29456	0.31289	0.21531	0.19815	0.15304	0.21849	0.22097	0.18226	0.14831	0.18201	0.21696	0.16225	0.15596	0.13747	0.17525	0.1504	0.45188	0.18512	0.22789	0.21976	0.21355	0.17073	0.22772	0.20287	0.18022	0.16239	0.23494	0.24487	0.2459	0.30378	0.36817	0.31097	0.31847	0.35336
863.08	0.18866	0.26193	0.2887	0.31996	0.22648	0.20842	0.1664	0.23184	0.23252	0.19238	0.16317	0.19074	0.22532	0.16968	0.15326	0.14622	0.18607	0.16358	0.43793	0.19618	0.23115	0.23723	0.22628	0.17502	0.23764	0.20942	0.1852	0.17106	0.24849	0.2543	0.25894	0.3117	0.37549	0.31879	0.33866	0.36133
864.03	0.20651	0.27067	0.30206	0.31492	0.22561	0.21135	0.17138	0.23952	0.24385	0.20071	0.16989	0.19734	0.23626	0.17532	0.1587	0.15424	0.19427	0.17465	0.41519	0.20266	0.23398	0.24661	0.23036	0.17843	0.24828	0.22031	0.19773	0.1811	0.24954	0.25576	0.26907	0.32308	0.3889	0.33038	0.34819	0.36347
864.99	0.21285	0.28548	0.31068	0.32261	0.23728	0.21853	0.18929	0.248	0.2588	0.20495	0.1793	0.21008	0.24311	0.17492	0.17538	0.1639	0.20084	0.18328	0.39709	0.21274	0.24688	0.25637	0.23829	0.18831	0.25669	0.2243	0.20654	0.19891	0.25222	0.25714	0.27996	0.33185	0.39992	0.3412	0.35768	0.37199
865.95	0.22638	0.29526	0.31982	0.33183	0.24164	0.23402	0.19309	0.26574	0.27105	0.21754	0.18296	0.21285	0.24575	0.17695	0.18014	0.17354	0.20932	0.19779	0.3766	0.22235	0.26184	0.25911	0.24072	0.19183	0.26816	0.23082	0.21615	0.21339	0.25925	0.26497	0.2862	0.34812	0.4163	0.35024	0.36569	0.37389
866.91	0.24454	0.30489	0.32521	0.34672	0.2489	0.24818	0.20946	0.27865	0.28738	0.23257	0.19072	0.22909	0.25413	0.18248	0.19073	0.18382	0.2231	0.20866	0.35912	0.23901	0.27418	0.27665	0.25126	0.20522	0.27916	0.23898	0.22871	0.23416	0.26963	0.27261	0.29845	0.35953	0.43792	0.36534	0.38601	0.38282
867.87	0.24355	0.31366	0.33124	0.35871	0.24571	0.24792	0.20602	0.28017	0.30629	0.23565	0.19127	0.23253	0.26046	0.19031	0.20438	0.18856	0.23019	0.21016	0.33926	0.24586	0.28151	0.27528	0.25313	0.21126	0.28251	0.25314	0.23666	0.25054	0.27246	0.27216	0.3	0.36939	0.4547	0.36939	0.38263	0.38796
868.83	0.25681	0.32457	0.33481	0.38233	0.26887	0.25419	0.21901	0.29662	0.31972	0.24183	0.20479	0.24294	0.26972	0.19899	0.22297	0.20095	0.24155	0.21962	0.34055	0.2629	0.30021	0.29532	0.27187	0.23166	0.30373	0.2663	0.25435	0.26928	0.28534	0.27919	0.31609	0.38804	0.47165	0.38941	0.3952	0.40769
869.79	0.25924	0.31811	0.34446	0.39326	0.27575	0.26072	0.22377	0.3093	0.33165	0.25098	0.22189	0.24592	0.28137	0.20441	0.22592	0.21388	0.25623	0.2265	0.34102	0.2754	0.30953	0.30908	0.28405	0.24395	0.31443	0.27117	0.26356	0.28389	0.29529	0.29493	0.32307	0.40438	0.49192	0.40498	0.41212	0.41448
870.74	0.26463	0.32493	0.34637	0.41941	0.28973	0.26123	0.23496	0.32193	0.33912	0.24861	0.23134	0.25004	0.30291	0.22702	0.23914	0.22401	0.2646	0.2282	0.34202	0.28936	0.31637	0.31944	0.2955	0.25359	0.32045	0.28292	0.26817	0.3004	0.30316	0.29694	0.3393	0.41575	0.50279	0.42163	0.41716	0.42556
871.7	0.27609	0.34317	0.36188	0.43324	0.29886	0.27685	0.23665	0.33644	0.3454	0.25544	0.24833	0.25436	0.31687	0.24323	0.26025	0.24013	0.27239	0.23796	0.34788	0.30329	0.33161	0.3263	0.31565	0.26671	0.33619	0.29896	0.28255	0.31414	0.30506	0.31428	0.35425	0.43315	0.52503	0.43861	0.4338	0.4385
872.66	0.28925	0.35476	0.37338	0.44644	0.30707	0.29656	0.24866	0.33748	0.35138	0.26418	0.2599	0.25961	0.3253	0.24898	0.27374	0.25846	0.28131	0.25343	0.3557	0.31478	0.34429	0.34305	0.33522	0.28072	0.35353	0.30343	0.29591	0.32864	0.30565	0.33207	0.36676	0.44133	0.54715	0.44934	0.45588	0.44948
873.62	0.28618	0.36147	0.38394	0.46251	0.30332	0.30532	0.26021	0.33426	0.35982	0.27241	0.26502	0.2608	0.33733	0.26107	0.2829	0.27256	0.28951	0.26403	0.35758	0.32032	0.3646	0.35356	0.344	0.28563	0.36019	0.31923	0.30198	0.33583	0.31236	0.33722	0.37511	0.44238	0.57212	0.46028	0.46279	0.45587
874.58	0.30059	0.38049	0.39949	0.46869	0.31374	0.32237	0.26194	0.33883	0.36016	0.27772	0.26926	0.26942	0.35047	0.28295	0.29944	0.28442	0.29501	0.27746	0.3617	0.33496	0.37671	0.36257	0.36044	0.29782	0.37605	0.34474	0.31818	0.34059	0.32227	0.34888	0.38034	0.45266	0.58532	0.47463	0.48036	0.46434
875.53	0.31245	0.39709	0.41822	0.48009	0.32427	0.33218	0.2816	0.35111	0.36956	0.29172	0.28179	0.29289	0.36673	0.2933	0.31459	0.30112	0.30955	0.28959	0.37491	0.34818	0.39547	0.38101	0.38369	0.31634	0.394	0.36146	0.32399	0.34638	0.33688	0.36328	0.38843	0.46937	0.61471	0.48993	0.50452	0.48437
876.49	0.31171	0.39802	0.4246	0.4954	0.32464	0.33603	0.28906	0.34824	0.36718	0.29292	0.29054	0.30393	0.38476	0.30359	0.32491	0.30843	0.31444	0.29825	0.38131	0.35615	0.40628	0.40099	0.39259	0.32528	0.40878	0.37243	0.32855	0.34879	0.34469	0.37117	0.39246	0.47395	0.63465	0.50256	0.5107	0.50096
877.45	0.32174	0.40737	0.43665	0.50181	0.33731	0.3455	0.30385	0.3668	0.37384	0.31389	0.3126	0.31773	0.40002	0.31684	0.34173	0.32175	0.32222	0.30803	0.39493	0.37479	0.42794	0.42483	0.41297	0.33869	0.41921	0.38945	0.33412	0.34999	0.35816	0.3804	0.40273	0.4934	0.65661	0.52902	0.52778	0.51389
878.41	0.33611	0.40817	0.45881	0.51097	0.35093	0.36694	0.31249	0.37816	0.3848	0.33337	0.32966	0.34375	0.4127	0.32709	0.35889	0.33875	0.33194	0.32028	0.40685	0.39496	0.44617	0.44393	0.42603	0.35145	0.42993	0.40653	0.34161	0.35081	0.37419	0.40517	0.41353	0.51473	0.67104	0.5564	0.55089	0.53147
879.36	0.3353	0.41085	0.46941	0.51184	0.36703	0.3855	0.32994	0.38746	0.39589	0.34896	0.34346	0.34494	0.42606	0.33217	0.37618	0.34629	0.34005	0.32984	0.41841	0.4069	0.46371	0.46449	0.43987	0.35995	0.43758	0.4121	0.34748	0.34808	0.38479	0.41425	0.42544	0.52513	0.69342	0.58059	0.56281	0.54237
880.32	0.34633	0.4158	0.49042	0.51438	0.38757	0.40132	0.33145	0.3935	0.40276	0.36149	0.35083	0.35471	0.43175	0.33865	0.39081	0.35656	0.34515	0.33699	0.4237	0.4154	0.4654	0.48222	0.45356	0.36467	0.44611	0.42674	0.36481	0.34523	0.39486	0.43231	0.43987	0.52815	0.701	0.5974	0.5772	0.55242
881.28	0.35917	0.41426	0.50968	0.50788	0.40875	0.42511	0.36498	0.40588	0.42713	0.3774	0.36518	0.36893	0.43866	0.34489	0.40954	0.36657	0.356	0.34937	0.43589	0.42547	0.48484	0.49054	0.47031	0.37799	0.45135	0.43487	0.36988	0.33846	0.40841	0.44966	0.45868	0.5453	0.71278	0.61818	0.60424	0.57044
882.23	0.3686	0.41662	0.52334	0.51935	0.4206	0.43258	0.39139	0.41538	0.43676	0.38214	0.36875	0.37993	0.44888	0.3554	0.41914	0.37867	0.36301	0.35386	0.44602	0.43515	0.4967	0.49934	0.47375	0.39342	0.45569	0.4401	0.3804	0.34048	0.42673	0.4676	0.47544	0.55125	0.71486	0.64228	0.61733	0.59218
883.19	0.3715	0.44542	0.52163	0.52699	0.4321	0.44021	0.41051	0.42697	0.45185	0.37748	0.37352	0.38625	0.45405	0.3781	0.42088	0.38646	0.36523	0.35524	0.45208	0.44037	0.49772	0.50975	0.48366	0.40015	0.45776	0.44427	0.38405	0.34349	0.4318	0.47533	0.48921	0.55389	0.71211	0.65319	0.63038	0.60681
884.15	0.39139	0.45701	0.52973	0.53647	0.42912	0.43841	0.41278	0.44404	0.46053	0.39326	0.38216	0.40747	0.46956	0.39305	0.42696	0.39459	0.36983	0.36024	0.45274	0.44511	0.50522	0.51982	0.49473	0.40773	0.46262	0.45015	0.38997	0.34906	0.43777	0.48392	0.49661	0.56955	0.71272	0.66158	0.64193	0.61688
885.1	0.38937	0.46269	0.53924	0.53739	0.41885	0.44363	0.41822	0.44393	0.46454	0.39618	0.40362	0.40648	0.47221	0.40987	0.4325	0.39518	0.36848	0.36201	0.45762	0.45558	0.51845	0.5206	0.49758	0.41448	0.4636	0.45413	0.3932	0.35063	0.43402	0.49068	0.49326	0.58124	0.70804	0.67229	0.64974	0.62827
886.06	0.3893	0.47628	0.54783	0.53723	0.41169	0.45362	0.41204	0.45206	0.46405	0.39718	0.40605	0.41387	0.47899	0.42141	0.43339	0.39791	0.36899	0.35978	0.45505	0.45884	0.51648	0.53295	0.50063	0.41253	0.46049	0.45849	0.39882	0.35974	0.44084	0.49202	0.48953	0.59057	0.69853	0.67378	0.64441	0.63105
887.01	0.39842	0.47939	0.55192	0.53573	0.41436	0.46299	0.40956	0.45893	0.47524	0.39843	0.40903	0.42631	0.48953	0.43675	0.43867	0.38791	0.37	0.35681	0.44868	0.4564	0.52288	0.53906	0.50171	0.40519	0.45677	0.45788	0.39574	0.3539	0.43822	0.48743	0.48853	0.58975	0.70506	0.6629	0.64908	0.62854
887.97	0.4069	0.46826	0.57099	0.52251	0.42091	0.46947	0.40702	0.4601	0.47473	0.4059	0.40893	0.42548	0.50184	0.4308	0.44421	0.37566	0.3719	0.36012	0.44239	0.45784	0.52855	0.53608	0.50167	0.40218	0.46116	0.456	0.40586	0.35144	0.4444	0.48355	0.48564	0.59427	0.70868	0.65261	0.63493	0.63486
888.93	0.38961	0.46816	0.56923	0.51619	0.42236	0.46995	0.41539	0.45205	0.47382	0.39265	0.41156	0.42864	0.492	0.43257	0.4408	0.36577	0.37011	0.34658	0.4382	0.45597	0.52255	0.52801	0.49763	0.39531	0.44988	0.45076	0.39634	0.34509	0.44062	0.47748	0.48666	0.58471	0.69793	0.64372	0.62902	0.6466
889.88	0.38855	0.46359	0.56386	0.51021	0.42335	0.46805	0.42081	0.4569	0.48579	0.40087	0.39734	0.43571	0.50158	0.42361	0.43923	0.36339	0.36706	0.33872	0.43228	0.44939	0.52189	0.53517	0.49349	0.38881	0.44437	0.43775	0.39362	0.34395	0.44523	0.47332	0.4932	0.57427	0.69763	0.63754	0.62373	0.64887
890.84	0.39885	0.45594	0.55856	0.49499	0.43012	0.45405	0.41017	0.45138	0.48307	0.3942	0.39224	0.43665	0.50796	0.42833	0.43194	0.35282	0.36082	0.32444	0.41928	0.4408	0.50723	0.52272	0.48088	0.38018	0.43827	0.42534	0.38652	0.33364	0.43784	0.45743	0.48999	0.55412	0.68909	0.62083	0.61685	0.65071
891.79	0.38946	0.45046	0.55668	0.49022	0.42274	0.44742	0.40895	0.44462	0.46842	0.39657	0.38868	0.43175	0.51053	0.42799	0.42691	0.34709	0.35209	0.31581	0.40885	0.43403	0.48801	0.51141	0.47526	0.37446	0.43375	0.4151	0.38435	0.33204	0.43321	0.4467	0.47872	0.55557	0.66616	0.6065	0.59675	0.65772
892.75	0.38401	0.43065	0.52746	0.48911	0.41336	0.42832	0.41702	0.44721	0.46077	0.39305	0.39096	0.43027	0.513	0.42663	0.4138	0.34078	0.33915	0.29707	0.4058	0.4228	0.47496	0.50231	0.46422	0.36609	0.42395	0.4002	0.36835	0.3271	0.42177	0.43389	0.47573	0.54919	0.65173	0.59464	0.59836	0.65143
893.7	0.38349	0.41129	0.51322	0.47853	0.40351	0.42386	0.41241	0.44502	0.45899	0.39333	0.39096	0.42053	0.51857	0.41766	0.40392	0.33487	0.32691	0.28716	0.39866	0.40675	0.46639	0.49518	0.45235	0.35541	0.41996	0.38297	0.36323	0.32364	0.41761	0.43564	0.47107	0.54428	0.64891	0.58017	0.60013	0.64823
894.66	0.3782	0.39854	0.4985	0.46794	0.3825	0.4188	0.39529	0.43066	0.44972	0.37713	0.38638	0.40728	0.5093	0.42275	0.39459	0.32368	0.31199	0.27336	0.38311	0.39059	0.4517	0.47475	0.44295	0.3431	0.40292	0.37677	0.35038	0.3161	0.40165	0.42579	0.45615	0.53668	0.6377	0.5633	0.5896	0.63282
895.61	0.36404	0.38424	0.47961	0.45805	0.37806	0.41376	0.39352	0.42063	0.44716	0.37399	0.38499	0.39297	0.50511	0.40982	0.38403	0.31541	0.30592	0.26444	0.37824	0.37942	0.44861	0.46619	0.44308	0.33398	0.39278	0.36737	0.34245	0.31065	0.39889	0.41485	0.44314	0.53439	0.6343	0.55513	0.58683	0.62085
896.57	0.3535	0.37418	0.46517	0.44888	0.37468	0.41271	0.38164	0.42267	0.44907	0.36735	0.38703	0.3833	0.49742	0.39948	0.37604	0.30297	0.29747	0.25899	0.37197	0.37293	0.44337	0.46058	0.44019	0.32277	0.38267	0.36488	0.3367	0.3019	0.38876	0.4116	0.44291	0.52628	0.63378	0.5474	0.5886	0.61156
897.52	0.34078	0.37099	0.46401	0.42493	0.36322	0.40681	0.35682	0.40845	0.43822	0.35497	0.37442	0.38053	0.48104	0.38747	0.37198	0.29114	0.29112	0.24958	0.35843	0.3601	0.42567	0.44779	0.43147	0.3072	0.36533	0.35492	0.33296	0.29231	0.37173	0.41194	0.43186	0.51731	0.6262	0.5265	0.5764	0.60324
898.48	0.34126	0.36599	0.46657	0.41493	0.35869	0.39914	0.34178	0.40331	0.43031	0.34394	0.34793	0.37794	0.47225	0.37897	0.36305	0.27807	0.28518	0.2456	0.34717	0.35336	0.41978	0.43153	0.42648	0.29371	0.35332	0.3545	0.33308	0.28013	0.37234	0.40103	0.42782	0.51693	0.621	0.51076	0.56272	0.58331
899.43	0.32959	0.35907	0.45457	0.41711	0.36018	0.38742	0.33531	0.40564	0.41944	0.33615	0.34539	0.37745	0.45549	0.36964	0.34752	0.2667	0.2845	0.24375	0.33842	0.34495	0.41506	0.42619	0.41978	0.28757	0.34535	0.34775	0.32771	0.26996	0.37138	0.39663	0.42059	0.52055	0.61976	0.50885	0.55159	0.5744
900.39	0.32035	0.35359	0.44025	0.42141	0.34575	0.37655	0.30996	0.40913	0.39943	0.32986	0.33037	0.37055	0.4388	0.36517	0.33352	0.25853	0.27311	0.23727	0.32323	0.33921	0.40211	0.41544	0.40299	0.2782	0.3314	0.34173	0.32312	0.25925	0.35614	0.39407	0.40164	0.52174	0.60604	0.49429	0.53748	0.56067
901.34	0.3132	0.34408	0.42775	0.40946	0.34063	0.36045	0.2914	0.3908	0.38375	0.32127	0.31021	0.35947	0.42997	0.35616	0.32067	0.24882	0.26639	0.22442	0.30805	0.32247	0.38672	0.40091	0.39387	0.26675	0.32197	0.33095	0.31487	0.24884	0.34714	0.38416	0.38717	0.508	0.58274	0.48435	0.52564	0.5425
902.3	0.31148	0.33743	0.40563	0.41552	0.31533	0.35302	0.27707	0.376	0.37332	0.31319	0.30062	0.34695	0.4254	0.34038	0.29742	0.23369	0.25644	0.21553	0.29468	0.31572	0.37982	0.39186	0.38838	0.2633	0.31609	0.32362	0.29709	0.23896	0.34119	0.37238	0.37292	0.50241	0.57758	0.47579	0.52251	0.53087
903.25	0.29923	0.33663	0.39359	0.41919	0.32232	0.34832	0.27288	0.36841	0.36663	0.30874	0.30638	0.33463	0.41531	0.33005	0.29404	0.22805	0.25597	0.20913	0.28797	0.311	0.3694	0.38935	0.3922	0.26428	0.30123	0.31941	0.2863	0.23578	0.3335	0.35917	0.36494	0.48887	0.56568	0.47344	0.51924	0.53078
904.2	0.29573	0.33471	0.38632	0.40837	0.32021	0.3407	0.26777	0.35292	0.36332	0.29644	0.29882	0.32667	0.40895	0.31448	0.28975	0.21705	0.24872	0.19804	0.28401	0.305	0.35705	0.38043	0.38757	0.26101	0.29498	0.31411	0.28067	0.22493	0.32347	0.34312	0.36294	0.47408	0.54836	0.44822	0.51259	0.52713
905.16	0.28841	0.33156	0.38939	0.40581	0.3116	0.32765	0.26879	0.33602	0.36311	0.28905	0.2969	0.32963	0.3985	0.30683	0.28976	0.20682	0.24678	0.18792	0.27327	0.29406	0.3521	0.37272	0.39352	0.26108	0.29348	0.30377	0.27412	0.21924	0.32541	0.34155	0.3697	0.4595	0.53968	0.43591	0.50663	0.52848
906.09	0.28806	0.32089	0.39079	0.39911	0.2938	0.32531	0.26544	0.3254	0.35639	0.27494	0.29894	0.32344	0.38448	0.28768	0.28439	0.1999	0.24162	0.18324	0.26636	0.29093	0.34066	0.36408	0.39188	0.26302	0.28946	0.29494	0.26683	0.21115	0.32092	0.34169	0.36815	0.4548	0.53988	0.43262	0.4928	0.51877
907.04	0.28792	0.3223	0.38386	0.39492	0.30265	0.32352	0.26574	0.32213	0.34691	0.26891	0.30225	0.31954	0.36487	0.2877	0.2901	0.19863	0.23704	0.17647	0.26236	0.28771	0.33841	0.35881	0.392	0.26367	0.28125	0.28896	0.26908	0.21068	0.32874	0.33341	0.37029	0.44947	0.52686	0.42958	0.48203	0.50898
908	0.28722	0.31299	0.37991	0.39008	0.27911	0.31418	0.25486	0.31328	0.34181	0.26861	0.30067	0.32069	0.3527	0.28177	0.27804	0.19031	0.22382	0.16803	0.2528	0.28242	0.32832	0.3503	0.38868	0.26339	0.2859	0.27816	0.26431	0.20303	0.32539	0.33569	0.36158	0.44009	0.51795	0.42222	0.46672	0.49823
908.95	0.28229	0.31598	0.37421	0.38395	0.26988	0.31317	0.25337	0.31022	0.3292	0.26748	0.29536	0.31683	0.3459	0.28115	0.27467	0.18822	0.22067	0.16093	0.24488	0.27485	0.32703	0.34584	0.39073	0.26044	0.28036	0.26618	0.25723	0.19914	0.3291	0.33802	0.35816	0.43648	0.50402	0.41974	0.45892	0.48889
909.9	0.28487	0.30744	0.36884	0.37117	0.26789	0.30901	0.25625	0.30791	0.31376	0.26763	0.28287	0.30641	0.33359	0.26764	0.26367	0.18224	0.209	0.15846	0.24307	0.27428	0.31773	0.33792	0.38388	0.25688	0.27532	0.25747	0.2472	0.19285	0.32587	0.32991	0.34936	0.42984	0.49318	0.41673	0.44253	0.47241
910.85	0.28082	0.30794	0.35234	0.37138	0.28541	0.30415	0.25322	0.30805	0.30469	0.26266	0.26606	0.31032	0.32651	0.26163	0.25118	0.17895	0.20697	0.15031	0.23757	0.26793	0.32187	0.33686	0.38519	0.25452	0.2739	0.2491	0.24158	0.19638	0.33993	0.32518	0.33979	0.4235	0.48224	0.40045	0.43426	0.46858
911.81	0.2726	0.30829	0.35495	0.36098	0.28874	0.3038	0.2496	0.30732	0.30654	0.25529	0.25194	0.30878	0.32584	0.26095	0.23582	0.17724	0.20642	0.1485	0.23211	0.26224	0.31974	0.33721	0.39018	0.25234	0.27329	0.24038	0.23617	0.18998	0.34436	0.32784	0.33456	0.41639	0.4801	0.40079	0.42445	0.46575
912.76	0.26363	0.30513	0.34912	0.3546	0.28823	0.29558	0.23983	0.30455	0.28572	0.24182	0.24401	0.29237	0.32373	0.26371	0.22674	0.17261	0.19793	0.13857	0.22433	0.25348	0.31168	0.33424	0.38175	0.24043	0.26785	0.23332	0.22895	0.18649	0.34529	0.31667	0.32646	0.4081	0.46701	0.3769	0.41687	0.44678
913.71	0.2629	0.29721	0.35449	0.35213	0.28868	0.2813	0.22884	0.30303	0.28223	0.23665	0.2429	0.28939	0.3167	0.2573	0.22224	0.1697	0.18915	0.13525	0.21732	0.2542	0.30224	0.32597	0.38014	0.23899	0.27183	0.23177	0.22775	0.19285	0.35399	0.31082	0.31453	0.39983	0.46599	0.37066	0.41003	0.44196
914.67	0.24439	0.30341	0.34624	0.35863	0.29408	0.28768	0.22799	0.30404	0.27855	0.22659	0.2456	0.28853	0.30635	0.25421	0.21255	0.16509	0.19048	0.1302	0.21523	0.24534	0.29659	0.32075	0.37717	0.23613	0.26077	0.23035	0.22891	0.1902	0.36917	0.31062	0.30871	0.39598	0.45485	0.35889	0.40256	0.43968
915.62	0.23868	0.30039	0.33741	0.35136	0.27965	0.28372	0.22358	0.29231	0.25968	0.22466	0.24873	0.27259	0.29971	0.25991	0.20492	0.15972	0.18083	0.12497	0.21651	0.23771	0.28458	0.30732	0.36849	0.22775	0.25408	0.2344	0.22466	0.18164	0.3638	0.30165	0.30551	0.38695	0.44452	0.35574	0.39717	0.43412
916.57	0.23358	0.289	0.34049	0.36267	0.27525	0.27727	0.22365	0.29454	0.24969	0.22211	0.24854	0.26572	0.29184	0.25121	0.21155	0.15906	0.17377	0.12029	0.21566	0.23432	0.27727	0.29835	0.35819	0.22301	0.24879	0.22916	0.22061	0.18174	0.3654	0.29222	0.2978	0.38041	0.4292	0.3396	0.39455	0.43128
917.52	0.23666	0.29355	0.33795	0.36569	0.26707	0.2799	0.23198	0.28736	0.25483	0.21609	0.24253	0.26188	0.28632	0.24622	0.21922	0.16134	0.16935	0.12107	0.21548	0.22753	0.27425	0.2912	0.35092	0.22186	0.24911	0.22622	0.2176	0.18305	0.36295	0.28606	0.29187	0.37866	0.42277	0.34272	0.38634	0.4305
918.47	0.2308	0.29893	0.34016	0.3722	0.26655	0.28564	0.23831	0.28359	0.24545	0.22001	0.23395	0.25926	0.28449	0.24685	0.2171	0.15672	0.16229	0.12127	0.21306	0.22189	0.27448	0.29545	0.33636	0.21953	0.24467	0.22416	0.2188	0.17594	0.35125	0.2872	0.2867	0.37329	0.41826	0.33838	0.37239	0.42028
919.43	0.23066	0.28693	0.33751	0.38276	0.26052	0.28593	0.23618	0.28082	0.24759	0.21475	0.23049	0.25007	0.28064	0.24446	0.22178	0.15807	0.15743	0.11792	0.21065	0.2173	0.27602	0.2932	0.32601	0.21225	0.25044	0.21949	0.2163	0.17855	0.33397	0.27846	0.28694	0.36511	0.42284	0.33437	0.36552	0.40552
920.38	0.22551	0.28782	0.34937	0.38555	0.25477	0.28716	0.24307	0.28175	0.24863	0.20532	0.23558	0.24953	0.26769	0.24478	0.22716	0.15893	0.15459	0.12181	0.20452	0.21342	0.27308	0.2923	0.31498	0.20867	0.2402	0.20841	0.21511	0.17773	0.32102	0.27147	0.2826	0.35036	0.41682	0.32651	0.36516	0.39872
921.31	0.21656	0.29043	0.33996	0.38509	0.25652	0.28837	0.24329	0.2753	0.24929	0.2017	0.22147	0.2444	0.26498	0.24175	0.22033	0.15264	0.14957	0.11837	0.19879	0.20624	0.26621	0.28888	0.30079	0.20343	0.23633	0.2085	0.20996	0.1727	0.30199	0.26075	0.27544	0.3404	0.41739	0.32406	0.34739	0.39465
922.26	0.2187	0.28256	0.34371	0.38288	0.25916	0.28424	0.25686	0.27531	0.24991	0.21109	0.21512	0.24814	0.25556	0.23515	0.21463	0.14809	0.15036	0.11741	0.19793	0.20635	0.2658	0.28286	0.29471	0.20509	0.22709	0.20965	0.20766	0.16911	0.29045	0.25885	0.27334	0.33779	0.41377	0.32766	0.34286	0.39094
923.21	0.21519	0.2718	0.33309	0.3753	0.25199	0.28976	0.25986	0.26956	0.24878	0.20382	0.21195	0.24309	0.25199	0.23563	0.21203	0.15037	0.15025	0.11163	0.19529	0.19958	0.25723	0.27228	0.2899	0.20102	0.21741	0.20463	0.20142	0.16602	0.27608	0.2399	0.26759	0.3315	0.40275	0.32458	0.33766	0.38813
924.16	0.21619	0.27885	0.33556	0.36137	0.254	0.28543	0.26837	0.26933	0.24672	0.2078	0.20369	0.2381	0.25736	0.2434	0.21305	0.15041	0.14686	0.10288	0.19186	0.19758	0.25113	0.27209	0.2838	0.20371	0.21089	0.20186	0.20062	0.16122	0.26799	0.23268	0.25984	0.32759	0.3984	0.32865	0.3353	0.3831
925.11	0.2225	0.27821	0.33245	0.35797	0.24928	0.28355	0.27082	0.27128	0.25419	0.2105	0.19767	0.22776	0.25757	0.23562	0.21377	0.14694	0.14359	0.090929	0.18772	0.1952	0.24964	0.26885	0.27802	0.20109	0.21369	0.20085	0.1992	0.15982	0.2603	0.22897	0.24914	0.33495	0.3961	0.32636	0.32635	0.3678
926.06	0.22809	0.28375	0.33504	0.34725	0.23187	0.27728	0.2845	0.26542	0.25381	0.20463	0.20303	0.21983	0.25438	0.2355	0.21305	0.14614	0.13833	0.086364	0.18592	0.1868	0.25203	0.26225	0.27542	0.19746	0.21249	0.19755	0.20738	0.16	0.24734	0.23125	0.24629	0.32854	0.39723	0.32059	0.3289	0.35387
927.02	0.21256	0.27714	0.31971	0.34686	0.22448	0.28351	0.2844	0.26767	0.24332	0.18867	0.19936	0.20612	0.25619	0.23054	0.20837	0.14324	0.13265	0.080964	0.1767	0.17969	0.25372	0.2604	0.26816	0.18899	0.21209	0.18701	0.20749	0.15734	0.23158	0.2241	0.24001	0.32779	0.39807	0.31049	0.32815	0.3434
927.97	0.21698	0.26874	0.31415	0.33841	0.22803	0.28199	0.28716	0.27492	0.24537	0.18473	0.19825	0.20238	0.25287	0.21883	0.20421	0.14414	0.12985	0.07837	0.17229	0.17957	0.2597	0.25552	0.2674	0.18407	0.21424	0.17987	0.20679	0.15481	0.23212	0.21638	0.2368	0.32229	0.40514	0.31066	0.33371	0.33787
928.92	0.21184	0.25372	0.30914	0.32457	0.21302	0.28146	0.28373	0.26988	0.23946	0.17677	0.20366	0.20274	0.23775	0.20174	0.19604	0.13522	0.1219	0.075765	0.16563	0.1744	0.26172	0.24293	0.268	0.17622	0.21064	0.17692	0.20326	0.15301	0.21778	0.21171	0.22649	0.32212	0.40249	0.30768	0.33503	0.34325
929.87	0.19904	0.24928	0.29792	0.32343	0.21624	0.28998	0.29069	0.27145	0.23142	0.17176	0.19773	0.20647	0.23599	0.19724	0.19528	0.13704	0.11989	0.080669	0.16618	0.17229	0.26365	0.23404	0.26913	0.17722	0.20558	0.1716	0.20416	0.15461	0.21355	0.21058	0.22519	0.32435	0.40844	0.30116	0.3331	0.34395
930.82	0.20252	0.23398	0.29283	0.32632	0.22076	0.29193	0.2881	0.27088	0.2239	0.17642	0.19914	0.20871	0.23634	0.18991	0.19005	0.13669	0.11874	0.07947	0.16333	0.1784	0.26332	0.23085	0.27176	0.1754	0.20627	0.16657	0.19775	0.15175	0.21266	0.20571	0.22234	0.32877	0.4037	0.30615	0.33156	0.34145
931.75	0.20181	0.23366	0.29757	0.31311	0.21337	0.28444	0.28607	0.26453	0.2222	0.18626	0.19904	0.21261	0.23213	0.18376	0.19093	0.13368	0.11869	0.080862	0.16311	0.17813	0.26277	0.23095	0.27378	0.17542	0.19986	0.17014	0.19751	0.15673	0.21969	0.20604	0.21843	0.32221	0.40506	0.31237	0.33513	0.33709
932.7	0.18827	0.2377	0.28781	0.30663	0.20661	0.26682	0.27943	0.2566	0.21742	0.18077	0.1984	0.2029	0.22318	0.1812	0.18889	0.12573	0.11668	0.076437	0.16343	0.17593	0.26132	0.23522	0.27242	0.1743	0.19553	0.17316	0.20014	0.16064	0.21526	0.20707	0.21319	0.32078	0.40232	0.30994	0.33582	0.33136
933.65	0.19128	0.2396	0.28357	0.30635	0.22137	0.26881	0.27299	0.26468	0.2186	0.18667	0.19265	0.19779	0.2317	0.18351	0.18555	0.1288	0.11907	0.087001	0.16426	0.17953	0.26288	0.24498	0.27538	0.17513	0.19306	0.17097	0.19947	0.16235	0.221	0.21332	0.21348	0.31743	0.40309	0.31963	0.33554	0.32507
934.6	0.19218	0.24428	0.29234	0.30864	0.21595	0.26058	0.25503	0.25668	0.22679	0.19416	0.18674	0.19393	0.23587	0.18782	0.17819	0.1271	0.11558	0.082726	0.16125	0.18089	0.26784	0.24966	0.27497	0.17265	0.20099	0.1723	0.20152	0.16457	0.21948	0.2072	0.22037	0.3111	0.39872	0.32665	0.33973	0.32705
935.55	0.18134	0.24481	0.29199	0.29488	0.20838	0.25672	0.23822	0.25728	0.22593	0.1905	0.18392	0.18227	0.23831	0.1879	0.18038	0.12455	0.11608	0.083833	0.15919	0.18061	0.26711	0.24948	0.27428	0.17221	0.19974	0.1758	0.20603	0.17157	0.21699	0.20766	0.22508	0.30846	0.3923	0.32552	0.34913	0.31782
936.5	0.17473	0.23944	0.27447	0.29574	0.22146	0.25849	0.21787	0.26988	0.22768	0.182	0.1877	0.17469	0.22838	0.18696	0.17538	0.12607	0.11671	0.075321	0.15836	0.18399	0.26546	0.24921	0.27529	0.1695	0.20007	0.17301	0.20526	0.1728	0.21294	0.20101	0.22513	0.30784	0.38587	0.32639	0.3505	0.32632
937.45	0.18267	0.23724	0.27804	0.30477	0.22766	0.26994	0.20557	0.27282	0.22353	0.18167	0.18335	0.18207	0.23553	0.18813	0.17594	0.12704	0.11606	0.079525	0.15577	0.18359	0.25976	0.2438	0.27607	0.16569	0.20113	0.17044	0.20234	0.17787	0.21088	0.21102	0.22956	0.31047	0.37623	0.32649	0.34936	0.32729
938.4	0.17613	0.23718	0.27296	0.3112	0.21909	0.25722	0.19753	0.25711	0.22501	0.17063	0.18468	0.17845	0.23158	0.18933	0.17758	0.12667	0.11445	0.07139	0.15317	0.17564	0.25646	0.23808	0.27091	0.16074	0.20084	0.17108	0.2056	0.18166	0.21288	0.20662	0.23525	0.30778	0.37574	0.31901	0.35164	0.32292
939.32	0.16794	0.23289	0.26192	0.31301	0.22995	0.25522	0.18626	0.26494	0.21541	0.15781	0.19043	0.17904	0.22134	0.18299	0.17448	0.12666	0.11676	0.070758	0.15092	0.17499	0.24805	0.23476	0.2692	0.15516	0.18731	0.17108	0.2071	0.18314	0.21302	0.20866	0.23011	0.30702	0.36553	0.31965	0.35313	0.32149
940.27	0.17392	0.23045	0.26662	0.32035	0.24421	0.25788	0.17817	0.26275	0.21295	0.1551	0.19141	0.17925	0.21627	0.18445	0.17373	0.12842	0.11458	0.071205	0.14752	0.16803	0.24301	0.23678	0.26942	0.15548	0.18165	0.1679	0.21018	0.18144	0.22071	0.21268	0.22539	0.30322	0.35792	0.31767	0.35179	0.32911
941.22	0.18487	0.24056	0.27216	0.33016	0.2506	0.2567	0.18343	0.25175	0.21729	0.15501	0.18885	0.18479	0.22124	0.18704	0.17383	0.13411	0.11256	0.076427	0.14667	0.16187	0.24882	0.23208	0.26496	0.15803	0.18387	0.16382	0.21674	0.18355	0.22277	0.21448	0.23353	0.29513	0.35433	0.31789	0.35016	0.33116
942.17	0.17779	0.24418	0.27094	0.34036	0.25114	0.26165	0.18495	0.24943	0.2239	0.16077	0.19262	0.17897	0.21255	0.18643	0.16991	0.1376	0.11333	0.078159	0.1503	0.16302	0.24914	0.23217	0.26423	0.15784	0.17723	0.16939	0.22151	0.18421	0.22566	0.21232	0.23631	0.29358	0.35844	0.32045	0.35601	0.33038
943.12	0.18434	0.24006	0.28071	0.34329	0.26007	0.26694	0.17489	0.25429	0.22098	0.16778	0.19304	0.17907	0.2094	0.18653	0.16565	0.13662	0.11738	0.082626	0.1509	0.16858	0.24807	0.23002	0.26533	0.16232	0.17792	0.16949	0.22359	0.186	0.22434	0.21129	0.22674	0.29227	0.35369	0.31416	0.36007	0.33166
944.07	0.1902	0.24048	0.29519	0.34536	0.26422	0.25724	0.18148	0.25001	0.2263	0.17933	0.19494	0.18074	0.22216	0.1976	0.16666	0.13198	0.1224	0.082609	0.15313	0.17031	0.25359	0.23603	0.26461	0.16796	0.18246	0.17118	0.2324	0.18752	0.23371	0.21543	0.23148	0.29182	0.37066	0.31262	0.35572	0.33158
945.02	0.18398	0.23919	0.29338	0.34458	0.25967	0.26304	0.1741	0.25018	0.23445	0.18872	0.1975	0.18555	0.21655	0.20066	0.16192	0.12976	0.12404	0.080181	0.15553	0.16941	0.2576	0.2371	0.26206	0.16822	0.18423	0.17132	0.23481	0.18775	0.23105	0.21368	0.22775	0.28715	0.37368	0.31862	0.36199	0.33223
945.96	0.18237	0.23314	0.29607	0.32326	0.26258	0.26161	0.16415	0.25436	0.2297	0.19234	0.20237	0.17881	0.22216	0.20283	0.15636	0.12294	0.12403	0.083162	0.15313	0.17186	0.24764	0.24408	0.2615	0.15973	0.18756	0.17046	0.23115	0.18597	0.23064	0.22319	0.21706	0.28952	0.373	0.32032	0.35906	0.32685
946.89	0.18109	0.22891	0.28325	0.30491	0.2606	0.25643	0.15709	0.25455	0.22944	0.18704	0.19906	0.17686	0.22573	0.20325	0.15151	0.11656	0.12535	0.079592	0.14761	0.17082	0.24891	0.23999	0.2475	0.15212	0.18909	0.16214	0.2276	0.17894	0.22605	0.22573	0.20367	0.28892	0.36777	0.31295	0.35029	0.32438
947.84	0.17222	0.22985	0.26824	0.29154	0.2619	0.25927	0.16518	0.25595	0.22366	0.17535	0.19749	0.17832	0.22411	0.20271	0.14556	0.10992	0.12176	0.076906	0.14897	0.17299	0.24673	0.23769	0.23969	0.14497	0.18594	0.16085	0.22619	0.17599	0.2232	0.22778	0.21252	0.2827	0.35661	0.31213	0.34612	0.32618
948.79	0.17234	0.23123	0.25252	0.27942	0.25774	0.26449	0.15963	0.26192	0.2291	0.16859	0.19983	0.18018	0.21079	0.19736	0.14312	0.11174	0.1144	0.08055	0.14898	0.17108	0.2421	0.2416	0.23626	0.13702	0.19066	0.16405	0.21593	0.17236	0.21742	0.22774	0.21052	0.2827	0.34164	0.31611	0.35156	0.333
949.74	0.17718	0.22842	0.23666	0.26954	0.27175	0.25294	0.15976	0.25953	0.22948	0.16959	0.20614	0.18705	0.21635	0.19996	0.14052	0.10714	0.11229	0.080302	0.14826	0.17322	0.23978	0.24023	0.23024	0.12876	0.18891	0.16519	0.20617	0.16702	0.22222	0.22477	0.20888	0.28749	0.34492	0.30627	0.3467	0.3377
950.68	0.18039	0.23057	0.22789	0.28508	0.2661	0.25653	0.15854	0.26294	0.23902	0.16665	0.20792	0.19177	0.21127	0.20432	0.14098	0.1102	0.1141	0.081867	0.15555	0.17528	0.24518	0.23802	0.23217	0.13119	0.1817	0.17223	0.20493	0.1686	0.22197	0.22099	0.21412	0.28954	0.34719	0.29992	0.34773	0.34726
951.63	0.18925	0.2351	0.23202	0.28315	0.27847	0.25702	0.15791	0.26891	0.23046	0.17467	0.21469	0.19326	0.21153	0.20329	0.14092	0.11403	0.11523	0.08205	0.16005	0.17509	0.23809	0.23722	0.24251	0.13536	0.18697	0.17537	0.20716	0.16913	0.22341	0.21571	0.22585	0.28961	0.34361	0.30826	0.35069	0.35741
952.58	0.20473	0.24487	0.24061	0.28347	0.27694	0.24543	0.15429	0.26821	0.23842	0.1848	0.21844	0.19639	0.2207	0.20567	0.14499	0.11877	0.11518	0.083868	0.15835	0.17142	0.23906	0.2422	0.24962	0.13609	0.19276	0.17764	0.20817	0.17064	0.22758	0.20811	0.22062	0.29794	0.34572	0.3127	0.35571	0.36189
953.5	0.19349	0.24022	0.23542	0.28222	0.27493	0.23843	0.14939	0.2689	0.23327	0.18675	0.2109	0.18998	0.22225	0.19678	0.14373	0.11703	0.11622	0.078643	0.15634	0.16918	0.23632	0.23882	0.24784	0.13228	0.18376	0.17132	0.20555	0.16667	0.22867	0.19614	0.2146	0.29988	0.3409	0.30799	0.34971	0.35637
954.45	0.18873	0.24875	0.24096	0.28508	0.28028	0.23922	0.15482	0.28165	0.23298	0.18141	0.20848	0.19369	0.22262	0.19688	0.14792	0.11969	0.11823	0.079481	0.15868	0.16904	0.242	0.24357	0.25014	0.1319	0.19603	0.17611	0.21268	0.17071	0.2294	0.19793	0.21643	0.30259	0.34442	0.31757	0.34115	0.35424
955.4	0.18567	0.23659	0.24867	0.2773	0.28881	0.23153	0.15204	0.28167	0.22738	0.18346	0.2028	0.20451	0.22825	0.19254	0.15481	0.11598	0.11861	0.072194	0.15662	0.16709	0.23862	0.24045	0.24471	0.1274	0.20463	0.17742	0.21411	0.16589	0.22999	0.19652	0.21407	0.30785	0.337	0.31479	0.33702	0.35061
956.35	0.1835	0.22543	0.26055	0.27652	0.2703	0.21811	0.15161	0.28135	0.23633	0.17925	0.19997	0.21159	0.22643	0.18366	0.15531	0.10922	0.1131	0.071301	0.152	0.16996	0.24194	0.24096	0.24266	0.12199	0.2069	0.17516	0.20658	0.1655	0.22885	0.19495	0.21088	0.31403	0.34058	0.30835	0.3382	0.34767
957.29	0.17794	0.21916	0.26275	0.27734	0.26183	0.22058	0.1488	0.28228	0.2411	0.18133	0.20984	0.20972	0.22285	0.18141	0.15314	0.11196	0.1127	0.072015	0.15451	0.17683	0.2501	0.24381	0.24322	0.12382	0.20267	0.1781	0.20037	0.16451	0.23293	0.2056	0.21424	0.31671	0.35485	0.31061	0.34435	0.34295
958.24	0.1951	0.22014	0.27164	0.27174	0.25527	0.22551	0.15075	0.28066	0.24325	0.18194	0.22248	0.21601	0.23162	0.18123	0.15624	0.11047	0.11304	0.078343	0.15316	0.17993	0.25656	0.24689	0.24822	0.12492	0.20921	0.17972	0.19847	0.16765	0.23438	0.21937	0.22085	0.31569	0.36571	0.31281	0.35206	0.34632
959.17	0.19849	0.22077	0.27256	0.26628	0.25059	0.22648	0.15365	0.28253	0.23967	0.18464	0.22402	0.21164	0.23226	0.18065	0.15645	0.10625	0.11662	0.080617	0.15492	0.18306	0.25241	0.24519	0.2552	0.12824	0.20556	0.17709	0.19432	0.16601	0.2311	0.22441	0.22409	0.32462	0.36252	0.30967	0.35574	0.35384
960.11	0.19123	0.23675	0.27518	0.256	0.23202	0.2232	0.15936	0.27949	0.23473	0.18882	0.2275	0.20364	0.22811	0.18516	0.15313	0.10106	0.10926	0.081484	0.15665	0.18473	0.25118	0.24865	0.2587	0.12873	0.20022	0.17931	0.19159	0.16259	0.23335	0.22239	0.22649	0.31966	0.3742	0.3097	0.35598	0.3524
961.06	0.19119	0.23888	0.2638	0.26553	0.2437	0.22781	0.16766	0.28132	0.23505	0.19078	0.22962	0.20111	0.23204	0.19537	0.15954	0.10887	0.10805	0.082644	0.15931	0.18146	0.25892	0.25449	0.26146	0.13352	0.20078	0.17858	0.19716	0.16782	0.2449	0.22847	0.23397	0.31866	0.3812	0.30219	0.353	0.34973
962.01	0.18932	0.23576	0.25161	0.27527	0.24537	0.22071	0.16605	0.27994	0.22632	0.18939	0.20535	0.20582	0.22203	0.18719	0.16357	0.10815	0.10516	0.078757	0.15955	0.17585	0.25091	0.25235	0.25855	0.12966	0.19197	0.16611	0.19429	0.16713	0.24452	0.22303	0.23444	0.31805	0.38003	0.2903	0.33057	0.34609
962.95	0.18623	0.24314	0.25407	0.28216	0.25477	0.21019	0.1742	0.27949	0.22621	0.19398	0.19566	0.20945	0.21261	0.198	0.16598	0.11285	0.10544	0.077282	0.16539	0.17617	0.25309	0.25107	0.26002	0.1321	0.18937	0.16614	0.19482	0.16899	0.24373	0.21942	0.239	0.31359	0.37693	0.2865	0.32186	0.34714
963.9	0.17255	0.23931	0.25037	0.28608	0.24041	0.20253	0.16736	0.2768	0.22298	0.19261	0.19464	0.20443	0.19968	0.19059	0.16403	0.11476	0.10196	0.07211	0.15976	0.1764	0.25377	0.24904	0.25307	0.12773	0.17242	0.15981	0.18949	0.16936	0.23886	0.21756	0.23402	0.30929	0.3723	0.2748	0.31551	0.33255
964.82	0.18486	0.23204	0.23393	0.28288	0.24217	0.20738	0.16636	0.2761	0.22706	0.18163	0.1963	0.19582	0.20053	0.17892	0.15888	0.11915	0.10097	0.070755	0.15958	0.17535	0.25662	0.24589	0.2555	0.12033	0.17057	0.15095	0.17707	0.17158	0.22912	0.211	0.22643	0.30728	0.37015	0.26606	0.30391	0.3178
965.77	0.17879	0.23487	0.24257	0.27587	0.23796	0.20343	0.1607	0.27414	0.21746	0.1794	0.19444	0.18598	0.19814	0.18942	0.15088	0.11615	0.1039	0.070892	0.15906	0.17465	0.25123	0.24743	0.25041	0.11202	0.15874	0.15367	0.17096	0.16568	0.22535	0.21101	0.22064	0.30392	0.36467	0.26355	0.29094	0.30692
966.71	0.18027	0.23988	0.25073	0.26488	0.22772	0.20369	0.16251	0.28316	0.21159	0.17277	0.20389	0.18139	0.20566	0.19578	0.15424	0.11597	0.10356	0.07133	0.15874	0.17744	0.24957	0.24629	0.24899	0.11282	0.16701	0.15819	0.1688	0.16743	0.21461	0.21385	0.22247	0.29893	0.35476	0.26369	0.28983	0.30645
967.66	0.18457	0.23559	0.25309	0.25419	0.22285	0.21182	0.16329	0.28017	0.20793	0.1656	0.20767	0.1734	0.21053	0.19399	0.15735	0.11781	0.098277	0.069861	0.15656	0.17482	0.24431	0.24221	0.2485	0.11302	0.16487	0.15799	0.1662	0.16859	0.20946	0.21474	0.21754	0.30493	0.35341	0.25956	0.28578	0.30474
968.61	0.19415	0.22545	0.25761	0.2534	0.21411	0.21254	0.16689	0.28047	0.20144	0.16119	0.20193	0.16563	0.21005	0.18569	0.1589	0.12125	0.095797	0.073354	0.15613	0.17503	0.2378	0.24199	0.24448	0.11192	0.1676	0.15059	0.1648	0.16693	0.20765	0.2019	0.21501	0.30976	0.35109	0.25809	0.27907	0.29895
969.55	0.17968	0.22515	0.27634	0.26067	0.2087	0.20629	0.17027	0.28059	0.19921	0.16364	0.20146	0.1689	0.20616	0.1899	0.16535	0.12042	0.10053	0.078213	0.1531	0.17612	0.22948	0.24018	0.24023	0.1208	0.16684	0.15229	0.16823	0.1658	0.21301	0.20725	0.21712	0.31167	0.34029	0.26155	0.27908	0.30779
970.47	0.18627	0.22412	0.28731	0.2692	0.20664	0.21593	0.17978	0.27593	0.20341	0.15808	0.19989	0.18013	0.20333	0.17525	0.17285	0.12801	0.10205	0.083213	0.15601	0.17952	0.22884	0.23885	0.23628	0.131	0.16759	0.14527	0.1732	0.17417	0.20601	0.20339	0.22002	0.31029	0.33722	0.2613	0.28575	0.32258
971.42	0.18568	0.21289	0.28268	0.24539	0.21539	0.21128	0.19033	0.26873	0.20738	0.15918	0.19825	0.17921	0.19835	0.16828	0.16761	0.12181	0.1059	0.082244	0.15484	0.17288	0.22837	0.23383	0.22985	0.13249	0.1645	0.13843	0.17173	0.17216	0.20343	0.19499	0.21409	0.31151	0.33807	0.26261	0.28152	0.32091
972.37	0.18022	0.19893	0.28391	0.24413	0.2111	0.21913	0.18931	0.27346	0.20823	0.16192	0.19092	0.18189	0.19436	0.15636	0.16193	0.1171	0.11107	0.084779	0.15349	0.17426	0.22989	0.22978	0.22294	0.1326	0.1614	0.13617	0.17232	0.17025	0.19937	0.19837	0.20554	0.31369	0.3352	0.25491	0.27813	0.31604
973.31	0.17656	0.20482	0.28463	0.24807	0.22066	0.21749	0.1961	0.26805	0.21073	0.15844	0.18791	0.18817	0.20459	0.16897	0.16053	0.11713	0.11324	0.086213	0.15745	0.17353	0.2334	0.22556	0.22335	0.13643	0.16539	0.14371	0.17087	0.17599	0.19301	0.20471	0.20584	0.3075	0.33568	0.25627	0.28147	0.31588
974.26	0.18468	0.21796	0.2888	0.26578	0.23517	0.22463	0.20313	0.26966	0.21862	0.16822	0.18624	0.1939	0.20866	0.17562	0.1627	0.12488	0.12004	0.09276	0.16602	0.1821	0.24181	0.23898	0.234	0.14187	0.1706	0.15211	0.17668	0.18667	0.19827	0.21201	0.21004	0.31698	0.35292	0.27036	0.29331	0.31755
975.18	0.17631	0.2056	0.27414	0.24939	0.22212	0.21925	0.18966	0.27389	0.21833	0.17996	0.17986	0.18827	0.19941	0.16788	0.15996	0.11564	0.11762	0.086612	0.16127	0.18343	0.23915	0.23835	0.23362	0.1404	0.16838	0.15062	0.16968	0.17966	0.18906	0.20048	0.2014	0.31886	0.34502	0.28094	0.28712	0.30562
976.12	0.17452	0.21646	0.2836	0.27079	0.21856	0.23307	0.1887	0.27719	0.22515	0.1814	0.1823	0.18723	0.20603	0.17586	0.16574	0.12054	0.11663	0.092502	0.1626	0.19067	0.24583	0.24176	0.23809	0.13879	0.17109	0.15965	0.16992	0.17727	0.19277	0.20505	0.20797	0.32628	0.34233	0.27657	0.29138	0.30492
977.07	0.17185	0.2212	0.27695	0.27296	0.2215	0.2281	0.18604	0.27178	0.22705	0.18016	0.18578	0.18727	0.20733	0.18032	0.16734	0.12262	0.11752	0.095295	0.16352	0.19334	0.24738	0.24637	0.23982	0.13784	0.17087	0.1568	0.17271	0.17554	0.19159	0.19328	0.21571	0.3223	0.33766	0.29144	0.29791	0.30911
978.01	0.17638	0.2241	0.27422	0.2674	0.2203	0.23556	0.17673	0.27112	0.23286	0.18638	0.18571	0.1861	0.20047	0.1745	0.16496	0.12614	0.11865	0.102	0.16299	0.19165	0.24829	0.24652	0.24285	0.13619	0.16472	0.16464	0.16974	0.17351	0.18881	0.19252	0.22136	0.3214	0.33411	0.29852	0.29431	0.31096
978.96	0.17434	0.21772	0.26801	0.26233	0.2068	0.24014	0.17009	0.26666	0.22653	0.18393	0.18668	0.18614	0.18909	0.16388	0.16294	0.1283	0.11102	0.10202	0.1578	0.18367	0.25066	0.23631	0.23199	0.13504	0.15166	0.15581	0.16577	0.16876	0.17248	0.18248	0.22013	0.32186	0.32252	0.28643	0.29036	0.30118
979.88	0.17908	0.22943	0.26934	0.25991	0.21591	0.24624	0.16867	0.26292	0.22847	0.17841	0.19529	0.18958	0.19961	0.1646	0.16036	0.13098	0.10952	0.10364	0.15751	0.18173	0.255	0.23264	0.23919	0.13372	0.14936	0.15633	0.1584	0.16856	0.1679	0.19113	0.22148	0.32493	0.33301	0.28088	0.30203	0.3067
980.82	0.17146	0.22906	0.27078	0.26619	0.21673	0.2359	0.15681	0.25403	0.22249	0.16673	0.19955	0.18702	0.19192	0.15319	0.15902	0.12993	0.10501	0.099236	0.15426	0.18011	0.24865	0.22995	0.23636	0.12793	0.14314	0.15716	0.15896	0.1673	0.15708	0.1833	0.20783	0.3191	0.33173	0.27883	0.30349	0.3056
981.77	0.17322	0.22995	0.26895	0.26702	0.22021	0.2334	0.14858	0.25465	0.2232	0.16365	0.20161	0.18466	0.18922	0.14631	0.1572	0.12549	0.10465	0.096124	0.14965	0.17754	0.24628	0.22402	0.23752	0.12414	0.14946	0.16012	0.14821	0.16562	0.15402	0.18566	0.19953	0.32154	0.33677	0.26708	0.30435	0.29856
982.71	0.18453	0.23237	0.27555	0.26298	0.21608	0.22373	0.15278	0.24632	0.22005	0.15931	0.19561	0.17901	0.19171	0.14453	0.16082	0.12191	0.10552	0.090309	0.14897	0.17846	0.25061	0.22734	0.23652	0.11731	0.15418	0.14995	0.14996	0.15759	0.15437	0.17693	0.19697	0.31075	0.33469	0.2651	0.31089	0.29088
983.63	0.18893	0.23707	0.28972	0.25837	0.23267	0.21283	0.1469	0.25178	0.21078	0.1548	0.19419	0.17606	0.19568	0.14927	0.16262	0.11763	0.10851	0.087381	0.14903	0.17791	0.24934	0.2261	0.23884	0.11557	0.16112	0.15342	0.15124	0.15348	0.16566	0.18198	0.20129	0.30723	0.33581	0.27757	0.31201	0.30523
984.58	0.19191	0.24698	0.29327	0.26222	0.23853	0.19334	0.14742	0.24337	0.20882	0.14289	0.18603	0.17949	0.19567	0.15508	0.16518	0.11607	0.11115	0.084692	0.14614	0.17362	0.25122	0.22064	0.23088	0.11513	0.1624	0.15444	0.15234	0.1495	0.16845	0.17325	0.19893	0.30472	0.33995	0.27462	0.30162	0.30818
985.52	0.21318	0.25061	0.28808	0.26402	0.23718	0.20121	0.15348	0.24301	0.21506	0.15151	0.17701	0.18175	0.19933	0.15537	0.16366	0.12374	0.11759	0.086179	0.14843	0.16943	0.262	0.21477	0.22954	0.11718	0.16782	0.14815	0.1503	0.14424	0.17181	0.18112	0.21097	0.3076	0.34384	0.28282	0.30256	0.30902
986.46	0.21412	0.24485	0.29658	0.26644	0.22331	0.19891	0.15208	0.23553	0.21161	0.14843	0.17005	0.18323	0.19445	0.15473	0.15979	0.13121	0.1159	0.085097	0.14679	0.1652	0.26079	0.20799	0.22416	0.12265	0.15805	0.1434	0.1483	0.13587	0.16493	0.17546	0.2122	0.30544	0.34352	0.28482	0.30079	0.31254
987.41	0.21351	0.25024	0.29062	0.27051	0.23289	0.19646	0.14394	0.24199	0.21611	0.14528	0.17575	0.18733	0.20165	0.15075	0.15261	0.13588	0.11596	0.088325	0.14787	0.16895	0.26478	0.20139	0.22137	0.13091	0.16416	0.1432	0.14399	0.13699	0.16919	0.17315	0.21128	0.32263	0.35548	0.28658	0.30048	0.32186
988.33	0.2139	0.24223	0.2659	0.273	0.22842	0.19791	0.14263	0.23575	0.2159	0.14611	0.17466	0.18608	0.20167	0.14642	0.14911	0.13918	0.11835	0.086533	0.14723	0.16908	0.26558	0.20012	0.2172	0.13268	0.16121	0.14379	0.13953	0.13091	0.16514	0.16924	0.21811	0.32761	0.3468	0.27717	0.30248	0.31097
989.27	0.2138	0.23371	0.27266	0.28467	0.21793	0.21724	0.15344	0.23925	0.21786	0.14808	0.17645	0.17821	0.19246	0.14255	0.1446	0.14585	0.12262	0.09847	0.1606	0.18267	0.27192	0.21139	0.22358	0.13224	0.16692	0.14792	0.14414	0.12763	0.17249	0.18024	0.2298	0.33492	0.34591	0.288	0.31427	0.30224
990.21	0.20723	0.22026	0.27415	0.27561	0.22199	0.20796	0.14577	0.23949	0.21452	0.13466	0.17582	0.18537	0.19053	0.14316	0.14413	0.14212	0.12341	0.099493	0.1609	0.18799	0.26474	0.21126	0.22237	0.13966	0.16193	0.14892	0.1428	0.12643	0.17208	0.16987	0.22527	0.33676	0.34789	0.28357	0.31536	0.30136
991.16	0.21681	0.22584	0.26762	0.27518	0.23014	0.20948	0.15768	0.23961	0.21574	0.13189	0.17969	0.18964	0.19676	0.14	0.15162	0.13831	0.12464	0.10174	0.16774	0.18813	0.2675	0.21771	0.22635	0.14086	0.16131	0.15183	0.15107	0.12362	0.17641	0.17585	0.23119	0.34209	0.35167	0.28566	0.30724	0.30156
992.08	0.2068	0.21187	0.26628	0.28107	0.22229	0.21747	0.16041	0.24006	0.21621	0.12984	0.17349	0.19823	0.18649	0.14055	0.15496	0.13561	0.12723	0.098903	0.17015	0.18986	0.26616	0.21466	0.23002	0.14279	0.15501	0.15416	0.15227	0.12095	0.18031	0.18518	0.23829	0.34089	0.35376	0.28639	0.30204	0.30214
993.02	0.21025	0.20568	0.2819	0.27699	0.2216	0.22291	0.16757	0.24076	0.22809	0.12779	0.17049	0.1977	0.18758	0.13927	0.15837	0.13533	0.13186	0.10124	0.17378	0.19339	0.27005	0.21491	0.22966	0.14562	0.15197	0.15253	0.15635	0.11784	0.18074	0.18232	0.23794	0.33637	0.37016	0.29012	0.29051	0.30573
993.96	0.21153	0.19985	0.26662	0.2701	0.22294	0.22349	0.15647	0.24218	0.21876	0.13059	0.17691	0.18957	0.19784	0.13724	0.15776	0.13253	0.12823	0.10001	0.16718	0.18587	0.26443	0.20565	0.22771	0.14786	0.14851	0.15377	0.15715	0.11644	0.17764	0.17611	0.23389	0.34046	0.36975	0.27894	0.27651	0.30793
994.9	0.20963	0.20433	0.25803	0.26636	0.22363	0.22827	0.15786	0.24384	0.21287	0.14019	0.17891	0.18455	0.20098	0.13573	0.15587	0.13335	0.13089	0.10284	0.16696	0.18302	0.26694	0.20846	0.23024	0.14808	0.15368	0.15071	0.15777	0.11333	0.18225	0.18526	0.23769	0.3429	0.37018	0.27717	0.26943	0.30932
995.82	0.21885	0.20732	0.25995	0.27133	0.22157	0.22589	0.15572	0.24292	0.21233	0.14502	0.17827	0.17868	0.20689	0.13628	0.15657	0.13913	0.13652	0.10811	0.17051	0.18754	0.27145	0.21366	0.23368	0.15391	0.166	0.15409	0.15388	0.11972	0.1897	0.18531	0.24071	0.3473	0.37926	0.28468	0.27323	0.31047
996.77	0.22477	0.21227	0.25677	0.26627	0.22813	0.23051	0.16609	0.24475	0.20618	0.14872	0.18104	0.17745	0.21276	0.13718	0.16116	0.14269	0.13496	0.11426	0.17337	0.18622	0.27207	0.21823	0.2366	0.15429	0.16661	0.1536	0.15654	0.11686	0.1869	0.18517	0.24582	0.34284	0.37721	0.27984	0.27259	0.31347
997.71	0.223	0.21464	0.24582	0.267	0.23019	0.23588	0.16848	0.24673	0.20122	0.14742	0.18468	0.17827	0.20892	0.137	0.16169	0.14211	0.13526	0.11988	0.17402	0.19041	0.27127	0.22149	0.23719	0.15427	0.16972	0.15391	0.15428	0.11452	0.18765	0.19326	0.24391	0.34847	0.37344	0.27509	0.27924	0.30883
998.65	0.23081	0.22266	0.24696	0.26784	0.23754	0.228	0.16998	0.23959	0.21362	0.15196	0.17705	0.18622	0.20856	0.14216	0.16709	0.15054	0.14501	0.11692	0.18046	0.19622	0.27591	0.23433	0.23702	0.15931	0.17503	0.15569	0.16038	0.11303	0.19266	0.1896	0.25046	0.34588	0.37612	0.28938	0.29051	0.31029
999.57	0.22555	0.2263	0.24295	0.2792	0.24135	0.23786	0.16774	0.24824	0.2267	0.16155	0.18065	0.18385	0.20731	0.14751	0.165	0.15379	0.14645	0.11998	0.18469	0.20528	0.28179	0.24464	0.2428	0.16145	0.17245	0.16569	0.16233	0.11759	0.19485	0.19175	0.25251	0.35045	0.38134	0.29497	0.2946	0.31706
1000.5	0.20694	0.2256	0.24006	0.27899	0.24207	0.24252	0.16931	0.25568	0.23315	0.16699	0.18323	0.18831	0.19668	0.15324	0.16245	0.15592	0.14708	0.12522	0.19061	0.21285	0.2832	0.24548	0.24376	0.1619	0.16674	0.16558	0.16247	0.11873	0.19625	0.19594	0.25735	0.35427	0.3763	0.29369	0.30114	0.31844
1001.5	0.20324	0.22242	0.23169	0.27499	0.23954	0.25166	0.16127	0.25305	0.23996	0.17601	0.18853	0.18586	0.19907	0.14903	0.16316	0.15789	0.15305	0.13108	0.19297	0.22101	0.2879	0.2565	0.24531	0.17027	0.16643	0.16916	0.16564	0.12359	0.19845	0.20682	0.25381	0.36375	0.38285	0.29875	0.3081	0.31865
1002.4	0.20578	0.22375	0.23668	0.27896	0.2516	0.24723	0.15774	0.25265	0.24787	0.18103	0.18994	0.18923	0.21335	0.14791	0.16357	0.16668	0.15792	0.13518	0.19796	0.22905	0.29576	0.26328	0.2557	0.17677	0.16991	0.17012	0.17519	0.12926	0.20979	0.21167	0.26009	0.37425	0.38824	0.30306	0.31452	0.3237
1003.3	0.20137	0.22516	0.2311	0.28845	0.26246	0.25042	0.16449	0.26337	0.25086	0.18755	0.19943	0.1985	0.22034	0.14843	0.16303	0.16617	0.15959	0.14133	0.20077	0.23193	0.30245	0.25944	0.26622	0.18046	0.17393	0.17081	0.17273	0.13326	0.21717	0.22448	0.25911	0.37519	0.39531	0.30182	0.31642	0.32716
1004.3	0.20378	0.22003	0.22603	0.28372	0.26237	0.248	0.16741	0.25582	0.24604	0.19169	0.2015	0.20453	0.22949	0.14883	0.16929	0.16977	0.1618	0.14264	0.20504	0.23397	0.30147	0.2624	0.26282	0.18554	0.1747	0.17467	0.17258	0.13374	0.22095	0.22901	0.26943	0.3686	0.40088	0.30784	0.3217	0.32431
1005.2	0.20906	0.2289	0.22812	0.29535	0.28072	0.25348	0.16738	0.27099	0.25273	0.19715	0.20433	0.20746	0.24401	0.15492	0.171	0.18003	0.17228	0.146	0.20822	0.23966	0.31243	0.2759	0.27101	0.19182	0.18388	0.18227	0.18335	0.13859	0.22708	0.23541	0.27662	0.37466	0.40952	0.30909	0.32728	0.32076
1006.1	0.20778	0.23954	0.22308	0.30434	0.28657	0.25202	0.175	0.27202	0.25418	0.20081	0.20546	0.20724	0.24184	0.16467	0.17138	0.18838	0.1762	0.14237	0.21121	0.23574	0.30994	0.27679	0.26808	0.18978	0.18974	0.18543	0.18107	0.13675	0.23178	0.235	0.28429	0.37077	0.40878	0.30996	0.32477	0.32235
1007.1	0.20499	0.24446	0.21434	0.3117	0.26808	0.25352	0.17654	0.27041	0.2485	0.21246	0.20923	0.21593	0.2414	0.16801	0.17548	0.19063	0.1751	0.14148	0.20845	0.23335	0.31013	0.28134	0.26805	0.19123	0.18699	0.18668	0.17719	0.13867	0.22287	0.23273	0.28005	0.35834	0.40146	0.31444	0.32108	0.334
1008	0.20657	0.23976	0.22311	0.31543	0.27324	0.2652	0.1808	0.27227	0.25144	0.22628	0.21844	0.218	0.24615	0.17311	0.18329	0.19712	0.17758	0.14619	0.21063	0.23896	0.30989	0.29391	0.27058	0.19996	0.19208	0.19195	0.18148	0.14325	0.22078	0.23814	0.28218	0.36476	0.40001	0.32155	0.32387	0.33542
1008.9	0.20358	0.24955	0.22596	0.32257	0.2807	0.28775	0.18636	0.28068	0.25946	0.22895	0.22846	0.22365	0.25105	0.18143	0.19052	0.20522	0.1838	0.1595	0.21516	0.24441	0.32188	0.30349	0.27968	0.20449	0.19851	0.19415	0.18966	0.15066	0.2198	0.25098	0.28281	0.37767	0.40192	0.32799	0.33861	0.3487
1009.9	0.20198	0.24121	0.22235	0.30815	0.26641	0.29422	0.1941	0.27859	0.2586	0.23476	0.22988	0.23015	0.25296	0.17472	0.19729	0.20719	0.18133	0.16524	0.21791	0.24728	0.32212	0.30683	0.2793	0.21134	0.19477	0.19592	0.18834	0.15029	0.21393	0.25756	0.28178	0.37763	0.40307	0.3302	0.34113	0.36219
1010.8	0.20194	0.24409	0.23846	0.30964	0.27255	0.29713	0.19797	0.28676	0.2652	0.23652	0.24596	0.24343	0.26503	0.17804	0.20805	0.21093	0.18622	0.1735	0.22237	0.25583	0.33505	0.32012	0.29015	0.22306	0.20388	0.20666	0.19926	0.15926	0.21643	0.26079	0.28745	0.3891	0.40621	0.34167	0.36595	0.37378
1011.7	0.20784	0.23575	0.25388	0.30414	0.28475	0.30764	0.20995	0.29958	0.27389	0.23569	0.25602	0.24996	0.27804	0.17761	0.21643	0.21592	0.18993	0.18331	0.23135	0.26387	0.34698	0.32912	0.29879	0.2339	0.21591	0.21593	0.21003	0.16347	0.22083	0.27448	0.30087	0.40213	0.42103	0.34837	0.38909	0.37838
1012.7	0.20607	0.23955	0.25383	0.30314	0.2729	0.30876	0.21932	0.31042	0.2706	0.22729	0.25934	0.26155	0.28465	0.17788	0.22211	0.2193	0.19041	0.18746	0.23405	0.26835	0.35294	0.32866	0.30052	0.23249	0.21941	0.22285	0.21439	0.16671	0.22156	0.27724	0.30445	0.40658	0.4273	0.35175	0.40795	0.38439
1013.6	0.2155	0.2359	0.27618	0.29793	0.26644	0.29241	0.22687	0.31928	0.27312	0.23418	0.26581	0.26675	0.29097	0.17572	0.2317	0.22503	0.19173	0.1865	0.23596	0.27669	0.35557	0.328	0.30805	0.23607	0.2291	0.22524	0.22374	0.16749	0.2242	0.277	0.30347	0.41366	0.43213	0.36298	0.4091	0.3845
1014.5	0.22406	0.23547	0.27316	0.29422	0.27794	0.29192	0.22668	0.32066	0.26999	0.24084	0.27993	0.26452	0.2984	0.18176	0.23889	0.22653	0.19262	0.18581	0.23334	0.2813	0.35983	0.32545	0.31531	0.23247	0.2369	0.22694	0.22898	0.168	0.22955	0.27581	0.30042	0.41189	0.43729	0.37485	0.41766	0.37875
1015.5	0.23451	0.22743	0.26925	0.30271	0.27523	0.28793	0.23051	0.31884	0.26953	0.23951	0.27955	0.26328	0.2992	0.18599	0.23595	0.23285	0.19535	0.19026	0.23637	0.28418	0.36056	0.32119	0.31644	0.23317	0.23844	0.23103	0.22968	0.16697	0.22938	0.27817	0.30263	0.41191	0.44755	0.37562	0.41433	0.38237
1016.4	0.23247	0.23479	0.26509	0.29812	0.26732	0.27734	0.22972	0.31749	0.26871	0.23387	0.2772	0.26151	0.29956	0.19244	0.23642	0.23439	0.2009	0.18774	0.23329	0.28623	0.36046	0.31436	0.31282	0.2235	0.23925	0.23209	0.23313	0.16682	0.23066	0.27234	0.29474	0.4147	0.4449	0.37938	0.40424	0.38068
1017.3	0.24099	0.23416	0.26372	0.28856	0.26457	0.27798	0.2279	0.30897	0.27506	0.237	0.27222	0.25375	0.30381	0.19788	0.23804	0.23447	0.20692	0.19675	0.23461	0.28542	0.36402	0.31088	0.31419	0.22622	0.245	0.23646	0.23512	0.16738	0.23918	0.28203	0.29803	0.41214	0.44927	0.38015	0.39782	0.39352
1018.3	0.23661	0.23543	0.24464	0.28634	0.26351	0.28061	0.23022	0.30733	0.27769	0.22674	0.26305	0.25291	0.29609	0.19354	0.23097	0.23314	0.20732	0.19823	0.23428	0.28244	0.3648	0.30991	0.31841	0.22453	0.24016	0.2415	0.22864	0.1676	0.24574	0.27995	0.3116	0.41392	0.45442	0.38434	0.40494	0.39768
1019.2	0.23071	0.23841	0.24531	0.28936	0.24977	0.28147	0.23087	0.30129	0.2819	0.21418	0.24988	0.25098	0.30261	0.20008	0.22841	0.23014	0.20733	0.19467	0.2323	0.27498	0.35986	0.30709	0.31196	0.22502	0.23524	0.2445	0.22962	0.16722	0.24465	0.27766	0.31671	0.41466	0.45581	0.38436	0.39957	0.39877
1020.1	0.2167	0.24869	0.24818	0.2784	0.24395	0.2792	0.22495	0.30362	0.27299	0.21551	0.24409	0.24816	0.30097	0.20081	0.23448	0.2261	0.21036	0.19244	0.2306	0.2765	0.35399	0.30227	0.31475	0.22729	0.22781	0.23815	0.23147	0.16184	0.25571	0.28102	0.31829	0.4196	0.45751	0.38778	0.3969	0.40053
1021.1	0.22452	0.2538	0.24071	0.28238	0.25115	0.28451	0.22143	0.30207	0.27421	0.22277	0.24816	0.2515	0.30421	0.21002	0.24175	0.22405	0.21081	0.19984	0.23131	0.27571	0.35126	0.30673	0.32291	0.23164	0.23445	0.24712	0.23579	0.15959	0.26158	0.29121	0.32132	0.42237	0.46597	0.38832	0.40461	0.40389
1022	0.22191	0.24663	0.23773	0.2797	0.25004	0.27958	0.21814	0.30904	0.27043	0.2127	0.25425	0.25269	0.30458	0.19938	0.2432	0.22303	0.20924	0.19356	0.22751	0.27122	0.34387	0.30969	0.3186	0.22991	0.22838	0.24181	0.23658	0.15749	0.25871	0.28649	0.32492	0.4313	0.46612	0.38547	0.40629	0.40588
1022.9	0.22179	0.24913	0.24742	0.28238	0.25874	0.28093	0.22602	0.3093	0.26429	0.21358	0.25917	0.25884	0.31891	0.21161	0.25604	0.22498	0.21815	0.19905	0.22869	0.27129	0.33894	0.31292	0.31821	0.23263	0.23461	0.24347	0.2439	0.15582	0.26269	0.29237	0.32266	0.4335	0.45646	0.38611	0.40121	0.41455
1023.9	0.22152	0.24295	0.24404	0.28367	0.25928	0.27796	0.22733	0.31324	0.25552	0.21733	0.25914	0.26094	0.30923	0.20674	0.25957	0.22382	0.21953	0.20266	0.2319	0.27544	0.33638	0.31134	0.31703	0.23035	0.23348	0.24872	0.24556	0.15229	0.26896	0.29295	0.32162	0.43502	0.45597	0.38365	0.40054	0.42683
1024.8	0.23295	0.23367	0.23687	0.27881	0.25802	0.28578	0.23495	0.31094	0.26126	0.21342	0.27001	0.26211	0.31794	0.20513	0.26088	0.22381	0.2197	0.20307	0.23159	0.26822	0.33973	0.30967	0.31906	0.22782	0.24604	0.25354	0.25155	0.15888	0.27043	0.29657	0.31859	0.43942	0.45253	0.38861	0.40175	0.42634
1025.7	0.22152	0.22657	0.21981	0.26667	0.24787	0.28532	0.22997	0.31281	0.25706	0.20701	0.2641	0.25499	0.31879	0.20083	0.24624	0.21894	0.21349	0.19495	0.22708	0.26389	0.33182	0.29755	0.30619	0.22491	0.24258	0.25126	0.24247	0.15556	0.26883	0.28531	0.31963	0.43451	0.44489	0.39357	0.40095	0.42488
1026.7	0.21394	0.22901	0.21583	0.26473	0.24627	0.28778	0.22732	0.31387	0.25873	0.21406	0.25486	0.25252	0.31666	0.20747	0.24558	0.22216	0.21646	0.19167	0.22658	0.26371	0.33433	0.29699	0.30969	0.22557	0.2404	0.25444	0.2464	0.15257	0.27772	0.29165	0.31739	0.42851	0.45598	0.40406	0.38985	0.41492
1027.6	0.208	0.23004	0.21496	0.26858	0.22596	0.28884	0.20843	0.3078	0.24841	0.21889	0.25852	0.25283	0.31437	0.20347	0.23791	0.21584	0.20278	0.18641	0.2207	0.25792	0.33173	0.29192	0.30304	0.22866	0.23515	0.25614	0.24557	0.1494	0.26664	0.28932	0.31325	0.42054	0.4585	0.3966	0.38766	0.40813
1028.5	0.21625	0.23305	0.21898	0.26974	0.2212	0.28448	0.20331	0.30378	0.25077	0.21265	0.26035	0.25366	0.32213	0.20945	0.23737	0.21294	0.19896	0.18379	0.21243	0.25548	0.32741	0.28739	0.30301	0.22761	0.24773	0.25638	0.24405	0.15273	0.2612	0.29384	0.30649	0.42219	0.45748	0.39584	0.3858	0.40184
1029.4	0.22355	0.22844	0.22674	0.26684	0.22087	0.27819	0.19998	0.3094	0.25365	0.21879	0.25644	0.25591	0.32664	0.20915	0.23649	0.21133	0.19199	0.1859	0.2109	0.25745	0.32352	0.28981	0.2965	0.226	0.24687	0.25373	0.24698	0.15199	0.25888	0.29479	0.31635	0.41934	0.46197	0.39997	0.38785	0.3922
1030.4	0.2223	0.22625	0.23635	0.27489	0.2208	0.27873	0.20376	0.30366	0.25913	0.22181	0.25453	0.25352	0.32478	0.21184	0.23897	0.21514	0.19325	0.18813	0.21073	0.25267	0.32511	0.29129	0.29979	0.22791	0.25458	0.2529	0.2518	0.15946	0.25879	0.30655	0.31663	0.41634	0.46844	0.39539	0.37939	0.39173
1031.3	0.22149	0.22606	0.23126	0.26883	0.22047	0.2708	0.20473	0.30172	0.25189	0.22269	0.25116	0.25456	0.3264	0.21071	0.23237	0.2066	0.18476	0.18284	0.2096	0.24448	0.31701	0.28379	0.29317	0.22361	0.25306	0.24393	0.25105	0.15655	0.25242	0.30241	0.31544	0.40769	0.45161	0.3883	0.37649	0.3944
1032.2	0.22815	0.21752	0.22024	0.2594	0.22782	0.25909	0.21251	0.30605	0.24964	0.21856	0.2374	0.24133	0.32544	0.20958	0.22492	0.20439	0.18417	0.17259	0.20957	0.24326	0.31407	0.27871	0.28331	0.21493	0.25667	0.2372	0.24995	0.15649	0.25971	0.30114	0.31155	0.40661	0.44557	0.38842	0.36858	0.38378
1033.2	0.21057	0.21689	0.21608	0.25105	0.23123	0.25613	0.20623	0.31116	0.24803	0.2136	0.23674	0.24113	0.32051	0.20889	0.21985	0.20224	0.18149	0.17209	0.21072	0.24021	0.31615	0.27961	0.28185	0.2126	0.24767	0.23306	0.25313	0.15507	0.26792	0.30816	0.30938	0.40046	0.44608	0.38426	0.36651	0.37893
1034.1	0.20489	0.22655	0.21194	0.25072	0.23057	0.26772	0.20719	0.30868	0.24404	0.21847	0.23213	0.23813	0.31824	0.21167	0.2172	0.1967	0.18016	0.16738	0.21041	0.24038	0.31333	0.27868	0.28048	0.20971	0.24223	0.23756	0.24728	0.15337	0.26565	0.31193	0.29687	0.39264	0.43612	0.38319	0.36971	0.37855
1035	0.20414	0.22246	0.21429	0.24714	0.22755	0.26044	0.20378	0.31344	0.23047	0.21937	0.21991	0.2299	0.31264	0.1995	0.21386	0.19173	0.17553	0.15998	0.2135	0.23258	0.30488	0.27704	0.26897	0.2025	0.23355	0.22922	0.24522	0.14217	0.26921	0.31169	0.28972	0.38717	0.42634	0.37964	0.36822	0.36624
1036	0.20041	0.2219	0.21923	0.24908	0.22432	0.25394	0.2036	0.30689	0.22609	0.21663	0.22173	0.22988	0.30586	0.1982	0.21764	0.18922	0.16868	0.15374	0.20855	0.22964	0.30462	0.27193	0.26884	0.20521	0.23139	0.23263	0.24008	0.14534	0.26853	0.31639	0.28301	0.3816	0.42214	0.3758	0.36701	0.35399
1036.9	0.19636	0.22686	0.2216	0.25649	0.22133	0.24849	0.20128	0.3059	0.22201	0.21319	0.22132	0.23258	0.30399	0.19782	0.21877	0.18744	0.16745	0.1484	0.20453	0.22516	0.29613	0.26932	0.27008	0.20324	0.22298	0.23052	0.23709	0.14473	0.26727	0.3137	0.27988	0.37462	0.41464	0.36478	0.365	0.3462
1037.8	0.2089	0.23793	0.21851	0.2547	0.22591	0.24529	0.19686	0.30117	0.22107	0.21365	0.21198	0.22181	0.30136	0.19319	0.21314	0.18522	0.16535	0.13677	0.206	0.21864	0.28775	0.26202	0.26423	0.19832	0.2188	0.22452	0.23298	0.14067	0.26695	0.31459	0.28132	0.36305	0.40524	0.36417	0.36508	0.33592
1038.8	0.20264	0.22741	0.20993	0.24499	0.21069	0.22769	0.18889	0.30532	0.21663	0.19738	0.20836	0.21205	0.29308	0.18423	0.20377	0.18125	0.1584	0.13049	0.2029	0.21326	0.28637	0.25184	0.25747	0.18729	0.21598	0.21209	0.22651	0.13727	0.26299	0.31254	0.2849	0.35605	0.39907	0.34516	0.35185	0.32222
1039.7	0.19668	0.22927	0.20359	0.23987	0.20268	0.22011	0.17456	0.30184	0.21569	0.18762	0.2078	0.20734	0.28751	0.18668	0.19643	0.17139	0.1473	0.12281	0.19242	0.21245	0.28818	0.24424	0.25291	0.18125	0.20296	0.2053	0.22035	0.14074	0.25676	0.31756	0.27137	0.3501	0.39039	0.33488	0.33609	0.31455
1040.6	0.19775	0.22971	0.20905	0.23481	0.2053	0.22534	0.16516	0.30284	0.22003	0.17796	0.19964	0.19469	0.28131	0.17841	0.19307	0.16707	0.14719	0.11877	0.19723	0.21367	0.29013	0.2432	0.24552	0.17033	0.19964	0.19872	0.21745	0.13829	0.2557	0.31915	0.27703	0.35299	0.39006	0.32294	0.32681	0.31248
1041.5	0.1961	0.2278	0.21597	0.22642	0.21128	0.22239	0.1576	0.30286	0.23174	0.17721	0.19374	0.18732	0.27627	0.17415	0.18324	0.15956	0.1404	0.11493	0.19607	0.20405	0.2936	0.23559	0.23184	0.16172	0.19216	0.19286	0.2108	0.13728	0.24829	0.31975	0.27358	0.34557	0.38741	0.31686	0.31374	0.30874
1042.5	0.18353	0.22429	0.22442	0.23071	0.2036	0.21446	0.15692	0.29995	0.23222	0.17515	0.19444	0.18676	0.26548	0.1705	0.17805	0.15786	0.13921	0.112	0.19426	0.2047	0.29624	0.23367	0.22358	0.16144	0.18655	0.18658	0.20273	0.14256	0.2354	0.3218	0.26969	0.35008	0.37615	0.30506	0.29791	0.3016
1043.4	0.18949	0.22997	0.23101	0.23407	0.21467	0.21851	0.15365	0.29283	0.22645	0.1729	0.17904	0.19285	0.26224	0.17076	0.17682	0.1535	0.13223	0.10818	0.18876	0.19452	0.29139	0.23051	0.21752	0.16301	0.1765	0.17981	0.19826	0.14476	0.22639	0.32268	0.25392	0.3397	0.36434	0.29787	0.2784	0.3032
1044.3	0.19684	0.22549	0.23574	0.22945	0.22255	0.2169	0.16554	0.28804	0.22794	0.16875	0.17808	0.19333	0.25347	0.16401	0.17436	0.15471	0.13283	0.10608	0.19449	0.19197	0.28084	0.23097	0.21385	0.16502	0.17618	0.17331	0.19437	0.14978	0.22058	0.30966	0.26458	0.33919	0.35616	0.29425	0.27452	0.30126
1045.2	0.20574	0.22452	0.2277	0.23614	0.21943	0.20758	0.16518	0.28629	0.22389	0.17484	0.18073	0.19244	0.2443	0.17077	0.16473	0.15109	0.12811	0.10588	0.19046	0.18475	0.27603	0.23235	0.20954	0.16532	0.16721	0.16889	0.19038	0.1588	0.20827	0.30272	0.25476	0.32937	0.33972	0.29475	0.27155	0.29018
1046.2	0.19939	0.21826	0.21059	0.2321	0.20828	0.20574	0.15633	0.27537	0.21724	0.17097	0.17276	0.1849	0.22629	0.16025	0.1646	0.14943	0.12254	0.099649	0.18817	0.18634	0.27153	0.22576	0.20504	0.1647	0.15976	0.15902	0.18359	0.16363	0.20635	0.29518	0.24085	0.327	0.33156	0.29557	0.26588	0.2792
1047.1	0.20046	0.20527	0.19913	0.22569	0.20047	0.20395	0.14964	0.27428	0.21485	0.16742	0.16704	0.17398	0.22293	0.15161	0.16663	0.14354	0.11672	0.092679	0.17868	0.17868	0.26877	0.21704	0.20278	0.15758	0.15103	0.14802	0.17908	0.16203	0.20374	0.2682	0.23229	0.31516	0.33369	0.29308	0.2564	0.27365
1048	0.18245	0.20064	0.1903	0.22364	0.18697	0.18907	0.14143	0.27371	0.22139	0.16755	0.16624	0.15315	0.20943	0.14646	0.15851	0.13839	0.11627	0.084441	0.17076	0.18043	0.26309	0.21191	0.19352	0.15642	0.14041	0.14797	0.17204	0.15709	0.19716	0.25082	0.22386	0.31941	0.33428	0.28979	0.25811	0.26514
1049	0.18113	0.20457	0.1746	0.21672	0.18065	0.18576	0.12904	0.27158	0.22039	0.15716	0.16049	0.14998	0.20191	0.14439	0.15505	0.1314	0.11661	0.082601	0.15924	0.17618	0.26597	0.20478	0.19234	0.15309	0.1326	0.14701	0.16152	0.14951	0.1877	0.2351	0.21446	0.31163	0.33585	0.28186	0.25581	0.26147
1049.9	0.16875	0.20229	0.17852	0.22163	0.18404	0.18835	0.12225	0.27181	0.2202	0.13743	0.15182	0.14391	0.19363	0.13258	0.1581	0.13212	0.12072	0.079984	0.14978	0.1791	0.26008	0.19372	0.18492	0.14919	0.12888	0.14487	0.15427	0.13991	0.18446	0.22196	0.20819	0.31482	0.34239	0.28001	0.24417	0.2535
1050.8	0.16772	0.20153	0.18224	0.22085	0.17779	0.20023	0.12512	0.27344	0.21693	0.12803	0.15751	0.13417	0.1898	0.13182	0.16413	0.13142	0.12443	0.086378	0.14678	0.17784	0.25787	0.19254	0.18587	0.14621	0.12779	0.14019	0.15658	0.13158	0.17106	0.21809	0.20284	0.31877	0.34245	0.27582	0.25033	0.25876
1051.7	0.17355	0.20286	0.17729	0.21386	0.17533	0.2063	0.12617	0.26609	0.21825	0.12112	0.14896	0.13951	0.18082	0.13534	0.16373	0.12704	0.12605	0.088302	0.1477	0.17509	0.25241	0.19282	0.17993	0.14869	0.12488	0.15291	0.15441	0.11767	0.16342	0.2147	0.19604	0.32481	0.33177	0.27623	0.24796	0.2619
1052.7	0.16802	0.20005	0.17048	0.21212	0.18022	0.20804	0.11826	0.25412	0.21104	0.11159	0.14979	0.14527	0.16574	0.12826	0.16974	0.12861	0.12656	0.090395	0.14481	0.1671	0.24923	0.18364	0.18304	0.14054	0.11893	0.14582	0.15236	0.10708	0.15731	0.2012	0.19235	0.31638	0.32224	0.27578	0.24633	0.25315
1053.6	0.17124	0.19654	0.17765	0.21763	0.17242	0.2145	0.11172	0.24132	0.20638	0.11431	0.16104	0.14236	0.17069	0.13014	0.17274	0.13176	0.12449	0.089309	0.14543	0.16751	0.24861	0.18367	0.18093	0.1397	0.11635	0.14865	0.15583	0.101	0.15176	0.19866	0.18904	0.3148	0.32176	0.2791	0.24884	0.25394
1054.5	0.17407	0.20799	0.16547	0.20691	0.16429	0.20721	0.10318	0.23279	0.20429	0.11919	0.16385	0.14011	0.17277	0.14039	0.17022	0.1331	0.11915	0.089657	0.14531	0.16515	0.24913	0.1859	0.1864	0.13699	0.11705	0.15105	0.15888	0.092869	0.14634	0.19069	0.18246	0.30999	0.31627	0.28194	0.26112	0.26512
1055.4	0.17947	0.20304	0.15773	0.19219	0.1708	0.18731	0.098138	0.22668	0.20691	0.12326	0.16033	0.14863	0.17043	0.14063	0.16601	0.13173	0.11522	0.081564	0.14415	0.16235	0.24535	0.18301	0.1835	0.13616	0.11244	0.15615	0.1522	0.078194	0.14799	0.1702	0.18374	0.3037	0.31529	0.27665	0.25869	0.26103
1056.4	0.16934	0.2023	0.15537	0.19185	0.16951	0.18808	0.10074	0.21572	0.20285	0.11652	0.16513	0.14503	0.17334	0.13931	0.16643	0.13556	0.10745	0.083662	0.14242	0.16173	0.23932	0.17936	0.18483	0.13368	0.11436	0.14909	0.14978	0.077235	0.13951	0.16343	0.18473	0.292	0.31287	0.27486	0.25938	0.25459
1057.3	0.18128	0.19884	0.16167	0.19012	0.16298	0.19428	0.1034	0.21714	0.2071	0.11992	0.16496	0.14627	0.17746	0.14603	0.16946	0.13798	0.10755	0.085128	0.14231	0.1667	0.24443	0.18654	0.18106	0.13616	0.11722	0.15828	0.15084	0.078725	0.13839	0.16533	0.18125	0.29522	0.32157	0.2834	0.25646	0.26297
1058.2	0.16952	0.19452	0.16402	0.1769	0.15559	0.18793	0.10894	0.22073	0.20698	0.11719	0.1527	0.14553	0.17031	0.14369	0.1688	0.13403	0.10532	0.084047	0.139	0.1681	0.23833	0.18379	0.17752	0.13208	0.11438	0.14939	0.14947	0.071914	0.13809	0.1584	0.17391	0.2913	0.31922	0.28002	0.25395	0.249
1059.2	0.16525	0.18284	0.15811	0.17808	0.15298	0.1923	0.11854	0.21756	0.20803	0.12217	0.14709	0.14195	0.16685	0.12984	0.17089	0.13403	0.10514	0.083443	0.13725	0.16846	0.23629	0.18036	0.17519	0.13048	0.11032	0.14562	0.14241	0.067003	0.13993	0.15003	0.17305	0.29379	0.32	0.27723	0.25026	0.24231
1060.1	0.15711	0.19119	0.1593	0.18817	0.15289	0.20603	0.12193	0.21617	0.20522	0.12726	0.14929	0.14563	0.15958	0.13273	0.17112	0.1364	0.11036	0.091605	0.13049	0.17144	0.23435	0.18156	0.1778	0.13294	0.11418	0.15346	0.13998	0.073902	0.14229	0.15602	0.16738	0.29209	0.3121	0.28334	0.25456	0.24436
1061	0.15705	0.18839	0.1648	0.1983	0.15963	0.19635	0.12079	0.22441	0.19564	0.14088	0.15062	0.15327	0.16011	0.13351	0.17222	0.14319	0.11738	0.091357	0.13039	0.17181	0.24056	0.18981	0.18135	0.13384	0.11515	0.1535	0.14372	0.077843	0.15372	0.16114	0.16632	0.29822	0.31831	0.29214	0.26408	0.25123
1061.9	0.15172	0.1913	0.16129	0.20159	0.15777	0.19121	0.12165	0.22112	0.18592	0.14097	0.14831	0.1516	0.1617	0.13587	0.16802	0.14238	0.116	0.087578	0.13091	0.17589	0.23709	0.18571	0.18011	0.12941	0.1181	0.14992	0.14192	0.072207	0.15898	0.15373	0.17081	0.29616	0.30926	0.28584	0.26171	0.24907
1062.8	0.14399	0.19951	0.16432	0.20958	0.17169	0.19152	0.133	0.22377	0.18716	0.14425	0.15004	0.15076	0.16085	0.14872	0.18047	0.14865	0.11933	0.089313	0.13539	0.1815	0.23875	0.18806	0.18107	0.1324	0.11703	0.16474	0.14017	0.077479	0.1693	0.15139	0.17665	0.30474	0.3083	0.2936	0.26027	0.26092
1063.8	0.13499	0.20072	0.16442	0.20462	0.17413	0.19326	0.14032	0.22463	0.19058	0.14384	0.15076	0.1593	0.156	0.1517	0.17917	0.14532	0.12266	0.091857	0.13282	0.18264	0.23879	0.18906	0.18125	0.13575	0.11598	0.1702	0.1384	0.075682	0.17376	0.15601	0.17237	0.29773	0.30903	0.29357	0.2613	0.26924
1064.7	0.14098	0.1987	0.16947	0.19171	0.16683	0.19073	0.14224	0.21942	0.19086	0.13736	0.15399	0.15629	0.15978	0.15499	0.18089	0.14617	0.12413	0.09125	0.1339	0.18783	0.24076	0.19309	0.18321	0.13595	0.11571	0.16851	0.14101	0.073548	0.17507	0.1531	0.18095	0.29881	0.31315	0.29736	0.25735	0.26891
1065.6	0.14271	0.2121	0.17434	0.18426	0.16499	0.19784	0.15285	0.22142	0.20176	0.13669	0.16433	0.15412	0.15821	0.1606	0.18683	0.14634	0.12571	0.096225	0.13218	0.19777	0.24518	0.19005	0.18825	0.13577	0.11806	0.18197	0.14114	0.076109	0.18112	0.15309	0.18152	0.29969	0.31794	0.30246	0.25863	0.26636
1066.5	0.14869	0.21651	0.181	0.1847	0.1691	0.20868	0.15792	0.22245	0.20369	0.13628	0.17121	0.16057	0.16535	0.15537	0.19446	0.1485	0.12521	0.10125	0.13777	0.19922	0.24447	0.19612	0.19234	0.1403	0.11995	0.18735	0.14563	0.080353	0.18627	0.16162	0.18194	0.29996	0.32117	0.30553	0.25776	0.28226
1067.5	0.15847	0.21462	0.18626	0.1792	0.18237	0.20889	0.15054	0.22963	0.20533	0.13513	0.17623	0.16578	0.16824	0.14703	0.19177	0.1488	0.13	0.10377	0.13747	0.19882	0.24258	0.19886	0.19577	0.14288	0.13097	0.18768	0.15095	0.075021	0.19204	0.17071	0.18315	0.30232	0.31851	0.30733	0.25763	0.28334
1068.4	0.16264	0.21735	0.19262	0.17154	0.18889	0.21276	0.14251	0.23415	0.20251	0.13779	0.18023	0.17047	0.17802	0.16196	0.19908	0.14836	0.131	0.10742	0.141	0.20077	0.24243	0.19568	0.1965	0.14979	0.13242	0.19003	0.15457	0.075744	0.1961	0.16586	0.18811	0.30625	0.31545	0.30142	0.25786	0.28122
1069.3	0.16077	0.22013	0.19319	0.17707	0.19182	0.21975	0.15083	0.24312	0.20713	0.14141	0.17885	0.17246	0.18116	0.15882	0.20091	0.15081	0.13294	0.11207	0.14844	0.19963	0.2412	0.19928	0.20305	0.15208	0.13601	0.19142	0.16023	0.078197	0.2093	0.17302	0.18978	0.30497	0.31347	0.30075	0.26098	0.28333
1070.2	0.15906	0.21313	0.20044	0.17905	0.19191	0.22476	0.14605	0.24516	0.2067	0.14468	0.18076	0.17562	0.18534	0.14933	0.19996	0.14609	0.13128	0.11189	0.15107	0.19262	0.23879	0.20323	0.20587	0.1528	0.13841	0.17773	0.16474	0.075095	0.21333	0.17176	0.19718	0.30228	0.30848	0.29076	0.26625	0.28918
1071.2	0.1598	0.22143	0.19172	0.17976	0.19834	0.2168	0.15735	0.24469	0.21349	0.14924	0.18068	0.17869	0.18186	0.15621	0.20177	0.14102	0.13472	0.10973	0.14725	0.1925	0.23695	0.19606	0.21282	0.15709	0.14153	0.17367	0.16384	0.076099	0.21772	0.17095	0.19688	0.30437	0.30658	0.27952	0.27373	0.2792
1072.1	0.15944	0.2311	0.19436	0.18877	0.19954	0.21791	0.16642	0.24866	0.21957	0.16171	0.18241	0.18849	0.18021	0.16134	0.20715	0.14255	0.13665	0.11662	0.15635	0.1928	0.24187	0.19515	0.22365	0.16682	0.13921	0.17136	0.16961	0.085447	0.22648	0.17104	0.20784	0.30391	0.30378	0.28129	0.27766	0.28847
1073	0.16573	0.2361	0.19108	0.22831	0.19009	0.21386	0.16628	0.24453	0.215	0.15692	0.17606	0.18159	0.18255	0.15714	0.20127	0.142	0.1331	0.11284	0.15813	0.18518	0.23665	0.19392	0.22104	0.1574	0.14019	0.1678	0.17081	0.091796	0.22485	0.16699	0.21207	0.29351	0.2996	0.27452	0.275	0.28465
1073.9	0.17353	0.25013	0.20664	0.29381	0.1959	0.2247	0.16468	0.25291	0.21367	0.16839	0.17918	0.18399	0.19576	0.16306	0.2027	0.14159	0.13156	0.11521	0.16359	0.18179	0.24083	0.1937	0.22646	0.16124	0.14111	0.1711	0.17733	0.096318	0.23045	0.16628	0.21734	0.29423	0.30809	0.2727	0.27179	0.28767
1074.9	0.17712	0.24947	0.19564	0.33958	0.20721	0.2303	0.1636	0.25402	0.21823	0.16573	0.18264	0.18192	0.19632	0.16888	0.19777	0.138	0.13783	0.11519	0.16942	0.18209	0.24025	0.1867	0.22606	0.15917	0.13852	0.17155	0.18065	0.096809	0.23704	0.16169	0.21473	0.29379	0.30975	0.26566	0.27082	0.29009
1075.8	0.17267	0.23444	0.20523	0.33962	0.20969	0.23552	0.16356	0.26771	0.21607	0.16961	0.18662	0.18322	0.20178	0.16439	0.1918	0.14023	0.13791	0.12054	0.17395	0.18102	0.24162	0.18655	0.22282	0.15706	0.13405	0.17335	0.18547	0.10029	0.2378	0.16193	0.21485	0.29488	0.31301	0.271	0.27363	0.29423
1076.7	0.17688	0.22611	0.18902	0.33673	0.19072	0.2476	0.16076	0.26393	0.20811	0.1645	0.18045	0.17863	0.20704	0.16187	0.17598	0.13608	0.12968	0.11696	0.16921	0.17265	0.23336	0.17993	0.21384	0.14883	0.13205	0.17383	0.18276	0.10159	0.22674	0.15311	0.19837	0.28984	0.31257	0.26427	0.26292	0.28842
1077.6	0.17995	0.22874	0.18911	0.30746	0.19706	0.25453	0.17301	0.26892	0.21158	0.15919	0.1841	0.18199	0.20881	0.16685	0.17199	0.13783	0.13737	0.12016	0.1752	0.17717	0.23318	0.17712	0.21554	0.15445	0.13414	0.17797	0.19317	0.10512	0.23401	0.16518	0.19337	0.29863	0.30917	0.26868	0.26012	0.28336
1078.6	0.17543	0.21348	0.17354	0.23535	0.19382	0.23091	0.17855	0.26051	0.20825	0.14747	0.18196	0.17729	0.19691	0.15611	0.16375	0.13216	0.13441	0.11535	0.17517	0.16856	0.22479	0.16195	0.20198	0.14615	0.12686	0.16858	0.18919	0.10816	0.22321	0.15831	0.1898	0.29521	0.29464	0.2636	0.25362	0.27079
1079.5	0.17459	0.21946	0.15616	0.18375	0.185	0.22671	0.18437	0.25974	0.1957	0.14553	0.17423	0.1756	0.19673	0.14814	0.15717	0.13244	0.12794	0.11542	0.17061	0.16672	0.21265	0.15448	0.19213	0.14704	0.12063	0.1685	0.18247	0.11551	0.20414	0.15311	0.18922	0.29726	0.2817	0.26049	0.2441	0.25801
1080.4	0.17577	0.22832	0.14808	0.17501	0.18159	0.22194	0.16833	0.25912	0.18936	0.13696	0.16407	0.16431	0.19976	0.15071	0.15184	0.13017	0.12785	0.11122	0.1691	0.15989	0.20397	0.15318	0.18665	0.14067	0.12088	0.16875	0.18312	0.12644	0.20002	0.14377	0.18057	0.29331	0.27001	0.25674	0.23729	0.24485
1081.3	0.17815	0.23205	0.13809	0.17344	0.18665	0.21064	0.1614	0.252	0.18821	0.13226	0.16206	0.15029	0.20326	0.14054	0.14759	0.12779	0.12961	0.10178	0.16924	0.15852	0.19711	0.14515	0.17369	0.13021	0.11932	0.16173	0.18305	0.13166	0.19118	0.14301	0.18088	0.28058	0.26186	0.24442	0.23477	0.23538
1082.2	0.18903	0.22528	0.13649	0.16287	0.18233	0.20045	0.15707	0.24727	0.18073	0.13775	0.16403	0.14844	0.20486	0.13183	0.14486	0.12269	0.12235	0.096584	0.16452	0.14916	0.19403	0.14196	0.16935	0.12892	0.12019	0.15294	0.18203	0.14008	0.18289	0.13998	0.17915	0.27264	0.25914	0.23928	0.22423	0.23835
1083.2	0.19749	0.22943	0.11862	0.16592	0.18103	0.20604	0.14547	0.24389	0.16695	0.13566	0.15519	0.14392	0.20992	0.12724	0.13719	0.11866	0.1229	0.094388	0.16345	0.14918	0.18739	0.14652	0.16376	0.13032	0.1212	0.14896	0.18134	0.14998	0.17405	0.13506	0.17532	0.26551	0.25481	0.23477	0.22028	0.24197
1084.1	0.20553	0.23198	0.12006	0.15933	0.17748	0.19511	0.13358	0.23629	0.16234	0.13042	0.14852	0.13624	0.2087	0.12461	0.13493	0.11501	0.11894	0.088777	0.16651	0.14413	0.18756	0.14296	0.15392	0.12344	0.11289	0.14164	0.17865	0.1567	0.17827	0.13587	0.16075	0.25183	0.25266	0.22926	0.218	0.23564
1085	0.22296	0.23819	0.12042	0.15117	0.17195	0.18782	0.14515	0.22142	0.16435	0.12993	0.15726	0.13766	0.20755	0.11287	0.13517	0.11235	0.11471	0.088578	0.1671	0.14062	0.18653	0.14312	0.15152	0.1267	0.10803	0.13143	0.17947	0.16178	0.17014	0.14079	0.16573	0.24833	0.26222	0.22006	0.21957	0.23409
1085.9	0.23134	0.24173	0.1233	0.15319	0.16465	0.18191	0.15026	0.21996	0.15578	0.12346	0.16136	0.13605	0.19976	0.10359	0.14124	0.11502	0.1096	0.087875	0.16443	0.13483	0.18293	0.14179	0.15561	0.12371	0.10148	0.12214	0.17903	0.1748	0.16881	0.13536	0.15842	0.25522	0.25864	0.22232	0.21804	0.22963
1086.8	0.23404	0.25583	0.12993	0.14485	0.16022	0.18383	0.1476	0.21169	0.15317	0.12558	0.16072	0.13255	0.19231	0.095321	0.13877	0.11557	0.11071	0.087392	0.16949	0.13705	0.17711	0.13897	0.15894	0.1208	0.089791	0.11612	0.17406	0.18596	0.16607	0.13481	0.15533	0.25567	0.25286	0.21942	0.22472	0.22691
1087.8	0.23173	0.25272	0.13493	0.13571	0.14899	0.17269	0.14097	0.20972	0.15224	0.12225	0.16359	0.12129	0.17897	0.083359	0.13833	0.1112	0.10525	0.081404	0.16826	0.13196	0.17473	0.12635	0.1567	0.1125	0.081542	0.10312	0.16987	0.1893	0.16113	0.13072	0.14655	0.25222	0.24267	0.21169	0.22008	0.21116
1088.7	0.24602	0.26656	0.14247	0.13031	0.15853	0.17073	0.1424	0.20644	0.14964	0.12472	0.17662	0.12533	0.17648	0.083869	0.13953	0.11448	0.11144	0.086881	0.16851	0.12954	0.17343	0.12367	0.1626	0.11468	0.084248	0.10255	0.17752	0.19615	0.16025	0.1291	0.1533	0.25805	0.2479	0.21296	0.2199	0.2155
1089.6	0.24457	0.26381	0.13339	0.12129	0.16044	0.16931	0.1316	0.2059	0.14414	0.12098	0.17145	0.12042	0.16901	0.080075	0.12422	0.10985	0.11139	0.086424	0.17014	0.1262	0.16836	0.11328	0.15851	0.11217	0.082311	0.10086	0.16578	0.19208	0.15925	0.12633	0.14458	0.25593	0.23425	0.21417	0.20713	0.21554
1090.5	0.25335	0.25971	0.13039	0.11206	0.15698	0.17109	0.12508	0.20205	0.13971	0.12706	0.16661	0.12357	0.16641	0.078057	0.11458	0.099064	0.11008	0.089627	0.17357	0.12305	0.16871	0.11021	0.15065	0.11445	0.076021	0.095072	0.15742	0.18049	0.15289	0.12489	0.14798	0.25213	0.22555	0.20485	0.20433	0.21583
1091.5	0.24842	0.23984	0.11837	0.10668	0.15323	0.16499	0.11154	0.20679	0.13726	0.1212	0.16178	0.11268	0.16229	0.070819	0.11416	0.096653	0.10577	0.088288	0.1778	0.11411	0.16328	0.10733	0.14233	0.10646	0.066182	0.0847	0.15035	0.16503	0.14428	0.11883	0.14388	0.24959	0.22554	0.19953	0.20196	0.20836
1092.4	0.26272	0.2345	0.1155	0.10353	0.15955	0.16485	0.11133	0.20077	0.13805	0.11937	0.16384	0.12029	0.16803	0.075695	0.11314	0.096707	0.10537	0.090546	0.18121	0.11528	0.15851	0.10876	0.14031	0.099352	0.062292	0.084817	0.14397	0.14794	0.14887	0.11834	0.14055	0.25439	0.23083	0.19969	0.21022	0.21327
1093.3	0.24628	0.21588	0.1031	0.11114	0.13892	0.16065	0.10481	0.19483	0.14224	0.11523	0.15501	0.11766	0.15415	0.072805	0.10185	0.09411	0.10062	0.086607	0.18539	0.11156	0.15516	0.1098	0.13219	0.099742	0.052736	0.083998	0.13118	0.12803	0.14083	0.11969	0.13803	0.24868	0.21799	0.19088	0.20108	0.2197
1094.2	0.23887	0.2086	0.098773	0.11865	0.13297	0.15924	0.095298	0.19683	0.1427	0.11769	0.14789	0.11364	0.14628	0.070548	0.10303	0.097714	0.096414	0.084897	0.18668	0.10911	0.15406	0.1095	0.12803	0.09678	0.045564	0.082159	0.1237	0.11559	0.14133	0.10866	0.13509	0.24772	0.21215	0.18711	0.2034	0.21656
1095.1	0.21503	0.19692	0.098411	0.10188	0.13837	0.16006	0.091137	0.19065	0.15449	0.10778	0.15088	0.11724	0.13716	0.066645	0.10804	0.10647	0.097718	0.085336	0.19099	0.10672	0.15622	0.10985	0.12785	0.097739	0.042168	0.079447	0.11842	0.10493	0.14226	0.11049	0.13106	0.24051	0.22028	0.18659	0.20911	0.21863
1096	0.20484	0.19144	0.09785	0.099159	0.13643	0.15395	0.091727	0.19195	0.15228	0.10052	0.14938	0.12008	0.12975	0.058481	0.10663	0.10894	0.096702	0.087655	0.18923	0.10834	0.15976	0.11385	0.12262	0.10172	0.045684	0.080901	0.11656	0.093333	0.13775	0.10373	0.13549	0.24767	0.21834	0.18227	0.20617	0.2214
1097	0.18093	0.19048	0.094431	0.10802	0.12807	0.15125	0.087743	0.18839	0.15201	0.097048	0.14815	0.11756	0.12328	0.058695	0.10928	0.11513	0.095996	0.08706	0.18878	0.10468	0.1682	0.11613	0.12754	0.10728	0.050578	0.086442	0.11612	0.087569	0.13694	0.10303	0.13508	0.2462	0.2267	0.18354	0.20305	0.21894
1097.9	0.17792	0.18408	0.092084	0.098078	0.1363	0.15621	0.088906	0.18579	0.14391	0.094227	0.13655	0.10967	0.13092	0.056731	0.10857	0.11534	0.090919	0.087013	0.18475	0.1027	0.16667	0.11341	0.12751	0.10131	0.055303	0.083009	0.11054	0.081094	0.13942	0.1026	0.12962	0.24588	0.23009	0.18649	0.20217	0.20275
1098.8	0.17113	0.17629	0.097491	0.091253	0.13952	0.15911	0.095463	0.17782	0.1439	0.093721	0.13765	0.1122	0.12856	0.048374	0.11864	0.11928	0.096524	0.094008	0.18948	0.1082	0.17277	0.11677	0.12899	0.1046	0.055517	0.078742	0.11859	0.073037	0.14322	0.1097	0.13511	0.24683	0.24283	0.18919	0.21255	0.20286
1099.7	0.1805	0.17942	0.092954	0.1017	0.12209	0.16324	0.087739	0.17484	0.12866	0.093047	0.1351	0.10794	0.12649	0.051778	0.11132	0.1185	0.096497	0.099355	0.18975	0.11084	0.17427	0.11838	0.13216	0.1044	0.055888	0.08814	0.11451	0.066146	0.14451	0.11586	0.13978	0.25239	0.2484	0.18988	0.21933	0.20437
1100.6	0.18008	0.18091	0.08688	0.097192	0.12286	0.17355	0.09032	0.16509	0.12884	0.099614	0.13618	0.10785	0.13251	0.058904	0.11146	0.11784	0.10065	0.10468	0.19221	0.11459	0.1788	0.12073	0.13775	0.10173	0.06238	0.096661	0.11455	0.058964	0.15309	0.11932	0.1364	0.25799	0.25131	0.20702	0.22339	0.2109
1101.6	0.18885	0.18784	0.093896	0.087585	0.11553	0.18368	0.10064	0.16693	0.13223	0.10938	0.13471	0.109	0.13726	0.058287	0.11372	0.1191	0.10705	0.11163	0.19259	0.12337	0.17878	0.13067	0.13463	0.10652	0.059227	0.10327	0.11487	0.053252	0.14583	0.1261	0.14648	0.26432	0.25865	0.22235	0.23003	0.22401
1102.5	0.18643	0.18429	0.10208	0.084117	0.10215	0.18971	0.10875	0.18331	0.13974	0.1183	0.13971	0.11452	0.12741	0.053005	0.11787	0.12267	0.11471	0.11804	0.19474	0.13166	0.18842	0.14178	0.14073	0.1088	0.057719	0.10527	0.11821	0.046275	0.14605	0.13361	0.15655	0.27874	0.26632	0.23969	0.23852	0.24324
1103.4	0.18376	0.18086	0.10192	0.090681	0.10284	0.1942	0.1074	0.18513	0.13162	0.12442	0.14024	0.11653	0.13078	0.059914	0.11825	0.12806	0.11941	0.12019	0.193	0.13335	0.18836	0.14967	0.15496	0.11134	0.067797	0.11263	0.12275	0.043303	0.15257	0.1396	0.16489	0.2889	0.26605	0.25617	0.24491	0.25726
1104.3	0.17802	0.18069	0.1168	0.087223	0.11832	0.19021	0.12039	0.19465	0.13859	0.12993	0.14915	0.11806	0.13897	0.059502	0.13078	0.13484	0.13328	0.12791	0.19584	0.14461	0.19764	0.16008	0.1755	0.11793	0.076577	0.11557	0.13497	0.043671	0.16352	0.1424	0.17293	0.30243	0.27298	0.2706	0.24994	0.25853
1105.2	0.17654	0.18212	0.11738	0.10887	0.12166	0.18951	0.12835	0.20212	0.13949	0.13263	0.15328	0.12256	0.13448	0.052002	0.12921	0.1396	0.14247	0.13584	0.19868	0.15093	0.19816	0.16753	0.18769	0.12257	0.070215	0.11734	0.13227	0.044169	0.16634	0.14731	0.19047	0.30121	0.27985	0.27997	0.25742	0.25355
1106.1	0.1766	0.17865	0.11593	0.12201	0.14096	0.19332	0.12615	0.21049	0.1428	0.13121	0.15702	0.13382	0.14237	0.061682	0.13215	0.15427	0.1538	0.14636	0.19914	0.15594	0.20318	0.17186	0.21114	0.13253	0.082734	0.12317	0.1369	0.051289	0.1828	0.16137	0.19428	0.30683	0.27803	0.28637	0.26513	0.26105
1107.1	0.17927	0.19053	0.11776	0.13207	0.15723	0.19902	0.12485	0.20669	0.14585	0.13746	0.16243	0.14512	0.15797	0.071883	0.14166	0.1661	0.16481	0.15414	0.20297	0.16292	0.2103	0.18271	0.23018	0.14864	0.093567	0.13315	0.14735	0.058304	0.19766	0.16698	0.20703	0.31528	0.29086	0.29172	0.27285	0.26834
1108	0.18848	0.20048	0.12016	0.14873	0.16802	0.20849	0.1432	0.21869	0.16031	0.13591	0.166	0.15429	0.17089	0.085716	0.15016	0.1782	0.18428	0.16557	0.21496	0.1741	0.22641	0.19921	0.24486	0.16188	0.10681	0.14374	0.15348	0.068979	0.2024	0.18485	0.22048	0.32417	0.31163	0.29809	0.27292	0.2729
1108.9	0.19766	0.20873	0.11411	0.1607	0.17681	0.2219	0.15233	0.23521	0.17496	0.14903	0.171	0.16137	0.18905	0.10009	0.15495	0.19417	0.2025	0.17651	0.22201	0.18583	0.24105	0.2201	0.25962	0.17645	0.12716	0.16245	0.16192	0.075613	0.21337	0.20345	0.23596	0.33212	0.32869	0.32056	0.28066	0.29524
1109.8	0.21274	0.21054	0.13257	0.15818	0.18928	0.24784	0.16006	0.24706	0.18818	0.15959	0.18389	0.17615	0.2064	0.11361	0.168	0.21339	0.21923	0.19182	0.23043	0.20142	0.26408	0.24147	0.28542	0.19361	0.15534	0.1757	0.18115	0.087508	0.23003	0.22811	0.2455	0.34709	0.35445	0.33611	0.29807	0.31631
1110.7	0.21607	0.21735	0.15202	0.1813	0.19623	0.26395	0.17992	0.25536	0.19942	0.17598	0.19323	0.18263	0.22178	0.12361	0.18186	0.2324	0.23895	0.20933	0.24806	0.21914	0.28547	0.26824	0.30214	0.20916	0.17545	0.19254	0.20203	0.099704	0.24543	0.23827	0.2717	0.35941	0.37762	0.34585	0.31216	0.33505
1111.6	0.2381	0.21817	0.17273	0.20372	0.21791	0.27645	0.19874	0.27079	0.20678	0.1871	0.2112	0.19589	0.24149	0.13599	0.20304	0.25432	0.26706	0.23311	0.26754	0.24092	0.30879	0.29058	0.32888	0.22462	0.20227	0.21826	0.21846	0.11578	0.2697	0.2505	0.29028	0.37691	0.3922	0.36584	0.33486	0.35929
1112.6	0.25303	0.22736	0.1917	0.21251	0.22195	0.29014	0.20729	0.27104	0.21628	0.20709	0.22495	0.21324	0.25839	0.15418	0.21867	0.27498	0.2837	0.2541	0.28011	0.25761	0.32784	0.30906	0.34487	0.23772	0.21928	0.23861	0.23549	0.12867	0.28872	0.26397	0.31298	0.39329	0.40427	0.38564	0.3484	0.38913
1113.5	0.26302	0.24035	0.21571	0.24545	0.23986	0.30646	0.22982	0.28626	0.23238	0.21946	0.23387	0.24591	0.26782	0.16983	0.23963	0.30121	0.30791	0.28012	0.29863	0.28827	0.35127	0.32905	0.36828	0.25555	0.23912	0.24791	0.25502	0.15127	0.31359	0.29039	0.33729	0.41942	0.42283	0.40466	0.36428	0.41534
1114.4	0.27038	0.27293	0.22717	0.27732	0.25541	0.32037	0.25698	0.31239	0.2519	0.24742	0.25067	0.26906	0.2868	0.20506	0.26942	0.33576	0.33623	0.30756	0.31915	0.31859	0.37731	0.35909	0.39088	0.28193	0.26122	0.2806	0.2806	0.17353	0.33834	0.31311	0.36595	0.4516	0.44042	0.43149	0.38813	0.44386
1115.3	0.29248	0.28523	0.24122	0.28554	0.271	0.34422	0.26993	0.33055	0.26934	0.27349	0.28305	0.29988	0.30211	0.22621	0.29376	0.36124	0.36943	0.33446	0.34377	0.34679	0.41334	0.39615	0.41871	0.30726	0.28758	0.30814	0.29732	0.19295	0.35797	0.35019	0.39084	0.49105	0.46816	0.47339	0.41274	0.47545
1116.2	0.31751	0.30667	0.26352	0.31246	0.28525	0.3777	0.30089	0.36011	0.30356	0.30068	0.30725	0.32659	0.32942	0.25436	0.32272	0.39463	0.40456	0.36422	0.37575	0.38321	0.45429	0.43847	0.44269	0.33617	0.32202	0.32953	0.32713	0.21598	0.38029	0.39633	0.43139	0.52586	0.50093	0.50598	0.45604	0.50082
1117.1	0.3312	0.3419	0.28277	0.34099	0.29949	0.4027	0.32831	0.40009	0.33378	0.32364	0.33476	0.35341	0.34941	0.28088	0.3499	0.42833	0.43893	0.39641	0.40597	0.41772	0.49384	0.47342	0.47176	0.36457	0.3553	0.36271	0.34968	0.23727	0.40437	0.42666	0.46445	0.56029	0.53167	0.54004	0.49242	0.52587
1118	0.36281	0.3755	0.31663	0.37062	0.33105	0.4425	0.36004	0.41921	0.36878	0.36446	0.37151	0.38226	0.3894	0.31554	0.38443	0.46625	0.47661	0.4357	0.45032	0.44634	0.53589	0.52131	0.5079	0.39503	0.39167	0.40693	0.38262	0.26031	0.43764	0.46444	0.505	0.59001	0.57235	0.57899	0.53584	0.55406
1119	0.39455	0.40276	0.35878	0.4004	0.35445	0.46959	0.38335	0.4403	0.39762	0.39455	0.40461	0.41194	0.41804	0.34347	0.41712	0.49298	0.51974	0.47365	0.48561	0.48113	0.57588	0.56437	0.53603	0.42679	0.42529	0.43917	0.4119	0.28156	0.47596	0.50738	0.53904	0.61363	0.61506	0.61268	0.57373	0.588
1119.9	0.41884	0.4432	0.39902	0.43979	0.38732	0.50401	0.42033	0.46912	0.42291	0.4136	0.43366	0.44256	0.45232	0.37543	0.4523	0.52774	0.55019	0.51317	0.51787	0.51406	0.61194	0.59228	0.57044	0.45507	0.46107	0.47441	0.4434	0.30139	0.52002	0.54647	0.57106	0.64173	0.64408	0.63029	0.61941	0.61983
1120.8	0.45317	0.49105	0.44416	0.47937	0.41719	0.53926	0.45871	0.49995	0.46328	0.4622	0.46707	0.48003	0.48703	0.41581	0.48982	0.56492	0.58574	0.56071	0.55908	0.55097	0.65145	0.6339	0.60999	0.48866	0.50333	0.5142	0.47741	0.32873	0.56537	0.59408	0.60356	0.67436	0.6898	0.67392	0.64888	0.66303
1121.7	0.48697	0.52023	0.47945	0.50227	0.45055	0.56688	0.49496	0.53094	0.49199	0.49953	0.50313	0.50875	0.51981	0.43886	0.52808	0.59383	0.62098	0.60073	0.60334	0.58605	0.68344	0.67726	0.64649	0.52002	0.53436	0.54657	0.50981	0.35199	0.6049	0.63942	0.63603	0.70268	0.72155	0.70678	0.6913	0.69379
1122.6	0.53138	0.55659	0.51616	0.5267	0.4823	0.59108	0.51746	0.56989	0.51226	0.53848	0.54026	0.54371	0.54942	0.47358	0.57187	0.62409	0.65604	0.63785	0.63634	0.62202	0.72027	0.71719	0.67714	0.55491	0.57126	0.58878	0.54855	0.37637	0.639	0.68066	0.66399	0.73583	0.74992	0.73901	0.74078	0.73306
1123.5	0.56835	0.58732	0.5466	0.56705	0.50947	0.6333	0.56123	0.6013	0.54146	0.56363	0.56522	0.57752	0.59087	0.49926	0.61189	0.65865	0.68506	0.67199	0.67516	0.6547	0.75732	0.74763	0.70721	0.57841	0.60455	0.61658	0.57245	0.40546	0.66756	0.71279	0.68944	0.77572	0.77518	0.77337	0.77105	0.77166
1124.5	0.60809	0.62053	0.57847	0.61038	0.54869	0.65863	0.59679	0.63335	0.59277	0.6005	0.59491	0.61442	0.63029	0.53371	0.65507	0.69001	0.72248	0.70893	0.72018	0.6917	0.79804	0.78354	0.73329	0.61024	0.63813	0.64174	0.60734	0.43116	0.69949	0.75381	0.72571	0.81341	0.81775	0.80858	0.80426	0.79941
1125.4	0.62867	0.64981	0.60788	0.63896	0.57018	0.67631	0.61631	0.66245	0.61193	0.61728	0.62402	0.63729	0.65726	0.56618	0.68563	0.71597	0.74815	0.72753	0.75066	0.71608	0.81952	0.80878	0.76229	0.6329	0.66189	0.67292	0.63027	0.45094	0.71763	0.77629	0.74704	0.83993	0.83609	0.82372	0.83474	0.8222
1126.3	0.65211	0.69331	0.64849	0.68181	0.5989	0.7029	0.6426	0.68783	0.64784	0.63488	0.64598	0.67184	0.68796	0.60916	0.71883	0.74445	0.77473	0.75327	0.77408	0.74328	0.85275	0.8365	0.79062	0.65934	0.6942	0.7053	0.65473	0.47669	0.74708	0.80553	0.77101	0.86365	0.86646	0.83993	0.866	0.85512
1127.2	0.6639	0.72986	0.6755	0.72697	0.61306	0.7393	0.68696	0.7104	0.68226	0.66107	0.67789	0.70356	0.71702	0.65406	0.74505	0.77085	0.79933	0.77936	0.80781	0.76897	0.87784	0.86131	0.82311	0.68372	0.72505	0.7313	0.67742	0.49925	0.77752	0.83469	0.80532	0.89295	0.89828	0.87111	0.89496	0.879
1128.1	0.67754	0.75746	0.69377	0.74932	0.63851	0.75719	0.70576	0.73002	0.71213	0.69598	0.70449	0.72947	0.7367	0.69883	0.76512	0.79163	0.81925	0.7947	0.83337	0.78995	0.90374	0.88522	0.84639	0.70494	0.75899	0.76134	0.69513	0.51156	0.80048	0.85301	0.83794	0.90786	0.91987	0.88535	0.92035	0.90177
1129	0.69201	0.785	0.72042	0.76699	0.6403	0.77896	0.72553	0.75076	0.72954	0.72707	0.72985	0.75584	0.75336	0.73253	0.78767	0.80431	0.8334	0.81347	0.85201	0.80375	0.9217	0.90839	0.86822	0.72193	0.78237	0.78557	0.70713	0.52897	0.81785	0.86822	0.8643	0.919	0.93189	0.90519	0.93003	0.9345
1129.9	0.70426	0.7999	0.74485	0.79209	0.66475	0.80971	0.75048	0.76956	0.74833	0.75166	0.75218	0.7799	0.76879	0.76047	0.80729	0.81889	0.84968	0.83825	0.86562	0.81932	0.94739	0.92394	0.88184	0.73579	0.79857	0.80005	0.72293	0.54292	0.84095	0.88695	0.88865	0.93618	0.94766	0.93452	0.93833	0.95575
1130.9	0.72245	0.81571	0.76418	0.82384	0.68112	0.83441	0.77918	0.77892	0.76565	0.7883	0.78265	0.79818	0.79504	0.79037	0.82716	0.83201	0.86064	0.85022	0.88272	0.83184	0.96545	0.94141	0.8936	0.74542	0.8166	0.81038	0.74533	0.55018	0.85806	0.89737	0.91139	0.94416	0.95911	0.95661	0.94502	0.96809
1131.8	0.71574	0.81224	0.76846	0.82482	0.68405	0.83594	0.78046	0.78695	0.77252	0.78896	0.79006	0.80059	0.80132	0.78428	0.82899	0.82397	0.85636	0.84888	0.87402	0.83392	0.97197	0.94113	0.88955	0.74173	0.81491	0.80124	0.74181	0.54029	0.85387	0.89032	0.91682	0.94294	0.95788	0.95097	0.93422	0.96452
1132.7	0.71506	0.82217	0.79335	0.84634	0.6935	0.84723	0.7919	0.8095	0.78324	0.8042	0.8205	0.81641	0.82468	0.80052	0.84324	0.8227	0.85711	0.85408	0.87656	0.83744	0.97568	0.95276	0.90936	0.74891	0.82679	0.81025	0.75775	0.54664	0.86624	0.90276	0.92482	0.95735	0.96953	0.95876	0.94811	0.9729
1133.6	0.70376	0.82295	0.78768	0.85636	0.69961	0.85999	0.80508	0.81917	0.79628	0.81691	0.81313	0.81515	0.83685	0.80993	0.83997	0.82025	0.84792	0.84513	0.86882	0.84221	0.97462	0.95057	0.90979	0.74193	0.82829	0.80601	0.76432	0.54715	0.86712	0.8979	0.91715	0.9571	0.97448	0.96007	0.94067	0.96219
1134.5	0.69071	0.81679	0.77496	0.85822	0.70946	0.84921	0.80722	0.81553	0.80708	0.8227	0.81748	0.82086	0.84111	0.80322	0.83982	0.80988	0.83327	0.83209	0.86371	0.83855	0.96487	0.94	0.90698	0.73359	0.82889	0.80491	0.76338	0.53958	0.86024	0.88183	0.90548	0.94734	0.96818	0.94749	0.94097	0.95616
1135.4	0.66585	0.79539	0.76115	0.85429	0.71275	0.84771	0.80136	0.82341	0.80708	0.82051	0.81758	0.82907	0.84392	0.7874	0.83582	0.79194	0.81395	0.82095	0.84886	0.83084	0.94928	0.92757	0.90477	0.72792	0.82009	0.80106	0.7495	0.53365	0.84928	0.86705	0.89422	0.95088	0.97205	0.94382	0.93266	0.95017
1136.3	0.66863	0.7807	0.75985	0.86879	0.72638	0.85032	0.80201	0.83104	0.81968	0.82984	0.81526	0.83591	0.84349	0.79988	0.83338	0.77792	0.80041	0.80985	0.84442	0.81945	0.93792	0.92231	0.8958	0.72474	0.81499	0.79702	0.74345	0.53809	0.85415	0.85692	0.87939	0.94748	0.96717	0.94375	0.92747	0.94564
1137.2	0.65728	0.7472	0.74504	0.83922	0.72248	0.83955	0.79047	0.81109	0.81543	0.8107	0.78972	0.81734	0.82952	0.78026	0.81676	0.75405	0.7758	0.78877	0.82185	0.79734	0.91449	0.89875	0.86905	0.70493	0.79128	0.76944	0.72512	0.5181	0.82878	0.83644	0.85672	0.91588	0.95017	0.92325	0.90087	0.92363
1138.1	0.64827	0.71476	0.73775	0.82918	0.73665	0.82304	0.77738	0.79971	0.80294	0.7935	0.80077	0.8214	0.81803	0.77069	0.80683	0.73482	0.75541	0.76924	0.80843	0.77313	0.88666	0.87885	0.84923	0.699	0.77187	0.76224	0.71046	0.50551	0.81734	0.81304	0.84792	0.89235	0.93377	0.90382	0.894	0.91341
1139.1	0.62331	0.70109	0.72226	0.81223	0.71867	0.81243	0.76577	0.78382	0.7826	0.78145	0.79224	0.81615	0.80642	0.76465	0.78448	0.709	0.73116	0.73915	0.78232	0.74908	0.85906	0.85684	0.82378	0.68143	0.7407	0.73898	0.68944	0.48995	0.79853	0.79759	0.8282	0.8716	0.91915	0.88965	0.87103	0.89315
1140	0.62005	0.68064	0.70728	0.79013	0.71045	0.80131	0.74499	0.76762	0.7631	0.76745	0.77611	0.80182	0.79334	0.7553	0.7638	0.6847	0.70953	0.71085	0.75403	0.72927	0.83032	0.83624	0.80184	0.66225	0.71654	0.7178	0.66871	0.47423	0.7793	0.78221	0.8006	0.84837	0.89565	0.87689	0.84667	0.8785
1140.9	0.59054	0.67449	0.69169	0.76238	0.69383	0.77192	0.71466	0.73322	0.73287	0.74687	0.75857	0.77557	0.77483	0.73378	0.7452	0.66001	0.67492	0.67717	0.71999	0.69995	0.79414	0.79856	0.77549	0.63737	0.69097	0.69493	0.64358	0.45166	0.73812	0.75872	0.76648	0.82061	0.87409	0.85266	0.81642	0.86318
1141.8	0.57239	0.67468	0.65401	0.75979	0.67995	0.74783	0.69401	0.71988	0.70401	0.7357	0.73825	0.76239	0.7513	0.72187	0.71842	0.63543	0.64757	0.65226	0.69624	0.67464	0.75519	0.76203	0.75252	0.61586	0.66015	0.67124	0.61924	0.43681	0.71156	0.73388	0.74058	0.79996	0.84684	0.84121	0.78821	0.8477
1142.7	0.55492	0.67413	0.62769	0.72916	0.64594	0.7132	0.65633	0.69796	0.66777	0.71208	0.70569	0.71687	0.72543	0.69771	0.68854	0.59635	0.60975	0.62082	0.66025	0.64165	0.71684	0.72692	0.72236	0.58033	0.62348	0.63573	0.58987	0.41247	0.67269	0.70558	0.69569	0.77279	0.80892	0.82356	0.75203	0.81237
1143.6	0.54683	0.66312	0.60545	0.70503	0.6266	0.68705	0.61361	0.67131	0.64399	0.67642	0.66236	0.66913	0.70011	0.66345	0.6632	0.56063	0.57129	0.58753	0.62551	0.60875	0.67772	0.6907	0.68779	0.5456	0.58852	0.60164	0.56544	0.38868	0.62879	0.67006	0.65658	0.73411	0.78322	0.79333	0.71686	0.76751
1144.5	0.52288	0.64289	0.58139	0.66391	0.58802	0.64788	0.57228	0.63326	0.60508	0.62867	0.62138	0.62164	0.64856	0.61732	0.62481	0.51554	0.52936	0.5466	0.58918	0.56426	0.63126	0.63851	0.63431	0.50025	0.54032	0.54667	0.52945	0.35231	0.57375	0.62196	0.61463	0.69272	0.73813	0.74707	0.67698	0.71455
1145.5	0.51228	0.62881	0.55206	0.62707	0.55513	0.62178	0.54046	0.6039	0.57175	0.58623	0.57949	0.59098	0.62053	0.58202	0.58605	0.48082	0.49773	0.51202	0.55667	0.5292	0.59187	0.59975	0.59478	0.46317	0.50242	0.50605	0.50217	0.33097	0.53469	0.57118	0.57041	0.65113	0.69487	0.70863	0.64471	0.66942
1146.4	0.50448	0.62913	0.54126	0.59489	0.53624	0.59909	0.50794	0.5741	0.55174	0.55031	0.5493	0.55943	0.59338	0.54523	0.55843	0.44706	0.4635	0.47647	0.5279	0.50122	0.56464	0.57184	0.55624	0.43536	0.47292	0.47381	0.47952	0.31026	0.50664	0.53145	0.52761	0.62656	0.66214	0.6733	0.61838	0.63219
1147.3	0.49295	0.63809	0.52135	0.58576	0.51521	0.59234	0.48734	0.54937	0.5335	0.52081	0.52318	0.53005	0.5688	0.51831	0.53498	0.42636	0.43669	0.4485	0.50673	0.47344	0.5349	0.53589	0.52196	0.40311	0.44805	0.45055	0.45864	0.29152	0.47932	0.50251	0.49395	0.59356	0.64113	0.6542	0.59897	0.58972
1148.2	0.47874	0.64562	0.49905	0.55631	0.48952	0.56557	0.4692	0.52301	0.50468	0.48626	0.49552	0.51156	0.53841	0.49225	0.50247	0.39846	0.40666	0.42245	0.48676	0.43845	0.50097	0.4976	0.48336	0.38128	0.42425	0.4153	0.42687	0.27068	0.45631	0.46321	0.46947	0.56036	0.61097	0.62868	0.57423	0.56907
1149.1	0.47662	0.67177	0.48809	0.55031	0.47948	0.54852	0.45025	0.50878	0.4927	0.47718	0.46508	0.49163	0.52764	0.48396	0.48051	0.38608	0.38436	0.4009	0.47371	0.41418	0.47849	0.47406	0.45976	0.36927	0.41118	0.40559	0.41033	0.26239	0.44397	0.43471	0.4471	0.5332	0.60003	0.62551	0.56345	0.54839
1150	0.47395	0.68787	0.4782	0.53793	0.46414	0.52288	0.42514	0.48669	0.48239	0.45634	0.43362	0.45211	0.50071	0.46049	0.44891	0.3624	0.36467	0.37266	0.44713	0.3827	0.45087	0.44574	0.42317	0.34506	0.38514	0.38082	0.38129	0.24174	0.4295	0.41083	0.41737	0.50406	0.58146	0.61826	0.53951	0.52254
1150.9	0.46967	0.70655	0.4708	0.51503	0.42908	0.49367	0.40372	0.46428	0.46423	0.42951	0.40045	0.42292	0.47205	0.43123	0.42333	0.33731	0.33618	0.34731	0.42097	0.34998	0.41694	0.40849	0.38394	0.30996	0.36007	0.36376	0.35364	0.22266	0.40714	0.37318	0.39201	0.46489	0.56104	0.60602	0.5204	0.47992
1151.8	0.45859	0.71833	0.47065	0.48476	0.40828	0.45565	0.36731	0.4308	0.43658	0.39853	0.35999	0.39482	0.43136	0.38336	0.38257	0.30533	0.31188	0.31669	0.38836	0.31666	0.38261	0.37883	0.34454	0.2876	0.32217	0.32409	0.3225	0.19733	0.37384	0.32546	0.36156	0.43152	0.52476	0.5787	0.49742	0.45553
1152.7	0.44869	0.74383	0.46233	0.46978	0.38068	0.42964	0.32566	0.4132	0.4319	0.36849	0.33688	0.36176	0.40381	0.35463	0.35428	0.28438	0.29388	0.29067	0.35673	0.29205	0.353	0.35013	0.31589	0.26256	0.29311	0.31131	0.30035	0.17721	0.34748	0.28861	0.32313	0.41376	0.50428	0.56129	0.47999	0.41947
1153.6	0.43843	0.77061	0.45309	0.45029	0.3627	0.41549	0.29633	0.39542	0.42937	0.3315	0.31384	0.32942	0.37186	0.32613	0.33292	0.25997	0.27699	0.27122	0.32864	0.26847	0.33162	0.31513	0.28734	0.23748	0.26831	0.29277	0.28395	0.15706	0.32871	0.26288	0.29731	0.38641	0.48304	0.54432	0.45987	0.39262
1154.5	0.42628	0.80689	0.45029	0.43884	0.34727	0.40739	0.27261	0.38389	0.41693	0.31577	0.29602	0.31104	0.3326	0.29894	0.32521	0.24335	0.25786	0.25541	0.31322	0.25339	0.30794	0.28943	0.26836	0.22175	0.24745	0.27772	0.27223	0.14505	0.30958	0.23821	0.28201	0.36976	0.46673	0.52969	0.44777	0.36897
1155.4	0.42724	0.83297	0.45289	0.43587	0.33955	0.39048	0.24674	0.375	0.41395	0.29445	0.28032	0.28898	0.30441	0.27304	0.3072	0.23053	0.24478	0.23545	0.29539	0.2423	0.29663	0.26362	0.24945	0.2148	0.2283	0.25613	0.25524	0.13526	0.29089	0.21324	0.26009	0.35512	0.45138	0.52236	0.42958	0.35468
1156.4	0.43793	0.8377	0.44389	0.42657	0.31683	0.38508	0.23103	0.3888	0.41501	0.27674	0.25889	0.27706	0.29078	0.26246	0.29446	0.22198	0.23046	0.21471	0.2763	0.23513	0.28089	0.23776	0.23157	0.20171	0.2169	0.2424	0.2396	0.12794	0.28513	0.1963	0.23838	0.35103	0.44875	0.50435	0.41185	0.3385
1157.3	0.45255	0.83123	0.43742	0.42649	0.30443	0.37925	0.21785	0.38991	0.40673	0.26863	0.24072	0.26762	0.2713	0.24079	0.28382	0.21265	0.21855	0.20286	0.25912	0.22201	0.27365	0.22884	0.21254	0.19369	0.20005	0.2197	0.2289	0.1233	0.26918	0.18975	0.22828	0.33788	0.43927	0.49159	0.39792	0.32867
1158.2	0.46939	0.82173	0.42969	0.42041	0.29185	0.35875	0.21486	0.38546	0.39307	0.26403	0.23605	0.25524	0.25419	0.22044	0.27511	0.20403	0.20708	0.1903	0.24655	0.21036	0.26417	0.21963	0.20683	0.18901	0.18788	0.19838	0.21901	0.12173	0.25711	0.17043	0.21906	0.33022	0.42591	0.47074	0.39106	0.32098
1159.1	0.46383	0.78642	0.40103	0.39131	0.27111	0.33998	0.19782	0.38731	0.37922	0.23036	0.22378	0.23663	0.24046	0.20005	0.25323	0.19036	0.1854	0.17113	0.22206	0.19295	0.24683	0.19769	0.18528	0.17811	0.16981	0.17935	0.20031	0.11098	0.23757	0.15247	0.20509	0.31113	0.40659	0.42818	0.37399	0.29915
1160	0.45194	0.73621	0.38005	0.36908	0.2536	0.32522	0.18502	0.39015	0.36326	0.21866	0.20454	0.2095	0.2192	0.18731	0.23698	0.18022	0.17463	0.15732	0.19788	0.17083	0.22597	0.18243	0.17491	0.15935	0.15249	0.16029	0.18848	0.09955	0.22125	0.13545	0.19926	0.29491	0.38906	0.3932	0.35476	0.28463
1160.9	0.44415	0.71262	0.36175	0.3455	0.23772	0.31617	0.17962	0.38478	0.36068	0.20361	0.19303	0.18861	0.19962	0.17682	0.22576	0.16825	0.16722	0.15102	0.18563	0.15673	0.22465	0.17339	0.16851	0.15126	0.1431	0.15409	0.18376	0.097356	0.20847	0.12372	0.19746	0.27947	0.38434	0.38097	0.33439	0.27838
1161.8	0.43577	0.6676	0.34225	0.31756	0.22496	0.31448	0.16706	0.38739	0.34395	0.1931	0.18014	0.15585	0.18804	0.16157	0.21644	0.15223	0.15925	0.14067	0.17213	0.14981	0.21458	0.15441	0.16131	0.13861	0.13333	0.13927	0.17235	0.091926	0.20785	0.11422	0.18986	0.27455	0.36461	0.36345	0.32344	0.26814
1162.7	0.41809	0.6204	0.31351	0.29692	0.20547	0.2992	0.15767	0.38811	0.3359	0.18245	0.16021	0.13612	0.17862	0.14277	0.19522	0.14244	0.14951	0.13074	0.1558	0.13269	0.2053	0.14139	0.14248	0.12487	0.11853	0.12202	0.15608	0.086807	0.20253	0.11188	0.17073	0.26682	0.34842	0.34193	0.30079	0.24937
1163.6	0.41805	0.58309	0.31098	0.28033	0.18765	0.29154	0.15351	0.38038	0.32462	0.18637	0.1491	0.12059	0.17546	0.13214	0.18557	0.1349	0.15106	0.1248	0.14914	0.12534	0.20543	0.13311	0.14123	0.11654	0.11232	0.10909	0.15608	0.083429	0.19994	0.10393	0.16409	0.26235	0.34513	0.34173	0.28258	0.2465
1164.5	0.39881	0.55634	0.28257	0.2526	0.16968	0.28567	0.13486	0.35869	0.30476	0.17904	0.14596	0.11056	0.16749	0.12269	0.1753	0.12516	0.13887	0.11683	0.13412	0.11745	0.20808	0.12748	0.13013	0.1082	0.096535	0.10054	0.15025	0.082171	0.18943	0.10103	0.14468	0.25484	0.33684	0.33052	0.27076	0.24007
1165.4	0.38336	0.52645	0.25659	0.22976	0.16898	0.26914	0.12569	0.33955	0.2745	0.17715	0.14266	0.10525	0.15873	0.11097	0.16693	0.11709	0.12732	0.11213	0.12284	0.10605	0.1984	0.11834	0.12409	0.10302	0.088547	0.092111	0.14629	0.079266	0.18217	0.10238	0.13476	0.2567	0.31121	0.31022	0.26129	0.23515
1166.4	0.35655	0.48972	0.2315	0.19774	0.15366	0.24754	0.1158	0.31164	0.25833	0.16191	0.1328	0.10156	0.1405	0.1017	0.1538	0.10775	0.11372	0.10593	0.11146	0.08874	0.18806	0.10876	0.11475	0.10178	0.080435	0.082465	0.13854	0.070214	0.17457	0.093679	0.11747	0.23423	0.28986	0.28272	0.2411	0.22866
1167.3	0.34463	0.46678	0.2166	0.1667	0.14184	0.23646	0.10264	0.28894	0.23245	0.14679	0.1236	0.094405	0.12415	0.10303	0.14609	0.1024	0.1068	0.095342	0.10212	0.084858	0.17705	0.099154	0.1116	0.10171	0.070071	0.079849	0.13762	0.065738	0.16512	0.089703	0.10777	0.22285	0.2815	0.26969	0.22272	0.22231
1168.2	0.33316	0.44312	0.19068	0.15937	0.13536	0.21652	0.10609	0.27498	0.21696	0.13475	0.11798	0.085176	0.11887	0.092299	0.13393	0.10297	0.096947	0.093639	0.096426	0.076476	0.17325	0.095143	0.10573	0.10088	0.063594	0.077617	0.12801	0.064034	0.16101	0.090597	0.10669	0.21492	0.26468	0.25792	0.21449	0.21751
1169.1	0.32489	0.41857	0.16745	0.14552	0.13036	0.20261	0.10476	0.2682	0.19845	0.12278	0.10962	0.086764	0.11529	0.083248	0.12252	0.10134	0.095643	0.095612	0.095649	0.070825	0.15977	0.092537	0.10308	0.10952	0.067487	0.065956	0.12274	0.056723	0.16018	0.091666	0.10046	0.21812	0.25616	0.25201	0.20162	0.2156
1170	0.29982	0.38713	0.14796	0.12378	0.12011	0.19955	0.10136	0.25437	0.18493	0.1096	0.10679	0.08211	0.10628	0.070046	0.11455	0.093393	0.09299	0.089266	0.087474	0.069691	0.15395	0.08638	0.099068	0.1102	0.059276	0.055099	0.11695	0.042663	0.15086	0.083749	0.091225	0.20111	0.24646	0.23579	0.19448	0.20769
1170.9	0.28901	0.37674	0.13282	0.1138	0.12251	0.1852	0.1139	0.24123	0.17003	0.11013	0.10493	0.077868	0.097335	0.070947	0.11051	0.092408	0.091764	0.08984	0.090802	0.070054	0.15288	0.085289	0.10481	0.10764	0.051116	0.057867	0.11612	0.039484	0.14175	0.077941	0.10812	0.20326	0.24773	0.24093	0.18793	0.19665
1171.8	0.2692	0.34844	0.12259	0.11441	0.12863	0.17324	0.1095	0.22526	0.15702	0.10763	0.1077	0.07713	0.09517	0.057519	0.10531	0.086573	0.089147	0.086647	0.089473	0.070075	0.14994	0.086766	0.10969	0.10524	0.047862	0.04885	0.11478	0.038087	0.13275	0.064863	0.10957	0.19818	0.23014	0.23117	0.18307	0.19572
1172.7	0.25381	0.32481	0.10186	0.10386	0.13676	0.17209	0.10151	0.21396	0.1384	0.10258	0.099147	0.073746	0.087769	0.060205	0.098042	0.075155	0.083915	0.081604	0.083477	0.06932	0.14714	0.079537	0.10776	0.10171	0.033928	0.045524	0.11055	0.02716	0.12249	0.05933	0.1016	0.19697	0.21592	0.21987	0.17632	0.19376
1173.6	0.25348	0.30537	0.1037	0.10816	0.14775	0.17223	0.10796	0.19714	0.13554	0.087908	0.10457	0.063636	0.079684	0.051038	0.097695	0.07054	0.086772	0.076691	0.083656	0.071701	0.15493	0.075377	0.11359	0.10391	0.031014	0.044436	0.11286	0.021825	0.11492	0.063417	0.10533	0.19115	0.2072	0.20935	0.17426	0.18265
1174.5	0.24319	0.29053	0.097735	0.1151	0.15586	0.16169	0.10714	0.18824	0.12574	0.079277	0.103	0.048694	0.076185	0.052715	0.084973	0.07449	0.08727	0.075835	0.088342	0.067831	0.15869	0.079577	0.11619	0.11019	0.031872	0.044235	0.10387	0.020436	0.1158	0.058572	0.10674	0.19181	0.20201	0.2053	0.17397	0.17397
1175.4	0.24293	0.27944	0.096837	0.11702	0.15998	0.1615	0.10855	0.18539	0.11925	0.073085	0.10789	0.043985	0.079099	0.053225	0.077347	0.07629	0.086305	0.072479	0.085343	0.070351	0.16535	0.085774	0.12179	0.11866	0.05024	0.042278	0.09834	0.017855	0.11193	0.063913	0.094279	0.19534	0.18879	0.18331	0.16846	0.17689
1176.3	0.23055	0.27514	0.097016	0.10308	0.17145	0.16558	0.11306	0.18222	0.116	0.069984	0.11106	0.037935	0.07456	0.056291	0.076086	0.073382	0.087079	0.072367	0.08153	0.066093	0.16613	0.090866	0.11611	0.12767	0.061078	0.04539	0.090282	0.010166	0.1139	0.071822	0.095777	0.19275	0.19122	0.17906	0.16534	0.17348
1177.2	0.21684	0.25791	0.10008	0.097606	0.17227	0.15956	0.11922	0.17433	0.1133	0.066352	0.11141	0.038891	0.064826	0.040754	0.077073	0.073114	0.088837	0.077823	0.087422	0.067654	0.16605	0.098238	0.1251	0.14005	0.074803	0.038241	0.090372	0.010274	0.1148	0.072677	0.09868	0.18796	0.18216	0.17358	0.16287	0.16905
1178.1	0.19042	0.24535	0.096209	0.093953	0.17343	0.15367	0.11823	0.16605	0.10613	0.073554	0.10127	0.040646	0.065755	0.04382	0.074387	0.070242	0.085279	0.077346	0.085194	0.063197	0.16056	0.10131	0.12588	0.14203	0.077662	0.040483	0.085675	0.010817	0.10919	0.073086	0.093102	0.18412	0.17188	0.16807	0.14926	0.16496
1179	0.19544	0.22978	0.10108	0.096406	0.17612	0.14572	0.12558	0.16223	0.10729	0.07776	0.10003	0.043362	0.063503	0.041854	0.079212	0.068354	0.087979	0.07779	0.086183	0.065633	0.164	0.10675	0.12634	0.14243	0.082605	0.038858	0.08868	0.0085735	0.10211	0.079697	0.097127	0.18336	0.16986	0.1628	0.14998	0.16744
1179.9	0.17615	0.21358	0.10038	0.11003	0.1838	0.14929	0.125	0.14546	0.10365	0.082044	0.09774	0.042312	0.063393	0.03253	0.077717	0.066407	0.086399	0.077591	0.083979	0.060518	0.16484	0.10744	0.12925	0.14534	0.078576	0.036048	0.093101	0.0087786	0.10317	0.087073	0.092208	0.17576	0.16881	0.17346	0.15137	0.16244
1180.8	0.16653	0.19771	0.09726	0.13578	0.17829	0.15487	0.12348	0.14146	0.10982	0.085742	0.095335	0.036096	0.069748	0.032114	0.074844	0.071734	0.081228	0.081066	0.089165	0.064969	0.17224	0.10909	0.13883	0.14463	0.076318	0.035603	0.094959	0.0098928	0.095642	0.090518	0.088282	0.17921	0.16553	0.16521	0.15417	0.15812
1181.8	0.14998	0.19144	0.099113	0.15229	0.17827	0.16687	0.1246	0.14102	0.11111	0.08973	0.095412	0.03428	0.06915	0.036543	0.070402	0.074215	0.083732	0.079442	0.089428	0.070541	0.18009	0.11741	0.14117	0.14613	0.078402	0.039582	0.095589	0.0090425	0.089371	0.096252	0.092488	0.19124	0.17647	0.16705	0.15482	0.1555
1182.6	0.14742	0.18247	0.10698	0.15919	0.18652	0.17735	0.13789	0.14935	0.11594	0.095899	0.10133	0.026299	0.069056	0.037126	0.070733	0.080763	0.088862	0.092932	0.098881	0.083345	0.19381	0.12711	0.14328	0.14838	0.084092	0.047792	0.10223	0.013974	0.099315	0.10175	0.10398	0.19854	0.18513	0.16952	0.17098	0.15867
1183.5	0.12659	0.16831	0.10944	0.175	0.18604	0.18629	0.12456	0.1459	0.11778	0.089424	0.098773	0.019902	0.065966	0.035265	0.074304	0.082378	0.087718	0.095806	0.095166	0.084074	0.19801	0.12446	0.15039	0.14604	0.083478	0.048705	0.10649	0.017429	0.10647	0.1088	0.096887	0.19673	0.1922	0.1703	0.17079	0.1536
1184.4	0.12737	0.1598	0.12228	0.17658	0.19338	0.20106	0.12607	0.16053	0.11636	0.083091	0.09695	0.026235	0.072377	0.045858	0.088092	0.082643	0.1001	0.10021	0.1053	0.093701	0.2043	0.12518	0.15631	0.14438	0.089118	0.057237	0.11457	0.01925	0.1131	0.11287	0.10436	0.20327	0.19925	0.17532	0.17576	0.16049
1185.4	0.12381	0.15674	0.12054	0.18361	0.19663	0.21058	0.1362	0.16331	0.11237	0.079887	0.10366	0.035927	0.075914	0.058064	0.093961	0.086633	0.11051	0.11131	0.11327	0.10209	0.21045	0.13045	0.15763	0.14315	0.10022	0.068497	0.12078	0.025103	0.1256	0.1181	0.11635	0.21369	0.20417	0.18528	0.18674	0.16556
1186.3	0.13467	0.16774	0.13439	0.19382	0.21704	0.22053	0.14582	0.16886	0.12368	0.084395	0.11811	0.039205	0.095691	0.075651	0.10345	0.093619	0.12493	0.11974	0.12559	0.10854	0.22156	0.13495	0.16217	0.14176	0.10949	0.087278	0.13689	0.031485	0.14956	0.12549	0.1183	0.21994	0.21451	0.18592	0.19666	0.17736
1187.2	0.13123	0.17355	0.13718	0.21677	0.21192	0.22389	0.14833	0.17235	0.132	0.080702	0.12317	0.055121	0.10072	0.09113	0.11149	0.097634	0.13143	0.12063	0.13358	0.11053	0.23143	0.14445	0.16885	0.14216	0.1144	0.10378	0.14238	0.039788	0.15878	0.13237	0.12097	0.22462	0.22078	0.18914	0.20094	0.18917
1188.1	0.13676	0.16971	0.13923	0.22468	0.21679	0.23448	0.16309	0.18377	0.14055	0.096522	0.12578	0.067948	0.11864	0.10634	0.12107	0.10174	0.14248	0.12784	0.14933	0.11699	0.2384	0.15347	0.17065	0.14715	0.12538	0.11927	0.14693	0.045314	0.16565	0.1387	0.13716	0.23449	0.22619	0.20597	0.19868	0.20021
1189	0.13539	0.17923	0.14772	0.24641	0.22297	0.24062	0.17884	0.19314	0.15832	0.11296	0.14031	0.071799	0.12684	0.11036	0.12572	0.1183	0.1536	0.14169	0.1651	0.12673	0.25002	0.16557	0.17475	0.15315	0.13424	0.13674	0.156	0.059269	0.17535	0.14367	0.15503	0.24763	0.23563	0.21237	0.20995	0.21222
1189.9	0.14335	0.17587	0.1663	0.25634	0.23187	0.25126	0.17767	0.20375	0.16386	0.1198	0.14675	0.0771	0.12706	0.1078	0.13612	0.12433	0.16542	0.14355	0.17013	0.13436	0.25698	0.17056	0.18328	0.15841	0.13208	0.14993	0.16581	0.067634	0.18485	0.15077	0.15312	0.25227	0.24853	0.23024	0.21431	0.22867
1190.8	0.13732	0.16183	0.17126	0.25732	0.22937	0.25321	0.17052	0.20862	0.17143	0.12408	0.14788	0.087957	0.12809	0.1086	0.14615	0.13078	0.17075	0.15188	0.17441	0.13935	0.26625	0.17907	0.19069	0.16583	0.14007	0.15376	0.17298	0.077942	0.17956	0.15373	0.15854	0.25465	0.25628	0.25427	0.2166	0.23891
1191.7	0.14259	0.16127	0.17042	0.25543	0.23959	0.25441	0.17474	0.21814	0.17727	0.13358	0.15623	0.09619	0.13468	0.11095	0.15314	0.1415	0.18114	0.15951	0.18902	0.14444	0.2712	0.17852	0.19627	0.17464	0.14969	0.15678	0.17575	0.084503	0.18415	0.15437	0.17472	0.25643	0.25806	0.26053	0.22682	0.25178
1192.6	0.1518	0.18027	0.18586	0.25859	0.25965	0.26072	0.19205	0.22654	0.1904	0.14417	0.1753	0.10859	0.14407	0.11491	0.16107	0.15792	0.19532	0.17425	0.20627	0.16219	0.28099	0.18389	0.21523	0.18093	0.16573	0.16815	0.18943	0.10363	0.20006	0.16203	0.19196	0.26942	0.27242	0.27407	0.24809	0.2678
1193.5	0.16029	0.19596	0.19295	0.26402	0.26447	0.26696	0.20557	0.23983	0.20217	0.15562	0.18274	0.12418	0.156	0.13243	0.17158	0.16735	0.20699	0.18477	0.22104	0.17817	0.2891	0.19459	0.22255	0.19113	0.1751	0.18403	0.19842	0.12306	0.21423	0.16752	0.2065	0.28057	0.28313	0.29091	0.25359	0.27654
1194.4	0.17113	0.2065	0.19763	0.26861	0.27415	0.27083	0.23281	0.26056	0.21562	0.16747	0.19666	0.13646	0.17132	0.14198	0.18012	0.17931	0.2207	0.20277	0.24276	0.1875	0.29975	0.20818	0.23145	0.2022	0.19558	0.19488	0.2064	0.13811	0.22726	0.17998	0.23043	0.2938	0.2916	0.29989	0.26616	0.28589
1195.3	0.19075	0.21804	0.21094	0.28789	0.28453	0.27674	0.25754	0.28059	0.22466	0.16952	0.21012	0.14296	0.18562	0.1545	0.20018	0.19563	0.23266	0.21636	0.26067	0.20101	0.30861	0.21273	0.24474	0.20471	0.2063	0.20116	0.21195	0.1549	0.24487	0.1909	0.24984	0.30994	0.30313	0.29726	0.28239	0.29189
1196.2	0.2009	0.22216	0.22986	0.29065	0.31131	0.29484	0.27498	0.29599	0.22851	0.18389	0.22449	0.14885	0.20187	0.15959	0.2196	0.2037	0.24597	0.22653	0.26729	0.21284	0.31288	0.22433	0.26369	0.2081	0.22053	0.20439	0.22844	0.17318	0.25579	0.20257	0.25797	0.32679	0.32179	0.31424	0.29271	0.30252
1197.1	0.21384	0.23789	0.24254	0.30789	0.31864	0.30615	0.29176	0.31781	0.2391	0.19475	0.23122	0.15403	0.21412	0.17274	0.23597	0.21648	0.25702	0.2398	0.27695	0.22159	0.31994	0.24779	0.27834	0.22265	0.23294	0.21754	0.23902	0.18436	0.26195	0.22256	0.26921	0.34651	0.33591	0.32661	0.3046	0.31154
1198	0.2252	0.23329	0.25719	0.32173	0.32763	0.30582	0.29351	0.32916	0.24313	0.19668	0.24767	0.15616	0.21801	0.17947	0.24695	0.22703	0.26093	0.24239	0.27846	0.22062	0.31578	0.2519	0.29248	0.22095	0.23807	0.22064	0.24109	0.19043	0.2668	0.23885	0.26702	0.36203	0.35341	0.32975	0.3248	0.31462
1198.9	0.23325	0.25187	0.27756	0.33074	0.33602	0.30834	0.30117	0.33709	0.25422	0.214	0.2548	0.16894	0.23001	0.19272	0.26084	0.23811	0.26514	0.24764	0.29146	0.22644	0.32279	0.25611	0.31031	0.2283	0.25363	0.22986	0.25306	0.19956	0.27593	0.24564	0.27866	0.37325	0.3599	0.3421	0.34011	0.32555
1199.8	0.23826	0.26375	0.2917	0.33264	0.34037	0.3106	0.30711	0.34378	0.26788	0.23583	0.26356	0.18331	0.23598	0.19925	0.2684	0.24513	0.27024	0.25019	0.29789	0.23324	0.32567	0.26037	0.31867	0.23684	0.26893	0.24447	0.25936	0.21058	0.27956	0.26352	0.28656	0.38531	0.36992	0.35936	0.34674	0.3381
1200.7	0.24921	0.29701	0.31804	0.36686	0.33051	0.31612	0.31025	0.35486	0.28693	0.25014	0.27638	0.20545	0.24827	0.2206	0.27758	0.2615	0.27979	0.26264	0.31305	0.24343	0.33551	0.27128	0.33181	0.25037	0.27832	0.26517	0.27042	0.22353	0.2999	0.28088	0.30821	0.40275	0.38333	0.37546	0.36432	0.34911
1201.6	0.24639	0.31516	0.32915	0.36613	0.32935	0.32234	0.31119	0.36054	0.30263	0.26821	0.28386	0.2163	0.25069	0.22567	0.28525	0.26304	0.28342	0.26132	0.31512	0.24914	0.33377	0.26605	0.33684	0.24869	0.27386	0.27021	0.27851	0.23082	0.31121	0.28034	0.31188	0.40825	0.38538	0.37918	0.36713	0.35635
1202.5	0.26278	0.33452	0.34476	0.36741	0.32712	0.32904	0.32782	0.36717	0.31924	0.27115	0.29	0.22884	0.26509	0.23945	0.29682	0.2712	0.28896	0.26402	0.32221	0.25948	0.34616	0.27285	0.34586	0.2595	0.2896	0.27504	0.29565	0.24667	0.31976	0.28209	0.33104	0.42034	0.39714	0.3877	0.36749	0.36699
1203.4	0.27032	0.3528	0.34408	0.37161	0.33386	0.32909	0.34149	0.36833	0.33328	0.27457	0.29564	0.24502	0.26721	0.24728	0.30349	0.27902	0.29541	0.26268	0.32199	0.26699	0.34872	0.28006	0.35084	0.26268	0.28903	0.28056	0.30505	0.26189	0.32485	0.29266	0.33844	0.4307	0.40876	0.38725	0.36881	0.37372
1204.3	0.27538	0.37783	0.34628	0.37498	0.3338	0.33755	0.35165	0.37064	0.34254	0.28355	0.29832	0.25971	0.26993	0.25689	0.30639	0.28566	0.29944	0.26464	0.32291	0.26946	0.35016	0.29427	0.35955	0.26897	0.28971	0.28857	0.31328	0.27389	0.33739	0.29776	0.34153	0.43855	0.41525	0.39141	0.38364	0.37859
1205.2	0.28557	0.38214	0.34162	0.36037	0.3404	0.34324	0.36167	0.36252	0.3525	0.28807	0.298	0.26485	0.27584	0.25461	0.31019	0.28684	0.30128	0.26068	0.3165	0.27191	0.3519	0.29517	0.36333	0.27323	0.28429	0.29013	0.31641	0.27805	0.33778	0.29992	0.33984	0.44722	0.418	0.39264	0.38277	0.37927
1206.1	0.30186	0.39417	0.34481	0.36864	0.34672	0.34707	0.37594	0.36025	0.35518	0.29018	0.306	0.27307	0.28358	0.2635	0.31888	0.29128	0.30348	0.26341	0.32439	0.27272	0.3605	0.30872	0.37506	0.28108	0.28986	0.29635	0.32275	0.29287	0.33912	0.31459	0.35399	0.45106	0.42538	0.39916	0.40097	0.38156
1207	0.29972	0.41565	0.34507	0.37079	0.36189	0.35923	0.38286	0.36036	0.35925	0.30806	0.30599	0.2856	0.28747	0.26122	0.32075	0.2941	0.31488	0.26798	0.32642	0.27505	0.36283	0.31916	0.38479	0.28944	0.28858	0.30225	0.32492	0.29544	0.34769	0.32949	0.36131	0.45538	0.42387	0.40793	0.41374	0.39843
1207.9	0.30949	0.42747	0.35323	0.3714	0.35903	0.37127	0.37739	0.3618	0.35894	0.31407	0.30538	0.29033	0.29675	0.26909	0.32113	0.29371	0.31392	0.27343	0.32024	0.27022	0.36468	0.32161	0.38938	0.29363	0.29254	0.30419	0.33004	0.30119	0.34893	0.34439	0.36214	0.46378	0.4324	0.41143	0.42109	0.40268
1208.8	0.33052	0.44262	0.3688	0.37021	0.36736	0.37925	0.38517	0.36809	0.35625	0.30994	0.31233	0.29501	0.30859	0.27327	0.3254	0.29172	0.32072	0.27574	0.32302	0.27382	0.36524	0.32	0.39441	0.29974	0.29696	0.30891	0.34541	0.30119	0.34838	0.34664	0.3734	0.46708	0.4342	0.41702	0.42276	0.41202
1209.7	0.33052	0.45298	0.37992	0.37281	0.36225	0.38333	0.39588	0.37733	0.35365	0.30421	0.31585	0.30049	0.30837	0.27685	0.32405	0.29172	0.31796	0.27555	0.3294	0.27169	0.37042	0.3224	0.39229	0.30636	0.31079	0.31125	0.35489	0.31191	0.3447	0.34939	0.38458	0.4657	0.43533	0.41681	0.42945	0.42617
1210.6	0.33182	0.45235	0.38293	0.37054	0.35081	0.37616	0.39427	0.37496	0.35219	0.29782	0.31529	0.30904	0.31028	0.27928	0.31967	0.28842	0.31708	0.26959	0.31975	0.26526	0.37093	0.31835	0.38539	0.30727	0.32262	0.30946	0.36328	0.3134	0.34438	0.34276	0.38757	0.47537	0.43455	0.41659	0.42184	0.43359
1211.5	0.34151	0.45524	0.37592	0.36177	0.33756	0.3645	0.3869	0.38033	0.34409	0.29913	0.31625	0.31666	0.31456	0.28694	0.31531	0.28369	0.30539	0.26781	0.31529	0.26246	0.37469	0.322	0.38269	0.30933	0.32708	0.30876	0.37031	0.31938	0.33815	0.34026	0.38762	0.48055	0.43816	0.41603	0.4177	0.43094
1212.4	0.33948	0.46471	0.37227	0.35806	0.33023	0.35902	0.38176	0.38378	0.34398	0.29465	0.30956	0.3095	0.31763	0.28722	0.30937	0.27805	0.3056	0.26884	0.31166	0.26549	0.3777	0.32754	0.38317	0.31233	0.33009	0.31594	0.37395	0.30888	0.34195	0.33505	0.39863	0.48813	0.44036	0.42593	0.42242	0.43995
1213.3	0.32978	0.45814	0.35946	0.35792	0.32769	0.35469	0.37587	0.38297	0.33043	0.29348	0.30708	0.30436	0.3228	0.29232	0.3075	0.27091	0.29589	0.2672	0.3031	0.26098	0.37454	0.33618	0.37989	0.31178	0.33807	0.31599	0.37446	0.30816	0.34055	0.33296	0.40004	0.49151	0.44458	0.42642	0.42036	0.4382
1214.2	0.33256	0.46469	0.34347	0.35343	0.31831	0.35387	0.36469	0.37033	0.31884	0.29363	0.29709	0.28586	0.32534	0.3003	0.3006	0.26301	0.28978	0.26512	0.29213	0.25563	0.37031	0.33706	0.37813	0.3038	0.33818	0.31661	0.36938	0.29626	0.33719	0.3263	0.39319	0.49173	0.445	0.42842	0.41756	0.42345
1215.1	0.3301	0.4684	0.33746	0.34393	0.31536	0.36395	0.35805	0.37163	0.30358	0.29114	0.28694	0.28078	0.32255	0.30051	0.29317	0.25934	0.28164	0.26735	0.28692	0.24899	0.36518	0.33984	0.37698	0.30527	0.33203	0.3198	0.36354	0.28341	0.33067	0.32394	0.39188	0.48769	0.44782	0.43854	0.41328	0.41907
1216	0.32881	0.46322	0.33653	0.33689	0.31001	0.37177	0.35711	0.36627	0.29922	0.28024	0.28406	0.27582	0.31791	0.29667	0.29039	0.24869	0.27455	0.26711	0.28239	0.24385	0.36048	0.33864	0.38047	0.31254	0.33586	0.31567	0.36047	0.26596	0.31934	0.32313	0.38819	0.4871	0.44762	0.44895	0.4132	0.42229
1216.9	0.33177	0.46058	0.33593	0.33039	0.31677	0.38431	0.35644	0.3647	0.28873	0.28091	0.28679	0.27165	0.31525	0.30472	0.29508	0.24146	0.26927	0.26799	0.28224	0.24491	0.36553	0.34709	0.38346	0.32041	0.34079	0.3141	0.36239	0.2617	0.30913	0.32392	0.38953	0.49044	0.45187	0.45372	0.41137	0.42375
1217.8	0.31666	0.45753	0.32222	0.32143	0.30427	0.38608	0.34884	0.35892	0.29445	0.28476	0.28523	0.2637	0.30186	0.30082	0.28538	0.23864	0.26102	0.26014	0.27296	0.23848	0.37092	0.34945	0.38466	0.32834	0.33743	0.30956	0.34346	0.25075	0.30226	0.32075	0.38716	0.49271	0.45543	0.45808	0.40728	0.42495
1218.7	0.31364	0.43242	0.31	0.31261	0.29889	0.3831	0.33587	0.36061	0.29504	0.28508	0.28514	0.27141	0.29912	0.29744	0.28437	0.2325	0.25233	0.25747	0.26137	0.23212	0.37178	0.35155	0.38283	0.33396	0.32852	0.29703	0.33481	0.2338	0.29809	0.32308	0.37964	0.49423	0.45872	0.46287	0.41157	0.43538
1219.6	0.31131	0.41735	0.30057	0.31772	0.29977	0.38126	0.32396	0.35626	0.29361	0.28093	0.29429	0.2644	0.30764	0.2975	0.28698	0.23312	0.25369	0.25308	0.25532	0.23653	0.38223	0.35901	0.38413	0.34218	0.33872	0.29374	0.32973	0.22684	0.29581	0.31913	0.37415	0.49239	0.46175	0.46235	0.41936	0.44346
1220.5	0.29899	0.3947	0.2869	0.31849	0.29942	0.38087	0.31351	0.34724	0.28169	0.28546	0.28309	0.25149	0.30385	0.28651	0.27588	0.22885	0.24552	0.24428	0.24809	0.22758	0.38106	0.36346	0.37396	0.33091	0.33049	0.28697	0.31846	0.21755	0.28991	0.31168	0.37792	0.4876	0.46032	0.46272	0.41065	0.43107
1221.4	0.29274	0.36395	0.27505	0.31229	0.28324	0.37768	0.31268	0.34575	0.28131	0.28375	0.27744	0.25092	0.30476	0.2739	0.27121	0.22927	0.23769	0.23285	0.24131	0.21812	0.37754	0.36244	0.36777	0.32963	0.3288	0.27461	0.29948	0.2074	0.28036	0.30205	0.37491	0.47961	0.45348	0.46259	0.40878	0.42818
1222.3	0.29825	0.34467	0.27436	0.31143	0.2839	0.37751	0.31478	0.34176	0.28058	0.2803	0.26872	0.25687	0.30548	0.27107	0.2764	0.22597	0.23433	0.2327	0.24481	0.2139	0.38028	0.36803	0.36919	0.33266	0.32295	0.26908	0.30053	0.19772	0.27374	0.29991	0.37907	0.48085	0.45393	0.46884	0.41245	0.43567
1223.2	0.28658	0.34532	0.28575	0.3146	0.28385	0.3779	0.32927	0.34794	0.27507	0.28005	0.26332	0.25342	0.31079	0.2652	0.27947	0.2277	0.23624	0.23186	0.25197	0.21535	0.38799	0.37903	0.37155	0.33185	0.32477	0.27116	0.29871	0.19452	0.27024	0.30146	0.39576	0.48435	0.46099	0.47322	0.41705	0.43102
1224.1	0.27111	0.32712	0.27737	0.2955	0.26349	0.36558	0.32911	0.3443	0.26234	0.2753	0.25372	0.25032	0.29984	0.25837	0.28402	0.21718	0.22395	0.22913	0.24367	0.2049	0.3861	0.37517	0.37367	0.32155	0.3149	0.25573	0.29132	0.18088	0.26503	0.3018	0.39197	0.4813	0.46703	0.47303	0.40688	0.42031
1225	0.26137	0.32676	0.27617	0.30278	0.26075	0.35084	0.32749	0.34565	0.26903	0.26645	0.25165	0.24468	0.30433	0.26325	0.29394	0.2206	0.22463	0.22916	0.23605	0.20665	0.39356	0.37498	0.37854	0.32086	0.31745	0.2513	0.2881	0.17613	0.26867	0.29606	0.39057	0.47559	0.47417	0.46788	0.41829	0.42695
1225.9	0.24763	0.3295	0.2725	0.30448	0.2598	0.33664	0.31667	0.33868	0.24812	0.25394	0.24736	0.23538	0.30787	0.26505	0.29318	0.21807	0.22053	0.22452	0.22888	0.20192	0.38604	0.37072	0.38368	0.30957	0.30548	0.25205	0.28304	0.16854	0.26728	0.28002	0.38009	0.47109	0.4688	0.45271	0.4154	0.41888
1226.8	0.24067	0.32697	0.26372	0.28863	0.25263	0.32725	0.30764	0.33989	0.23482	0.25412	0.24714	0.22766	0.31018	0.26978	0.29443	0.21985	0.21845	0.22556	0.22164	0.19957	0.37906	0.37073	0.38056	0.29405	0.30339	0.25253	0.27891	0.1612	0.26566	0.28267	0.37588	0.46333	0.46415	0.45422	0.41054	0.41015
1227.7	0.2349	0.30863	0.25057	0.28033	0.24337	0.31824	0.28858	0.33355	0.22534	0.24091	0.25423	0.22559	0.30456	0.27274	0.29452	0.21432	0.21126	0.2194	0.21054	0.19177	0.36761	0.36285	0.38625	0.28279	0.29366	0.24303	0.27147	0.15445	0.26455	0.27563	0.35368	0.45081	0.4613	0.4448	0.39441	0.40709
1228.6	0.22902	0.31137	0.24209	0.30074	0.25779	0.32416	0.28426	0.33132	0.23143	0.23982	0.25647	0.23236	0.30652	0.27272	0.28617	0.22082	0.20946	0.22141	0.21151	0.19021	0.36308	0.36498	0.39052	0.28035	0.28548	0.24492	0.26073	0.15442	0.26246	0.27983	0.35016	0.45117	0.45616	0.43384	0.39965	0.4174
1229.4	0.21663	0.30819	0.23181	0.29777	0.25865	0.32755	0.28328	0.33154	0.2195	0.23959	0.26229	0.2347	0.30713	0.27563	0.29004	0.22137	0.20788	0.22019	0.2134	0.18543	0.35187	0.37008	0.38852	0.27152	0.27132	0.24553	0.25321	0.14802	0.26213	0.28569	0.33405	0.449	0.44436	0.437	0.39431	0.41438
1230.3	0.2034	0.29644	0.22527	0.29636	0.26	0.31746	0.27637	0.32579	0.2218	0.24135	0.261	0.23195	0.29916	0.25641	0.29333	0.2208	0.20431	0.21843	0.20973	0.18171	0.34644	0.36754	0.38386	0.26508	0.26376	0.23516	0.24911	0.14526	0.26228	0.29083	0.33164	0.43753	0.44567	0.43869	0.38685	0.40411
1231.2	0.19095	0.28074	0.20702	0.30613	0.25138	0.30372	0.26381	0.31804	0.21429	0.23371	0.25651	0.2265	0.30064	0.23247	0.28699	0.2135	0.19933	0.21076	0.20788	0.17599	0.33598	0.35118	0.37888	0.25115	0.24926	0.22191	0.23733	0.13933	0.25915	0.2745	0.31429	0.42815	0.44093	0.41797	0.37735	0.39715
1232.1	0.18215	0.28104	0.20034	0.31535	0.2547	0.28597	0.26282	0.31546	0.20685	0.24561	0.24023	0.22171	0.30467	0.22014	0.28694	0.21635	0.19703	0.20833	0.20635	0.17727	0.3285	0.34218	0.37276	0.24242	0.24407	0.21695	0.23344	0.13894	0.25705	0.26544	0.31923	0.42163	0.43303	0.41935	0.37323	0.38459
1233	0.18497	0.27806	0.20198	0.3029	0.24787	0.27115	0.25818	0.30955	0.20186	0.24824	0.23246	0.2052	0.30415	0.21843	0.28877	0.21521	0.1959	0.20184	0.20496	0.17859	0.32135	0.33252	0.36144	0.2311	0.23739	0.21139	0.23348	0.13835	0.25683	0.25017	0.30996	0.41387	0.43219	0.41806	0.36454	0.37484
1233.9	0.19105	0.26443	0.19203	0.30346	0.2354	0.25299	0.252	0.29572	0.19002	0.2398	0.21853	0.19691	0.30117	0.2071	0.28688	0.21543	0.19215	0.19484	0.20042	0.1821	0.31065	0.30995	0.35271	0.22079	0.23779	0.19774	0.22725	0.13502	0.24845	0.23741	0.31039	0.40492	0.42315	0.40174	0.3527	0.37055
1234.8	0.19382	0.26053	0.18413	0.31369	0.23502	0.2455	0.2468	0.29054	0.17259	0.2355	0.2152	0.18974	0.29699	0.21497	0.28549	0.21478	0.19143	0.18899	0.19793	0.17666	0.29414	0.29887	0.34812	0.20471	0.2336	0.18949	0.22141	0.12882	0.24725	0.22918	0.2999	0.39421	0.41086	0.39354	0.34525	0.36868
1235.7	0.18259	0.25535	0.18706	0.31718	0.22736	0.24389	0.24745	0.2852	0.15915	0.23079	0.20711	0.18435	0.28316	0.22301	0.28805	0.21423	0.18913	0.18289	0.19376	0.17615	0.28367	0.2907	0.34323	0.20381	0.22761	0.187	0.21656	0.12559	0.2344	0.22565	0.30493	0.3944	0.40119	0.39704	0.3381	0.36643
1236.6	0.18934	0.25345	0.17403	0.31618	0.22284	0.24867	0.24483	0.2748	0.15621	0.2158	0.20583	0.18086	0.28254	0.22548	0.29291	0.21187	0.18924	0.18215	0.20317	0.17739	0.27608	0.28297	0.34454	0.20682	0.22705	0.18995	0.20896	0.12025	0.2294	0.22313	0.30047	0.39667	0.40052	0.39076	0.34094	0.3739
1237.5	0.18898	0.24621	0.16136	0.31844	0.21225	0.24235	0.24908	0.27195	0.1391	0.20816	0.20035	0.17654	0.27715	0.2233	0.29625	0.20885	0.19123	0.177	0.20871	0.17157	0.2609	0.26548	0.34314	0.20144	0.2245	0.18957	0.2029	0.11381	0.22225	0.22072	0.30301	0.39952	0.38268	0.38843	0.34268	0.37317
1238.4	0.18185	0.24988	0.16321	0.31959	0.21153	0.23703	0.23299	0.26838	0.14584	0.21694	0.19478	0.17809	0.27036	0.22103	0.29321	0.2041	0.19111	0.17576	0.21126	0.16065	0.25053	0.26414	0.33593	0.19566	0.22216	0.1922	0.19982	0.11075	0.21991	0.21344	0.29571	0.39644	0.38333	0.39525	0.34309	0.36386
1239.3	0.17497	0.25336	0.16134	0.32288	0.1963	0.2433	0.23606	0.2683	0.15599	0.21176	0.1964	0.17825	0.26774	0.21917	0.29252	0.20695	0.19085	0.17949	0.22263	0.16566	0.2519	0.24862	0.33141	0.19591	0.21691	0.19678	0.20064	0.1206	0.21382	0.22331	0.30389	0.40816	0.3873	0.39591	0.34561	0.35869
1240.2	0.18688	0.25849	0.15188	0.33341	0.20441	0.24644	0.23504	0.26172	0.1588	0.20588	0.19728	0.17441	0.26605	0.20954	0.2952	0.2066	0.19235	0.18309	0.23378	0.1617	0.24781	0.23963	0.32409	0.19036	0.21554	0.18557	0.19689	0.12185	0.22364	0.22861	0.30486	0.40713	0.38782	0.38814	0.35078	0.35338
1241.1	0.18131	0.25283	0.14833	0.33316	0.20772	0.2411	0.23599	0.26181	0.14972	0.20586	0.19889	0.17845	0.25214	0.20191	0.28873	0.20962	0.19122	0.18001	0.23757	0.15693	0.23146	0.22739	0.31169	0.17809	0.21319	0.18166	0.19961	0.12484	0.21984	0.22614	0.3097	0.41042	0.37177	0.38845	0.34298	0.3501
1242	0.17889	0.25359	0.14587	0.34363	0.2198	0.24124	0.23305	0.26062	0.15375	0.20156	0.19719	0.18527	0.25487	0.1995	0.28254	0.20883	0.18966	0.17844	0.24899	0.15714	0.22522	0.22029	0.29942	0.17253	0.21541	0.18175	0.19685	0.12863	0.22184	0.22097	0.30837	0.40668	0.3749	0.38816	0.33033	0.3381
1242.9	0.17712	0.24562	0.1435	0.33542	0.21323	0.24474	0.24087	0.25787	0.14465	0.18933	0.19607	0.18301	0.24438	0.19747	0.28348	0.20406	0.18335	0.17957	0.26617	0.16266	0.22137	0.20549	0.29915	0.16654	0.21098	0.18384	0.19479	0.12978	0.22153	0.22334	0.31468	0.41048	0.36588	0.37677	0.33008	0.3297
1243.8	0.18152	0.2416	0.14238	0.32673	0.21677	0.24144	0.23404	0.25348	0.14166	0.19202	0.19406	0.18549	0.22878	0.19447	0.28312	0.19885	0.18767	0.1767	0.28127	0.16197	0.21733	0.20609	0.29297	0.16582	0.20702	0.18863	0.1969	0.12349	0.22609	0.21548	0.30305	0.40886	0.36199	0.36963	0.32218	0.3335
1244.6	0.18084	0.24459	0.16247	0.33264	0.21165	0.2404	0.23266	0.25973	0.14722	0.19812	0.19349	0.18698	0.22775	0.20076	0.28177	0.20365	0.18906	0.17721	0.2979	0.16643	0.2133	0.20399	0.29539	0.16615	0.20754	0.19477	0.20484	0.12997	0.22569	0.21012	0.30179	0.41212	0.36159	0.36449	0.32389	0.3292
1245.6	0.1738	0.23742	0.15823	0.32642	0.20089	0.23924	0.23028	0.25753	0.14835	0.19672	0.18671	0.17722	0.22146	0.20061	0.27525	0.19845	0.18494	0.17628	0.30806	0.16486	0.21567	0.19721	0.28397	0.16505	0.19705	0.19272	0.20041	0.13022	0.21876	0.20783	0.29216	0.40276	0.35753	0.35207	0.31461	0.32034
1246.4	0.17352	0.24242	0.16227	0.32152	0.18622	0.247	0.22906	0.25455	0.15012	0.19744	0.18307	0.17971	0.214	0.20119	0.27849	0.2014	0.18304	0.18014	0.32327	0.16785	0.2151	0.2002	0.28224	0.16419	0.18867	0.18909	0.20794	0.12827	0.2163	0.21508	0.29318	0.3997	0.35391	0.35466	0.32271	0.32104
1247.3	0.16982	0.25432	0.16263	0.33461	0.1974	0.25586	0.22643	0.26259	0.14861	0.20486	0.18491	0.1794	0.21003	0.19954	0.27599	0.20837	0.18637	0.18324	0.3356	0.1664	0.21574	0.20079	0.27834	0.17253	0.17622	0.1898	0.21851	0.13697	0.22461	0.21444	0.2881	0.3945	0.35629	0.36046	0.31819	0.32765
1248.2	0.17842	0.26049	0.17153	0.34865	0.20003	0.26068	0.23476	0.26649	0.15065	0.2117	0.18223	0.17807	0.22388	0.19952	0.27396	0.2078	0.18376	0.18297	0.34235	0.1647	0.20889	0.19702	0.28103	0.1743	0.17553	0.18792	0.22296	0.14171	0.22314	0.21908	0.29385	0.39258	0.35027	0.37589	0.32252	0.32671
1249.1	0.18159	0.26235	0.1649	0.33875	0.20008	0.26303	0.23539	0.27027	0.14455	0.21448	0.17712	0.17572	0.22252	0.19452	0.2655	0.20502	0.1841	0.18215	0.35022	0.1652	0.20761	0.19757	0.27765	0.16819	0.16711	0.19111	0.22414	0.14403	0.22457	0.22337	0.28697	0.39024	0.3414	0.3812	0.31629	0.33103
1250	0.18799	0.27839	0.17445	0.34933	0.20671	0.26841	0.23754	0.27947	0.15149	0.22163	0.1839	0.17669	0.22379	0.19289	0.2706	0.20806	0.18874	0.18555	0.3618	0.16827	0.20614	0.20518	0.28472	0.16728	0.16883	0.19247	0.23509	0.14957	0.23706	0.23122	0.28763	0.39611	0.34521	0.39029	0.32743	0.33492
1250.9	0.19294	0.27889	0.18527	0.34318	0.21207	0.25972	0.24156	0.28716	0.1527	0.22685	0.18448	0.16563	0.2201	0.18186	0.26302	0.20128	0.18471	0.18456	0.36204	0.16689	0.20839	0.20425	0.2846	0.16331	0.16855	0.20025	0.23887	0.15503	0.23978	0.23585	0.28759	0.39621	0.34167	0.38674	0.3213	0.32743
1251.8	0.20685	0.27989	0.19547	0.33333	0.20332	0.25438	0.24679	0.28505	0.15683	0.22393	0.18242	0.16845	0.22377	0.18089	0.2594	0.202	0.18242	0.18315	0.36247	0.17109	0.20581	0.20481	0.28402	0.15629	0.17312	0.19636	0.23935	0.15161	0.22752	0.23822	0.28583	0.39149	0.33612	0.38288	0.3217	0.32889
1252.7	0.19395	0.27512	0.19148	0.32182	0.19388	0.24178	0.243	0.28034	0.15666	0.21911	0.18005	0.17251	0.21258	0.17504	0.25962	0.20295	0.17987	0.18173	0.36424	0.16945	0.20877	0.20247	0.27262	0.15214	0.16772	0.18953	0.24536	0.14907	0.22289	0.22496	0.28351	0.37581	0.33075	0.37446	0.32476	0.32228
1253.6	0.19214	0.28524	0.19815	0.33281	0.20218	0.24019	0.25203	0.28121	0.16415	0.21167	0.19371	0.1826	0.21674	0.18328	0.2674	0.2065	0.18267	0.18379	0.36649	0.1746	0.21749	0.1994	0.27493	0.15717	0.16479	0.19575	0.25251	0.15342	0.22235	0.22391	0.28505	0.36911	0.33475	0.37684	0.33698	0.32012
1254.5	0.19571	0.28164	0.20413	0.32655	0.18526	0.23659	0.24808	0.27876	0.16011	0.2019	0.18881	0.1849	0.21399	0.1736	0.25985	0.20268	0.17834	0.17525	0.36652	0.17105	0.21681	0.19228	0.26031	0.15364	0.15944	0.1886	0.25076	0.14996	0.20927	0.21396	0.27732	0.35298	0.32971	0.37159	0.33108	0.3189
1255.4	0.18778	0.27809	0.19932	0.32884	0.18156	0.23334	0.23217	0.27428	0.15355	0.19924	0.19317	0.197	0.21261	0.17381	0.25264	0.20321	0.18189	0.16919	0.36377	0.16796	0.20862	0.18265	0.25044	0.15362	0.14701	0.18325	0.24532	0.14506	0.20227	0.19474	0.26178	0.34427	0.31955	0.36597	0.33111	0.33349
1256.3	0.17228	0.2772	0.1854	0.33185	0.1786	0.22738	0.21913	0.26658	0.15178	0.19551	0.2014	0.19705	0.2055	0.16831	0.24416	0.19495	0.18459	0.16126	0.35962	0.1543	0.20244	0.17352	0.2346	0.1493	0.13538	0.18459	0.24072	0.14194	0.20111	0.18223	0.25304	0.32583	0.31529	0.35402	0.32848	0.33104
1257.2	0.19063	0.28768	0.19967	0.34334	0.18862	0.23301	0.22456	0.27389	0.15549	0.20706	0.21089	0.21602	0.22061	0.17736	0.2384	0.20196	0.18772	0.16275	0.36247	0.16218	0.20596	0.18062	0.2379	0.14915	0.13857	0.19903	0.24006	0.14818	0.20172	0.1861	0.2541	0.33046	0.32344	0.36989	0.32624	0.35332
1258	0.19312	0.27128	0.19091	0.3369	0.17824	0.22856	0.21714	0.26351	0.14843	0.21181	0.20287	0.22567	0.2244	0.16887	0.22419	0.19467	0.18489	0.15426	0.35518	0.147	0.19456	0.17355	0.2221	0.13844	0.13636	0.19819	0.23601	0.14329	0.19659	0.18457	0.24671	0.31544	0.31151	0.36586	0.31559	0.35547
1258.9	0.19164	0.26482	0.1944	0.33839	0.18362	0.22929	0.21184	0.25996	0.14298	0.21881	0.2011	0.22734	0.22408	0.17547	0.22415	0.18999	0.18041	0.15559	0.34522	0.1412	0.19084	0.16663	0.21823	0.13237	0.13081	0.20388	0.23283	0.1395	0.20087	0.17956	0.23921	0.29874	0.3024	0.36724	0.30919	0.35114
1259.8	0.18516	0.26823	0.20255	0.33193	0.18607	0.24155	0.21294	0.25729	0.15137	0.22409	0.19754	0.23205	0.22224	0.17723	0.22772	0.18626	0.18059	0.1604	0.33791	0.13922	0.18885	0.16814	0.2118	0.12832	0.13416	0.20706	0.23027	0.14137	0.19683	0.19118	0.24157	0.28413	0.30164	0.3746	0.30879	0.34828
1260.7	0.19892	0.2652	0.21049	0.32677	0.20157	0.25133	0.21901	0.26785	0.15099	0.22768	0.20535	0.24427	0.22829	0.17823	0.23097	0.18788	0.18797	0.16345	0.33422	0.14301	0.19385	0.16859	0.21766	0.12978	0.13634	0.20364	0.22875	0.14626	0.20399	0.20212	0.24374	0.29023	0.30688	0.39313	0.31141	0.35694
1261.6	0.18928	0.25824	0.2098	0.31681	0.20281	0.25049	0.21284	0.26096	0.1545	0.21799	0.20693	0.2389	0.2145	0.17262	0.22683	0.17792	0.18943	0.15587	0.32146	0.13437	0.18795	0.15646	0.2031	0.12249	0.12629	0.18985	0.21339	0.14124	0.20592	0.20198	0.22733	0.28167	0.30379	0.38077	0.31419	0.33854
1262.5	0.18008	0.262	0.22474	0.30468	0.19986	0.25044	0.20642	0.26058	0.16057	0.21092	0.20879	0.2346	0.20066	0.16203	0.22206	0.17594	0.18701	0.15418	0.30825	0.13255	0.18742	0.14802	0.19546	0.11827	0.11993	0.17466	0.20321	0.13765	0.20592	0.19086	0.21896	0.28103	0.31308	0.38513	0.30977	0.33487
1263.4	0.18385	0.26507	0.23768	0.29621	0.20529	0.25292	0.21528	0.26102	0.17245	0.20987	0.22997	0.24573	0.20576	0.15803	0.21954	0.17586	0.1956	0.15667	0.30553	0.13506	0.18928	0.14901	0.20134	0.12752	0.12762	0.17418	0.20111	0.14102	0.20961	0.19775	0.21974	0.29407	0.32036	0.38982	0.32758	0.33938
1264.3	0.18964	0.27096	0.2398	0.30493	0.19951	0.24182	0.22318	0.26883	0.1765	0.21242	0.23523	0.24807	0.21184	0.15888	0.21476	0.17552	0.19575	0.15361	0.30159	0.13539	0.18823	0.1457	0.20021	0.13116	0.12416	0.16622	0.20267	0.14406	0.21464	0.19596	0.21912	0.30047	0.32424	0.39122	0.33475	0.33587
1265.2	0.18082	0.2684	0.24711	0.30258	0.1795	0.24024	0.22146	0.26966	0.18507	0.22121	0.22784	0.24047	0.21487	0.15508	0.20809	0.16972	0.18875	0.14971	0.2945	0.13068	0.18685	0.13954	0.19458	0.12677	0.12082	0.16603	0.19559	0.13936	0.21389	0.18825	0.21944	0.30244	0.32262	0.38702	0.32618	0.323
1266.1	0.17867	0.26366	0.23616	0.30075	0.17297	0.24736	0.21686	0.28092	0.18507	0.22468	0.23073	0.23584	0.22785	0.14734	0.2043	0.16733	0.18022	0.15079	0.28853	0.12815	0.18434	0.14042	0.19944	0.12998	0.12126	0.16849	0.19862	0.14027	0.20912	0.18777	0.2173	0.3046	0.3241	0.38221	0.32051	0.32047
1266.9	0.17823	0.2575	0.22685	0.30021	0.18226	0.2418	0.22272	0.28594	0.18289	0.22628	0.23371	0.23053	0.23284	0.14873	0.20198	0.16283	0.17981	0.14937	0.29453	0.12687	0.17771	0.14216	0.20082	0.13101	0.12196	0.16641	0.19938	0.13989	0.20619	0.19138	0.21847	0.29721	0.31705	0.3759	0.32911	0.3113
1267.8	0.17797	0.25312	0.216	0.3094	0.18802	0.23524	0.23055	0.28615	0.19219	0.23113	0.22249	0.23081	0.22908	0.14866	0.19897	0.16589	0.18368	0.14983	0.29473	0.12616	0.18175	0.15107	0.19622	0.12647	0.11432	0.16304	0.20108	0.13945	0.20116	0.19043	0.22313	0.29359	0.32661	0.37579	0.31763	0.31306
1268.7	0.18197	0.24424	0.20977	0.3066	0.19775	0.23246	0.23273	0.2894	0.18547	0.22925	0.22471	0.23154	0.23363	0.15115	0.19753	0.1646	0.18609	0.14459	0.29094	0.12441	0.18232	0.15048	0.19503	0.12261	0.11669	0.16587	0.2017	0.1353	0.20377	0.1814	0.21885	0.3023	0.33152	0.3644	0.31275	0.30549
1269.6	0.18759	0.25138	0.21372	0.31279	0.20346	0.22938	0.2401	0.29044	0.1856	0.2324	0.22622	0.22962	0.23367	0.16007	0.19815	0.16945	0.18945	0.14013	0.29406	0.12318	0.1786	0.15403	0.19952	0.12727	0.12099	0.16413	0.20741	0.14006	0.20232	0.181	0.21461	0.30715	0.33414	0.36755	0.32332	0.30717
1270.5	0.18685	0.24875	0.21186	0.30899	0.20409	0.22015	0.2506	0.28949	0.18559	0.23872	0.21252	0.22106	0.22524	0.16	0.20014	0.16809	0.19023	0.14264	0.29664	0.12111	0.17521	0.15597	0.19835	0.1297	0.12635	0.16071	0.20537	0.13851	0.20305	0.18176	0.21351	0.30819	0.33424	0.37574	0.32224	0.30265
1271.4	0.18143	0.25432	0.21952	0.30878	0.20637	0.23461	0.25151	0.29622	0.1895	0.25623	0.21024	0.22164	0.22727	0.17122	0.21065	0.17391	0.19599	0.14349	0.29462	0.12622	0.17857	0.16369	0.20279	0.1349	0.12824	0.16954	0.21153	0.14075	0.21152	0.18449	0.21361	0.32204	0.33787	0.39028	0.32071	0.30682
1272.3	0.16425	0.25524	0.20757	0.30055	0.20425	0.24055	0.24291	0.30005	0.18367	0.26071	0.2111	0.20803	0.22888	0.17502	0.20831	0.16909	0.19498	0.13827	0.29109	0.12454	0.17063	0.1546	0.19793	0.13133	0.12308	0.16443	0.20995	0.13547	0.21218	0.18093	0.20667	0.32697	0.33311	0.38945	0.31983	0.29829
1273.2	0.1568	0.26122	0.2078	0.29808	0.21	0.24525	0.24891	0.30389	0.19542	0.26296	0.20654	0.19319	0.22126	0.17593	0.21044	0.17175	0.19272	0.13962	0.29607	0.12872	0.17381	0.15737	0.20499	0.13399	0.11824	0.16203	0.20926	0.13748	0.21626	0.18809	0.20785	0.32564	0.33016	0.39046	0.31964	0.30214
1274.1	0.15783	0.247	0.20225	0.29663	0.21527	0.24762	0.24799	0.30972	0.19536	0.2653	0.20507	0.19012	0.23208	0.16856	0.21234	0.17147	0.19041	0.14503	0.29388	0.13252	0.17327	0.15913	0.19414	0.13749	0.11872	0.15392	0.20917	0.13496	0.21549	0.19097	0.20556	0.32912	0.33537	0.38535	0.31412	0.29691
1274.9	0.15389	0.24256	0.19234	0.29749	0.21515	0.25192	0.24956	0.30663	0.19873	0.25567	0.20511	0.18324	0.23687	0.1676	0.21676	0.1713	0.1873	0.14255	0.2914	0.12795	0.17346	0.14646	0.18877	0.13356	0.1158	0.14779	0.20844	0.13614	0.2125	0.18702	0.20827	0.33007	0.33017	0.3764	0.31558	0.29822
1275.8	0.15726	0.23454	0.18182	0.3009	0.21366	0.25267	0.25094	0.30928	0.19888	0.25163	0.20961	0.17904	0.24201	0.15787	0.21278	0.17059	0.18453	0.14694	0.28987	0.13146	0.17016	0.13968	0.18467	0.13442	0.11823	0.14172	0.21143	0.13471	0.20724	0.18936	0.20333	0.32953	0.33955	0.36947	0.31771	0.30051
1276.7	0.15759	0.22005	0.16822	0.30424	0.22047	0.24939	0.25159	0.29961	0.19502	0.24829	0.199	0.18132	0.24559	0.15959	0.20778	0.16619	0.1772	0.14439	0.28526	0.12933	0.16252	0.13339	0.18102	0.13482	0.12509	0.14652	0.20866	0.13321	0.20947	0.17963	0.20509	0.32204	0.34077	0.37065	0.31199	0.29951
1277.6	0.16374	0.19996	0.16105	0.29931	0.21336	0.2549	0.24204	0.29209	0.19103	0.24256	0.201	0.17954	0.25119	0.15783	0.21592	0.16367	0.17174	0.14689	0.28204	0.12362	0.1573	0.12217	0.16618	0.12816	0.12532	0.13955	0.20634	0.13137	0.19969	0.17539	0.19909	0.31573	0.34172	0.3665	0.31166	0.28787
1278.5	0.15512	0.18869	0.15248	0.29338	0.21146	0.25176	0.24361	0.28093	0.18632	0.2261	0.19075	0.15842	0.24148	0.16104	0.21205	0.15723	0.16724	0.14581	0.27761	0.12074	0.14868	0.10782	0.16544	0.10985	0.11748	0.13779	0.1996	0.12771	0.1959	0.16714	0.19519	0.30433	0.33373	0.3544	0.31981	0.28352
1279.4	0.15716	0.18838	0.16222	0.29284	0.21991	0.24863	0.2343	0.28167	0.19192	0.22732	0.19112	0.15814	0.24375	0.16984	0.20941	0.15638	0.17071	0.15064	0.27389	0.12233	0.15113	0.10755	0.16346	0.10653	0.11461	0.13482	0.20727	0.12573	0.19119	0.16946	0.19035	0.30865	0.34153	0.34957	0.3227	0.28326
1280.3	0.16114	0.18657	0.17215	0.28916	0.22264	0.24082	0.22794	0.27492	0.1904	0.2216	0.18773	0.15099	0.24273	0.18448	0.21505	0.15182	0.16876	0.14959	0.26858	0.11701	0.14642	0.10172	0.16428	0.10421	0.11426	0.1327	0.20179	0.12769	0.18961	0.15889	0.18795	0.30496	0.3379	0.34132	0.32226	0.28197
1281.2	0.16476	0.17761	0.19244	0.2827	0.20497	0.23119	0.21701	0.2792	0.19482	0.20928	0.1799	0.13019	0.2401	0.18068	0.21982	0.14661	0.15852	0.1476	0.26061	0.1139	0.14522	0.094141	0.15704	0.10033	0.1056	0.11757	0.19785	0.12732	0.17381	0.16385	0.17937	0.30312	0.33462	0.3261	0.32443	0.27582
1282	0.1459	0.17908	0.19525	0.27269	0.19725	0.22488	0.20648	0.27439	0.19365	0.20055	0.16946	0.12481	0.23742	0.18637	0.20619	0.13753	0.15589	0.14575	0.24751	0.11282	0.13879	0.089381	0.15418	0.10212	0.097672	0.11281	0.19831	0.12509	0.16645	0.16497	0.17421	0.30044	0.33446	0.3253	0.31563	0.28625
1282.9	0.13701	0.18399	0.20259	0.27059	0.19715	0.21517	0.19889	0.28297	0.19686	0.19698	0.16885	0.13869	0.23263	0.19309	0.20957	0.13295	0.15304	0.1441	0.24132	0.114	0.1348	0.087482	0.14902	0.11174	0.095292	0.11523	0.20709	0.12674	0.1591	0.17147	0.17259	0.29786	0.34124	0.32253	0.3082	0.29454
1283.8	0.13818	0.18136	0.20782	0.26272	0.19753	0.20737	0.19439	0.28013	0.19685	0.19287	0.16148	0.1365	0.22917	0.19664	0.21066	0.12833	0.15038	0.13816	0.23582	0.11568	0.133	0.08521	0.14525	0.11131	0.09986	0.11276	0.20166	0.12338	0.1599	0.16693	0.17684	0.28173	0.34638	0.32608	0.30706	0.29895
1284.7	0.13184	0.18237	0.19932	0.25788	0.20814	0.19558	0.18977	0.28034	0.20616	0.1886	0.15118	0.12989	0.2262	0.19595	0.21149	0.12712	0.14604	0.13652	0.22695	0.11703	0.1345	0.082967	0.13317	0.10673	0.094426	0.10983	0.20162	0.12152	0.15348	0.16889	0.17493	0.27657	0.34754	0.32681	0.29783	0.29642
1285.6	0.13035	0.19128	0.19576	0.24898	0.21465	0.20208	0.18535	0.27564	0.20291	0.18763	0.15452	0.1305	0.22314	0.20105	0.21443	0.12622	0.1497	0.13052	0.22075	0.11083	0.12687	0.07501	0.13071	0.1015	0.089765	0.10403	0.20254	0.11594	0.14946	0.16567	0.16756	0.27109	0.34806	0.32121	0.29982	0.29804
1286.5	0.13235	0.18955	0.18681	0.2484	0.21102	0.19688	0.18309	0.27936	0.20564	0.19521	0.15258	0.12585	0.22143	0.20243	0.21647	0.12694	0.14558	0.12665	0.21482	0.10766	0.12208	0.075127	0.13039	0.096744	0.091355	0.10425	0.19461	0.11001	0.14109	0.15003	0.17426	0.26671	0.35938	0.31703	0.30776	0.29033
1287.4	0.13055	0.19036	0.1863	0.23444	0.21275	0.2018	0.17095	0.2761	0.21131	0.19063	0.14856	0.12127	0.21541	0.2014	0.21366	0.12063	0.13866	0.12094	0.20288	0.10361	0.12058	0.0734	0.1251	0.096466	0.084393	0.098318	0.18935	0.1011	0.13507	0.14061	0.16706	0.26357	0.35886	0.31212	0.30313	0.28024
1288.3	0.11911	0.17802	0.17776	0.22015	0.20026	0.20219	0.16144	0.27728	0.20187	0.17948	0.14404	0.10743	0.20987	0.19412	0.20482	0.11417	0.13284	0.118	0.19332	0.09647	0.10648	0.062505	0.11722	0.089178	0.072362	0.089983	0.17888	0.093795	0.12691	0.12929	0.1607	0.26395	0.35195	0.30086	0.29484	0.26725
1289.1	0.12258	0.17147	0.1781	0.21047	0.18796	0.19687	0.15895	0.28221	0.19719	0.17242	0.1373	0.10435	0.20551	0.1876	0.1988	0.10902	0.13058	0.11131	0.18674	0.09411	0.10437	0.059514	0.11994	0.085955	0.069585	0.08517	0.17497	0.082749	0.12161	0.12636	0.15862	0.26509	0.34968	0.29246	0.29902	0.26189
1290	0.11885	0.16748	0.18049	0.21177	0.1904	0.18955	0.1545	0.29286	0.19681	0.16934	0.12405	0.10216	0.2027	0.1843	0.18925	0.10435	0.12712	0.11085	0.17796	0.097351	0.10363	0.062002	0.1165	0.084938	0.067132	0.085494	0.17481	0.081639	0.11582	0.12336	0.1583	0.26672	0.35121	0.28808	0.29883	0.25822
1290.9	0.12591	0.16122	0.19301	0.22012	0.19339	0.18668	0.15807	0.29318	0.20464	0.15638	0.12061	0.10084	0.2053	0.18192	0.18717	0.10508	0.12877	0.10894	0.17713	0.094927	0.10796	0.063796	0.1169	0.085405	0.068442	0.076189	0.17305	0.083105	0.11752	0.12781	0.15246	0.26398	0.35286	0.2856	0.29628	0.26382
1291.8	0.12541	0.14637	0.18219	0.21409	0.18527	0.18062	0.15139	0.28536	0.19683	0.1555	0.11441	0.095438	0.20611	0.17205	0.17983	0.10368	0.12659	0.10593	0.16484	0.08819	0.10934	0.059291	0.11026	0.077985	0.071704	0.068853	0.15917	0.076387	0.11345	0.12661	0.14459	0.2587	0.34517	0.28053	0.29252	0.26465
1292.7	0.13254	0.15144	0.1785	0.21569	0.20173	0.18057	0.14992	0.28793	0.19779	0.16193	0.1137	0.10227	0.20481	0.16963	0.17563	0.1023	0.13036	0.1051	0.15604	0.092328	0.11279	0.06533	0.10744	0.079681	0.071532	0.068796	0.15789	0.076597	0.11779	0.13683	0.13679	0.25871	0.3448	0.27411	0.29286	0.26747
1293.6	0.12363	0.15851	0.1711	0.20455	0.19117	0.18442	0.13749	0.27875	0.19201	0.15293	0.11245	0.091705	0.19542	0.16636	0.16239	0.096247	0.12102	0.10007	0.14399	0.081413	0.107	0.055342	0.095788	0.06896	0.067246	0.060212	0.14603	0.072296	0.11064	0.12837	0.13042	0.24672	0.33981	0.26103	0.28689	0.25485
1294.4	0.12891	0.16792	0.16773	0.20631	0.20404	0.18431	0.13689	0.28346	0.20162	0.15168	0.11793	0.097446	0.19344	0.16703	0.16254	0.10225	0.12457	0.10116	0.14133	0.085534	0.11368	0.054365	0.093893	0.06411	0.071365	0.061562	0.1403	0.076984	0.12389	0.128	0.13092	0.25236	0.33063	0.26085	0.27614	0.25225
1295.3	0.13016	0.16797	0.16994	0.1998	0.21427	0.18176	0.12881	0.27509	0.20227	0.15692	0.11709	0.10066	0.17989	0.16224	0.16739	0.099795	0.12727	0.10232	0.13341	0.089079	0.11839	0.054296	0.089147	0.05866	0.066983	0.063353	0.14474	0.07822	0.1353	0.12682	0.12797	0.24838	0.32321	0.25505	0.27444	0.24756
1296.2	0.13471	0.17736	0.16891	0.20676	0.21653	0.18314	0.13146	0.27779	0.20625	0.16289	0.10827	0.094293	0.17955	0.15867	0.16549	0.096699	0.13267	0.09889	0.13187	0.089473	0.12114	0.056818	0.088573	0.052234	0.068479	0.064195	0.14702	0.08064	0.13505	0.12132	0.12736	0.24889	0.31763	0.2556	0.27205	0.24083
1297.1	0.12779	0.17685	0.16819	0.21263	0.20843	0.17847	0.12954	0.27537	0.2099	0.15839	0.10158	0.087962	0.16602	0.15716	0.161	0.096104	0.13116	0.088522	0.12798	0.083428	0.11985	0.054973	0.081531	0.043486	0.059258	0.05953	0.14705	0.078166	0.13129	0.10138	0.12619	0.24047	0.30282	0.24562	0.26667	0.23708
1298	0.13768	0.17536	0.17887	0.23124	0.21934	0.1751	0.12861	0.27329	0.21266	0.16726	0.10566	0.089785	0.16879	0.16098	0.16691	0.098788	0.13787	0.089516	0.13066	0.0854	0.1236	0.066165	0.088781	0.046937	0.061458	0.073118	0.1532	0.084047	0.13647	0.10227	0.1293	0.24386	0.28636	0.24252	0.26333	0.23839
1298.9	0.13695	0.17359	0.16637	0.22214	0.21336	0.17698	0.12695	0.25729	0.20233	0.16829	0.097739	0.076714	0.16268	0.15131	0.16461	0.094	0.14017	0.085611	0.12509	0.074718	0.12194	0.071023	0.082502	0.050452	0.058351	0.071865	0.14922	0.079341	0.13159	0.10153	0.12771	0.23281	0.27952	0.2383	0.26811	0.23567
1299.8	0.13712	0.17263	0.16072	0.22076	0.21074	0.17391	0.12449	0.25643	0.1823	0.1739	0.095412	0.059992	0.16258	0.13947	0.15349	0.090601	0.13923	0.080401	0.12254	0.070189	0.118	0.071848	0.079361	0.047611	0.06089	0.069975	0.14252	0.076359	0.12616	0.10235	0.12771	0.23321	0.26202	0.23796	0.26433	0.227
1300.6	0.14148	0.16679	0.17381	0.22649	0.2293	0.17174	0.12967	0.25743	0.18077	0.17627	0.10806	0.058246	0.15395	0.13489	0.16006	0.093823	0.14554	0.083245	0.13127	0.072759	0.12138	0.07726	0.087204	0.050886	0.062048	0.070706	0.1474	0.079188	0.13651	0.10074	0.13833	0.24168	0.2571	0.23933	0.27274	0.22792
1301.5	0.14116	0.16373	0.17453	0.22281	0.22015	0.17169	0.12836	0.24274	0.17321	0.17249	0.11359	0.060388	0.14893	0.12827	0.16243	0.091788	0.14472	0.085382	0.12729	0.068004	0.12111	0.084356	0.088988	0.054385	0.064421	0.067389	0.14292	0.080167	0.13303	0.11104	0.13632	0.25036	0.24919	0.24042	0.26534	0.22508
1302.4	0.14169	0.16119	0.16758	0.22717	0.21225	0.1748	0.13292	0.24435	0.17255	0.17338	0.11056	0.062053	0.14502	0.12005	0.15575	0.090953	0.14546	0.084909	0.12193	0.06974	0.12799	0.086233	0.083892	0.057458	0.067593	0.053854	0.14071	0.082425	0.13359	0.11461	0.13998	0.25484	0.25955	0.24423	0.2651	0.23171
1303.3	0.15089	0.16102	0.17818	0.2436	0.21381	0.16848	0.13703	0.25251	0.1767	0.18039	0.12439	0.071572	0.14774	0.12588	0.15301	0.09473	0.14759	0.088561	0.12488	0.078228	0.13181	0.092518	0.0905	0.057757	0.078183	0.059534	0.14665	0.088364	0.14172	0.11488	0.15442	0.26462	0.25813	0.24922	0.2613	0.23621
1304.2	0.15963	0.17064	0.17682	0.25838	0.21267	0.17515	0.14231	0.2509	0.19305	0.1822	0.1296	0.080107	0.14524	0.13152	0.16036	0.096389	0.15322	0.090445	0.12398	0.0784	0.1406	0.098582	0.09262	0.058048	0.083233	0.062762	0.14529	0.096168	0.1461	0.11108	0.15716	0.26277	0.25752	0.2495	0.25923	0.23917
1305.1	0.16036	0.18193	0.1669	0.26178	0.19433	0.17823	0.13582	0.25309	0.20502	0.18042	0.13416	0.088165	0.15105	0.13792	0.15638	0.098376	0.15432	0.095927	0.11559	0.08108	0.14667	0.10501	0.095533	0.059699	0.089056	0.066442	0.14375	0.10433	0.14879	0.12467	0.16796	0.25712	0.25678	0.23866	0.25403	0.24732
1305.9	0.16719	0.18533	0.17593	0.27316	0.1951	0.18213	0.13409	0.25454	0.20243	0.1808	0.12926	0.086012	0.1488	0.13406	0.15855	0.10061	0.15521	0.10084	0.11537	0.087448	0.15579	0.10453	0.099031	0.057658	0.091302	0.073631	0.15329	0.11172	0.15804	0.12337	0.17545	0.24622	0.25462	0.24069	0.25067	0.25173
1306.8	0.15998	0.17817	0.17627	0.27585	0.18697	0.17644	0.13525	0.25084	0.20606	0.18681	0.13285	0.080559	0.14405	0.13127	0.16496	0.10494	0.15648	0.10421	0.11929	0.088958	0.15325	0.10985	0.10363	0.054007	0.085506	0.079382	0.15699	0.12087	0.16567	0.11888	0.1772	0.23925	0.24324	0.24244	0.2474	0.24759
1307.7	0.16123	0.17146	0.17049	0.27302	0.17459	0.18023	0.12568	0.24473	0.20423	0.17977	0.13137	0.072578	0.14074	0.12358	0.16647	0.10139	0.14774	0.10135	0.11403	0.083746	0.15682	0.10375	0.10773	0.047613	0.080586	0.072033	0.15058	0.12365	0.1626	0.10622	0.16461	0.22602	0.236	0.2298	0.23994	0.23908
1308.6	0.16216	0.16316	0.16942	0.26809	0.17435	0.17928	0.11991	0.24445	0.20169	0.17323	0.13059	0.069329	0.14186	0.1157	0.15673	0.10016	0.14338	0.098705	0.11318	0.083074	0.15563	0.10107	0.10788	0.043415	0.077579	0.07344	0.15068	0.12887	0.17286	0.11352	0.16928	0.22841	0.2254	0.22827	0.23719	0.23849
1309.5	0.16747	0.16462	0.18195	0.27544	0.17444	0.18686	0.11677	0.24102	0.19344	0.17526	0.13501	0.066024	0.14162	0.11869	0.16146	0.10495	0.14191	0.1004	0.11551	0.08447	0.15619	0.10366	0.11549	0.048476	0.079219	0.080887	0.15724	0.14111	0.18443	0.11411	0.16595	0.22928	0.22078	0.24163	0.23346	0.24272
1310.3	0.17024	0.16958	0.18561	0.28035	0.18785	0.1897	0.12815	0.25413	0.20628	0.18211	0.14453	0.072293	0.15347	0.12748	0.16328	0.1084	0.14468	0.10299	0.1244	0.091455	0.16152	0.10908	0.13015	0.056714	0.089199	0.087722	0.15672	0.1506	0.19685	0.1173	0.17676	0.24334	0.22632	0.25021	0.24983	0.25237
1311.2	0.18465	0.18571	0.1975	0.27893	0.19753	0.20086	0.13498	0.2619	0.21022	0.17535	0.13997	0.081399	0.16588	0.1408	0.16109	0.10937	0.146	0.10285	0.12755	0.097228	0.17031	0.10679	0.13803	0.064004	0.097373	0.098366	0.15107	0.1545	0.20675	0.11953	0.18386	0.25143	0.22318	0.261	0.25681	0.26305
1312.1	0.18092	0.18494	0.20941	0.27226	0.20229	0.20745	0.14306	0.25608	0.2167	0.18572	0.13852	0.088258	0.16751	0.14219	0.15567	0.11321	0.14828	0.10619	0.13333	0.099568	0.16984	0.11899	0.13963	0.071316	0.10242	0.10317	0.15857	0.16302	0.22022	0.13483	0.19283	0.25856	0.22635	0.2642	0.25268	0.27999
1313	0.17797	0.19051	0.22921	0.2813	0.20437	0.21112	0.14737	0.26197	0.2262	0.19199	0.1425	0.10257	0.17259	0.1464	0.16403	0.12229	0.14698	0.10903	0.14095	0.10707	0.17635	0.12155	0.15324	0.085724	0.11034	0.1048	0.17028	0.17102	0.21972	0.1282	0.19508	0.26086	0.23421	0.26371	0.25274	0.28911
1313.9	0.1811	0.18673	0.23202	0.27731	0.20597	0.20587	0.15793	0.25806	0.23922	0.19011	0.13832	0.10712	0.16737	0.14225	0.16468	0.12565	0.14141	0.1058	0.14175	0.10759	0.17877	0.11876	0.14798	0.083692	0.10755	0.099796	0.16658	0.1689	0.21282	0.1197	0.19459	0.26216	0.23506	0.26005	0.25162	0.29231
1314.8	0.18002	0.18971	0.22714	0.28203	0.1943	0.21029	0.16181	0.25532	0.24122	0.19473	0.14585	0.11406	0.17561	0.14313	0.16416	0.1285	0.13863	0.10702	0.14062	0.10964	0.18116	0.12027	0.14615	0.090348	0.11731	0.10154	0.16503	0.17193	0.2128	0.12771	0.19096	0.26495	0.23578	0.26016	0.24411	0.29536
1315.6	0.17681	0.19414	0.23092	0.29003	0.19369	0.21285	0.16627	0.25838	0.25332	0.20054	0.16678	0.11924	0.17422	0.14068	0.16994	0.13605	0.13653	0.11051	0.1415	0.11634	0.18322	0.1272	0.1561	0.090831	0.12393	0.10046	0.1727	0.18153	0.21319	0.14113	0.19049	0.27092	0.24802	0.25986	0.24416	0.30001
1316.5	0.18166	0.22006	0.24241	0.30349	0.20226	0.2206	0.17954	0.26905	0.26295	0.20274	0.18106	0.1281	0.18062	0.15166	0.18816	0.14649	0.14104	0.11908	0.1485	0.12971	0.19583	0.13132	0.17118	0.098001	0.13668	0.11386	0.17743	0.18964	0.21752	0.14515	0.20119	0.2834	0.25908	0.27702	0.26085	0.31098
1317.4	0.19864	0.23024	0.25283	0.31122	0.21974	0.22915	0.18902	0.27285	0.27976	0.21464	0.18874	0.13253	0.18082	0.15762	0.19918	0.15345	0.14862	0.1286	0.15439	0.13538	0.20468	0.14287	0.18107	0.10729	0.15038	0.12323	0.18457	0.1939	0.22769	0.15856	0.20784	0.29094	0.27171	0.28977	0.27338	0.32796
1318.3	0.20516	0.24704	0.27153	0.32603	0.23022	0.23531	0.2004	0.28754	0.27853	0.22132	0.19793	0.13802	0.19491	0.16542	0.20544	0.16107	0.15728	0.13965	0.1693	0.15036	0.20848	0.15921	0.19759	0.12062	0.17228	0.13737	0.19858	0.20309	0.23972	0.17821	0.21964	0.31133	0.2808	0.29908	0.29206	0.34562
1319.2	0.20183	0.25853	0.2846	0.33078	0.23596	0.24623	0.2018	0.29542	0.28395	0.23227	0.20024	0.14115	0.18883	0.17033	0.21086	0.16759	0.16102	0.14523	0.17921	0.15584	0.2111	0.16557	0.2142	0.12309	0.17591	0.14958	0.20408	0.20984	0.25002	0.17906	0.23375	0.31693	0.28741	0.3021	0.30593	0.3457
1320	0.21263	0.27066	0.29974	0.3437	0.25581	0.26524	0.20402	0.30343	0.29734	0.24877	0.2	0.15603	0.20156	0.17192	0.22242	0.17682	0.17167	0.1511	0.19317	0.16407	0.22922	0.17283	0.2239	0.13847	0.19078	0.1569	0.21548	0.21466	0.26201	0.18075	0.25097	0.32433	0.30004	0.29813	0.3123	0.359
1320.9	0.21466	0.26931	0.30729	0.35972	0.2564	0.26491	0.21052	0.31009	0.30323	0.257	0.2043	0.1582	0.21243	0.17145	0.22441	0.1771	0.17232	0.15548	0.20161	0.1677	0.23837	0.17355	0.23285	0.14933	0.19274	0.16179	0.22289	0.21809	0.26083	0.18974	0.26435	0.33309	0.30412	0.30239	0.32035	0.36002
1321.8	0.20724	0.28853	0.31097	0.36042	0.2499	0.2647	0.21723	0.3183	0.29669	0.2579	0.20611	0.16472	0.21538	0.17778	0.22742	0.18023	0.1743	0.16175	0.20709	0.17249	0.24122	0.17248	0.2387	0.15404	0.19808	0.17058	0.2201	0.22376	0.26277	0.19843	0.27607	0.34405	0.29907	0.29852	0.32174	0.36378
1322.7	0.21627	0.30243	0.31182	0.36764	0.25475	0.28232	0.22628	0.32891	0.3078	0.27691	0.21658	0.17601	0.22668	0.18412	0.23177	0.18459	0.17899	0.17311	0.21496	0.17384	0.25537	0.17384	0.24966	0.16346	0.20095	0.17174	0.22146	0.22995	0.26991	0.20165	0.28486	0.34623	0.31053	0.30472	0.32053	0.36345
1323.6	0.22642	0.30776	0.32709	0.37411	0.25507	0.27709	0.22744	0.33858	0.31722	0.28279	0.22419	0.1749	0.23477	0.19049	0.23721	0.18919	0.18324	0.18123	0.22152	0.17906	0.26756	0.18039	0.25607	0.16746	0.21019	0.16573	0.23028	0.23237	0.26892	0.2113	0.28543	0.35649	0.31779	0.30646	0.32169	0.37319
1324.4	0.22773	0.31065	0.31669	0.36416	0.24788	0.2738	0.23044	0.33887	0.3018	0.28346	0.22396	0.17005	0.23396	0.1926	0.22829	0.18335	0.17975	0.19106	0.22186	0.17456	0.26596	0.17999	0.25582	0.16745	0.21485	0.1697	0.22065	0.22751	0.26428	0.2101	0.28503	0.3589	0.30697	0.31187	0.31777	0.36612
1325.3	0.23094	0.30826	0.30611	0.34815	0.23804	0.26945	0.22177	0.33897	0.29323	0.28188	0.21976	0.17494	0.2239	0.18308	0.21925	0.18529	0.18103	0.19306	0.21768	0.17101	0.25864	0.17644	0.25499	0.16541	0.21925	0.16182	0.21409	0.22229	0.25794	0.20232	0.27364	0.34627	0.30313	0.31015	0.30838	0.35991
1326.2	0.22421	0.29663	0.28902	0.33523	0.22826	0.26287	0.21439	0.33748	0.27833	0.27185	0.21773	0.16033	0.22208	0.17681	0.20455	0.18164	0.17313	0.18852	0.20899	0.16657	0.24704	0.1743	0.25025	0.1579	0.20755	0.15701	0.20705	0.21416	0.24389	0.18947	0.26898	0.34529	0.2957	0.30121	0.29276	0.33716
1327.1	0.22551	0.30061	0.2823	0.33748	0.22933	0.252	0.21211	0.33115	0.27554	0.27023	0.21245	0.15499	0.22695	0.17683	0.20576	0.18304	0.17634	0.18511	0.20556	0.16521	0.25017	0.17885	0.24628	0.15736	0.21403	0.16368	0.20815	0.2136	0.23852	0.19054	0.26587	0.34612	0.29314	0.30398	0.28586	0.33241
1328	0.24033	0.30643	0.28038	0.34429	0.23734	0.25415	0.22354	0.32867	0.273	0.2755	0.20908	0.16417	0.23819	0.17603	0.20925	0.19198	0.17876	0.19015	0.21378	0.16948	0.25151	0.18784	0.24978	0.16257	0.22272	0.17312	0.21083	0.21987	0.2357	0.19917	0.2742	0.34842	0.29296	0.3146	0.28701	0.32425
1328.8	0.25368	0.30919	0.28245	0.35741	0.24022	0.25319	0.23558	0.33148	0.28153	0.2794	0.21572	0.17399	0.24857	0.18157	0.21114	0.2061	0.18131	0.19126	0.21728	0.17786	0.24937	0.19514	0.26038	0.16908	0.22509	0.1764	0.21944	0.22963	0.23386	0.20645	0.27346	0.36417	0.30538	0.32388	0.29918	0.32918
1329.7	0.27318	0.32494	0.29399	0.38476	0.25938	0.26918	0.25306	0.34412	0.29651	0.28949	0.22986	0.17738	0.26815	0.20256	0.23019	0.21926	0.19606	0.2019	0.23559	0.1903	0.26993	0.21892	0.27933	0.17837	0.23894	0.19626	0.2343	0.24061	0.24773	0.22327	0.29028	0.38465	0.31762	0.33793	0.31923	0.33912
1330.6	0.29398	0.33336	0.31224	0.40105	0.27297	0.2819	0.26752	0.34998	0.30731	0.31148	0.23991	0.19537	0.28335	0.21262	0.24423	0.22929	0.20901	0.21644	0.25024	0.20037	0.28594	0.23283	0.29692	0.19592	0.25694	0.20341	0.25041	0.24966	0.26441	0.24084	0.30025	0.38775	0.33362	0.35753	0.343	0.36156
1331.5	0.2968	0.33304	0.31729	0.40918	0.27616	0.28436	0.27727	0.35828	0.31019	0.32398	0.24804	0.20393	0.28231	0.21794	0.2509	0.23474	0.21258	0.21945	0.25889	0.20633	0.28905	0.24533	0.31091	0.2017	0.26011	0.21155	0.24898	0.25304	0.26719	0.239	0.30868	0.39069	0.33704	0.37536	0.35627	0.3631
1332.4	0.31247	0.33638	0.30942	0.41524	0.27066	0.28133	0.27792	0.36764	0.3077	0.3303	0.2581	0.20215	0.29096	0.22425	0.24966	0.23646	0.21898	0.2202	0.25708	0.20682	0.28756	0.24551	0.31179	0.20866	0.26628	0.21712	0.24969	0.25466	0.26912	0.23656	0.30904	0.39434	0.33916	0.39239	0.35362	0.36581
1333.2	0.32223	0.34504	0.32148	0.42432	0.26795	0.2828	0.2856	0.37577	0.30932	0.34525	0.2586	0.20497	0.29589	0.23155	0.25985	0.2381	0.2276	0.22614	0.2677	0.21518	0.29632	0.26533	0.31952	0.21341	0.27597	0.22501	0.25802	0.26047	0.27747	0.24722	0.3208	0.39691	0.33978	0.40464	0.35825	0.37244
1334.1	0.32079	0.34935	0.31241	0.42115	0.25831	0.27156	0.28324	0.36748	0.30495	0.34431	0.24799	0.2033	0.29304	0.2317	0.25301	0.23194	0.22211	0.22235	0.26202	0.21213	0.2891	0.26219	0.30781	0.21473	0.27223	0.22053	0.24874	0.26363	0.26562	0.24015	0.31679	0.3932	0.3372	0.40523	0.35139	0.36633
1335	0.3222	0.35908	0.30496	0.4327	0.25541	0.27532	0.2892	0.37021	0.30863	0.34023	0.24983	0.19222	0.29045	0.23847	0.25055	0.23221	0.22317	0.21845	0.26501	0.21635	0.28893	0.26324	0.30448	0.20726	0.26837	0.22196	0.24796	0.26603	0.25894	0.24165	0.31682	0.40392	0.34253	0.41229	0.35151	0.35718
1335.9	0.33726	0.36743	0.31212	0.43992	0.26333	0.27386	0.29208	0.36668	0.30776	0.33605	0.25351	0.19502	0.29022	0.24772	0.2483	0.2353	0.22541	0.2205	0.2707	0.22242	0.28893	0.27011	0.31369	0.20603	0.27835	0.22332	0.25814	0.27372	0.26459	0.24126	0.32239	0.41575	0.35062	0.41591	0.35761	0.36025
1336.7	0.33456	0.38066	0.33186	0.45981	0.28683	0.2931	0.30217	0.37515	0.32255	0.34233	0.25628	0.21278	0.28578	0.25848	0.26639	0.24407	0.23159	0.23106	0.27799	0.23306	0.29937	0.28328	0.32341	0.21378	0.28171	0.23341	0.27318	0.28653	0.27602	0.24435	0.33372	0.42891	0.36403	0.4164	0.37367	0.37912
1337.6	0.32787	0.37044	0.32699	0.4685	0.29494	0.29549	0.29266	0.37428	0.32811	0.33544	0.25484	0.21197	0.27967	0.25735	0.26645	0.2408	0.23031	0.23318	0.27254	0.22681	0.29714	0.2699	0.31711	0.21142	0.28083	0.22823	0.27332	0.28443	0.27566	0.22917	0.32922	0.42628	0.37062	0.41625	0.3778	0.37646
1338.5	0.33022	0.37663	0.34756	0.48504	0.31484	0.31053	0.30416	0.38565	0.33528	0.34849	0.27015	0.21985	0.28255	0.26953	0.2769	0.25384	0.24062	0.24189	0.28304	0.23761	0.30536	0.27406	0.33346	0.2199	0.28586	0.2399	0.28576	0.29016	0.29534	0.24113	0.33773	0.4406	0.38322	0.42438	0.3922	0.39309
1339.4	0.34512	0.38857	0.36349	0.50592	0.33657	0.32604	0.31015	0.39174	0.34258	0.36159	0.27939	0.24429	0.29563	0.27829	0.28803	0.26545	0.25195	0.25407	0.29312	0.24156	0.3155	0.28536	0.34203	0.22903	0.29846	0.24956	0.29001	0.29827	0.31165	0.25188	0.34942	0.44355	0.39141	0.43893	0.39609	0.40751
1340.3	0.33947	0.39266	0.35924	0.52018	0.33907	0.34291	0.30574	0.40346	0.35024	0.36177	0.28432	0.24236	0.29785	0.28146	0.28996	0.27135	0.25483	0.26087	0.29823	0.24371	0.31984	0.28025	0.34078	0.23461	0.2967	0.2546	0.2843	0.30002	0.31376	0.25873	0.35408	0.44154	0.39042	0.43981	0.40357	0.40891
1341.1	0.34527	0.40056	0.34697	0.52188	0.34129	0.3429	0.30295	0.39818	0.35024	0.36167	0.2962	0.2356	0.3019	0.28782	0.2862	0.27299	0.25627	0.26154	0.29924	0.24355	0.32373	0.28016	0.34228	0.23417	0.2961	0.26025	0.28044	0.29733	0.31135	0.26795	0.35781	0.43589	0.38858	0.43901	0.40521	0.40804
1342	0.36613	0.42337	0.36522	0.53957	0.3596	0.35209	0.31947	0.40427	0.3522	0.3707	0.31073	0.24955	0.31102	0.30307	0.29839	0.28649	0.26816	0.27156	0.31224	0.25366	0.33649	0.29753	0.34914	0.2441	0.31511	0.2799	0.29079	0.30545	0.32551	0.28236	0.37683	0.44437	0.39707	0.45821	0.40998	0.41442
1342.9	0.36966	0.4259	0.36678	0.53571	0.35561	0.35498	0.31272	0.40225	0.33903	0.36017	0.30832	0.25892	0.31405	0.30541	0.29742	0.28061	0.2667	0.27135	0.31081	0.24983	0.33568	0.29637	0.33723	0.23887	0.32733	0.28026	0.29255	0.30247	0.32073	0.27778	0.37479	0.4396	0.38709	0.45228	0.3991	0.40926
1343.8	0.38471	0.43243	0.36711	0.53345	0.36232	0.35937	0.3221	0.4061	0.34132	0.35731	0.3146	0.26151	0.31829	0.31467	0.30831	0.28278	0.26977	0.27283	0.31489	0.25408	0.34204	0.30106	0.34055	0.24096	0.33972	0.29632	0.30266	0.30262	0.32305	0.27588	0.37616	0.44558	0.39836	0.45101	0.4141	0.4118
1344.6	0.40012	0.43681	0.38456	0.5372	0.36672	0.35945	0.33498	0.40185	0.33999	0.36067	0.31934	0.27891	0.32966	0.32067	0.3171	0.28655	0.27983	0.2725	0.31123	0.25721	0.34819	0.30197	0.34017	0.24413	0.34791	0.2997	0.31553	0.29862	0.32659	0.27462	0.37654	0.44415	0.40829	0.45024	0.40999	0.41308
1345.5	0.40443	0.4386	0.40278	0.53802	0.37126	0.37044	0.33827	0.39964	0.34851	0.35666	0.31129	0.29008	0.33589	0.32392	0.32054	0.29122	0.28615	0.27658	0.31512	0.26192	0.35036	0.30519	0.34235	0.24985	0.35967	0.29862	0.32112	0.29396	0.33426	0.27295	0.37628	0.44895	0.41084	0.45643	0.41369	0.41157
1346.4	0.39571	0.44268	0.39446	0.52696	0.36334	0.37201	0.32884	0.39854	0.34015	0.33968	0.30453	0.27735	0.33055	0.32228	0.31323	0.28812	0.28118	0.26999	0.30781	0.26292	0.34309	0.29308	0.33814	0.24886	0.35081	0.29611	0.31988	0.28515	0.32275	0.27642	0.36737	0.43886	0.40761	0.43444	0.41426	0.40624
1347.3	0.42037	0.44414	0.40326	0.5481	0.38623	0.37116	0.33842	0.40452	0.35106	0.34155	0.31533	0.28169	0.34664	0.32621	0.31807	0.29997	0.28525	0.27744	0.31595	0.2726	0.34978	0.2991	0.34888	0.25684	0.35166	0.30358	0.32771	0.28818	0.32711	0.28321	0.37634	0.44465	0.42163	0.43839	0.42974	0.40736
1348.1	0.41454	0.44734	0.42056	0.56184	0.39	0.37364	0.33731	0.41438	0.3613	0.35007	0.32346	0.27566	0.35452	0.32584	0.3181	0.30698	0.28711	0.27838	0.31239	0.28193	0.35401	0.30037	0.35867	0.26155	0.36292	0.30059	0.33378	0.28648	0.32484	0.28449	0.38167	0.44778	0.42354	0.44442	0.4284	0.41545
1349	0.40307	0.43995	0.41839	0.55724	0.39832	0.37855	0.33085	0.41608	0.36309	0.3476	0.3225	0.27443	0.35469	0.315	0.31689	0.30775	0.28235	0.27643	0.31171	0.28183	0.35149	0.2949	0.35634	0.25925	0.36651	0.30252	0.3325	0.28254	0.32374	0.29242	0.37648	0.44246	0.41958	0.44488	0.42699	0.41526
1349.9	0.40839	0.43937	0.41199	0.57071	0.40726	0.38046	0.34107	0.42144	0.35777	0.35303	0.33224	0.27302	0.36307	0.30973	0.31927	0.30548	0.28579	0.27265	0.31572	0.28512	0.35348	0.30022	0.35891	0.26011	0.37111	0.30455	0.33703	0.28659	0.32561	0.29619	0.37665	0.44272	0.43222	0.44451	0.42788	0.416
1350.8	0.41849	0.44481	0.42516	0.5858	0.42829	0.38938	0.35455	0.42879	0.3738	0.36694	0.35115	0.2876	0.375	0.31344	0.33409	0.31032	0.29595	0.27665	0.32407	0.28919	0.36085	0.31251	0.36931	0.26115	0.38111	0.30936	0.34394	0.29254	0.33362	0.30412	0.38092	0.4524	0.44378	0.45685	0.43025	0.41954
1351.6	0.41043	0.4624	0.43106	0.57747	0.43033	0.40155	0.34837	0.42977	0.38327	0.38496	0.35124	0.2881	0.36849	0.31314	0.33397	0.30966	0.29707	0.2724	0.32123	0.29027	0.36436	0.31805	0.36804	0.25721	0.38688	0.3159	0.34293	0.29406	0.3393	0.30917	0.38086	0.45428	0.44954	0.45973	0.42322	0.41941
1352.5	0.41654	0.45841	0.41318	0.57159	0.42992	0.39395	0.34219	0.42373	0.37598	0.37401	0.34407	0.29058	0.36574	0.31232	0.32946	0.30263	0.29655	0.2666	0.32365	0.28442	0.35667	0.31169	0.35534	0.25178	0.38005	0.31704	0.33535	0.29107	0.33746	0.30469	0.37985	0.45153	0.44367	0.44508	0.40882	0.40058
1353.4	0.42198	0.47295	0.41692	0.57711	0.43549	0.39518	0.34653	0.4263	0.38317	0.37417	0.35341	0.29713	0.36336	0.32027	0.33396	0.30388	0.3	0.27537	0.32997	0.28881	0.35794	0.31971	0.35848	0.25719	0.37532	0.32219	0.34107	0.29468	0.33618	0.30187	0.39351	0.45549	0.44817	0.44467	0.41454	0.40424
1354.3	0.4186	0.4836	0.42959	0.57922	0.44324	0.39284	0.35302	0.42992	0.38374	0.37545	0.35743	0.30391	0.36222	0.32959	0.33035	0.30787	0.3004	0.27604	0.32727	0.29096	0.36243	0.31865	0.35565	0.25421	0.37648	0.32406	0.33388	0.29291	0.33661	0.30224	0.39561	0.45278	0.43755	0.44024	0.41071	0.40747
1355.1	0.40422	0.46582	0.42564	0.5626	0.43414	0.38593	0.34922	0.42008	0.37617	0.3735	0.35486	0.30221	0.36136	0.3184	0.32845	0.30329	0.29386	0.27025	0.32063	0.28426	0.36019	0.31276	0.34184	0.25406	0.37871	0.31604	0.32948	0.28713	0.32929	0.29115	0.39746	0.44179	0.4293	0.42912	0.40072	0.40565
1356	0.39687	0.45695	0.40776	0.56322	0.42441	0.38698	0.36178	0.42314	0.37415	0.35869	0.35641	0.30301	0.36293	0.31343	0.3338	0.30006	0.2937	0.27118	0.31604	0.28238	0.35321	0.31295	0.34498	0.25847	0.3825	0.30697	0.32816	0.28194	0.32571	0.29127	0.39072	0.43707	0.42647	0.4246	0.38907	0.40473
1356.9	0.39886	0.46619	0.41392	0.5682	0.42771	0.39531	0.37132	0.42396	0.37482	0.36195	0.36289	0.30988	0.3641	0.31626	0.34092	0.3072	0.30112	0.27728	0.31964	0.2853	0.35705	0.31976	0.34994	0.26509	0.39021	0.30945	0.3298	0.28373	0.32869	0.30476	0.39042	0.42808	0.42911	0.42986	0.39389	0.41502
1357.8	0.40503	0.46657	0.4127	0.56681	0.42682	0.40352	0.38122	0.42958	0.36887	0.35993	0.35476	0.30779	0.37073	0.31864	0.33542	0.30523	0.30071	0.27202	0.31679	0.28498	0.35487	0.31503	0.33912	0.25982	0.39173	0.30251	0.32421	0.28465	0.32359	0.30863	0.37777	0.42529	0.42127	0.41533	0.38353	0.41125
1358.6	0.40933	0.46392	0.41379	0.54967	0.42254	0.40618	0.3782	0.43532	0.3672	0.35717	0.35661	0.30396	0.37238	0.31166	0.33421	0.30258	0.29739	0.27025	0.31955	0.27767	0.34891	0.30788	0.33684	0.25701	0.39148	0.29794	0.32269	0.27786	0.31239	0.3083	0.37763	0.42552	0.41662	0.41383	0.37831	0.40151
1359.5	0.40622	0.47264	0.41229	0.55233	0.42633	0.40938	0.38677	0.44311	0.37072	0.36222	0.35475	0.30397	0.36514	0.31477	0.33385	0.301	0.29751	0.27068	0.32242	0.28158	0.35077	0.31102	0.34145	0.25511	0.37885	0.30265	0.32169	0.27508	0.31273	0.3102	0.3693	0.42326	0.41495	0.41628	0.3832	0.40025
1360.4	0.40165	0.47809	0.42713	0.54844	0.43343	0.40728	0.38546	0.4499	0.37221	0.37402	0.35786	0.31133	0.35794	0.3146	0.32559	0.30294	0.30007	0.2685	0.32777	0.28834	0.35636	0.31549	0.33984	0.25851	0.37127	0.30299	0.32174	0.27672	0.30694	0.30504	0.37298	0.42205	0.40726	0.41702	0.39882	0.40899
1361.3	0.3847	0.47402	0.42789	0.53643	0.4286	0.40263	0.38963	0.45476	0.37639	0.3718	0.35492	0.30854	0.35683	0.31138	0.32107	0.29323	0.2889	0.26491	0.32136	0.28343	0.35719	0.31309	0.3344	0.25514	0.35997	0.29077	0.32254	0.27411	0.29335	0.29795	0.36722	0.42689	0.39512	0.41241	0.39992	0.40901
1362.1	0.37769	0.46374	0.4157	0.52633	0.42471	0.39697	0.39329	0.45423	0.37777	0.37325	0.3577	0.29652	0.35589	0.30785	0.31795	0.28933	0.28136	0.26268	0.3235	0.2838	0.35908	0.31581	0.33833	0.25217	0.36073	0.2847	0.31774	0.26885	0.29524	0.29545	0.37829	0.42999	0.39074	0.41984	0.39375	0.40664
1363	0.37493	0.45557	0.41035	0.52829	0.40922	0.39691	0.40021	0.45207	0.37768	0.373	0.35189	0.30126	0.35932	0.30804	0.31948	0.28717	0.2794	0.26392	0.32267	0.28865	0.36389	0.32241	0.33454	0.25068	0.35193	0.28671	0.3218	0.27175	0.29655	0.29727	0.37433	0.42745	0.39269	0.41199	0.3973	0.41035
1363.9	0.38051	0.45958	0.41315	0.53508	0.40856	0.40106	0.39519	0.45184	0.3728	0.36585	0.35348	0.30088	0.36375	0.3098	0.30983	0.28817	0.277	0.26526	0.32354	0.28731	0.36235	0.32155	0.3371	0.25489	0.35784	0.28953	0.31898	0.27757	0.29599	0.3046	0.37276	0.43312	0.38014	0.41057	0.39855	0.41108
1364.8	0.38608	0.45138	0.41591	0.52205	0.39479	0.39901	0.39045	0.44253	0.3616	0.36307	0.34661	0.29739	0.36531	0.31609	0.31376	0.28447	0.27154	0.26428	0.3197	0.27681	0.36033	0.3155	0.33232	0.24668	0.35574	0.29115	0.31748	0.27298	0.29861	0.30927	0.37284	0.43082	0.37022	0.40605	0.39514	0.40672
1365.6	0.39317	0.44658	0.4161	0.52295	0.39716	0.40728	0.38497	0.43919	0.35039	0.36817	0.34686	0.29793	0.36184	0.31163	0.30826	0.28664	0.27211	0.26509	0.3185	0.27593	0.36248	0.32018	0.33643	0.24424	0.35119	0.29816	0.30974	0.27378	0.30747	0.30999	0.36568	0.42794	0.36881	0.40917	0.39192	0.39882
1366.5	0.39911	0.44192	0.41971	0.51945	0.39302	0.40552	0.37494	0.43121	0.33913	0.36864	0.34896	0.30933	0.35481	0.29961	0.308	0.28856	0.27548	0.26475	0.3162	0.27388	0.36881	0.32193	0.34166	0.25154	0.34925	0.29732	0.31318	0.27767	0.30871	0.31876	0.35774	0.42551	0.36685	0.405	0.40794	0.39706
1367.4	0.39667	0.44167	0.40822	0.51519	0.40683	0.40797	0.36095	0.42846	0.33496	0.36398	0.35097	0.30523	0.34147	0.289	0.30081	0.28562	0.27671	0.26334	0.31354	0.27442	0.37139	0.31915	0.34219	0.25308	0.35106	0.29524	0.30648	0.27177	0.31071	0.32043	0.35335	0.42208	0.36935	0.40761	0.40984	0.39548
1368.2	0.40356	0.43513	0.39787	0.50899	0.40431	0.40323	0.36022	0.43083	0.33056	0.35991	0.34765	0.31486	0.3329	0.29157	0.29757	0.28791	0.2812	0.26271	0.31417	0.2761	0.37984	0.32425	0.34465	0.25594	0.34793	0.29136	0.30018	0.26975	0.3132	0.32672	0.35394	0.42245	0.38307	0.40657	0.40733	0.39859
1369.1	0.39374	0.43464	0.37996	0.50596	0.40046	0.40046	0.36065	0.42611	0.32642	0.35518	0.35338	0.32018	0.32988	0.28479	0.28943	0.28669	0.27968	0.25993	0.31297	0.27668	0.3829	0.32439	0.3462	0.25731	0.33893	0.29043	0.29772	0.27015	0.31102	0.32281	0.3482	0.41707	0.3919	0.4046	0.4045	0.39554
1370	0.38894	0.41457	0.36725	0.49324	0.38514	0.38072	0.35755	0.41969	0.31879	0.34331	0.34748	0.31748	0.3194	0.27516	0.28291	0.28186	0.27219	0.2533	0.31419	0.27203	0.38303	0.3185	0.33802	0.25443	0.33771	0.28409	0.29666	0.26612	0.30607	0.32403	0.35924	0.40873	0.39577	0.3903	0.40053	0.39396
1370.9	0.39627	0.41137	0.36517	0.48888	0.38598	0.37411	0.35343	0.42561	0.30997	0.34179	0.35305	0.31932	0.32751	0.27445	0.28573	0.27978	0.27148	0.25271	0.30963	0.2741	0.38228	0.32297	0.33785	0.25592	0.34072	0.28539	0.29637	0.26251	0.31037	0.32752	0.36077	0.41321	0.39905	0.39057	0.39738	0.40044
1371.7	0.39195	0.39363	0.36703	0.4743	0.37118	0.36437	0.35325	0.41277	0.2992	0.3363	0.35195	0.31696	0.32961	0.27031	0.28791	0.28162	0.26512	0.2489	0.30746	0.27053	0.37836	0.32678	0.33826	0.25685	0.33584	0.27857	0.2941	0.26371	0.30272	0.32887	0.3592	0.41566	0.40294	0.38055	0.3939	0.39616
1372.6	0.37734	0.3818	0.36899	0.45704	0.35838	0.35283	0.33571	0.39608	0.28561	0.33526	0.35448	0.30996	0.3278	0.25893	0.28652	0.27599	0.25535	0.2424	0.29963	0.26082	0.36664	0.31755	0.33085	0.24316	0.33021	0.27548	0.29664	0.25797	0.29453	0.32108	0.35687	0.40799	0.3905	0.36799	0.39112	0.38811
1373.5	0.37984	0.37247	0.36514	0.45476	0.35596	0.34818	0.3284	0.39131	0.27004	0.32347	0.34801	0.30601	0.32524	0.2465	0.28903	0.27236	0.25192	0.23679	0.2998	0.25545	0.35402	0.31455	0.32247	0.23659	0.33503	0.27028	0.29339	0.25357	0.29306	0.32201	0.35988	0.411	0.37691	0.36495	0.38191	0.38197
1374.3	0.37432	0.37757	0.36248	0.45318	0.35817	0.35535	0.31681	0.38566	0.25835	0.32036	0.34926	0.31339	0.32531	0.24509	0.28588	0.27447	0.25141	0.2348	0.29717	0.25476	0.34236	0.30526	0.32235	0.23769	0.32946	0.27005	0.28827	0.25614	0.29437	0.32348	0.35369	0.41692	0.37292	0.35809	0.38638	0.37668
1375.2	0.35328	0.38159	0.36539	0.45585	0.34859	0.35303	0.31931	0.37856	0.25617	0.3138	0.33606	0.30942	0.31385	0.24528	0.27473	0.27289	0.24905	0.22863	0.29842	0.24862	0.33645	0.29756	0.31752	0.22928	0.32061	0.26734	0.2826	0.25934	0.2894	0.31592	0.34888	0.41045	0.37388	0.34805	0.38372	0.36783
1376.1	0.34846	0.37937	0.35389	0.44951	0.34954	0.34587	0.30757	0.38616	0.24549	0.3171	0.32651	0.31476	0.30947	0.24364	0.26518	0.27064	0.24977	0.22608	0.29484	0.2423	0.32771	0.28879	0.31058	0.22322	0.32062	0.26844	0.27812	0.25623	0.28993	0.31016	0.34914	0.40706	0.36463	0.35211	0.377	0.36951
1377	0.34746	0.36852	0.34092	0.44303	0.35092	0.34402	0.3147	0.39071	0.23952	0.30562	0.31952	0.31628	0.30548	0.23569	0.26041	0.26759	0.25036	0.22312	0.29569	0.24144	0.31987	0.28622	0.30275	0.22056	0.31836	0.26134	0.27462	0.25434	0.29222	0.30345	0.35475	0.40507	0.37038	0.35037	0.36864	0.36803
1377.8	0.34863	0.36229	0.34993	0.43626	0.35443	0.34397	0.31636	0.39151	0.23843	0.31694	0.32398	0.32715	0.30416	0.2416	0.26071	0.26691	0.24944	0.22782	0.29525	0.24064	0.32078	0.28471	0.31098	0.22611	0.31992	0.2624	0.27461	0.25734	0.29175	0.30558	0.35924	0.40676	0.38236	0.35557	0.37763	0.3688
1378.7	0.34274	0.35673	0.34778	0.42553	0.34748	0.33511	0.30843	0.38702	0.23441	0.31728	0.32579	0.32587	0.29785	0.24033	0.25712	0.26509	0.2469	0.22985	0.29133	0.23789	0.31739	0.28448	0.30863	0.22029	0.32074	0.26486	0.27546	0.25263	0.28562	0.29834	0.35692	0.40168	0.37966	0.36343	0.36823	0.37187
1379.6	0.33538	0.34222	0.33303	0.41147	0.35218	0.33086	0.29819	0.3808	0.22645	0.31014	0.32534	0.33088	0.28821	0.23571	0.25191	0.26111	0.24321	0.22924	0.28435	0.23104	0.30762	0.27717	0.2963	0.21768	0.31696	0.26052	0.2686	0.24294	0.28153	0.29408	0.35679	0.40365	0.37936	0.36714	0.3595	0.3687
1380.4	0.32829	0.33686	0.33294	0.41397	0.34063	0.32924	0.29519	0.37103	0.22363	0.29986	0.32577	0.32707	0.27574	0.23487	0.2478	0.25403	0.23719	0.22762	0.28266	0.22913	0.30481	0.2691	0.29455	0.21223	0.31323	0.25648	0.26956	0.243	0.28164	0.27834	0.35462	0.40053	0.37544	0.36567	0.35548	0.36135
1381.3	0.32612	0.33398	0.33221	0.41392	0.34001	0.32822	0.28151	0.35856	0.2195	0.31231	0.32596	0.32836	0.27591	0.23313	0.24653	0.25105	0.23386	0.22685	0.2763	0.22579	0.30168	0.2627	0.29711	0.20756	0.3112	0.26059	0.26085	0.24171	0.27484	0.27103	0.34271	0.3991	0.36578	0.37165	0.35451	0.35738
1382.2	0.31858	0.32953	0.31504	0.41516	0.33656	0.32214	0.25572	0.35517	0.21903	0.29697	0.32125	0.31545	0.26753	0.22385	0.23315	0.24667	0.23033	0.22535	0.2671	0.22511	0.29467	0.2564	0.28667	0.20202	0.30103	0.258	0.25103	0.23529	0.26792	0.26748	0.3258	0.39629	0.36321	0.35706	0.34382	0.35165
1383	0.3158	0.32415	0.31087	0.41097	0.34144	0.31995	0.25757	0.34419	0.21365	0.29081	0.31355	0.31808	0.2678	0.22134	0.22787	0.2432	0.23122	0.21755	0.26483	0.2223	0.2852	0.25496	0.28366	0.19885	0.29844	0.24938	0.24312	0.23359	0.26402	0.2595	0.3233	0.39341	0.36967	0.36017	0.3441	0.34215
1383.9	0.31216	0.32494	0.3054	0.40368	0.33649	0.31367	0.24879	0.33366	0.20629	0.28925	0.30416	0.31636	0.25485	0.21487	0.22489	0.23951	0.2293	0.21906	0.26468	0.21987	0.27939	0.25085	0.28696	0.1935	0.29324	0.25432	0.23971	0.23184	0.2614	0.24887	0.31857	0.38448	0.36556	0.35913	0.33647	0.33276
1384.8	0.29837	0.31857	0.29318	0.39602	0.34974	0.30203	0.23383	0.32155	0.19425	0.28199	0.30041	0.31764	0.24848	0.20312	0.22116	0.23658	0.22552	0.21555	0.26002	0.21309	0.26742	0.24344	0.2821	0.19027	0.28022	0.25749	0.23248	0.22794	0.25329	0.24569	0.31679	0.3767	0.36151	0.34824	0.33575	0.32989
1385.7	0.28216	0.30873	0.29204	0.38775	0.34326	0.30262	0.22801	0.31775	0.1858	0.2654	0.28849	0.30396	0.23571	0.19336	0.21065	0.2339	0.22029	0.21025	0.26278	0.20889	0.25764	0.23877	0.27797	0.1923	0.27361	0.24352	0.22448	0.22308	0.24837	0.24511	0.31639	0.371	0.36011	0.3421	0.32821	0.32552
1386.5	0.28141	0.30803	0.29182	0.38404	0.34003	0.2971	0.23455	0.31477	0.17874	0.2685	0.28494	0.29944	0.23277	0.19052	0.20766	0.23492	0.21981	0.20388	0.26492	0.21025	0.25845	0.23845	0.28125	0.18804	0.27268	0.23692	0.21885	0.22116	0.24701	0.23736	0.31574	0.37277	0.36339	0.35367	0.33299	0.32288
1387.4	0.27504	0.302	0.28702	0.37393	0.33713	0.28909	0.23104	0.31696	0.17143	0.26661	0.28129	0.28957	0.22849	0.18717	0.20674	0.22638	0.21816	0.20004	0.2622	0.21013	0.25795	0.2315	0.28169	0.18698	0.27115	0.22956	0.21605	0.21382	0.24413	0.23515	0.31236	0.36796	0.3498	0.34807	0.32919	0.3236
1388.3	0.26771	0.28798	0.28738	0.37039	0.32644	0.29158	0.22301	0.31042	0.16319	0.2643	0.28166	0.27909	0.23108	0.1791	0.2056	0.22115	0.21173	0.1939	0.25727	0.20387	0.24759	0.22446	0.27672	0.18568	0.26311	0.22038	0.21242	0.20804	0.23329	0.23433	0.30828	0.36085	0.34645	0.34562	0.32664	0.32812
1389.1	0.26614	0.28346	0.28702	0.36322	0.30714	0.29406	0.2281	0.31027	0.16569	0.2579	0.28054	0.26229	0.22921	0.1834	0.20512	0.22225	0.20382	0.19084	0.25354	0.20087	0.24016	0.2211	0.2775	0.18382	0.26026	0.21018	0.20341	0.20468	0.23219	0.23122	0.29984	0.35943	0.33901	0.34678	0.32855	0.31731
1390	0.26624	0.28261	0.27911	0.3579	0.30075	0.28691	0.21997	0.30858	0.16378	0.26211	0.27823	0.25859	0.22896	0.18373	0.20358	0.21255	0.19764	0.19393	0.24529	0.19568	0.23967	0.21634	0.27691	0.17881	0.25994	0.20912	0.20173	0.20039	0.23261	0.22859	0.29623	0.35827	0.34463	0.34016	0.32755	0.31445
1390.9	0.25155	0.2693	0.27224	0.35555	0.29656	0.27624	0.20828	0.29457	0.15925	0.25928	0.26617	0.24571	0.22369	0.1705	0.19944	0.20517	0.19404	0.19039	0.237	0.18076	0.22745	0.20285	0.26899	0.18097	0.25911	0.20424	0.19513	0.19648	0.22555	0.21846	0.29081	0.34239	0.33255	0.33146	0.31149	0.30572
1391.7	0.24276	0.2596	0.25488	0.3621	0.27688	0.27509	0.19958	0.28687	0.16207	0.24534	0.25669	0.24152	0.21927	0.16351	0.1897	0.20416	0.17998	0.18471	0.2351	0.17166	0.22	0.19232	0.25779	0.18001	0.24945	0.20379	0.18536	0.19544	0.2215	0.20699	0.28232	0.33535	0.33557	0.31877	0.3053	0.30576
1392.6	0.24882	0.25939	0.2394	0.36578	0.27366	0.26971	0.18856	0.28605	0.16435	0.23887	0.24943	0.23493	0.22402	0.16144	0.18676	0.2031	0.17834	0.1826	0.23211	0.16996	0.21483	0.19434	0.25456	0.17746	0.25368	0.19848	0.17941	0.1942	0.21924	0.20118	0.27616	0.3322	0.32918	0.31619	0.30426	0.29347
1393.5	0.24947	0.25573	0.22547	0.36283	0.26402	0.2661	0.17087	0.27965	0.15819	0.22756	0.23996	0.23321	0.21813	0.15766	0.17501	0.19133	0.1741	0.17561	0.22707	0.16424	0.2054	0.18214	0.24616	0.17795	0.25024	0.18592	0.17202	0.1863	0.21051	0.19353	0.26166	0.32353	0.32543	0.30144	0.28985	0.29167
1394.3	0.25047	0.2455	0.21157	0.35423	0.25307	0.25757	0.16871	0.26981	0.14908	0.21393	0.22928	0.2253	0.21582	0.14986	0.16153	0.1853	0.16863	0.16232	0.22624	0.15959	0.19152	0.17107	0.23876	0.17387	0.2394	0.18116	0.16551	0.18054	0.19843	0.17934	0.25318	0.31232	0.30623	0.29919	0.28286	0.27879
1395.2	0.24949	0.23961	0.19836	0.337	0.24495	0.25691	0.16612	0.26792	0.1471	0.19881	0.21964	0.21931	0.21462	0.15507	0.15452	0.18269	0.16094	0.15794	0.22495	0.15903	0.18395	0.17321	0.23175	0.16402	0.23455	0.18068	0.16368	0.1804	0.19546	0.17685	0.24592	0.30831	0.29807	0.2883	0.27936	0.27003
1396.1	0.24353	0.23208	0.20074	0.32723	0.24665	0.25033	0.15791	0.26162	0.13995	0.19911	0.21224	0.20132	0.2102	0.14797	0.15838	0.17555	0.16177	0.15733	0.22065	0.15188	0.1763	0.17084	0.22971	0.15545	0.23547	0.1715	0.16248	0.17618	0.18592	0.16987	0.24239	0.29843	0.28447	0.2906	0.2693	0.25572
1396.9	0.21171	0.21959	0.1873	0.30656	0.23676	0.23773	0.15767	0.25556	0.12949	0.1913	0.20409	0.17746	0.19169	0.1416	0.14417	0.16408	0.14758	0.143	0.21385	0.13981	0.16536	0.15666	0.22381	0.14204	0.21649	0.15956	0.15056	0.16854	0.18325	0.15832	0.22966	0.29046	0.27487	0.27189	0.26062	0.24091
1397.8	0.20335	0.21515	0.1866	0.28955	0.24093	0.22883	0.16285	0.25274	0.12254	0.19004	0.19007	0.1663	0.19422	0.12736	0.14489	0.15738	0.14762	0.13672	0.21436	0.13474	0.16418	0.1644	0.22574	0.13414	0.21769	0.15681	0.1506	0.16636	0.18009	0.14748	0.23644	0.28985	0.27015	0.27966	0.25377	0.23603
1398.7	0.18713	0.21639	0.18679	0.29235	0.24213	0.2296	0.16227	0.25084	0.1217	0.18142	0.18331	0.15894	0.18526	0.12312	0.14734	0.15971	0.14636	0.13416	0.2109	0.13287	0.16538	0.16852	0.22349	0.13303	0.22	0.15144	0.14448	0.16516	0.18161	0.14036	0.23189	0.29519	0.2675	0.27518	0.24869	0.22544
1399.5	0.16882	0.2104	0.18365	0.29322	0.22996	0.23569	0.16428	0.24188	0.11151	0.16908	0.17173	0.15134	0.17527	0.11079	0.14312	0.14875	0.13517	0.12714	0.20697	0.12437	0.16105	0.16119	0.21892	0.12965	0.20567	0.13768	0.13709	0.15863	0.17216	0.13301	0.22767	0.28406	0.26062	0.2612	0.24134	0.21715
1400.4	0.15393	0.20445	0.17006	0.27255	0.21221	0.22747	0.15964	0.23058	0.1023	0.15983	0.15382	0.14133	0.15875	0.10047	0.13312	0.13761	0.12415	0.12117	0.19641	0.11922	0.14763	0.15247	0.20539	0.12267	0.19073	0.12783	0.12638	0.14621	0.16161	0.13264	0.21979	0.28414	0.24622	0.24759	0.22766	0.20183
1401.3	0.15372	0.19688	0.16942	0.26338	0.19522	0.22337	0.1534	0.21862	0.094915	0.14535	0.15041	0.14126	0.15811	0.09896	0.1328	0.13364	0.11999	0.11772	0.19246	0.11719	0.14834	0.14723	0.2053	0.1251	0.19215	0.12803	0.11859	0.14342	0.15137	0.12225	0.21545	0.28296	0.23589	0.25074	0.2268	0.19539
1402.1	0.13977	0.18743	0.17252	0.2591	0.18357	0.21727	0.1558	0.20822	0.092642	0.14241	0.1515	0.13361	0.14746	0.093102	0.12937	0.13162	0.11056	0.10922	0.18599	0.11079	0.1488	0.138	0.19933	0.11991	0.1864	0.12695	0.11329	0.14125	0.15155	0.12836	0.20979	0.27555	0.22803	0.2456	0.22262	0.18107
1403	0.12098	0.17052	0.15795	0.22917	0.15849	0.20589	0.14693	0.19577	0.084181	0.13134	0.13963	0.12184	0.13404	0.082585	0.11852	0.1158	0.098585	0.097429	0.17398	0.097502	0.1358	0.1213	0.19305	0.10854	0.17336	0.10919	0.10511	0.12912	0.14013	0.1177	0.19329	0.25217	0.21266	0.23757	0.21121	0.17241
1403.9	0.11166	0.15907	0.15123	0.19628	0.1401	0.19423	0.13934	0.18907	0.079574	0.11888	0.13945	0.1084	0.1251	0.075497	0.11398	0.11029	0.095111	0.09098	0.16587	0.091791	0.12813	0.11413	0.18833	0.10314	0.16837	0.098347	0.097943	0.12171	0.13821	0.10928	0.18961	0.2428	0.20795	0.23644	0.20314	0.16297
1404.7	0.10093	0.14931	0.14291	0.19849	0.13624	0.18763	0.12621	0.18389	0.07212	0.10335	0.14306	0.10473	0.12762	0.072418	0.10178	0.10702	0.086427	0.079851	0.1578	0.08709	0.12363	0.11277	0.18437	0.10215	0.16293	0.094675	0.091802	0.12462	0.14253	0.096531	0.17587	0.22916	0.21071	0.23101	0.20112	0.15256
1405.6	0.093238	0.14089	0.13639	0.18473	0.13581	0.17407	0.12184	0.17983	0.069256	0.1011	0.12431	0.099328	0.11367	0.056986	0.096857	0.097801	0.080232	0.073953	0.15622	0.083653	0.11044	0.10003	0.1711	0.093117	0.15307	0.081777	0.086605	0.11707	0.13806	0.08977	0.16226	0.21797	0.20099	0.21897	0.18203	0.14756
1406.5	0.08531	0.13433	0.11585	0.1737	0.11904	0.17129	0.10832	0.17326	0.061246	0.098283	0.11383	0.088215	0.11131	0.05696	0.090272	0.09086	0.073686	0.068562	0.15241	0.076906	0.1006	0.093762	0.16012	0.08729	0.14312	0.070838	0.078877	0.1108	0.12781	0.08161	0.15548	0.20442	0.19943	0.21019	0.16886	0.14364
1407.3	0.081563	0.13127	0.11469	0.17672	0.11539	0.16198	0.10029	0.17206	0.062389	0.094969	0.11126	0.081685	0.10954	0.065046	0.089731	0.087869	0.068372	0.067695	0.15308	0.069109	0.096188	0.092671	0.14812	0.084948	0.13645	0.070488	0.074757	0.11163	0.12444	0.080948	0.15688	0.20471	0.20184	0.20457	0.16629	0.14606
1408.2	0.080699	0.1323	0.10666	0.17839	0.12002	0.15643	0.086542	0.17449	0.060002	0.092105	0.10496	0.07809	0.10526	0.067147	0.084147	0.085227	0.066192	0.061933	0.15253	0.06635	0.089628	0.083957	0.13951	0.079925	0.13353	0.070995	0.069078	0.1109	0.11954	0.073223	0.14295	0.20457	0.19611	0.20348	0.16653	0.1417
1409.1	0.080913	0.12326	0.11452	0.16867	0.1088	0.15527	0.091949	0.17686	0.062726	0.090845	0.10172	0.069765	0.098154	0.066209	0.08813	0.085474	0.068829	0.06327	0.15959	0.064602	0.088396	0.076333	0.13478	0.069191	0.12803	0.066008	0.069172	0.10877	0.11124	0.074305	0.14615	0.21006	0.19311	0.20301	0.16408	0.15065
1409.9	0.076711	0.12149	0.098382	0.16871	0.093022	0.15821	0.076512	0.17214	0.059387	0.08634	0.098577	0.056919	0.097756	0.068684	0.074598	0.079623	0.06381	0.059418	0.1467	0.057605	0.085769	0.07379	0.12531	0.062462	0.12742	0.066236	0.061073	0.10348	0.099097	0.069696	0.13521	0.20036	0.19362	0.20304	0.15744	0.14086
1410.8	0.070405	0.10634	0.10292	0.163	0.082378	0.15595	0.069071	0.17037	0.056164	0.072257	0.08536	0.053936	0.079512	0.062312	0.069856	0.077464	0.057711	0.057324	0.14058	0.053791	0.079755	0.063118	0.11925	0.053308	0.121	0.059517	0.052319	0.097767	0.087157	0.059664	0.1207	0.19847	0.1844	0.19183	0.14912	0.13246
1411.7	0.066597	0.099959	0.091035	0.15281	0.077751	0.15627	0.065335	0.17501	0.053975	0.073315	0.086692	0.052799	0.073591	0.049212	0.063645	0.076612	0.05643	0.056606	0.13595	0.058756	0.084534	0.063114	0.11762	0.054108	0.11391	0.058477	0.048735	0.096334	0.07801	0.058912	0.11247	0.19905	0.19151	0.1969	0.14745	0.12726
1412.5	0.060846	0.088502	0.092912	0.14939	0.06666	0.15044	0.068981	0.16699	0.050375	0.060134	0.082217	0.043231	0.06379	0.039391	0.058492	0.068831	0.04574	0.046627	0.12726	0.0494	0.078409	0.049496	0.11045	0.043675	0.10603	0.047459	0.043778	0.093139	0.065556	0.049946	0.10887	0.18891	0.19236	0.17945	0.14105	0.12213
1413.4	0.054733	0.091505	0.072465	0.13612	0.060447	0.15277	0.066084	0.16448	0.048975	0.055204	0.070253	0.032001	0.052791	0.033511	0.042818	0.056952	0.034172	0.038675	0.11866	0.041316	0.072869	0.038636	0.10778	0.035899	0.096967	0.044248	0.032538	0.084124	0.055961	0.039736	0.096712	0.18008	0.18911	0.16914	0.13133	0.10505
1414.2	0.054118	0.088972	0.085795	0.13463	0.063714	0.15639	0.072074	0.16721	0.047889	0.048366	0.074975	0.033299	0.052682	0.035296	0.047394	0.059533	0.027898	0.035149	0.12205	0.037493	0.074668	0.036942	0.10578	0.034852	0.0917	0.041079	0.034944	0.087787	0.053097	0.037717	0.10463	0.17776	0.18409	0.15928	0.13065	0.10169
1415.1	0.056161	0.09734	0.075176	0.13211	0.068169	0.15263	0.07704	0.17021	0.047692	0.044598	0.08623	0.02855	0.058771	0.036075	0.04154	0.056219	0.023827	0.033659	0.12331	0.037576	0.075345	0.034575	0.10492	0.033144	0.086895	0.048861	0.03028	0.088656	0.051567	0.037469	0.10689	0.17269	0.18832	0.15933	0.13573	0.10253
1416	0.063426	0.10069	0.071141	0.13384	0.06838	0.14753	0.071458	0.15889	0.046469	0.038726	0.076193	0.023778	0.055683	0.047884	0.038625	0.052631	0.019832	0.023973	0.12283	0.030027	0.07173	0.019192	0.09464	0.021114	0.086866	0.045702	0.023145	0.083915	0.04806	0.025996	0.10444	0.1618	0.17812	0.14759	0.12416	0.094682
1416.9	0.063246	0.10226	0.06213	0.13344	0.070656	0.15333	0.06858	0.15623	0.046414	0.056993	0.07555	0.022423	0.053218	0.053203	0.033137	0.051323	0.021341	0.027424	0.12859	0.030741	0.069796	0.021302	0.088156	0.020872	0.082961	0.042019	0.021235	0.07795	0.042743	0.030896	0.1024	0.15867	0.17446	0.15715	0.11322	0.086663
1417.7	0.054028	0.102	0.061695	0.14245	0.081523	0.14861	0.065093	0.15702	0.043241	0.057733	0.074176	0.023615	0.045636	0.062083	0.033963	0.054435	0.022163	0.025746	0.12959	0.030918	0.071331	0.023766	0.081651	0.025226	0.079492	0.036961	0.020684	0.077622	0.04306	0.024379	0.1062	0.15029	0.17513	0.1618	0.11441	0.090011
1418.6	0.050508	0.10629	0.053313	0.15005	0.08187	0.14351	0.069464	0.15612	0.049903	0.063547	0.074345	0.023847	0.03964	0.074573	0.035808	0.058946	0.029929	0.026721	0.1369	0.031738	0.072434	0.023109	0.08383	0.025041	0.071547	0.038959	0.021273	0.077794	0.049482	0.020483	0.11193	0.15283	0.1884	0.16902	0.11591	0.10245
1419.4	0.051481	0.098104	0.055593	0.15624	0.086354	0.14385	0.066234	0.15172	0.045533	0.070063	0.071041	0.026755	0.028979	0.078704	0.03089	0.053519	0.029461	0.026406	0.13676	0.026614	0.067091	0.021124	0.075691	0.023707	0.065861	0.027298	0.017722	0.075382	0.048818	0.014306	0.11102	0.14834	0.18754	0.16604	0.10753	0.099369
1420.3	0.042392	0.094186	0.060638	0.16607	0.094953	0.15231	0.072412	0.15743	0.044091	0.066507	0.072756	0.029959	0.024144	0.075352	0.028541	0.050714	0.028422	0.03267	0.14394	0.028974	0.066202	0.022674	0.079707	0.027549	0.062727	0.02676	0.018609	0.077234	0.053773	0.019722	0.12	0.14403	0.19493	0.15994	0.11203	0.11071
1421.2	0.032495	0.08598	0.061523	0.1617	0.10141	0.14375	0.068151	0.15959	0.040537	0.060263	0.068137	0.034446	0.02376	0.077728	0.023674	0.044862	0.023672	0.028671	0.14067	0.02316	0.062189	0.018135	0.078825	0.022137	0.054205	0.02461	0.013305	0.075754	0.057896	0.011448	0.12087	0.14153	0.18829	0.15006	0.10508	0.11141
1422	0.04421	0.087225	0.067674	0.17041	0.11139	0.14569	0.069749	0.16464	0.041374	0.064943	0.067546	0.041024	0.032947	0.076136	0.020601	0.046183	0.022608	0.032621	0.14349	0.020445	0.062944	0.015777	0.083226	0.022483	0.054162	0.025407	0.014293	0.080733	0.06566	0.019709	0.11898	0.14807	0.18843	0.14326	0.10837	0.11934
1422.9	0.044008	0.075045	0.069853	0.16773	0.11926	0.14507	0.063616	0.1696	0.041375	0.066173	0.062337	0.038713	0.035009	0.062024	0.011501	0.036324	0.01743	0.030958	0.13765	0.016563	0.058655	0.015555	0.077425	0.021689	0.052668	0.022236	0.012609	0.075652	0.059058	0.02122	0.11724	0.14449	0.18812	0.13671	0.10723	0.11966
1423.8	0.041376	0.075726	0.073385	0.16442	0.11678	0.15346	0.057468	0.17425	0.046215	0.061074	0.059527	0.036878	0.03658	0.059098	0.007847	0.036109	0.013391	0.027727	0.13237	0.013316	0.055832	0.011771	0.077104	0.021019	0.049571	0.025969	0.0206	0.074845	0.055654	0.022717	0.11129	0.14647	0.18963	0.13644	0.1147	0.12187
1424.6	0.044928	0.073568	0.093129	0.16752	0.11804	0.15033	0.055497	0.17884	0.047451	0.068774	0.060256	0.039906	0.036343	0.059566	0.011376	0.03755	0.010692	0.028087	0.12706	0.01445	0.050667	0.018528	0.07286	0.022465	0.047371	0.029893	0.031072	0.076808	0.056736	0.021708	0.10788	0.15185	0.19492	0.14438	0.10935	0.1253
1425.5	0.055212	0.078438	0.1069	0.18209	0.12269	0.15556	0.058672	0.18342	0.0566	0.073117	0.060654	0.046654	0.042236	0.057523	0.015274	0.041281	0.014484	0.035484	0.12649	0.017594	0.054699	0.020989	0.080525	0.03225	0.053407	0.040308	0.037414	0.081767	0.063545	0.029708	0.11063	0.16336	0.20957	0.15231	0.12056	0.1402
1426.3	0.056904	0.078779	0.112	0.18511	0.11065	0.15475	0.054493	0.18225	0.061983	0.070016	0.066954	0.051003	0.043785	0.05487	0.02019	0.034754	0.012772	0.032143	0.12519	0.018037	0.052996	0.019775	0.079567	0.031709	0.056183	0.041306	0.034935	0.080431	0.056236	0.025941	0.10995	0.16107	0.22183	0.15411	0.12685	0.14532
1427.2	0.063754	0.088813	0.1284	0.19168	0.11105	0.16369	0.063165	0.17927	0.058039	0.067467	0.071635	0.057799	0.040719	0.064851	0.027811	0.040258	0.012039	0.039004	0.12995	0.019992	0.05028	0.01731	0.083624	0.032743	0.057535	0.044977	0.039388	0.086342	0.061265	0.030935	0.11187	0.16265	0.22153	0.15741	0.13	0.14781
1428.1	0.069057	0.091471	0.13801	0.20301	0.12423	0.15813	0.066707	0.16968	0.066957	0.076798	0.072126	0.05947	0.044219	0.059655	0.029982	0.042397	0.018652	0.043402	0.13148	0.021279	0.058345	0.022972	0.083339	0.038554	0.060732	0.044052	0.038735	0.089987	0.072042	0.039934	0.12527	0.1625	0.22819	0.16299	0.13467	0.15322
1428.9	0.079227	0.1018	0.13706	0.20225	0.12377	0.16154	0.068017	0.16891	0.068428	0.074358	0.07724	0.059828	0.054474	0.064521	0.032963	0.042028	0.023187	0.044235	0.12242	0.017501	0.066821	0.016011	0.086758	0.035029	0.061619	0.044606	0.038803	0.094584	0.069928	0.041692	0.12524	0.16808	0.22915	0.16313	0.14889	0.15442
1429.8	0.081237	0.1121	0.13891	0.20978	0.13028	0.16314	0.079765	0.17083	0.072714	0.070871	0.079755	0.054811	0.050364	0.068536	0.035566	0.044238	0.025642	0.047613	0.125	0.021346	0.07922	0.01907	0.088621	0.030261	0.059902	0.046768	0.041482	0.09777	0.066592	0.046043	0.13261	0.16897	0.2337	0.16551	0.15433	0.15189
1430.7	0.082174	0.10407	0.15542	0.20854	0.14849	0.1662	0.079549	0.16612	0.074654	0.071845	0.0752	0.051743	0.051148	0.06918	0.039912	0.04494	0.031104	0.054199	0.11951	0.024455	0.081962	0.026081	0.087071	0.027648	0.061223	0.047067	0.055733	0.098285	0.070141	0.04989	0.14298	0.17523	0.22789	0.17411	0.15281	0.14719
1431.5	0.083043	0.10296	0.15163	0.20886	0.15343	0.16279	0.083737	0.16904	0.081767	0.07103	0.073369	0.054861	0.054347	0.064307	0.034741	0.042303	0.033248	0.050171	0.12064	0.026979	0.090478	0.030995	0.087216	0.027158	0.064234	0.049393	0.05412	0.096135	0.07249	0.055201	0.15141	0.17961	0.23305	0.1785	0.16113	0.15726
1432.4	0.081683	0.1073	0.15688	0.21003	0.1578	0.16194	0.0922	0.17084	0.072881	0.071073	0.081324	0.057157	0.05755	0.066253	0.043292	0.041707	0.031965	0.049037	0.12005	0.033829	0.091875	0.036262	0.095531	0.029506	0.06673	0.053688	0.060315	0.10035	0.070017	0.052514	0.15448	0.18508	0.23051	0.18962	0.16809	0.17
1433.2	0.079603	0.094306	0.14793	0.20381	0.16015	0.15746	0.098698	0.16719	0.061978	0.070458	0.076649	0.049255	0.052348	0.053734	0.043668	0.03571	0.030529	0.048963	0.12629	0.034806	0.086489	0.047159	0.10022	0.028214	0.064467	0.051599	0.057402	0.094136	0.073818	0.059581	0.16917	0.1817	0.22305	0.19856	0.171	0.16739
1434.1	0.082584	0.09296	0.14916	0.20188	0.16154	0.15447	0.093835	0.16413	0.050069	0.076059	0.085043	0.05629	0.055375	0.049397	0.046106	0.034594	0.032309	0.046702	0.1257	0.041776	0.085566	0.057382	0.10511	0.033932	0.068806	0.051764	0.063858	0.094824	0.081438	0.06554	0.16972	0.18037	0.2183	0.2132	0.18677	0.18257
1434.9	0.094099	0.10906	0.14527	0.19618	0.16234	0.14574	0.10227	0.1691	0.047579	0.077392	0.097062	0.062573	0.059903	0.047311	0.043163	0.040614	0.035302	0.045733	0.12499	0.045416	0.097739	0.063544	0.11067	0.04151	0.075016	0.062152	0.065268	0.10037	0.092891	0.072904	0.17147	0.1847	0.21909	0.21887	0.19369	0.19762
1435.8	0.10689	0.10906	0.14593	0.19628	0.15589	0.14561	0.094502	0.17261	0.035879	0.077222	0.099209	0.060456	0.067036	0.040463	0.048631	0.038567	0.034842	0.045198	0.1152	0.046782	0.10079	0.073814	0.11054	0.046597	0.077157	0.062921	0.070316	0.10205	0.0899	0.074635	0.17	0.1863	0.21809	0.22303	0.19323	0.19855
1436.7	0.11207	0.11139	0.14096	0.19322	0.15117	0.14372	0.089281	0.17781	0.032384	0.072849	0.097198	0.067609	0.076632	0.041019	0.047167	0.037593	0.041761	0.047413	0.11447	0.052377	0.10813	0.079832	0.11415	0.049218	0.08153	0.068039	0.07171	0.10367	0.092258	0.079715	0.16731	0.18816	0.22166	0.21926	0.19643	0.20677
1437.5	0.11609	0.12861	0.15487	0.20771	0.16003	0.15341	0.091273	0.18272	0.049457	0.080001	0.099205	0.08249	0.088743	0.054092	0.05494	0.052582	0.050797	0.05542	0.11893	0.066074	0.12384	0.092914	0.12426	0.065319	0.091901	0.082764	0.085298	0.11495	0.099594	0.090502	0.1681	0.20202	0.2407	0.23088	0.2091	0.22721
1438.4	0.10817	0.13107	0.15818	0.20141	0.15156	0.15278	0.080805	0.18183	0.051752	0.078985	0.094859	0.082552	0.093132	0.055172	0.052358	0.050873	0.049612	0.05029	0.11133	0.060125	0.12383	0.097704	0.12377	0.063357	0.091186	0.091415	0.090551	0.11479	0.095836	0.084976	0.16959	0.20467	0.23646	0.22949	0.19965	0.2245
1439.3	0.10866	0.13696	0.16431	0.21403	0.15601	0.16184	0.081802	0.18351	0.04522	0.089606	0.099903	0.084446	0.10313	0.060513	0.0656	0.056652	0.054565	0.05547	0.11971	0.067831	0.13143	0.11926	0.13954	0.068989	0.097718	0.098591	0.094604	0.12164	0.099865	0.092895	0.17778	0.20259	0.2398	0.24466	0.21163	0.2334
1440.1	0.10616	0.143	0.16587	0.21787	0.17268	0.16365	0.085571	0.17965	0.051396	0.095215	0.097525	0.090025	0.1051	0.070538	0.067773	0.063701	0.058318	0.059481	0.123	0.078942	0.1429	0.13213	0.14586	0.071153	0.10511	0.11257	0.10294	0.12988	0.11251	0.096538	0.1825	0.20278	0.24483	0.25102	0.2133	0.23674
1441	0.10996	0.15171	0.16438	0.2153	0.18293	0.16921	0.087987	0.18639	0.050994	0.093833	0.097538	0.08767	0.10485	0.074698	0.07162	0.068975	0.059347	0.064408	0.12691	0.081409	0.15066	0.14386	0.15174	0.073856	0.11141	0.12386	0.11162	0.12942	0.11738	0.10391	0.19158	0.20722	0.24951	0.25897	0.22095	0.23096
1441.8	0.12188	0.15021	0.16782	0.20575	0.19098	0.16251	0.08631	0.18439	0.040969	0.092937	0.10863	0.083719	0.10939	0.063689	0.074268	0.065805	0.060994	0.060439	0.12633	0.081584	0.15156	0.1534	0.16096	0.070426	0.11728	0.12236	0.11349	0.12979	0.12973	0.10222	0.18908	0.20559	0.24062	0.25854	0.22245	0.23281
1442.7	0.13241	0.15462	0.16737	0.20279	0.19668	0.17121	0.099026	0.18766	0.041736	0.095245	0.11128	0.086511	0.11487	0.070672	0.081367	0.076415	0.065219	0.069006	0.13702	0.092921	0.16352	0.16573	0.16747	0.079285	0.12835	0.12921	0.11447	0.13877	0.14073	0.11174	0.19476	0.20798	0.25621	0.26764	0.23808	0.24644
1443.6	0.13047	0.14235	0.1599	0.20084	0.19819	0.17358	0.1023	0.18608	0.040901	0.092365	0.10376	0.08898	0.11474	0.069641	0.07711	0.072748	0.067406	0.066349	0.13713	0.093655	0.16428	0.16882	0.16806	0.083163	0.13147	0.12737	0.11699	0.13862	0.14093	0.11338	0.19313	0.21385	0.26545	0.265	0.23953	0.24352
1444.4	0.12887	0.14444	0.16373	0.19712	0.20377	0.17456	0.10409	0.19213	0.038545	0.095875	0.10432	0.093503	0.12214	0.070149	0.078402	0.073549	0.07223	0.066881	0.14074	0.093756	0.16778	0.17653	0.18108	0.087979	0.14044	0.122	0.11821	0.14193	0.14332	0.11707	0.19441	0.22029	0.27387	0.27243	0.25433	0.25115
1445.3	0.13221	0.14911	0.17636	0.20298	0.19998	0.17412	0.10379	0.19263	0.048021	0.10725	0.10692	0.10066	0.11997	0.0839	0.084533	0.076432	0.075785	0.065797	0.14173	0.09575	0.16943	0.18629	0.18873	0.092235	0.14791	0.12446	0.12041	0.15161	0.15326	0.12478	0.19101	0.22308	0.28061	0.26724	0.25986	0.26779
1446.1	0.13649	0.16058	0.17538	0.21689	0.19678	0.17847	0.10649	0.19661	0.055292	0.1146	0.10299	0.11007	0.12845	0.094277	0.083819	0.083689	0.080109	0.073018	0.1467	0.10046	0.17542	0.1979	0.18895	0.099073	0.16066	0.13626	0.13344	0.16271	0.15356	0.13285	0.19632	0.2257	0.30153	0.26949	0.26171	0.26799
1447	0.14326	0.16171	0.18249	0.22654	0.2025	0.17846	0.10897	0.20927	0.059938	0.11609	0.10532	0.11436	0.13713	0.10129	0.091641	0.084938	0.08986	0.075492	0.14994	0.10312	0.18089	0.20561	0.20141	0.10126	0.16883	0.13963	0.14414	0.16777	0.16222	0.13979	0.20052	0.2397	0.31118	0.26386	0.25926	0.2722
1447.8	0.14258	0.16376	0.18028	0.21748	0.20076	0.18769	0.11616	0.21186	0.066321	0.11726	0.11514	0.12058	0.13129	0.10358	0.094641	0.087165	0.091506	0.079525	0.1551	0.1047	0.1849	0.20946	0.20431	0.10256	0.16797	0.14167	0.14694	0.17021	0.16727	0.14735	0.20585	0.2431	0.32235	0.25743	0.25895	0.27801
1448.7	0.14685	0.17115	0.1811	0.22097	0.18514	0.19382	0.12084	0.21194	0.069654	0.12154	0.12335	0.11826	0.13803	0.11301	0.10174	0.094006	0.097983	0.084913	0.1558	0.10831	0.19211	0.21407	0.21136	0.10896	0.17339	0.15232	0.15629	0.17789	0.17141	0.16273	0.21178	0.24897	0.33071	0.25935	0.26405	0.28488
1449.6	0.15272	0.16269	0.17379	0.21706	0.1822	0.20165	0.12452	0.21721	0.069733	0.12062	0.12807	0.11395	0.15365	0.10864	0.10651	0.097035	0.10298	0.088827	0.15796	0.11523	0.19749	0.21986	0.21546	0.11164	0.18213	0.15302	0.16234	0.18357	0.17531	0.17267	0.21864	0.25495	0.34227	0.27093	0.26203	0.28142
1450.4	0.15451	0.16193	0.16851	0.20921	0.19168	0.20826	0.13186	0.22756	0.073991	0.11735	0.13224	0.11176	0.15344	0.11998	0.10516	0.098537	0.10919	0.087234	0.16344	0.11705	0.20344	0.21328	0.22019	0.11586	0.18212	0.1606	0.15661	0.18258	0.18346	0.17683	0.22551	0.26554	0.34817	0.27082	0.27008	0.29102
1451.3	0.16033	0.15984	0.15721	0.2067	0.19164	0.20394	0.13083	0.22277	0.074122	0.1189	0.13567	0.11558	0.15972	0.12061	0.1114	0.099196	0.10767	0.087845	0.15988	0.11984	0.20279	0.21548	0.22232	0.12012	0.18293	0.16157	0.15835	0.18396	0.18113	0.18724	0.23239	0.26584	0.35026	0.2754	0.27958	0.28923
1452.1	0.17764	0.18287	0.16482	0.2094	0.20001	0.21038	0.13014	0.23551	0.079783	0.13094	0.13569	0.11505	0.17763	0.13703	0.12191	0.10816	0.11781	0.089495	0.16219	0.12932	0.21015	0.22108	0.23108	0.12934	0.20126	0.17495	0.16744	0.19216	0.19177	0.19821	0.24104	0.27163	0.35406	0.28662	0.28531	0.30068
1453	0.17796	0.1807	0.15644	0.20825	0.21051	0.21218	0.13748	0.23861	0.086759	0.12681	0.14005	0.11522	0.18373	0.13428	0.12487	0.10858	0.12136	0.08953	0.16862	0.13462	0.21261	0.22074	0.23314	0.13325	0.20551	0.17518	0.16521	0.1916	0.20408	0.20159	0.24645	0.2823	0.35915	0.28633	0.2905	0.30219
1453.9	0.18497	0.18426	0.1589	0.21664	0.21757	0.21375	0.14574	0.23683	0.095112	0.13112	0.14692	0.11976	0.18653	0.1377	0.12546	0.11187	0.11941	0.089996	0.17275	0.13417	0.20782	0.21881	0.23488	0.13384	0.20706	0.17475	0.16629	0.19563	0.20752	0.19941	0.25268	0.2834	0.35459	0.2831	0.2981	0.30992
1454.7	0.18218	0.19166	0.16886	0.22016	0.21434	0.2142	0.14719	0.23161	0.10105	0.1381	0.15215	0.11697	0.19274	0.13622	0.13156	0.1168	0.12174	0.091896	0.17227	0.13998	0.21619	0.22494	0.24012	0.13985	0.21562	0.16536	0.17235	0.20127	0.20611	0.19991	0.25606	0.28033	0.35583	0.27708	0.30052	0.308
1455.6	0.18697	0.20144	0.17572	0.21698	0.21412	0.21721	0.15699	0.2365	0.10975	0.143	0.16641	0.11429	0.19868	0.14607	0.13283	0.12378	0.12422	0.0965	0.18068	0.14466	0.22424	0.23014	0.24601	0.142	0.23147	0.17063	0.17583	0.20714	0.21046	0.20518	0.26018	0.28529	0.36349	0.27304	0.30724	0.31512
1456.4	0.19149	0.20099	0.1779	0.21294	0.20762	0.2071	0.15936	0.23122	0.11314	0.13641	0.16861	0.11378	0.19864	0.14555	0.13352	0.12394	0.11977	0.096965	0.18161	0.14444	0.22126	0.22784	0.24517	0.13832	0.22803	0.16835	0.18	0.20597	0.20796	0.20282	0.25962	0.2827	0.36245	0.26903	0.31456	0.31194
1457.3	0.19955	0.19952	0.18977	0.21967	0.20868	0.21138	0.16485	0.2357	0.11999	0.14499	0.17588	0.1226	0.19926	0.15295	0.14407	0.13052	0.1208	0.10339	0.18656	0.14638	0.22318	0.23499	0.25013	0.13527	0.23234	0.17563	0.19067	0.21776	0.20411	0.2142	0.27016	0.27434	0.36287	0.26833	0.31675	0.31973
1458.1	0.20342	0.21117	0.186	0.209	0.20413	0.21056	0.16836	0.24263	0.12099	0.14794	0.17292	0.11988	0.20397	0.16142	0.14813	0.13297	0.12245	0.10295	0.1915	0.1492	0.2353	0.23764	0.2551	0.13658	0.23131	0.18555	0.19062	0.2132	0.20337	0.21591	0.27224	0.27955	0.36584	0.26682	0.32106	0.32176
1459	0.21032	0.20227	0.18159	0.21046	0.20213	0.21923	0.17419	0.25291	0.12764	0.14991	0.17675	0.1251	0.21089	0.16189	0.15309	0.12872	0.11884	0.10552	0.19211	0.15275	0.23649	0.23597	0.25156	0.13215	0.23193	0.18915	0.19547	0.21376	0.19953	0.22995	0.27513	0.28663	0.35995	0.27206	0.32364	0.32879
1459.9	0.20836	0.20371	0.17779	0.21146	0.21706	0.2331	0.17361	0.24917	0.13039	0.15874	0.17477	0.13233	0.21531	0.16099	0.15599	0.12717	0.12641	0.10598	0.19582	0.15309	0.23953	0.24202	0.2517	0.13654	0.23175	0.19359	0.19709	0.20952	0.19984	0.23104	0.2763	0.28386	0.35162	0.28291	0.32585	0.34003
1460.7	0.20365	0.1988	0.17428	0.21961	0.21211	0.23654	0.17459	0.2536	0.13598	0.1623	0.1759	0.13396	0.21972	0.16108	0.15861	0.12687	0.12764	0.10896	0.19477	0.1536	0.24708	0.24324	0.2498	0.1389	0.23765	0.19603	0.19562	0.21319	0.20024	0.23379	0.27229	0.28941	0.34459	0.2854	0.3288	0.3458
1461.6	0.2102	0.21448	0.17403	0.21118	0.21505	0.24117	0.17607	0.25684	0.14607	0.16884	0.17484	0.12893	0.22233	0.16692	0.15699	0.12574	0.12725	0.11028	0.1973	0.15259	0.25331	0.24298	0.24394	0.14039	0.24143	0.20131	0.19991	0.20525	0.20001	0.2258	0.26876	0.29875	0.34219	0.28891	0.32468	0.34544
1462.4	0.21224	0.22027	0.17165	0.21925	0.22664	0.24284	0.17294	0.25564	0.1465	0.16892	0.18044	0.13556	0.22449	0.16913	0.15775	0.12605	0.12879	0.11494	0.19785	0.15599	0.26128	0.24427	0.24458	0.1427	0.24743	0.20542	0.20591	0.20656	0.20316	0.22739	0.273	0.30281	0.34024	0.29841	0.32594	0.34903
1463.3	0.21505	0.22736	0.1656	0.21645	0.22236	0.23181	0.17366	0.24913	0.13729	0.17372	0.17994	0.13335	0.22916	0.16829	0.16076	0.12651	0.1258	0.11233	0.19671	0.14873	0.25578	0.24629	0.24507	0.14062	0.24326	0.20859	0.20026	0.20272	0.20349	0.21941	0.26893	0.29463	0.3295	0.30556	0.32714	0.3448
1464.1	0.22319	0.22876	0.16583	0.21592	0.21087	0.23032	0.17783	0.25481	0.13832	0.1793	0.18303	0.12629	0.22739	0.16829	0.16426	0.13043	0.11974	0.11286	0.19559	0.14964	0.2585	0.24516	0.24294	0.13798	0.24117	0.20944	0.20072	0.20384	0.20953	0.21528	0.27275	0.29575	0.33265	0.30753	0.3344	0.33879
1465	0.23601	0.23524	0.16446	0.21872	0.21148	0.23207	0.1804	0.26029	0.1428	0.1785	0.19167	0.12657	0.24234	0.16963	0.16423	0.1304	0.11583	0.11308	0.20102	0.14913	0.26002	0.24912	0.24942	0.13796	0.24255	0.21182	0.19762	0.20204	0.20685	0.21748	0.28081	0.30161	0.34037	0.30676	0.33899	0.33846
1465.8	0.2348	0.23262	0.15716	0.22372	0.20977	0.22958	0.17788	0.26533	0.14289	0.17694	0.19117	0.1311	0.25076	0.16981	0.15957	0.12774	0.11313	0.11344	0.19743	0.15453	0.26104	0.24997	0.25123	0.14093	0.24057	0.20486	0.18972	0.20556	0.20741	0.22006	0.28188	0.30141	0.34043	0.3106	0.34389	0.34105
1466.7	0.22742	0.2294	0.16595	0.21969	0.19994	0.23072	0.18929	0.27558	0.14157	0.18281	0.19107	0.12862	0.2587	0.16564	0.16504	0.1277	0.1128	0.11223	0.20135	0.1557	0.2542	0.25245	0.24587	0.13783	0.23802	0.19886	0.18586	0.20676	0.20246	0.21799	0.29297	0.30332	0.33794	0.31301	0.34623	0.33639
1467.5	0.22511	0.22901	0.1662	0.2158	0.20547	0.23489	0.19152	0.28208	0.14694	0.18439	0.18465	0.12664	0.25791	0.16411	0.16314	0.12618	0.11348	0.1152	0.20342	0.15903	0.25743	0.25453	0.24856	0.13323	0.24065	0.19843	0.18674	0.20164	0.20645	0.2179	0.30026	0.31291	0.33845	0.30802	0.33915	0.34022
1468.4	0.21813	0.2301	0.16964	0.21589	0.19922	0.23012	0.19162	0.28587	0.14796	0.173	0.17888	0.12829	0.26543	0.16225	0.16232	0.11839	0.10984	0.11159	0.20124	0.16048	0.25713	0.25278	0.24763	0.136	0.23757	0.19532	0.18425	0.1986	0.19991	0.21403	0.30363	0.31812	0.33579	0.30516	0.33186	0.34231
1469.3	0.20373	0.22614	0.16832	0.2124	0.19495	0.22945	0.19541	0.28084	0.1479	0.18268	0.17733	0.12737	0.26199	0.16388	0.15881	0.11805	0.11141	0.11093	0.19818	0.16194	0.26136	0.25785	0.24943	0.13544	0.22978	0.19595	0.18837	0.19282	0.20239	0.20974	0.30687	0.31514	0.33082	0.3132	0.3287	0.34665
1470.1	0.20314	0.22023	0.17234	0.20569	0.19286	0.22211	0.19404	0.27791	0.13853	0.17851	0.17507	0.12589	0.25906	0.15968	0.1609	0.11476	0.10629	0.10301	0.19231	0.1547	0.25463	0.25603	0.25256	0.13481	0.22805	0.18893	0.18946	0.18197	0.20226	0.19919	0.30566	0.31447	0.32803	0.30345	0.32679	0.34893
1471	0.21188	0.21601	0.17462	0.21461	0.1922	0.21824	0.19143	0.27665	0.15301	0.18255	0.1773	0.13342	0.26528	0.16876	0.16016	0.12019	0.10765	0.10589	0.19426	0.15571	0.26468	0.25744	0.26196	0.14289	0.23836	0.1924	0.19519	0.18218	0.2025	0.20358	0.30438	0.30851	0.33974	0.30523	0.33094	0.35675
1471.8	0.21225	0.21983	0.17046	0.21195	0.19002	0.22362	0.19252	0.27954	0.16194	0.18083	0.18815	0.13774	0.26247	0.17525	0.15866	0.12365	0.10987	0.10807	0.19546	0.15473	0.26641	0.25474	0.26321	0.14925	0.23606	0.19622	0.19607	0.18754	0.19763	0.20412	0.30844	0.3009	0.34676	0.30491	0.34227	0.35181
1472.7	0.21469	0.21593	0.17083	0.21307	0.19572	0.23126	0.20034	0.28436	0.17008	0.19205	0.20034	0.14861	0.26291	0.16923	0.15895	0.1321	0.11497	0.11675	0.19804	0.15624	0.26987	0.25605	0.26888	0.15208	0.24039	0.19433	0.1979	0.19026	0.20197	0.21266	0.30846	0.29859	0.34958	0.31017	0.3402	0.35273
1473.5	0.21365	0.21498	0.17135	0.21311	0.20113	0.22985	0.20238	0.29221	0.17497	0.19535	0.19889	0.15104	0.25592	0.1672	0.1587	0.12893	0.11124	0.11425	0.19571	0.15627	0.26012	0.24702	0.26325	0.15162	0.24053	0.18856	0.19468	0.19158	0.19916	0.20525	0.30338	0.29448	0.34634	0.30515	0.33345	0.34682
1474.4	0.21165	0.21048	0.17056	0.21545	0.20396	0.22998	0.20959	0.29409	0.18521	0.20465	0.20417	0.15254	0.2521	0.16983	0.1529	0.12933	0.11524	0.11374	0.19834	0.15691	0.26162	0.24264	0.2598	0.1516	0.24082	0.18871	0.19234	0.1948	0.19416	0.20505	0.29768	0.28844	0.33811	0.30665	0.33053	0.34085
1475.2	0.2076	0.204	0.15988	0.20644	0.20611	0.24206	0.20942	0.29457	0.18367	0.20655	0.19972	0.14792	0.23929	0.16546	0.14647	0.12262	0.11221	0.11546	0.19168	0.15483	0.25239	0.23394	0.25606	0.15255	0.23262	0.18637	0.1892	0.18949	0.19737	0.20184	0.29128	0.29412	0.32911	0.30005	0.32224	0.33642
1476.1	0.19974	0.20078	0.16327	0.217	0.20217	0.23997	0.20617	0.29787	0.18135	0.21364	0.19536	0.1508	0.24347	0.16172	0.14848	0.12409	0.11042	0.11311	0.1878	0.15965	0.24906	0.23663	0.25521	0.15782	0.2349	0.18256	0.18879	0.18568	0.19397	0.192	0.27998	0.29922	0.32658	0.30192	0.30983	0.3396
1476.9	0.19163	0.20296	0.15492	0.21795	0.20034	0.23644	0.19872	0.29732	0.18631	0.21671	0.18402	0.14329	0.23478	0.16435	0.14616	0.11983	0.10669	0.10659	0.18534	0.15604	0.23862	0.23015	0.25386	0.15602	0.22849	0.18244	0.18481	0.18453	0.18715	0.18694	0.27415	0.28944	0.32052	0.29838	0.31113	0.32912
1477.8	0.18738	0.19986	0.15453	0.21249	0.19295	0.24138	0.19227	0.29853	0.18124	0.20576	0.18051	0.13654	0.23054	0.15658	0.14635	0.12076	0.1077	0.11256	0.18333	0.15328	0.23521	0.22564	0.25403	0.15879	0.23048	0.18022	0.18584	0.1813	0.18157	0.19192	0.2783	0.28856	0.31926	0.28612	0.30827	0.32634
1478.7	0.18031	0.20245	0.14856	0.20555	0.1828	0.24294	0.1918	0.29874	0.17803	0.19769	0.17872	0.13504	0.2264	0.15288	0.14851	0.12071	0.10347	0.11443	0.18058	0.15107	0.22594	0.22881	0.25186	0.16048	0.22619	0.18063	0.18104	0.17703	0.17532	0.18178	0.2782	0.29041	0.32154	0.28353	0.30052	0.32111
1479.5	0.17725	0.20568	0.15785	0.20198	0.17789	0.23729	0.1958	0.30397	0.17322	0.20095	0.17595	0.14059	0.22872	0.1476	0.15454	0.12062	0.10621	0.11257	0.182	0.1537	0.22099	0.23351	0.25706	0.15883	0.22758	0.17759	0.18132	0.17942	0.17378	0.18547	0.28017	0.28899	0.3154	0.28329	0.29737	0.31491
1480.4	0.17854	0.20294	0.15352	0.19352	0.17499	0.23818	0.19475	0.30335	0.17539	0.19179	0.1761	0.1384	0.22149	0.14514	0.15256	0.11808	0.10608	0.11115	0.17764	0.15058	0.21785	0.22951	0.25878	0.16083	0.22703	0.17192	0.1789	0.17909	0.17357	0.186	0.28133	0.28351	0.30965	0.27979	0.29407	0.30835
1481.2	0.18689	0.20098	0.16716	0.19461	0.17543	0.23609	0.19284	0.30086	0.16734	0.18014	0.17596	0.14075	0.22156	0.14312	0.14674	0.11779	0.10954	0.11271	0.17298	0.15179	0.2137	0.22491	0.25781	0.1664	0.23152	0.16383	0.18167	0.17665	0.17632	0.18064	0.27761	0.28529	0.31234	0.27337	0.28647	0.30875
1482.1	0.18191	0.19751	0.16596	0.2013	0.17471	0.23844	0.19617	0.29991	0.16492	0.18035	0.17811	0.147	0.21681	0.14529	0.14342	0.12342	0.11143	0.10957	0.17673	0.1529	0.2135	0.22553	0.26579	0.16806	0.23046	0.16149	0.18214	0.17967	0.17618	0.1726	0.26827	0.28697	0.30559	0.27994	0.28517	0.30373
1482.9	0.18653	0.19161	0.18122	0.20495	0.17947	0.2409	0.18465	0.30014	0.16199	0.18763	0.17625	0.14669	0.21625	0.13807	0.14756	0.12144	0.11724	0.11065	0.18189	0.15558	0.21651	0.2278	0.27191	0.17003	0.23431	0.1549	0.18814	0.1825	0.18088	0.18217	0.26555	0.28285	0.30183	0.28645	0.287	0.2988
1483.8	0.1782	0.19047	0.17821	0.20746	0.17853	0.23382	0.17868	0.28449	0.1661	0.17514	0.18122	0.13523	0.20211	0.1373	0.14196	0.12063	0.11864	0.10163	0.17675	0.1503	0.21161	0.22318	0.26794	0.16985	0.22849	0.15433	0.1897	0.17483	0.17821	0.17509	0.25366	0.27592	0.29851	0.28263	0.27423	0.28974
1484.6	0.17821	0.18534	0.18669	0.20642	0.17166	0.22924	0.17538	0.27499	0.15997	0.17867	0.18066	0.13398	0.19542	0.1345	0.14514	0.12485	0.1221	0.1019	0.18163	0.14833	0.21133	0.22615	0.26697	0.1699	0.22287	0.14984	0.19002	0.17375	0.18302	0.17565	0.2454	0.27853	0.29569	0.28255	0.26773	0.28484
1485.5	0.17159	0.17945	0.17998	0.19963	0.16249	0.22994	0.17006	0.26602	0.15294	0.18138	0.17787	0.122	0.18934	0.13103	0.14612	0.11933	0.11726	0.10019	0.17824	0.14472	0.20932	0.22422	0.26243	0.16217	0.21562	0.14283	0.1842	0.16871	0.17485	0.1716	0.2378	0.28084	0.28096	0.27435	0.26413	0.27874
1486.3	0.1785	0.18287	0.18272	0.20203	0.16256	0.22403	0.16308	0.26011	0.14711	0.17905	0.17514	0.11992	0.18595	0.13116	0.14724	0.1148	0.11746	0.097186	0.17161	0.14814	0.20097	0.22029	0.25775	0.16541	0.21083	0.14331	0.18138	0.16476	0.17829	0.17631	0.23512	0.27685	0.27354	0.27495	0.25623	0.28086
1487.2	0.17992	0.18495	0.18287	0.19753	0.15448	0.22579	0.17249	0.26091	0.14362	0.18183	0.17208	0.11661	0.18171	0.13206	0.14085	0.11644	0.11534	0.099302	0.16739	0.14808	0.1971	0.2123	0.25737	0.16114	0.20827	0.14249	0.17951	0.16119	0.17792	0.17229	0.23534	0.27193	0.26388	0.27227	0.2533	0.27787
1488	0.17811	0.18752	0.18047	0.19695	0.16435	0.22734	0.17868	0.26052	0.13515	0.18353	0.16192	0.12059	0.18013	0.12893	0.14273	0.11503	0.11354	0.10437	0.16749	0.14561	0.197	0.2028	0.2535	0.15866	0.20641	0.13887	0.17199	0.16346	0.17647	0.16622	0.23685	0.26812	0.25982	0.26535	0.25497	0.27503
1488.9	0.17491	0.18322	0.17929	0.18764	0.16347	0.22873	0.1794	0.2516	0.13347	0.17879	0.15833	0.11934	0.18137	0.12764	0.13682	0.10682	0.11214	0.10324	0.16531	0.1395	0.19039	0.18996	0.24941	0.15407	0.20605	0.13038	0.16862	0.15877	0.16939	0.16561	0.23849	0.26218	0.24902	0.26067	0.25582	0.27611
1489.8	0.18299	0.18501	0.17879	0.19026	0.16344	0.2328	0.18281	0.2534	0.13161	0.1803	0.15852	0.1217	0.17885	0.12837	0.13316	0.1121	0.11525	0.10393	0.17208	0.14177	0.18879	0.1862	0.24851	0.14968	0.21013	0.13637	0.16274	0.16114	0.1712	0.16734	0.23721	0.25562	0.24351	0.26314	0.25004	0.27005
1490.6	0.17636	0.17756	0.18379	0.17604	0.16163	0.23651	0.18576	0.253	0.13503	0.18314	0.15624	0.12378	0.1736	0.12168	0.1317	0.10953	0.118	0.10486	0.17359	0.13765	0.19161	0.18404	0.24463	0.14696	0.20848	0.12578	0.1572	0.16069	0.1688	0.16319	0.2305	0.25409	0.23963	0.25944	0.24954	0.26524
1491.5	0.1685	0.1721	0.17523	0.1816	0.15942	0.23322	0.17791	0.2462	0.13234	0.17355	0.15677	0.12773	0.17303	0.11505	0.13185	0.10703	0.12174	0.10268	0.17175	0.13751	0.18898	0.17123	0.23664	0.14661	0.20509	0.12301	0.15078	0.16116	0.16728	0.16702	0.22305	0.25823	0.23782	0.25088	0.23964	0.26204
1492.3	0.17633	0.17282	0.17994	0.18627	0.15281	0.2393	0.16901	0.25804	0.13484	0.17912	0.16001	0.13179	0.17196	0.11631	0.13164	0.11322	0.12336	0.10892	0.17435	0.14291	0.18517	0.17196	0.23787	0.15188	0.20565	0.12301	0.15244	0.1613	0.16858	0.17585	0.2172	0.26099	0.22863	0.25476	0.24233	0.26402
1493.2	0.19302	0.1879	0.18486	0.19486	0.14669	0.24651	0.16855	0.26482	0.13479	0.19053	0.16578	0.13789	0.17043	0.11687	0.13592	0.12103	0.12592	0.11598	0.17882	0.15141	0.18642	0.17499	0.24007	0.15466	0.20996	0.13714	0.15342	0.16483	0.17232	0.18232	0.21533	0.26615	0.23396	0.25813	0.24173	0.26625
1494	0.17402	0.1908	0.18597	0.19863	0.14467	0.23903	0.16164	0.25939	0.13191	0.19112	0.16126	0.14599	0.16501	0.11762	0.13906	0.11637	0.12521	0.11564	0.17494	0.14638	0.18037	0.1648	0.23029	0.15591	0.19886	0.13588	0.15262	0.16037	0.1709	0.17789	0.20995	0.26289	0.23039	0.25811	0.24161	0.26672
1494.8	0.17801	0.20388	0.18758	0.21191	0.1428	0.23429	0.1606	0.24971	0.13176	0.20167	0.1601	0.14106	0.16527	0.11796	0.14	0.11915	0.12808	0.11917	0.17741	0.14564	0.17952	0.16042	0.22505	0.15161	0.20019	0.14225	0.14921	0.15795	0.16611	0.17986	0.20927	0.25684	0.23398	0.26155	0.24226	0.26106
1495.7	0.18796	0.21205	0.19759	0.214	0.1521	0.23192	0.159	0.24519	0.13602	0.2119	0.16433	0.13864	0.16576	0.12389	0.14118	0.12481	0.1292	0.12532	0.18304	0.14391	0.18238	0.16442	0.2293	0.14887	0.19926	0.14628	0.14978	0.15738	0.167	0.17297	0.20915	0.25354	0.23567	0.26202	0.25412	0.25674
1496.5	0.1817	0.21386	0.19571	0.21609	0.14831	0.22192	0.15168	0.22539	0.13626	0.20958	0.16987	0.13623	0.16156	0.12383	0.13809	0.12089	0.13032	0.12221	0.18608	0.13647	0.1824	0.16067	0.22495	0.14032	0.19825	0.14577	0.14675	0.15704	0.16658	0.16764	0.2069	0.24627	0.24341	0.26339	0.2602	0.25325
1497.4	0.16792	0.21231	0.19509	0.2174	0.1543	0.21531	0.1461	0.22498	0.13315	0.19947	0.16549	0.13573	0.15356	0.12306	0.13817	0.1151	0.12424	0.12415	0.18671	0.13883	0.18027	0.15434	0.22134	0.13217	0.19447	0.13947	0.13585	0.15221	0.16244	0.16318	0.20359	0.2396	0.23673	0.25941	0.26213	0.2463
1498.2	0.17385	0.20812	0.19607	0.2212	0.15429	0.21754	0.14926	0.22745	0.13954	0.20361	0.17099	0.13314	0.15252	0.11618	0.13939	0.12162	0.12689	0.12672	0.19378	0.13696	0.18001	0.15796	0.22555	0.13132	0.19894	0.13655	0.13702	0.15329	0.16171	0.16762	0.20497	0.23814	0.24005	0.25799	0.26103	0.24307
1499.1	0.17952	0.2048	0.19935	0.22487	0.16338	0.22471	0.14395	0.22916	0.13822	0.19884	0.17622	0.13282	0.15743	0.11795	0.1451	0.12421	0.12861	0.1259	0.1946	0.13932	0.17742	0.15474	0.22093	0.12526	0.20258	0.13711	0.1393	0.15478	0.16847	0.16536	0.2059	0.24115	0.24428	0.25338	0.25497	0.2421
1500	0.17575	0.20895	0.19825	0.2257	0.16123	0.23551	0.14475	0.23761	0.14544	0.18604	0.17789	0.14198	0.15699	0.11688	0.14673	0.12291	0.1301	0.12919	0.19696	0.14207	0.17057	0.15003	0.21941	0.12355	0.2014	0.13683	0.13458	0.15281	0.17264	0.17384	0.20885	0.24601	0.24407	0.25226	0.257	0.25032
1500.8	0.17862	0.20934	0.19593	0.22539	0.16591	0.23732	0.14726	0.23795	0.14369	0.18367	0.1773	0.14412	0.15931	0.11497	0.14346	0.12571	0.13298	0.13068	0.19028	0.14501	0.16802	0.14703	0.21173	0.1208	0.19968	0.13146	0.1264	0.15069	0.17146	0.16934	0.20685	0.24897	0.24046	0.23824	0.24939	0.25264
1501.7	0.17237	0.20885	0.19982	0.23686	0.16735	0.24022	0.15236	0.24016	0.14125	0.19876	0.18139	0.14787	0.16723	0.11931	0.14296	0.13288	0.14321	0.13534	0.19433	0.14348	0.16956	0.15661	0.20873	0.12481	0.20436	0.13408	0.1369	0.15501	0.17396	0.17256	0.20437	0.25143	0.24912	0.24999	0.2576	0.26164
1502.5	0.17886	0.21658	0.20365	0.23769	0.17963	0.23984	0.15555	0.2393	0.14088	0.18944	0.18036	0.14464	0.17061	0.12411	0.14449	0.13047	0.14904	0.13684	0.19445	0.14961	0.16546	0.15541	0.20534	0.12236	0.20902	0.13455	0.13695	0.15445	0.1783	0.16775	0.20859	0.2508	0.24687	0.24791	0.26198	0.26074
1503.4	0.18186	0.22358	0.20664	0.23246	0.18089	0.24091	0.16007	0.2409	0.15016	0.19185	0.18548	0.1574	0.1704	0.13256	0.14863	0.13176	0.15628	0.14399	0.20327	0.15248	0.16884	0.16354	0.21561	0.126	0.20607	0.14084	0.13891	0.15428	0.17946	0.16842	0.20983	0.2544	0.25003	0.25702	0.27312	0.26299
1504.2	0.18204	0.22363	0.20522	0.22928	0.18297	0.23373	0.15329	0.23349	0.14427	0.19813	0.18326	0.14733	0.16699	0.13508	0.15151	0.13259	0.15858	0.14157	0.19988	0.14968	0.16771	0.1643	0.20933	0.12182	0.2048	0.14113	0.14241	0.15318	0.1736	0.16	0.19569	0.24873	0.25386	0.26743	0.26562	0.25722
1505.1	0.18315	0.2283	0.21775	0.22986	0.17729	0.23665	0.15519	0.24237	0.1438	0.20137	0.1904	0.14842	0.16682	0.14152	0.162	0.13155	0.16096	0.14163	0.2018	0.15453	0.17075	0.16931	0.21396	0.1278	0.20052	0.14821	0.14923	0.1525	0.1745	0.16149	0.19388	0.2522	0.25688	0.28509	0.27441	0.26173
1505.9	0.19006	0.23192	0.22129	0.22687	0.17324	0.23732	0.15315	0.23602	0.1511	0.18609	0.19379	0.13784	0.16247	0.14742	0.16669	0.12463	0.1575	0.13425	0.19467	0.15328	0.16142	0.16121	0.20926	0.12107	0.1933	0.14881	0.1445	0.15057	0.1704	0.15568	0.19096	0.25475	0.25838	0.27687	0.26164	0.24747
1506.7	0.19269	0.23063	0.23228	0.23327	0.16244	0.23778	0.15156	0.23862	0.1562	0.18761	0.19049	0.14422	0.16568	0.15039	0.16955	0.12618	0.15533	0.13327	0.19297	0.15373	0.16761	0.16127	0.20406	0.12344	0.18908	0.14813	0.1452	0.15199	0.16869	0.15586	0.18547	0.25854	0.26754	0.27553	0.25555	0.25295
1507.6	0.18493	0.21879	0.22452	0.23599	0.15135	0.22612	0.14708	0.23429	0.15303	0.17488	0.18779	0.13696	0.16241	0.14169	0.16224	0.1227	0.14681	0.12622	0.18322	0.1456	0.16384	0.14839	0.18887	0.12027	0.18122	0.13704	0.1398	0.14761	0.16637	0.1507	0.17908	0.25418	0.26848	0.26224	0.24542	0.25046
1508.4	0.18561	0.2306	0.23251	0.24422	0.15689	0.22867	0.16188	0.23544	0.15705	0.17481	0.19328	0.14557	0.16239	0.15376	0.1707	0.12598	0.15262	0.12697	0.18477	0.15306	0.17266	0.15171	0.19111	0.12818	0.1798	0.14568	0.14537	0.15215	0.17388	0.1541	0.1885	0.25847	0.27192	0.25602	0.25161	0.25791
1509.3	0.18222	0.22822	0.23179	0.24388	0.16143	0.22694	0.16528	0.2263	0.15462	0.17086	0.19026	0.14443	0.16186	0.15129	0.16772	0.12494	0.15019	0.12631	0.18386	0.14872	0.16599	0.14698	0.18963	0.12215	0.18086	0.1435	0.14442	0.15235	0.17013	0.15105	0.19157	0.25596	0.27298	0.25763	0.24496	0.24623
1510.1	0.17513	0.22039	0.2285	0.24322	0.16906	0.21973	0.16879	0.22476	0.15393	0.16596	0.18149	0.1449	0.15841	0.14697	0.1638	0.12614	0.15111	0.12459	0.18038	0.14447	0.17362	0.14369	0.18979	0.12036	0.17803	0.14166	0.14361	0.15062	0.17316	0.14764	0.19021	0.24823	0.27018	0.25728	0.24747	0.24789
1511	0.17242	0.21777	0.22106	0.23942	0.17149	0.21499	0.16613	0.22666	0.15178	0.16885	0.18813	0.14762	0.1511	0.15149	0.16306	0.1238	0.15088	0.12429	0.17456	0.14426	0.17214	0.14417	0.19052	0.11968	0.17309	0.14439	0.13875	0.14756	0.17244	0.14853	0.19072	0.24558	0.27315	0.26155	0.25049	0.248
1511.8	0.17814	0.21594	0.23487	0.24637	0.18746	0.21488	0.1756	0.22845	0.14895	0.17076	0.1874	0.14571	0.15296	0.15507	0.17096	0.12488	0.15584	0.12421	0.17338	0.14981	0.17204	0.15353	0.19733	0.12121	0.1765	0.14734	0.15012	0.15397	0.17594	0.14666	0.19364	0.24507	0.2749	0.26425	0.25761	0.2424
1512.7	0.1773	0.20301	0.22921	0.24297	0.19128	0.20884	0.16424	0.23087	0.14323	0.16491	0.1884	0.1439	0.15023	0.14624	0.16746	0.11923	0.15269	0.1215	0.1684	0.1489	0.16711	0.15225	0.19995	0.11861	0.17659	0.14046	0.14684	0.14659	0.17627	0.14558	0.1958	0.24088	0.26872	0.26759	0.2564	0.23733
1513.5	0.19369	0.20475	0.23336	0.25132	0.19427	0.21309	0.16263	0.24471	0.14925	0.16083	0.18527	0.14399	0.15548	0.14776	0.16988	0.11999	0.15317	0.12417	0.1664	0.14989	0.1711	0.15632	0.19722	0.11992	0.18373	0.13934	0.14774	0.14638	0.1797	0.14785	0.19317	0.24005	0.26589	0.26916	0.2504	0.24217
1514.4	0.21469	0.21341	0.23414	0.2414	0.2022	0.2103	0.16022	0.24831	0.14855	0.16299	0.19388	0.15046	0.16522	0.15113	0.17273	0.11898	0.15485	0.12192	0.16497	0.1543	0.17007	0.15612	0.2014	0.12198	0.18588	0.14345	0.14753	0.14383	0.18271	0.14426	0.19852	0.24082	0.26788	0.27404	0.24743	0.24454
1515.2	0.21998	0.21558	0.23046	0.24862	0.21437	0.21323	0.1637	0.24145	0.1525	0.15604	0.19081	0.14401	0.17043	0.14907	0.17068	0.12051	0.15573	0.12065	0.16755	0.15703	0.17654	0.15725	0.20566	0.12193	0.19092	0.1428	0.15121	0.1458	0.18755	0.14059	0.20138	0.24491	0.26777	0.27797	0.24425	0.24343
1516.1	0.21803	0.23088	0.22116	0.2457	0.21128	0.21509	0.15895	0.24043	0.1569	0.15738	0.19274	0.14282	0.16935	0.1538	0.16727	0.12604	0.1521	0.12258	0.16674	0.15709	0.18519	0.15722	0.20598	0.12081	0.19593	0.14737	0.1425	0.14546	0.1862	0.14508	0.20049	0.2427	0.26783	0.2878	0.24595	0.24856
1516.9	0.22859	0.24344	0.23654	0.25353	0.21135	0.22361	0.1694	0.24156	0.16787	0.15348	0.18655	0.14488	0.17086	0.15674	0.17004	0.13213	0.1503	0.1217	0.16906	0.15684	0.18811	0.16562	0.20335	0.12245	0.19699	0.15282	0.14492	0.15027	0.18151	0.14422	0.19309	0.24544	0.28132	0.29475	0.24365	0.25166
1517.8	0.22409	0.2437	0.23684	0.25402	0.21435	0.22677	0.17291	0.23291	0.17151	0.1504	0.19029	0.14416	0.16928	0.15958	0.16984	0.13048	0.15431	0.12018	0.17043	0.16246	0.18688	0.16448	0.2048	0.12258	0.18941	0.15219	0.14752	0.15206	0.18449	0.14056	0.19493	0.25157	0.28862	0.2964	0.25069	0.25329
1518.6	0.22065	0.2443	0.24057	0.26683	0.214	0.23203	0.17969	0.2342	0.17622	0.14754	0.18762	0.13903	0.16395	0.16116	0.16627	0.13641	0.15145	0.12116	0.1754	0.16722	0.1898	0.17384	0.20317	0.12401	0.19128	0.14935	0.15024	0.15787	0.18842	0.1466	0.1929	0.25952	0.28922	0.30127	0.25874	0.25052
1519.5	0.22968	0.25192	0.25309	0.26768	0.20957	0.22776	0.18475	0.23391	0.17859	0.14936	0.18635	0.14163	0.16644	0.17131	0.17427	0.14063	0.15474	0.12179	0.1775	0.16767	0.19161	0.17769	0.20287	0.12132	0.1927	0.15425	0.15519	0.1625	0.19171	0.15107	0.1894	0.26117	0.29436	0.31062	0.26376	0.25785
1520.3	0.24238	0.24753	0.26621	0.27593	0.22629	0.23732	0.18235	0.24155	0.18384	0.15197	0.18677	0.15054	0.17637	0.17295	0.17586	0.13914	0.15937	0.11981	0.18037	0.17124	0.19042	0.1849	0.20131	0.12317	0.19528	0.1557	0.16076	0.16478	0.19791	0.15733	0.18444	0.26901	0.30133	0.32304	0.26486	0.26325
1521.1	0.23914	0.24969	0.25878	0.2814	0.22745	0.23797	0.18161	0.23894	0.18525	0.15559	0.19679	0.14644	0.18051	0.17793	0.16939	0.13943	0.16338	0.12196	0.18092	0.17268	0.1967	0.19103	0.20367	0.12005	0.19644	0.15111	0.15942	0.1701	0.20609	0.16401	0.19084	0.27607	0.30212	0.32387	0.27005	0.2613
1522	0.23975	0.25503	0.25946	0.27897	0.24011	0.23733	0.1789	0.24173	0.18597	0.15074	0.19748	0.14547	0.18308	0.17884	0.16803	0.14173	0.1648	0.12363	0.18102	0.16888	0.20539	0.20114	0.21074	0.11768	0.20393	0.15595	0.15681	0.17265	0.21023	0.17203	0.18926	0.27982	0.30442	0.32619	0.27292	0.26219
1522.8	0.23468	0.25465	0.25902	0.28683	0.24144	0.24039	0.17653	0.24296	0.19732	0.14753	0.19575	0.14904	0.18261	0.1784	0.17382	0.14215	0.17042	0.12662	0.17661	0.16971	0.20754	0.20654	0.21204	0.11596	0.20077	0.15614	0.1578	0.17495	0.21186	0.17452	0.19459	0.28074	0.30676	0.32437	0.2723	0.26853
1523.7	0.22582	0.26156	0.24861	0.27777	0.24937	0.24904	0.17515	0.24835	0.20202	0.15089	0.20364	0.15582	0.18293	0.17164	0.17439	0.14375	0.17383	0.12893	0.17983	0.17338	0.21044	0.21814	0.22192	0.11917	0.2013	0.15968	0.15886	0.17575	0.21348	0.18439	0.20142	0.28599	0.31065	0.33277	0.27814	0.26819
1524.5	0.22824	0.27084	0.24488	0.27295	0.24212	0.24373	0.1862	0.2476	0.20488	0.15192	0.20483	0.16597	0.18154	0.17397	0.17807	0.14865	0.17692	0.13258	0.18138	0.17338	0.2187	0.22346	0.23141	0.12408	0.20165	0.1617	0.16301	0.17809	0.21696	0.187	0.21439	0.2894	0.3175	0.33419	0.27974	0.28043
1525.4	0.23444	0.27187	0.25374	0.26782	0.2472	0.24149	0.18549	0.24894	0.20554	0.15275	0.1992	0.1702	0.18693	0.17323	0.18675	0.15226	0.18067	0.13675	0.18564	0.17689	0.22414	0.23075	0.23881	0.13672	0.20747	0.16861	0.17017	0.17898	0.21989	0.19076	0.21368	0.29602	0.32703	0.34895	0.28637	0.30104
1526.2	0.23363	0.26924	0.24723	0.26873	0.23746	0.23574	0.19023	0.24998	0.20852	0.16051	0.20092	0.1704	0.18466	0.17426	0.1897	0.15445	0.17954	0.13301	0.1879	0.17991	0.22861	0.23902	0.23768	0.13993	0.20404	0.16782	0.17196	0.18153	0.22169	0.18916	0.22168	0.2934	0.33704	0.35394	0.29192	0.30989
1527.1	0.23649	0.27899	0.25054	0.27058	0.24993	0.23895	0.192	0.24597	0.20971	0.17435	0.21403	0.17713	0.19261	0.18	0.18963	0.15757	0.18839	0.14166	0.19853	0.17831	0.23825	0.2524	0.24857	0.1478	0.2148	0.17474	0.17749	0.18783	0.22734	0.20106	0.22571	0.29548	0.3502	0.3661	0.30277	0.31885
1527.9	0.2392	0.27929	0.25944	0.28307	0.25514	0.2427	0.19485	0.248	0.21595	0.17101	0.22098	0.17425	0.19624	0.1903	0.18975	0.16286	0.19046	0.1481	0.199	0.17839	0.24536	0.25872	0.25183	0.15121	0.22128	0.17495	0.1786	0.1885	0.22825	0.20534	0.23021	0.29696	0.35982	0.37365	0.30797	0.31851
1528.8	0.23484	0.27873	0.26083	0.2899	0.25403	0.24392	0.19382	0.25305	0.22524	0.17469	0.22289	0.17236	0.20014	0.1975	0.19484	0.1626	0.19344	0.15198	0.20291	0.18646	0.24877	0.26953	0.25401	0.15244	0.23086	0.1799	0.18144	0.19224	0.2258	0.2081	0.23136	0.30661	0.36101	0.38461	0.31421	0.32014
1529.6	0.22932	0.2816	0.25863	0.29024	0.24997	0.25491	0.19818	0.25449	0.22506	0.18177	0.23459	0.17295	0.20219	0.20639	0.19978	0.16394	0.19507	0.15555	0.2052	0.18669	0.25392	0.27157	0.25542	0.14505	0.23533	0.18243	0.18223	0.19336	0.22354	0.21538	0.24197	0.30818	0.35769	0.39017	0.31347	0.30832
1530.5	0.22975	0.28221	0.2662	0.29111	0.25228	0.26469	0.19951	0.25475	0.23245	0.19025	0.23711	0.17935	0.21378	0.21284	0.20395	0.16908	0.19851	0.16244	0.21202	0.18873	0.26098	0.28106	0.26583	0.15125	0.23934	0.18699	0.18939	0.19295	0.22018	0.22344	0.24792	0.32091	0.35903	0.40405	0.31736	0.31478
1531.3	0.23162	0.27465	0.26574	0.2818	0.24154	0.26349	0.19824	0.26958	0.235	0.18886	0.23577	0.18237	0.2146	0.21119	0.20695	0.17011	0.19622	0.15853	0.20956	0.19252	0.26147	0.2767	0.27432	0.1562	0.23918	0.18172	0.1937	0.19055	0.2218	0.2209	0.24706	0.32818	0.36568	0.41092	0.3267	0.32046
1532.1	0.23418	0.26846	0.2627	0.27483	0.24001	0.25992	0.20319	0.2697	0.2355	0.1951	0.23652	0.1891	0.21754	0.20712	0.20555	0.16725	0.19803	0.15768	0.20868	0.19528	0.26264	0.27934	0.28367	0.16157	0.24139	0.18019	0.2023	0.19396	0.22803	0.22408	0.24801	0.33358	0.36631	0.41841	0.33327	0.32969
1533	0.23128	0.27019	0.26822	0.26885	0.24508	0.2692	0.20352	0.26934	0.2274	0.19696	0.23612	0.18935	0.21769	0.21022	0.20607	0.17651	0.20319	0.16653	0.211	0.19674	0.26392	0.284	0.28547	0.16634	0.23493	0.18521	0.20346	0.19423	0.23452	0.23419	0.25134	0.33396	0.36058	0.42655	0.33705	0.33481
1533.8	0.23847	0.26794	0.26992	0.26815	0.25014	0.26414	0.2076	0.27334	0.23186	0.19096	0.2327	0.19896	0.2174	0.20368	0.20459	0.18255	0.20621	0.16492	0.21482	0.19828	0.26015	0.27904	0.29147	0.16941	0.23506	0.18387	0.20644	0.19594	0.23911	0.22877	0.25213	0.33564	0.367	0.42414	0.34382	0.3384
1534.7	0.24088	0.27125	0.27123	0.27086	0.24754	0.25897	0.20283	0.28227	0.23493	0.19401	0.23183	0.20065	0.21281	0.20499	0.20372	0.18612	0.21114	0.16734	0.21329	0.20542	0.2583	0.27313	0.29312	0.16558	0.2376	0.19191	0.21064	0.20258	0.24218	0.22192	0.24766	0.33736	0.36835	0.42841	0.3464	0.33413
1535.5	0.23461	0.27301	0.27309	0.2719	0.25114	0.26499	0.20278	0.27409	0.23495	0.1955	0.23329	0.19951	0.20892	0.20862	0.20352	0.19111	0.21668	0.1691	0.21734	0.20549	0.25563	0.27039	0.28964	0.16627	0.23702	0.19632	0.20943	0.20833	0.23988	0.22505	0.24658	0.33702	0.36415	0.43194	0.34509	0.32942
1536.4	0.23339	0.28072	0.27641	0.27397	0.2504	0.26866	0.19809	0.28591	0.23541	0.20426	0.23239	0.20331	0.20748	0.21853	0.21149	0.20012	0.21941	0.17075	0.22551	0.21085	0.2559	0.27173	0.29045	0.16978	0.23906	0.20786	0.21175	0.21054	0.24187	0.22617	0.25332	0.34595	0.364	0.44439	0.35671	0.32752
1537.2	0.24051	0.2814	0.26633	0.27628	0.24932	0.26751	0.19309	0.29316	0.24079	0.2078	0.23292	0.2089	0.2073	0.21804	0.21793	0.19588	0.22025	0.16892	0.22617	0.21174	0.25214	0.26002	0.29953	0.17352	0.24393	0.20338	0.21292	0.2135	0.24503	0.22998	0.25435	0.35025	0.37185	0.44197	0.36686	0.32684
1538	0.23704	0.28337	0.26385	0.27542	0.24071	0.26478	0.19192	0.30296	0.25193	0.21975	0.23565	0.21412	0.21252	0.23073	0.22367	0.19669	0.22528	0.17444	0.22539	0.21939	0.25693	0.26538	0.30455	0.18027	0.25147	0.21496	0.21729	0.21939	0.25001	0.23822	0.26011	0.35818	0.37783	0.46167	0.37743	0.33506
1538.9	0.23542	0.28336	0.26184	0.27308	0.24358	0.27242	0.19123	0.30402	0.25048	0.22005	0.23375	0.22239	0.21339	0.22806	0.2319	0.19805	0.22624	0.17925	0.22306	0.21771	0.24951	0.25897	0.30214	0.18567	0.2544	0.21227	0.21775	0.2206	0.2523	0.25515	0.26175	0.35683	0.37932	0.4658	0.38022	0.33966
1539.7	0.24153	0.2852	0.261	0.26726	0.23915	0.27089	0.1959	0.31256	0.25624	0.22114	0.23246	0.23477	0.21659	0.23113	0.2364	0.19908	0.22602	0.18508	0.22215	0.22299	0.25024	0.26219	0.30194	0.18571	0.25632	0.21993	0.21777	0.21874	0.2551	0.25882	0.27708	0.36351	0.3896	0.47149	0.37957	0.35038
1540.6	0.2436	0.28137	0.26231	0.26959	0.24018	0.27441	0.20297	0.31544	0.26635	0.2219	0.24152	0.2363	0.22286	0.22552	0.24173	0.19788	0.23186	0.19122	0.22284	0.22739	0.24752	0.26277	0.30279	0.18797	0.2551	0.22022	0.22009	0.22081	0.25641	0.25879	0.27669	0.36821	0.39595	0.46925	0.376	0.35811
1541.4	0.23338	0.27434	0.26865	0.26501	0.23485	0.27771	0.20729	0.31075	0.27331	0.22033	0.25125	0.24082	0.21948	0.21994	0.24313	0.20156	0.23337	0.19379	0.22124	0.22932	0.24725	0.26413	0.2973	0.18731	0.24578	0.22108	0.22179	0.21843	0.25264	0.25686	0.2741	0.36635	0.40139	0.47589	0.37349	0.36139
1542.3	0.23325	0.28343	0.26886	0.26671	0.25121	0.28121	0.21589	0.30959	0.27796	0.2237	0.25616	0.23644	0.21761	0.22063	0.24804	0.20162	0.23856	0.19796	0.22633	0.23099	0.24276	0.26381	0.29244	0.19205	0.24431	0.22511	0.22258	0.21512	0.25613	0.25989	0.28283	0.36889	0.39552	0.47282	0.37015	0.35958
1543.1	0.23311	0.29265	0.2802	0.26727	0.25333	0.2828	0.22733	0.30902	0.2827	0.22995	0.26861	0.24125	0.22308	0.22392	0.2538	0.20236	0.24205	0.19695	0.23337	0.23452	0.24712	0.26721	0.29281	0.19386	0.24766	0.23049	0.22597	0.21838	0.25838	0.2593	0.29045	0.37103	0.39801	0.47654	0.37228	0.36987
1543.9	0.23293	0.29323	0.28889	0.27419	0.26288	0.28673	0.22484	0.31586	0.28081	0.23897	0.27309	0.24268	0.22867	0.22554	0.2642	0.20225	0.24654	0.19714	0.23881	0.2384	0.24834	0.26902	0.29561	0.19468	0.25065	0.23147	0.23513	0.21574	0.2628	0.2614	0.28739	0.37016	0.39001	0.48193	0.36852	0.3739
1544.8	0.23042	0.30272	0.28682	0.27571	0.26101	0.28368	0.22118	0.31664	0.28606	0.23655	0.27126	0.24554	0.22793	0.23041	0.26635	0.20584	0.24579	0.19621	0.23614	0.23857	0.25282	0.26241	0.2933	0.19368	0.24908	0.23372	0.22805	0.21395	0.26368	0.25716	0.28791	0.36398	0.38826	0.47422	0.37005	0.37459
1545.6	0.23557	0.31329	0.29139	0.2794	0.26307	0.27842	0.21859	0.32302	0.28656	0.23963	0.27151	0.24453	0.23638	0.23543	0.26797	0.20421	0.24535	0.19576	0.23989	0.24244	0.25255	0.26219	0.29376	0.19374	0.25846	0.2414	0.23197	0.21521	0.2612	0.24906	0.29221	0.36916	0.38893	0.46602	0.37509	0.37375
1546.5	0.23328	0.30598	0.29292	0.28455	0.24864	0.27816	0.20615	0.32349	0.28497	0.24384	0.26551	0.24179	0.23788	0.23062	0.26336	0.20509	0.23809	0.19302	0.23456	0.23949	0.25007	0.25762	0.28937	0.18412	0.25119	0.23293	0.23101	0.21286	0.25795	0.24416	0.2804	0.36211	0.38593	0.45724	0.37036	0.37218
1547.3	0.23939	0.29797	0.28613	0.28527	0.24995	0.27669	0.19271	0.32508	0.292	0.24646	0.25826	0.24423	0.23739	0.22775	0.2633	0.20931	0.24	0.19945	0.23477	0.24243	0.252	0.25914	0.28734	0.18538	0.24936	0.22518	0.23382	0.2089	0.26319	0.2492	0.27816	0.36239	0.38467	0.45358	0.36914	0.37037
1548.1	0.23869	0.30095	0.27841	0.28138	0.25012	0.27345	0.19892	0.3249	0.29589	0.24098	0.2581	0.24645	0.24184	0.2319	0.26021	0.21161	0.24028	0.20182	0.23572	0.24122	0.25379	0.25269	0.28352	0.18263	0.24913	0.22523	0.23282	0.21067	0.26139	0.24647	0.28198	0.35883	0.39036	0.44654	0.36792	0.36499
1549	0.24336	0.29384	0.28807	0.27878	0.25368	0.28383	0.20275	0.32261	0.28453	0.24849	0.25844	0.25024	0.24711	0.23465	0.26502	0.20905	0.24097	0.20314	0.23866	0.24006	0.24736	0.25504	0.27817	0.18212	0.25448	0.2216	0.23802	0.20915	0.2642	0.25088	0.28216	0.35802	0.3836	0.44797	0.36392	0.36566
1549.8	0.24139	0.29238	0.27768	0.27195	0.24896	0.28594	0.20571	0.32466	0.28316	0.25249	0.254	0.24855	0.24163	0.23341	0.26305	0.20691	0.24204	0.20342	0.23929	0.2363	0.2446	0.25259	0.27586	0.17623	0.25273	0.21651	0.23495	0.2052	0.26266	0.25652	0.2848	0.35642	0.37627	0.451	0.3565	0.36251
1550.7	0.24493	0.29194	0.27419	0.27407	0.25801	0.28845	0.21305	0.32462	0.27267	0.2441	0.26208	0.25704	0.24162	0.22844	0.26455	0.20849	0.24881	0.20317	0.24203	0.23906	0.2446	0.24985	0.28006	0.17897	0.25735	0.21724	0.23597	0.2118	0.26223	0.25775	0.29088	0.3569	0.37576	0.45023	0.36069	0.36442
1551.5	0.24063	0.29501	0.28266	0.27315	0.26272	0.29705	0.22163	0.32683	0.27169	0.23935	0.27211	0.25192	0.24372	0.23427	0.27097	0.20712	0.25004	0.20231	0.24252	0.23707	0.24196	0.24694	0.28247	0.1814	0.25945	0.21962	0.23785	0.21136	0.25905	0.258	0.29114	0.352	0.38245	0.44763	0.36238	0.3585
1552.4	0.23886	0.29727	0.2916	0.27223	0.2672	0.29929	0.21952	0.3256	0.26789	0.24499	0.27474	0.25116	0.24277	0.23491	0.27393	0.20729	0.25136	0.20422	0.23956	0.24036	0.24057	0.24566	0.28177	0.18478	0.2654	0.22283	0.23716	0.21153	0.262	0.26565	0.29085	0.3506	0.37729	0.45073	0.36813	0.35532
1553.2	0.23362	0.29618	0.29271	0.27336	0.26675	0.29849	0.21793	0.32804	0.27364	0.23923	0.26821	0.25514	0.23457	0.24097	0.26917	0.20724	0.24976	0.20938	0.23851	0.24256	0.24447	0.24286	0.28254	0.1848	0.26523	0.22915	0.23953	0.21677	0.26219	0.27225	0.28836	0.35143	0.38612	0.45157	0.36469	0.35326
1554.1	0.22679	0.29221	0.30201	0.28622	0.27323	0.30296	0.22429	0.33012	0.27231	0.24141	0.27254	0.26501	0.23503	0.24195	0.27482	0.20868	0.25172	0.21066	0.23822	0.24499	0.24981	0.24731	0.27705	0.19208	0.26695	0.22773	0.24014	0.22095	0.26915	0.27179	0.29025	0.34995	0.39291	0.45985	0.36454	0.35592
1554.9	0.22472	0.28322	0.29589	0.28278	0.26668	0.30029	0.22138	0.32981	0.28001	0.24107	0.26775	0.26375	0.23887	0.24528	0.27237	0.20177	0.24528	0.20926	0.23401	0.24477	0.25192	0.24471	0.27426	0.1889	0.26526	0.22608	0.23542	0.21457	0.265	0.27897	0.28418	0.34898	0.39893	0.46132	0.35992	0.35052
1555.7	0.22862	0.28811	0.28741	0.29019	0.26019	0.29428	0.2209	0.3331	0.27922	0.24606	0.26462	0.267	0.2376	0.24857	0.26917	0.19763	0.24593	0.20963	0.23226	0.24849	0.25883	0.24635	0.27741	0.18441	0.26626	0.22941	0.2335	0.21539	0.26701	0.27406	0.28535	0.35616	0.40011	0.46752	0.36337	0.34895
1556.6	0.2322	0.27933	0.28288	0.29942	0.25679	0.29856	0.2218	0.33119	0.27891	0.24024	0.26202	0.26918	0.23286	0.244	0.26992	0.1926	0.2424	0.20832	0.22926	0.24479	0.25535	0.24571	0.27776	0.18303	0.26045	0.22765	0.23459	0.21289	0.26004	0.27242	0.28114	0.35487	0.40272	0.46571	0.36094	0.35401
1557.4	0.23432	0.27604	0.28107	0.2954	0.26132	0.29719	0.22513	0.33043	0.28087	0.23981	0.26731	0.2631	0.23903	0.23743	0.271	0.18971	0.24451	0.20494	0.23024	0.24254	0.25625	0.24158	0.2779	0.18241	0.26102	0.22007	0.23737	0.20718	0.25402	0.27392	0.28063	0.35175	0.39751	0.46634	0.36115	0.35696
1558.3	0.24186	0.27594	0.2797	0.28395	0.26048	0.29706	0.222	0.32227	0.28563	0.23635	0.26407	0.25742	0.24369	0.24153	0.26959	0.18837	0.23995	0.20618	0.22894	0.23976	0.25802	0.23618	0.28439	0.17744	0.25579	0.22507	0.24052	0.20512	0.24936	0.28042	0.27732	0.34583	0.39025	0.46214	0.36365	0.35399
1559.1	0.23499	0.2719	0.29065	0.28569	0.26442	0.30382	0.22644	0.32557	0.28021	0.24572	0.26893	0.26176	0.24546	0.24258	0.27494	0.19076	0.24062	0.21099	0.23387	0.23738	0.25764	0.23714	0.28632	0.18242	0.25478	0.22456	0.24832	0.20423	0.25305	0.27609	0.27927	0.34483	0.38454	0.46298	0.36085	0.36156
1559.9	0.23667	0.26142	0.28969	0.28408	0.26466	0.30461	0.22845	0.3257	0.27797	0.23933	0.26856	0.26879	0.2526	0.24254	0.2741	0.19022	0.23863	0.20566	0.23621	0.23429	0.25536	0.23616	0.28387	0.18632	0.25963	0.22541	0.24799	0.20241	0.252	0.27447	0.2766	0.34158	0.37804	0.46209	0.3522	0.36566
1560.8	0.24107	0.2622	0.28407	0.28788	0.26188	0.30402	0.23066	0.32881	0.28218	0.24366	0.27281	0.26514	0.26081	0.24845	0.27173	0.19407	0.2382	0.20589	0.23877	0.23747	0.25906	0.23407	0.28383	0.18361	0.25935	0.22532	0.24583	0.20559	0.25099	0.27036	0.27734	0.34341	0.38294	0.46082	0.35351	0.36087
1561.6	0.24816	0.25986	0.28442	0.29923	0.25962	0.30161	0.22983	0.32426	0.28321	0.25022	0.27565	0.26777	0.26412	0.24021	0.27133	0.19496	0.23675	0.20777	0.23615	0.23721	0.26385	0.23536	0.28374	0.18832	0.26012	0.22409	0.24375	0.20994	0.25126	0.26624	0.28133	0.34894	0.38484	0.45778	0.35441	0.35949
1562.4	0.25342	0.24987	0.28547	0.30661	0.25117	0.30607	0.22853	0.32823	0.28109	0.25634	0.27667	0.26398	0.27253	0.23583	0.26742	0.19536	0.23716	0.20635	0.23599	0.24103	0.26022	0.23182	0.28389	0.19073	0.2639	0.21853	0.24321	0.20724	0.25078	0.26057	0.27753	0.35207	0.38144	0.45301	0.35131	0.36063
1563.3	0.25826	0.25599	0.28178	0.30792	0.25879	0.30896	0.22327	0.32871	0.28095	0.24933	0.27052	0.26316	0.26842	0.24352	0.26568	0.19519	0.2361	0.20634	0.22847	0.24379	0.26385	0.23328	0.27806	0.19089	0.26081	0.22202	0.24491	0.20787	0.25064	0.25976	0.27341	0.35115	0.38236	0.4513	0.34996	0.35588
1564.1	0.25216	0.25865	0.28996	0.30894	0.25879	0.31042	0.22694	0.32688	0.27997	0.25063	0.26725	0.25569	0.26284	0.24668	0.26635	0.19524	0.23308	0.20829	0.22429	0.24333	0.26097	0.23064	0.27375	0.18825	0.25279	0.2204	0.24494	0.20701	0.24425	0.25656	0.27256	0.35019	0.37921	0.44393	0.34897	0.34946
1565	0.24617	0.26038	0.3034	0.30112	0.25402	0.30486	0.22342	0.32225	0.27931	0.25161	0.26127	0.25381	0.26007	0.24082	0.26291	0.1911	0.23086	0.20321	0.21458	0.24019	0.25465	0.2308	0.26751	0.18805	0.24888	0.21678	0.24755	0.20336	0.24491	0.25194	0.2651	0.348	0.36444	0.43669	0.34328	0.34217
1565.8	0.23856	0.25758	0.29967	0.29088	0.25525	0.30243	0.22686	0.32565	0.27471	0.249	0.25632	0.25166	0.25491	0.24528	0.25811	0.18941	0.23133	0.19675	0.20835	0.24197	0.24815	0.23154	0.26098	0.1801	0.24497	0.22045	0.24674	0.19755	0.24431	0.25065	0.25759	0.3416	0.36126	0.43519	0.33085	0.33886
1566.6	0.23225	0.26523	0.30274	0.29298	0.2667	0.29542	0.23009	0.32945	0.27408	0.24473	0.25541	0.25034	0.24587	0.25048	0.25561	0.18392	0.23083	0.19497	0.2003	0.23739	0.24801	0.23387	0.25266	0.18197	0.2431	0.22419	0.2441	0.19554	0.24434	0.24491	0.25189	0.34122	0.36399	0.42673	0.32324	0.33347
1567.5	0.23576	0.26868	0.31023	0.28979	0.24918	0.28902	0.2293	0.32558	0.28327	0.24775	0.25765	0.25216	0.25115	0.24802	0.25262	0.18207	0.22868	0.19283	0.19869	0.23447	0.24509	0.2369	0.25559	0.17863	0.24283	0.21924	0.23976	0.19391	0.23034	0.24083	0.24433	0.33673	0.36534	0.42142	0.3242	0.33137
1568.3	0.22568	0.25875	0.31469	0.28298	0.25256	0.28142	0.22794	0.32468	0.28578	0.24976	0.25654	0.25613	0.25263	0.23961	0.25066	0.18005	0.23254	0.19328	0.19223	0.2388	0.24637	0.23623	0.25584	0.18414	0.23846	0.21706	0.23953	0.18903	0.2358	0.23983	0.23933	0.33408	0.36618	0.41838	0.32379	0.33183
1569.2	0.22357	0.25403	0.31616	0.28108	0.26871	0.2842	0.22901	0.32342	0.28595	0.25594	0.25451	0.25691	0.25147	0.24527	0.25274	0.17898	0.23698	0.19424	0.19191	0.24031	0.25222	0.23752	0.25926	0.18908	0.23586	0.21706	0.23781	0.18979	0.23384	0.23973	0.24031	0.33488	0.36395	0.42348	0.31914	0.33708
1570	0.22095	0.25054	0.32107	0.27783	0.26059	0.28417	0.21722	0.31653	0.28695	0.25523	0.24878	0.25276	0.25251	0.24121	0.25243	0.17667	0.23186	0.1926	0.18804	0.23623	0.25067	0.23524	0.26429	0.18784	0.23082	0.21032	0.23447	0.18782	0.2292	0.22907	0.23687	0.32913	0.35928	0.41706	0.31717	0.33061
1570.8	0.22037	0.24895	0.31987	0.27617	0.27171	0.28346	0.2104	0.31704	0.28943	0.25607	0.25098	0.25172	0.25366	0.243	0.25473	0.17898	0.23188	0.19594	0.18659	0.24369	0.24992	0.23808	0.26976	0.18591	0.23124	0.20658	0.23399	0.18717	0.22924	0.23325	0.24167	0.33126	0.35986	0.42413	0.32123	0.3294
1571.7	0.2108	0.24464	0.31341	0.28328	0.28081	0.28304	0.20849	0.30972	0.28672	0.25295	0.24653	0.24237	0.24651	0.23762	0.25285	0.1801	0.23229	0.19449	0.18078	0.24663	0.24567	0.23254	0.26386	0.18777	0.23123	0.2033	0.2311	0.18541	0.23805	0.22987	0.24591	0.33128	0.3546	0.42267	0.31151	0.32545
1572.5	0.21703	0.23835	0.30402	0.28719	0.28473	0.28225	0.20642	0.30521	0.2828	0.25063	0.23992	0.22927	0.24973	0.23544	0.24611	0.17797	0.22526	0.1888	0.17708	0.23893	0.24018	0.22456	0.2599	0.17576	0.23225	0.19829	0.22132	0.18133	0.23052	0.22359	0.24441	0.31827	0.34252	0.41213	0.30301	0.32084
1573.3	0.20859	0.23802	0.29499	0.28319	0.27793	0.27482	0.21172	0.30815	0.28096	0.24531	0.24013	0.22509	0.24113	0.23178	0.24833	0.17852	0.22157	0.19022	0.17748	0.24019	0.23927	0.22518	0.25924	0.17421	0.22873	0.19668	0.2173	0.17772	0.23049	0.21738	0.24154	0.3122	0.34518	0.40607	0.30089	0.31766
1574.2	0.2016	0.24207	0.2919	0.29196	0.28021	0.2705	0.21233	0.31337	0.277	0.24601	0.2395	0.21944	0.23938	0.23521	0.24687	0.178	0.21992	0.18971	0.17122	0.23644	0.23433	0.22377	0.25222	0.17323	0.22126	0.19523	0.21445	0.17676	0.22881	0.2092	0.23468	0.30812	0.34665	0.4063	0.30016	0.31112
1575	0.20621	0.24022	0.28589	0.30171	0.26546	0.26803	0.21648	0.31229	0.28112	0.24542	0.23085	0.21247	0.24682	0.22623	0.24444	0.17805	0.21965	0.18594	0.16673	0.23127	0.23187	0.21762	0.25237	0.16899	0.2112	0.19546	0.2087	0.17611	0.22501	0.20288	0.22647	0.29785	0.34763	0.40092	0.29425	0.31058
1575.8	0.20087	0.2378	0.28579	0.28075	0.25457	0.26645	0.21612	0.31164	0.28262	0.24587	0.22983	0.20904	0.24559	0.21698	0.24822	0.17112	0.21419	0.18209	0.16226	0.22455	0.22946	0.21459	0.25038	0.16784	0.20201	0.19393	0.19987	0.16983	0.2216	0.20002	0.22091	0.29024	0.34612	0.40016	0.29962	0.3131
1576.7	0.19995	0.23825	0.28442	0.26983	0.24511	0.26405	0.20973	0.31597	0.28458	0.24535	0.2312	0.21341	0.23883	0.20951	0.24499	0.1675	0.21209	0.1835	0.15674	0.22288	0.2292	0.21769	0.2469	0.17229	0.19667	0.18848	0.19966	0.17072	0.22011	0.19392	0.20984	0.29238	0.3562	0.4055	0.29528	0.30897
1577.5	0.20355	0.232	0.28202	0.27347	0.23225	0.26637	0.20095	0.3134	0.28806	0.245	0.22962	0.20881	0.2466	0.19673	0.24002	0.16241	0.2051	0.17951	0.14749	0.21591	0.22355	0.21221	0.24391	0.17103	0.19751	0.18177	0.19385	0.16634	0.21062	0.19169	0.20183	0.28595	0.35133	0.39656	0.29879	0.30811
1578.4	0.2047	0.22785	0.28338	0.26333	0.22746	0.26483	0.20436	0.31719	0.29409	0.24319	0.22784	0.20918	0.24267	0.18753	0.24283	0.15806	0.20383	0.18233	0.14828	0.21774	0.22275	0.2099	0.24357	0.17179	0.19694	0.1777	0.18868	0.15919	0.20966	0.2007	0.20723	0.28556	0.34326	0.39578	0.30043	0.31599
1579.2	0.18975	0.22759	0.27991	0.24473	0.23124	0.26113	0.20511	0.30807	0.29578	0.24142	0.23214	0.20549	0.23102	0.18903	0.242	0.15328	0.19842	0.17784	0.14434	0.21158	0.21569	0.20768	0.23399	0.16284	0.19446	0.17252	0.18801	0.15267	0.20899	0.19643	0.2026	0.28152	0.33204	0.3989	0.29021	0.30684
1580	0.19285	0.22406	0.2786	0.25071	0.24247	0.25692	0.209	0.31137	0.29122	0.23608	0.2297	0.20705	0.23618	0.19438	0.23874	0.1586	0.20232	0.17777	0.14572	0.21196	0.21557	0.20324	0.23136	0.15757	0.19655	0.16587	0.18738	0.15255	0.20854	0.19224	0.1989	0.28277	0.32831	0.39292	0.28628	0.30275
1580.9	0.18803	0.22905	0.27598	0.25386	0.24247	0.25914	0.20875	0.30621	0.2806	0.23367	0.22846	0.19857	0.23721	0.19683	0.24245	0.16079	0.19974	0.17619	0.13975	0.20903	0.2076	0.20334	0.22693	0.15305	0.18805	0.16341	0.18475	0.14837	0.20753	0.19879	0.19927	0.27355	0.31734	0.39252	0.2852	0.29988
1581.7	0.18859	0.23127	0.27944	0.24901	0.24287	0.259	0.21259	0.30584	0.27568	0.22328	0.22184	0.18914	0.23348	0.19936	0.24275	0.15995	0.19595	0.17327	0.13363	0.2035	0.20027	0.19684	0.21475	0.14561	0.17865	0.15775	0.18313	0.14387	0.20649	0.19773	0.19967	0.26631	0.30834	0.39053	0.27358	0.2892
1582.5	0.19304	0.22866	0.27261	0.25609	0.24687	0.25808	0.21416	0.30261	0.26863	0.22097	0.21877	0.17776	0.23744	0.19721	0.24222	0.16375	0.19691	0.17198	0.12379	0.20024	0.19433	0.19397	0.20626	0.13829	0.17885	0.15638	0.18298	0.14431	0.20601	0.18982	0.19171	0.26195	0.30631	0.38939	0.27076	0.27785
1583.4	0.19598	0.22365	0.27274	0.24882	0.24051	0.26264	0.21277	0.3108	0.2649	0.2074	0.20797	0.17419	0.23227	0.18885	0.24221	0.16215	0.19331	0.17125	0.11889	0.20037	0.19338	0.18493	0.19643	0.13867	0.17707	0.15362	0.18148	0.14282	0.20593	0.18679	0.18463	0.26162	0.30719	0.37689	0.27363	0.28006
1584.2	0.19751	0.21501	0.26931	0.24219	0.23348	0.26193	0.21733	0.32007	0.27106	0.21219	0.208	0.16245	0.2313	0.17781	0.23952	0.15742	0.1887	0.16477	0.10891	0.19315	0.18969	0.18292	0.18855	0.13318	0.17485	0.1509	0.18195	0.14104	0.19973	0.18404	0.17908	0.25909	0.30262	0.37737	0.26833	0.27948
1585	0.19622	0.21673	0.26785	0.23667	0.22662	0.25726	0.22819	0.32499	0.28146	0.2091	0.20347	0.15714	0.22641	0.17637	0.23858	0.15507	0.18925	0.15966	0.10978	0.19597	0.18983	0.17558	0.1844	0.13236	0.17508	0.15425	0.1834	0.14267	0.19892	0.17605	0.17905	0.26986	0.29942	0.37409	0.26985	0.28542
1585.9	0.19329	0.21862	0.26072	0.23891	0.22821	0.25766	0.22416	0.32661	0.28649	0.20877	0.20657	0.15464	0.22505	0.17136	0.23625	0.15646	0.19115	0.15793	0.10648	0.19786	0.19049	0.17229	0.18206	0.12808	0.17839	0.15522	0.18158	0.14498	0.20502	0.17718	0.16975	0.27714	0.30591	0.37818	0.26845	0.28675
1586.7	0.18042	0.22682	0.26049	0.2306	0.22277	0.25799	0.22035	0.32656	0.29094	0.20636	0.20853	0.15654	0.2166	0.17372	0.22811	0.15351	0.18337	0.14909	0.10621	0.19281	0.1885	0.1626	0.17856	0.12622	0.17209	0.15386	0.18169	0.14431	0.20105	0.17314	0.16379	0.27221	0.29907	0.37451	0.26403	0.28945
1587.6	0.1791	0.22841	0.26002	0.23918	0.21841	0.25164	0.22905	0.32762	0.2933	0.21087	0.20911	0.16112	0.22272	0.17509	0.22202	0.15429	0.18336	0.14703	0.10641	0.18811	0.18391	0.16547	0.18187	0.12841	0.17611	0.15433	0.17878	0.14559	0.19764	0.16749	0.16762	0.27217	0.3009	0.37885	0.26452	0.28817
1588.4	0.17209	0.23367	0.26336	0.23328	0.21145	0.25251	0.23228	0.32558	0.29597	0.20601	0.19947	0.16199	0.21518	0.17771	0.21896	0.15067	0.18092	0.14783	0.10622	0.19121	0.1789	0.16118	0.17881	0.1259	0.17583	0.15336	0.18204	0.13946	0.19704	0.16325	0.17128	0.27104	0.29889	0.38371	0.26528	0.28518
1589.2	0.17229	0.22915	0.26821	0.23137	0.21097	0.25006	0.23675	0.32801	0.30393	0.20224	0.19796	0.1584	0.20904	0.17399	0.21878	0.15042	0.1757	0.14777	0.10637	0.18434	0.17505	0.15605	0.18057	0.11728	0.17582	0.1474	0.18459	0.13935	0.19344	0.1673	0.16953	0.26349	0.30068	0.38486	0.25984	0.27506
1590.1	0.16997	0.22744	0.26772	0.22649	0.21237	0.24843	0.24495	0.334	0.30467	0.20586	0.19289	0.16011	0.20366	0.16844	0.21812	0.14836	0.17694	0.14812	0.10572	0.17847	0.16987	0.15512	0.17586	0.11558	0.17526	0.14688	0.19122	0.13526	0.19013	0.16679	0.1715	0.26006	0.29775	0.39436	0.25553	0.27374
1590.9	0.1727	0.22378	0.26717	0.21948	0.21835	0.24302	0.25645	0.33527	0.30631	0.20329	0.18535	0.15851	0.20561	0.16305	0.21982	0.14635	0.17932	0.14602	0.10608	0.17724	0.16576	0.15122	0.17206	0.11231	0.18033	0.14366	0.19262	0.1318	0.19252	0.16664	0.17691	0.26346	0.29797	0.39457	0.25791	0.27683
1591.7	0.16647	0.22527	0.27121	0.21163	0.2121	0.24068	0.24946	0.32846	0.31387	0.19993	0.18398	0.15397	0.19755	0.15867	0.22393	0.14482	0.17819	0.14229	0.10419	0.17341	0.16379	0.14426	0.16691	0.10652	0.17583	0.14327	0.19461	0.12898	0.19254	0.16584	0.1727	0.26054	0.29928	0.38887	0.25188	0.27315
1592.6	0.17167	0.22312	0.26746	0.21671	0.21099	0.23896	0.24747	0.32837	0.31161	0.19851	0.18592	0.15518	0.19631	0.15531	0.22208	0.14287	0.17388	0.13687	0.10141	0.16924	0.15699	0.13735	0.16291	0.10134	0.18036	0.14479	0.19272	0.13096	0.19492	0.16773	0.17107	0.25855	0.30297	0.37963	0.24937	0.27198
1593.4	0.1739	0.231	0.25764	0.21705	0.21025	0.24692	0.2364	0.32459	0.31215	0.19984	0.1844	0.15923	0.19853	0.15606	0.22092	0.14195	0.17685	0.13804	0.099717	0.16912	0.15584	0.13809	0.15767	0.10112	0.18008	0.15065	0.19169	0.12529	0.19719	0.16817	0.17113	0.25516	0.30263	0.37732	0.25639	0.27791
1594.2	0.16961	0.23182	0.26405	0.2162	0.20805	0.24407	0.2361	0.31918	0.31466	0.19208	0.17798	0.16392	0.19478	0.16334	0.22086	0.14082	0.17606	0.13574	0.10202	0.17165	0.15652	0.13474	0.15679	0.10303	0.17837	0.15947	0.18706	0.12485	0.2026	0.1688	0.17476	0.25719	0.31099	0.37042	0.25763	0.2828
1595.1	0.17354	0.22539	0.25908	0.21788	0.20165	0.24401	0.22656	0.31203	0.32508	0.19014	0.17796	0.16338	0.19615	0.15865	0.22234	0.1377	0.17544	0.13678	0.10184	0.17141	0.15803	0.13617	0.15802	0.10235	0.18264	0.16585	0.1903	0.1242	0.19864	0.17352	0.17688	0.26137	0.32242	0.37053	0.25429	0.27972
1595.9	0.18367	0.22147	0.26331	0.22116	0.20565	0.24703	0.22914	0.31231	0.31741	0.19431	0.17615	0.15882	0.20272	0.15473	0.22325	0.13701	0.17196	0.13663	0.098591	0.17477	0.15714	0.13229	0.15945	0.10204	0.18699	0.16236	0.19623	0.12375	0.19437	0.18114	0.18522	0.26419	0.32284	0.37524	0.26291	0.28566
1596.7	0.1845	0.22573	0.26454	0.22452	0.21415	0.24642	0.21541	0.306	0.32247	0.19208	0.17715	0.15877	0.20373	0.15209	0.22748	0.1443	0.17512	0.14123	0.1022	0.17558	0.16433	0.13445	0.16352	0.11065	0.19022	0.16735	0.19736	0.12651	0.19758	0.18404	0.18149	0.26981	0.32995	0.38088	0.26334	0.28982
1597.6	0.17697	0.22078	0.26626	0.22178	0.21483	0.23466	0.21321	0.29601	0.32076	0.18961	0.17917	0.16034	0.1991	0.14462	0.22405	0.14052	0.17485	0.13621	0.097858	0.17442	0.16317	0.12689	0.15631	0.11097	0.19003	0.16386	0.19646	0.12663	0.19711	0.18245	0.18281	0.27713	0.33672	0.37589	0.25476	0.28854
1598.4	0.17829	0.21804	0.25782	0.23109	0.20751	0.22873	0.20322	0.28541	0.31851	0.19146	0.18526	0.15987	0.20051	0.13569	0.21778	0.14319	0.173	0.13463	0.093015	0.17404	0.15842	0.12501	0.15552	0.10975	0.19698	0.15807	0.19429	0.1282	0.19296	0.18126	0.18393	0.28084	0.33522	0.37373	0.26118	0.29897
1599.2	0.17249	0.22491	0.25976	0.24079	0.21085	0.23356	0.19851	0.28516	0.31049	0.19505	0.1877	0.16151	0.19729	0.1375	0.21274	0.14981	0.17712	0.13707	0.091661	0.17461	0.15701	0.1261	0.15435	0.11359	0.19533	0.15972	0.1916	0.12989	0.19949	0.18632	0.18098	0.28161	0.34281	0.37899	0.26998	0.30401
1600.1	0.16915	0.22759	0.24787	0.24327	0.21513	0.23459	0.19172	0.27888	0.30635	0.19772	0.19091	0.16109	0.19139	0.13107	0.20257	0.15016	0.18095	0.13841	0.092809	0.17401	0.15766	0.12766	0.14663	0.11507	0.19244	0.15728	0.18214	0.13112	0.19971	0.18684	0.17615	0.28254	0.34747	0.38051	0.26545	0.30507
1600.9	0.16682	0.23274	0.24765	0.24425	0.21179	0.23333	0.19668	0.28111	0.29512	0.19776	0.18924	0.15893	0.18968	0.1355	0.20162	0.14663	0.18268	0.1356	0.089178	0.17496	0.15385	0.12764	0.14623	0.1134	0.18878	0.15634	0.17953	0.12767	0.19388	0.18549	0.17741	0.28627	0.35215	0.37805	0.26563	0.31364
1601.7	0.17431	0.23294	0.25094	0.24041	0.21331	0.24277	0.20185	0.28644	0.28289	0.20048	0.18978	0.15495	0.18962	0.14092	0.19915	0.1485	0.18484	0.1388	0.095103	0.17682	0.15522	0.13471	0.15137	0.11231	0.19301	0.16273	0.17905	0.12382	0.19463	0.18569	0.17515	0.28437	0.35252	0.38757	0.27291	0.3204
1602.6	0.18052	0.23527	0.25044	0.22781	0.21923	0.25306	0.20456	0.28871	0.27909	0.20543	0.19584	0.15288	0.19041	0.1434	0.19983	0.14758	0.1861	0.13969	0.10163	0.17882	0.16173	0.13887	0.15896	0.11515	0.19728	0.16833	0.1786	0.12261	0.18877	0.18901	0.17443	0.28348	0.35895	0.38618	0.27827	0.31378
1603.4	0.19019	0.23138	0.25474	0.2226	0.22106	0.24917	0.20763	0.28417	0.26993	0.19869	0.20014	0.15672	0.18711	0.14507	0.20576	0.1461	0.18409	0.13687	0.10218	0.18077	0.1606	0.13662	0.16273	0.11511	0.19663	0.16662	0.17701	0.12237	0.18345	0.18375	0.17496	0.28306	0.35731	0.37516	0.28248	0.31999
1604.2	0.19533	0.23425	0.26019	0.22025	0.21767	0.2432	0.20961	0.28335	0.27007	0.19634	0.19783	0.16271	0.19264	0.15799	0.21441	0.14894	0.18634	0.13575	0.10367	0.18428	0.16179	0.13957	0.16891	0.1173	0.20031	0.17243	0.18387	0.11959	0.18465	0.17496	0.17678	0.28269	0.36003	0.37558	0.28613	0.32507
1605.1	0.19742	0.22614	0.25792	0.22498	0.22495	0.23851	0.20957	0.27216	0.26614	0.19981	0.1992	0.16738	0.18904	0.15373	0.21262	0.15022	0.18954	0.13878	0.10433	0.18342	0.15887	0.14252	0.1664	0.11669	0.20047	0.16685	0.18505	0.12503	0.18566	0.17318	0.17725	0.2793	0.35697	0.37772	0.28822	0.32183
1605.9	0.19491	0.22586	0.26238	0.23856	0.23472	0.24121	0.20986	0.2692	0.26778	0.2052	0.1997	0.17755	0.19455	0.15258	0.21722	0.15508	0.19302	0.14054	0.10396	0.18193	0.15758	0.14248	0.16849	0.12353	0.2037	0.16188	0.18275	0.12945	0.18509	0.17218	0.1776	0.28229	0.364	0.3744	0.29478	0.33088
1606.7	0.1937	0.22918	0.26855	0.23988	0.23371	0.23726	0.20927	0.26466	0.26506	0.20207	0.19003	0.18019	0.19552	0.15469	0.22029	0.15082	0.19188	0.13992	0.098195	0.17833	0.15272	0.13929	0.16227	0.11904	0.19814	0.15724	0.18493	0.1297	0.18423	0.16644	0.17261	0.28138	0.35678	0.3741	0.28966	0.33035
1607.6	0.19063	0.23077	0.26495	0.24268	0.23367	0.24071	0.20525	0.2672	0.26909	0.20398	0.1935	0.18034	0.19696	0.15542	0.21482	0.14754	0.19466	0.14228	0.096555	0.17566	0.15835	0.14324	0.16351	0.11828	0.19796	0.15664	0.18231	0.13091	0.18301	0.17322	0.16688	0.28239	0.35952	0.37644	0.2876	0.33409
1608.4	0.1814	0.22425	0.26468	0.24479	0.23646	0.25264	0.20235	0.26708	0.2562	0.19782	0.19541	0.17595	0.1897	0.14901	0.21006	0.14403	0.19315	0.13809	0.09513	0.16871	0.1562	0.13993	0.1657	0.11534	0.19525	0.15438	0.17831	0.13165	0.18213	0.1788	0.15741	0.27801	0.35117	0.36561	0.29136	0.33382
1609.2	0.17699	0.23143	0.26339	0.23825	0.23346	0.25948	0.19632	0.26921	0.25734	0.19551	0.19617	0.17544	0.18652	0.15323	0.20879	0.14348	0.19041	0.13775	0.095021	0.16871	0.16042	0.1406	0.1673	0.11421	0.18847	0.15985	0.17379	0.12944	0.18255	0.17991	0.15335	0.27416	0.3493	0.3648	0.29401	0.34302
1610.1	0.1771	0.23409	0.25628	0.23794	0.22649	0.2643	0.19372	0.27275	0.25566	0.19349	0.19867	0.17019	0.18266	0.16008	0.20656	0.14199	0.187	0.13883	0.090136	0.17269	0.16499	0.13943	0.16902	0.11053	0.18303	0.16062	0.17959	0.13094	0.17752	0.1815	0.14994	0.2724	0.34469	0.35796	0.2919	0.34439
1610.9	0.17373	0.22867	0.25398	0.24538	0.23024	0.2641	0.19446	0.27122	0.25855	0.18836	0.20879	0.1703	0.17721	0.16422	0.20512	0.14424	0.18677	0.13683	0.094667	0.17514	0.16651	0.13785	0.17198	0.11407	0.1765	0.15677	0.17823	0.13015	0.17714	0.17799	0.14946	0.26981	0.34785	0.35284	0.30517	0.35178
1611.7	0.1777	0.23457	0.25732	0.23927	0.23064	0.26895	0.19815	0.26907	0.2532	0.19587	0.19771	0.16969	0.17674	0.16633	0.20724	0.14575	0.18399	0.13484	0.095002	0.17821	0.16553	0.13758	0.16281	0.1123	0.17308	0.15802	0.17648	0.12953	0.17803	0.16946	0.15042	0.27067	0.33899	0.35184	0.30056	0.35031
1612.5	0.18147	0.24641	0.26152	0.241	0.23527	0.25563	0.19555	0.2704	0.25991	0.19863	0.19924	0.17718	0.18172	0.17125	0.20718	0.15056	0.18539	0.13379	0.094578	0.17561	0.1664	0.14111	0.15975	0.11342	0.17238	0.15877	0.17833	0.13125	0.17784	0.16639	0.15372	0.26953	0.34109	0.34765	0.29807	0.35436
1613.4	0.18636	0.24615	0.25903	0.24806	0.22766	0.25995	0.19721	0.27226	0.25867	0.19829	0.19911	0.1802	0.18761	0.17338	0.20645	0.14947	0.18606	0.13354	0.092639	0.17784	0.16605	0.13559	0.15879	0.11337	0.17587	0.15691	0.18226	0.13066	0.17463	0.16671	0.15794	0.26803	0.34019	0.33754	0.30114	0.3512
1614.2	0.18993	0.24147	0.26074	0.24492	0.22597	0.25365	0.19339	0.26854	0.26295	0.20085	0.19072	0.18325	0.19062	0.16367	0.20425	0.15007	0.18604	0.12895	0.092879	0.17369	0.16802	0.1389	0.15447	0.113	0.17751	0.15347	0.1777	0.13093	0.17501	0.16257	0.16199	0.26425	0.332	0.3403	0.29917	0.34631
1615	0.18937	0.24613	0.25963	0.24316	0.22908	0.25333	0.19403	0.27462	0.25775	0.20738	0.18382	0.17986	0.19267	0.16306	0.20281	0.1517	0.1884	0.13118	0.093099	0.17203	0.17038	0.14266	0.15415	0.11235	0.17244	0.15441	0.18049	0.1326	0.17879	0.16352	0.16205	0.26632	0.32889	0.33976	0.29544	0.34627
1615.9	0.18426	0.24545	0.2529	0.24494	0.23073	0.25286	0.1915	0.27183	0.25746	0.20004	0.18941	0.17769	0.19523	0.16469	0.20124	0.15102	0.18875	0.1338	0.092812	0.17155	0.17157	0.14134	0.16201	0.11442	0.17017	0.15117	0.18056	0.13424	0.17771	0.16281	0.16331	0.26024	0.32487	0.33642	0.30244	0.34759
1616.7	0.18319	0.23036	0.24556	0.24676	0.22914	0.25441	0.19266	0.26939	0.25182	0.20624	0.18628	0.16865	0.18881	0.15589	0.19955	0.14757	0.18823	0.1345	0.091421	0.17388	0.17534	0.14256	0.16417	0.11348	0.16809	0.14416	0.17786	0.13601	0.17889	0.16252	0.16297	0.26306	0.3186	0.34155	0.30271	0.34065
1617.5	0.17967	0.23051	0.25177	0.24245	0.23169	0.25287	0.19116	0.25657	0.25486	0.20863	0.18192	0.16608	0.18165	0.15606	0.20122	0.14881	0.18506	0.13278	0.095289	0.16573	0.17296	0.14875	0.16424	0.11385	0.16121	0.14325	0.17593	0.13541	0.17801	0.16225	0.15642	0.25526	0.31124	0.34272	0.29358	0.33429
1618.4	0.17944	0.23194	0.25239	0.23713	0.23139	0.24625	0.19861	0.24557	0.24798	0.2027	0.18807	0.15975	0.17921	0.15722	0.20136	0.14593	0.18247	0.13109	0.096549	0.16561	0.16682	0.14499	0.16666	0.11231	0.15905	0.14286	0.17396	0.12944	0.17929	0.15833	0.15089	0.25136	0.30876	0.33771	0.29438	0.32889
1619.2	0.18422	0.23101	0.25415	0.23035	0.22534	0.25126	0.19645	0.24268	0.24925	0.19702	0.18987	0.16114	0.18498	0.1543	0.19968	0.14548	0.18236	0.13027	0.09663	0.16698	0.16596	0.14456	0.16655	0.10797	0.1683	0.1443	0.16985	0.13053	0.17683	0.16088	0.15249	0.24647	0.30081	0.33546	0.2896	0.32644
1620	0.19317	0.23302	0.256	0.22931	0.22096	0.25146	0.19191	0.23897	0.24792	0.19692	0.18581	0.16508	0.18022	0.15229	0.19811	0.14754	0.18034	0.12674	0.099361	0.16289	0.16625	0.15014	0.16362	0.10826	0.16815	0.14276	0.17106	0.1294	0.17188	0.16078	0.14898	0.24585	0.29496	0.33162	0.27973	0.31604
1620.8	0.19338	0.24066	0.2501	0.21925	0.22085	0.25805	0.18749	0.23073	0.25314	0.19839	0.18748	0.16454	0.18443	0.15488	0.1954	0.14716	0.1816	0.13034	0.099957	0.1612	0.16359	0.15234	0.16351	0.10848	0.16819	0.14482	0.16611	0.12716	0.17115	0.16358	0.14837	0.23806	0.28912	0.32929	0.27729	0.31093
1621.7	0.19329	0.23406	0.25136	0.21332	0.22219	0.2557	0.18321	0.23702	0.24412	0.19792	0.18581	0.16454	0.18766	0.15424	0.19753	0.14427	0.18258	0.12621	0.098117	0.16311	0.16494	0.15077	0.16387	0.10638	0.16813	0.14036	0.16995	0.12557	0.17367	0.15923	0.14948	0.23665	0.28385	0.32787	0.28057	0.30594
1622.5	0.18734	0.23664	0.24678	0.21909	0.21711	0.25221	0.17217	0.23957	0.2508	0.20002	0.18124	0.16697	0.18169	0.15338	0.19401	0.14677	0.18168	0.12331	0.097582	0.16152	0.16452	0.14977	0.16244	0.10648	0.16059	0.14062	0.16765	0.12609	0.17115	0.15738	0.14649	0.23719	0.28585	0.32686	0.27782	0.30356
1623.3	0.18828	0.24074	0.24764	0.22025	0.22151	0.24572	0.17188	0.23596	0.24432	0.20417	0.17874	0.17043	0.18	0.15175	0.19576	0.14565	0.18313	0.12257	0.10066	0.1606	0.1639	0.1519	0.16456	0.11066	0.15878	0.13968	0.1674	0.12144	0.17551	0.15345	0.13987	0.23396	0.28727	0.32451	0.27775	0.30403
1624.1	0.18301	0.23183	0.24438	0.22174	0.21756	0.23822	0.17487	0.23927	0.23893	0.20258	0.17648	0.16313	0.18415	0.14625	0.19408	0.14224	0.1822	0.11792	0.097479	0.16048	0.15872	0.14813	0.16249	0.10736	0.15839	0.13919	0.16479	0.11987	0.17568	0.15386	0.14224	0.2325	0.28417	0.32226	0.27935	0.29891
1625	0.18438	0.23046	0.25004	0.22003	0.21689	0.22869	0.1763	0.2407	0.23682	0.19517	0.17342	0.1704	0.18053	0.14742	0.19283	0.14077	0.17878	0.11322	0.098064	0.1614	0.15679	0.14721	0.16362	0.10281	0.15555	0.13924	0.16542	0.11886	0.1735	0.14591	0.1426	0.23156	0.28411	0.31878	0.27701	0.29752
1625.8	0.18249	0.24017	0.24142	0.21553	0.21704	0.22389	0.17691	0.23149	0.2382	0.19365	0.18003	0.16519	0.18414	0.14386	0.18296	0.1411	0.17757	0.11707	0.097341	0.15756	0.15909	0.14939	0.163	0.10301	0.15496	0.14623	0.15978	0.11643	0.17069	0.14509	0.14068	0.23657	0.28531	0.30947	0.27532	0.29174
1626.6	0.18643	0.23683	0.24367	0.21494	0.21733	0.23021	0.17659	0.23299	0.22776	0.19796	0.18206	0.16412	0.18814	0.14112	0.18469	0.14163	0.1751	0.11899	0.09775	0.15908	0.16083	0.15704	0.16917	0.10502	0.15701	0.14822	0.16136	0.11985	0.16739	0.15153	0.14075	0.23703	0.28186	0.30642	0.2733	0.28701
1627.5	0.17729	0.23874	0.23271	0.21552	0.2057	0.229	0.16836	0.23735	0.2261	0.19592	0.18683	0.15695	0.18168	0.14347	0.18027	0.13932	0.16752	0.11464	0.091675	0.1573	0.15931	0.15622	0.16956	0.10067	0.14797	0.14716	0.15633	0.11947	0.15995	0.14458	0.13516	0.23572	0.27783	0.29823	0.26459	0.27037
1628.3	0.17568	0.23994	0.23275	0.2112	0.20819	0.23873	0.16292	0.23285	0.22436	0.2043	0.18792	0.15867	0.1778	0.13989	0.18165	0.13777	0.16541	0.1173	0.091982	0.15488	0.15646	0.16069	0.17502	0.10366	0.14615	0.14368	0.15604	0.11678	0.16015	0.14293	0.12741	0.22994	0.27425	0.29509	0.25977	0.26936
1629.1	0.17385	0.24384	0.23526	0.21068	0.20914	0.24431	0.16586	0.2304	0.22392	0.2074	0.18663	0.15474	0.17401	0.13943	0.18359	0.13866	0.16507	0.11866	0.092714	0.15328	0.15441	0.15981	0.18025	0.1069	0.14416	0.14564	0.15858	0.11337	0.16273	0.14184	0.12568	0.22866	0.26933	0.29271	0.25815	0.26851
1630	0.17793	0.24451	0.23968	0.21545	0.20341	0.24088	0.17257	0.24081	0.2217	0.20687	0.1828	0.15326	0.17231	0.14161	0.18994	0.1392	0.16535	0.11458	0.096514	0.1596	0.15189	0.16145	0.1887	0.11113	0.144	0.14335	0.15941	0.11351	0.16151	0.13905	0.13058	0.22979	0.26884	0.29815	0.25428	0.26101
1630.8	0.17933	0.25161	0.23535	0.20994	0.20731	0.23549	0.1721	0.2418	0.22176	0.20159	0.18678	0.1529	0.17699	0.14366	0.18683	0.13575	0.1646	0.11087	0.097166	0.1551	0.14889	0.16089	0.19213	0.11224	0.14365	0.13944	0.15624	0.10928	0.16645	0.13529	0.13602	0.22856	0.26245	0.29542	0.24667	0.25604
1631.6	0.19012	0.24357	0.23902	0.20664	0.21779	0.23244	0.17609	0.23171	0.22283	0.20407	0.17694	0.15225	0.18455	0.14505	0.18623	0.13834	0.16989	0.10874	0.099681	0.15037	0.15055	0.1694	0.19685	0.11656	0.14715	0.13686	0.16041	0.1066	0.16958	0.13396	0.14308	0.22516	0.25959	0.30273	0.24346	0.25444
1632.4	0.18894	0.24233	0.24629	0.20746	0.21295	0.22302	0.17527	0.2318	0.22237	0.19547	0.17524	0.15118	0.18633	0.1473	0.18513	0.13901	0.17158	0.10766	0.10034	0.14883	0.15041	0.16483	0.19609	0.11484	0.14444	0.13455	0.16069	0.10419	0.16759	0.13253	0.14341	0.2234	0.25617	0.29709	0.23355	0.2516
1633.3	0.18956	0.23854	0.24736	0.20769	0.20419	0.21845	0.1707	0.23129	0.21815	0.19046	0.17467	0.15174	0.1919	0.14379	0.18439	0.13821	0.17132	0.10199	0.10324	0.15012	0.15214	0.16417	0.1943	0.11863	0.14894	0.12876	0.15868	0.10672	0.16299	0.13288	0.14523	0.2233	0.25281	0.28312	0.22124	0.24454
1634.1	0.18779	0.23348	0.24579	0.20418	0.20928	0.2214	0.16022	0.22692	0.21767	0.19102	0.17138	0.15644	0.19149	0.14038	0.18205	0.13423	0.17215	0.10128	0.10107	0.14545	0.15289	0.16413	0.19559	0.1204	0.15284	0.12644	0.1556	0.10518	0.1658	0.13562	0.1437	0.21461	0.24703	0.27736	0.21539	0.24703
1634.9	0.18336	0.23342	0.24934	0.20735	0.20849	0.22481	0.1555	0.22053	0.22138	0.19502	0.16382	0.15716	0.18202	0.13779	0.18736	0.13576	0.17776	0.10399	0.10299	0.14942	0.15604	0.16147	0.19146	0.12247	0.15246	0.12786	0.15625	0.10769	0.16584	0.13211	0.13915	0.21757	0.25209	0.27698	0.21253	0.24783
1635.7	0.17666	0.23223	0.24757	0.21698	0.19998	0.22964	0.15984	0.22094	0.21836	0.19278	0.16378	0.15762	0.17878	0.13097	0.19012	0.13454	0.17293	0.10613	0.10512	0.15207	0.15541	0.15589	0.19124	0.12696	0.15104	0.12647	0.15817	0.11272	0.16422	0.13929	0.14046	0.22099	0.25032	0.27348	0.20767	0.24781
1636.6	0.17898	0.23741	0.24298	0.21982	0.20182	0.232	0.15809	0.2228	0.21457	0.19831	0.17033	0.16543	0.17489	0.13148	0.19125	0.13488	0.17025	0.10708	0.10691	0.15488	0.1563	0.16188	0.19675	0.13472	0.15281	0.12781	0.15789	0.11645	0.16821	0.13801	0.14327	0.22341	0.2497	0.2823	0.21437	0.25014
1637.4	0.17917	0.2391	0.23778	0.22298	0.20552	0.23628	0.15712	0.22458	0.21375	0.19994	0.16915	0.17235	0.16665	0.13465	0.19283	0.13436	0.16925	0.11188	0.10457	0.15404	0.15498	0.1645	0.19181	0.14244	0.14819	0.13236	0.15999	0.11508	0.16683	0.13969	0.14723	0.22447	0.25225	0.28767	0.21358	0.25544
1638.2	0.17956	0.23363	0.23238	0.23187	0.20258	0.2317	0.16364	0.22389	0.2099	0.19414	0.17554	0.16462	0.1608	0.13452	0.19188	0.138	0.16805	0.11309	0.10527	0.15589	0.14964	0.16078	0.18564	0.14257	0.14404	0.13259	0.16169	0.11972	0.16321	0.14208	0.14559	0.22966	0.25023	0.2828	0.21622	0.25022
1639.1	0.1788	0.23206	0.22703	0.23501	0.20868	0.23608	0.17088	0.2263	0.20981	0.1846	0.17599	0.16196	0.16901	0.139	0.18946	0.13645	0.16471	0.11453	0.10484	0.15392	0.15148	0.16089	0.18466	0.14097	0.14585	0.1337	0.16272	0.11876	0.16108	0.1468	0.14957	0.22426	0.24582	0.27715	0.21427	0.24711
1639.9	0.1796	0.24078	0.23274	0.23	0.21592	0.24126	0.16206	0.22429	0.20801	0.18843	0.18345	0.17087	0.16812	0.14252	0.19216	0.13892	0.16701	0.11592	0.10151	0.15426	0.14999	0.16019	0.1854	0.1402	0.14503	0.13533	0.16123	0.11814	0.16639	0.14634	0.14296	0.22089	0.24319	0.27587	0.21866	0.2505
1640.7	0.17555	0.23763	0.23647	0.23181	0.2164	0.24216	0.16186	0.22176	0.21125	0.18446	0.17812	0.16503	0.17278	0.13892	0.19323	0.1389	0.1689	0.11626	0.099966	0.15567	0.15508	0.15889	0.1778	0.13705	0.1431	0.13689	0.16426	0.11695	0.16472	0.15295	0.14116	0.21754	0.23911	0.27267	0.21467	0.24287
1641.5	0.17714	0.23612	0.23463	0.23555	0.21914	0.24069	0.1638	0.22373	0.2108	0.1862	0.18611	0.16372	0.18013	0.13905	0.19005	0.13922	0.16914	0.11698	0.10137	0.15739	0.15812	0.16165	0.1845	0.13889	0.14233	0.13621	0.16338	0.11558	0.16663	0.15758	0.13937	0.21902	0.23918	0.28125	0.22599	0.23919
1642.4	0.17543	0.24311	0.23667	0.22903	0.21954	0.24865	0.16398	0.23183	0.21019	0.19345	0.18122	0.17643	0.18341	0.13626	0.19348	0.14009	0.16782	0.11782	0.10284	0.15928	0.1653	0.16462	0.18641	0.13901	0.14604	0.13195	0.16171	0.11071	0.17016	0.15647	0.13631	0.22358	0.24369	0.2896	0.22407	0.24419
1643.2	0.1755	0.24023	0.23785	0.22786	0.21773	0.24593	0.15928	0.23772	0.20638	0.19834	0.18188	0.18179	0.18164	0.13576	0.19338	0.13985	0.16944	0.1157	0.10106	0.15882	0.16081	0.16602	0.1883	0.14385	0.14226	0.13168	0.16165	0.10951	0.16937	0.15654	0.13382	0.22605	0.23852	0.29406	0.23093	0.24611
1644	0.18462	0.2314	0.23547	0.22617	0.21531	0.23967	0.16603	0.2467	0.2077	0.19266	0.18277	0.18329	0.18105	0.12744	0.18951	0.1391	0.16831	0.11755	0.10704	0.15967	0.16575	0.16694	0.1866	0.14826	0.14788	0.13175	0.16228	0.10821	0.16929	0.1571	0.1403	0.2292	0.24099	0.29956	0.23126	0.24814
1644.8	0.18865	0.23019	0.23225	0.22898	0.21315	0.23915	0.17386	0.24699	0.20854	0.19129	0.18333	0.18529	0.17725	0.13378	0.18775	0.14303	0.1665	0.11703	0.11249	0.16009	0.1649	0.1621	0.18883	0.1473	0.1509	0.13341	0.15995	0.11255	0.16918	0.15053	0.14462	0.23609	0.24314	0.29677	0.2296	0.24806
1645.6	0.1898	0.23501	0.23601	0.22877	0.21072	0.24242	0.17862	0.243	0.21393	0.18721	0.18265	0.18142	0.18043	0.13416	0.19285	0.14538	0.166	0.11851	0.11514	0.16144	0.16631	0.16169	0.18538	0.13831	0.15033	0.13789	0.16093	0.11655	0.1718	0.15161	0.14416	0.23664	0.24232	0.29287	0.22293	0.24355
1646.5	0.19539	0.23263	0.24376	0.23666	0.2187	0.23587	0.17715	0.23643	0.21687	0.18931	0.18303	0.18228	0.1831	0.13279	0.19439	0.14466	0.16792	0.11965	0.11373	0.16032	0.1664	0.16088	0.18748	0.13704	0.15434	0.14029	0.16546	0.11851	0.17309	0.15385	0.14193	0.23379	0.24374	0.29458	0.22393	0.24184
1647.3	0.20437	0.23395	0.24681	0.23994	0.21719	0.23674	0.18182	0.23815	0.21893	0.18942	0.18397	0.18697	0.18624	0.13262	0.1939	0.14705	0.16701	0.12088	0.11934	0.16031	0.17365	0.16628	0.18498	0.13582	0.16334	0.14155	0.16785	0.12453	0.17549	0.15074	0.14357	0.23371	0.24795	0.29876	0.22374	0.24121
1648.1	0.20397	0.24493	0.24523	0.24345	0.22009	0.23701	0.17854	0.2311	0.22049	0.19446	0.17966	0.18071	0.19354	0.13935	0.19253	0.14674	0.16497	0.12044	0.12099	0.15981	0.17039	0.16675	0.17926	0.12948	0.16376	0.14315	0.1687	0.12504	0.16882	0.15121	0.14586	0.23478	0.24661	0.29094	0.22097	0.23203
1649	0.20627	0.25126	0.24829	0.24529	0.22032	0.23482	0.1786	0.23699	0.22157	0.19267	0.18707	0.18303	0.20016	0.13911	0.19526	0.14592	0.16646	0.12232	0.12247	0.16076	0.17406	0.17449	0.18111	0.13453	0.16809	0.14993	0.1759	0.12606	0.17329	0.15619	0.15356	0.23625	0.25586	0.29189	0.22444	0.23844
1649.8	0.2092	0.24515	0.24827	0.24533	0.2215	0.23184	0.1713	0.24188	0.21443	0.19463	0.18627	0.18708	0.19981	0.13685	0.19296	0.14196	0.16526	0.11945	0.125	0.15644	0.17219	0.17011	0.18213	0.1354	0.17286	0.14987	0.17405	0.12592	0.17396	0.15346	0.15488	0.23418	0.25262	0.2923	0.22736	0.2462
1650.6	0.20723	0.24121	0.24094	0.2416	0.21936	0.23931	0.17315	0.24541	0.21623	0.19286	0.19293	0.18357	0.20324	0.1407	0.18809	0.13948	0.1624	0.11874	0.13244	0.15686	0.17317	0.17194	0.18127	0.1348	0.1695	0.15363	0.17275	0.12849	0.17293	0.15007	0.16152	0.23431	0.25012	0.28782	0.22966	0.24537
1651.4	0.2051	0.23907	0.2483	0.23874	0.22504	0.24243	0.174	0.24492	0.21336	0.19465	0.20277	0.18664	0.20177	0.14428	0.19514	0.13816	0.16399	0.12266	0.13205	0.15897	0.17464	0.16904	0.18429	0.13713	0.17031	0.15249	0.17888	0.12998	0.17986	0.15576	0.16567	0.23838	0.25039	0.28992	0.23588	0.24854
1652.3	0.20156	0.22882	0.25095	0.2409	0.22025	0.24662	0.17031	0.24595	0.21726	0.19455	0.20779	0.19034	0.20007	0.14521	0.1973	0.13847	0.16372	0.11951	0.1279	0.15804	0.17988	0.16795	0.18919	0.13791	0.17321	0.14828	0.17504	0.13198	0.18035	0.15861	0.16729	0.23797	0.24909	0.29836	0.23868	0.24946
1653.1	0.19881	0.22554	0.25157	0.23512	0.22319	0.24582	0.17197	0.24858	0.21823	0.20017	0.19837	0.1947	0.19416	0.14665	0.19358	0.13906	0.16338	0.11896	0.13154	0.1597	0.17928	0.16574	0.18977	0.13578	0.17338	0.14573	0.17575	0.13396	0.17753	0.15333	0.16549	0.23553	0.24578	0.30031	0.24009	0.24869
1653.9	0.19848	0.23153	0.25892	0.24176	0.22106	0.24718	0.18141	0.25244	0.21789	0.20461	0.20489	0.1943	0.19312	0.15192	0.19702	0.14556	0.16333	0.12112	0.13424	0.16599	0.18508	0.16984	0.19143	0.13877	0.17422	0.15071	0.18207	0.14015	0.17711	0.15316	0.17235	0.24317	0.25164	0.30229	0.24751	0.24851
1654.7	0.19442	0.23838	0.26144	0.24679	0.2109	0.23936	0.17851	0.25363	0.21659	0.2033	0.20361	0.19691	0.18906	0.15435	0.20029	0.1487	0.16115	0.12004	0.13116	0.16725	0.18559	0.17387	0.19015	0.13954	0.17685	0.15411	0.18477	0.14191	0.17458	0.15355	0.16979	0.24565	0.24988	0.30579	0.25091	0.25419
1655.6	0.19805	0.24692	0.25168	0.25312	0.20271	0.2379	0.17946	0.24912	0.21712	0.20666	0.19476	0.19441	0.18978	0.15312	0.19149	0.15155	0.15795	0.12014	0.13363	0.16806	0.18734	0.1753	0.18969	0.13925	0.17553	0.15981	0.1778	0.14339	0.16421	0.15353	0.17195	0.24384	0.25043	0.30411	0.24516	0.255
1656.4	0.20337	0.2537	0.25213	0.26143	0.20717	0.24216	0.18286	0.25432	0.20758	0.20537	0.19222	0.1962	0.19032	0.15495	0.1922	0.15304	0.15888	0.12516	0.13851	0.17042	0.18322	0.17755	0.18978	0.14159	0.17538	0.16772	0.18352	0.15003	0.16775	0.15756	0.17345	0.24919	0.253	0.30343	0.25178	0.2554
1657.2	0.21411	0.25736	0.25133	0.26712	0.20478	0.25342	0.18244	0.24984	0.20569	0.20438	0.19578	0.20006	0.19938	0.15439	0.19529	0.15455	0.15765	0.12877	0.13645	0.16687	0.18543	0.17944	0.19081	0.14228	0.17715	0.16925	0.17986	0.15262	0.17096	0.1646	0.17661	0.25404	0.25775	0.30689	0.25143	0.25494
1658	0.21968	0.25495	0.24197	0.26132	0.20601	0.25212	0.17571	0.25433	0.20775	0.19999	0.19516	0.2006	0.20122	0.15477	0.19259	0.15102	0.15756	0.12693	0.13674	0.16908	0.18337	0.17902	0.19358	0.13996	0.18303	0.16454	0.17591	0.15024	0.17431	0.16371	0.1748	0.25697	0.25528	0.30542	0.25191	0.25285
1658.8	0.22668	0.25556	0.23817	0.2619	0.219	0.25992	0.17922	0.25187	0.21017	0.20126	0.19293	0.20305	0.2035	0.15597	0.1895	0.15125	0.16223	0.12758	0.14217	0.16661	0.1839	0.17684	0.19496	0.14519	0.1833	0.17031	0.17725	0.15269	0.18019	0.16787	0.18489	0.25744	0.26039	0.30429	0.25146	0.25456
1659.7	0.22802	0.25208	0.23646	0.26369	0.21612	0.26163	0.1739	0.25798	0.21268	0.1967	0.1939	0.20072	0.20505	0.16179	0.19004	0.14885	0.15996	0.12288	0.14384	0.16611	0.17988	0.17679	0.19513	0.14365	0.18573	0.16942	0.17768	0.15142	0.18547	0.16588	0.18062	0.25693	0.26057	0.29942	0.2479	0.25499
1660.5	0.2202	0.24954	0.23284	0.25887	0.21695	0.25021	0.17134	0.25831	0.22293	0.19817	0.1967	0.1968	0.20255	0.15846	0.19021	0.14761	0.16209	0.11842	0.14571	0.16893	0.18491	0.17796	0.19649	0.14364	0.18845	0.16989	0.17942	0.14991	0.19133	0.15835	0.18242	0.25637	0.26727	0.29848	0.24538	0.25973
1661.3	0.21232	0.2459	0.22695	0.25894	0.22421	0.23819	0.17115	0.26247	0.22172	0.19238	0.20154	0.18775	0.19771	0.15872	0.18648	0.14499	0.1627	0.11338	0.14902	0.17322	0.18491	0.17803	0.19842	0.14308	0.1872	0.16951	0.17966	0.14864	0.19249	0.15432	0.18588	0.25765	0.26701	0.29727	0.25315	0.25865
1662.1	0.20941	0.24301	0.22921	0.26189	0.22404	0.23871	0.17045	0.2587	0.21984	0.18804	0.19849	0.18477	0.19693	0.15561	0.18736	0.14909	0.16015	0.11445	0.15011	0.16666	0.18919	0.17929	0.19886	0.1404	0.1854	0.17342	0.1823	0.15242	0.18888	0.15647	0.18478	0.2526	0.2713	0.2998	0.24936	0.25835
1663	0.21414	0.24124	0.23291	0.26315	0.22716	0.23606	0.16567	0.2645	0.21984	0.18563	0.19726	0.18512	0.19981	0.15271	0.18892	0.14775	0.15756	0.11645	0.15114	0.17028	0.19199	0.18053	0.19898	0.13745	0.18901	0.1691	0.18129	0.1569	0.18752	0.15933	0.1817	0.25767	0.27266	0.30216	0.25466	0.26155
1663.8	0.2109	0.2355	0.23965	0.25876	0.22518	0.23115	0.16928	0.26199	0.21677	0.1795	0.2047	0.18565	0.19713	0.14693	0.19508	0.1493	0.15793	0.12003	0.15455	0.17202	0.19701	0.18338	0.20193	0.14044	0.19172	0.16924	0.18395	0.16127	0.18788	0.16015	0.18832	0.26529	0.28109	0.30921	0.26621	0.26562
1664.6	0.21267	0.23221	0.24483	0.25902	0.22238	0.23566	0.17331	0.26885	0.2097	0.17698	0.20189	0.18763	0.19904	0.15338	0.19778	0.14985	0.1561	0.12392	0.15701	0.16997	0.19894	0.18249	0.20542	0.14221	0.19015	0.16795	0.18458	0.16327	0.18552	0.16138	0.19376	0.26705	0.28324	0.30887	0.26981	0.27423
1665.4	0.21738	0.23317	0.25064	0.25705	0.21544	0.24343	0.17838	0.26568	0.21861	0.18373	0.20415	0.19168	0.20063	0.15864	0.20338	0.14886	0.15372	0.12989	0.15949	0.1705	0.20422	0.19111	0.20873	0.14512	0.19581	0.16882	0.18702	0.16597	0.18433	0.17335	0.19378	0.27107	0.29303	0.31531	0.27723	0.28048
1666.2	0.22043	0.23728	0.24619	0.25834	0.21757	0.24974	0.17918	0.26088	0.22117	0.18698	0.20328	0.19856	0.20673	0.16073	0.20025	0.14387	0.15441	0.13463	0.1619	0.17292	0.2064	0.19386	0.20719	0.15178	0.20072	0.16631	0.18884	0.16472	0.1849	0.18365	0.1964	0.27192	0.29562	0.31197	0.28847	0.28897
1667.1	0.21806	0.23614	0.249	0.25618	0.21058	0.24744	0.18273	0.26151	0.21652	0.1912	0.20334	0.20126	0.20812	0.16429	0.19812	0.14415	0.15289	0.13495	0.16608	0.1722	0.20636	0.19763	0.2091	0.15333	0.20269	0.16643	0.18961	0.16598	0.18946	0.18486	0.20624	0.27349	0.29837	0.31672	0.28746	0.29102
1667.9	0.21474	0.23894	0.24698	0.2556	0.21967	0.24775	0.18509	0.26465	0.21616	0.19543	0.1989	0.20322	0.21327	0.16359	0.1949	0.14436	0.1542	0.13657	0.16919	0.16953	0.20666	0.2015	0.21008	0.15376	0.20083	0.1672	0.19238	0.16481	0.19483	0.19227	0.20652	0.27476	0.29728	0.31787	0.28032	0.29366
1668.7	0.21536	0.2429	0.24577	0.25767	0.21723	0.248	0.18477	0.26757	0.21572	0.19739	0.20025	0.1997	0.21555	0.16593	0.19061	0.14116	0.15473	0.13499	0.17296	0.17209	0.20581	0.20799	0.20764	0.15466	0.20018	0.17123	0.19359	0.1646	0.19657	0.19684	0.20933	0.27748	0.29263	0.32142	0.28483	0.29445
1669.5	0.21687	0.23743	0.24369	0.26541	0.2208	0.24457	0.18334	0.27168	0.20661	0.19496	0.1975	0.19645	0.22194	0.1589	0.1835	0.14478	0.15681	0.13115	0.17666	0.16966	0.20451	0.20368	0.20722	0.15641	0.20547	0.16905	0.19061	0.16763	0.19897	0.18848	0.21101	0.27928	0.28724	0.31689	0.27974	0.29881
1670.4	0.20641	0.22927	0.24816	0.26559	0.22366	0.23733	0.18114	0.27319	0.20368	0.19282	0.19661	0.19294	0.21788	0.16187	0.1888	0.14672	0.15571	0.12826	0.18002	0.16996	0.2032	0.20467	0.21184	0.15605	0.20503	0.1695	0.19035	0.17303	0.20008	0.18285	0.21501	0.28181	0.29502	0.32229	0.27605	0.29933
1671.2	0.20392	0.23103	0.2446	0.27035	0.21709	0.23965	0.18154	0.2729	0.20315	0.19124	0.20591	0.19041	0.2167	0.16181	0.19049	0.14627	0.15342	0.12492	0.18151	0.17013	0.2038	0.20458	0.21363	0.15802	0.20225	0.17037	0.18898	0.17608	0.19679	0.18177	0.21649	0.28326	0.29292	0.31686	0.28259	0.30217
1672	0.20421	0.22959	0.2447	0.26661	0.21604	0.23994	0.17618	0.27183	0.20122	0.18645	0.2057	0.18373	0.2149	0.16575	0.18972	0.14362	0.15135	0.12235	0.18484	0.17095	0.20772	0.20084	0.21722	0.15628	0.20788	0.17102	0.18688	0.17896	0.19565	0.18333	0.22017	0.28313	0.29942	0.31416	0.29156	0.30047
1672.8	0.19435	0.22918	0.24371	0.25677	0.21817	0.23649	0.16747	0.2637	0.20158	0.17968	0.20788	0.18941	0.20865	0.16837	0.19623	0.14237	0.14447	0.12163	0.18667	0.1683	0.21084	0.19857	0.22239	0.15369	0.2082	0.17377	0.18655	0.18325	0.19426	0.18945	0.2192	0.28344	0.30991	0.31159	0.29601	0.30075
1673.6	0.19577	0.23032	0.24729	0.23393	0.22225	0.23469	0.16302	0.26612	0.19909	0.16229	0.19827	0.1692	0.20829	0.16949	0.18937	0.13925	0.14877	0.12469	0.19343	0.16303	0.22702	0.19504	0.22903	0.14976	0.2189	0.17533	0.18661	0.17604	0.19939	0.20315	0.21463	0.28543	0.32367	0.3142	0.29131	0.2948
