# Supplementary material for: All-flexible chronoepifluidic nanoplasmonic patch for label-free metabolite profiling in sweat
Source: Nat Commun. 2025 Aug 27;16:8017. doi: 10.1038/s41467-025-63510-2 (PMC12391418; doi:10.1038/s41467-025-63510-2)
Supplement: Supplementary file 7 — Source Data [file 41467_2025_63510_MOESM7_ESM.xlsx]

## Sheet: Figure 2
Figure 2b				Figure 2c					Figure 2d				Figure 2h
Ag thickness	Diameter (nm)	Packing density (%)			Absorption (arb. units.)				Fluorocarbon thickness	SERS intensity (blue, arb. units.)	SNR (red)			SERS intensity (arb. units.)
10 nm (green)	17.5009	31.766		Wavelength (nm)	10 nm (green)	10 nm single dewetting (red)	10 nm repeated dewetting (blue)		0	63.2523	38.2064		Flex cycle	Twist (red)	Bend (blue)
10 nm single dewetting (red)	20.3824	26.2256		409.56	-0.07224	0.127479	0.309854		0.5	96.5406	54.719		0	8118.18	8118.18
10 nm repeated dewetting (blue)	25.4611	38.8582		409.771	0.282383	0.170897	0.274401		1	161.942	84.7404		50	8072.54	8774.6
				409.982	0.237813	0.155657	0.285076		1.5	386.232	128.034		100	8049.09	7545.48
				410.193	0.23339	0.16784	0.261742		2	724.026	189.162		200	7587.23	7558.12
				410.404	0.262507	0.148517	0.293665		2.5	864.227	110.112
				410.615	0.236053	0.166033	0.281193		3	1005.8	110.281		Figure 2g
				410.826	0.26195	0.138505	0.273932		3.5	942.471	84.4986		pH	Normalized SERS intensity (arb. units.)
				411.037	0.268713	0.16084	0.27618						4	1.06362
				411.248	0.25278	0.140102	0.266034		Figure 2e				7	0.954365
				411.459	0.279767	0.163781	0.253382			SERS intensity (arb. units.)			10	0.98202
				411.67	0.26686	0.150447	0.274057			Single (blue)	Double (red)
				411.881	0.266843	0.162157	0.252936		8	104.237			Figure 2i
				412.092	0.27528	0.130494	0.256703		10	311.11			Peeling cycle	Normalized SERS intensity (arb. units.)
				412.303	0.26681	0.169652	0.277709		12	319.473			0	1
				412.514	0.28881	0.133948	0.26895		16	431.01	597.261		5	1.05366
				412.725	0.260953	0.162142	0.256702		20	431.01	1014.76		10	0.949437
				412.936	0.267497	0.154216	0.272263		24	455.241	417.574		20	0.592427
				413.147	0.28386	0.146628	0.270818
				413.358	0.26072	0.153897	0.263738		Figure 2f
				413.569	0.279267	0.14511	0.264437			SERS intensity (arb. units.)
				413.78	0.29463	0.141461	0.266698		Storage duration (days)	w/ vacuum sealing (red)	w/o vacuum sealing (blue)
				413.991	0.290717	0.151877	0.271761		1	1	1
				414.202	0.267007	0.156526	0.27912		5	1.023	0.982138
				414.413	0.282183	0.129139	0.270854		10	1.01947	0.833143
				414.624	0.294323	0.145286	0.265147		15	0.888739	0.678349
				414.835	0.277657	0.132089	0.269103		20	0.898539	0.613676
				415.046	0.297453	0.135222	0.263753		25	0.866608	0.487795
				415.257	0.27473	0.13744	0.274277
				415.468	0.280597	0.150451	0.271288
				415.679	0.28846	0.134766	0.27272
				415.89	0.288117	0.137698	0.270606
				416.1	0.281807	0.14769	0.264049
				416.311	0.27441	0.143748	0.275067
				416.522	0.295027	0.144388	0.272083
				416.733	0.29137	0.140216	0.267181
				416.944	0.28638	0.148816	0.274317
				417.155	0.287193	0.14793	0.270997
				417.366	0.298993	0.147729	0.273283
				417.577	0.298707	0.160834	0.279852
				417.788	0.295077	0.150308	0.276303
				417.998	0.29819	0.154833	0.268711
				418.209	0.30016	0.156794	0.269257
				418.42	0.291593	0.150361	0.275187
				418.631	0.296067	0.153959	0.277253
				418.842	0.303707	0.140212	0.277092
				419.053	0.29135	0.157081	0.282023
				419.264	0.31176	0.149962	0.275092
				419.475	0.30551	0.151913	0.276732
				419.685	0.2962	0.148952	0.278082
				419.896	0.317833	0.156113	0.277322
				420.107	0.29837	0.161243	0.285247
				420.318	0.300507	0.164617	0.276708
				420.529	0.31345	0.163577	0.273657
				420.74	0.30355	0.152957	0.279185
				420.95	0.306273	0.1632	0.280012
				421.161	0.309513	0.159516	0.282222
				421.372	0.305643	0.162594	0.280683
				421.583	0.31293	0.168324	0.278466
				421.794	0.315573	0.157493	0.281396
				422.005	0.306677	0.159312	0.286627
				422.215	0.300727	0.169046	0.283118
				422.426	0.3145	0.160331	0.2797
				422.637	0.325487	0.163397	0.280679
				422.848	0.31681	0.170384	0.286987
				423.059	0.31618	0.1651	0.284379
				423.269	0.318123	0.163977	0.282627
				423.48	0.31119	0.168457	0.278841
				423.691	0.318057	0.168717	0.282882
				423.902	0.317163	0.170949	0.282847
				424.112	0.319947	0.172263	0.282708
				424.323	0.318527	0.171924	0.286106
				424.534	0.324357	0.174457	0.285147
				424.745	0.322807	0.1704	0.287398
				424.956	0.320787	0.170548	0.284838
				425.166	0.33172	0.176925	0.28777
				425.377	0.32288	0.170843	0.292515
				425.588	0.324327	0.17022	0.287386
				425.798	0.32581	0.177819	0.287123
				426.009	0.325333	0.173996	0.286847
				426.22	0.32846	0.182548	0.291178
				426.431	0.32988	0.175671	0.289953
				426.641	0.329503	0.181416	0.28988
				426.852	0.327387	0.182948	0.291312
				427.063	0.326507	0.178422	0.291718
				427.274	0.3334	0.182983	0.2913
				427.484	0.332627	0.18309	0.290388
				427.695	0.332963	0.186848	0.294208
				427.906	0.32879	0.18635	0.293942
				428.116	0.33085	0.187867	0.293305
				428.327	0.33555	0.184347	0.293987
				428.538	0.331233	0.185054	0.293596
				428.749	0.33312	0.182551	0.295513
				428.959	0.33424	0.183486	0.294514
				429.17	0.336817	0.186669	0.296005
				429.381	0.333677	0.183696	0.295782
				429.591	0.330237	0.192062	0.2965
				429.802	0.335343	0.189802	0.294698
				430.013	0.333253	0.189812	0.296686
				430.223	0.335017	0.191153	0.298932
				430.434	0.333193	0.187214	0.297287
				430.645	0.33719	0.191823	0.297948
				430.855	0.3362	0.193946	0.297018
				431.066	0.3386	0.189843	0.299476
				431.276	0.334847	0.192441	0.300015
				431.487	0.338217	0.196896	0.299827
				431.698	0.339293	0.197902	0.299248
				431.908	0.33809	0.195089	0.298901
				432.119	0.33926	0.197437	0.299051
				432.33	0.340223	0.197154	0.300372
				432.54	0.337523	0.197475	0.304059
				432.751	0.337053	0.202055	0.301459
				432.962	0.339263	0.200593	0.302039
				433.172	0.342227	0.202648	0.302491
				433.383	0.337783	0.201985	0.30285
				433.593	0.33683	0.205588	0.302921
				433.804	0.339947	0.20605	0.304557
				434.015	0.340243	0.205669	0.304227
				434.225	0.341077	0.203022	0.303666
				434.436	0.341653	0.208394	0.304759
				434.646	0.344143	0.205004	0.304688
				434.857	0.342207	0.206899	0.303963
				435.067	0.340787	0.207764	0.302211
				435.278	0.341293	0.208521	0.305734
				435.489	0.3415	0.210875	0.304561
				435.699	0.341963	0.211066	0.304351
				435.91	0.34177	0.213362	0.306588
				436.12	0.341943	0.211033	0.303667
				436.331	0.34338	0.215673	0.303714
				436.541	0.345167	0.216239	0.305785
				436.752	0.344897	0.213856	0.305548
				436.962	0.346773	0.214672	0.304699
				437.173	0.34355	0.218242	0.305399
				437.384	0.346243	0.217211	0.305003
				437.594	0.343493	0.219307	0.304846
				437.805	0.34196	0.21892	0.306254
				438.015	0.342553	0.221258	0.306602
				438.226	0.34288	0.222037	0.305373
				438.436	0.347177	0.222886	0.306897
				438.647	0.345153	0.224547	0.305833
				438.857	0.345597	0.224655	0.305603
				439.068	0.348037	0.224883	0.305132
				439.278	0.347917	0.226824	0.307749
				439.489	0.34608	0.22601	0.306431
				439.699	0.347247	0.229165	0.307038
				439.91	0.344727	0.229093	0.308045
				440.12	0.345793	0.231848	0.307147
				440.331	0.34723	0.234374	0.306953
				440.541	0.349297	0.234897	0.306723
				440.752	0.350267	0.234841	0.307996
				440.962	0.34833	0.234191	0.308253
				441.173	0.34771	0.23647	0.308183
				441.383	0.344367	0.239351	0.309632
				441.593	0.349463	0.236068	0.307394
				441.804	0.349103	0.238954	0.310396
				442.014	0.351717	0.241492	0.311026
				442.225	0.34498	0.239842	0.308752
				442.435	0.347413	0.242083	0.309639
				442.646	0.34853	0.24086	0.311473
				442.856	0.34774	0.246328	0.314332
				443.067	0.34793	0.247867	0.312856
				443.277	0.3478	0.243701	0.312295
				443.487	0.34947	0.247322	0.312769
				443.698	0.348	0.246325	0.311455
				443.908	0.345887	0.249613	0.314373
				444.119	0.34603	0.253053	0.314824
				444.329	0.348277	0.251105	0.314729
				444.539	0.35041	0.249023	0.314629
				444.75	0.34861	0.251242	0.317029
				444.96	0.34925	0.256455	0.3158
				445.171	0.348187	0.253288	0.318166
				445.381	0.34978	0.255047	0.319043
				445.591	0.34632	0.255126	0.317572
				445.802	0.34335	0.25604	0.316683
				446.012	0.34466	0.258305	0.321063
				446.223	0.346347	0.259884	0.320194
				446.433	0.351287	0.257842	0.323279
				446.643	0.344563	0.263437	0.321384
				446.854	0.348237	0.261813	0.323033
				447.064	0.34734	0.262267	0.324969
				447.274	0.347477	0.260784	0.32458
				447.485	0.344017	0.267313	0.323816
				447.695	0.340197	0.263351	0.326009
				447.905	0.344803	0.266058	0.324987
				448.116	0.345063	0.263449	0.328553
				448.326	0.341277	0.268087	0.328773
				448.537	0.341777	0.265733	0.329511
				448.747	0.33608	0.264885	0.329897
				448.957	0.34145	0.270146	0.330562
				449.167	0.340007	0.268443	0.332973
				449.378	0.341797	0.26981	0.330962
				449.588	0.33578	0.269872	0.332312
				449.798	0.339913	0.271324	0.332668
				450.009	0.343903	0.268468	0.333939
				450.219	0.34143	0.273311	0.336294
				450.429	0.338047	0.273519	0.335263
				450.64	0.33977	0.275515	0.337764
				450.85	0.34011	0.273323	0.337037
				451.06	0.339163	0.278957	0.340718
				451.271	0.33274	0.278315	0.338641
				451.481	0.337267	0.273275	0.335092
				451.691	0.33846	0.278959	0.340344
				451.901	0.34013	0.279062	0.338846
				452.112	0.326973	0.277489	0.340411
				452.322	0.331453	0.279651	0.340804
				452.532	0.330433	0.28045	0.342962
				452.742	0.333427	0.276533	0.339881
				452.953	0.33423	0.282879	0.341555
				453.163	0.340147	0.282465	0.343054
				453.373	0.33412	0.285628	0.34298
				453.583	0.338277	0.285383	0.342342
				453.794	0.332617	0.282502	0.344486
				454.004	0.334957	0.285611	0.341178
				454.214	0.330243	0.289629	0.344362
				454.424	0.333087	0.285813	0.343603
				454.635	0.328213	0.287853	0.343359
				454.845	0.329763	0.291272	0.346692
				455.055	0.326593	0.289352	0.346084
				455.265	0.32853	0.295454	0.347743
				455.475	0.332767	0.29016	0.348458
				455.686	0.33506	0.294381	0.349961
				455.896	0.336947	0.287538	0.348419
				456.106	0.323527	0.292007	0.349386
				456.316	0.32686	0.296387	0.350663
				456.526	0.328793	0.294585	0.348782
				456.737	0.327033	0.296283	0.347981
				456.947	0.330203	0.296938	0.350475
				457.157	0.325103	0.300928	0.350322
				457.367	0.32814	0.302417	0.3568
				457.577	0.32434	0.304641	0.351806
				457.788	0.32951	0.301704	0.352007
				457.998	0.326347	0.307118	0.363605
				458.208	0.321737	0.305217	0.361142
				458.418	0.322483	0.303813	0.353658
				458.628	0.32208	0.299448	0.354286
				458.838	0.32787	0.301576	0.35093
				459.048	0.323143	0.302299	0.354438
				459.259	0.32512	0.304293	0.354883
				459.469	0.31227	0.298897	0.353091
				459.679	0.32221	0.308937	0.357282
				459.889	0.31189	0.303847	0.356373
				460.099	0.325343	0.311076	0.361615
				460.309	0.316787	0.308793	0.360812
				460.519	0.32165	0.310836	0.361787
				460.729	0.319367	0.305997	0.358116
				460.94	0.323837	0.308432	0.359913
				461.15	0.317987	0.309824	0.364506
				461.36	0.31476	0.30953	0.361676
				461.57	0.320413	0.314745	0.359784
				461.78	0.3145	0.311535	0.363638
				461.99	0.310503	0.316513	0.360124
				462.2	0.298717	0.307207	0.366162
				462.41	0.314603	0.319131	0.365417
				462.62	0.307823	0.316327	0.366107
				462.83	0.31527	0.322401	0.366353
				463.041	0.30554	0.313238	0.365988
				463.251	0.295463	0.313521	0.364813
				463.461	0.310053	0.319384	0.370226
				463.671	0.308537	0.311727	0.367595
				463.881	0.309297	0.316308	0.367521
				464.091	0.298037	0.321597	0.370263
				464.301	0.30505	0.318893	0.369969
				464.511	0.307547	0.3243	0.373117
				464.721	0.30549	0.323508	0.371468
				464.931	0.317437	0.320924	0.371535
				465.141	0.30301	0.32687	0.373379
				465.351	0.306357	0.32316	0.367747
				465.561	0.294597	0.319691	0.375301
				465.771	0.306033	0.324613	0.370763
				465.981	0.305497	0.322086	0.370924
				466.191	0.29487	0.327596	0.376445
				466.401	0.297353	0.33172	0.377484
				466.611	0.293193	0.329111	0.372386
				466.821	0.29588	0.325057	0.374963
				467.031	0.29754	0.329767	0.373278
				467.241	0.292233	0.3242	0.379837
				467.451	0.292583	0.326526	0.379027
				467.661	0.29999	0.336884	0.377865
				467.871	0.293923	0.332053	0.378943
				468.081	0.293073	0.339238	0.380752
				468.291	0.283407	0.329637	0.384166
				468.501	0.283397	0.332223	0.383241
				468.711	0.287183	0.331948	0.381304
				468.921	0.290467	0.334188	0.381938
				469.131	0.282837	0.334842	0.381278
				469.341	0.29564	0.337468	0.387016
				469.551	0.29164	0.334087	0.385578
				469.761	0.293717	0.340227	0.386682
				469.971	0.290127	0.337915	0.388308
				470.181	0.278757	0.340879	0.38645
				470.391	0.280267	0.334468	0.387987
				470.601	0.29108	0.339867	0.388667
				470.811	0.278323	0.337058	0.389144
				471.021	0.294517	0.339647	0.383817
				471.23	0.278737	0.339283	0.385196
				471.44	0.276697	0.341811	0.390977
				471.65	0.287633	0.343917	0.383656
				471.86	0.27992	0.343092	0.389135
				472.07	0.275747	0.339942	0.389263
				472.28	0.27902	0.336192	0.386833
				472.49	0.276917	0.344061	0.388793
				472.7	0.290067	0.344427	0.394954
				472.91	0.25976	0.342499	0.393067
				473.12	0.266523	0.350996	0.391837
				473.33	0.27912	0.342804	0.393468
				473.539	0.264183	0.345381	0.39191
				473.749	0.279613	0.33942	0.391588
				473.959	0.259683	0.346386	0.392406
				474.169	0.26943	0.347436	0.389729
				474.379	0.266637	0.339156	0.393347
				474.589	0.277973	0.346247	0.391478
				474.799	0.26597	0.358776	0.400532
				475.009	0.278897	0.353648	0.399823
				475.218	0.27418	0.351223	0.396598
				475.428	0.26814	0.34841	0.395956
				475.638	0.27212	0.356603	0.395875
				475.848	0.261837	0.348171	0.399936
				476.058	0.262867	0.349193	0.401703
				476.268	0.269023	0.362331	0.404756
				476.477	0.26965	0.351187	0.397666
				476.687	0.26643	0.355595	0.398929
				476.897	0.25206	0.354367	0.397288
				477.107	0.243593	0.354647	0.399428
				477.317	0.260313	0.35379	0.404081
				477.527	0.250993	0.35	0.404434
				477.736	0.276073	0.357594	0.401938
				477.946	0.2527	0.361963	0.40568
				478.156	0.246667	0.365473	0.405156
				478.366	0.262317	0.354652	0.407988
				478.576	0.246723	0.356868	0.407059
				478.785	0.25396	0.360668	0.409096
				478.995	0.25665	0.360146	0.400369
				479.205	0.251447	0.3681	0.407599
				479.415	0.25338	0.359163	0.406713
				479.625	0.25614	0.362233	0.405488
				479.834	0.25209	0.365652	0.40746
				480.044	0.247837	0.361875	0.41015
				480.254	0.238593	0.356943	0.401564
				480.464	0.247093	0.362588	0.408964
				480.673	0.240357	0.36404	0.413283
				480.883	0.238863	0.365007	0.412501
				481.093	0.240623	0.364379	0.416897
				481.303	0.251047	0.364259	0.41483
				481.512	0.246487	0.366406	0.415819
				481.722	0.240067	0.365721	0.416909
				481.932	0.240413	0.370167	0.41677
				482.142	0.238907	0.363853	0.415878
				482.351	0.246417	0.369147	0.418061
				482.561	0.24407	0.371304	0.416301
				482.771	0.233367	0.369993	0.415673
				482.98	0.237403	0.36637	0.418842
				483.19	0.23095	0.370318	0.41546
				483.4	0.232657	0.372246	0.417746
				483.61	0.243783	0.367222	0.414919
				483.819	0.237137	0.371283	0.417317
				484.029	0.237863	0.373425	0.422259
				484.239	0.245163	0.373929	0.422544
				484.448	0.228167	0.373742	0.421433
				484.658	0.2451	0.368537	0.419527
				484.868	0.232537	0.370715	0.417685
				485.077	0.227407	0.375093	0.420648
				485.287	0.224713	0.373926	0.423283
				485.497	0.227253	0.376416	0.423003
				485.706	0.243483	0.373936	0.420963
				485.916	0.232877	0.370412	0.422694
				486.126	0.22223	0.374983	0.421217
				486.335	0.221827	0.374146	0.422364
				486.545	0.227993	0.376879	0.423718
				486.755	0.228413	0.376739	0.425772
				486.964	0.233757	0.372753	0.424513
				487.174	0.239433	0.376744	0.424941
				487.384	0.210123	0.373818	0.424322
				487.593	0.222363	0.376929	0.425488
				487.803	0.22827	0.380987	0.429308
				488.012	0.220777	0.375273	0.426317
				488.222	0.227463	0.377335	0.426802
				488.432	0.227843	0.382323	0.427167
				488.641	0.23068	0.382492	0.430223
				488.851	0.224933	0.378222	0.427954
				489.061	0.21935	0.379833	0.424956
				489.27	0.222503	0.386246	0.431688
				489.48	0.220617	0.381387	0.432815
				489.689	0.212263	0.379713	0.431447
				489.899	0.21572	0.383809	0.434738
				490.109	0.217533	0.380494	0.431482
				490.318	0.219717	0.383681	0.433418
				490.528	0.214767	0.383313	0.429023
				490.737	0.214593	0.376334	0.428359
				490.947	0.219293	0.376597	0.430113
				491.156	0.217177	0.385297	0.432003
				491.366	0.214247	0.383418	0.432148
				491.576	0.20809	0.385226	0.436601
				491.785	0.212827	0.385407	0.435047
				491.995	0.204113	0.382809	0.431837
				492.204	0.20431	0.385098	0.433937
				492.414	0.207657	0.385224	0.433564
				492.623	0.222057	0.38197	0.434302
				492.833	0.209023	0.382663	0.434351
				493.042	0.21106	0.387338	0.437372
				493.252	0.210297	0.385578	0.434787
				493.461	0.210707	0.391669	0.436324
				493.671	0.19986	0.382042	0.432212
				493.88	0.20573	0.387861	0.438777
				494.09	0.206503	0.382943	0.434142
				494.299	0.200197	0.388187	0.435134
				494.509	0.200313	0.390612	0.43823
				494.719	0.20115	0.387914	0.437455
				494.928	0.1999	0.386585	0.435868
				495.138	0.19805	0.388723	0.435474
				495.347	0.198087	0.387976	0.437638
				495.556	0.20039	0.391165	0.438092
				495.766	0.190633	0.391512	0.438509
				495.975	0.202247	0.390106	0.439412
				496.185	0.19496	0.391327	0.44041
				496.394	0.2071	0.390245	0.439217
				496.604	0.20706	0.388036	0.439358
				496.813	0.192937	0.39182	0.440653
				497.023	0.188193	0.389458	0.442305
				497.232	0.188493	0.387568	0.438305
				497.442	0.195563	0.393278	0.442546
				497.651	0.194753	0.391855	0.440557
				497.861	0.189897	0.389591	0.439256
				498.07	0.1989	0.386349	0.438344
				498.28	0.19845	0.389646	0.44086
				498.489	0.183733	0.39296	0.44141
				498.698	0.190663	0.39042	0.439972
				498.908	0.188253	0.391282	0.441574
				499.117	0.191307	0.387507	0.439388
				499.327	0.191787	0.395072	0.443586
				499.536	0.183247	0.392541	0.44297
				499.745	0.17945	0.389779	0.439633
				499.955	0.18992	0.390592	0.443429
				500.164	0.186943	0.393151	0.443915
				500.374	0.190453	0.393218	0.442529
				500.583	0.183417	0.390215	0.442487
				500.793	0.180263	0.391468	0.442939
				501.002	0.173673	0.391952	0.442395
				501.211	0.18619	0.392161	0.44379
				501.421	0.182643	0.393225	0.444247
				501.63	0.173867	0.391805	0.444324
				501.839	0.183547	0.392677	0.443255
				502.049	0.17671	0.394992	0.445939
				502.258	0.1804	0.393306	0.44485
				502.468	0.175863	0.390612	0.443025
				502.677	0.175597	0.393139	0.444696
				502.886	0.16936	0.392267	0.443975
				503.096	0.181723	0.392393	0.444862
				503.305	0.171797	0.39098	0.442657
				503.514	0.17227	0.3917	0.444373
				503.724	0.174657	0.393663	0.443141
				503.933	0.17999	0.39374	0.444323
				504.142	0.17156	0.394598	0.447311
				504.352	0.173203	0.394415	0.445896
				504.561	0.164387	0.391473	0.443918
				504.77	0.1686	0.396132	0.447722
				504.98	0.16757	0.3931	0.445751
				505.189	0.16827	0.391561	0.446618
				505.398	0.17272	0.394214	0.447749
				505.608	0.16329	0.394064	0.448001
				505.817	0.158147	0.39296	0.444798
				506.026	0.165167	0.393562	0.44602
				506.235	0.165587	0.393998	0.446774
				506.445	0.159263	0.396934	0.448293
				506.654	0.16443	0.391664	0.447249
				506.863	0.162993	0.392596	0.445765
				507.073	0.169363	0.392946	0.445252
				507.282	0.172223	0.392856	0.447562
				507.491	0.163093	0.393597	0.447223
				507.7	0.1656	0.393334	0.446921
				507.91	0.15867	0.394947	0.44761
				508.119	0.1608	0.392863	0.447363
				508.328	0.153967	0.390542	0.445045
				508.537	0.160267	0.392533	0.447502
				508.747	0.162973	0.393124	0.447596
				508.956	0.161743	0.398498	0.449259
				509.165	0.151713	0.393058	0.450349
				509.374	0.159757	0.393384	0.447721
				509.584	0.155717	0.392886	0.448864
				509.793	0.15516	0.395037	0.447659
				510.002	0.151823	0.394041	0.448246
				510.211	0.151613	0.39247	0.447223
				510.421	0.15686	0.395433	0.448862
				510.63	0.146973	0.393313	0.448068
				510.839	0.15315	0.391058	0.448128
				511.048	0.15935	0.393658	0.449012
				511.257	0.146223	0.39358	0.449983
				511.467	0.147823	0.392468	0.448937
				511.676	0.15292	0.393215	0.44875
				511.885	0.151887	0.394072	0.450186
				512.094	0.146083	0.393314	0.44877
				512.303	0.147667	0.394747	0.449311
				512.513	0.14074	0.393829	0.449469
				512.722	0.13482	0.392654	0.448576
				512.931	0.148587	0.393521	0.448982
				513.14	0.14267	0.393165	0.448142
				513.349	0.13789	0.392335	0.450039
				513.558	0.1449	0.393603	0.449327
				513.768	0.136457	0.393087	0.449622
				513.977	0.139793	0.390572	0.448417
				514.186	0.139717	0.391398	0.447808
				514.395	0.13638	0.392495	0.449597
				514.604	0.139557	0.393057	0.448829
				514.813	0.135043	0.392886	0.448352
				515.023	0.140687	0.392936	0.449054
				515.232	0.139613	0.390867	0.448229
				515.441	0.140377	0.392547	0.448983
				515.65	0.138367	0.389871	0.448873
				515.859	0.13424	0.391079	0.448914
				516.068	0.14367	0.393017	0.450182
				516.277	0.131123	0.391778	0.448496
				516.486	0.134123	0.39178	0.450294
				516.696	0.13097	0.391563	0.447516
				516.905	0.133453	0.391339	0.449537
				517.114	0.1345	0.391469	0.450009
				517.323	0.132233	0.390174	0.447553
				517.532	0.1252	0.391975	0.448008
				517.741	0.131173	0.389997	0.448663
				517.95	0.12597	0.389466	0.447512
				518.159	0.127893	0.390922	0.448206
				518.368	0.131207	0.390691	0.448703
				518.577	0.12402	0.390128	0.448601
				518.786	0.128497	0.390524	0.448443
				518.995	0.127043	0.390427	0.44866
				519.205	0.1237	0.390045	0.449303
				519.414	0.12723	0.391932	0.450052
				519.623	0.127113	0.39147	0.449815
				519.832	0.123703	0.390894	0.449408
				520.041	0.117143	0.388993	0.448295
				520.25	0.128013	0.388871	0.447387
				520.459	0.124953	0.388333	0.447489
				520.668	0.1173	0.38687	0.447737
				520.877	0.12838	0.388456	0.448212
				521.086	0.122047	0.386717	0.447916
				521.295	0.125233	0.388501	0.447285
				521.504	0.11451	0.390425	0.450201
				521.713	0.12042	0.389101	0.448767
				521.922	0.11808	0.387066	0.448107
				522.131	0.114833	0.386498	0.446769
				522.34	0.119023	0.387452	0.44745
				522.549	0.11798	0.386141	0.447337
				522.758	0.110773	0.388433	0.448933
				522.967	0.11907	0.388342	0.447163
				523.176	0.117587	0.385553	0.446308
				523.385	0.113643	0.386714	0.447088
				523.594	0.112127	0.387245	0.448522
				523.803	0.11826	0.38645	0.447481
				524.012	0.11048	0.384128	0.445543
				524.221	0.117	0.386073	0.446645
				524.43	0.11455	0.385324	0.44686
				524.639	0.105983	0.387205	0.446284
				524.848	0.11017	0.386172	0.446447
				525.057	0.112357	0.386325	0.446333
				525.266	0.10645	0.383842	0.445785
				525.475	0.109447	0.385552	0.447557
				525.684	0.114303	0.384261	0.445853
				525.893	0.1053	0.383138	0.446392
				526.101	0.108003	0.381684	0.445171
				526.31	0.108763	0.385567	0.447383
				526.519	0.11105	0.389325	0.451154
				526.728	0.10822	0.38391	0.447066
				526.937	0.104283	0.385177	0.445962
				527.146	0.105007	0.383976	0.446093
				527.355	0.105417	0.382132	0.44642
				527.564	0.100243	0.383469	0.446526
				527.773	0.103037	0.382871	0.445879
				527.982	0.101663	0.382502	0.444699
				528.191	0.10075	0.379416	0.444132
				528.4	0.09828	0.381042	0.444894
				528.608	0.104877	0.381323	0.444508
				528.817	0.100403	0.379423	0.442129
				529.026	0.0999967	0.381624	0.442894
				529.235	0.100363	0.378989	0.442241
				529.444	0.0979667	0.380777	0.44462
				529.653	0.09673	0.380032	0.442944
				529.862	0.0984433	0.378101	0.443407
				530.071	0.09657	0.379382	0.443189
				530.279	0.0958267	0.378359	0.443498
				530.488	0.0959667	0.378575	0.442246
				530.697	0.100473	0.37807	0.441687
				530.906	0.0957933	0.377864	0.44324
				531.115	0.0986567	0.37764	0.442323
				531.324	0.0953733	0.380222	0.442207
				531.533	0.0929	0.376862	0.441893
				531.741	0.09065	0.376798	0.441509
				531.95	0.0905533	0.374852	0.440698
				532.159	0.08985	0.37812	0.441323
				532.368	0.0900567	0.375747	0.441423
				532.577	0.0888467	0.378476	0.442203
				532.786	0.0946833	0.373826	0.439524
				532.994	0.0884867	0.375677	0.440119
				533.203	0.08503	0.375928	0.44014
				533.412	0.08775	0.37259	0.4391
				533.621	0.0911933	0.375007	0.439963
				533.83	0.08514	0.376248	0.441578
				534.038	0.0859267	0.377069	0.444291
				534.247	0.0894433	0.373165	0.439274
				534.456	0.0892933	0.372262	0.438782
				534.665	0.0874133	0.372885	0.440058
				534.873	0.0819833	0.371699	0.440463
				535.082	0.08833	0.370826	0.438042
				535.291	0.0796833	0.371205	0.438228
				535.5	0.08353	0.372007	0.439158
				535.709	0.0881967	0.369853	0.4384
				535.917	0.0831567	0.369242	0.43705
				536.126	0.0818833	0.370527	0.437978
				536.335	0.0791967	0.368684	0.438007
				536.544	0.07838	0.367586	0.436611
				536.752	0.08035	0.369569	0.438593
				536.961	0.0770733	0.370501	0.437858
				537.17	0.0818167	0.369242	0.436621
				537.379	0.0784067	0.369499	0.437089
				537.587	0.07669	0.368074	0.437072
				537.796	0.0786333	0.368052	0.435734
				538.005	0.0791067	0.365712	0.435833
				538.213	0.0777	0.368417	0.437157
				538.422	0.07663	0.366893	0.435875
				538.631	0.0766833	0.367213	0.436813
				538.84	0.0745833	0.366065	0.434217
				539.048	0.07266	0.369563	0.43629
				539.257	0.0770767	0.365906	0.434493
				539.466	0.07132	0.36439	0.435692
				539.674	0.0719967	0.365596	0.434823
				539.883	0.0700033	0.366337	0.435643
				540.092	0.0659467	0.365844	0.435662
				540.3	0.0699133	0.3652	0.434216
				540.509	0.06834	0.366911	0.434805
				540.718	0.0636833	0.365683	0.433542
				540.926	0.06985	0.365117	0.43414
				541.135	0.0695267	0.36444	0.435808
				541.344	0.0673267	0.363283	0.435447
				541.552	0.0655	0.363178	0.432584
				541.761	0.0641167	0.364457	0.435067
				541.97	0.0713467	0.361936	0.432138
				542.178	0.06732	0.3627	0.433904
				542.387	0.06659	0.364904	0.433777
				542.596	0.0646633	0.3627	0.433701
				542.804	0.0589667	0.363778	0.433769
				543.013	0.06076	0.361383	0.434137
				543.222	0.0627233	0.361976	0.432537
				543.43	0.0648267	0.362078	0.434464
				543.639	0.0645	0.361462	0.431642
				543.847	0.0629267	0.359475	0.43188
				544.056	0.0631033	0.359183	0.43097
				544.265	0.0646667	0.359452	0.431451
				544.473	0.0633067	0.359711	0.430633
				544.682	0.0611833	0.360133	0.430513
				544.891	0.0619467	0.358202	0.430242
				545.099	0.0586867	0.356787	0.431076
				545.308	0.0638367	0.359173	0.431488
				545.516	0.0570533	0.359162	0.432457
				545.725	0.0554833	0.357565	0.432223
				545.933	0.0642033	0.358539	0.431271
				546.142	0.0578933	0.357447	0.429772
				546.351	0.0619867	0.356997	0.430596
				546.559	0.06067	0.355007	0.428721
				546.768	0.0595933	0.355947	0.430898
				546.976	0.0600067	0.356457	0.42942
				547.185	0.0539367	0.356959	0.428851
				547.393	0.04977	0.355058	0.427703
				547.602	0.0557167	0.353787	0.429425
				547.81	0.0550267	0.355339	0.429187
				548.019	0.0518667	0.353986	0.427653
				548.228	0.0540933	0.354652	0.428532
				548.436	0.05157	0.355242	0.428791
				548.645	0.05341	0.353312	0.428442
				548.853	0.0481933	0.352895	0.42829
				549.062	0.0518633	0.355063	0.428077
				549.27	0.0536833	0.354453	0.428211
				549.479	0.0508233	0.355364	0.428752
				549.687	0.05618	0.353056	0.427988
				549.896	0.0561167	0.351955	0.426287
				550.104	0.0484633	0.350782	0.426838
				550.313	0.0488467	0.3515	0.427932
				550.521	0.0450967	0.349827	0.426337
				550.73	0.0472567	0.351007	0.428333
				550.938	0.0541467	0.349887	0.427799
				551.147	0.0477633	0.348878	0.425116
				551.355	0.04666	0.347901	0.425796
				551.564	0.03895	0.349002	0.42617
				551.772	0.0474467	0.348787	0.424962
				551.981	0.04879	0.349796	0.425824
				552.189	0.04824	0.348618	0.42406
				552.398	0.0420333	0.346618	0.424088
				552.606	0.0454833	0.350699	0.424632
				552.814	0.04027	0.347278	0.425345
				553.023	0.0443667	0.346823	0.426383
				553.231	0.0465967	0.347069	0.424812
				553.44	0.0415333	0.348124	0.42606
				553.648	0.0435433	0.350487	0.426623
				553.857	0.04672	0.34548	0.4233
				554.065	0.04329	0.346983	0.423053
				554.274	0.0381267	0.347027	0.423817
				554.482	0.0428	0.346494	0.424163
				554.69	0.0412633	0.343846	0.42292
				554.899	0.0420233	0.342597	0.423898
				555.107	0.0419167	0.345639	0.42402
				555.316	0.0418833	0.345034	0.422843
				555.524	0.0363667	0.345211	0.424347
				555.732	0.0380667	0.342195	0.421264
				555.941	0.03916	0.344886	0.422637
				556.149	0.0369467	0.342631	0.422142
				556.358	0.03726	0.342774	0.421785
				556.566	0.0360967	0.344446	0.422896
				556.774	0.0421467	0.340305	0.421078
				556.983	0.0367633	0.343636	0.421127
				557.191	0.0352233	0.341163	0.420881
				557.4	0.03654	0.338491	0.420472
				557.608	0.0330367	0.341083	0.422262
				557.816	0.0308533	0.340467	0.420646
				558.025	0.0360067	0.337424	0.419371
				558.233	0.0326367	0.337816	0.418661
				558.441	0.0326633	0.337023	0.419507
				558.65	0.03414	0.339882	0.419212
				558.858	0.0317567	0.339647	0.419567
				559.066	0.0327133	0.337292	0.417842
				559.275	0.0252233	0.336867	0.419878
				559.483	0.0331633	0.33705	0.418444
				559.691	0.0317867	0.336355	0.417617
				559.9	0.0281633	0.337563	0.417517
				560.108	0.0301633	0.336209	0.417498
				560.316	0.0314933	0.336974	0.417324
				560.525	0.0265233	0.338083	0.418735
				560.733	0.02886	0.335026	0.416294
				560.941	0.02674	0.334153	0.415452
				561.15	0.0322567	0.333518	0.414819
				561.358	0.0278633	0.334157	0.416503
				561.566	0.0263733	0.331606	0.415388
				561.774	0.0291367	0.333295	0.416652
				561.983	0.03082	0.331948	0.415556
				562.191	0.0252433	0.33201	0.415651
				562.399	0.0297567	0.32997	0.41407
				562.608	0.0287867	0.331046	0.415503
				562.816	0.0316533	0.331144	0.415416
				563.024	0.02615	0.329882	0.415473
				563.232	0.0295033	0.3294	0.414443
				563.441	0.0273533	0.329956	0.413793
				563.649	0.02439	0.32815	0.413338
				563.857	0.0264867	0.328423	0.412343
				564.065	0.02711	0.328207	0.412978
				564.274	0.0253967	0.327818	0.413177
				564.482	0.0229667	0.328683	0.411162
				564.69	0.0180833	0.327718	0.413257
				564.898	0.02159	0.325821	0.412821
				565.107	0.0227933	0.32661	0.412198
				565.315	0.0220467	0.325464	0.41218
				565.523	0.0223667	0.32614	0.411197
				565.731	0.0194133	0.326338	0.414112
				565.94	0.0171967	0.323895	0.411219
				566.148	0.0280133	0.324788	0.410263
				566.356	0.0215267	0.324018	0.409983
				566.564	0.0225367	0.322948	0.410691
				566.772	0.0197467	0.321965	0.408823
				566.981	0.0157633	0.323381	0.409132
				567.189	0.0213033	0.322944	0.408999
				567.397	0.01595	0.322455	0.409899
				567.605	0.01574	0.322342	0.4099
				567.813	0.01618	0.320352	0.407088
				568.022	0.02456	0.320265	0.407452
				568.23	0.0174	0.321466	0.407469
				568.438	0.01633	0.32192	0.408772
				568.646	0.0166667	0.318686	0.406558
				568.854	0.0146467	0.320827	0.40692
				569.062	0.0182333	0.317022	0.406762
				569.271	0.01741	0.319155	0.406986
				569.479	0.0133667	0.318503	0.407009
				569.687	0.01424	0.321044	0.406665
				569.895	0.01313	0.315391	0.405848
				570.103	0.01647	0.317649	0.403375
				570.311	0.01467	0.31722	0.404754
				570.519	0.0164933	0.314781	0.404894
				570.728	0.0118933	0.315758	0.404336
				570.936	0.0220067	0.315572	0.406135
				571.144	0.0106867	0.313148	0.403962
				571.352	0.01275	0.31382	0.405017
				571.56	0.0105667	0.315468	0.404608
				571.768	0.01649	0.316291	0.405004
				571.976	0.0120833	0.315115	0.401662
				572.184	0.00999333	0.313675	0.401652
				572.392	0.00893	0.314098	0.403073
				572.601	0.00970333	0.314817	0.403384
				572.809	0.0111633	0.313262	0.402912
				573.017	0.00975	0.312267	0.40178
				573.225	0.00589667	0.31251	0.402732
				573.433	0.01026	0.311274	0.402725
				573.641	0.00469333	0.312071	0.401296
				573.849	0.00735333	0.31191	0.402379
				574.057	0.00108	0.310302	0.400271
				574.265	0.00949667	0.309333	0.400747
				574.473	0.00580333	0.308734	0.399774
				574.681	0.01267	0.307638	0.399669
				574.889	0.00502333	0.306456	0.397532
				575.097	0.00059	0.308801	0.40053
				575.305	0.0106467	0.30823	0.397963
				575.513	0.0130433	0.308106	0.400063
				575.722	0.00394333	0.30444	0.398283
				575.93	0.00571333	0.305612	0.398978
				576.138	0.00667	0.30836	0.399518
				576.346	0.0072	0.3066	0.398219
				576.554	0.00408333	0.304839	0.398041
				576.762	0.0118867	0.303176	0.398588
				576.97	0.00138333	0.304702	0.397566
				577.178	0.00316667	0.301923	0.397236
				577.386	0.00421333	0.30473	0.398857
				577.594	-0.000163333	0.302379	0.395962
				577.802	0.00635333	0.3012	0.396115
				578.01	0.00444	0.303727	0.396104
				578.218	0.00243	0.302011	0.396581
				578.426	0.00469	0.300876	0.396625
				578.634	0.000456667	0.300361	0.396384
				578.842	0.00496	0.299627	0.394173
				579.05	-0.000443333	0.297457	0.393481
				579.258	0.000193333	0.298567	0.395772
				579.466	0.00512333	0.298818	0.395437
				579.674	0.00137	0.300071	0.393843
				579.882	0.00332333	0.298832	0.39421
				580.09	0.00312333	0.297496	0.394874
				580.297	0.00148	0.298188	0.39411
				580.505	-0.00153333	0.295427	0.393246
				580.713	-0.000836667	0.297137	0.393297
				580.921	-0.00248667	0.29631	0.392317
				581.129	-0.000233333	0.295802	0.392639
				581.337	0.00149333	0.293863	0.392427
				581.545	-0.00222333	0.295102	0.392525
				581.753	0.00042	0.295354	0.392565
				581.961	0.000436667	0.296369	0.391951
				582.169	-0.00195	0.296108	0.39168
				582.377	-0.00186	0.292947	0.392487
				582.585	-0.00439333	0.294855	0.393157
				582.793	-0.00152667	0.292702	0.389974
				583.001	0.00234	0.290535	0.390947
				583.208	-0.00134	0.291645	0.390807
				583.416	-0.00103667	0.29112	0.390054
				583.624	-0.0106667	0.29042	0.388198
				583.832	0.000776667	0.291537	0.389281
				584.04	-0.00648333	0.289992	0.390673
				584.248	0.00329667	0.290274	0.389397
				584.456	-0.000523333	0.290793	0.389547
				584.664	0.0016	0.29195	0.388783
				584.872	-0.00544667	0.28737	0.388858
				585.079	-0.00781333	0.288967	0.388144
				585.287	-0.00207667	0.288347	0.388645
				585.495	-0.00348667	0.287567	0.387902
				585.703	-0.00576333	0.288239	0.388039
				585.911	-0.00283667	0.287498	0.38771
				586.119	-0.00916	0.285485	0.387764
				586.327	-0.01016	0.28437	0.384918
				586.534	-0.00632333	0.284297	0.386954
				586.742	-0.00901667	0.286569	0.386378
				586.95	-0.00646333	0.28461	0.3873
				587.158	-0.00916667	0.282546	0.385045
				587.366	-0.00719667	0.284364	0.384783
				587.574	-0.00506333	0.282033	0.385591
				587.781	-0.00629333	0.284461	0.385291
				587.989	-0.00892667	0.283227	0.384613
				588.197	-0.0083	0.283271	0.384279
				588.405	-0.0134867	0.281398	0.383541
				588.613	-0.0105767	0.282695	0.384911
				588.82	-0.00420333	0.280228	0.383768
				589.028	-0.00652	0.28283	0.384253
				589.236	-0.00801	0.283234	0.384027
				589.444	-0.0112	0.281353	0.382263
				589.652	-0.0141333	0.278899	0.38218
				589.859	-0.01319	0.278757	0.382406
				590.067	-0.0130067	0.279551	0.383347
				590.275	-0.01421	0.278525	0.381713
				590.483	-0.0127333	0.278622	0.381911
				590.691	-0.0113867	0.275799	0.382404
				590.898	-0.00891667	0.276853	0.381754
				591.106	-0.0127933	0.277797	0.383009
				591.314	-0.0105133	0.278222	0.380063
				591.522	-0.0152533	0.278249	0.381888
				591.729	-0.01011	0.275687	0.381831
				591.937	-0.0193733	0.275218	0.381458
				592.145	-0.02074	0.275299	0.380724
				592.353	-0.0179867	0.27312	0.379018
				592.56	-0.0145233	0.273553	0.381205
				592.768	-0.00946667	0.273073	0.380643
				592.976	-0.01359	0.274843	0.37816
				593.183	-0.0133067	0.271482	0.379521
				593.391	-0.0145933	0.272937	0.378609
				593.599	-0.01439	0.270045	0.377359
				593.807	-0.0125767	0.269739	0.378416
				594.014	-0.0222667	0.271663	0.37886
				594.222	-0.01816	0.271125	0.379089
				594.43	-0.0194133	0.272758	0.377756
				594.637	-0.01926	0.271534	0.378635
				594.845	-0.0146633	0.270119	0.377738
				595.053	-0.0144833	0.267412	0.378342
				595.26	-0.02003	0.269942	0.37798
				595.468	-0.0153567	0.26808	0.377462
				595.676	-0.01557	0.269305	0.376346
				595.884	-0.01917	0.267971	0.377185
				596.091	-0.01902	0.266483	0.375663
				596.299	-0.0155233	0.266151	0.376104
				596.507	-0.0132133	0.269218	0.37631
				596.714	-0.02206	0.268958	0.376905
				596.922	-0.02234	0.266249	0.374723
				597.129	-0.0143633	0.261257	0.374525
				597.337	-0.0216967	0.262926	0.374006
				597.545	-0.0203167	0.263767	0.374533
				597.752	-0.02105	0.264844	0.37293
				597.96	-0.0187933	0.259852	0.374694
				598.168	-0.0163867	0.261931	0.373459
				598.375	-0.0175	0.262833	0.375022
				598.583	-0.0200433	0.260138	0.372329
				598.791	-0.0217633	0.259297	0.372332
				598.998	-0.02137	0.262365	0.373582
				599.206	-0.0235533	0.260156	0.372103
				599.413	-0.02364	0.260034	0.371187
				599.621	-0.0215567	0.2593	0.37331
				599.829	-0.0220767	0.259398	0.372918
				600.036	-0.02108	0.261046	0.373389
				600.244	-0.0142833	0.26566	0.377161
				600.451	-0.0180433	0.26231	0.372968
				600.659	-0.0177333	0.258122	0.370122
				600.867	-0.02296	0.256929	0.370476
				601.074	-0.0223833	0.257152	0.370028
				601.282	-0.0205933	0.254132	0.371212
				601.489	-0.0204667	0.257185	0.369538
				601.697	-0.0182	0.255149	0.36773
				601.904	-0.0245167	0.257981	0.368781
				602.112	-0.0217067	0.255816	0.370167
				602.32	-0.0224267	0.255165	0.36884
				602.527	-0.0175	0.252323	0.367638
				602.735	-0.0272733	0.251811	0.368013
				602.942	-0.0258367	0.25505	0.367949
				603.15	-0.02461	0.249413	0.367797
				603.357	-0.02762	0.251401	0.368388
				603.565	-0.0162233	0.248972	0.366687
				603.772	-0.0207167	0.251823	0.366616
				603.98	-0.0153033	0.249784	0.365882
				604.187	-0.02393	0.251416	0.36787
				604.395	-0.02171	0.252797	0.371244
				604.602	-0.0247533	0.255377	0.371347
				604.81	-0.02246	0.249606	0.366608
				605.017	-0.035	0.248242	0.365312
				605.225	-0.0248767	0.245532	0.364683
				605.432	-0.0256433	0.250457	0.365291
				605.64	-0.0310767	0.245273	0.364152
				605.847	-0.0226967	0.249109	0.365171
				606.055	-0.0249667	0.249444	0.365216
				606.262	-0.0243367	0.244454	0.365165
				606.47	-0.0311033	0.250543	0.367983
				606.677	-0.02898	0.247035	0.367804
				606.885	-0.0244933	0.248747	0.364209
				607.092	-0.0250667	0.244183	0.362948
				607.3	-0.0307267	0.244033	0.362985
				607.507	-0.02355	0.24259	0.362199
				607.715	-0.0243633	0.243682	0.364361
				607.922	-0.02872	0.242493	0.363305
				608.13	-0.0263167	0.242388	0.362877
				608.337	-0.0293267	0.242595	0.362056
				608.544	-0.0223533	0.243344	0.36365
				608.752	-0.0291867	0.240558	0.36157
				608.959	-0.0315	0.239591	0.360652
				609.167	-0.02898	0.242257	0.361272
				609.374	-0.0298733	0.242576	0.361837
				609.582	-0.0286533	0.241065	0.361693
				609.789	-0.0301	0.240762	0.359498
				609.996	-0.0292467	0.236778	0.358097
				610.204	-0.0276233	0.238659	0.359002
				610.411	-0.0263733	0.23743	0.361052
				610.619	-0.03538	0.23532	0.359107
				610.826	-0.0355433	0.235077	0.358554
				611.034	-0.0272367	0.236777	0.360663
				611.241	-0.0278733	0.237056	0.358641
				611.448	-0.02327	0.236098	0.357231
				611.656	-0.0309667	0.235673	0.357483
				611.863	-0.0352333	0.23795	0.358823
				612.07	-0.0322267	0.235434	0.359983
				612.278	-0.0306833	0.236074	0.357908
				612.485	-0.03729	0.233724	0.355579
				612.693	-0.0336433	0.235356	0.357013
				612.9	-0.0343533	0.23649	0.358302
				613.107	-0.0309933	0.233843	0.357772
				613.315	-0.0322967	0.233417	0.356814
				613.522	-0.03355	0.233642	0.357404
				613.729	-0.02855	0.230166	0.356758
				613.937	-0.0337467	0.233208	0.356159
				614.144	-0.0333967	0.232671	0.356065
				614.351	-0.0284667	0.227543	0.356013
				614.559	-0.0378233	0.228845	0.358165
				614.766	-0.0336333	0.226218	0.356123
				614.973	-0.0295167	0.228475	0.354093
				615.181	-0.03676	0.229953	0.354414
				615.388	-0.0351267	0.230063	0.354274
				615.595	-0.03521	0.226794	0.35489
				615.803	-0.03519	0.22697	0.355251
				616.01	-0.03793	0.228137	0.356222
				616.217	-0.0315733	0.227689	0.355368
				616.425	-0.0296267	0.22907	0.356574
				616.632	-0.0223967	0.226087	0.354547
				616.839	-0.03495	0.229657	0.354168
				617.046	-0.0355433	0.226421	0.353803
				617.254	-0.0330833	0.224227	0.352926
				617.461	-0.0339267	0.226158	0.353586
				617.668	-0.02949	0.22506	0.354978
				617.876	-0.0357633	0.223958	0.352175
				618.083	-0.0349633	0.226139	0.354891
				618.29	-0.0305567	0.223665	0.351177
				618.497	-0.0277933	0.228258	0.354441
				618.705	-0.0314733	0.221706	0.353403
				618.912	-0.0332467	0.221794	0.351461
				619.119	-0.0442133	0.224838	0.352848
				619.326	-0.03158	0.222785	0.352306
				619.534	-0.0315333	0.223123	0.351378
				619.741	-0.0354833	0.220969	0.352492
				619.948	-0.0329033	0.222578	0.350781
				620.155	-0.0334167	0.220921	0.351725
				620.363	-0.0340533	0.222963	0.353171
				620.57	-0.0374133	0.2257	0.350018
				620.777	-0.03136	0.222094	0.352077
				620.984	-0.0326467	0.217973	0.351571
				621.191	-0.0315367	0.220891	0.350112
				621.399	-0.0317533	0.219627	0.349939
				621.606	-0.0456267	0.221113	0.35299
				621.813	-0.0446167	0.22091	0.351881
				622.02	-0.03565	0.222134	0.350793
				622.227	-0.0393133	0.217749	0.350482
				622.435	-0.03214	0.217301	0.350279
				622.642	-0.03113	0.213331	0.350841
				622.849	-0.0333833	0.215498	0.348376
				623.056	-0.0280867	0.217191	0.34979
				623.263	-0.0312833	0.220236	0.352235
				623.471	-0.0303067	0.217073	0.351091
				623.678	-0.0344333	0.2175	0.35014
				623.885	-0.0398733	0.215087	0.348615
				624.092	-0.0415567	0.218423	0.350397
				624.299	-0.0374933	0.219403	0.350008
				624.506	-0.0443067	0.212015	0.347164
				624.713	-0.0420533	0.217169	0.348911
				624.921	-0.0385233	0.21357	0.351238
				625.128	-0.0357067	0.213462	0.350196
				625.335	-0.0358067	0.213123	0.349
				625.542	-0.0346267	0.213372	0.350758
				625.749	-0.0400367	0.214388	0.348181
				625.956	-0.0432767	0.213585	0.348287
				626.163	-0.03324	0.211976	0.347588
				626.371	-0.03756	0.211043	0.347002
				626.578	-0.0349167	0.210893	0.346837
				626.785	-0.0419433	0.207498	0.346689
				626.992	-0.0396333	0.212509	0.349378
				627.199	-0.0432	0.209017	0.345662
				627.406	-0.0351633	0.209999	0.347933
				627.613	-0.0408433	0.209832	0.346698
				627.82	-0.04243	0.209171	0.347349
				628.027	-0.0333533	0.209864	0.344668
				628.234	-0.0369433	0.206781	0.345042
				628.442	-0.0347367	0.205912	0.345928
				628.649	-0.0353933	0.206377	0.345916
				628.856	-0.0422367	0.209655	0.347701
				629.063	-0.0397	0.212962	0.345481
				629.27	-0.0367133	0.206388	0.344955
				629.477	-0.0429933	0.20155	0.345144
				629.684	-0.03126	0.206258	0.344812
				629.891	-0.03677	0.205414	0.345297
				630.098	-0.0324967	0.203843	0.344143
				630.305	-0.03978	0.205831	0.346331
				630.512	-0.0359833	0.204563	0.344828
				630.719	-0.0427167	0.203787	0.34338
				630.926	-0.03018	0.203748	0.343636
				631.133	-0.0439233	0.204636	0.344477
				631.34	-0.0482433	0.204853	0.346289
				631.547	-0.0405533	0.20375	0.345109
				631.754	-0.0418133	0.199455	0.34374
				631.961	-0.0413367	0.200873	0.34232
				632.168	-0.0373733	0.199577	0.341719
				632.375	-0.0473533	0.201033	0.342839
				632.582	-0.0361533	0.202423	0.345427
				632.789	-0.0460133	0.199477	0.343102
				632.996	-0.0474533	0.199614	0.342789
				633.203	-0.0384633	0.201591	0.344135
				633.41	-0.0402533	0.201477	0.342447
				633.617	-0.0384633	0.199977	0.341834
				633.824	-0.0488467	0.198401	0.340407
				634.031	-0.04388	0.199866	0.342354
				634.238	-0.03781	0.195338	0.345016
				634.445	-0.0366967	0.194762	0.342743
				634.652	-0.0394867	0.196657	0.3395
				634.859	-0.03673	0.199124	0.343146
				635.066	-0.0379667	0.195529	0.340655
				635.273	-0.04818	0.195549	0.340002
				635.48	-0.04314	0.197103	0.3413
				635.687	-0.0518733	0.196462	0.339276
				635.894	-0.0464	0.196151	0.340413
				636.101	-0.0420167	0.193747	0.340349
				636.308	-0.03829	0.193284	0.343195
				636.515	-0.0366467	0.19583	0.34155
				636.722	-0.0459267	0.191655	0.342535
				636.929	-0.0455467	0.196191	0.339353
				637.136	-0.0506867	0.190341	0.339413
				637.342	-0.0383667	0.192964	0.338109
				637.549	-0.0447333	0.187926	0.338292
				637.756	-0.0412833	0.194497	0.340218
				637.963	-0.04169	0.194699	0.338432
				638.17	-0.0414567	0.188095	0.33881
				638.377	-0.0463133	0.18844	0.339707
				638.584	-0.0400367	0.188743	0.337392
				638.791	-0.03917	0.190987	0.339093
				638.998	-0.04634	0.191689	0.338113
				639.205	-0.04835	0.189598	0.33814
				639.411	-0.0453833	0.189092	0.33981
				639.618	-0.0395633	0.192105	0.339113
				639.825	-0.0462667	0.191281	0.336373
				640.032	-0.04529	0.1869	0.335626
				640.239	-0.04989	0.187718	0.336805
				640.446	-0.03983	0.187072	0.337104
				640.653	-0.0472067	0.185869	0.3378
				640.86	-0.0447567	0.188812	0.338835
				641.066	-0.04086	0.190042	0.334129
				641.273	-0.0511767	0.184277	0.338218
				641.48	-0.0429367	0.189468	0.335068
				641.687	-0.0491133	0.18808	0.338452
				641.894	-0.0522167	0.185437	0.336494
				642.101	-0.04224	0.183908	0.335412
				642.307	-0.0436667	0.184664	0.338012
				642.514	-0.0397333	0.185788	0.334703
				642.721	-0.04878	0.185588	0.336325
				642.928	-0.0408333	0.182153	0.333996
				643.135	-0.05406	0.178493	0.336362
				643.341	-0.0509	0.184	0.335391
				643.548	-0.0497433	0.182171	0.336375
				643.755	-0.03819	0.184282	0.33181
				643.962	-0.0460733	0.183917	0.336938
				644.169	-0.04845	0.181108	0.332892
				644.375	-0.05269	0.177555	0.334564
				644.582	-0.04339	0.181858	0.333418
				644.789	-0.0437033	0.177187	0.334371
				644.996	-0.0465867	0.184776	0.336353
				645.203	-0.0453433	0.178536	0.332946
				645.409	-0.04858	0.181987	0.334253
				645.616	-0.0522467	0.182625	0.333569
				645.823	-0.0477633	0.179159	0.333612
				646.03	-0.0479567	0.176138	0.334379
				646.236	-0.0429133	0.179709	0.335195
				646.443	-0.0431967	0.18161	0.335261
				646.65	-0.05101	0.176067	0.333387
				646.857	-0.0471467	0.177863	0.331891
				647.063	-0.0470767	0.180361	0.333573
				647.27	-0.04778	0.175246	0.3308
				647.477	-0.05371	0.179329	0.332823
				647.684	-0.0467433	0.181133	0.333721
				647.89	-0.04783	0.173767	0.33314
				648.097	-0.0488667	0.173653	0.333177
				648.304	-0.0448767	0.174706	0.333268
				648.511	-0.0494533	0.168542	0.330373
				648.717	-0.0422467	0.173207	0.330616
				648.924	-0.0528967	0.175937	0.329764
				649.131	-0.0505767	0.173382	0.329522
				649.337	-0.04304	0.173754	0.331736
				649.544	-0.05009	0.170167	0.32918
				649.751	-0.0507433	0.172367	0.331618
				649.957	-0.0519633	0.17211	0.329776
				650.164	-0.04732	0.168517	0.330556
				650.371	-0.0521567	0.166327	0.330066
				650.577	-0.0458233	0.172035	0.328161
				650.784	-0.0541033	0.172045	0.334299
				650.991	-0.0601867	0.16939	0.333002
				651.197	-0.05025	0.171472	0.329458
				651.404	-0.0528267	0.172005	0.331699
				651.611	-0.04913	0.16155	0.327568
				651.817	-0.04842	0.165873	0.328705
				652.024	-0.05187	0.168145	0.329127
				652.231	-0.0463133	0.167685	0.330241
				652.437	-0.0481367	0.166334	0.328676
				652.644	-0.04594	0.169234	0.328695
				652.851	-0.0527667	0.169438	0.329123
				653.057	-0.0499633	0.164845	0.322106
				653.264	-0.0522767	0.165369	0.328345
				653.471	-0.0504867	0.165947	0.327908
				653.677	-0.0503867	0.164822	0.328903
				653.884	-0.04116	0.169417	0.327219
				654.09	-0.0476133	0.169102	0.326773
				654.297	-0.0541533	0.16657	0.327866
				654.504	-0.0623267	0.160964	0.330335
				654.71	-0.0639133	0.165172	0.325132
				654.917	-0.05445	0.164715	0.32836
				655.123	-0.0527533	0.163562	0.328737
				655.33	-0.0559167	0.158982	0.32561
				655.537	-0.0457633	0.159343	0.327661
				655.743	-0.05896	0.15564	0.327482
				655.95	-0.0545367	0.153564	0.326575
				656.156	-0.0589667	0.15905	0.324248
				656.363	-0.05294	0.155543	0.324553
				656.569	-0.0520033	0.156901	0.324643
				656.776	-0.0546467	0.156792	0.324423
				656.983	-0.0510267	0.157606	0.327467
				657.189	-0.0605367	0.165039	0.326754
				657.396	-0.0422933	0.160185	0.324215
				657.602	-0.0422567	0.157166	0.324358
				657.809	-0.0528233	0.157002	0.325213
				658.015	-0.0548067	0.159203	0.322986
				658.222	-0.0628233	0.153007	0.325669
				658.428	-0.05216	0.157101	0.321704
				658.635	-0.0654233	0.156372	0.324798
				658.841	-0.0554467	0.156817	0.320637
				659.048	-0.0491567	0.157682	0.321981
				659.255	-0.0577633	0.154702	0.326762
				659.461	-0.05974	0.158849	0.325678
				659.668	-0.0561767	0.162681	0.324997
				659.874	-0.0545967	0.158204	0.324357
				660.081	-0.05722	0.148001	0.322932
				660.287	-0.0463	0.153886	0.322349
				660.494	-0.05274	0.154855	0.322908
				660.7	-0.0496333	0.156128	0.32445
				660.907	-0.05068	0.159211	0.320249
				661.113	-0.0539267	0.151955	0.32517
				661.32	-0.0483433	0.157858	0.318258
				661.526	-0.0613033	0.152416	0.318348
				661.732	-0.0536	0.157025	0.324959
				661.939	-0.0563933	0.151832	0.323668
				662.145	-0.0498867	0.152753	0.325554
				662.352	-0.0624767	0.153227	0.321043
				662.558	-0.0592767	0.150918	0.319214
				662.765	-0.05657	0.146	0.322925
				662.971	-0.06027	0.152103	0.319412
				663.178	-0.0505567	0.151212	0.319579
				663.384	-0.0631567	0.149163	0.322421
				663.591	-0.0587233	0.1488	0.319123
				663.797	-0.0654067	0.149823	0.318029
				664.003	-0.0562767	0.152833	0.318078
				664.21	-0.04747	0.150702	0.323244
				664.416	-0.0673	0.141753	0.321686
				664.623	-0.05178	0.145043	0.320598
				664.829	-0.0607233	0.153048	0.324591
				665.036	-0.0608067	0.144476	0.320757
				665.242	-0.05798	0.146606	0.318717
				665.448	-0.0602467	0.144406	0.321308
				665.655	-0.04615	0.141754	0.317572
				665.861	-0.0670233	0.148313	0.321929
				666.068	-0.0690733	0.147932	0.319297
				666.274	-0.0540933	0.143126	0.320096
				666.48	-0.0581767	0.145583	0.321752
				666.687	-0.0561067	0.141447	0.320358
				666.893	-0.0540433	0.142431	0.322603
				667.099	-0.05312	0.147609	0.321481
				667.306	-0.0563733	0.145975	0.320748
				667.512	-0.0615	0.142795	0.31939
				667.719	-0.0560433	0.141272	0.317128
				667.925	-0.05017	0.14194	0.316637
				668.131	-0.0513567	0.141552	0.31771
				668.338	-0.0586433	0.143874	0.315132
				668.544	-0.0538033	0.140077	0.319162
				668.75	-0.05468	0.14109	0.322481
				668.957	-0.0530933	0.141891	0.319873
				669.163	-0.0540167	0.140784	0.317574
				669.369	-0.0687633	0.137322	0.318186
				669.576	-0.0600933	0.147432	0.319978
				669.782	-0.0580067	0.1388	0.317059
				669.988	-0.0625533	0.140318	0.312818
				670.195	-0.0608833	0.140652	0.319088
				670.401	-0.0580767	0.137629	0.314908
				670.607	-0.0655767	0.133092	0.317897
				670.814	-0.0547433	0.139909	0.317219
				671.02	-0.05586	0.142235	0.318655
				671.226	-0.0655333	0.136997	0.31392
				671.432	-0.05473	0.13129	0.314148
				671.639	-0.07212	0.140017	0.318016
				671.845	-0.0560067	0.13794	0.313199
				672.051	-0.0533367	0.137865	0.316937
				672.258	-0.0699333	0.137289	0.314775
				672.464	-0.0514667	0.132613	0.314463
				672.67	-0.04842	0.138858	0.317891
				672.876	-0.0665967	0.134824	0.318839
				673.083	-0.0580167	0.138662	0.315272
				673.289	-0.0518833	0.140198	0.311811
				673.495	-0.0589333	0.130879	0.318404
				673.701	-0.0575433	0.130147	0.312662
				673.908	-0.0591267	0.135505	0.314682
				674.114	-0.0582367	0.132371	0.31776
				674.32	-0.0676633	0.135915	0.312983
				674.526	-0.0670067	0.132241	0.313563
				674.733	-0.0600067	0.130938	0.313758
				674.939	-0.05936	0.140733	0.319174
				675.145	-0.04676	0.133715	0.319934
				675.351	-0.0634	0.132114	0.317319
				675.558	-0.06214	0.135931	0.312639
				675.764	-0.0513933	0.131475	0.308635
				675.97	-0.05576	0.136283	0.320034
				676.176	-0.06371	0.126012	0.310934
				676.382	-0.0623633	0.136901	0.312453
				676.589	-0.0578233	0.131725	0.317453
				676.795	-0.0565767	0.129897	0.314323
				677.001	-0.06385	0.131112	0.313953
				677.207	-0.06337	0.140183	0.315926
				677.413	-0.0664433	0.132446	0.313941
				677.62	-0.0571467	0.132677	0.313738
				677.826	-0.05916	0.127975	0.310567
				678.032	-0.0738	0.131399	0.313062
				678.238	-0.0591733	0.127779	0.311814
				678.444	-0.06823	0.130028	0.312318
				678.65	-0.0525367	0.133319	0.313129
				678.857	-0.0589067	0.127249	0.314749
				679.063	-0.0638067	0.126296	0.314547
				679.269	-0.0657633	0.131183	0.311884
				679.475	-0.0656433	0.13001	0.311375
				679.681	-0.0572167	0.122762	0.311407
				679.887	-0.0519267	0.129423	0.310082
				680.094	-0.0573467	0.122772	0.311886
				680.3	-0.0557667	0.125346	0.312895
				680.506	-0.0614733	0.124484	0.311728
				680.712	-0.0646267	0.126138	0.312644
				680.918	-0.0617567	0.129667	0.308938
				681.124	-0.0674733	0.128069	0.309775
				681.33	-0.0576533	0.12738	0.310859
				681.536	-0.0689	0.135143	0.306034
				681.742	-0.06113	0.124413	0.307615
				681.949	-0.0575333	0.130064	0.311782
				682.155	-0.0564633	0.122802	0.310261
				682.361	-0.0670833	0.118357	0.3069
				682.567	-0.06439	0.125333	0.306452
				682.773	-0.0598167	0.117587	0.311431
				682.979	-0.0455433	0.11958	0.312687
				683.185	-0.0611767	0.119472	0.313602
				683.391	-0.0613133	0.133281	0.307032
				683.597	-0.0614833	0.114416	0.310056
				683.803	-0.0682667	0.123895	0.305988
				684.009	-0.07601	0.120152	0.313374
				684.215	-0.06665	0.13449	0.308183
				684.422	-0.0639933	0.126518	0.31181
				684.628	-0.0690033	0.1218	0.305298
				684.834	-0.0587833	0.118643	0.313186
				685.04	-0.05778	0.116554	0.307287
				685.246	-0.0481067	0.119376	0.309417
				685.452	-0.06559	0.123382	0.309156
				685.658	-0.0695467	0.124212	0.30574
				685.864	-0.06138	0.119418	0.304293
				686.07	-0.07766	0.118278	0.308896
				686.276	-0.0624933	0.116572	0.307682
				686.482	-0.07172	0.114117	0.307225
				686.688	-0.0700733	0.123115	0.306742
				686.894	-0.06283	0.107928	0.300337
				687.1	-0.0596933	0.122933	0.303045
				687.306	-0.0700433	0.116767	0.309285
				687.512	-0.0647267	0.112388	0.307503
				687.718	-0.0662933	0.111229	0.307232
				687.924	-0.05515	0.115919	0.303868
				688.13	-0.0558433	0.110918	0.303524
				688.336	-0.0790133	0.116785	0.309267
				688.542	-0.06921	0.115288	0.307043
				688.748	-0.0571967	0.124757	0.306167

## Sheet: Figure 3
Figure 3c					Figure 3e
	Sampling intercal (sec)					SERS intensity (arb. units.)
Flow rate (μL/min)	0.5μL (red)	0.9μL (green)	1.5μL (blue)		Duration (hours)	w/o sample isolation (blue)	w/sample isolation (red)
0.25	122.5	188	353.06		0	19.0267	36.1991
0.5	74.3333	108.5	205.417		5	26.6761	34.0188
1	37.47	44	86.8167		10	758.305	29.432
2	9.22833	26.6	45.2833		15	988.509	42.9226
4	5.82	12.236	25.4333		20	1163.54	27.8956
					25	1338.85	22.3173
					30	1305.1	34.3458

## Sheet: Figure 4
Figure 4a			Figure 4b			Figure 4d			Figure 4e			Figure 4f
Lactate (blue)			Short sampling interval (red)			True concentration (μM)	Prediction (μM)		True concentration (mM)	Prediction (mM)		True concentration (μM)	Prediction (μM)
Concentration (mM)	SERS intensity (arb. units.)		Sample collection time (mins)	SERS intensity (arb. units.)		0	-0.418404		0	1.79083		0	3.59203
2e-05	63.4713		1	6613.25		0	0.742304		0	2.68391		0	-4.91227
0.0002	125.813		2	7422.49		0	-2.96268		0	7.18805		0	-7.32589
0.002	279.875		3	6613.25		0	-1.92397		0	6.94149		0	14.0333
0.01	679.466		4	5463.83		0	2.84436		0	2.00262		0	25.1791
			5	1896.75		0	1.29061		0	-0.350557		0	-12.5234
Tyrosine (green)			6	1459.63		0	2.45304		0	-0.0673337		0	-0.0323469
Concentration (mM)	SERS intensity (arb. units.)		7	1799.87		0	1.55378		0	-1.20413		0	0.734464
4e-05	90.7173		8	1215.74		0	8.67724		0	-4.86603		0	-14.8953
8e-05	349.354		9	1610.05		0	-3.51796		0	-0.434253		0	-4.27188
0.0002	1457.48		10	2464.19		0	-1.49944		0	-5.46028		0	1.06703
0.0004	2372.07		11	3602.45		0	9.30524		0	9.98104		0	7.11876
			12	4215.87		0	4.57516		0	4.18259		0	-2.72601
Uric acid (red)			13	4783.22		0	2.13771		0	1.51383		0	4.44379
Concentration (mM)	SERS intensity (arb. units.)		14	5095.21		0	0.711427		0	1.40265		0	-5.73561
1e-05	109.776		15	4425.19		0	6.2205		0	9.6873		0	4.85209
2e-05	634.561		16	4906.55		0	2.09763		0	2.99035		0	-9.74511
4e-05	1462.62		17	4786.18		0	3.94156		0	1.15727		0	-8.51933
8e-05	1811.27					0	3.6495		0	5.96253		0	-4.97222
			Long sampling interval (blue)			0	3.77546		0	-2.30859		0	6.27757
			Sample collection time (mins)	SERS intensity (arb. units.)		0	8.50315		0	4.3696		0	8.66685
			3	7519.82		0	-1.9907		0	11.2493		0	-3.46669
			6	2906.01		0	-1.55867		0	0.25594		0	-4.78681
			9	1325.4		0	1.67938		0	2.64104		0	-4.35808
			12	2294.22		0	2.16459		0	5.47218		0	6.21631
			15	5002.39		0	3.54955		0	4.57764		0	-5.42288
			18	4665.87		0	-0.399492		0	-1.67919		0	6.12355
						0	2.45446		0	1.13742		0	10.6181
						0	-5.0067		0	9.79148		0	-10.0033
						0	7.08365		0	7.4467		0	-19.8834
						0	3.74782		0	2.60906		0	0.2081
						0	-2.87404		0	6.60299		0	0.0733065
						0	1.22242		0	2.70372		0	-7.30473
						0	-0.0817942		0	-0.307275		0	3.12603
						0	1.97864		0	-1.68971		0	4.18506
						0	2.29857		0	-0.929508		0	-6.76758
						0	6.07564		0	2.70372		0	-25.8704
						0	2.05928		0	9.89022		0	3.3577
						0	3.20942		0	2.02907		0	-22.5299
						0	5.37913		0	1.29577		0	-2.89391
						0	-0.46606		0	6.23741		0	-8.32769
						0	3.93577		0	0.998314		0	22.7817
						0	7.47163		0	-1.20413		50	63.8407
						0	1.45677		0	6.89801		50	68.9545
						0	3.72362		0	7.47967		50	29.1797
						0	8.55972		0	-2.30859		50	55.924
						0	2.08985		0	3.9644		50	70.2936
						0	8.54153		0	-2.77274		50	43.8871
						0	5.88248		0	7.79821		50	44.9042
						0	-0.254768		0	0.791026		50	94.0867
						0	0.931999		0	2.60906		50	20.2462
						0	6.42503		0	-2.77274		50	55.6356
						0	-3.07102		1	2.10904		50	33.3723
						0	-3.01081		1	2.70318		50	48.4414
						0	8.43022		1	4.48352		50	54.481
						0	-0.938712		1	-0.0185016		50	51.8883
						0	2.53802		1	5.59735		50	45.774
						0	3.72362		1	6.86132		50	42.2975
						0	1.23809		1	3.59016		50	39.5564
						0	-1.34686		2	-1.68641		50	35.3296
						0	3.94835		2	6.55117		50	67.777
						0	3.11906		2	4.98173		50	32.3761
						0	8.67724		2	3.35704		66.7	69.0333
						0	-2.87404		2	-0.847141		66.7	74.9346
						0	0.693181		2	2.97064		66.7	55.5958
						0	-1.42409		2	5.59559		66.7	122.693
						0	5.7167		2	2.01714		66.7	70.9603
						0	2.25074		2	4.19865		66.7	93.7026
						0	6.11545		2	3.03672		66.7	58.8001
						0	4.0053		5	2.8056		100	92.491
						0	-0.0371232		5	4.84685		100	72.4045
						0	1.45677		5	1.55992		100	80.8524
						0	2.98949		5	13.0736		100	101.884
						0	5.7167		5	7.0184		100	128.602
						0	0.511019		5	7.37992		100	79.5837
						2.5	6.69069		5	1.95262		100	92.9444
						2.5	11.5911		5	4.50699		100	127.326
						2.5	6.47296		5	5.02738		100	93.0921
						2.5	8.57426		5	8.09177		100	53.1552
						2.5	6.26732		5	4.6452		100	122.781
						2.5	8.65007		5	5.00998		100	76.2472
						2.5	5.6623		5	6.9975		100	68.0893
						2.5	4.84011		5	-0.274433		100	67.025
						2.5	4.7971		5	13.7905		100	131.184
						2.5	0.378812		5	3.01982		100	89.9636
						2.5	5.36827		10	11.8284		100	61.0546
						2.5	0.588345		10	20.2111		100	65.5452
						2.5	1.17105		10	8.29377		100	113.694
						2.5	-3.59633		10	20.6502		100	77.1366
						2.5	-3.97899		10	9.53165		150	111.317
						2.5	-5.99864		10	8.73224		150	122.673
						2.5	4.46812		10	8.99856		150	112.62
						2.5	8.10877		10	10.5517		150	118.866
						2.5	8.10252		10	7.95494		150	116.557
						2.5	5.19473		10	12.6849		150	133.211
						2.5	5.27971		10	6.45066		150	105.863
						2.5	3.54251		10	16.0985		150	149.182
						2.5	9.97177		10	10.0917		150	128.604
						2.5	-5.99864		10	9.98056		150	131.481
						2.5	6.81013		10	14.3374		150	170.585
						2.5	0.683974		10	15.034		150	150.648
						2.5	-5.05131		10	2.76598		150	146.518
						5	-1.63763		10	7.94342		150	115.985
						5	19.4612		10	8.83419		150	171.394
						5	-0.316431		10	14.0972		150	123.415
						5	0.378746		10	11.4647		150	181.262
						5	3.07695		10	8.2906		150	134.951
						5	9.02685		10	8.23999		150	127.609
						5	14.5912		10	8.92705		150	159.74
						5	7.76753		10	6.37979		200	138.334
						5	8.52496		10	8.43178		200	167.801
						5	12.7309		10	8.36739		200	171.888
						5	13.5144		10	11.9693		200	150.79
						5	5.51084		10	11.7732		200	163.689
						5	5.72401		10	9.75963		200	131.113
						5	13.9594		10	10.9336		200	159.376
						5	10.8142		10	10.9724		200	189.82
						5	-1.89992		10	12.0878
						5	0.850197		10	12.4426
						5	5.76847		10	14.1481
						5	14.4583		10	11.3446
						5	1.97231		10	10.8873
						5	9.41253		10	9.40101
						5	6.12421		10	3.22101
						5	5.5045		10	11.2582
						5	1.15721		10	15.566
						5	5.38266		10	12.5852
						5	9.03558		10	20.4091
						5	9.69667		10	12.6213
						5	4.29914		10	10.4696
						5	12.6278		10	9.71823
						10	4.81713		10	8.11691
						10	21.7359		10	6.28889
						10	11.7364		10	12.2865
						10	22.5212		10	8.33856
						10	10.8725		10	8.45438
						10	21.4403		10	9.94705
						10	16.7171		10	8.95675
						10	14.5432		10	12.9878
						10	20.3307		10	11.9464
						10	13.2502		10	11.2799
						10	9.00069		10	13.0744
						10	22.7889		10	7.02515
						10	20.5983		20	17.9887
						10	12.526		20	17.2741
						10	1.30629		20	14.8727
						10	10.7935		20	16.6577
						10	15.0932		20	21.2563
						10	21.9707		20	17.1281
						10	21.9618		20	19.3581
						10	7.88346		20	18.2858
						10	23.9625		20	22.0251
						10	11.6486		20	18.4425
						10	15.6332		20	14.4706
						10	18.0882		20	17.4428
						20	23.4349		20	17.4402
						20	26.6266		20	21.2488
						20	19.9995		20	18.8718
						20	17.484		20	18.4984
						20	24.9057		20	22.6235
						20	19.4557		20	19.7988
						20	11.3592		20	18.4694
						20	21.5503		20	16.5427
						20	11.981		20	23.1569
						20	22.553		20	13.4771
						20	18.6772		20	19.3151
						20	21.2879		20	17.7182
						20	20.7817		20	14.0326
						20	29.5097		20	20.0576
						20	17.8527		20	19.9561
						40	28.0994		20	12.0059
						40	28.2666		20	9.99084
						40	33.4719		20	19.8392
						40	33.6349		20	19.4377
						40	32.0767		20	17.5614
						40	30.8105		20	19.7875
						40	24.9732		20	14.814
						40	37.6738		20	19.0344
						40	30.7238		20	17.2862
						40	32.8148		20	16.5245
						40	31.7284		20	17.2629
						40	33.3928		20	13.4771
						40	27.3109		20	23.3517
						40	33.179		20	18.6927
						40	26.0918		20	16.9325
						40	30.8732
						40	37.9335
						40	48.4346
						40	30.4789

## Sheet: Figure 5
Figure 5d			Figure 5e			Figure 5e				Figure 5g			Figure 5j			Figure 5k			Figure 5k			Figure 5m
True concentration (μM)	Prediction (μM)		True concentration (mM)	Prediction (mM)			concentration (μM)			SERS (red)			Time (min)	Sweat rate (μL/min, solid line)		Uric acid concentration (μM)			Tyrosine concentration (μM)				Average	I1	I2	I3	I4
1.18106	2		2.09789	2		Participant	CMA (ligth gray)	SERS (dark gray)		Time (min)	Uric acid concentration (μM)		12.5-16	0.049		Fasting	Purine intake		Fasting	Purine intake		Uric acid	1.8	0.6	1.9	1.9	2.9
1.47376	2		2.22215	1.5		1	55.5	30.8		12.5	11.2564		16-18.1	0.667		6.18803	11.2564		10.904	41.35		Lactate	1.1	0.9	1.1	1.3	1.2
1.50169	1		2.56956	2.4		2	6.6	6.875		16	9.60492		18.1-20.2	0.667		17.4107	9.60492		2.54587	31.5736		Tyrosine	4.2	4.8	3.4	4.5	4.2
1.62033	1		3.82736	4.1		3	34.62	29.24		18.1	9.30877		20.2-22.3	0.667		10.3223	9.30877		5.15408	29.8864
1.75757	1.2		4.24448	6.5		4	10.75	7.96		20.2	7.51463		22.3-24.3	0.7		11.8676	7.51463		7.92262	41.1325
1.85198	1.9		4.40899	4.4						22.3	3.5129		24.3-26	0.823		8.47845	3.5129		7.23354	31.3647
1.8934	3		5.18276	7						24.3	3.91577		26-26.7	1.076		6.20655	3.91577		7.63487	35.5085
1.93861	1.2		5.25366	10						26	6.50177		26.7-27.3	0.538		6.65841	6.50177		8.38508	20.4156
1.9539	1.6		5.35099	4.7						26.7	4.32681		27.3-28	0.333		6.87805	4.32681		6.40507	28.0115
2.00376	2		5.49573	6						27.3	6.62556					5.77195	6.62556		5.28111	24.5383
2.15788	3.8		5.67986	6.1						28	5.65319		Time (min)	Heart rate (bpm, dotted line)		3.81209	5.65319		5.88346	15.5299
2.21086	3.3		6.07658	11.5									0.18	60		2.85676	16.4067		6.80385	27.7921
2.36352	3.3		6.21922	11						FMA (blue)			0.36	81		3.56738	17.3872		6.15435	17.6621
2.37664	3		6.26056	7.5						Time (min)	Uric acid concentration (μM)		0.54	89		2.15788	20.2235		6.86869	26.1512
2.50284	2		6.57153	7.1						12.6	11.9		0.72	100		1.8934	25.1972		5.0994	25.0359
2.57512	3.5		6.65179	6.7						20.9	7.6		0.9	111		2.64801	21.995		7.81276	21.8388
2.64801	3.1		6.79969	11.6						22.5	3		1.08	118		2.21086	20.6334		3.27573	18.1572
2.65245	3.7		6.98018	6						25.4	3.2		1.26	123		2.36352	22.3025		6.6179	18.5758
2.69343	2.8		6.98984	6.8						28	5.4		1.44	126		3.06955	8.14008		8.66498	22.981
2.74109	3		7.01617	8.9									1.62	129		3.10675	4.42818		6.29207	21.3989
2.76771	2.5		7.10524	8									1.8	132		2.65245	3.25603		6.90231	26.3433
2.85676	3.8		7.21652	6.7						Figure 5h			1.98	134		2.74109	2.76771		7.84749	41.7427
2.88243	3.7		7.31022	6.9						SERS (red)			2.16	137		2.50284	6.88293		7.6372	11.1809
2.93423	2.4		7.47298	7.5						Time (min)	Lactate concentration (mM)		2.34	139		1.18106	7.38303		10.733	35.2029
2.93468	3.6		7.55676	8.5						12.5	7.92565		2.52	140		1.93861	3.42325		9.77882	41.478
3.03288	3.2		7.57017	7.5						16	7.60287		2.7	141		1.75757	3.03288		7.94273	20.2999
3.06955	3.6		7.59733	8						18.1	11.0334		2.88	142		1.62033	7.73902		8.04523	33.8636
3.10651	3.5		7.60287	10.4						20.2	9.87638		3.06	143			10.3406			32.9435
3.10675	3.7		7.66655	7.2						22.3	8.49384		3.24	144			5.34657			28.4242
3.25603	6.8		7.71022	9.5						24.3	5.67986		3.42	145			3.10651			41.5919
3.35866	3.5		7.72734	9						26	4.24448		3.6	147
3.42325	3.5		7.92565	9.6						26.7	5.18276		3.78	147
3.5129	3.5		8.02579	8.5						27.3	8.03303		3.96	148
3.56738	3.8		8.03303	7.7						28	8.02579		4.14	148
3.69292	3.7		8.06796	7.5									4.32	147
3.81209	3.9		8.27487	8						FMA (blue)			4.5	143
3.91577	3.1		8.38323	9						Time (min)	Lactate concentration (mM)		4.68	135
4.24869	4.8		8.41875	9.8						12.6	9.6		4.86	125
4.32681	4.3		8.483	8.5						20.9	11.6		5.04	117
4.42818	8		8.49384	7.2						22.5	6.5		5.22	109
4.98419	5.1		8.62419	10						25.4	5.9		5.4	105
5.15541	5		9.11447	7						28	8.5		5.58	100
5.34657	5.1		9.15077	11.8									5.76	94
5.65319	5.4		9.29074	8									5.94	85
5.77195	6.7		9.79607	8						Figure 5i			6.12	59
6.20655	9		9.87638	11.2						SERS (red)			6.3	55
6.50177	4		9.99389	11.4						Time (min)	Tyrosine concentration (μM)		6.48	55
6.51687	7.6		10.035	11.1						12.5	41.35		6.66	78
6.62556	5		11.0334	10.9						16	31.5736		6.84	83
6.65841	8.2		11.1265	10.5						18.1	29.8864		7.02	88
6.87805	7.9		12.5694	12.6						20.2	41.1325		7.2	93
6.88293	6.5		13.3604	15.1						22.3	31.3647		7.38	95
7.15857	7.1		13.9813	12.6						24.3	35.5085		7.56	99
7.38303	3.8		13.9938	14.4						26	20.4156		7.74	107
7.51463	8		14.1214	14.4						26.7	28.0115		7.92	118
7.57309	7.4		14.1743	16						27.3	24.5383		8.1	128
7.63952	7		14.2722	16						28	15.5299		8.28	135
7.73902	7		14.6902	16.2									8.46	138
8.14008	10		14.8984	20									8.64	140
8.47845	10		15.0484	17.4									8.82	140
9.30877	9.1		15.2105	16									9	140
9.60492	10		15.7286	16.7									9.18	143
10.3406	8		16.1415	16.1									9.36	145
11.2564	11.9		16.6567	19.4									9.54	146
11.8676	12		16.8877	15.8									9.72	147
16.4067	17		17.2814	19									9.9	146
17.3872	17.5		17.6527	17.6									10.08	146
19.684	22.5		17.7474	16.4									10.26	145
20.2235	22		18.669	18.2									10.44	145
20.6334	21.5		20.3695	21.4									10.62	145
21.995	22.5		21.0156	21.8									10.8	145
22.3025	20.5		22.5934	23.5									10.98	144
25.1972	24		23.789	21									11.16	145
													11.34	145
													11.52	142
													11.7	136
													11.88	126
													12.06	118
													12.24	111
													12.42	105
													12.6	98
													12.78	94
													12.96	92
													13.14	90
													13.32	88
													13.5	86
													13.68	86
													13.86	86
													14.04	86
													14.22	87
													14.4	87
													14.58	86
													14.76	87
													14.94	92
													15.12	97
													15.3	103
													15.48	104
													15.66	105
													15.84	111
													16.02	117
													16.2	121
													16.38	124
													16.56	126
													16.74	127
													16.92	127
													17.1	126
													17.28	123
													17.46	123
													17.64	124
													17.82	126
													18	126
													18.18	126
													18.36	126
													18.54	126
													18.72	125
													18.9	126
													19.08	129
													19.26	133
													19.44	136
													19.62	137
													19.8	137
													19.98	137
													20.16	138
													20.34	140
													20.52	142
													20.7	143
													20.88	144
													21.06	145
													21.24	146
													21.42	147
													21.6	147
													21.78	148
													21.96	149
													22.14	152
													22.32	153
													22.5	153
													22.68	154
													22.86	154
													23.04	154
													23.22	156
													23.4	157
													23.58	156
													23.76	154
													23.94	147
													24.12	133
													24.3	121
													24.48	109
													24.66	103
													24.84	100
													25.02	98
													25.2	96
													25.38	93
													25.56	92
													25.74	91
													25.92	93
													26.1	94
													26.28	94
													26.46	92
													26.64	92
													26.82	94
													27	96
													27.18	98
													27.36	74
													27.54	75
													27.72	75
													27.9	95

## Sheet: Figure S2
Fluorocarbon thickness on PDMS (nm)	Contact angle (deg)
0	95.8333
2	91.625
4	94.45
6	91.1667
8	92.7

## Sheet: Figure S3
Figure S3a
	Absorption (arb. units.)
Wavelength (nm)	Before dewetting (blue)	After dewetting (red)
409.56	0.435907	0.16471
409.771	0.147247	0.274543
409.982	0.107547	0.257284
410.193	0.124937	0.274624
410.404	0.114007	0.315993
410.615	0.0739833	0.308494
410.826	0.0928067	0.297766
411.037	0.107293	0.306284
411.248	0.0699133	0.310403
411.459	0.112393	0.27343
411.67	0.0743	0.275108
411.881	0.0881667	0.320166
412.092	0.127807	0.252664
412.303	0.103353	0.296976
412.514	0.10814	0.288473
412.725	0.0762667	0.289476
412.936	0.0893733	0.301899
413.147	0.10801	0.286086
413.358	0.0744033	0.2785
413.569	0.103487	0.276559
413.78	0.12244	0.28801
413.991	0.130347	0.286519
414.202	0.0980867	0.28241
414.413	0.07692	0.280576
414.624	0.11914	0.273697
414.835	0.08155	0.276475
415.046	0.09115	0.28036
415.257	0.10254	0.284511
415.468	0.0921667	0.293343
415.679	0.0944967	0.288866
415.89	0.10146	0.285441
416.1	0.0937133	0.273936
416.311	0.09316	0.301411
416.522	0.100557	0.280838
416.733	0.104253	0.279568
416.944	0.0963733	0.279245
417.155	0.104227	0.275257
417.366	0.11621	0.259796
417.577	0.107553	0.264974
417.788	0.110813	0.283962
417.998	0.112713	0.278039
418.209	0.0973733	0.274212
418.42	0.0988433	0.267493
418.631	0.110083	0.282911
418.842	0.0912333	0.277873
419.053	0.10084	0.292835
419.264	0.116357	0.281173
419.475	0.09799	0.284409
419.685	0.0998367	0.278002
419.896	0.122667	0.275696
420.107	0.10483	0.275057
420.318	0.101887	0.281684
420.529	0.107373	0.28796
420.74	0.110727	0.281861
420.95	0.103137	0.279724
421.161	0.104863	0.286103
421.372	0.106183	0.294377
421.583	0.112823	0.28946
421.794	0.111813	0.282933
422.005	0.115633	0.281927
422.215	0.0906167	0.278888
422.426	0.117147	0.281465
422.637	0.126713	0.289221
422.848	0.120833	0.294985
423.059	0.118237	0.298321
423.269	0.120037	0.287873
423.48	0.107297	0.298403
423.691	0.11645	0.2929
423.902	0.117113	0.296664
424.112	0.12314	0.29685
424.323	0.110907	0.305471
424.534	0.128707	0.291388
424.745	0.121793	0.293427
424.956	0.11747	0.290129
425.166	0.134393	0.301953
425.377	0.12256	0.29636
425.588	0.123083	0.305573
425.798	0.121933	0.298857
426.009	0.11718	0.306635
426.22	0.12286	0.300142
426.431	0.119043	0.303403
426.641	0.122833	0.311509
426.852	0.127427	0.301055
427.063	0.120197	0.31053
427.274	0.130843	0.310498
427.484	0.126077	0.307364
427.695	0.128753	0.30841
427.906	0.12749	0.310059
428.116	0.125097	0.311608
428.327	0.130373	0.310475
428.538	0.129313	0.313306
428.749	0.129843	0.311394
428.959	0.134693	0.317685
429.17	0.135077	0.318457
429.381	0.132773	0.324132
429.591	0.127343	0.31373
429.802	0.134763	0.321026
430.013	0.1316	0.315716
430.223	0.130073	0.32156
430.434	0.135773	0.32279
430.645	0.133473	0.32538
430.855	0.13295	0.323012
431.066	0.136807	0.325524
431.276	0.135407	0.328119
431.487	0.140997	0.322872
431.698	0.138413	0.324456
431.908	0.139453	0.324026
432.119	0.13996	0.326108
432.33	0.13934	0.328806
432.54	0.14065	0.327608
432.751	0.140203	0.330976
432.962	0.141137	0.330024
433.172	0.14234	0.331
433.383	0.1423	0.331992
433.593	0.141557	0.332814
433.804	0.14097	0.3351
434.015	0.139177	0.33113
434.225	0.142037	0.333272
434.436	0.14526	0.336252
434.646	0.146683	0.333394
434.857	0.147593	0.337106
435.067	0.14444	0.337288
435.278	0.143877	0.338068
435.489	0.14707	0.339032
435.699	0.146827	0.337454
435.91	0.147757	0.340458
436.12	0.148693	0.343282
436.331	0.15226	0.341692
436.541	0.15054	0.342366
436.752	0.15181	0.344184
436.962	0.152677	0.343214
437.173	0.150087	0.344368
437.384	0.155523	0.34354
437.594	0.152223	0.346178
437.805	0.15439	0.344574
438.015	0.149873	0.346522
438.226	0.154547	0.347484
438.436	0.1603	0.348282
438.647	0.15898	0.347886
438.857	0.157507	0.348154
439.068	0.16115	0.348472
439.278	0.159147	0.348866
439.489	0.15855	0.352876
439.699	0.163043	0.355328
439.91	0.161147	0.351856
440.12	0.161057	0.35048
440.331	0.163273	0.353162
440.541	0.16519	0.355626
440.752	0.16568	0.353514
440.962	0.164897	0.353662
441.173	0.168763	0.356204
441.383	0.162657	0.357662
441.593	0.166767	0.3571
441.804	0.171897	0.36019
442.014	0.16927	0.357836
442.225	0.165993	0.362508
442.435	0.16748	0.359456
442.646	0.17182	0.361346
442.856	0.172637	0.364558
443.067	0.169607	0.363442
443.277	0.17111	0.361214
443.487	0.174107	0.36404
443.698	0.17397	0.364904
443.908	0.17341	0.36727
444.119	0.17281	0.365732
444.329	0.178557	0.367204
444.539	0.176857	0.369432
444.75	0.178307	0.367968
444.96	0.18262	0.36818
445.171	0.179113	0.369108
445.381	0.179857	0.373932
445.591	0.180277	0.372518
445.802	0.17633	0.373668
446.012	0.179473	0.372888
446.223	0.181017	0.374144
446.433	0.18475	0.374674
446.643	0.18298	0.377896
446.854	0.18094	0.378622
447.064	0.182903	0.378656
447.274	0.185307	0.38374
447.485	0.184027	0.377694
447.695	0.179283	0.382088
447.905	0.186733	0.382056
448.116	0.189427	0.383144
448.326	0.18376	0.38448
448.537	0.184347	0.386152
448.747	0.179627	0.38727
448.957	0.187513	0.388764
449.167	0.18411	0.392074
449.378	0.190117	0.389782
449.588	0.185297	0.392292
449.798	0.190923	0.389604
450.009	0.194277	0.391436
450.219	0.188623	0.385776
450.429	0.188903	0.393534
450.64	0.188167	0.392044
450.85	0.18795	0.394188
451.06	0.190013	0.394612
451.271	0.187803	0.39413
451.481	0.18558	0.397132
451.691	0.194053	0.402484
451.901	0.197627	0.39907
452.112	0.188963	0.398836
452.322	0.19061	0.399416
452.532	0.19566	0.400204
452.742	0.197607	0.399204
452.953	0.195747	0.402176
453.163	0.19903	0.403266
453.373	0.19688	0.400878
453.583	0.198353	0.405338
453.794	0.19647	0.40892
454.004	0.203043	0.404096
454.214	0.19836	0.40371
454.424	0.200823	0.410536
454.635	0.194787	0.412056
454.845	0.199103	0.408458
455.055	0.195237	0.409856
455.265	0.203497	0.406176
455.475	0.20131	0.410682
455.686	0.205933	0.411908
455.896	0.207043	0.41244
456.106	0.2033	0.414674
456.316	0.2021	0.412932
456.526	0.209757	0.410132
456.737	0.20185	0.4177
456.947	0.20624	0.413814
457.157	0.207343	0.417004
457.367	0.214943	0.414058
457.577	0.218577	0.41968
457.788	0.211687	0.421536
457.998	0.208677	0.423422
458.208	0.209497	0.418512
458.418	0.211063	0.421254
458.628	0.210703	0.42121
458.838	0.218543	0.425378
459.048	0.21793	0.421548
459.259	0.219693	0.422902
459.469	0.213083	0.422208
459.679	0.22056	0.42585
459.889	0.21552	0.426086
460.099	0.220153	0.430584
460.309	0.215597	0.425616
460.519	0.21959	0.431082
460.729	0.222407	0.42895
460.94	0.22236	0.42625
461.15	0.21644	0.432736
461.36	0.211877	0.42805
461.57	0.224783	0.436808
461.78	0.22759	0.429972
461.99	0.213353	0.430258
462.2	0.214127	0.430892
462.41	0.226993	0.425074
462.62	0.217343	0.431294
462.83	0.228217	0.436766
463.041	0.22362	0.436446
463.251	0.217777	0.439064
463.461	0.23666	0.43655
463.671	0.22639	0.440908
463.881	0.226447	0.440788
464.091	0.22614	0.435322
464.301	0.24031	0.440172
464.511	0.22794	0.43849
464.721	0.226697	0.444092
464.931	0.239173	0.438642
465.141	0.22954	0.440846
465.351	0.22896	0.445546
465.561	0.21977	0.447762
465.771	0.233873	0.441368
465.981	0.234807	0.44302
466.191	0.237777	0.442728
466.401	0.23184	0.44609
466.611	0.228787	0.451136
466.821	0.233173	0.445896
467.031	0.225723	0.439474
467.241	0.2258	0.448298
467.451	0.23415	0.444598
467.661	0.236757	0.447182
467.871	0.237843	0.446704
468.081	0.23421	0.458968
468.291	0.23517	0.452622
468.501	0.243477	0.451768
468.711	0.235823	0.45185
468.921	0.24621	0.453164
469.131	0.231193	0.450978
469.341	0.24045	0.449956
469.551	0.24681	0.456262
469.761	0.24981	0.458632
469.971	0.241797	0.45455
470.181	0.237843	0.455264
470.391	0.243567	0.45928
470.601	0.25015	0.459342
470.811	0.249653	0.457096
471.021	0.25483	0.463024
471.23	0.24756	0.457804
471.44	0.242853	0.459896
471.65	0.259093	0.461156
471.86	0.24533	0.45943
472.07	0.24259	0.459702
472.28	0.249007	0.46123
472.49	0.24286	0.463582
472.7	0.253127	0.46067
472.91	0.24006	0.453644
473.12	0.240137	0.45902
473.33	0.244873	0.461914
473.539	0.24619	0.46754
473.749	0.256623	0.469924
473.959	0.242063	0.461002
474.169	0.243783	0.465794
474.379	0.250463	0.472134
474.589	0.25557	0.464058
474.799	0.247487	0.465394
475.009	0.259957	0.465526
475.218	0.257263	0.470924
475.428	0.2471	0.473796
475.638	0.245643	0.467426
475.848	0.253727	0.472358
476.058	0.259147	0.4713
476.268	0.254187	0.473522
476.477	0.261767	0.474444
476.687	0.257917	0.47214
476.897	0.249547	0.471188
477.107	0.24681	0.46897
477.317	0.251723	0.480772
477.527	0.248887	0.471892
477.736	0.271627	0.46905
477.946	0.262753	0.46665
478.156	0.26546	0.480064
478.366	0.270187	0.475668
478.576	0.246913	0.475132
478.785	0.25686	0.47329
478.995	0.25589	0.472314
479.205	0.26278	0.473214
479.415	0.266417	0.47836
479.625	0.259677	0.475632
479.834	0.267163	0.476
480.044	0.25305	0.47802
480.254	0.260247	0.478768
480.464	0.273397	0.481046
480.673	0.25823	0.47891
480.883	0.26243	0.476196
481.093	0.269243	0.473456
481.303	0.271563	0.480454
481.512	0.256373	0.48102
481.722	0.268457	0.479056
481.932	0.26576	0.488152
482.142	0.26051	0.481252
482.351	0.2716	0.482832
482.561	0.26915	0.480304
482.771	0.269763	0.484334
482.98	0.27975	0.48636
483.19	0.269363	0.482552
483.4	0.26944	0.48612
483.61	0.28525	0.491054
483.819	0.267023	0.477352
484.029	0.279013	0.480332
484.239	0.279937	0.491034
484.448	0.273617	0.488088
484.658	0.279677	0.487072
484.868	0.27882	0.488942
485.077	0.27787	0.490694
485.287	0.274247	0.488918
485.497	0.27106	0.488298
485.706	0.28388	0.48849
485.916	0.28033	0.486162
486.126	0.27012	0.48586
486.335	0.273627	0.49092
486.545	0.28222	0.489616
486.755	0.28176	0.489898
486.964	0.28008	0.489068
487.174	0.291543	0.490204
487.384	0.276497	0.49106
487.593	0.282953	0.485694
487.803	0.290043	0.493072
488.012	0.286703	0.48992
488.222	0.282883	0.492786
488.432	0.290197	0.488924
488.641	0.284747	0.492196
488.851	0.29063	0.493898
489.061	0.2842	0.487498
489.27	0.286013	0.495264
489.48	0.288037	0.498848
489.689	0.282993	0.494926
489.899	0.286987	0.489626
490.109	0.292153	0.493574
490.318	0.288103	0.494872
490.528	0.287647	0.49336
490.737	0.296863	0.494728
490.947	0.300717	0.4928
491.156	0.294663	0.496336
491.366	0.293157	0.492776
491.576	0.29521	0.495732
491.785	0.29197	0.497658
491.995	0.292343	0.495672
492.204	0.297127	0.499324
492.414	0.29323	0.495762
492.623	0.303953	0.491624
492.833	0.298527	0.49472
493.042	0.297797	0.499516
493.252	0.299807	0.494932
493.461	0.291817	0.495768
493.671	0.29956	0.49516
493.88	0.299583	0.493898
494.09	0.296783	0.496224
494.299	0.29557	0.49448
494.509	0.297817	0.498176
494.719	0.300707	0.498094
494.928	0.301957	0.501174
495.138	0.302137	0.495654
495.347	0.299593	0.499762
495.556	0.304207	0.500132
495.766	0.299547	0.495036
495.975	0.301213	0.502502
496.185	0.303287	0.497786
496.394	0.307587	0.498648
496.604	0.31275	0.49782
496.813	0.307907	0.501164
497.023	0.303043	0.497384
497.232	0.304363	0.499084
497.442	0.30907	0.497618
497.651	0.310357	0.50001
497.861	0.30414	0.498008
498.07	0.319363	0.49708
498.28	0.315383	0.497116
498.489	0.306133	0.497958
498.698	0.309077	0.497112
498.908	0.309047	0.498922
499.117	0.31756	0.497874
499.327	0.314533	0.493134
499.536	0.315607	0.497292
499.745	0.304683	0.49859
499.955	0.31644	0.498116
500.164	0.31467	0.497526
500.374	0.318667	0.499316
500.583	0.315727	0.50146
500.793	0.315103	0.498952
501.002	0.31286	0.499104
501.211	0.316557	0.49516
501.421	0.313513	0.500378
501.63	0.314117	0.497194
501.839	0.318497	0.500872
502.049	0.31554	0.499444
502.258	0.318713	0.496194
502.468	0.32471	0.495478
502.677	0.31862	0.496034
502.886	0.316563	0.496036
503.096	0.327963	0.503086
503.305	0.320373	0.497996
503.514	0.321653	0.49815
503.724	0.325767	0.498084
503.933	0.33014	0.497938
504.142	0.320077	0.501728
504.352	0.324797	0.49939
504.561	0.3239	0.497614
504.77	0.327627	0.500426
504.98	0.32236	0.49513
505.189	0.32824	0.4996
505.398	0.326723	0.4989
505.608	0.32624	0.49924
505.817	0.32447	0.49675
506.026	0.32762	0.500414
506.235	0.32992	0.49547
506.445	0.326387	0.496576
506.654	0.330617	0.496582
506.863	0.329597	0.497136
507.073	0.334223	0.499958
507.282	0.34136	0.497444
507.491	0.332363	0.498768
507.7	0.333437	0.498086
507.91	0.332387	0.496306
508.119	0.336323	0.49536
508.328	0.333603	0.496948
508.537	0.338417	0.496288
508.747	0.336047	0.495222
508.956	0.335907	0.496976
509.165	0.332427	0.49526
509.374	0.33458	0.494346
509.584	0.33651	0.498212
509.793	0.337633	0.493134
510.002	0.332037	0.493536
510.211	0.33518	0.49739
510.421	0.34313	0.495702
510.63	0.33405	0.495944
510.839	0.334633	0.495112
511.048	0.344677	0.49577
511.257	0.341103	0.495554
511.467	0.338927	0.488608
511.676	0.343827	0.491438
511.885	0.343283	0.492284
512.094	0.342863	0.49488
512.303	0.343867	0.492718
512.513	0.339643	0.492772
512.722	0.334983	0.49081
512.931	0.348053	0.494022
513.14	0.34527	0.491496
513.349	0.34191	0.492786
513.558	0.345357	0.493628
513.768	0.345147	0.491588
513.977	0.346023	0.493774
514.186	0.34705	0.492064
514.395	0.343337	0.493178
514.604	0.348957	0.489892
514.813	0.34773	0.489826
515.023	0.350833	0.492572
515.232	0.352867	0.489496
515.441	0.349373	0.491464
515.65	0.352407	0.490814
515.859	0.350243	0.49058
516.068	0.35858	0.490046
516.277	0.351397	0.489928
516.486	0.35138	0.49112
516.696	0.353923	0.489626
516.905	0.350603	0.489698
517.114	0.35222	0.490702
517.323	0.352843	0.488954
517.532	0.354227	0.487072
517.741	0.356947	0.488358
517.95	0.35202	0.490968
518.159	0.355813	0.486132
518.368	0.35706	0.489336
518.577	0.353087	0.487974
518.786	0.357573	0.487402
518.995	0.358083	0.485068
519.205	0.3557	0.486604
519.414	0.358437	0.487362
519.623	0.360667	0.486206
519.832	0.359137	0.48671
520.041	0.35965	0.48589
520.25	0.365533	0.484074
520.459	0.362387	0.48379
520.668	0.360177	0.4868
520.877	0.366843	0.480716
521.086	0.35843	0.481418
521.295	0.363877	0.48316
521.504	0.357187	0.48238
521.713	0.365627	0.483752
521.922	0.360703	0.484588
522.131	0.3626	0.484202
522.34	0.36612	0.48267
522.549	0.363947	0.48367
522.758	0.360757	0.482592
522.967	0.3665	0.481408
523.176	0.36249	0.480324
523.385	0.365887	0.478194
523.594	0.365003	0.480214
523.803	0.370127	0.481468
524.012	0.361637	0.483326
524.221	0.368967	0.480266
524.43	0.36919	0.480456
524.639	0.366383	0.477636
524.848	0.367133	0.47707
525.057	0.370663	0.478434
525.266	0.36798	0.476596
525.475	0.371157	0.479536
525.684	0.3725	0.476948
525.893	0.369447	0.47813
526.101	0.373903	0.478902
526.31	0.37285	0.478644
526.519	0.376007	0.48012
526.728	0.3727	0.478856
526.937	0.373143	0.476888
527.146	0.37095	0.474876
527.355	0.373273	0.47622
527.564	0.373373	0.473632
527.773	0.374333	0.473676
527.982	0.375983	0.474108
528.191	0.373993	0.475126
528.4	0.37477	0.472938
528.608	0.380087	0.473776
528.817	0.374883	0.473776
529.026	0.377673	0.471512
529.235	0.381363	0.47052
529.444	0.3747	0.470114
529.653	0.377867	0.468144
529.862	0.379957	0.470138
530.071	0.37801	0.472628
530.279	0.377103	0.47095
530.488	0.379703	0.47033
530.697	0.38093	0.46974
530.906	0.37946	0.468032
531.115	0.38032	0.467588
531.324	0.381973	0.468236
531.533	0.380797	0.468604
531.741	0.379897	0.467566
531.95	0.37921	0.468302
532.159	0.380637	0.46676
532.368	0.3811	0.465492
532.577	0.38204	0.465768
532.786	0.385713	0.467118
532.994	0.38233	0.466516
533.203	0.378137	0.463502
533.412	0.379693	0.465206
533.621	0.38365	0.466134
533.83	0.38285	0.465412
534.038	0.385287	0.470726
534.247	0.38333	0.46507
534.456	0.384893	0.462108
534.665	0.38525	0.461022
534.873	0.385123	0.460066
535.082	0.387207	0.462276
535.291	0.38443	0.460176
535.5	0.389247	0.459976
535.709	0.38811	0.460018
535.917	0.388273	0.4607
536.126	0.387847	0.458032
536.335	0.388833	0.461228
536.544	0.384903	0.460082
536.752	0.390067	0.458738
536.961	0.388007	0.459084
537.17	0.390423	0.459054
537.379	0.38856	0.455712
537.587	0.38933	0.45525
537.796	0.390167	0.455392
538.005	0.393537	0.456142
538.213	0.38788	0.45735
538.422	0.39164	0.456634
538.631	0.39149	0.456626
538.84	0.39083	0.45773
539.048	0.38931	0.454982
539.257	0.394147	0.452894
539.466	0.392733	0.451558
539.674	0.3902	0.453568
539.883	0.39128	0.451206
540.092	0.389557	0.45238
540.3	0.393513	0.452962
540.509	0.391653	0.452816
540.718	0.391117	0.455544
540.926	0.39693	0.451458
541.135	0.39438	0.451326
541.344	0.3914	0.449748
541.552	0.396267	0.450464
541.761	0.39256	0.450372
541.97	0.395923	0.45002
542.178	0.396313	0.450012
542.387	0.397803	0.448932
542.596	0.395663	0.449268
542.804	0.39213	0.448758
543.013	0.400367	0.449086
543.222	0.395133	0.448202
543.43	0.395937	0.448354
543.639	0.399637	0.447264
543.847	0.398857	0.443608
544.056	0.402447	0.444422
544.265	0.399737	0.446768
544.473	0.400937	0.4461
544.682	0.40066	0.446704
544.891	0.402757	0.44424
545.099	0.400547	0.443292
545.308	0.401633	0.44767
545.516	0.398567	0.444178
545.725	0.403017	0.44178
545.933	0.405617	0.44393
546.142	0.40311	0.442398
546.351	0.40041	0.439586
546.559	0.40425	0.442824
546.768	0.4024	0.442552
546.976	0.40571	0.439504
547.185	0.403857	0.440826
547.393	0.400787	0.44006
547.602	0.405673	0.43841
547.81	0.40452	0.44006
548.019	0.403993	0.440786
548.228	0.4042	0.439984
548.436	0.40589	0.440296
548.645	0.407887	0.4392
548.853	0.400123	0.437604
549.062	0.407017	0.437314
549.27	0.408663	0.436614
549.479	0.40501	0.435592
549.687	0.4088	0.43681
549.896	0.410817	0.43779
550.104	0.40916	0.435166
550.313	0.409597	0.43366
550.521	0.40819	0.432626
550.73	0.40995	0.432408
550.938	0.412433	0.432822
551.147	0.406293	0.431648
551.355	0.411163	0.432376
551.564	0.406617	0.431366
551.772	0.414313	0.432762
551.981	0.413287	0.429738
552.189	0.41194	0.433302
552.398	0.409223	0.42905
552.606	0.410943	0.431768
552.814	0.409453	0.431042
553.023	0.411027	0.430718
553.231	0.415137	0.42883
553.44	0.41407	0.428858
553.648	0.415953	0.428124
553.857	0.413283	0.42934
554.065	0.4138	0.426472
554.274	0.411973	0.42817
554.482	0.41591	0.425874
554.69	0.417123	0.427154
554.899	0.417597	0.426996
555.107	0.41741	0.426052
555.316	0.417763	0.426116
555.524	0.41531	0.426624
555.732	0.416867	0.425826
555.941	0.417857	0.420508
556.149	0.41596	0.421374
556.358	0.41552	0.423532
556.566	0.413597	0.422248
556.774	0.420003	0.421428
556.983	0.416517	0.420028
557.191	0.41425	0.420158
557.4	0.416783	0.421242
557.608	0.418463	0.418738
557.816	0.417273	0.420106
558.025	0.42263	0.418388
558.233	0.41729	0.41815
558.441	0.418637	0.41812
558.65	0.41942	0.417368
558.858	0.42067	0.417552
559.066	0.422823	0.416676
559.275	0.416973	0.41652
559.483	0.420873	0.416378
559.691	0.421587	0.41614
559.9	0.41651	0.417758
560.108	0.421863	0.413458
560.316	0.423187	0.41371
560.525	0.421477	0.414854
560.733	0.420923	0.414796
560.941	0.421207	0.412854
561.15	0.42439	0.409512
561.358	0.423987	0.411082
561.566	0.42362	0.409412
561.774	0.424077	0.41194
561.983	0.422407	0.409794
562.191	0.419773	0.410646
562.399	0.426303	0.410058
562.608	0.423553	0.410874
562.816	0.425627	0.406974
563.024	0.423713	0.40712
563.232	0.427427	0.408778
563.441	0.425933	0.408194
563.649	0.426527	0.40593
563.857	0.42817	0.406782
564.065	0.430887	0.406626
564.274	0.42645	0.407226
564.482	0.425407	0.405856
564.69	0.425163	0.407134
564.898	0.42512	0.403398
565.107	0.427883	0.402154
565.315	0.426497	0.40366
565.523	0.427703	0.401952
565.731	0.427417	0.405876
565.94	0.42488	0.405266
566.148	0.432203	0.401112
566.356	0.42774	0.40141
566.564	0.42991	0.402086
566.772	0.428633	0.399616
566.981	0.42796	0.400824
567.189	0.429917	0.400066
567.397	0.42773	0.398446
567.605	0.42951	0.398712
567.813	0.426583	0.399858
568.022	0.431403	0.396452
568.23	0.429763	0.398864
568.438	0.4314	0.39652
568.646	0.430957	0.397352
568.854	0.429557	0.395376
569.062	0.42845	0.393598
569.271	0.43069	0.395532
569.479	0.42876	0.392176
569.687	0.42915	0.391384
569.895	0.43141	0.395778
570.103	0.431687	0.393736
570.311	0.431153	0.393782
570.519	0.431593	0.390098
570.728	0.430763	0.391268
570.936	0.436223	0.389408
571.144	0.43083	0.390212
571.352	0.434293	0.385868
571.56	0.430553	0.389332
571.768	0.434017	0.389768
571.976	0.432233	0.388424
572.184	0.432563	0.387776
572.392	0.433407	0.386346
572.601	0.433727	0.387922
572.809	0.43409	0.386856
573.017	0.433987	0.386494
573.225	0.430383	0.385218
573.433	0.43289	0.383996
573.641	0.431983	0.386988
573.849	0.43188	0.384552
574.057	0.43186	0.38179
574.265	0.43612	0.38158
574.473	0.434677	0.383128
574.681	0.43775	0.383144
574.889	0.43437	0.382774
575.097	0.430353	0.379828
575.305	0.436177	0.381386
575.513	0.440833	0.380652
575.722	0.43615	0.38007
575.93	0.43418	0.380174
576.138	0.43684	0.37836
576.346	0.43784	0.378496
576.554	0.4358	0.377348
576.762	0.439117	0.37711
576.97	0.437003	0.376698
577.178	0.43592	0.376014
577.386	0.438383	0.37627
577.594	0.43721	0.375176
577.802	0.438693	0.376174
578.01	0.43916	0.375594
578.218	0.436417	0.374928
578.426	0.43948	0.372278
578.634	0.438627	0.37089
578.842	0.44044	0.376786
579.05	0.438323	0.375768
579.258	0.438707	0.373142
579.466	0.43887	0.371186
579.674	0.441487	0.370108
579.882	0.438877	0.37007
580.09	0.44291	0.371334
580.297	0.438133	0.369288
580.505	0.436967	0.369944
580.713	0.439983	0.370962
580.921	0.440427	0.368196
581.129	0.438193	0.367714
581.337	0.440933	0.365324
581.545	0.440077	0.367126
581.753	0.44129	0.368688
581.961	0.44274	0.365758
582.169	0.440267	0.365742
582.377	0.438663	0.36432
582.585	0.43912	0.361804
582.793	0.441893	0.366584
583.001	0.44283	0.364122
583.208	0.443657	0.363758
583.416	0.442407	0.364592
583.624	0.437003	0.36371
583.832	0.441553	0.36213
584.04	0.43916	0.35881
584.248	0.445427	0.362768
584.456	0.442053	0.360322
584.664	0.44396	0.35885
584.872	0.44043	0.3608
585.079	0.442033	0.35873
585.287	0.44285	0.357142
585.495	0.441327	0.356678
585.703	0.439697	0.357984
585.911	0.44034	0.357604
586.119	0.441727	0.357058
586.327	0.441077	0.354594
586.534	0.445077	0.355632
586.742	0.443337	0.352892
586.95	0.44368	0.356494
587.158	0.446787	0.355604
587.366	0.442467	0.352628
587.574	0.442557	0.352338
587.781	0.445227	0.351082
587.989	0.444303	0.353096
588.197	0.44434	0.352412
588.405	0.44058	0.353114
588.613	0.44242	0.349464
588.82	0.444067	0.350778
589.028	0.447567	0.350454
589.236	0.446303	0.34771
589.444	0.445043	0.350908
589.652	0.444307	0.349604
589.859	0.44358	0.34501
590.067	0.445273	0.34653
590.275	0.440673	0.3465
590.483	0.44322	0.344796
590.691	0.445317	0.3462
590.898	0.448947	0.343698
591.106	0.44321	0.346296
591.314	0.44413	0.345142
591.522	0.443563	0.344674
591.729	0.445263	0.34473
591.937	0.44358	0.34273
592.145	0.442487	0.34338
592.353	0.44234	0.343082
592.56	0.443913	0.340562
592.768	0.447533	0.341014
592.976	0.444757	0.340486
593.183	0.445987	0.341326
593.391	0.448697	0.341648
593.599	0.446193	0.339326
593.807	0.45005	0.339388
594.014	0.44206	0.339146
594.222	0.444643	0.336664
594.43	0.444407	0.3355
594.637	0.44572	0.33868
594.845	0.447733	0.337622
595.053	0.44975	0.336958
595.26	0.447113	0.33485
595.468	0.448753	0.335476
595.676	0.447543	0.335252
595.884	0.44607	0.33736
596.091	0.447857	0.33061
596.299	0.44728	0.33318
596.507	0.44475	0.336038
596.714	0.44472	0.330146
596.922	0.448563	0.33165
597.129	0.450273	0.32866
597.337	0.447487	0.33421
597.545	0.445317	0.331498
597.752	0.446297	0.33045
597.96	0.450253	0.326524
598.168	0.44859	0.330142
598.375	0.448857	0.32772
598.583	0.448383	0.329256
598.791	0.447053	0.326306
598.998	0.44904	0.327626
599.206	0.449493	0.326168
599.413	0.448987	0.324674
599.621	0.447463	0.327716
599.829	0.44824	0.327
600.036	0.45031	0.330174
600.244	0.4532	0.330664
600.451	0.451317	0.328074
600.659	0.44912	0.32606
600.867	0.447397	0.322646
601.074	0.449783	0.323122
601.282	0.45012	0.327674
601.489	0.450813	0.325504
601.697	0.451337	0.323124
601.904	0.449447	0.323506
602.112	0.449863	0.322018
602.32	0.450483	0.323354
602.527	0.453053	0.321788
602.735	0.446033	0.322202
602.942	0.447773	0.319666
603.15	0.450147	0.31957
603.357	0.45025	0.316832
603.565	0.455223	0.317454
603.772	0.453883	0.319504
603.98	0.454127	0.319582
604.187	0.452303	0.313572
604.395	0.453227	0.31907
604.602	0.45077	0.31888
604.81	0.45388	0.314706
605.017	0.44808	0.3152
605.225	0.451583	0.316768
605.432	0.452073	0.315968
605.64	0.449463	0.312078
605.847	0.452707	0.312532
606.055	0.451223	0.313924
606.262	0.453563	0.311764
606.47	0.449257	0.315626
606.677	0.449653	0.31265
606.885	0.454213	0.310728
607.092	0.453067	0.312508
607.3	0.44887	0.308104
607.507	0.453197	0.305862
607.715	0.455923	0.308508
607.922	0.450683	0.306728
608.13	0.454753	0.303072
608.337	0.450603	0.306904
608.544	0.453523	0.305686
608.752	0.45275	0.307462
608.959	0.448153	0.304114
609.167	0.45228	0.308198
609.374	0.451963	0.303752
609.582	0.44882	0.3021
609.789	0.450673	0.301242
609.996	0.453167	0.30539
610.204	0.453347	0.303808
610.411	0.451563	0.303106
610.619	0.45148	0.302654
610.826	0.45264	0.30206
611.034	0.450783	0.300118
611.241	0.452727	0.302204
611.448	0.455517	0.300794
611.656	0.45216	0.299476
611.863	0.451393	0.300078
612.07	0.45038	0.301272
612.278	0.45413	0.302998
612.485	0.449203	0.296736
612.693	0.452823	0.298914
612.9	0.449903	0.29684
613.107	0.453783	0.296648
613.315	0.453007	0.296282
613.522	0.45388	0.296458
613.729	0.450957	0.292124
613.937	0.45092	0.294656
614.144	0.451857	0.293556
614.351	0.45145	0.29127
614.559	0.44871	0.29113
614.766	0.450253	0.289588
614.973	0.453223	0.292546
615.181	0.451457	0.295114
615.388	0.451473	0.290746
615.595	0.449253	0.291002
615.803	0.454123	0.28807
616.01	0.451793	0.29351
616.217	0.454623	0.292706
616.425	0.453997	0.290756
616.632	0.455613	0.288924
616.839	0.452963	0.291754
617.046	0.451423	0.287028
617.254	0.453537	0.287174
617.461	0.453853	0.287432
617.668	0.454193	0.288346
617.876	0.45152	0.289078
618.083	0.454073	0.28702
618.29	0.45592	0.28594
618.497	0.456553	0.281564
618.705	0.45561	0.285678
618.912	0.455937	0.280724
619.119	0.452367	0.286364
619.326	0.454553	0.285558
619.534	0.453517	0.280772
619.741	0.453583	0.286574
619.948	0.453877	0.280412
620.155	0.453743	0.282948
620.363	0.456047	0.28166
620.57	0.454307	0.277174
620.777	0.454717	0.279098
620.984	0.45577	0.278876
621.191	0.45481	0.280618
621.399	0.454983	0.279708
621.606	0.453923	0.279522
621.813	0.450587	0.276618
622.02	0.45474	0.278378
622.227	0.453183	0.273654
622.435	0.454333	0.278006
622.642	0.45696	0.281694
622.849	0.454563	0.278462
623.056	0.456207	0.279798
623.263	0.458203	0.267598
623.471	0.45738	0.279644
623.678	0.45554	0.274958
623.885	0.451193	0.275506
624.092	0.456037	0.27226
624.299	0.455283	0.27315
624.506	0.451893	0.27174
624.713	0.453257	0.276482
624.921	0.453203	0.271368
625.128	0.457023	0.271922
625.335	0.456923	0.274624
625.542	0.458117	0.268104
625.749	0.45345	0.269494
625.956	0.456007	0.272712
626.163	0.45603	0.276552
626.371	0.45409	0.268326
626.578	0.45346	0.27317
626.785	0.453713	0.26957
626.992	0.46069	0.2655
627.199	0.45127	0.266152
627.406	0.45931	0.268894
627.613	0.456127	0.267894
627.82	0.454847	0.261062
628.027	0.45814	0.262382
628.234	0.455503	0.26412
628.442	0.453877	0.264384
628.649	0.45583	0.263744
628.856	0.451567	0.262718
629.063	0.45912	0.265008
629.27	0.460053	0.262014
629.477	0.45683	0.264828
629.684	0.459967	0.267218
629.891	0.45828	0.261426
630.098	0.458907	0.262314
630.305	0.456033	0.264382
630.512	0.453787	0.262872
630.719	0.45253	0.265288
630.926	0.457777	0.257508
631.133	0.454867	0.260526
631.34	0.453417	0.260862
631.547	0.454707	0.253112
631.754	0.455423	0.258264
631.961	0.45624	0.256804
632.168	0.45404	0.254654
632.375	0.45263	0.256272
632.582	0.458887	0.257174
632.789	0.457823	0.262286
632.996	0.453047	0.262156
633.203	0.455633	0.253666
633.41	0.456903	0.257198
633.617	0.454033	0.250898
633.824	0.453073	0.255964
634.031	0.45391	0.25381
634.238	0.453943	0.250966
634.445	0.46035	0.251382
634.652	0.45431	0.252228
634.859	0.46036	0.245992
635.066	0.46209	0.248804
635.273	0.455067	0.252562
635.48	0.454707	0.252684
635.687	0.452983	0.244262
635.894	0.456363	0.249152
636.101	0.45347	0.252466
636.308	0.45711	0.25141
636.515	0.461843	0.247332
636.722	0.455087	0.247558
636.929	0.45738	0.247022
637.136	0.45088	0.247302
637.342	0.454667	0.25354
637.549	0.45686	0.245288
637.756	0.45626	0.24137
637.963	0.457673	0.247392
638.17	0.45391	0.242088
638.377	0.45889	0.246726
638.584	0.455507	0.252416
638.791	0.456787	0.239072
638.998	0.453637	0.24302
639.205	0.452423	0.239464
639.411	0.452483	0.2421
639.618	0.453357	0.240066
639.825	0.456643	0.2383
640.032	0.457407	0.237398
640.239	0.453253	0.239146
640.446	0.45521	0.239136
640.653	0.452123	0.237334
640.86	0.45313	0.237424
641.066	0.455147	0.23798
641.273	0.459143	0.23733
641.48	0.456897	0.236584
641.687	0.453217	0.23799
641.894	0.45251	0.234182
642.101	0.455637	0.237696
642.307	0.457197	0.23576
642.514	0.459177	0.237148
642.721	0.452583	0.23447
642.928	0.454337	0.234054
643.135	0.450657	0.236122
643.341	0.456153	0.2303
643.548	0.451407	0.232242
643.755	0.458327	0.236528
643.962	0.455163	0.238094
644.169	0.454	0.2303
644.375	0.453027	0.232718
644.582	0.45437	0.234136
644.789	0.45548	0.228852
644.996	0.45611	0.231128
645.203	0.457843	0.232846
645.409	0.45123	0.228454
645.616	0.454617	0.231618
645.823	0.454243	0.231328
646.03	0.45099	0.229594
646.236	0.45388	0.22824
646.443	0.455777	0.227124
646.65	0.455487	0.227282
646.857	0.453977	0.230318
647.063	0.45515	0.223452
647.27	0.455833	0.223686
647.477	0.45656	0.226688
647.684	0.455	0.227874
647.89	0.457083	0.225986
648.097	0.45409	0.218294
648.304	0.456443	0.21892
648.511	0.448713	0.222086
648.717	0.458817	0.223672
648.924	0.453993	0.220552
649.131	0.457577	0.226464
649.337	0.45855	0.228248
649.544	0.45431	0.221938
649.751	0.456457	0.216188
649.957	0.452497	0.222642
650.164	0.452597	0.217886
650.371	0.44993	0.221258
650.577	0.457403	0.221122
650.784	0.454593	0.2142
650.991	0.448327	0.217808
651.197	0.452593	0.2194
651.404	0.450983	0.213778
651.611	0.45729	0.217342
651.817	0.45199	0.218522
652.024	0.456353	0.21633
652.231	0.45273	0.213264
652.437	0.454047	0.216452
652.644	0.456287	0.218248
652.851	0.455303	0.21774
653.057	0.45612	0.21689
653.264	0.45831	0.216912
653.471	0.454497	0.216266
653.677	0.45246	0.213776
653.884	0.457253	0.214722
654.09	0.4541	0.212222
654.297	0.449653	0.217804
654.504	0.450407	0.211976
654.71	0.448503	0.20432
654.917	0.451027	0.21043
655.123	0.45179	0.210206
655.33	0.454637	0.20753
655.537	0.461473	0.209456
655.743	0.454077	0.213732
655.95	0.450357	0.210462
656.156	0.44859	0.207652
656.363	0.453283	0.212594
656.569	0.457333	0.20886
656.776	0.451807	0.2052
656.983	0.454803	0.208048
657.189	0.450633	0.209336
657.396	0.457067	0.206784
657.602	0.456227	0.203434
657.809	0.453997	0.20953
658.015	0.452897	0.212692
658.222	0.45038	0.201134
658.428	0.45497	0.202784
658.635	0.452253	0.202332
658.841	0.448293	0.196048
659.048	0.45039	0.19989
659.255	0.450797	0.204296
659.461	0.450227	0.205404
659.668	0.450863	0.204456
659.874	0.453207	0.204228
660.081	0.450583	0.202118
660.287	0.459683	0.205286
660.494	0.453967	0.194864
660.7	0.450357	0.191014
660.907	0.453523	0.19969
661.113	0.454177	0.1979
661.32	0.454103	0.192752
661.526	0.444043	0.203936
661.732	0.45394	0.196782
661.939	0.449513	0.193558
662.145	0.45178	0.194078
662.352	0.44814	0.198828
662.558	0.445823	0.194044
662.765	0.44931	0.198642
662.971	0.449	0.198524
663.178	0.454893	0.18644
663.384	0.449893	0.185986
663.591	0.452797	0.198536
663.797	0.44371	0.193496
664.003	0.452053	0.200128
664.21	0.452837	0.195344
664.416	0.448983	0.194176
664.623	0.450823	0.185988
664.829	0.449197	0.19104
665.036	0.4522	0.192856
665.242	0.44518	0.191632
665.448	0.445037	0.187578
665.655	0.458857	0.189182
665.861	0.440297	0.193
666.068	0.441033	0.187608
666.274	0.455567	0.188156
666.48	0.45326	0.191614
666.687	0.445947	0.190394
666.893	0.453803	0.192182
667.099	0.449017	0.194032
667.306	0.45217	0.184614
667.512	0.448547	0.194044
667.719	0.45263	0.184586
667.925	0.452513	0.182614
668.131	0.450877	0.182392
668.338	0.449693	0.187578
668.544	0.45206	0.180768
668.75	0.44534	0.188794
668.957	0.45002	0.179216
669.163	0.44584	0.185918
669.369	0.445757	0.191212
669.576	0.443423	0.192438
669.782	0.449683	0.185686
669.988	0.44608	0.186412
670.195	0.444267	0.176972
670.401	0.448747	0.178896
670.607	0.441647	0.177164
670.814	0.446637	0.18712
671.02	0.452013	0.18678
671.226	0.446	0.181438
671.432	0.44392	0.179102
671.639	0.444717	0.186762
671.845	0.45292	0.173902
672.051	0.449377	0.175748
672.258	0.447383	0.180714
672.464	0.45151	0.184222
672.67	0.45073	0.18463
672.876	0.449677	0.17841
673.083	0.446767	0.18321
673.289	0.44794	0.174672
673.495	0.450163	0.175828
673.701	0.446043	0.181418
673.908	0.446037	0.172988
674.114	0.444343	0.178816
674.32	0.445737	0.179566
674.526	0.447873	0.175664
674.733	0.449	0.173532
674.939	0.44591	0.176966
675.145	0.45657	0.17046
675.351	0.448777	0.170166
675.558	0.447447	0.177966
675.764	0.451013	0.170074
675.97	0.44467	0.173496
676.176	0.44413	0.180136
676.382	0.449927	0.16536
676.589	0.45044	0.171342
676.795	0.447937	0.168658
677.001	0.44687	0.171188
677.207	0.448257	0.16379
677.413	0.44437	0.16629
677.62	0.450497	0.174636
677.826	0.445403	0.168096
678.032	0.44014	0.163768
678.238	0.45274	0.17498
678.444	0.444233	0.168942
678.65	0.453327	0.17262
678.857	0.444543	0.170602
679.063	0.449747	0.165408
679.269	0.44029	0.17035
679.475	0.4429	0.176138
679.681	0.444933	0.16368
679.887	0.44879	0.168014
680.094	0.441873	0.167574
680.3	0.445303	0.16293
680.506	0.448067	0.172636
680.712	0.444123	0.162006
680.918	0.44657	0.163956
681.124	0.444383	0.162918
681.33	0.45086	0.161914
681.536	0.446013	0.17116
681.742	0.44381	0.157044
681.949	0.448697	0.161162
682.155	0.44426	0.1634
682.361	0.440107	0.160406
682.567	0.445423	0.161912
682.773	0.444757	0.163262
682.979	0.452577	0.15582
683.185	0.44201	0.160252
683.391	0.4465	0.162112
683.597	0.44587	0.1654
683.803	0.44444	0.162612
684.009	0.437733	0.160406
684.215	0.448317	0.165348
684.422	0.44491	0.155566
684.628	0.44229	0.153716
684.834	0.446017	0.157166
685.04	0.44851	0.163096
685.246	0.446353	0.163882
685.452	0.438777	0.164712
685.658	0.441533	0.15189
685.864	0.43669	0.15474
686.07	0.43955	0.15166
686.276	0.443917	0.150688
686.482	0.44117	0.145992
686.688	0.437173	0.154046
686.894	0.444557	0.151482
687.1	0.439203	0.142244
687.306	0.43755	0.154224
687.512	0.44331	0.151686
687.718	0.44687	0.161536
687.924	0.44589	0.157728
688.13	0.44781	0.159296
688.336	0.436897	0.148294
688.542	0.440393	0.149828
688.748	0.444407	0.152374

## Sheet: Figure S4
Figure S4a
	Absorption (art. units)
Wavelength (nm)	0 nm (red)	1nm (green)	2 nm (blue)	3 nm (magenta)	4 nm (cyan)
409.56	-0.046468	-0.01622	0.09121	0.125273	0.28895
409.771	0.268497	0.266153	0.266017	0.216387	0.21112
409.982	0.257523	0.28472	0.279737	0.216363	0.200807
410.193	0.277317	0.231037	0.240343	0.228293	0.190197
410.404	0.306153	0.281187	0.290457	0.24092	0.20673
410.615	0.29965	0.272993	0.269327	0.211827	0.197397
410.826	0.276883	0.268683	0.241473	0.207647	0.191537
411.037	0.27327	0.249483	0.256	0.202597	0.181057
411.248	0.299687	0.244377	0.23811	0.203823	0.187723
411.459	0.304917	0.268853	0.250263	0.216823	0.195857
411.67	0.30418	0.256433	0.268883	0.224743	0.194797
411.881	0.25507	0.252063	0.244647	0.20924	0.169117
412.092	0.300243	0.26902	0.275393	0.228287	0.20241
412.303	0.287627	0.24803	0.241807	0.19588	0.183707
412.514	0.292107	0.256767	0.240487	0.194183	0.17915
412.725	0.308677	0.253157	0.268507	0.21743	0.195933
412.936	0.275073	0.220467	0.222893	0.176703	0.1626
413.147	0.292313	0.242637	0.245353	0.216603	0.18733
413.358	0.30746	0.279963	0.246253	0.21675	0.195623
413.569	0.294573	0.24913	0.25284	0.207643	0.179717
413.78	0.3145	0.279763	0.286963	0.232153	0.190917
413.991	0.32239	0.28241	0.260757	0.217073	0.198957
414.202	0.299647	0.269183	0.261287	0.209643	0.195733
414.413	0.289763	0.235623	0.24425	0.20459	0.175433
414.624	0.30753	0.26545	0.257223	0.21609	0.20346
414.835	0.310217	0.25189	0.23897	0.2014	0.199883
415.046	0.302087	0.256473	0.243103	0.209477	0.172807
415.257	0.30479	0.252727	0.26006	0.217197	0.174913
415.468	0.29006	0.251913	0.23608	0.19834	0.171173
415.679	0.32604	0.27682	0.277087	0.219063	0.19898
415.89	0.300617	0.25908	0.258107	0.222517	0.185063
416.1	0.314573	0.27433	0.261703	0.22798	0.20118
416.311	0.31358	0.26604	0.261977	0.229753	0.178257
416.522	0.299087	0.250833	0.24044	0.202267	0.186607
416.733	0.30823	0.269553	0.245723	0.217833	0.183377
416.944	0.307383	0.263867	0.25983	0.21998	0.19917
417.155	0.313857	0.271423	0.256503	0.22049	0.186997
417.366	0.312507	0.2772	0.266663	0.218777	0.182733
417.577	0.308747	0.25083	0.2443	0.19776	0.173947
417.788	0.31031	0.2667	0.25419	0.214917	0.190983
417.998	0.311927	0.270537	0.254373	0.203743	0.186453
418.209	0.317877	0.278253	0.251217	0.20786	0.187057
418.42	0.328867	0.276037	0.25573	0.21382	0.181677
418.631	0.310207	0.266137	0.254593	0.20864	0.172313
418.842	0.312413	0.25933	0.250603	0.214413	0.17889
419.053	0.310913	0.2662	0.25607	0.20643	0.17626
419.264	0.320863	0.26229	0.25552	0.207127	0.18788
419.475	0.324663	0.27951	0.266923	0.2222	0.189397
419.685	0.314927	0.278097	0.25797	0.221547	0.180087
419.896	0.322343	0.28217	0.26462	0.221583	0.194213
420.107	0.322197	0.279183	0.259287	0.22189	0.187687
420.318	0.328077	0.281173	0.254297	0.21885	0.193763
420.529	0.324733	0.285983	0.27339	0.22436	0.204893
420.74	0.324793	0.288987	0.26035	0.22578	0.18941
420.95	0.323487	0.279087	0.261063	0.223497	0.190917
421.161	0.316173	0.28273	0.26442	0.220747	0.1946
421.372	0.319513	0.278733	0.260603	0.220927	0.185353
421.583	0.329897	0.281797	0.26838	0.220357	0.19181
421.794	0.32002	0.281793	0.26251	0.21843	0.180707
422.005	0.327913	0.285093	0.273637	0.233313	0.204163
422.215	0.31871	0.28269	0.261183	0.22139	0.193183
422.426	0.32887	0.283333	0.274253	0.23197	0.191997
422.637	0.326913	0.293127	0.274273	0.231883	0.208677
422.848	0.319493	0.28009	0.26431	0.214263	0.194623
423.059	0.329623	0.29202	0.280457	0.224537	0.19336
423.269	0.328277	0.287427	0.269953	0.224863	0.192067
423.48	0.324583	0.286943	0.264303	0.224397	0.189753
423.691	0.323163	0.287677	0.266737	0.230737	0.19457
423.902	0.335183	0.292857	0.284223	0.237683	0.20085
424.112	0.324363	0.294777	0.26715	0.22572	0.19269
424.323	0.331053	0.295657	0.28268	0.23545	0.20595
424.534	0.331953	0.300623	0.274973	0.23033	0.201747
424.745	0.33645	0.296167	0.279267	0.22973	0.202183
424.956	0.330823	0.29645	0.271637	0.234317	0.195567
425.166	0.331313	0.299103	0.276443	0.235487	0.2009
425.377	0.324343	0.297343	0.272663	0.2358	0.193683
425.588	0.331093	0.297333	0.277737	0.23097	0.193897
425.798	0.332687	0.298073	0.27706	0.23236	0.200437
426.009	0.328057	0.294057	0.278583	0.23771	0.195013
426.22	0.32976	0.29977	0.276303	0.236077	0.193987
426.431	0.33211	0.302837	0.281773	0.241067	0.20417
426.641	0.335477	0.303843	0.280953	0.24199	0.20024
426.852	0.334047	0.30189	0.283153	0.24134	0.200227
427.063	0.332643	0.307757	0.284543	0.23857	0.200347
427.274	0.33466	0.30761	0.290727	0.23886	0.205217
427.484	0.331907	0.310677	0.28647	0.24425	0.205527
427.695	0.337187	0.310003	0.2898	0.245	0.210373
427.906	0.332657	0.31129	0.287427	0.243173	0.2
428.116	0.3304	0.307807	0.284187	0.244913	0.200853
428.327	0.335073	0.312727	0.285117	0.242307	0.203367
428.538	0.33398	0.31113	0.287853	0.24458	0.201393
428.749	0.337573	0.31096	0.290213	0.24564	0.204217
428.959	0.33573	0.312983	0.29016	0.251403	0.2068
429.17	0.334333	0.3118	0.294367	0.248217	0.20552
429.381	0.332873	0.31155	0.288603	0.244123	0.200247
429.591	0.330743	0.313217	0.291753	0.247803	0.204053
429.802	0.336853	0.31598	0.293153	0.24658	0.20574
430.013	0.33412	0.31543	0.292433	0.245923	0.20371
430.223	0.335177	0.31868	0.296313	0.251087	0.208727
430.434	0.331797	0.317377	0.29651	0.249057	0.207193
430.645	0.338243	0.321513	0.29869	0.25654	0.210583
430.855	0.334513	0.32189	0.29983	0.258743	0.20888
431.066	0.33716	0.324353	0.299003	0.25459	0.210243
431.276	0.33681	0.321693	0.299557	0.25627	0.20961
431.487	0.33592	0.324587	0.30096	0.258607	0.2136
431.698	0.33635	0.326103	0.300337	0.256467	0.2108
431.908	0.33584	0.323777	0.30025	0.259	0.211493
432.119	0.337167	0.331193	0.302857	0.259223	0.212953
432.33	0.337633	0.331327	0.306337	0.260883	0.21724
432.54	0.335283	0.328583	0.302263	0.258317	0.210953
432.751	0.334683	0.327033	0.30329	0.261923	0.211443
432.962	0.33286	0.32762	0.3044	0.25766	0.212367
433.172	0.336913	0.329357	0.306693	0.258867	0.21124
433.383	0.336757	0.331937	0.307537	0.26129	0.217027
433.593	0.332253	0.330563	0.30715	0.258893	0.213147
433.804	0.334493	0.330663	0.307353	0.263763	0.216133
434.015	0.335787	0.335933	0.30976	0.265713	0.215867
434.225	0.334727	0.332483	0.309643	0.263567	0.212933
434.436	0.332707	0.334163	0.308673	0.26301	0.21507
434.646	0.332323	0.333807	0.308433	0.265173	0.216643
434.857	0.334613	0.33702	0.310107	0.26714	0.216607
435.067	0.33265	0.336047	0.310757	0.2648	0.217517
435.278	0.330727	0.336307	0.310913	0.26413	0.212697
435.489	0.333463	0.338697	0.313157	0.268387	0.21625
435.699	0.334793	0.33786	0.312737	0.268923	0.217843
435.91	0.332957	0.342397	0.313573	0.270187	0.218057
436.12	0.33352	0.34069	0.316457	0.270993	0.21927
436.331	0.331683	0.34018	0.31394	0.269463	0.21716
436.541	0.331777	0.339167	0.31694	0.26805	0.217003
436.752	0.329773	0.342847	0.316757	0.271397	0.21717
436.962	0.332507	0.3407	0.31818	0.272123	0.219863
437.173	0.32846	0.342613	0.317727	0.27114	0.217107
437.384	0.327603	0.343847	0.31533	0.26686	0.216977
437.594	0.330277	0.34334	0.320027	0.272707	0.21738
437.805	0.329693	0.344363	0.320287	0.271537	0.21787
438.015	0.329483	0.345073	0.32062	0.27289	0.22057
438.226	0.329387	0.347017	0.323863	0.276067	0.223203
438.436	0.32903	0.346893	0.319927	0.274067	0.220063
438.647	0.32563	0.345837	0.319987	0.272613	0.21641
438.857	0.3262	0.349407	0.32272	0.27481	0.220663
439.068	0.326727	0.348417	0.325367	0.27624	0.220623
439.278	0.326387	0.350237	0.324653	0.278403	0.222613
439.489	0.32502	0.349307	0.323523	0.27614	0.218533
439.699	0.32519	0.351733	0.327407	0.279517	0.221937
439.91	0.32537	0.349563	0.324353	0.276733	0.222447
440.12	0.324133	0.350377	0.326023	0.280187	0.222553
440.331	0.324447	0.35091	0.325703	0.281173	0.22335
440.541	0.324457	0.35356	0.32818	0.280953	0.223007
440.752	0.325493	0.355937	0.33151	0.28357	0.22412
440.962	0.32213	0.357233	0.328993	0.282603	0.224367
441.173	0.324613	0.35629	0.33139	0.282977	0.227547
441.383	0.322777	0.358347	0.331987	0.28229	0.225437
441.593	0.321977	0.35495	0.330457	0.283117	0.223883
441.804	0.321453	0.35787	0.333277	0.28568	0.224887
442.014	0.32114	0.36008	0.334087	0.28663	0.226043
442.225	0.323613	0.361813	0.33679	0.289223	0.22965
442.435	0.324883	0.36364	0.33837	0.288757	0.230833
442.646	0.324223	0.362177	0.339663	0.28855	0.228847
442.856	0.32339	0.360787	0.336777	0.289963	0.226787
443.067	0.32283	0.3635	0.339087	0.293593	0.231557
443.277	0.320547	0.362983	0.335407	0.289943	0.22894
443.487	0.321077	0.366153	0.34063	0.290513	0.22954
443.698	0.319907	0.364733	0.338513	0.291143	0.22812
443.908	0.3214	0.364923	0.340687	0.290927	0.231383
444.119	0.32056	0.367763	0.343917	0.295947	0.23238
444.329	0.3213	0.368297	0.343787	0.295753	0.230843
444.539	0.318597	0.370297	0.345133	0.297403	0.231933
444.75	0.31664	0.370143	0.347437	0.29407	0.234127
444.96	0.323793	0.372267	0.351313	0.299383	0.234103
445.171	0.319663	0.373403	0.345773	0.297157	0.233477
445.381	0.316893	0.36984	0.34714	0.300547	0.235087
445.591	0.315997	0.371277	0.34746	0.300667	0.23606
445.802	0.314543	0.37079	0.34708	0.300277	0.23536
446.012	0.31651	0.37222	0.35058	0.301483	0.236147
446.223	0.318937	0.374947	0.350733	0.305613	0.23854
446.433	0.31203	0.372553	0.35193	0.302947	0.232927
446.643	0.314517	0.377197	0.35182	0.307557	0.236273
446.854	0.314193	0.374273	0.353087	0.301047	0.233053
447.064	0.314313	0.37789	0.353283	0.306087	0.23556
447.274	0.31187	0.373687	0.351	0.301607	0.23485
447.485	0.313047	0.37884	0.357293	0.30892	0.240983
447.695	0.317157	0.378947	0.359457	0.311647	0.24419
447.905	0.31753	0.377843	0.35728	0.310457	0.242903
448.116	0.308547	0.378193	0.357017	0.304413	0.239417
448.326	0.312513	0.384163	0.359687	0.309667	0.24199
448.537	0.311403	0.381813	0.359933	0.31033	0.240833
448.747	0.30832	0.382913	0.36388	0.312527	0.243857
448.957	0.3135	0.384623	0.364513	0.31286	0.24627
449.167	0.30981	0.3839	0.365637	0.315507	0.245567
449.378	0.306657	0.3849	0.362867	0.31133	0.243533
449.588	0.306373	0.38099	0.359427	0.311983	0.24197
449.798	0.307313	0.38381	0.363377	0.31133	0.244833
450.009	0.3053	0.385857	0.363447	0.318403	0.244727
450.219	0.306843	0.38422	0.360787	0.31672	0.244453
450.429	0.304387	0.384097	0.36133	0.31409	0.243127
450.64	0.30488	0.386833	0.368747	0.315423	0.24531
450.85	0.308957	0.389103	0.368717	0.319963	0.24571
451.06	0.30234	0.387117	0.36769	0.31705	0.248973
451.271	0.29915	0.383327	0.36521	0.321653	0.240943
451.481	0.30693	0.386947	0.37	0.32018	0.24557
451.691	0.299697	0.388973	0.36513	0.319107	0.24767
451.901	0.311677	0.395397	0.376187	0.325773	0.255533
452.112	0.303477	0.39087	0.37145	0.325817	0.249007
452.322	0.302437	0.392667	0.375993	0.32077	0.25143
452.532	0.301113	0.390003	0.370047	0.32019	0.248837
452.742	0.30288	0.39187	0.372613	0.326377	0.248407
452.953	0.301747	0.390097	0.37504	0.32145	0.24905
453.163	0.293337	0.39384	0.367747	0.321017	0.248933
453.373	0.30108	0.391153	0.376257	0.32498	0.25336
453.583	0.30044	0.39463	0.37511	0.326843	0.254683
453.794	0.297797	0.39483	0.375857	0.3243	0.253987
454.004	0.298217	0.394507	0.378883	0.330213	0.25353
454.214	0.30206	0.394583	0.378077	0.32852	0.253527
454.424	0.2965	0.39206	0.376887	0.33085	0.255203
454.635	0.291907	0.391743	0.380453	0.325023	0.250187
454.845	0.294693	0.391697	0.373953	0.324743	0.250503
455.055	0.297267	0.398063	0.381773	0.334457	0.2534
455.265	0.293717	0.397343	0.37993	0.32816	0.254253
455.475	0.291817	0.391133	0.373973	0.33176	0.254787
455.686	0.294933	0.400423	0.383653	0.338427	0.257307
455.896	0.290763	0.395207	0.3756	0.328963	0.253787
456.106	0.302407	0.400893	0.3824	0.335563	0.263027
456.316	0.290423	0.397417	0.38428	0.334907	0.260943
456.526	0.287627	0.39885	0.38235	0.33508	0.255323
456.737	0.288337	0.39689	0.383697	0.336283	0.253253
456.947	0.28971	0.395913	0.379657	0.334593	0.254007
457.157	0.29084	0.398187	0.383757	0.337837	0.25887
457.367	0.289547	0.393727	0.388643	0.33733	0.25576
457.577	0.28748	0.399403	0.384643	0.337987	0.25577
457.788	0.291053	0.402863	0.38533	0.340863	0.259947
457.998	0.28848	0.399697	0.387587	0.341677	0.260877
458.208	0.286077	0.395263	0.38001	0.3407	0.261513
458.418	0.284183	0.406577	0.39347	0.344003	0.2644
458.628	0.283637	0.402063	0.39104	0.34081	0.252703
458.838	0.277987	0.39588	0.38244	0.33895	0.26295
459.048	0.282327	0.39977	0.394557	0.341463	0.262617
459.259	0.285933	0.403327	0.39245	0.345	0.271603
459.469	0.281313	0.404303	0.39699	0.347867	0.26694
459.679	0.283433	0.408917	0.390397	0.348057	0.268907
459.889	0.280653	0.399097	0.391063	0.343223	0.264707
460.099	0.282417	0.4041	0.393787	0.34464	0.268293
460.309	0.284703	0.405087	0.398523	0.347707	0.27051
460.519	0.28771	0.4085	0.393237	0.34915	0.27203
460.729	0.275947	0.405147	0.3927	0.342377	0.273487
460.94	0.279077	0.40138	0.391437	0.350343	0.273803
461.15	0.27904	0.404617	0.39319	0.35243	0.266423
461.36	0.2712	0.395507	0.392623	0.344103	0.26372
461.57	0.277247	0.40038	0.390563	0.343323	0.27217
461.78	0.27693	0.39858	0.396187	0.344187	0.26629
461.99	0.275457	0.404693	0.396173	0.35354	0.269437
462.2	0.26655	0.40093	0.391667	0.342243	0.265733
462.41	0.263043	0.40366	0.395593	0.344207	0.262613
462.62	0.281663	0.40641	0.40317	0.35456	0.273947
462.83	0.270977	0.411447	0.397217	0.34908	0.27846
463.041	0.27687	0.406017	0.40605	0.358453	0.278553
463.251	0.27244	0.40796	0.403457	0.352757	0.272287
463.461	0.268803	0.407113	0.393147	0.351077	0.272327
463.671	0.26678	0.409333	0.393437	0.347263	0.268593
463.881	0.269087	0.4086	0.403997	0.3525	0.284997
464.091	0.264927	0.40818	0.396387	0.35721	0.2768
464.301	0.27243	0.4056	0.395007	0.355673	0.28094
464.511	0.2631	0.402753	0.399567	0.363293	0.275023
464.721	0.267923	0.407423	0.39916	0.351193	0.27355
464.931	0.2685	0.407667	0.39919	0.355993	0.27627
465.141	0.261757	0.401597	0.40512	0.355343	0.271463
465.351	0.270217	0.40493	0.40395	0.35509	0.283403
465.561	0.257543	0.406687	0.400453	0.355853	0.277713
465.771	0.259863	0.401423	0.401023	0.351033	0.275677
465.981	0.2563	0.396607	0.397747	0.34967	0.272973
466.191	0.267183	0.403777	0.411177	0.36311	0.283647
466.401	0.267313	0.41941	0.41362	0.364103	0.289403
466.611	0.25986	0.407673	0.40883	0.362397	0.275333
466.821	0.260787	0.4148	0.408867	0.35385	0.278217
467.031	0.264673	0.41418	0.41274	0.363133	0.28721
467.241	0.266077	0.409747	0.413963	0.364293	0.293047
467.451	0.266637	0.404117	0.412093	0.36268	0.291557
467.661	0.2596	0.40763	0.399873	0.357963	0.279387
467.871	0.2569	0.412483	0.412127	0.367057	0.290273
468.081	0.25206	0.411193	0.41575	0.370783	0.28397
468.291	0.2573	0.41102	0.405203	0.36644	0.284757
468.501	0.258237	0.411287	0.414003	0.36784	0.29154
468.711	0.259533	0.412257	0.414197	0.362817	0.297347
468.921	0.247817	0.402347	0.405963	0.358303	0.285127
469.131	0.250803	0.407893	0.412593	0.363663	0.293233
469.341	0.262287	0.41886	0.420837	0.379243	0.302687
469.551	0.249013	0.405753	0.410683	0.362507	0.291977
469.761	0.259493	0.410013	0.41329	0.374533	0.293673
469.971	0.253847	0.415467	0.41039	0.362043	0.28282
470.181	0.262173	0.410733	0.417787	0.386323	0.302243
470.391	0.260947	0.408783	0.412843	0.364083	0.295753
470.601	0.242307	0.40309	0.407747	0.375913	0.287277
470.811	0.243667	0.40006	0.415787	0.36528	0.287257
471.021	0.249643	0.411697	0.418997	0.37384	0.30061
471.23	0.2503	0.406297	0.411733	0.365903	0.296017
471.44	0.245723	0.40118	0.406117	0.363213	0.283233
471.65	0.252543	0.41548	0.41477	0.377207	0.303883
471.86	0.243177	0.407703	0.40987	0.369953	0.288197
472.07	0.248647	0.40712	0.418927	0.361507	0.297463
472.28	0.25079	0.411133	0.423853	0.371867	0.299207
472.49	0.244097	0.394887	0.421833	0.364913	0.299213
472.7	0.253023	0.41814	0.419607	0.37772	0.305993
472.91	0.25567	0.410553	0.4234	0.370223	0.304473
473.12	0.240717	0.408917	0.415737	0.36526	0.297413
473.33	0.238297	0.40769	0.41213	0.372617	0.298607
473.539	0.24093	0.411093	0.42386	0.378987	0.303813
473.749	0.251923	0.417457	0.430227	0.379783	0.308473
473.959	0.247993	0.40362	0.415547	0.37997	0.30821
474.169	0.23873	0.410827	0.421647	0.370227	0.300367
474.379	0.24879	0.412063	0.417007	0.38675	0.302543
474.589	0.236533	0.399927	0.411847	0.374453	0.290627
474.799	0.240187	0.405807	0.416027	0.37768	0.304007
475.009	0.24224	0.408637	0.416467	0.375083	0.316737
475.218	0.24787	0.40819	0.42405	0.379303	0.30876
475.428	0.243813	0.406807	0.432563	0.39204	0.304643
475.638	0.252387	0.412077	0.430523	0.3845	0.311547
475.848	0.253177	0.40805	0.42897	0.38791	0.316543
476.058	0.247517	0.403293	0.426023	0.382657	0.311347
476.268	0.242543	0.407027	0.42269	0.383767	0.312007
476.477	0.242427	0.414213	0.421127	0.393547	0.310913
476.687	0.237973	0.40656	0.43054	0.384457	0.31705
476.897	0.246857	0.4168	0.427513	0.39437	0.32194
477.107	0.237853	0.398683	0.421337	0.378503	0.308627
477.317	0.237753	0.407073	0.42369	0.388397	0.31198
477.527	0.233377	0.407823	0.429087	0.382983	0.308497
477.736	0.24581	0.411093	0.432097	0.39019	0.321367
477.946	0.23224	0.406357	0.430577	0.377273	0.314977
478.156	0.223147	0.402257	0.42801	0.37624	0.315197
478.366	0.246247	0.41226	0.427917	0.38802	0.32033
478.576	0.232687	0.408413	0.413173	0.37865	0.31588
478.785	0.242577	0.408093	0.43127	0.391017	0.332383
478.995	0.223163	0.409653	0.421447	0.382777	0.314947
479.205	0.237803	0.404663	0.418603	0.387583	0.32007
479.415	0.22686	0.402847	0.42097	0.37984	0.32148
479.625	0.226273	0.40278	0.42251	0.38544	0.3086
479.834	0.23242	0.40537	0.421057	0.386203	0.324007
480.044	0.225617	0.40406	0.42738	0.387157	0.32302
480.254	0.221063	0.401977	0.427163	0.38504	0.315223
480.464	0.231823	0.409563	0.429373	0.397013	0.322583
480.673	0.235733	0.404173	0.428967	0.38831	0.319917
480.883	0.230747	0.393727	0.42206	0.386483	0.320533
481.093	0.22971	0.404857	0.425183	0.382047	0.320497
481.303	0.235883	0.403257	0.429597	0.389407	0.325337
481.512	0.234317	0.403197	0.43228	0.394757	0.32569
481.722	0.228697	0.399837	0.42717	0.384843	0.32115
481.932	0.232067	0.412127	0.44088	0.39867	0.335297
482.142	0.241177	0.39879	0.430043	0.38635	0.33637
482.351	0.21824	0.390593	0.422703	0.38033	0.31805
482.561	0.219093	0.397583	0.431453	0.39046	0.330547
482.771	0.222357	0.395173	0.426973	0.394763	0.320127
482.98	0.227283	0.403473	0.43245	0.39457	0.334143
483.19	0.22635	0.41122	0.432273	0.396557	0.330123
483.4	0.22972	0.406063	0.432527	0.40389	0.32802
483.61	0.22011	0.394803	0.428237	0.38811	0.32712
483.819	0.222187	0.402873	0.441623	0.38785	0.33141
484.029	0.233467	0.403277	0.43609	0.394677	0.3321
484.239	0.2243	0.404247	0.433697	0.395497	0.3264
484.448	0.230603	0.407173	0.43952	0.403823	0.34338
484.658	0.22632	0.40773	0.439797	0.401703	0.334003
484.868	0.21504	0.403023	0.432327	0.39136	0.322293
485.077	0.220557	0.408093	0.435843	0.39962	0.343237
485.287	0.221493	0.405787	0.438347	0.402177	0.33557
485.497	0.222313	0.39631	0.434773	0.40172	0.3441
485.706	0.219	0.39819	0.436413	0.400127	0.334867
485.916	0.220343	0.400363	0.435223	0.395433	0.336283
486.126	0.217633	0.40071	0.430713	0.396167	0.334407
486.335	0.214743	0.395397	0.43148	0.388287	0.332147
486.545	0.22456	0.398767	0.44174	0.40349	0.33758
486.755	0.219983	0.39575	0.43008	0.399127	0.33529
486.964	0.221483	0.405537	0.437147	0.398403	0.33843
487.174	0.213613	0.396887	0.427727	0.394067	0.33579
487.384	0.218207	0.403027	0.438573	0.401757	0.345403
487.593	0.219257	0.393687	0.433427	0.40153	0.339403
487.803	0.214013	0.40049	0.428867	0.399163	0.338467
488.012	0.21022	0.3952	0.43453	0.39952	0.33794
488.222	0.219467	0.398897	0.430803	0.399273	0.341083
488.432	0.217897	0.399503	0.435607	0.404583	0.34155
488.641	0.210647	0.40151	0.438467	0.398503	0.342037
488.851	0.208717	0.389617	0.430117	0.397003	0.339783
489.061	0.212253	0.394517	0.42779	0.399317	0.34551
489.27	0.214083	0.391657	0.433003	0.40631	0.339543
489.48	0.2164	0.400327	0.43738	0.406567	0.347213
489.689	0.210083	0.39212	0.430967	0.391997	0.341443
489.899	0.206383	0.39521	0.435023	0.399743	0.340783
490.109	0.214203	0.398347	0.44186	0.399143	0.345897
490.318	0.214177	0.396997	0.439047	0.404797	0.346943
490.528	0.204463	0.38729	0.436423	0.400443	0.339747
490.737	0.204993	0.398317	0.43771	0.39985	0.344783
490.947	0.210617	0.390837	0.43587	0.397183	0.34985
491.156	0.212687	0.389787	0.435593	0.404933	0.350277
491.366	0.205287	0.392603	0.4362	0.40136	0.346833
491.576	0.201187	0.386343	0.430573	0.404437	0.34448
491.785	0.21115	0.394917	0.439083	0.402723	0.35989
491.995	0.203123	0.386503	0.43165	0.40108	0.34264
492.204	0.21281	0.394857	0.44053	0.404417	0.352667
492.414	0.207333	0.38916	0.432457	0.401493	0.350333
492.623	0.2049	0.392287	0.43083	0.4016	0.3459
492.833	0.20839	0.393863	0.434607	0.406243	0.351963
493.042	0.205793	0.392327	0.4354	0.407083	0.350797
493.252	0.20111	0.3917	0.43272	0.402713	0.347753
493.461	0.19585	0.383817	0.429757	0.396817	0.34346
493.671	0.195537	0.385517	0.432457	0.400883	0.348587
493.88	0.205477	0.388447	0.43579	0.40118	0.35218
494.09	0.1999	0.383933	0.432713	0.40213	0.34647
494.299	0.19776	0.383897	0.43717	0.40424	0.355277
494.509	0.197637	0.38699	0.431867	0.403697	0.349173
494.719	0.199947	0.387697	0.434707	0.401393	0.349947
494.928	0.19722	0.382573	0.42655	0.406347	0.354217
495.138	0.204697	0.387643	0.436117	0.409457	0.357777
495.347	0.202473	0.387197	0.43526	0.407823	0.357613
495.556	0.191163	0.380843	0.430157	0.39837	0.350227
495.766	0.19571	0.378233	0.436003	0.402293	0.348623
495.975	0.20153	0.38585	0.440213	0.40773	0.35888
496.185	0.196357	0.383263	0.434093	0.406003	0.35727
496.394	0.191303	0.379403	0.432823	0.402703	0.35958
496.604	0.19471	0.38044	0.435087	0.405553	0.355813
496.813	0.191547	0.381473	0.433057	0.400543	0.359503
497.023	0.199653	0.37974	0.43522	0.400713	0.354747
497.232	0.194297	0.377177	0.4324	0.403237	0.358003
497.442	0.193517	0.378797	0.439757	0.404947	0.35987
497.651	0.19244	0.37693	0.43504	0.401017	0.356477
497.861	0.200227	0.37714	0.438687	0.406147	0.36193
498.07	0.198823	0.379247	0.436337	0.407753	0.363047
498.28	0.195727	0.37732	0.434883	0.409993	0.362537
498.489	0.189517	0.37879	0.433717	0.40757	0.362903
498.698	0.189707	0.374737	0.43303	0.403607	0.361337
498.908	0.195397	0.378117	0.437463	0.40577	0.365333
499.117	0.189017	0.377947	0.43538	0.403317	0.35842
499.327	0.190553	0.380947	0.43562	0.40681	0.36291
499.536	0.189247	0.374777	0.434547	0.407283	0.36071
499.745	0.18125	0.37068	0.431987	0.404977	0.36043
499.955	0.18849	0.375007	0.43248	0.40441	0.36204
500.164	0.18999	0.37627	0.434203	0.407393	0.36567
500.374	0.1848	0.37199	0.433173	0.406713	0.3629
500.583	0.186547	0.371737	0.430223	0.404667	0.36345
500.793	0.188077	0.371937	0.434613	0.408247	0.368067
501.002	0.18318	0.369843	0.431527	0.406497	0.365583
501.211	0.18777	0.37305	0.43533	0.40811	0.366533
501.421	0.17852	0.370963	0.431533	0.408633	0.364887
501.63	0.183833	0.371263	0.434123	0.408993	0.372077
501.839	0.18213	0.367287	0.43146	0.409773	0.367307
502.049	0.185847	0.37096	0.43747	0.41133	0.3663
502.258	0.18326	0.36849	0.43195	0.4087	0.369223
502.468	0.177377	0.36653	0.432327	0.40727	0.361833
502.677	0.17686	0.362567	0.428237	0.403463	0.359957
502.886	0.180997	0.36659	0.431023	0.40679	0.366913
503.096	0.178853	0.366187	0.430367	0.407267	0.367743
503.305	0.180577	0.36621	0.434557	0.408627	0.36989
503.514	0.18015	0.364143	0.430587	0.4066	0.368723
503.724	0.178143	0.364593	0.435067	0.404583	0.36811
503.933	0.177327	0.362273	0.433423	0.406983	0.36962
504.142	0.173203	0.360633	0.434517	0.404383	0.36951
504.352	0.17855	0.358053	0.42986	0.406397	0.36952
504.561	0.17852	0.36121	0.431273	0.40844	0.3726
504.77	0.17286	0.358267	0.42895	0.406587	0.366113
504.98	0.17956	0.362367	0.431213	0.406637	0.37276
505.189	0.16908	0.355003	0.42672	0.403577	0.368117
505.398	0.17585	0.355697	0.428583	0.407227	0.371683
505.608	0.174453	0.358463	0.43131	0.405183	0.36724
505.817	0.173	0.358947	0.43213	0.409793	0.372327
506.026	0.175157	0.36015	0.432957	0.408247	0.37122
506.235	0.172543	0.354553	0.43266	0.40814	0.37045
506.445	0.172463	0.355277	0.42904	0.407217	0.373063
506.654	0.17032	0.355867	0.431013	0.404973	0.371883
506.863	0.166057	0.35169	0.42435	0.402557	0.372533
507.073	0.16828	0.355847	0.431957	0.408437	0.376433
507.282	0.16642	0.354367	0.429973	0.40542	0.373723
507.491	0.16194	0.350507	0.431253	0.407613	0.372503
507.7	0.166543	0.35217	0.428717	0.405633	0.37582
507.91	0.165043	0.352903	0.42373	0.403793	0.373233
508.119	0.165807	0.351683	0.428507	0.40632	0.375197
508.328	0.16887	0.35164	0.43082	0.40718	0.375523
508.537	0.160683	0.349223	0.425543	0.403087	0.371653
508.747	0.167047	0.34771	0.42551	0.405497	0.37347
508.956	0.16432	0.347907	0.423297	0.405943	0.37204
509.165	0.158927	0.346237	0.427267	0.40072	0.373567
509.374	0.163983	0.349833	0.426753	0.407197	0.375393
509.584	0.158	0.344517	0.42937	0.402343	0.37457
509.793	0.160763	0.34795	0.427693	0.40663	0.37747
510.002	0.160677	0.345363	0.425073	0.40337	0.3731
510.211	0.153443	0.342247	0.4244	0.4016	0.374317
510.421	0.157177	0.34321	0.423547	0.402313	0.373987
510.63	0.15838	0.3439	0.42489	0.404803	0.377383
510.839	0.157277	0.3436	0.424613	0.404353	0.376913
511.048	0.16097	0.34051	0.424583	0.40615	0.37622
511.257	0.154233	0.34061	0.42135	0.404097	0.37686
511.467	0.150857	0.337857	0.423477	0.402603	0.376003
511.676	0.156073	0.339	0.425597	0.404443	0.378153
511.885	0.15543	0.338053	0.424863	0.40281	0.378547
512.094	0.15398	0.336997	0.424347	0.40503	0.37763
512.303	0.153417	0.33744	0.42617	0.40471	0.379087
512.513	0.15164	0.3402	0.426213	0.407103	0.380477
512.722	0.14961	0.333253	0.420777	0.40042	0.375463
512.931	0.1515	0.334417	0.423347	0.40266	0.376673
513.14	0.15374	0.333847	0.422643	0.403333	0.379997
513.349	0.145973	0.335473	0.423003	0.40373	0.378643
513.558	0.14187	0.332133	0.421273	0.400687	0.379587
513.768	0.150587	0.337837	0.42035	0.40622	0.38189
513.977	0.145683	0.329803	0.42052	0.399243	0.37619
514.186	0.145733	0.32583	0.419993	0.40258	0.37489
514.395	0.152083	0.333347	0.42438	0.403423	0.379623
514.604	0.145133	0.328557	0.422713	0.400727	0.37873
514.813	0.14568	0.32727	0.419427	0.402397	0.38036
515.023	0.143197	0.327643	0.41943	0.4023	0.37856
515.232	0.13831	0.322583	0.417223	0.399643	0.37799
515.441	0.14352	0.326943	0.42026	0.397573	0.381003
515.65	0.141103	0.327167	0.41596	0.40111	0.379973
515.859	0.144053	0.325627	0.420907	0.40174	0.382647
516.068	0.140003	0.323817	0.42328	0.401167	0.380993
516.277	0.13348	0.318427	0.412227	0.394993	0.37296
516.486	0.137477	0.323103	0.41558	0.398933	0.379793
516.696	0.14069	0.322447	0.416953	0.398857	0.3792
516.905	0.1395	0.32111	0.416773	0.399397	0.382097
517.114	0.137767	0.322103	0.417583	0.401237	0.382617
517.323	0.133457	0.318443	0.414657	0.397657	0.380737
517.532	0.134637	0.317413	0.41413	0.399313	0.380273
517.741	0.134837	0.31995	0.415327	0.396867	0.38164
517.95	0.135473	0.316853	0.41415	0.398493	0.379683
518.159	0.13295	0.318553	0.415797	0.395867	0.38199
518.368	0.12865	0.31741	0.41369	0.39732	0.37995
518.577	0.133107	0.31585	0.41284	0.3984	0.379013
518.786	0.134033	0.31331	0.414293	0.397413	0.380097
518.995	0.129593	0.315553	0.409787	0.397383	0.379723
519.205	0.134373	0.314943	0.4132	0.397397	0.38334
519.414	0.126503	0.31153	0.412177	0.396807	0.380947
519.623	0.130843	0.312517	0.415147	0.397953	0.38032
519.832	0.131297	0.313083	0.410273	0.39706	0.38172
520.041	0.126123	0.307427	0.410123	0.395493	0.381367
520.25	0.130597	0.31073	0.412547	0.39654	0.38387
520.459	0.130673	0.312993	0.414773	0.397083	0.384567
520.668	0.127417	0.306677	0.410073	0.39514	0.382097
520.877	0.13019	0.31001	0.409943	0.396527	0.384943
521.086	0.125923	0.306873	0.41096	0.395567	0.382213
521.295	0.122787	0.305137	0.40938	0.395943	0.38434
521.504	0.129987	0.305847	0.40914	0.398723	0.386747
521.713	0.122643	0.301723	0.40773	0.393353	0.381777
521.922	0.125153	0.306147	0.409103	0.396563	0.38734
522.131	0.12177	0.302537	0.410163	0.3968	0.38416
522.34	0.12005	0.303447	0.406057	0.39252	0.38172
522.549	0.119587	0.30315	0.40515	0.394273	0.38444
522.758	0.121427	0.302447	0.40952	0.394063	0.386797
522.967	0.11785	0.298337	0.407117	0.389513	0.383977
523.176	0.119133	0.297617	0.405483	0.3925	0.383737
523.385	0.11999	0.29869	0.40894	0.395653	0.384363
523.594	0.11739	0.298383	0.4037	0.392603	0.38157
523.803	0.126127	0.300903	0.409703	0.395843	0.387527
524.012	0.10942	0.291997	0.401653	0.387853	0.381317
524.221	0.1157	0.294143	0.405077	0.392443	0.38447
524.43	0.115013	0.292907	0.406197	0.389957	0.384717
524.639	0.111693	0.293043	0.401947	0.39095	0.385183
524.848	0.114187	0.293543	0.40128	0.388467	0.38462
525.057	0.10948	0.290547	0.399147	0.387667	0.38552
525.266	0.11699	0.293217	0.400343	0.38998	0.385733
525.475	0.110797	0.29108	0.398187	0.390103	0.383007
525.684	0.11555	0.291683	0.401373	0.391807	0.385667
525.893	0.10879	0.288507	0.401657	0.388907	0.38298
526.101	0.10749	0.287983	0.399953	0.3886	0.385373
526.31	0.10774	0.28782	0.401237	0.391547	0.384903
526.519	0.10784	0.285167	0.398303	0.385913	0.383273
526.728	0.108113	0.287263	0.397703	0.389427	0.384477
526.937	0.10779	0.28431	0.39795	0.386983	0.384523
527.146	0.105377	0.28245	0.39506	0.384697	0.383323
527.355	0.10697	0.280337	0.394927	0.386817	0.38497
527.564	0.104313	0.280917	0.397057	0.387293	0.38506
527.773	0.106457	0.281763	0.3989	0.38646	0.385923
527.982	0.110163	0.28186	0.39812	0.386483	0.386557
528.191	0.103783	0.279123	0.397023	0.383517	0.383907
528.4	0.104117	0.279587	0.395133	0.385303	0.386537
528.608	0.0986133	0.27718	0.39183	0.38395	0.383163
528.817	0.104103	0.27823	0.392743	0.38489	0.385087
529.026	0.10064	0.277963	0.393983	0.384133	0.38733
529.235	0.10022	0.275177	0.39026	0.383893	0.385267
529.444	0.09809	0.271943	0.39173	0.384507	0.38322
529.653	0.101487	0.276413	0.39296	0.383643	0.386523
529.862	0.09685	0.275113	0.39061	0.378517	0.384713
530.071	0.0944433	0.273803	0.38821	0.38136	0.382727
530.279	0.09604	0.272597	0.391867	0.38273	0.38415
530.488	0.09645	0.270067	0.388703	0.380813	0.38481
530.697	0.09705	0.27078	0.389617	0.382163	0.38605
530.906	0.09321	0.267333	0.388367	0.380013	0.384503
531.115	0.09225	0.26657	0.389123	0.381503	0.385727
531.324	0.0922	0.267053	0.386783	0.379567	0.3841
531.533	0.0917433	0.265437	0.38799	0.378087	0.38401
531.741	0.0917	0.266363	0.387633	0.379197	0.386913
531.95	0.0929033	0.265657	0.387687	0.380173	0.38436
532.159	0.0906967	0.265933	0.38749	0.377167	0.385957
532.368	0.08992	0.26399	0.38824	0.3776	0.385743
532.577	0.0935767	0.26416	0.386107	0.378657	0.384963
532.786	0.08789	0.26172	0.38638	0.378227	0.387327
532.994	0.0868267	0.26244	0.38448	0.37763	0.386663
533.203	0.0893167	0.258997	0.386297	0.377837	0.383813
533.412	0.08807	0.25728	0.382097	0.37617	0.38299
533.621	0.0879167	0.25903	0.382413	0.377203	0.386377
533.83	0.08855	0.258433	0.383373	0.375647	0.38702
534.038	0.08604	0.259017	0.382347	0.3752	0.386567
534.247	0.0859533	0.25873	0.381707	0.37639	0.384667
534.456	0.0886467	0.25661	0.38151	0.37648	0.385843
534.665	0.0817267	0.254457	0.378853	0.37041	0.38469
534.873	0.0810933	0.251533	0.37793	0.37135	0.383693
535.082	0.0824033	0.254117	0.38304	0.37513	0.38436
535.291	0.0831333	0.251333	0.377367	0.373923	0.386597
535.5	0.07812	0.25161	0.378	0.37412	0.385497
535.709	0.0845033	0.253587	0.380673	0.374623	0.386013
535.917	0.0823333	0.253577	0.377527	0.37153	0.386523
536.126	0.0796333	0.24978	0.378323	0.37274	0.38582
536.335	0.0787967	0.250113	0.37631	0.371867	0.38434
536.544	0.07655	0.24831	0.37737	0.371923	0.383803
536.752	0.0802733	0.248073	0.375807	0.37131	0.38366
536.961	0.0803467	0.247043	0.375597	0.373027	0.386487
537.17	0.0752833	0.24263	0.373497	0.36894	0.381887
537.379	0.0743433	0.243747	0.37073	0.37158	0.383083
537.587	0.07468	0.241057	0.373657	0.36982	0.381573
537.796	0.0763267	0.244347	0.373747	0.369877	0.38634
538.005	0.0774433	0.247613	0.37315	0.3698	0.387053
538.213	0.0761567	0.23923	0.37504	0.368433	0.38424
538.422	0.0752733	0.240563	0.370393	0.36708	0.3858
538.631	0.0749633	0.24411	0.37288	0.369093	0.386973
538.84	0.07432	0.24145	0.372903	0.369383	0.38516
539.048	0.07665	0.242493	0.371953	0.368763	0.387047
539.257	0.0712733	0.240703	0.371167	0.36892	0.385093
539.466	0.0726633	0.238787	0.371067	0.366857	0.388217
539.674	0.0763733	0.238243	0.36806	0.365093	0.38392
539.883	0.0739967	0.23813	0.36889	0.368053	0.384413
540.092	0.07047	0.23313	0.36668	0.36436	0.382587
540.3	0.0736433	0.238137	0.369127	0.366357	0.38722
540.509	0.0719133	0.23806	0.36908	0.36607	0.386047
540.718	0.0668967	0.2338	0.362607	0.362873	0.382537
540.926	0.0686633	0.2368	0.36706	0.36689	0.386433
541.135	0.06948	0.236153	0.367027	0.365867	0.385853
541.344	0.0698833	0.23594	0.366507	0.365607	0.384527
541.552	0.0667367	0.230383	0.361473	0.363897	0.381013
541.761	0.0710367	0.234233	0.366777	0.366827	0.38717
541.97	0.0725667	0.233087	0.365353	0.367083	0.386157
542.178	0.06745	0.230747	0.36463	0.363607	0.38742
542.387	0.0651667	0.228627	0.363133	0.359043	0.38303
542.596	0.06853	0.230417	0.362387	0.360857	0.384803
542.804	0.0698933	0.22997	0.363653	0.362797	0.387073
543.013	0.0694867	0.22834	0.363803	0.359593	0.383883
543.222	0.0665333	0.22783	0.363733	0.36135	0.38477
543.43	0.0629533	0.227453	0.363637	0.361303	0.384267
543.639	0.0631967	0.22603	0.360387	0.359427	0.383423
543.847	0.06433	0.225397	0.360403	0.361477	0.388217
544.056	0.0653733	0.22921	0.360423	0.359337	0.386627
544.265	0.0596067	0.222473	0.358067	0.357223	0.382323
544.473	0.06688	0.22724	0.3626	0.363203	0.387437
544.682	0.06308	0.22273	0.359683	0.359073	0.385417
544.891	0.0675367	0.22728	0.361317	0.36052	0.38616
545.099	0.0596333	0.222	0.360323	0.35991	0.385077
545.308	0.0605033	0.220817	0.35941	0.359377	0.384773
545.516	0.0613433	0.22078	0.357367	0.355217	0.384707
545.725	0.0644033	0.222577	0.358943	0.358213	0.38736
545.933	0.0576133	0.217517	0.35901	0.35644	0.383787
546.142	0.0595467	0.21845	0.357563	0.35828	0.384547
546.351	0.05733	0.21877	0.358853	0.357233	0.38675
546.559	0.0607733	0.220193	0.356113	0.357797	0.387033
546.768	0.0603533	0.220347	0.35922	0.356743	0.38897
546.976	0.05512	0.216953	0.354587	0.355877	0.385553
547.185	0.0551933	0.213637	0.351643	0.35351	0.38327
547.393	0.0578733	0.21721	0.356073	0.357927	0.385273
547.602	0.0599567	0.21697	0.35718	0.35822	0.3915
547.81	0.05643	0.21625	0.353333	0.355557	0.387493
548.019	0.0579567	0.214387	0.35468	0.35368	0.38503
548.228	0.05209	0.2106	0.351627	0.351713	0.384917
548.436	0.0530167	0.210437	0.351723	0.352167	0.385043
548.645	0.0521833	0.21107	0.352597	0.35313	0.385903
548.853	0.0556933	0.211843	0.35087	0.353743	0.38764
549.062	0.05439	0.2126	0.353003	0.35644	0.387073
549.27	0.05724	0.212683	0.355057	0.35381	0.38936
549.479	0.05507	0.210577	0.34964	0.351637	0.385957
549.687	0.0517133	0.209387	0.348403	0.353783	0.386963
549.896	0.0520033	0.21115	0.351493	0.35609	0.38557
550.104	0.0502067	0.206477	0.348133	0.35055	0.384433
550.313	0.04998	0.205503	0.347967	0.35165	0.385383
550.521	0.05358	0.208363	0.350043	0.35307	0.387547
550.73	0.0464433	0.201997	0.34513	0.349177	0.386847
550.938	0.0492333	0.20703	0.349253	0.35116	0.38733
551.147	0.0536633	0.209587	0.349683	0.35206	0.388123
551.355	0.04817	0.203113	0.347427	0.349377	0.389633
551.564	0.05148	0.20417	0.34717	0.349523	0.385373
551.772	0.0485133	0.201233	0.34537	0.348633	0.385037
551.981	0.0504833	0.20536	0.34476	0.350923	0.386243
552.189	0.0518767	0.204713	0.350397	0.350597	0.386367
552.398	0.05006	0.20246	0.34722	0.347953	0.385647
552.606	0.0518167	0.201087	0.345797	0.35031	0.387
552.814	0.0494067	0.201467	0.34604	0.34828	0.387683
553.023	0.0444933	0.194983	0.34196	0.34562	0.382967
553.231	0.04871	0.19695	0.343627	0.351317	0.384537
553.44	0.04944	0.198183	0.343187	0.34875	0.385237
553.648	0.0457633	0.195153	0.340187	0.348667	0.385517
553.857	0.0474633	0.19672	0.34182	0.3482	0.387073
554.065	0.0442433	0.19319	0.34062	0.346433	0.384043
554.274	0.0475267	0.19705	0.340903	0.347167	0.386107
554.482	0.0458767	0.195867	0.340717	0.34551	0.384337
554.69	0.0448233	0.195987	0.34324	0.34703	0.38518
554.899	0.0430233	0.193557	0.340843	0.345	0.38524
555.107	0.0406433	0.190587	0.337967	0.34492	0.387277
555.316	0.0435767	0.19524	0.340953	0.34519	0.38638
555.524	0.0381033	0.189927	0.337017	0.343057	0.38504
555.732	0.0449633	0.19132	0.336757	0.34755	0.384203
555.941	0.04486	0.191633	0.339453	0.344497	0.3842
556.149	0.0403	0.18668	0.33723	0.341897	0.384
556.358	0.0396467	0.18927	0.3375	0.341033	0.383963
556.566	0.0380667	0.18669	0.337777	0.343217	0.38346
556.774	0.0394733	0.188487	0.336263	0.34354	0.386023
556.983	0.0360133	0.18648	0.33444	0.340903	0.384807
557.191	0.03998	0.187027	0.336237	0.342247	0.38458
557.4	0.0387867	0.185963	0.33281	0.339767	0.384333
557.608	0.0379467	0.18345	0.33253	0.340773	0.38317
557.816	0.0350633	0.18167	0.330967	0.338277	0.382353
558.025	0.0391267	0.186753	0.333893	0.341757	0.385647
558.233	0.0370867	0.184597	0.332207	0.33727	0.382857
558.441	0.0362533	0.1812	0.332313	0.33842	0.38067
558.65	0.03821	0.18111	0.33174	0.33779	0.384147
558.858	0.03723	0.18134	0.332967	0.339103	0.384573
559.066	0.03787	0.18665	0.330797	0.34027	0.384723
559.275	0.03676	0.18322	0.332193	0.34003	0.383757
559.483	0.0384167	0.18219	0.331283	0.338247	0.38474
559.691	0.03599	0.180683	0.328173	0.338517	0.3828
559.9	0.0331033	0.179567	0.330287	0.338743	0.38455
560.108	0.0349533	0.17691	0.32808	0.335297	0.384427
560.316	0.0346867	0.178483	0.329013	0.332867	0.383083
560.525	0.03445	0.17676	0.329437	0.335317	0.384277
560.733	0.0355633	0.17879	0.32806	0.335347	0.383823
560.941	0.0309067	0.1757	0.32669	0.335373	0.38317
561.15	0.0286733	0.174413	0.32487	0.333583	0.38146
561.358	0.0324833	0.171543	0.32714	0.333773	0.38286
561.566	0.0270133	0.171217	0.32334	0.333253	0.380577
561.774	0.0326067	0.170533	0.324477	0.332567	0.38231
561.983	0.0311667	0.17215	0.32455	0.334513	0.381027
562.191	0.03142	0.170637	0.323533	0.330587	0.381703
562.399	0.0318767	0.170557	0.324157	0.332	0.383233
562.608	0.0306933	0.174367	0.32694	0.33215	0.386323
562.816	0.0273433	0.171427	0.324813	0.3334	0.38091
563.024	0.03238	0.17237	0.326697	0.333303	0.38261
563.232	0.0285233	0.17022	0.32245	0.33154	0.384383
563.441	0.02487	0.16694	0.321097	0.33014	0.379577
563.649	0.02977	0.170233	0.32096	0.329827	0.383763
563.857	0.02782	0.169413	0.322003	0.331897	0.383793
564.065	0.0256133	0.169063	0.31761	0.330617	0.379863
564.274	0.0286467	0.163853	0.3223	0.32772	0.38148
564.482	0.02488	0.163953	0.31866	0.327987	0.380107
564.69	0.0257967	0.164923	0.3188	0.326583	0.380153
564.898	0.02164	0.164053	0.317607	0.32705	0.3807
565.107	0.0307967	0.16637	0.320597	0.330657	0.383297
565.315	0.02316	0.162333	0.318487	0.327553	0.381043
565.523	0.02454	0.161717	0.319593	0.324503	0.37904
565.731	0.02133	0.161767	0.314657	0.3262	0.378917
565.94	0.02605	0.164057	0.31996	0.327053	0.380683
566.148	0.0256533	0.16081	0.317877	0.326917	0.379447
566.356	0.0257133	0.161723	0.316157	0.323603	0.381687
566.564	0.0279867	0.16058	0.31847	0.325627	0.38296
566.772	0.02691	0.16043	0.314723	0.325557	0.380527
566.981	0.0251867	0.159667	0.318123	0.325087	0.38149
567.189	0.0238433	0.15902	0.316027	0.324297	0.381573
567.397	0.02018	0.15422	0.310467	0.318843	0.37958
567.605	0.0190533	0.15675	0.31086	0.322697	0.377163
567.813	0.0191433	0.155503	0.311833	0.32091	0.378783
568.022	0.0215067	0.152003	0.310753	0.321257	0.37755
568.23	0.0196033	0.15534	0.31117	0.322087	0.378647
568.438	0.02458	0.157303	0.315597	0.324587	0.380083
568.646	0.0203467	0.154523	0.311857	0.320347	0.37913
568.854	0.0185267	0.15445	0.308577	0.320177	0.379093
569.062	0.0184533	0.15227	0.309633	0.320017	0.37898
569.271	0.0220833	0.15452	0.31	0.319997	0.38138
569.479	0.0216633	0.150307	0.310363	0.32013	0.37969
569.687	0.0194667	0.15369	0.30915	0.319013	0.377867
569.895	0.0191967	0.152087	0.31151	0.320357	0.38254
570.103	0.02134	0.150903	0.309953	0.321453	0.379343
570.311	0.01909	0.148857	0.307583	0.32008	0.376993
570.519	0.0147067	0.148987	0.30686	0.31755	0.376667
570.728	0.0168267	0.14734	0.303663	0.31606	0.377343
570.936	0.01989	0.14989	0.307453	0.32116	0.37873
571.144	0.0151567	0.144667	0.304847	0.315217	0.377387
571.352	0.0133567	0.14384	0.305953	0.31502	0.376843
571.56	0.01526	0.144603	0.303757	0.31711	0.37724
571.768	0.0169467	0.14651	0.302397	0.316753	0.376757
571.976	0.01581	0.145493	0.3044	0.31714	0.377153
572.184	0.0166367	0.145747	0.30304	0.31701	0.37892
572.392	0.0116633	0.140937	0.301917	0.314547	0.376383
572.601	0.00973333	0.140567	0.3015	0.314207	0.373777
572.809	0.0120233	0.139297	0.302253	0.314963	0.373743
573.017	0.0148467	0.14175	0.30034	0.31404	0.378527
573.225	0.0147733	0.1425	0.30438	0.316067	0.376693
573.433	0.0135067	0.142193	0.300317	0.315737	0.374717
573.641	0.0142667	0.13853	0.301297	0.312977	0.375353
573.849	0.01114	0.138713	0.298777	0.311633	0.37494
574.057	0.0121667	0.136673	0.30205	0.31419	0.376113
574.265	0.0119133	0.135953	0.297663	0.311217	0.373737
574.473	0.00991667	0.135513	0.297687	0.310527	0.374793
574.681	0.009	0.137703	0.29733	0.31168	0.37399
574.889	0.0104033	0.13302	0.298363	0.3092	0.374567
575.097	0.00865333	0.134907	0.296097	0.308877	0.374427
575.305	0.01317	0.13648	0.29883	0.313813	0.374083
575.513	0.0113733	0.136637	0.29506	0.312837	0.37627
575.722	0.00352	0.13001	0.29268	0.308743	0.371143
575.93	0.0106967	0.135297	0.297423	0.31127	0.376963
576.138	0.01246	0.133917	0.294857	0.310517	0.375103
576.346	0.0129833	0.134583	0.29659	0.312327	0.377973
576.554	0.00698667	0.131227	0.2922	0.30719	0.373407
576.762	0.0103333	0.130907	0.293367	0.307777	0.372167
576.97	0.00654	0.130017	0.29442	0.30827	0.37463
577.178	0.0106967	0.131337	0.293837	0.307847	0.372967
577.386	0.00264333	0.125613	0.28966	0.30471	0.372043
577.594	0.00902667	0.134033	0.295167	0.309847	0.375747
577.802	0.00975	0.129417	0.290563	0.30717	0.37332
578.01	0.0110767	0.129213	0.293147	0.3066	0.37445
578.218	0.00649333	0.125377	0.29162	0.30649	0.37102
578.426	0.00492	0.124753	0.288143	0.307187	0.3725
578.634	0.00468667	0.124637	0.289247	0.302813	0.368943
578.842	0.00597667	0.129263	0.286997	0.305383	0.37241
579.05	0.00828	0.124067	0.29047	0.303213	0.37097
579.258	0.00552667	0.121487	0.286827	0.301617	0.368943
579.466	0.00442	0.121083	0.28628	0.303207	0.369647
579.674	0.00705667	0.125727	0.287337	0.303383	0.371617
579.882	0.00679667	0.126223	0.28712	0.30366	0.372897
580.09	-0.00180667	0.1198	0.2844	0.299203	0.368823
580.297	0.00604	0.122	0.283597	0.301997	0.37134
580.505	0.00177333	0.11956	0.28419	0.303713	0.37015
580.713	0.00191333	0.118173	0.284157	0.299323	0.370917
580.921	0.00122	0.116257	0.2852	0.29805	0.368633
581.129	0.00092	0.116167	0.283527	0.298657	0.369217
581.337	-0.000483333	0.116457	0.282397	0.300417	0.369177
581.545	0.000686667	0.118097	0.281477	0.29744	0.369127
581.753	0.00308333	0.119157	0.282187	0.300297	0.369263
581.961	0.00500333	0.119057	0.286453	0.299623	0.370703
582.169	0.00378667	0.119737	0.283667	0.297847	0.37077
582.377	-0.00276667	0.114047	0.27994	0.297603	0.36569
582.585	-0.00155667	0.114097	0.279413	0.295253	0.364747
582.793	-0.0024	0.116587	0.279003	0.298143	0.368147
583.001	0.00118667	0.116143	0.281433	0.297297	0.366473
583.208	0.00138667	0.117893	0.281423	0.29653	0.3663
583.416	0.00110333	0.114717	0.280837	0.296947	0.369797
583.624	-0.00096	0.116307	0.28074	0.29719	0.368847
583.832	0.000716667	0.11346	0.28118	0.29398	0.367747
584.04	-0.000643333	0.112643	0.276643	0.295347	0.36702
584.248	-0.00208333	0.1151	0.280003	0.297013	0.368063
584.456	-0.00705333	0.1086	0.276723	0.29285	0.365703
584.664	0.00102333	0.109707	0.279323	0.295013	0.36669
584.872	0.00174333	0.11123	0.277577	0.295707	0.368213
585.079	-0.00781333	0.10574	0.27324	0.290947	0.366473
585.287	0.00181333	0.11309	0.275797	0.29615	0.368917
585.495	-0.00189433	0.10929	0.272667	0.2944	0.366023
585.703	-0.00881667	0.106713	0.27254	0.288587	0.365687
585.911	-0.00288733	0.106877	0.275777	0.29201	0.365017
586.119	-0.00188667	0.10661	0.274157	0.288497	0.365363
586.327	-0.00592833	0.106027	0.271657	0.288057	0.363963
586.534	-0.00355533	0.10763	0.26927	0.291223	0.36666
586.742	-0.00120833	0.1081	0.27171	0.289497	0.36513
586.95	-0.000462333	0.108413	0.27584	0.290417	0.3683
587.158	-0.00205867	0.104807	0.27127	0.288797	0.365563
587.366	-0.00612133	0.101537	0.268167	0.28701	0.3644
587.574	-0.00451567	0.104707	0.271013	0.287153	0.3648
587.781	-0.00290233	0.10591	0.269493	0.28988	0.3667
587.989	-0.00816033	0.102093	0.269227	0.286187	0.36167
588.197	-0.00604067	0.10325	0.26913	0.28607	0.36341
588.405	-0.00515967	0.10248	0.267983	0.286797	0.365917
588.613	-0.00185967	0.105757	0.270963	0.28827	0.36683
588.82	-0.010392	0.100813	0.267657	0.284897	0.361883
589.028	-0.00870667	0.0989167	0.265387	0.285657	0.363507
589.236	-0.00969733	0.100787	0.265693	0.283753	0.36144
589.444	-0.010102	0.0993133	0.266183	0.284453	0.36004
589.652	-0.010941	0.09802	0.266467	0.282977	0.359223
589.859	-0.0127173	0.09394	0.261967	0.282477	0.358177
590.067	-0.00709567	0.0986767	0.265717	0.283287	0.36285
590.275	-0.00739167	0.09779	0.26786	0.285383	0.362757
590.483	-0.0132133	0.0934533	0.263747	0.281357	0.359217
590.691	-0.0108547	0.09498	0.26559	0.283053	0.362373
590.898	-0.01769	0.0930767	0.26095	0.27934	0.359427
591.106	-0.013063	0.09298	0.261427	0.281633	0.360057
591.314	-0.0115173	0.0926433	0.263507	0.280483	0.359357
591.522	-0.007822	0.0999933	0.262587	0.283627	0.36219
591.729	-0.0100807	0.09086	0.257947	0.280087	0.359877
591.937	-0.0132187	0.0910967	0.261233	0.280913	0.360723
592.145	-0.012665	0.0910833	0.259677	0.278637	0.359867
592.353	-0.013082	0.0883933	0.258963	0.277627	0.35917
592.56	-0.0128697	0.0904733	0.258573	0.279123	0.36007
592.768	-0.013378	0.09582	0.258307	0.281517	0.356393
592.976	-0.0113143	0.0923867	0.261067	0.279233	0.359563
593.183	-0.0157807	0.0886333	0.257327	0.276873	0.35743
593.391	-0.0125713	0.0897067	0.259533	0.279743	0.36067
593.599	-0.0108767	0.08942	0.25685	0.27905	0.360093
593.807	-0.0205547	0.0841133	0.255373	0.276707	0.354373
594.014	-0.0109473	0.0884267	0.257597	0.277453	0.359607
594.222	-0.01917	0.0850733	0.25472	0.27456	0.357273
594.43	-0.011734	0.0905033	0.257947	0.277727	0.358247
594.637	-0.0179943	0.0848433	0.251877	0.27594	0.3563
594.845	-0.0179463	0.0830733	0.250447	0.274637	0.356007
595.053	-0.0169387	0.0866733	0.255067	0.2762	0.35804
595.26	-0.0175787	0.08469	0.253603	0.274247	0.35681
595.468	-0.0160177	0.08173	0.252273	0.27319	0.355763
595.676	-0.0112647	0.08948	0.255283	0.276823	0.360127
595.884	-0.0148743	0.0826867	0.254443	0.27856	0.3571
596.091	-0.017463	0.0803167	0.25144	0.273967	0.355183
596.299	-0.017425	0.0823	0.251367	0.272553	0.356287
596.507	-0.0192023	0.08379	0.25012	0.27249	0.35673
596.714	-0.019545	0.0798233	0.24981	0.271543	0.35381
596.922	-0.0171983	0.0821367	0.249463	0.272723	0.35423
597.129	-0.0167457	0.08116	0.249863	0.274303	0.357947
597.337	-0.0207897	0.0811467	0.24712	0.269243	0.353047
597.545	-0.0210123	0.0772333	0.24835	0.270777	0.352747
597.752	-0.0184317	0.07818	0.248447	0.273317	0.35529
597.96	-0.0210927	0.0749367	0.248013	0.268397	0.353907
598.168	-0.015138	0.08195	0.250287	0.270793	0.3565
598.375	-0.0205987	0.0776867	0.24628	0.27006	0.35415
598.583	-0.0203713	0.0768167	0.24478	0.270017	0.35381
598.791	-0.0245967	0.07391	0.24613	0.27068	0.355517
598.998	-0.021944	0.0761633	0.24637	0.267493	0.355763
599.206	-0.0241573	0.0715267	0.243357	0.269573	0.351903
599.413	-0.0214947	0.0762633	0.243957	0.268847	0.353503
599.621	-0.0197553	0.0766667	0.24528	0.266597	0.352693
599.829	-0.020681	0.0784967	0.245293	0.266673	0.353287
600.036	-0.0214047	0.0722167	0.241483	0.264853	0.352507
600.244	-0.0246457	0.0746733	0.244793	0.264833	0.352937
600.451	-0.0212463	0.0706633	0.242637	0.265077	0.35187
600.659	-0.0236343	0.0738433	0.24227	0.26784	0.35192
600.867	-0.0202347	0.07401	0.24266	0.266813	0.350037
601.074	-0.023728	0.0718267	0.240093	0.265837	0.35198
601.282	-0.0249527	0.0705767	0.240413	0.264183	0.349767
601.489	-0.0206007	0.0696367	0.240317	0.26186	0.34711
601.697	-0.0232547	0.07443	0.24141	0.262283	0.352353
601.904	-0.023236	0.07389	0.24123	0.26439	0.351777
602.112	-0.0225983	0.0698933	0.24187	0.26384	0.34981
602.32	-0.024647	0.0699167	0.23685	0.262177	0.3502
602.527	-0.0233603	0.0724033	0.2412	0.263587	0.352867
602.735	-0.026228	0.0736633	0.240183	0.264547	0.351473
602.942	-0.0277567	0.0681533	0.235383	0.260467	0.348147
603.15	-0.0276927	0.0701033	0.236257	0.26165	0.349317
603.357	-0.0292243	0.0653833	0.236497	0.258763	0.349417
603.565	-0.025592	0.0700067	0.238893	0.26528	0.349707
603.772	-0.0275117	0.0692633	0.23898	0.259587	0.35204
603.98	-0.026169	0.0724267	0.236867	0.2623	0.350547
604.187	-0.0282427	0.0649167	0.234403	0.25963	0.349147
604.395	-0.0216843	0.06503	0.238617	0.259923	0.347613
604.602	-0.0285927	0.06499	0.23252	0.255897	0.34645
604.81	-0.0314567	0.0670633	0.231993	0.257627	0.34879
605.017	-0.0351313	0.0581767	0.227127	0.254373	0.344203
605.225	-0.0274407	0.0624433	0.234423	0.256303	0.346187
605.432	-0.030478	0.06569	0.231737	0.254277	0.34646
605.64	-0.0285363	0.0624733	0.23151	0.254597	0.34566
605.847	-0.0274507	0.0618433	0.232363	0.255143	0.34751
606.055	-0.0327727	0.0630033	0.22984	0.25823	0.346643
606.262	-0.027975	0.06718	0.232903	0.253057	0.347947
606.47	-0.0332863	0.0591133	0.23033	0.253693	0.340537
606.677	-0.0339847	0.05544	0.229153	0.251107	0.34494
606.885	-0.0296537	0.0607133	0.229287	0.253767	0.34605
607.092	-0.0275503	0.0639667	0.23231	0.25342	0.347647
607.3	-0.033941	0.0571333	0.22546	0.25156	0.34756
607.507	-0.0313657	0.0633333	0.22856	0.25335	0.34474
607.715	-0.0291687	0.06174	0.228557	0.254807	0.345127
607.922	-0.0318353	0.05686	0.22721	0.247463	0.343377
608.13	-0.0390387	0.05211	0.222857	0.245223	0.339447
608.337	-0.037776	0.0535	0.225137	0.24821	0.339733
608.544	-0.035814	0.0529867	0.224247	0.246253	0.339717
608.752	-0.0288563	0.0563233	0.229847	0.253183	0.346213
608.959	-0.0315377	0.0575867	0.226603	0.24932	0.344503
609.167	-0.0385503	0.05076	0.220943	0.24749	0.3412
609.374	-0.0333327	0.0528767	0.22155	0.24519	0.34039
609.582	-0.0408007	0.0528333	0.220367	0.24633	0.340947
609.789	-0.035528	0.0537167	0.223627	0.24849	0.341463
609.996	-0.033687	0.0532133	0.22282	0.24852	0.342227
610.204	-0.0419183	0.0468133	0.218577	0.2398	0.338903
610.411	-0.0351817	0.0504	0.220963	0.243567	0.342093
610.619	-0.0367387	0.0492733	0.222493	0.246427	0.33983
610.826	-0.0367623	0.05172	0.222953	0.24383	0.33964
611.034	-0.032673	0.0524067	0.22506	0.248067	0.34428
611.241	-0.0376557	0.04926	0.220987	0.243573	0.341237
611.448	-0.0423863	0.0456167	0.216243	0.24151	0.335743
611.656	-0.0381613	0.0501067	0.215923	0.243093	0.339207
611.863	-0.037797	0.04567	0.220657	0.24586	0.33947
612.07	-0.0367187	0.0493467	0.21826	0.24173	0.340463
612.278	-0.034249	0.0473633	0.22323	0.244733	0.341367
612.485	-0.0388933	0.0474767	0.21389	0.238853	0.339473
612.693	-0.0394867	0.0451133	0.21226	0.24455	0.337237
612.9	-0.0408033	0.0477133	0.21504	0.23927	0.3381
613.107	-0.0436523	0.0410467	0.213273	0.237627	0.336457
613.315	-0.0302397	0.0506133	0.218473	0.24353	0.340813
613.522	-0.0345857	0.05212	0.218853	0.24348	0.34203
613.729	-0.0429933	0.0428933	0.21245	0.238997	0.33738
613.937	-0.039557	0.0429667	0.214067	0.239577	0.337963
614.144	-0.0388313	0.04715	0.21422	0.23947	0.3389
614.351	-0.0391223	0.04463	0.213963	0.237927	0.341063
614.559	-0.038153	0.04536	0.214017	0.240957	0.342047
614.766	-0.0361733	0.0489133	0.211333	0.242563	0.340493
614.973	-0.038697	0.04451	0.21063	0.241593	0.33951
615.181	-0.038477	0.0428733	0.2107	0.238417	0.33701
615.388	-0.0379297	0.0438567	0.209167	0.23831	0.3376
615.595	-0.039641	0.0439733	0.212097	0.238563	0.337037
615.803	-0.0396563	0.0466633	0.214883	0.241223	0.338787
616.01	-0.0426993	0.03991	0.210673	0.23436	0.33653
616.217	-0.0374817	0.0442133	0.211	0.239243	0.338043
616.425	-0.0369273	0.0405167	0.211993	0.238863	0.340253
616.632	-0.042017	0.0405767	0.207437	0.234163	0.33572
616.839	-0.0406677	0.0345167	0.206797	0.23612	0.33379
617.046	-0.0454633	0.03949	0.208977	0.23359	0.336863
617.254	-0.0434163	0.0381233	0.206557	0.235553	0.33504
617.461	-0.0379013	0.04378	0.207747	0.232633	0.33132
617.668	-0.041852	0.0331	0.204917	0.23356	0.333473
617.876	-0.0442693	0.0381833	0.204817	0.236257	0.33618
618.083	-0.0432447	0.0383667	0.207543	0.233537	0.335937
618.29	-0.0501727	0.0299467	0.199103	0.226693	0.33094
618.497	-0.043429	0.0339733	0.20533	0.23377	0.33737
618.705	-0.04305	0.03885	0.204187	0.23197	0.333097
618.912	-0.0440403	0.03764	0.200287	0.230647	0.334267
619.119	-0.046463	0.03543	0.201953	0.229043	0.3341
619.326	-0.0441397	0.03361	0.20079	0.233657	0.334867
619.534	-0.0473997	0.0354	0.20424	0.235627	0.335627
619.741	-0.0449247	0.0321833	0.204343	0.232397	0.333633
619.948	-0.0474603	0.0308533	0.198843	0.230157	0.3327
620.155	-0.0385377	0.03439	0.203063	0.23078	0.336353
620.363	-0.0399597	0.0369033	0.20327	0.233957	0.33585
620.57	-0.041777	0.0342033	0.201797	0.231237	0.336457
620.777	-0.0471847	0.0334	0.20176	0.228937	0.334193
620.984	-0.0511593	0.0290167	0.193407	0.22765	0.329317
621.191	-0.0532027	0.0291	0.198317	0.228297	0.33189
621.399	-0.0507907	0.0283367	0.200107	0.227113	0.33225
621.606	-0.0470773	0.0327133	0.19752	0.22688	0.331163
621.813	-0.04949	0.0279367	0.194037	0.227637	0.331163
622.02	-0.0462027	0.03253	0.201007	0.229617	0.332463
622.227	-0.0460737	0.0304333	0.199847	0.231003	0.332813
622.435	-0.048131	0.02926	0.199087	0.225817	0.332983
622.642	-0.0480373	0.03116	0.197287	0.226007	0.330707
622.849	-0.0457457	0.0258133	0.193847	0.226247	0.330773
623.056	-0.0518197	0.0244633	0.196147	0.222717	0.327487
623.263	-0.0409463	0.0355067	0.199817	0.228613	0.334703
623.471	-0.043671	0.0314233	0.19416	0.22316	0.33154
623.678	-0.043992	0.0271	0.19235	0.22544	0.328173
623.885	-0.0414393	0.0343867	0.196273	0.22877	0.336187
624.092	-0.0461467	0.0276867	0.19469	0.22138	0.328373
624.299	-0.053874	0.02237	0.19003	0.222297	0.331157
624.506	-0.0461557	0.0306	0.1959	0.223133	0.32881
624.713	-0.0533183	0.0255367	0.193947	0.223247	0.325617
624.921	-0.0467007	0.0240467	0.192123	0.223637	0.329943
625.128	-0.044363	0.0277067	0.195437	0.22571	0.333803
625.335	-0.04729	0.02694	0.189437	0.218417	0.329763
625.542	-0.0464307	0.02276	0.19158	0.222613	0.327483
625.749	-0.046538	0.0241233	0.188283	0.222747	0.32925
625.956	-0.048252	0.0226433	0.192727	0.219213	0.32767
626.163	-0.047682	0.0263267	0.19118	0.22401	0.3311
626.371	-0.050316	0.02299	0.18704	0.219013	0.328507
626.578	-0.0484763	0.02394	0.186213	0.221217	0.325757
626.785	-0.045201	0.0276933	0.192703	0.222577	0.32907
626.992	-0.0421787	0.0227133	0.189423	0.22035	0.330347
627.199	-0.0496183	0.02321	0.187807	0.22004	0.330227
627.406	-0.0484643	0.02223	0.190593	0.220597	0.329787
627.613	-0.049875	0.02053	0.18532	0.21716	0.327777
627.82	-0.051283	0.0181333	0.183983	0.214857	0.327013
628.027	-0.041525	0.0279433	0.19032	0.22324	0.330427
628.234	-0.0485063	0.0229	0.187307	0.220413	0.3303
628.442	-0.045751	0.02683	0.186553	0.21588	0.329003
628.649	-0.0555937	0.0177133	0.184247	0.212787	0.325593
628.856	-0.058673	0.0141333	0.183527	0.210087	0.32327
629.063	-0.0518667	0.0162333	0.183617	0.21299	0.32432
629.27	-0.0466603	0.0190033	0.185717	0.216017	0.326227
629.477	-0.049081	0.0202067	0.186457	0.21408	0.32487
629.684	-0.053761	0.01849	0.178433	0.210897	0.32491
629.891	-0.0524043	0.0167167	0.182577	0.211073	0.324877
630.098	-0.0506977	0.0175567	0.183607	0.210707	0.32817
630.305	-0.047681	0.0224467	0.185523	0.215313	0.327717
630.512	-0.0541623	0.00856333	0.18186	0.211943	0.32262
630.719	-0.0469623	0.0235633	0.181923	0.21197	0.325387
630.926	-0.0470307	0.0234267	0.186527	0.21088	0.324927
631.133	-0.053742	0.0141333	0.176673	0.211593	0.322607
631.34	-0.0441107	0.0190367	0.182797	0.21108	0.323697
631.547	-0.053113	0.017	0.18078	0.20796	0.32689
631.754	-0.0538343	0.01624	0.17634	0.210293	0.323793
631.961	-0.0555143	0.0183733	0.179943	0.20975	0.32199
632.168	-0.0500073	0.0170267	0.18126	0.211233	0.32419
632.375	-0.0456843	0.01671	0.178823	0.212473	0.324733
632.582	-0.049183	0.0200333	0.179623	0.208843	0.325693
632.789	-0.047659	0.02183	0.179883	0.210223	0.32524
632.996	-0.056217	0.00782667	0.172077	0.20626	0.3233
633.203	-0.0527957	0.0112667	0.175023	0.204377	0.32138
633.41	-0.0507517	0.0138867	0.174013	0.206127	0.318783
633.617	-0.0488843	0.0132467	0.173587	0.20706	0.32253
633.824	-0.051993	0.0107333	0.17087	0.20479	0.31902
634.031	-0.048633	0.0146967	0.179003	0.208817	0.323033
634.238	-0.0527233	0.01314	0.175543	0.20419	0.322063
634.445	-0.0554833	0.01436	0.176833	0.20235	0.323113
634.652	-0.05054	0.01328	0.17427	0.203957	0.318897
634.859	-0.048778	0.0129833	0.174677	0.204167	0.323393
635.066	-0.0539923	0.0139033	0.170987	0.203403	0.319713
635.273	-0.0521543	0.00698333	0.174197	0.203103	0.318887
635.48	-0.0490327	0.0102767	0.17232	0.204357	0.32211
635.687	-0.0426377	0.0183067	0.173997	0.207967	0.323263
635.894	-0.054201	0.00692	0.174593	0.201927	0.320743
636.101	-0.0491503	0.0164533	0.17163	0.203253	0.32126
636.308	-0.0557707	0.0102433	0.169823	0.201213	0.317533
636.515	-0.0411227	0.0144867	0.172997	0.205683	0.322237
636.722	-0.055869	0.0112233	0.169897	0.201567	0.319697
636.929	-0.051474	0.0110567	0.167707	0.199977	0.319343
637.136	-0.0496223	0.0152533	0.170663	0.20064	0.32242
637.342	-0.0489577	0.01178	0.173607	0.20159	0.32049
637.549	-0.0428253	0.0178267	0.172027	0.20664	0.323047
637.756	-0.0448313	0.0152567	0.170563	0.203153	0.322183
637.963	-0.050659	0.00846	0.166683	0.195107	0.322223
638.17	-0.05742	0.00512667	0.165243	0.195217	0.31777
638.377	-0.052791	0.01181	0.166123	0.196317	0.318757
638.584	-0.0462603	0.01217	0.170057	0.20099	0.318337
638.791	-0.0475273	0.0178433	0.1722	0.202697	0.32175
638.998	-0.051935	0.0121833	0.168223	0.201503	0.32181
639.205	-0.052232	0.00266333	0.16512	0.19565	0.320107
639.411	-0.0528413	0.0102033	0.165693	0.199473	0.319977
639.618	-0.0481217	0.00563667	0.16376	0.197263	0.321553
639.825	-0.0561887	-0.00147	0.162673	0.197073	0.31641
640.032	-0.0474053	0.0125033	0.165953	0.198523	0.319233
640.239	-0.0573013	0.00553667	0.162077	0.196	0.319593
640.446	-0.048455	0.00938333	0.169013	0.195523	0.317633
640.653	-0.059455	0.00267667	0.15932	0.188377	0.315063
640.86	-0.0445543	0.01271	0.165163	0.19974	0.319567
641.066	-0.052321	0.0100767	0.16391	0.197827	0.322757
641.273	-0.048718	0.0135167	0.167337	0.197333	0.31806
641.48	-0.0487453	0.00350667	0.15805	0.191097	0.314707
641.687	-0.051906	0.00852667	0.165207	0.194377	0.318023
641.894	-0.0540207	0.00238	0.161557	0.19087	0.312533
642.101	-0.0463247	0.00478	0.161847	0.195307	0.314583
642.307	-0.058891	-0.00625	0.151997	0.186303	0.31051
642.514	-0.052114	0.00495	0.158087	0.188597	0.313217
642.721	-0.0502227	0.00678667	0.162057	0.194603	0.314677
642.928	-0.0565257	-0.000906667	0.15737	0.19188	0.314103
643.135	-0.051502	0.00367333	0.15694	0.18915	0.31518
643.341	-0.0610763	-0.00132667	0.153413	0.188817	0.311403
643.548	-0.0565377	-0.00455333	0.15564	0.18851	0.313577
643.755	-0.05247	0.00205333	0.157483	0.189997	0.312417
643.962	-0.052107	0.00318	0.154717	0.189333	0.31592
644.169	-0.0539587	0.00157333	0.155327	0.185547	0.31628
644.375	-0.060316	-0.00147	0.149943	0.18579	0.313673
644.582	-0.0528993	0.00543667	0.154033	0.188633	0.316523
644.789	-0.0558573	0.0035	0.155597	0.189503	0.310727
644.996	-0.0483923	0.0029	0.152987	0.191907	0.315713
645.203	-0.053318	0.00233333	0.15451	0.18987	0.31373
645.409	-0.0551903	0.00362	0.155423	0.185917	0.313
645.616	-0.0469073	0.0143233	0.1562	0.190307	0.31446
645.823	-0.0438933	0.00841667	0.161807	0.19296	0.317547
646.03	-0.0577807	-0.000576667	0.155277	0.185403	0.312307
646.236	-0.0574933	-0.00849667	0.150987	0.186703	0.31229
646.443	-0.0519697	0.00352667	0.1532	0.185193	0.315427
646.65	-0.052742	-0.000343333	0.153847	0.18998	0.31161
646.857	-0.054461	-0.00296	0.152197	0.18181	0.310177
647.063	-0.0530537	-0.00308333	0.148287	0.182297	0.31194
647.27	-0.051897	0.00168333	0.146853	0.184363	0.31506
647.477	-0.043581	0.0098	0.156097	0.193723	0.315153
647.684	-0.0427477	0.00489	0.15669	0.1876	0.31645
647.89	-0.062293	-0.00804	0.146883	0.18223	0.30653
648.097	-0.0527197	0.00121	0.149703	0.18617	0.31475
648.304	-0.052624	0.00293	0.152637	0.184603	0.309963
648.511	-0.058782	-0.00308667	0.14685	0.18334	0.311087
648.717	-0.0538407	-0.000466667	0.148357	0.182517	0.31281
648.924	-0.050127	0.00144	0.150127	0.18504	0.314797
649.131	-0.058213	-0.00983333	0.138827	0.177037	0.309643
649.337	-0.0440583	0.00217667	0.152253	0.18492	0.313053
649.544	-0.0507177	-0.00113333	0.148193	0.18571	0.319273
649.751	-0.0433457	0.00289667	0.147787	0.182953	0.31527
649.957	-0.0539537	-0.00357667	0.146597	0.181047	0.307307
650.164	-0.0554227	-0.00414667	0.144293	0.17728	0.310887
650.371	-0.0536577	-0.00394667	0.149647	0.180893	0.310863
650.577	-0.0518913	-0.00186	0.149123	0.18052	0.309897
650.784	-0.0476043	0.00162333	0.147833	0.181623	0.312387
650.991	-0.0574213	-0.00776333	0.14243	0.17406	0.306453
651.197	-0.0577377	-0.00428333	0.145127	0.178387	0.312617
651.404	-0.059324	-0.0106067	0.143867	0.177423	0.304933
651.611	-0.0592467	-0.00941667	0.139803	0.173933	0.303673
651.817	-0.0487583	-0.00165667	0.145427	0.17917	0.312227
652.024	-0.0539903	-0.00327333	0.138673	0.17912	0.309537
652.231	-0.0525613	0.00196333	0.14428	0.176027	0.310643
652.437	-0.053744	-0.00945667	0.14093	0.176727	0.309807
652.644	-0.050525	-0.00244333	0.141947	0.174767	0.30881
652.851	-0.0612983	-0.00983333	0.133977	0.170277	0.305683
653.057	-0.0474733	0.00138	0.140983	0.176913	0.3132
653.264	-0.057602	-0.00654333	0.135797	0.174053	0.3043
653.471	-0.054537	-0.00543333	0.136337	0.174613	0.30922
653.677	-0.0448477	0.00361333	0.14234	0.173457	0.31113
653.884	-0.048941	0.000376667	0.13964	0.172967	0.310437
654.09	-0.0457437	0.000946667	0.14327	0.172683	0.311193
654.297	-0.041959	0.00747667	0.144627	0.178023	0.311163
654.504	-0.0538887	-0.00629667	0.138183	0.16891	0.308053
654.71	-0.064232	-0.0178467	0.130407	0.16948	0.305873
654.917	-0.0546663	-0.00519	0.141697	0.173163	0.31349
655.123	-0.0552973	-0.00745333	0.135143	0.16709	0.30806
655.33	-0.056258	-0.01083	0.13731	0.16984	0.309577
655.537	-0.0503217	-0.00544	0.138857	0.16555	0.306137
655.743	-0.05725	-0.0151867	0.132827	0.16262	0.30485
655.95	-0.0601243	-0.0128367	0.131523	0.163883	0.304933
656.156	-0.0569573	-0.00601333	0.131423	0.16568	0.307727
656.363	-0.038555	0.00625667	0.14203	0.17356	0.309513
656.569	-0.0532027	-0.00460333	0.133033	0.165623	0.311087
656.776	-0.048513	-0.00745333	0.136307	0.167573	0.30707
656.983	-0.0533933	-0.0101733	0.134647	0.16089	0.303087
657.189	-0.0496997	-0.00993667	0.135533	0.170713	0.307607
657.396	-0.047507	-0.00323333	0.137607	0.17025	0.308297
657.602	-0.0526657	-0.00929667	0.130983	0.16411	0.303343
657.809	-0.048324	-4e-05	0.133057	0.16884	0.309453
658.015	-0.042541	0.00293333	0.140527	0.17546	0.31053
658.222	-0.052674	-0.00725667	0.132443	0.164287	0.30589
658.428	-0.041294	-0.00197	0.136437	0.17205	0.311903
658.635	-0.056568	-0.00621	0.133853	0.165553	0.311313
658.841	-0.0480977	-0.00410667	0.134017	0.16869	0.30581
659.048	-0.0460847	-0.00815667	0.138473	0.165737	0.30544
659.255	-0.0547537	-0.00775	0.128767	0.161383	0.305317
659.461	-0.049138	-0.00970667	0.13416	0.16705	0.30667
659.668	-0.056965	-0.01423	0.127783	0.156563	0.30245
659.874	-0.057704	-0.00899667	0.13146	0.163087	0.303607
660.081	-0.0585573	-0.00626	0.12938	0.159047	0.30245
660.287	-0.0523993	-0.01274	0.12983	0.164207	0.30087
660.494	-0.0503687	-0.00520667	0.131537	0.16228	0.30435
660.7	-0.0460117	-0.00674333	0.12849	0.160297	0.30672
660.907	-0.045154	-0.00167667	0.130963	0.166423	0.305573
661.113	-0.042347	-0.00143667	0.13421	0.162883	0.30533
661.32	-0.055873	-0.0103	0.12263	0.157853	0.30202
661.526	-0.0526297	-0.0043	0.129153	0.162747	0.302737
661.732	-0.0557233	-0.0111767	0.125967	0.152617	0.30084
661.939	-0.051572	-0.00698	0.127957	0.160577	0.30378
662.145	-0.0486007	-0.0117067	0.12739	0.159953	0.302487
662.352	-0.0574003	-0.00876	0.128543	0.163057	0.30424
662.558	-0.0445383	-0.00162667	0.133377	0.160593	0.303603
662.765	-0.0578563	-0.0135133	0.124523	0.159947	0.30036
662.971	-0.0683633	-0.0205033	0.116723	0.148427	0.30009
663.178	-0.0578843	-0.0146933	0.11921	0.15365	0.295977
663.384	-0.058909	-0.01658	0.12033	0.154007	0.30279
663.591	-0.0485313	-0.01289	0.128407	0.163387	0.307083
663.797	-0.0492767	-0.0038	0.118983	0.157443	0.30183
664.003	-0.0424263	-0.00671	0.129357	0.161237	0.30622
664.21	-0.053884	-0.01868	0.12237	0.147307	0.298013
664.416	-0.056993	-0.0147867	0.118783	0.152557	0.29672
664.623	-0.05299	-0.01113	0.12461	0.15654	0.297407
664.829	-0.0480143	-0.00557333	0.127997	0.156287	0.307673
665.036	-0.0502857	-0.00683	0.126403	0.156327	0.30534
665.242	-0.0518557	-0.00304	0.125527	0.157863	0.302297
665.448	-0.0529143	-0.00967667	0.12337	0.1604	0.299317
665.655	-0.0508773	-0.01104	0.121317	0.15583	0.298267
665.861	-0.0568343	-0.01756	0.115967	0.14944	0.297347
666.068	-0.0514577	-0.0111933	0.11712	0.155903	0.29869
666.274	-0.0536963	-0.0109233	0.118237	0.153933	0.296833
666.48	-0.0544157	-0.0144233	0.121623	0.152753	0.301793
666.687	-0.0469473	-0.00826667	0.11927	0.1556	0.300607
666.893	-0.0591297	-0.0154067	0.118993	0.14867	0.300233
667.099	-0.058484	-0.01644	0.117453	0.149133	0.301743
667.306	-0.0545297	-0.0117333	0.119347	0.149803	0.303237
667.512	-0.0521777	-0.0194467	0.122333	0.151197	0.30055
667.719	-0.0553867	-0.0102467	0.117463	0.151037	0.300763
667.925	-0.0580083	-0.01584	0.114833	0.147377	0.297113
668.131	-0.0469727	-0.0117967	0.11391	0.15473	0.304227
668.338	-0.0535633	-0.0110733	0.114433	0.149047	0.29949
668.544	-0.0514503	-0.0102533	0.123217	0.14734	0.296567
668.75	-0.059972	-0.0163133	0.11137	0.146743	0.297637
668.957	-0.0561317	-0.0233033	0.115133	0.147547	0.29919
669.163	-0.0503833	-0.0127933	0.12247	0.151373	0.30256
669.369	-0.0512283	-0.0191433	0.117083	0.14892	0.297047
669.576	-0.046838	-0.01044	0.121987	0.15453	0.300303
669.782	-0.0484863	-0.0122133	0.11412	0.15189	0.299613
669.988	-0.0653463	-0.0249267	0.09856	0.135903	0.294143
670.195	-0.0529593	-0.0160967	0.111167	0.149443	0.292817
670.401	-0.0474267	-0.0172733	0.110473	0.150157	0.298067
670.607	-0.0596607	-0.0124967	0.11429	0.149593	0.3001
670.814	-0.049772	-0.00859333	0.116403	0.149443	0.300047
671.02	-0.0479997	-0.0121867	0.11534	0.151457	0.300333
671.226	-0.0540557	-0.0181367	0.11183	0.143493	0.29505
671.432	-0.0531223	-0.02281	0.10831	0.143387	0.29346
671.639	-0.0533163	-0.01504	0.11541	0.147413	0.294583
671.845	-0.055638	-0.0111167	0.11031	0.145373	0.296147
672.051	-0.0536697	-0.0193233	0.110527	0.14257	0.295597
672.258	-0.0619563	-0.0203367	0.103193	0.139383	0.294087
672.464	-0.058811	-0.0176233	0.10936	0.140623	0.29501
672.67	-0.0469737	-0.00997333	0.10945	0.146637	0.296587
672.876	-0.0551037	-0.0178967	0.107883	0.14168	0.293507
673.083	-0.058914	-0.01706	0.105403	0.1417	0.293327
673.289	-0.0577877	-0.0218467	0.10524	0.140053	0.293313
673.495	-0.0590643	-0.0160233	0.104697	0.13273	0.2946
673.701	-0.054017	-0.0209433	0.107713	0.14068	0.302327
673.908	-0.061417	-0.0221267	0.0980333	0.136897	0.293173
674.114	-0.063437	-0.0277133	0.102247	0.135803	0.29044
674.32	-0.0603307	-0.0166267	0.110787	0.144803	0.2954
674.526	-0.0553127	-0.0199033	0.1059	0.137977	0.287323
674.733	-0.055661	-0.0193867	0.105103	0.137953	0.297693
674.939	-0.0569757	-0.0225567	0.10823	0.1393	0.296703
675.145	-0.0460803	-0.00912	0.107073	0.14701	0.295867
675.351	-0.0446667	-0.00898333	0.120417	0.146743	0.30463
675.558	-0.058951	-0.0205867	0.100953	0.137853	0.291837
675.764	-0.059616	-0.01811	0.10421	0.14717	0.297673
675.97	-0.0518827	-0.0218667	0.101257	0.138137	0.291077
676.176	-0.051113	-0.0268267	0.10283	0.145873	0.29318
676.382	-0.0558407	-0.0148667	0.106847	0.146083	0.29314
676.589	-0.061642	-0.02679	0.10112	0.13328	0.294947
676.795	-0.0456083	-0.01071	0.107103	0.1456	0.30145
677.001	-0.0515093	-0.0190333	0.103897	0.142053	0.29029
677.207	-0.061571	-0.0115833	0.101563	0.133893	0.291673
677.413	-0.0556643	-0.0213067	0.103813	0.14098	0.294663
677.62	-0.0540083	-0.00962667	0.101383	0.13831	0.290367
677.826	-0.0476127	-0.01703	0.105547	0.137783	0.291547
678.032	-0.0525123	-0.0196467	0.10238	0.140977	0.29517
678.238	-0.052375	-0.0129567	0.104247	0.137363	0.297143
678.444	-0.04591	-0.00961	0.109687	0.137907	0.30299
678.65	-0.0596427	-0.0269033	0.0977	0.12901	0.291603
678.857	-0.052202	-0.0193667	0.10297	0.139007	0.293093
679.063	-0.0466367	-0.01337	0.1078	0.143527	0.29836
679.269	-0.0594833	-0.02491	0.0940867	0.137813	0.288053
679.475	-0.0539123	-0.0156967	0.09957	0.142627	0.289307
679.681	-0.0426313	-0.0141	0.107607	0.13996	0.293707
679.887	-0.0489603	-0.01913	0.101003	0.138697	0.2988
680.094	-0.042069	-0.0103367	0.107983	0.140513	0.29614
680.3	-0.0504733	-0.01429	0.0994067	0.139907	0.288073
680.506	-0.0561	-0.02178	0.0995267	0.13334	0.293853
680.712	-0.054836	-0.0267367	0.09828	0.130643	0.286983
680.918	-0.047592	-0.0179533	0.102767	0.140367	0.292943
681.124	-0.051766	-0.0136067	0.0996033	0.133533	0.298563
681.33	-0.0636707	-0.0260867	0.08962	0.12748	0.28983
681.536	-0.0546833	-0.0184633	0.10326	0.139033	0.29673
681.742	-0.0377427	-0.0102533	0.107557	0.145267	0.29555
681.949	-0.0466893	-0.0226867	0.10685	0.136503	0.287577
682.155	-0.044421	-0.0183467	0.109613	0.134557	0.29095
682.361	-0.0458013	-0.01053	0.109877	0.14455	0.29607
682.567	-0.0571983	-0.02842	0.0936333	0.135103	0.284853
682.773	-0.0578017	-0.02978	0.09088	0.12659	0.28504
682.979	-0.048263	-0.0200233	0.0976167	0.12777	0.288993
683.185	-0.0594847	-0.0235367	0.0912	0.122533	0.284873
683.391	-0.0566593	-0.0172967	0.0981067	0.129323	0.29148
683.597	-0.058539	-0.02747	0.0917333	0.123833	0.290847
683.803	-0.0517043	-0.0251167	0.0975533	0.129243	0.290117
684.009	-0.047362	-0.01542	0.100763	0.13421	0.286397
684.215	-0.0534183	-0.0162	0.101317	0.139007	0.288283
684.422	-0.0605287	-0.0222833	0.0973633	0.124073	0.28512
684.628	-0.0547813	-0.0192933	0.0972567	0.12592	0.28724
684.834	-0.0580103	-0.0243067	0.0868333	0.117987	0.282427
685.04	-0.065133	-0.0310167	0.0836067	0.12051	0.284337
685.246	-0.04466	-0.00852667	0.09443	0.134853	0.293593
685.452	-0.0456143	-0.0128567	0.104613	0.130457	0.289383
685.658	-0.054885	-0.0312767	0.0946933	0.1212	0.28383
685.864	-0.044679	-0.0186	0.0979967	0.13172	0.2888
686.07	-0.04431	-0.01406	0.10335	0.13378	0.29365
686.276	-0.057014	-0.0233633	0.0874367	0.124967	0.284493
686.482	-0.0531473	-0.0214867	0.09268	0.131633	0.290877
686.688	-0.060679	-0.0275667	0.0872067	0.119277	0.281263
686.894	-0.059678	-0.0307167	0.08775	0.11988	0.291717
687.1	-0.0505233	-0.0133567	0.0953067	0.129493	0.288503
687.306	-0.051272	-0.0203467	0.0902333	0.128497	0.28305
687.512	-0.056204	-0.02583	0.0902533	0.123683	0.282127
687.718	-0.0511807	-0.0216467	0.0845867	0.12113	0.282963
687.924	-0.044517	-0.02403	0.0866533	0.115823	0.279127
688.13	-0.065876	-0.035732	0.0881533	0.115427	0.277673
688.336	-0.0467307	-0.0239733	0.08943	0.123233	0.28236
688.542	-0.0502517	-0.022385	0.0931067	0.120117	0.284637
688.748	-0.0380223	-0.0138633	0.0962233	0.127993	0.284117

## Sheet: Figure S5
Figure S5a										Figure S5b
	SERS intensity of R6G (arb. units.)										SERS intensity of fluorocarbon (arb. units.)
Wavenumber (cm-1)	0 nm (yellow)	0.5 nm (blue)	1.0 nm (green)	1.5 nm (cyan)	2.0 nm (red)	2.5 nm (magenta)	3.0 nm (black)	3.5 nm (dark cyan)		Wavenumber (cm-1)	0 nm (yellow)	0.5 nm (blue)	1.0 nm (green)	1.5 nm (cyan)	2.0 nm (red)	2.5 nm (magenta)	3.0 nm (black)	3.5 nm (dark cyan)
457.706	3.9004	6.24075	10.8262	-1.87129e-10	-7.43285e-10	-7.06223e-10	-2.33968e-10	2.55568e-10		457.706	668.167	684.167	701.417	838	895.833	1327.75	1483.08	1768.17
458.742	10.435	7.49674	16.1355	10.66	4.54894	21.4179	19.4565	32.0636		458.742	670.417	684.167	704.5	844.083	899.583	1334.25	1488.5	1776.08
459.777	7.21657	6.49988	12.6091	0.401854	6.25668	-1.75094	4.322	6.48837		459.777	672.5	686.667	704.667	846.833	898	1335.42	1483.92	1778.42
460.812	7.07836	11.0002	12.9969	10.8924	0.040086	13.6604	10.1801	27.1076		460.812	673.667	686.583	706.75	849.667	902.167	1346.08	1489.58	1782.75
461.847	12.7705	11.7478	16.299	8.13166	10.7327	12.9022	7.11438	33.0045		461.847	673.917	689.417	709.417	852.833	902.083	1350.17	1500.67	1799.17
462.882	11.2096	11.6595	16.9322	9.61977	9.91814	13.6413	18.292	21.0957		462.882	672.667	690.917	710	855.083	901.667	1344.75	1492.92	1788.17
463.916	11.8958	16.7351	19.1464	15.0235	14.5132	13.0446	23.1298	29.9645		463.916	678.667	692.333	713.917	857.25	905	1352.33	1503.92	1793.5
464.927	12.0788	16.5604	21.8613	16.1007	8.19426	9.14699	21.6644	17.1943		464.927	679.583	696.25	713.75	856.833	910.167	1352.92	1501.5	1805.08
465.962	16.7594	18.5477	23.3212	19.5859	15.6094	33.0463	41.0738	54.1174		465.962	681.667	693.417	718.917	863	914.833	1360	1518.42	1812.5
466.996	13.1873	23.866	22.1125	15.9869	10.8515	20.944	26.9779	29.4845		466.996	680.917	696	720.25	861.333	917.083	1361.25	1512.67	1815.58
468.03	16.9458	21.1818	27.485	17.9705	17.5875	21.5069	26.2101	14.7121		468.03	686.833	699.583	719.833	867.417	916.417	1369.58	1522	1813.33
469.064	15.6183	20.912	24.0222	13.4534	8.98406	17.9852	16.1042	22.3837		469.064	687.583	702.833	722.083	869.083	917.083	1368.92	1523.17	1817.75
470.098	22.7881	18.7232	27.2242	22.8524	17.6249	10.296	16.0771	14.6657		470.098	687.417	704.333	727.75	873.25	925.75	1369.67	1517.92	1827.92
471.131	25.2054	30.2823	33.0909	19.6676	22.2601	19.6892	37.9625	39.558		471.131	694.167	709.583	734.75	878.5	928.75	1387.75	1536	1834.58
472.165	29.0369	32.1725	36.7892	25.5656	17.6399	28.2487	33.6773	33.7274		472.165	695.333	713.25	734.583	884.917	926	1390.75	1531.25	1860.42
473.175	29.4494	32.7298	37.0721	20.5547	14.1917	21.9258	19.7587	19.1688		473.175	699.167	714.583	739.75	884.75	929.333	1391.58	1539.42	1846.25
474.208	33.6093	34.6992	39.1836	30.7855	26.0614	29.8182	39.4666	49.3079		474.208	701.333	717.167	743.5	890	938.667	1398.67	1546.92	1843.92
475.241	37.5169	42.8333	43.1267	34.7661	22.6763	31.2106	27.8381	26.2237		475.241	707.167	720.917	748.25	895.25	941.167	1403.5	1551.75	1851.33
476.274	40.6722	48.5487	52.1515	35.7466	27.7865	47.2701	44.8735	38.4995		476.274	709.667	727.417	753.833	902.083	948.167	1425.08	1576.25	1871.08
477.307	43.9919	50.1789	49.6747	46.9771	28.8089	29.0802	50.3231	43.4686		477.307	717.417	736.25	760.417	911	950.583	1416.67	1562.83	1875.92
478.34	47.3093	49.3073	55.0298	44.1242	28.0771	19.891	35.2705	23.2974		478.34	720	738.167	763.167	910.917	962.167	1417.67	1570.33	1865.08
479.372	51.2912	57.3505	58.7166	53.5215	39.9244	47.7027	39.2993	43.7361		479.372	724.583	742.583	772.667	918.083	967.583	1432.67	1577.17	1901.5
480.381	56.5215	61.2282	57.8221	51.0936	28.8623	26.1335	38.1137	21.5254		480.381	730.667	749.583	776.5	921.583	967.417	1433.17	1585.17	1889.08
481.413	62.1658	67.018	70.8395	56.9912	47.9521	62.6144	58.7228	56.0993		481.413	735.167	760.75	783.333	936.333	977.917	1454.67	1608.08	1922.33
482.445	67.3082	73.9728	72.6056	62.7225	41.8715	44.4302	45.9974	38.7828		482.445	737.917	764.083	788.083	942.167	975.75	1454.33	1599.25	1917.25
483.477	75.1985	81.9261	73.4536	71.5375	47.0375	50.4977	46.521	41.9924		483.477	747.417	769.75	797	947.833	984.417	1470.75	1620.83	1935.92
484.509	81.7535	89.8777	87.9671	77.2695	64.2003	72.7338	60.4608	64.2279		484.509	751	779.75	806.917	958.667	992.833	1475.92	1637.58	1951.75
485.541	87.7232	95.4112	89.2294	78.2521	52.11	61.8886	53.6501	61.8228		485.541	760.333	787.583	815.5	962.25	1002.17	1487	1631	1942.17
486.573	91.6911	105.61	94.7405	81.4853	66.4333	69.2958	73.4226	57.8602		486.573	763.167	798.417	817.083	971.917	1008.58	1497.75	1644.25	1952.17
487.581	95.6579	106.477	100.004	88.5604	61.349	63.2397	70.3159	52.5769		487.581	769.25	797.583	816.917	984.25	1006.67	1494.92	1637.08	1949.5
488.612	101.706	115.256	106.513	104.128	76.667	83.9852	76.2556	79.2484		488.612	774.5	805.167	824.833	994.083	1019.75	1511.92	1657.42	1978.42
489.643	112.168	123.701	114.437	112.363	82.5659	89.4836	94.6958	77.6956		489.643	780.167	809.667	834.333	998.75	1029	1525.58	1670.92	2002.17
490.674	113.545	126.311	113.528	120.183	86.6291	106.068	103.22	93.4183		490.674	785.167	822.667	840.167	1010.58	1035.08	1530.5	1686.75	2001.92
491.705	109.921	135.67	118.95	123.586	86.8569	96.3229	90.9121	84.9164		491.705	788.917	825.25	845.917	1010.08	1034.42	1535.17	1695.83	2008.75
492.736	117.795	129.527	119.122	125.158	91.6659	113.414	108.022	87.2732		492.736	784.833	828.5	846.75	1018.83	1037.92	1523.58	1691.58	2017.83
493.743	117.502	140.304	119.546	125.154	104.902	117.209	108.504	89.5554		493.743	788.833	831.583	849.167	1020.92	1043.17	1544.5	1689.67	2028.25
494.773	110.373	138.326	115.466	123.311	90.6239	86.2243	95.6172	72.0454		494.773	788.667	836	849.5	1018	1041.92	1531.33	1687.67	2008.75
495.804	115.993	141.097	116.885	128.469	107.844	113.66	100.149	97.8105		495.804	793.333	838.667	846.833	1022.75	1053.25	1551.17	1708	2032.5
496.834	117.611	139.617	118.137	131.711	108.564	106.766	108.099	100.184		496.834	792.5	842.917	849.833	1026.33	1047.92	1549.5	1713.33	2039.33
497.864	113.144	135.052	116.805	123.787	85.8647	91.8761	80.219	65.1657		497.864	786.417	835.083	836.167	1019.17	1038.5	1526.67	1692.42	2011.17
498.87	111.01	138.24	114.892	120.706	99.6768	102.691	96.2113	89.0695		498.87	781.917	829.167	837.833	1023.25	1043.5	1546.17	1702.17	2029.83
499.9	107.791	130.924	112.642	114.952	92.6424	91.0595	91.3361	83.4336		499.9	777.833	829.917	839.833	1011.5	1034.5	1529.25	1685.75	2017.42
500.93	103.153	130.191	106.891	120.45	81.9405	92.3496	90.3804	96.0723		500.93	775.583	824.417	830.25	1015.67	1036.17	1536.83	1697.17	2032.92
501.959	97.181	125.29	103.556	112.532	76.4877	91.6445	85.5113	79.4856		501.959	768.833	813.833	829.083	1005.17	1032.92	1531.08	1693.33	2032.25
502.989	91.2076	116.638	95.9711	108.699	82.3677	86.1108	86.1455	82.5901		502.989	762.5	815.083	821.833	998.333	1034.42	1526.17	1686.33	2012.33
504.018	90.2329	111.568	92.1353	106.45	75.8305	86.9989	69.0332	74.8023		504.018	758.75	806.333	817.333	990.5	1025.5	1515	1684.25	2012.67
505.024	83.9251	108.668	93.2196	100.711	78.9717	86.1747	96.3779	81.3495		505.024	755.667	802.583	807.417	996.167	1022	1526.08	1688.58	2012.92
506.053	76.2814	103.098	85.2162	88.3829	61.6005	70.4898	77.6898	60.2763		506.053	747.583	791	801.75	976.583	1012.83	1503.25	1674	1991.25
507.081	68.97	95.1099	80.0458	85.4728	69.2291	67.9769	66.4225	50.2273		507.081	741.417	782.5	797.167	974.167	1005.5	1503.42	1662.08	1991.58
508.11	66.2408	89.8714	76.5418	85.5644	57.8577	70.8028	65.5762	51.2857		508.11	737.583	776.75	790.083	968.5	1000.83	1498.83	1659.33	1990.5
509.139	62.7605	86.2156	70.454	77.4912	60.4031	68.8011	74.5676	58.0347		509.139	735.833	772.833	788.083	953.833	1003.83	1495.75	1659	1981.42
510.144	57.0307	75.3963	69.9533	62.177	56.2108	57.004	56.2663	38.4489		510.144	729.167	768.667	775.75	949.917	987.167	1485.75	1638.08	1963.58
511.172	53.9651	78.4063	64.1984	72.6907	58.5067	75.8472	71.6004	65.495		511.172	725.417	760	773.5	952.583	992	1494.42	1650	1970.83
512.2	55.0652	75.3325	62.8599	74.873	55.553	78.6965	76.3561	62.9815		512.2	722.583	757.75	773.167	939.833	981.75	1484.5	1644.75	1968.42
513.228	48.581	63.2583	52.1879	57.4739	43.3498	45.4686	44.7836	29.9916		513.228	717.583	751.917	762.917	936	973.917	1471.75	1627.58	1941.33
514.232	46.1809	64.354	54.9364	64.0005	54.8261	71.2784	62.2519	47.581		514.232	713.25	747.75	764.417	931	981.75	1482.83	1635.92	1959.67
515.26	45.6117	59.6958	53.8475	60.1886	51.6243	61.313	65.7733	41.2208		515.26	712.25	742.417	758	924.083	973.917	1476	1624.67	1946.58
516.288	40.8749	51.7039	50.0919	51.7955	39.0901	55.6875	53.6336	29.3006		516.288	707.25	736.167	753.333	917.25	964.167	1455.83	1605.25	1929.33
517.315	40.3874	50.1285	52.2529	56.7378	51.7234	69.2352	54.2497	44.4037		517.315	704.583	733.583	750.5	913.667	964.167	1467.17	1620.83	1944.92
518.343	34.9824	48.6361	44.8305	53.0989	49.4412	68.873	61.2884	40.7799		518.343	700.583	726.667	748.833	912.917	966.583	1462.58	1627.92	1950.67
519.346	32.5784	41.3972	43.2454	47.2191	47.4222	56.0484	48.9514	32.0657		519.346	697.167	726.917	744.083	908.25	958.583	1435.25	1594.83	1924
520.373	34.922	44.5712	49.5731	68.3346	70.059	91.1165	97.3355	100.154		520.373	701.667	727.833	748.083	912.417	968.167	1474.5	1627	1965.58
521.4	28.1815	37.4117	36.5675	46.1189	50.1138	54.1082	57.226	41.5153		521.4	696.417	719	737.333	899.417	951.333	1440.75	1598.08	1926
522.427	28.1071	41.2521	41.7287	54.2389	61.8368	68.6071	68.2896	64.8993		522.427	699.333	723.583	741.583	906.75	959.583	1459.75	1608	1941.33
523.43	26.0338	34.5127	41.3106	46.7846	50.0733	60.4767	64.3941	40.5239		523.43	693.667	716.333	734.083	895.917	951.667	1442.83	1597.92	1929.92
524.457	22.7082	34.7697	37.8887	49.8259	53.4661	51.74	54.3043	35.8694		524.457	689.917	713.75	732.417	893.083	949.917	1439.33	1587.67	1919.33
525.483	21.132	31.5266	36.3004	45.7029	50.194	48.6774	55.7214	40.4874		525.483	691	711.25	732.417	889.5	945.583	1437.25	1599.25	1919.17
526.509	23.6386	31.7836	37.4623	47.4156	48.9236	62.8723	60.4788	43.5444		526.509	688.917	712.333	731.083	890.75	943.583	1435.92	1594.25	1922.75
527.512	21.8131	25.7109	34.8783	38.804	41.667	35.7709	43.6104	34.8396		527.512	689.25	707.75	731.083	888.25	942.417	1434.58	1580.92	1922.67
528.538	21.9853	24.968	33.2908	41.605	39.9839	42.7309	41.3821	10.6074		528.538	685.917	707.167	727.417	885.75	941.833	1435.58	1584.08	1916.92
529.564	19.1571	26.3086	30.4535	43.0751	43.1362	49.3654	55.3278	44.7306		529.564	688.667	704	728.5	886.75	942.5	1450.25	1595.75	1929.58
530.589	17.4118	29.6492	25.7832	36.0478	53.5406	43.2578	50.8644	38.2926		530.589	685.667	703	725.833	884.5	944.167	1440.08	1590.17	1920.67
531.615	14.4161	22.7401	24.6133	35.6898	34.364	25.9914	40.742	19.9599		531.615	682.333	701.833	726.083	879.917	941.75	1434.33	1583.75	1916.33
532.617	14.0052	21.9181	24.9476	22.7572	30.7012	25.8449	29.2435	23.6956		532.617	682	703.583	720.333	879.167	942.167	1431	1590.08	1907.75
533.642	12.6754	21.5093	25.7784	27.9043	23.5293	22.4278	39.0532	12.9893		533.642	683.083	700	720.75	882.083	941.75	1439.58	1593.67	1911.33
534.667	12.9286	20.5175	23.5264	19.0541	24.9431	30.1856	37.3708	21.638		534.667	680.833	702.167	718.917	884.583	941.5	1427.58	1593.5	1930.67
535.669	12.6834	14.4462	21.0286	11.7126	17.6209	9.56287	11.1455	-4.47989		535.669	681.333	698.417	720.5	872.833	934.417	1423.5	1583	1917.25
536.694	10.2693	13.0383	18.1941	13.5344	11.6232	-2.82964	-1.68743	-23.8719		536.694	677.5	697.333	718.083	869.333	932.75	1426.58	1580.75	1898.17
537.719	11.0217	18.2974	22.3602	17.1923	20.3782	21.1196	23.488	39.5907		537.719	678.333	700.833	720.833	882.5	945.167	1442.25	1598	1927.92
538.743	9.60718	14.8068	21.1935	11.3529	13.8026	12.0773	9.83839	12.658		538.743	679.667	698.5	720.75	882.167	939.167	1447.92	1598.17	1930.42
539.744	6.52762	11.6536	14.9477	6.18876	5.1577	0.987377	-7.35448	-5.71024		539.744	682.167	698.417	719.333	876.833	935.25	1433.42	1589.33	1917.17
540.769	7.6127	14.6638	14.9488	6.10495	11.5878	14.6287	8.17953	0.398884		540.769	679.333	695.75	720.5	877.75	941.917	1443.08	1604.25	1937.08
541.793	5.6976	7.09107	11.0338	-1.30935	1.02096	-16.388	-18.0278	-35.0543		541.793	676.5	697.75	718.25	872.917	934.583	1438.67	1580.75	1926.42
542.817	6.44903	7.01882	10.2861	-0.220782	0.040464	-17.0626	-18.393	-19.9866		542.817	680.25	694.333	720.917	876.25	943.333	1438.08	1589.58	1924.92
543.817	4.2022	4.20058	10.4594	-2.62387	-2.59278	-2.45203	-6.55188	-6.19007		543.817	679.417	694.917	719.583	881	941.083	1436.25	1598.58	1929.42
544.841	5.9534	6.62931	9.87966	-10.1962	-7.23373	-26.6925	-22.0661	-34.9146		544.841	676.583	696.333	719.333	874.75	936.833	1437.83	1590.42	1917.67
545.865	5.45453	8.30856	8.55063	-7.68236	-15.8715	-13.8408	-19.2379	-37.0352		545.865	679.667	692.75	716.833	872.25	935.333	1436.08	1594.42	1921.17
546.888	4.37227	6.40502	6.88898	-10.2489	-15.6725	-37.9801	-24.1506	-38.6352		546.888	677.5	695.25	715	872.417	937.25	1440.58	1586.33	1926.83
547.888	2.37518	5.4222	2.73172	-15.9739	-15.1264	-27.5848	-19.7742	-36.342		547.888	674.25	690.083	715.417	874.667	937.333	1452	1592.67	1927
548.911	1.29286	3.10314	2.98822	-20.1178	-15.0042	-21.2895	-19.3353	-37.9851		548.911	675.917	690.417	717.75	877	937.5	1442.25	1595.08	1926.25
549.934	1.46056	3.78471	3.4955	-5.92543	-20.5451	-11.7351	-18.3036	-28.1912		549.934	679.5	692.333	715.833	873.75	943.333	1453	1600.5	1929.83
550.934	4.54681	3.80367	7.25718	-11.3083	-24.6556	-16.9799	-24.4832	-31.0057		550.934	676.583	691	716.917	874.583	934.917	1446	1598.17	1930.67
551.957	3.21457	3.31984	12.8494	-5.27663	-14.7728	-1.15731	-7.51615	0.661215		551.957	677.583	690.833	716.583	873.917	938.5	1452.75	1607.17	1942.33
552.98	2.04907	2.83669	7.2758	-10.1585	-14.4698	-15.9088	-13.7895	-18.8185		552.98	675.25	690.167	715.583	870.833	938.75	1445.08	1607.58	1937.75
553.979	3.30218	6.19096	10.7066	-7.36587	-9.06967	3.87338	-3.44117	1.00835		553.979	676.083	696.25	717.5	875.417	939.667	1451.08	1606.42	1941.75
555.001	3.2202	5.29255	9.71805	-4.24165	-2.34262	3.64036	-13.9453	-3.1822		555.001	676.5	695.917	715.75	869.25	934	1455	1602.25	1940.83
556.023	2.97167	5.22821	13.8137	-4.19767	-3.27846	3.08341	2.39371	5.64693		556.023	679.25	691.417	718.333	880.167	936.75	1448.33	1605.58	1944.25
557.046	4.63995	4.41463	13.2437	-5.15055	-1.71046	4.53589	-2.50741	2.66231		557.046	678.167	688.167	714.083	870.917	939.583	1450.33	1594.75	1923.92
558.044	2.64358	6.68847	12.7613	3.4042	0.787769	2.02135	5.29579	7.06548		558.044	675.75	690.083	718.917	876.667	933.25	1446.25	1600.33	1936.17
559.066	0.89553	5.37645	10.1932	-2.20914	-6.55319	-2.42405	-8.0023	-10.2974		559.066	673.833	691.083	713.583	867.917	936.75	1449.92	1595.92	1922.58
560.088	3.98101	9.73192	20.0426	8.09736	16.3598	22.3901	24.6263	32.7757		560.088	676.417	689.917	719	875.167	941.5	1461	1608.42	1953
561.086	6.31854	10.0081	16.7298	8.07799	10.2863	22.7367	29.7921	15.8184		561.086	675.25	691.667	715.167	870.917	940.5	1453.92	1602.92	1943.33
562.108	6.23779	5.4486	17.3312	12.0574	15.1239	30.9032	38.7741	46.4294		562.108	678.5	690.583	714.417	877.333	946.583	1467.33	1612.25	1957.58
563.129	5.24063	11.6399	18.1837	10.4568	16.299	30.3293	33.0997	30.726		563.129	678.333	688.917	714.417	877.75	943.333	1452.83	1612.58	1942.92
564.127	4.32888	7.16869	14.3739	13.6134	24.8207	42.2873	44.2952	48.2406		564.127	677.167	691.5	712.583	875.167	938.333	1464.75	1614.33	1952.33
565.148	5.24893	3.02847	14.7284	8.85242	13.6706	20.816	31.3911	23.9079		565.148	674.583	690.333	715.083	876.583	940.667	1457.42	1608.92	1934.75
566.169	2.58594	10.2225	15.6674	19.678	20.6915	34.521	44.2474	51.4272		566.169	675.917	688.583	713.833	875	944.75	1463.33	1610	1951.5
567.166	5.50839	10.0873	16.694	20.8441	25.8921	50.7574	53.0564	56.413		567.166	678.167	690.917	720.083	880	951.917	1472.75	1627.83	1962.92
568.187	5.59604	8.19985	13.3018	7.84276	22.0881	36.0651	35.2667	44.2191		568.187	676	691.25	718.25	874.25	943.917	1462.75	1615.33	1951.92
569.207	6.26736	10.9801	19.0774	20.0947	32.0383	50.466	50.2374	56.5436		569.207	674.25	692.75	717.833	878.25	946.583	1467.67	1617.08	1972.42
570.204	6.94082	12.7643	19.5239	18.0203	11.9182	37.8975	46.9937	60.4163		570.204	676.5	689.833	717.083	879.5	943.083	1463.5	1610.83	1965.25
571.225	5.11288	9.46319	19.3018	14.0287	23.9604	35.4012	49.5687	46.1103		571.225	675	690.917	715.917	877.5	942.167	1469.83	1619	1959.92
572.245	5.95199	10.7464	19.5808	16.0404	23.5071	26.4981	29.821	36.5724		572.245	676.75	692.667	718	875.833	947	1465.75	1622.75	1948.33
573.241	4.62659	11.2836	19.1974	15.5589	28.4831	33.7918	35.4414	40.4146		573.241	678.75	694.083	717.583	876.333	948.667	1474	1621.33	1961.67
574.261	4.38318	10.6522	20.0621	18.1605	28.2053	38.1583	42.2148	64.6623		574.261	676.833	693.083	718.583	874.833	952.25	1482	1629.42	1977.33
575.281	7.30688	11.2719	23.0114	20.0988	25.0153	25.7014	43.5823	47.0112		575.281	680.833	694.833	714.75	882.75	947.583	1476.92	1629.17	1975.92
576.277	4.56607	13.4789	21.9649	18.6268	32.5877	31.5239	40.8173	34.4887		576.277	681.667	695.667	719.583	880.083	945.25	1473.33	1631.58	1968.67
577.297	7.074	11.0174	17.7499	12.655	25.2401	32.67	31.7894	46.3726		577.297	677.167	693.417	718.167	882.583	947.25	1472.17	1632	1982.25
578.316	3.99908	9.2236	17.7862	10.5198	24.647	27.1594	29.189	35.3575		578.316	679.75	692.667	716	877.25	949.5	1478	1635.58	1971.25
579.312	5.67632	9.10048	15.2433	11.8909	25.9828	37.9277	43.2888	50.2194		579.312	679.833	696.833	718.75	885	956.833	1489	1642.75	1993.5
580.331	1.26904	7.97562	15.1987	7.26233	16.8155	10.6868	25.3766	16.9887		580.331	678.167	692.417	719.333	882.25	952.167	1489.25	1628.33	1974.17
581.35	6.02894	8.76857	14.4888	4.80375	14.6529	10.206	27.6418	29.6086		581.35	680.667	695.083	721.417	881	950.417	1475.83	1626.5	1989.08
582.345	7.62435	6.48211	12.3664	5.68459	9.66897	27.92	25.6901	15.3541		582.345	683.167	693.5	720.167	882.083	957.417	1483.17	1647.33	1992.17
583.364	6.13531	4.44403	10.3257	-10.684	-6.40103	-2.37434	0.476953	-4.15875		583.364	681.25	695.25	720	879	950.583	1473.75	1624.5	1969
584.382	2.39681	4.57379	13.703	-2.71596	7.61702	0.507998	15.7748	25.3454		584.382	680.833	694.333	723.167	883.333	956.167	1480.5	1641.5	1993.42
585.377	3.99383	6.70744	8.0844	-5.90869	-9.93651	-4.66548	-5.72841	-6.02632		585.377	679.083	693.417	722.75	883.083	949.25	1474.33	1634.58	1968.08
586.396	2.25646	3.42291	9.88104	-2.18398	-5.7424	-2.76331	-9.15883	-2.90555		586.396	680.167	694.5	721.5	882	955.083	1478.75	1632.92	1977.42
587.414	4.93635	5.55627	12.5957	-3.20591	-7.29351	3.6489	4.92177	23.7319		587.414	684.333	698.75	725	885.25	953.75	1499.75	1645.75	1990.58
588.408	3.53508	6.02679	5.81439	-2.2222	-1.41647	-3.91205	-3.29942	6.32553		588.408	684	699	722.083	890.167	961	1489.5	1646.33	1991.17
589.426	5.38282	3.24592	12.1984	-6.57082	-3.95808	4.68667	-13.8637	13.9958		589.426	684.75	700.167	723.833	882.75	960.583	1483.33	1639.92	1994.75
590.421	5.56607	5.46885	9.08646	-4.58061	-9.2384	-0.854876	4.85315	15.3712		590.421	688.333	700.833	728.5	888.917	964.583	1499.42	1649.25	2005.17
591.438	5.16505	3.35713	13.5566	-8.5059	-5.18712	-0.319641	8.56076	23.9071		591.438	687.917	701.167	730.667	891.083	965.75	1491.58	1652.42	2009.58
592.455	6.26468	8.58001	13.1115	-1.76117	0.785686	13.4756	6.69611	35.876		592.455	682.583	702	728.667	894.083	961.75	1503.92	1662.33	2019.5
593.45	6.44979	8.13996	15.0869	-12.5112	-9.23051	14.2133	3.69514	15.7986		593.45	691.5	700.833	727.167	891.417	963.583	1501.33	1651.58	2002
594.467	9.30072	9.03205	17.6446	-4.75978	-3.0814	21.8617	19.8524	36.2993		594.467	689.083	705.25	732.25	897.333	962	1506.17	1658.92	2017.5
595.461	8.90378	8.76118	13.5395	-3.83661	2.49517	9.3687	10.2062	1.58613		595.461	690.917	705.667	729.167	897.583	964.917	1488.08	1653.5	2005.58
596.477	13.006	11.3225	18.1001	-2.82858	4.82062	29.6203	19.1354	47.8682		596.477	694.417	708.25	734.917	894.667	972.083	1506.17	1655.75	2006.75
597.494	8.859	12.8018	19.4121	2.18281	10.151	21.8818	12.9923	24.0827		597.494	691	706.25	734.833	896.667	963.75	1492.92	1652.42	2013.42
598.487	9.29741	14.4514	19.8945	4.36575	5.24185	19.3346	14.5451	21.1655		598.487	693.25	703.833	734.583	901.917	969.25	1491.83	1651.75	1999.5
599.504	15.9851	13.6001	18.7094	9.05045	8.66527	11.6993	14.5073	22.3275		599.504	693.167	707.25	732.917	896.917	970	1495.5	1648.08	1994.83
600.52	17.0901	14.75	24.6091	22.9885	22.677	61.9072	44.8139	76.4217		600.52	695.25	716.167	740.167	900.917	978.417	1518.08	1674.08	2036.92
601.513	15.9473	16.0702	23.5126	25.8479	20.6988	64.7224	45.9823	59.3828		601.513	696.25	713.417	741.083	902.583	969.583	1508.92	1674	2011
602.529	20.8038	20.1395	28.4152	25.4592	33.2203	88.0334	62.3109	86.674		602.529	702.083	716.75	742.333	908.167	976.583	1508.17	1671.42	2031.58
603.522	22.0791	29.2957	31.8216	40.825	55.4184	119.368	91.5007	120.748		603.522	704.833	716.583	743.167	907.167	977.417	1516.25	1667.83	2036.58
604.538	28.3537	29.701	36.9772	48.5263	55.783	135.448	112.601	146.902		604.538	702.25	721	744.833	915.583	986.25	1517.5	1680.33	2043.67
605.553	27.1291	32.4411	42.2177	62.1476	72.7359	175.706	137.463	156.238		605.553	704.25	720.5	748.25	910	982.333	1520	1684.67	2036.33
606.546	33.7399	35.8513	53.9617	80.4398	108.448	223.902	200.935	219.773		606.546	707.583	723.5	752.833	920.417	981.667	1531.75	1698.58	2055.42
607.561	35.1002	42.0941	59.0386	93.9009	129.911	269.346	237.485	265.971		607.561	706.333	723.333	750.333	916.75	985.333	1534.5	1692	2052.92
608.553	44.5459	48.1736	62.7023	115.366	156.967	313.644	278.062	313.034		608.553	710.667	723.75	752.917	915.333	983	1526	1689.17	2051.67
609.568	51.241	55.7525	82.3655	148.667	191.022	357.774	334.883	369.429		609.568	708.083	726.083	753.917	917.583	981	1527.5	1696.17	2055.33
610.583	55.187	60.5829	99.6136	175.222	236.833	421.747	401.633	442.671		610.583	712.75	727.167	756.25	925.167	990.583	1529.5	1700	2052.92
611.575	64.2182	83.6665	116.698	209.363	288.07	460.908	465.409	505.776		611.575	711.667	732	761	925.083	991	1533	1696.33	2053.5
612.59	74.9991	86.9997	140.783	248.757	332.724	515.566	518.93	561.547		612.59	713.833	731.583	758.583	925.75	992.25	1533.42	1686.58	2048.42
613.581	86.1987	108.253	161.871	298.989	394.803	600.163	590.227	660.346		613.581	714.75	736.083	760.583	933.167	1002.33	1549.75	1716.17	2079.25
614.595	83.3978	115.089	178.125	324.723	429.217	594.924	605.52	681.145		614.595	717.75	733.167	761.583	927.417	992.917	1537.75	1695.67	2054.42
615.587	91.6823	128.845	197.133	358.294	481.223	635.456	667.921	741.972		615.587	716.75	741.083	766.583	930.25	1001.33	1550.83	1713.42	2085.67
616.601	95.1331	142.017	200.89	378.201	507.23	641.903	705.319	761.215		616.601	717.333	742.833	771.667	942.5	1001.33	1563.5	1710.75	2070.75
617.615	95.5847	146.274	202.566	394.861	531.992	632.943	710.394	764.139		617.615	720.667	744.417	772.25	938.417	1005.67	1552.75	1721.08	2072.08
618.606	95.1216	150.534	196.995	399.109	555.095	639.337	743.994	781.256		618.606	722	747.667	770.5	946.5	1007.75	1566.75	1728.92	2097.5
619.619	92.4916	144.96	186.507	390.609	556.7	637.063	731.508	771.54		619.619	725.417	745.833	774	944.333	1006.08	1568.75	1727.67	2101.17
620.61	83.3635	135.723	156.522	355.945	508.23	546.975	654.628	675.683		620.61	722.917	746.083	769	943.833	998.25	1548.67	1707.58	2072.92
621.623	79.5686	134.903	148.037	344.452	506.928	539.219	658.914	675.661		621.623	725.25	748.167	769.417	948.75	1008.33	1563.92	1727.58	2094.67
622.614	74.2755	122.502	132.222	310.462	468.3	493.566	616.638	610.247		622.614	722.667	749	770	945.833	1011.08	1566.75	1722.33	2093.17
623.627	65.0655	108.434	115.491	276.725	409.091	422.163	545.195	521.168		623.627	721.417	745.583	773.583	941.667	1009.92	1558.08	1718.33	2085.92
624.617	60.7741	95.036	102.429	243.574	356.057	372.862	500.107	473.697		624.617	720.333	745.583	766.333	941.167	1006.5	1560.33	1721.83	2091.67
625.63	56.3159	93.138	90.7837	215.176	316.858	313.478	428.851	407.06		625.63	722.667	744.583	762.167	940.417	1006.5	1551.92	1728	2088.67
626.643	46.5253	77.9913	76.9736	179.032	257.58	252.02	341.857	347.437		626.643	714.833	745.083	755.417	936.25	1002.42	1544.92	1711.75	2072.5
627.632	44.3198	75.0143	65.2498	149.224	213.393	197.579	271.216	287.17		627.632	713.167	740.417	760.25	939.417	1002.67	1544.42	1719.17	2084.5
628.645	38.1143	62.5373	55.0262	113.753	155.875	152.306	203.326	220.323		628.645	709.333	738.5	758	925.25	996.583	1536.83	1702.75	2076.92
629.634	33.9938	49.2298	48.2222	90.2837	119.947	114.217	163.456	187.747		629.634	709.75	734.667	756.083	930.083	997.667	1550.67	1720.25	2072.5
630.646	31.3734	43.1724	36.8352	65.652	83.3554	78.9624	103.92	103.008		630.646	703.917	732.833	753.917	926.833	992.75	1538.75	1713.92	2068.67
631.636	26.5047	39.2845	35.7843	50.5225	65.5204	68.8911	73.4878	101.79		631.636	707.667	728.167	750.417	924.75	989.833	1550.83	1714.75	2081.42
632.648	20.3861	31.3134	27.0672	26.4803	33.4382	20.5715	35.8891	48.3258		632.648	702.333	723.167	745.167	915.667	986.167	1527.17	1693.83	2067
633.636	20.1858	30.845	32.1028	30.8568	28.6958	41.768	50.4769	75.1321		633.636	700.583	723.25	745.667	919.75	989.333	1541.08	1710.42	2068.17
634.648	15.4024	25.0436	24.0555	27.9874	17.5397	31.9664	25.4822	35.6089		634.648	703.083	721.667	742.917	913.833	983.25	1532.67	1700.42	2065.58
635.637	18.0372	24.3281	24.6776	14.6199	19.5566	25.7639	27.0902	35.939		635.637	702.25	721.083	741.75	913.917	988.333	1540.33	1713.17	2070.58
636.648	14.6722	21.0296	24.1336	12.0066	11.5766	20.3971	38.5326	43.1066		636.648	697.667	716.083	739.917	907	985.583	1529.08	1698.42	2062.08
637.659	14.9748	21.066	19.2579	14.7297	7.85138	24.7892	20.3188	35.7029		637.659	693.583	713.75	739.583	907.75	980	1521.25	1696.25	2059.92
638.648	13.529	16.9383	17.1347	12.0377	4.63206	2.0297	-2.12648	22.7348		638.648	693.667	710.75	736.417	905.083	982.667	1534.08	1700	2061.83
639.659	13.3334	15.3943	17.8456	6.60014	6.58286	-3.47702	13.3466	20.0213		639.659	693.5	712.333	734.75	900.333	970.333	1516.17	1701.17	2049
640.647	10.1394	16.2694	19.6422	2.83072	6.87265	-2.05261	0.00451001	19.4094		640.647	690.417	711.5	733.75	901.417	975.25	1526.25	1693.75	2055.83
641.657	9.69569	14.5618	18.3563	7.48242	6.08273	3.87495	6.08115	27.6359		641.657	692.25	708	730.667	903.167	978.667	1527.58	1702.17	2057.08
642.645	11.4202	14.2732	19.8228	9.71879	17.5482	17.4832	-0.408014	32.7131		642.645	691.417	708.417	729.083	898.833	975.25	1531.92	1693.75	2059
643.656	8.81162	13.1519	11.7901	11.6264	10.9342	12.0948	13.522	38.7125		643.656	690.667	704.75	731.833	898.5	971.167	1533.67	1700.42	2061.92
644.643	8.2879	12.0329	19.0098	6.61853	2.90866	5.05336	6.88563	34.7286		644.643	687.917	705.833	730.917	900.5	978.5	1527.08	1700	2060.83
645.653	7.93122	15.4979	18.8137	9.282	15.4704	20.9323	22.9188	53.1672		645.653	689	708.667	735	901.75	980.833	1538.08	1705.42	2085.08
646.64	3.99265	12.6318	13.4532	3.36315	12.7038	10.4077	24.4685	31.3718		646.64	690.25	708.083	732.667	903.417	980.167	1532.17	1699.75	2076.5
647.65	5.38785	12.1831	9.84368	1.61575	3.77466	-0.362874	-6.47866	7.49925		647.65	688.667	701.417	727.667	899.917	971.667	1532.25	1705.58	2059.25
648.637	5.53444	8.06996	9.903	2.70255	-3.98314	-3.2042	-14.1599	15.9754		648.637	688.083	704.75	727.083	898.833	983	1526	1706.5	2062.42
649.647	4.6815	5.9576	5.88005	0.0442276	0.180037	-2.9578	-0.170798	15.958		649.647	688.333	702.917	729.5	900.583	976.583	1538.83	1707.83	2077.25
650.634	4.2466	5.76402	3.69252	-9.61339	-12.1523	-18.9493	-17.1663	-1.37798		650.634	688.167	702.75	731.167	895.417	976.25	1528.25	1715	2071.75
651.643	1.97887	5.40464	9.75613	-9.43269	-3.48025	-13.9361	-0.741269	14.7928		651.643	692.667	703.833	732.5	901.417	979.917	1538.92	1719.58	2078
652.63	1.12913	5.38064	8.57176	-9.50144	-18.1373	-8.82795	-10.3847	13.811		652.63	687.75	701.167	728.667	899.5	977.167	1535.42	1722.58	2085.42
653.639	-0.553381	0.524237	2.80526	-9.39844	-16.5397	-21.2981	-30.4404	-8.2471		653.639	688.75	700.917	726.667	892.917	977.25	1525.17	1703.25	2068
654.625	2.34872	-0.330187	4.87404	-17.8784	-12.4381	-17.9238	-26.7319	-12.2084		654.625	685.167	705.917	727.25	893.167	975.167	1531.33	1708.42	2068.42
655.634	3.08476	4.73305	8.36076	-11.1865	-12.1651	-9.87759	-10.4353	10.421		655.634	683.75	702.083	725.75	899.333	978	1530	1720.42	2080.42
656.62	7.32203	3.38153	2.76602	-12.2444	-16.6384	-11.5706	-6.54162	8.56322		656.62	685.5	702.667	726.75	900.5	977.75	1542.58	1715.58	2087.17
657.628	6.80995	2.19773	9.17262	-4.96361	-1.02338	-10.4248	0.273699	30.9631		657.628	689.5	701.667	732.583	903.083	978.833	1537	1721.5	2100.25
658.614	5.71573	3.51577	9.74767	-9.43279	-17.5716	-18.9354	-23.731	-12.5415		658.614	687.75	700.583	726.333	894.75	981.167	1530.92	1704.83	2069.33
659.622	6.20553	4.58493	10.4075	2.27007	2.38535	8.80985	-0.397093	34.3785		659.622	688.667	700.167	727.833	896.167	985.583	1549.5	1728.58	2096
660.608	6.94649	6.90586	9.40232	7.30619	3.76217	11.9815	7.78294	15.5601		660.608	690.083	704.667	730.583	895.417	980.833	1542.5	1726.08	2097.08
661.616	5.85485	7.06131	13.0653	4.51444	12.2276	3.07601	8.30191	28.6666		661.616	690.333	701.75	728.75	899	980.833	1549.17	1734.5	2090.83
662.601	5.09764	8.55178	19.8966	6.30578	6.36262	12.1798	9.83316	35.9507		662.601	689.667	702.5	731.25	902.333	982.917	1541.25	1727.92	2097
663.609	4.42455	11.2102	17.3128	7.43602	10.3364	13.04	20.6203	42.6601		663.609	690.333	703.167	732.583	903	986.167	1552.33	1727.08	2098.17
664.593	10.5025	8.03684	20.0639	12.1492	14.6463	20.2423	10.3359	38.5464		664.593	687.25	701.083	732.167	905.25	984.583	1543.83	1733.25	2090.67
665.601	11.3313	16.8648	22.3999	17.7847	26.9617	15.7847	41.8911	55.9415		665.601	688.5	708.083	736.667	908.5	986.583	1564.5	1751.17	2125
666.586	10.9944	11.1944	17.4874	14.5863	20.0296	2.66876	21.7075	41.6797		666.586	689.917	705.417	734.833	901	990	1559.42	1741.67	2108.92
667.57	8.65849	10.2753	20.5764	13.7238	27.2681	20.9769	36.6158	43.2602		667.57	691.167	710.667	737	907.25	986	1557.75	1739.08	2115.67
668.577	12.2401	10.7743	17.9172	10.2837	15.3457	-3.62464	7.86407	18.1		668.577	692.833	707.667	733.25	903.333	987.417	1547.08	1724.5	2095.33
669.561	10.906	16.5248	22.6759	21.5928	29.4254	14.3649	43.8729	60.8653		669.561	697.917	709.75	737.833	914.833	998.5	1569.75	1755.75	2134.83
670.568	8.07276	11.11	13.1865	3.65778	4.42773	-19.3883	-8.27804	-13.7766		670.568	696.083	706.75	734	900.75	982.083	1547.67	1718.67	2098.58
671.552	4.74047	5.44662	3.1983	-15.0281	-19.1514	-60.3008	-53.3356	-65.6602		671.552	689.583	704	733.333	897.417	975.917	1519.92	1697.83	2067.08
672.559	7.8258	13.8681	13.462	-4.6248	-1.89117	-25.9558	-13.5526	-5.36746		672.559	693.667	709.417	738	904.417	991.75	1550.17	1725.75	2093.25
673.543	13.4953	8.4575	11.9768	1.77748	-2.62925	-18.2706	-11.0101	4.26633		673.543	696.583	711.583	739.417	910.417	995.333	1551.17	1748.08	2115.83
674.549	14.8325	12.7985	20.6603	4.43578	6.13879	-5.24442	2.95659	18.4934		674.549	700.083	713.917	744.833	917.583	998.417	1572	1744.08	2132.75
675.532	15.5872	18.2241	20.1782	3.84287	-6.8417	-15.5451	-22.2344	0.311011		675.532	701.5	718.25	744.667	911.833	1002.42	1566.08	1744.17	2115.83
676.539	16.0096	16.8179	16.6981	0.172722	-5.73263	-9.83776	-4.75089	10.8888		676.539	703.5	714.333	747.667	917.333	1001.67	1565.08	1754.83	2129.08
677.522	20.1827	17.7463	20.8023	1.91789	-9.3723	-20.2911	-20.5922	-6.77683		677.522	704.083	716.917	743.75	917.25	998.833	1578.25	1737.92	2116.5
678.505	18.2735	16.7593	19.4914	-0.751289	-5.42498	-20.4042	-14.2589	5.9824		678.505	706.083	721.583	746.917	921.417	1006.5	1560.83	1752.25	2130.25
679.51	20.0319	19.1074	22.1825	1.83573	-9.22126	-12.4258	-25.6674	0.335506		679.51	713.75	722.25	750.667	921.5	996.667	1566.5	1741.08	2124.83
680.493	20.8744	21.8732	22.2913	3.42119	-5.34995	-28.442	-21.1514	-4.47227		680.493	711.917	726	752.417	923.667	1003.25	1565.92	1737.17	2121.42
681.499	26.0514	24.3908	24.3188	8.67958	-3.72213	-18.033	-10.9604	-3.26927		681.499	713.75	728.667	754.167	926	1009.42	1587.58	1742.92	2128.25
682.481	23.5624	24.6593	24.1805	10.2696	-7.51028	-13.5357	-15.262	-10.061		682.481	710.833	730.833	759.75	931.167	1002.33	1575.42	1741	2114.92
683.486	31.4912	32.3463	34.211	15.866	7.79152	1.55366	2.27843	21.4082		683.486	715	736.083	766.333	934.417	1013.08	1580.08	1759.58	2136
684.469	27.754	32.2843	32.7423	13.5438	3.0938	-14.4358	-10.7577	0.632184		684.469	720.5	741.167	762.25	930.75	1014.08	1578.17	1756.33	2121.58
685.451	34.5176	28.8902	30.4418	11.8906	0.316199	-6.58539	-19.6195	-5.96953		685.451	722.833	738.5	768.75	936.667	1013.17	1575.33	1753.17	2115.25
686.456	39.1991	38.1647	38.7268	19.1604	5.46206	-14.6427	-15.889	0.27339		686.456	722	742.333	772.917	941.083	1013.17	1580.08	1759.83	2123.92
687.437	40.9645	41.8567	41.3458	20.5115	6.44139	-6.19604	-4.90231	-1.14639		687.437	726.25	743	775.667	943.083	1014.67	1587.08	1754.5	2125.92
688.442	40.9812	40.8839	41.3005	24.2858	12.6776	-7.57353	0.260325	-0.47135		688.442	729.25	748.833	776.167	949.083	1021.5	1592.08	1769.75	2139.33
689.424	39.8317	44.6619	43.1724	27.8912	14.4971	-3.28081	-9.40473	-5.45951		689.424	727.667	748.75	779.25	952.917	1022	1585.92	1753.33	2128.33
690.428	43.9334	49.1919	43.5467	30.0866	13.6569	-1.72871	-2.97693	-4.51931		690.428	729.667	755.583	780.917	954.667	1020.58	1589.17	1758.08	2130
691.409	41.869	50.6392	48.5881	32.8629	16.1497	-16.4235	-4.79394	-6.49281		691.409	736.333	754.25	777.25	948.833	1023.33	1578.92	1750.92	2110.08
692.39	47.2221	52.0044	49.2143	35.808	11.8958	2.47124	-0.603774	0.457488		692.39	735.75	759.5	786.583	961.833	1030.25	1589.67	1763.25	2126.42
693.394	50.0765	56.9551	51.5097	39.9264	20.399	-2.62443	-9.57041	12.8364		693.394	736.25	761.167	785.333	960.5	1029.08	1595.58	1761.5	2130.75
694.375	51.7647	60.573	51.8054	40.3756	24.7349	17.2825	11.2174	19.4676		694.375	745.083	770.667	788.25	966.583	1034.58	1603.33	1767.58	2144.75
695.379	51.7042	56.693	52.6036	44.2483	10.8281	-0.967473	-7.23462	4.0276		695.379	739.417	767.25	787.833	963.5	1033.5	1589.17	1759.58	2123.75
696.36	52.7274	61.3968	54.7355	41.5349	24.8371	4.53475	5.65069	16.256		696.36	742.667	770.167	793.333	967	1037.75	1588.33	1760.5	2145
697.34	53.5848	63.4352	54.9521	39.7401	23.2658	6.87616	2.04288	11.6579		697.34	744.667	768.167	791	967.083	1040.33	1599.83	1768.67	2143.08
698.343	53.3603	63.3092	52.8379	41.7856	20.6186	10.7276	-10.5545	14.0722		698.343	744	765.917	793.667	965.5	1035.42	1598.17	1760.75	2133.58
699.324	52.0527	62.9335	57.474	45.6615	31.6369	31.414	23.9347	47.5708		699.324	748.167	770.25	801.333	973	1045.75	1605.75	1775.25	2150.08
700.327	55.6632	62.5601	58.2793	45.4609	15.496	5.27734	-8.06539	4.24877		700.327	742.5	769.667	797.917	974.167	1035	1591.75	1757.67	2133.42
701.307	57.1073	68.0203	58.3347	56.8407	25.6871	21.8085	24.2707	47.0106		701.307	747.917	776.5	802.75	977	1048.5	1605.58	1777	2162.75
702.287	55.8856	66.3984	57.8916	49.5557	27.9644	11.1786	-9.3032	13.5289		702.287	748.167	775.833	798.667	971.5	1043.08	1598.25	1767.33	2124.33
703.289	62.4986	64.1954	65.5344	53.1109	38.3327	21.1425	19.6337	33.7267		703.289	747.5	773.083	799.083	979.75	1045.75	1608.92	1775.75	2165
704.269	59.0286	67.4094	65.8439	60.2464	35.8659	35.1904	34.5729	54.2577		704.269	752.417	777.667	804	984.583	1048	1617.17	1777	2157
705.271	65.3933	72.6257	72.4896	58.9721	42.4068	35.1656	30.1898	52.0517		705.271	751.75	782.5	803.333	987	1047.67	1611.42	1777	2148.92
706.251	66.0916	75.0921	70.9684	69.7779	39.5292	37.8911	44.1419	51.4286		706.251	757.833	782.917	811.417	979.583	1052.42	1623.25	1791.92	2162
707.23	65.3739	74.643	72.1986	64.5855	45.821	53.2885	33.767	55.0615		707.23	753.583	783.25	809	989.25	1057.42	1619.67	1788.67	2165.42
708.232	68.5745	75.6131	70.765	69.0668	48.4539	46.6135	37.4034	67.0409		708.232	760	788.583	814.833	992	1055.75	1621.92	1796.58	2168.42
709.211	71.5252	80.3331	77.1645	75.4614	56.8347	62.1882	51.9576	81.2692		709.211	763.083	798.583	818.583	996.083	1056.58	1639.92	1798.83	2166.17
710.212	74.1441	80.389	73.9003	75.363	60.4733	50.6905	44.44	69.6775		710.212	762	794.75	818.083	993.25	1065.92	1626.42	1796.25	2173.17
711.191	74.6797	87.8615	79.8024	80.011	65.6095	73.0256	59.0899	85.5842		711.191	765.25	798.5	816.917	1003.33	1058.42	1639.08	1815.33	2165.5
712.17	75.0494	89.2518	80.7891	84.3274	69.9151	74.6157	67.9125	95.83		712.17	762	802.75	815.333	1006	1069.08	1637.17	1812.25	2181.83
713.171	74.9207	89.728	78.9455	83.4843	66.1452	59.1336	52.2467	83.9226		713.171	761.833	799.667	818.083	999.333	1061.58	1632.33	1803.5	2173.08
714.15	72.7087	85.6206	77.3515	87.5541	70.5393	52.9004	48.4978	60.8464		714.15	757.833	798.417	817.75	995.25	1058.5	1619.75	1798.42	2165.58
715.128	75.1641	91.2645	78.0921	90.7088	69.936	70.4221	76.6714	94.7758		715.128	756	798.417	815.667	1001.08	1060.58	1634.75	1809.25	2181.75
716.129	67.7045	91.6609	74.5857	82.7875	63.0907	77.3717	73.0235	82.3021		716.129	757.083	792.667	810	996.583	1055.83	1631.83	1807	2176.83
717.107	67.4948	79.3904	66.5788	78.4456	55.4925	68.9031	51.292	85.6591		717.107	751.75	787.75	801.417	986.833	1055.08	1615	1790.25	2169.17
718.085	57.7858	74.0377	62.4065	74.1052	44.7301	47.3559	34.4827	51.188		718.085	740.167	777.667	798.5	977.917	1043.08	1608.5	1779.67	2154.25
719.085	57.2452	74.3543	59.1539	70.1888	52.0591	57.0701	63.7689	80.4808		719.085	740.667	781.833	794.25	973.667	1050.83	1627.92	1797.17	2169.92
720.063	50.7878	65.3372	51.6508	54.7683	42.5516	32.3656	26.1375	53.3536		720.063	736	773.75	786.5	962.25	1035.92	1603.33	1768.25	2139.5
721.063	46.2488	63.6562	50.1507	55.0217	41.4689	41.4227	38.2683	60.9904		721.063	730.167	766	781.75	961.917	1036.33	1598.17	1772.17	2155.08
722.04	41.7095	56.308	41.3167	44.4376	40.8828	21.5606	31.8145	64.1234		722.04	727.75	759.25	776.75	958	1026.92	1590.25	1763.17	2140.92
723.017	34.7543	51.3776	42.1505	41.5217	19.9657	26.703	19.7826	43.3448		723.017	721.917	756.167	772	949.25	1023	1584.25	1761.33	2136.92
724.017	29.7176	45.4499	37.9875	38.7798	26.9734	20.0238	22.0965	30.6637		724.017	714.167	748	762.75	944.583	1018.92	1583.42	1762.83	2114.5
724.994	29.7639	43.9384	34.4071	34.9502	25.4775	38.5917	36.4919	67.5616		724.994	715.583	741.833	760.167	947.417	1012.25	1584.58	1759.08	2140.75
725.971	21.6442	34.0113	27.3278	32.872	4.56718	1.91392	11.4756	26.0477		725.971	709.083	734.083	757.583	926.333	1007.58	1569.83	1745.33	2112.08
726.971	19.7764	28.337	25.2518	17.8846	15.7484	8.91464	13.5554	39.6314		726.971	706.417	728.667	749.167	928.5	1004.08	1575.75	1736.83	2114.75
727.947	13.9081	28.4953	23.6749	20.1426	6.50911	-5.67135	1.79934	27.2936		727.947	698.75	726.917	746.833	917.333	1000.17	1558.17	1737.75	2112.58
728.924	13.2906	20.9048	15.1824	10.3187	3.35528	13.0801	-0.86844	34.8771		728.924	696	719.917	743.5	916.583	996	1557.92	1737.42	2099.17
729.923	12.8417	16.817	12.61	7.25218	3.37638	3.1769	-2.44011	41.8083		729.923	694.083	715.917	738.25	912.083	998.917	1559.17	1731.42	2103.83
730.899	8.8089	10.1452	17.7032	3.59768	-0.856611	-15.5635	-6.51476	20.6509		730.899	695.667	712.667	735.417	913.25	991.833	1554.92	1730.67	2091.92
731.875	9.61017	13.5578	12.2975	2.61117	2.74576	0.283453	-1.25133	47.6645		731.875	693.5	711.75	739.167	917.417	988.667	1569.67	1733.75	2098.42
732.874	6.91334	11.89	10.3119	-1.95119	-4.14356	-10.5242	7.19168	11.1927		732.874	689.5	707.25	732.417	906.167	984.25	1556	1714.08	2092.08
733.849	5.63265	3.47126	6.4085	-1.5184	-3.95387	-7.83609	6.38119	19.4651		733.849	687.667	710.333	730.917	904.75	989.417	1557.83	1720.17	2100.92
734.825	5.43598	8.22024	8.58953	2.83234	-5.51226	0.27247	2.07527	22.4084		734.825	690.917	706.75	733.417	904	987.75	1552.17	1733.42	2098.08
735.823	0.741244	2.22216	9.8573	-9.64274	-15.8956	-25.4401	-22.1343	-0.633716		735.823	688.25	704	729.917	900.833	981.583	1539.17	1713.42	2081.17
736.799	1.71259	4.22316	8.70719	-8.20615	1.71645	5.67598	2.31885	31.3179		736.799	688.833	703.833	732.583	907.583	990.833	1554.5	1716.58	2092.25
737.774	6.1846	9.05847	9.3915	-0.685003	3.16369	0.212354	-7.22365	34.7736		737.774	686.75	704.5	733.417	897.417	993.667	1566.5	1735.33	2109.42
738.772	3.32524	8.7301	5.6626	-6.23964	-13.2974	-27.3223	-17.253	5.74395		738.772	687.5	699.833	731.667	897.917	986	1544.33	1717.58	2084.92
739.747	1.46524	1.81738	10.7657	-1.21609	-0.263178	-3.27874	-2.62014	31.5409		739.747	690	700.5	729.25	901.25	991	1560.58	1721.83	2093.5
740.722	3.43921	3.23895	5.45323	-4.35803	-5.8106	5.18497	-4.23312	14.0084		740.722	684.583	704.167	730.25	900.167	986.833	1556.75	1725.25	2091.58
741.697	-0.336177	2.16147	5.80844	-5.08217	-1.77299	-2.76457	-6.25862	25.563		741.697	685.167	701.917	730.667	898.083	987.917	1549.08	1715.92	2095.33
742.694	2.72377	2.92037	9.08383	-0.798722	-4.97696	-9.7017	-8.18748	10.1325		742.694	688	703.333	728.75	899.667	991.25	1539.5	1710.25	2084.67
743.669	3.033	5.92813	14.8578	2.4794	1.48067	17.0222	12.2952	40.7779		743.669	690.083	702.167	730.25	902.667	985.167	1557.08	1734	2102.08
744.643	1.09284	0.853471	7.9661	-4.32471	-4.22676	-5.834	-0.88486	26.5937		744.643	686.667	698.75	725	895.333	989.333	1551.58	1720.17	2082.25
745.64	1.07139	2.61524	7.66129	-2.20456	-1.09243	4.8223	-8.63484	28.091		745.64	688.25	699.917	729.75	898.667	989.167	1552.67	1720.33	2088.75
746.614	1.79914	3.04243	10.105	-4.25653	1.28663	14.5559	17.3596	29.0805		746.614	687.5	701.583	730.417	905.333	991.5	1558.92	1728	2102.42
747.588	1.44417	3.55386	8.63294	-5.30746	-6.0828	-3.04075	-7.89223	17.9901		747.588	686.833	698.083	730.667	895.083	987.917	1548.5	1713.67	2085.58
748.585	-0.242081	2.81842	9.66452	-1.18411	4.55622	9.95848	9.36945	40.0814		748.585	686.25	699.833	728.75	902.833	989.333	1559.92	1725.58	2093.92
749.559	2.82082	5.83164	6.44447	-2.81634	2.52309	7.78462	5.29174	23.1645		749.559	687.25	701.333	726.25	896.167	986.75	1560.08	1728.75	2096.67
750.532	2.63431	6.34574	9.55871	-2.19758	-1.09195	-5.71962	-21.2824	6.75083		750.532	686.333	699.5	725.667	895.333	981.583	1540.75	1710.58	2066
751.506	3.03172	8.11071	9.09057	6.8388	10.1277	17.8624	15.147	44.5904		751.506	687.083	703.25	729.083	900.667	990	1558.92	1734.25	2105.58
752.502	0.0145471	2.29551	7.79275	-0.0338541	-1.56082	-11.5431	-18.3267	6.69498		752.502	684	700.25	724.833	896.75	983.917	1541.5	1712.58	2068.42
753.475	5.16312	4.97887	13.5765	6.17108	18.3282	27.0446	25.943	60.1242		753.475	690.25	703.833	729.833	902.75	990	1557.92	1738.67	2117.83
754.448	4.97892	6.16307	8.02785	3.62693	7.96859	25.9684	17.466	34.5564		754.448	686.5	704	728.833	901.417	990.333	1549.5	1723.83	2101.67
755.444	1.63016	7.35048	11.2329	3.25709	5.20073	21.6548	17.6694	36.7538		755.444	688.083	703	730	906.083	992.583	1549.08	1722.33	2088.67
756.417	4.61375	10.5364	9.85272	13.7147	17.2603	25.9173	27.449	54.3587		756.417	684.333	699.667	729.167	899.333	986.917	1556.83	1728.33	2095.25
757.39	6.51456	8.72304	10.7235	7.25652	9.90435	13.4323	9.98174	21.1331		757.39	685.5	700.5	728.667	895.917	987.083	1551.33	1712.33	2088.92
758.362	5.66591	9.07721	14.8451	10.7992	12.4663	31.8666	37.4343	41.827		758.362	691	700.833	728.833	901.917	984.583	1547.75	1722.83	2096.92
759.358	7.48606	8.60128	17.9705	21.1828	30.2033	57.4802	43.7338	66.6194		759.358	686.667	703.5	728.917	903.583	988.333	1561	1732.58	2085.75
760.33	8.80515	8.54038	19.0105	23.1438	33.0175	69.836	59.4425	84.9022		760.33	687.667	704.25	732.583	903	991.5	1556.67	1736.17	2098.67
761.302	9.62477	9.81359	20.0514	30.5222	39.4161	77.9443	66.4874	84.1043		761.302	689.333	701.667	733.75	902.833	992.667	1554.17	1722.25	2089.33
762.274	9.19491	11.3376	20.9265	30.7346	49.8157	76.4716	82.1185	96.2256		762.274	690.5	702.083	732	898.25	988.5	1547.58	1720.17	2087.92
763.269	11.5172	11.7815	24.1387	43.1215	67.9738	115.095	108.347	139.862		763.269	690.167	704	734.5	907.167	992.083	1564.17	1740.08	2103.17
764.241	11.755	16.057	26.9321	44.3355	72.6255	112.293	108.4	136.739		764.241	685.5	701.583	732.917	896.583	987.5	1549.83	1718.83	2088.67
765.213	12.4934	18.6666	33.5597	51.9668	81.4448	153.577	156.456	155.284		765.213	689.667	702.5	729.417	901.583	996.167	1552	1724.25	2095.5
766.184	15.2322	26.2769	38.0215	68.5989	107.348	182.113	179.015	190.499		766.184	690.167	706	731.833	904.417	994.25	1558.08	1725.92	2091
767.178	19.5565	25.8906	46.1537	78.8219	117.844	208.912	188.421	222.645		767.178	685.917	702.833	730.417	901.25	991.333	1543.17	1726.42	2089.25
768.15	17.7963	25.0024	49.367	94.5387	143.499	229.036	208.401	230.115		768.15	688.167	699.917	730.583	901.5	987	1548.67	1727.75	2080.75
769.121	24.2033	36.8649	60.9978	111.589	167.489	271.662	264.134	295.586		769.121	686.917	701.833	729.083	905.75	997.417	1560.17	1742.42	2093.08
770.092	25.3607	35.8947	63.546	123.057	180.646	276.456	276.953	294.226		770.092	687	702.25	729.417	899	989.583	1545.08	1716.33	2071.08
771.086	29.0203	41.8446	71.5981	138.7	215.311	312.263	315.619	363.299		771.086	688.75	701.417	731	903.917	990.417	1563.25	1725.08	2097.67
772.057	29.4286	43.7092	78.5645	154.419	229.219	338.311	345.526	362.11		772.057	690.917	700.833	729.25	900.167	986.333	1538.92	1711.92	2080.25
773.028	35.2541	43.6578	86.0317	168.472	271.629	370.027	388.101	423.34		773.028	686	703.833	730.417	899.667	985.167	1545.83	1716.58	2087.58
773.998	41.4967	54.607	93.9996	199.776	298.539	401.328	427.596	462.322		773.998	690.917	704.917	730.25	905.75	991.333	1550.42	1719.58	2087.33
774.991	41.3248	58.893	99.9713	208.67	312.04	411.309	434.771	461.069		774.991	688.5	702.917	728.667	894.167	984.167	1558.08	1718.83	2078.92
775.962	44.1516	67.0935	105.857	221.475	335.368	448.364	487.936	513.721		775.962	690.5	703.5	734.417	901.917	997.667	1561.08	1718.75	2083.5
776.932	47.3955	70.2114	110.327	237.114	362.947	466.92	516.354	558.792		776.932	692.167	705.083	732.667	903.833	997.333	1558.58	1727.58	2093.08
777.902	45.9731	68.0799	107.715	247.753	369.942	453.812	513.856	546.115		777.902	691.333	707.167	732.333	906.833	996.667	1552.08	1722.5	2086.5
778.895	45.7196	74.6185	116.189	247.649	380.446	455.132	524.373	554.12		778.895	690.833	703.75	731.417	903.083	992.583	1556.17	1722.67	2085.42
779.864	44.1314	73.4882	110.828	246.539	376.527	451.86	512.629	543.612		779.864	691.333	704.667	732.75	906.667	992.667	1549	1714.17	2079.67
780.834	48.2936	80.4419	111.301	249.513	385.274	452.256	526.221	553.024		780.834	691.25	707.917	733.833	905.417	993.833	1564.75	1725.17	2093.58
781.804	46.5395	74.5628	109.108	238.987	381.938	446.319	515.397	550.02		781.804	694.5	710.333	736.167	906.333	999.583	1557.17	1733.08	2085.17
782.796	45.871	73.8538	105.252	236.052	376.194	418.062	485.754	505.197		782.796	695.083	709.25	737.5	902.583	994.417	1563.17	1713.67	2078.92
783.765	44.451	70.5592	101.393	235.527	363.526	402.045	487.684	516.947		783.765	697.917	710.333	739.917	908.75	1001.58	1561.92	1732.08	2095.33
784.734	46.0315	72.2652	97.8684	221.836	341.109	385.279	461.366	489.53		784.734	699.583	711.75	740.167	912.167	1005.5	1562.83	1741.33	2098.67
785.704	42.6122	66.3884	86.6777	205.312	315.525	348.431	421.466	434.782		785.704	695.417	712.917	740.917	908.417	996.333	1557	1722.25	2096.92
786.673	39.86	57.8455	80.8209	185.038	297.441	320.418	386.984	399.952		786.673	698.333	713.167	739.833	911.75	998.667	1554.92	1719.58	2072.58
787.664	35.6934	60.9727	72.3014	174.522	269.449	299.917	360.182	383.971		787.664	699.75	715.083	739.25	907.333	1002.25	1565.75	1727.75	2083.17
788.633	33.1086	54.9309	71.8624	147.582	230.282	254.155	302.786	318.726		788.633	699	715.583	741.167	909.083	1001.42	1561.75	1713.67	2081.42
789.601	33.4408	57.0562	66.7574	150.975	223.366	258.228	295.558	321.15		789.601	703	715.75	745.333	917.167	1004.92	1574.83	1735.83	2105.25
790.57	33.94	49.9321	57.7363	128.619	202.2	206.302	250.414	260.825		790.57	700.75	716.167	746.167	912.25	999.583	1556.58	1721.42	2086.5
791.538	31.6895	47.1417	55.8824	114.513	169.868	182.293	215.189	244.585		791.538	702.75	716	742.333	914.583	1004.33	1563.42	1715.25	2084
792.529	28.6913	42.7715	47.6991	99.3316	147.71	156.214	182.893	193.775		792.529	700.417	718.417	743.917	914.583	997.083	1563	1722	2075.67
793.497	26.5248	38.8156	46.2629	90.1429	134.628	131.957	153.503	167.287		793.497	700.167	716.167	742.167	911.167	1000.58	1551.92	1716.92	2074.42
794.465	23.192	40.2767	44.744	85.7045	119.379	130.784	154.781	190.549		794.465	700.833	721.167	744.25	918	1002.08	1560.92	1735.58	2085.83
795.433	25.6094	36.9883	43.5589	71.6829	105.714	111.195	131.976	153.479		795.433	701.833	720.667	745	915	1001.25	1558.58	1737.42	2096.42
796.401	24.1939	31.7837	35.4576	60.8281	89.8815	86.357	89.7555	108.16		796.401	704.333	713.667	741.083	914.417	998.667	1549.5	1707.5	2078.92
797.391	23.1972	34.0826	37.7769	64.3974	93.724	101.948	115.632	147.523		797.391	701.25	720.75	742	918	1005.42	1566.08	1737.17	2089.67
798.358	22.4489	25.2955	36.51	58.6263	70.1421	83.5275	88.163	118.289		798.358	699.75	718.75	740.833	914	997.333	1554.25	1725.67	2086.83
799.326	20.8675	28.0089	27.0768	48.022	61.9768	55.5244	65.195	74.389		799.326	696.667	714.583	739.833	909.25	999	1552.33	1712.33	2063.25
800.293	19.8698	22.2227	32.3941	49.8344	59.8114	71.1886	75.5612	105.823		800.293	695.583	717.583	740	913.75	1000.5	1553.58	1720.67	2076.67
801.26	20.5389	26.4369	31.0452	42.3136	61.396	77.0199	68.428	88.6747		801.26	695.083	716.333	739.667	910.917	1003.08	1555.92	1711.83	2078.08
802.227	18.2917	24.4015	28.3634	35.1263	50.2304	50.6849	49.7955	69.3602		802.227	694.583	714.25	735.833	910	993	1548.08	1718.83	2059.08
803.216	17.2967	23.9529	25.4356	36.9463	53.6558	49.9452	51.7593	62.7269		803.216	691.917	712.5	733.75	905.667	1000.08	1548	1714.08	2064.08
804.183	14.1333	21.9183	24.0047	31.7591	41.9066	38.0276	44.7945	68.5803		804.183	691.583	710.667	733.083	906.667	997.083	1551.92	1705.17	2065.75
805.15	15.8035	18.134	20.6575	30.9885	34.4906	47.0269	42.0802	65.1841		805.15	693.667	708	732.417	904.833	990.75	1543.75	1700.08	2056.75
806.116	11.3906	20.1002	20.4774	26.0514	34.8243	32.2765	36.4497	44.7884		806.116	690.417	706.833	733	904.75	989	1543.25	1697.92	2056.67
807.083	9.97791	14.4	21.4644	24.0309	32.2411	39.7763	43.6529	47.3932		807.083	690.083	706.25	730.917	900.833	987.333	1541.5	1712.67	2057.92
808.071	11.1508	16.7866	21.7886	26.0177	36.5821	43.7046	45.2856	64.2624		808.071	691.083	707	732.25	905	991.083	1550.5	1713.67	2069.42
809.037	9.82191	16.3371	18.0263	21.5805	34.3318	35.9547	34.906	48.2013		809.037	686.75	703.75	731.417	899.667	991.583	1539.5	1709.42	2052.08
810.003	8.07654	13.8046	18.0977	21.3933	29.4144	29.1215	34.5267	41.8071		810.003	686.333	703.833	727.917	900	987.083	1547.58	1697.25	2049.33
810.969	7.74804	10.0224	12.0028	18.0394	27.9134	13.955	16.231	26.4132		810.969	688.833	703.917	729	899	989.083	1530.75	1688.08	2042.5
811.935	7.33641	11.7405	17.7416	19.8521	25.4953	29.7053	33.0187	34.1863		811.935	684.75	704.167	728.833	896.417	988	1533.25	1698.25	2053.75
812.901	8.34163	14.4589	17.4807	16.2481	26.9102	34.6221	39.7231	45.5428		812.901	687	704.583	727.917	901.833	993.25	1543.83	1701.17	2057.67
813.866	10.597	12.1776	15.8869	16.1439	23.6581	26.6222	23.511	40.8162		813.866	685.917	700.917	725.917	896	986.667	1537.42	1699	2050.25
814.854	8.27136	10.6498	17.2969	10.9636	26.4132	25.9671	18.978	39.4372		814.854	686.75	701	728.083	893.5	982.583	1536.08	1690.67	2042.75
815.819	5.19379	8.78572	16.3703	17.1093	21.9101	17.0503	24.6825	42.7108		815.819	685.75	702.75	723.583	885.75	987.667	1536.17	1691.33	2047.42
816.784	3.44972	6.33859	15.3607	7.0881	11.0733	1.96661	-0.196474	4.90109		816.784	683.583	700.5	724.75	880.25	981	1515.67	1675.58	2027
817.749	5.37248	10.8917	11.018	13.7335	21.4859	21.966	28.3411	41.1748		817.749	683.167	699.583	726	891.417	992.25	1533.33	1693.92	2046.58
818.714	5.37873	7.52843	16.3423	8.12866	21.2313	9.79849	16.7118	24.8651		818.714	683.5	700.667	724	890.417	982.75	1522.67	1695.17	2032.83
819.679	3.88512	8.91538	11.5834	10.4404	9.6429	7.96398	6.91566	10.1386		819.679	682.583	699.083	723.583	888.667	981.667	1513.42	1683.5	2031.17
820.643	6.30832	11.3859	11.3249	10.0019	17.7206	14.6291	4.61922	18.7455		820.643	683.417	700.833	725.917	887.417	980.5	1519.17	1687.42	2040.83
821.63	5.56708	8.77648	16.4869	5.90375	15.0552	8.55548	20.6683	31.3663		821.63	681.833	698.917	722.583	888.667	983.583	1533.08	1690.17	2037.25
822.595	4.99054	5.08076	9.64554	3.04817	1.21502	-12.7802	-11.7122	-13.0272		822.595	683.5	697.833	719.917	885.333	975.25	1504.67	1662.33	2005.42
823.559	5.0808	8.96857	14.971	8.19237	7.45749	4.30036	11.8236	5.16242		823.559	684.083	697.417	720.833	888.75	982.167	1513.83	1679.33	2029.33
824.523	1.92117	3.93992	11.2134	6.83633	5.69931	-9.11958	-6.89102	-12.5648		824.523	683.667	693	720.5	882.583	969.583	1511.67	1670	2023.92
825.487	4.42832	5.24478	11.0393	8.73003	11.4405	-4.70672	-6.18949	7.95762		825.487	683.417	695.583	718	885.583	969.333	1516.17	1670.25	2021.67
826.451	4.18557	4.46648	9.61543	4.04014	8.01423	-5.04443	-7.98849	-7.60356		826.451	680.667	695.833	721.333	882.583	972.75	1510.83	1663.5	2015.42
827.415	4.44292	6.02169	12.6917	6.01663	19.0039	17.3673	12.4619	29.2516		827.415	679.667	697.583	726.167	884.25	976.667	1529.67	1685.58	2035.42
828.401	3.61914	7.99695	17.1053	6.66669	20.3337	31.6231	23.0075	30.7038		828.401	682.917	696.083	723.833	882.833	980.333	1525.33	1681.42	2031.42
829.364	6.29333	7.46913	13.4319	3.64258	8.90527	0.450175	5.12327	2.89144		829.364	680	694	721.833	882.167	978.417	1509.75	1674.92	2019.17
830.328	4.63427	8.52479	13.6754	12.7015	13.226	20.7765	18.655	23.162		830.328	682.167	696.5	724.167	890.083	978.833	1518.92	1677.25	2037.08
831.291	3.64196	5.16392	10.3357	6.17672	3.29594	0.102088	2.51939	-6.31789		831.291	680.833	692.833	720.167	879.25	974.75	1510.17	1655	2012.92
832.254	2.31637	10.2198	13.3294	10.985	12.865	22.3436	24.5496	40.2017		832.254	683.25	695.833	726.5	884.833	982.667	1527.92	1684.08	2030
833.217	4.74085	8.19254	13.4067	6.95949	15.9333	21.2509	10.4957	7.47074		833.217	684.083	696.75	724	879.75	968.833	1517.42	1673.25	2019.83
834.18	5.41538	7.66534	12.0674	4.85033	7.00068	-1.25928	6.60758	3.15588		834.18	682.667	696.5	720.417	885.167	978.417	1498.17	1667.67	2020.92
835.143	7.00662	7.97158	13.3115	1.49079	3.98385	0.64633	-1.28144	-1.40958		835.143	683.083	693.75	724.333	885.583	972.917	1495.17	1666.33	2006.83
836.105	7.43125	6.86125	14.139	5.2142	7.79943	-6.94897	4.16192	7.19098		836.105	683.167	694.333	721.25	878.417	970.75	1502.67	1666.5	2010.33
837.09	6.2747	13.2542	15.0538	8.19431	16.6214	10.1328	-0.716822	3.22149		837.09	682.333	695.5	722.083	881.333	971.917	1512.33	1666	2007.42
838.052	6.61606	8.06073	17.7148	7.41688	9.26842	-1.29781	5.39118	-0.595997		838.052	682.167	694.167	721.583	882.667	973.5	1499.08	1658.83	2016
839.015	4.1241	9.53395	12.4593	2.38903	16.7478	-6.14606	-7.66856	-6.41421		839.015	683.667	696.167	720.25	881	974.917	1507.42	1665.92	2016.75
839.977	4.79884	8.00722	16.7872	12.4441	17.5595	1.50465	12.1873	15.1835		839.977	684.833	697.5	722.5	880.5	977	1515.67	1680.08	2026
840.939	5.72359	11.6472	11.6984	7.24865	6.95361	3.07095	-9.54136	-4.3863		840.939	686.333	695.583	723.833	889.333	973.167	1517.42	1670.75	2010
841.901	8.31501	11.2039	15.4431	9.46943	20.0966	3.88614	2.14549	18.4598		841.901	682.333	696.917	723.75	885.25	979	1517.83	1675.67	2025
842.862	6.98977	9.51063	17.0211	6.18975	11.4886	-4.21647	-15.2522	-13.6117		842.862	683	696.917	720.667	879.333	972.417	1498	1663.25	2007.5
843.824	5.74785	12.234	14.6824	4.57624	19.5462	-4.32025	-7.23449	-0.100649		843.824	682.5	695.583	723.333	882.917	971	1498.58	1660	2007.67
844.786	9.83926	7.12414	14.0938	6.1289	8.60275	4.32478	-18.8847	-11.3405		844.786	683.417	698	723.667	879	971.833	1500.92	1664	2004.58
845.747	5.93065	6.68091	14.5885	3.09772	2.82483	-1.53142	-14.7863	-20.6647		845.747	684.333	697	724.75	875.417	973.583	1496	1652.92	1999.67
846.708	8.60535	10.6543	21.4999	12.6494	8.62913	14.3611	0.310794	13.3435		846.708	686.5	701.25	725.667	887.333	976.667	1505.42	1673.92	2014
847.692	6.69881	7.63103	14.165	12.7075	8.43933	7.76339	3.91837	9.28108		847.692	684.583	697.333	726.667	885.917	975.917	1500.25	1673.08	2010.08
848.653	8.79012	9.93777	14.1597	11.508	10.5746	0.153286	-6.57074	-8.54609		848.653	683.333	699.083	723.75	886.25	972.25	1504.17	1662.17	1997.75
849.614	10.7147	13.4945	14.9877	12.058	18.2921	5.37517	3.272	15.2923		849.614	683.75	704.75	727	887.417	976	1510.83	1675.75	2025
850.574	11.0559	14.1345	17.149	13.2741	5.17508	-7.90432	-16.4701	-24.4536		850.574	686.667	701.167	727.917	881.833	969.583	1501.92	1655.42	2001.08
851.535	8.98044	12.6078	18.9769	13.6563	10.1402	-6.68522	-11.6304	-14.534		851.535	685.417	698.917	727.167	879.333	975.167	1503.42	1660.5	2004.75
852.496	12.4049	12.4977	20.2214	15.8712	11.604	0.949114	0.457751	0.71777		852.496	689.25	703.417	725.917	885.167	980.75	1509.83	1668	2012.25
853.456	9.74594	13.6376	18.3825	11.5856	10.9833	-1.16802	-1.78905	3.30174		853.456	687.833	701.5	725.75	889.917	976.75	1505.08	1666.17	2010.83
854.416	12.6702	13.2774	17.6269	18.1326	21.1114	7.2967	-1.95417	8.13453		854.416	687.917	701.917	729.583	892.917	972.333	1509.25	1675.58	2013.25
855.376	11.4278	13.2504	19.3711	12.5124	12.2381	-1.99011	-6.62095	-5.61723		855.376	686.75	702.583	727.5	882.167	981.5	1505.17	1668.67	1999.17
856.336	9.10198	12.7234	18.1987	12.1416	9.11359	-0.445124	-10.7061	-5.53689		856.336	683.917	702.917	728.167	887.75	971.583	1502.83	1651.42	2008.08
857.296	11.1927	15.9463	17.5261	11.2701	25.8211	19.9316	16.6237	26.5422		857.296	690.917	703.5	727.583	889.333	976.583	1514.83	1683.25	2027.17
858.256	13.3667	14.3357	21.1867	8.56463	14.7773	8.47343	2.035	0.119988		858.256	689.083	701.917	723.083	883.75	976.25	1515.33	1669.83	2011.75
859.216	11.6239	15.8084	19.2639	10.8585	17.1488	20.1803	-4.05547	21.8631		859.216	687.917	704.667	729.333	886	976.667	1519.17	1668.25	2006.17
860.175	14.381	16.0309	18.1743	13.1517	14.6856	9.80215	-1.14777	8.02162		860.175	687.917	705	729.833	888.5	974.333	1519	1668.08	2009
861.135	10.8881	15.1701	19.7512	19.8609	17.3878	1.92233	5.92473	-6.90459		861.135	687.417	703	726.083	883.083	977.5	1515.17	1662.67	2010.17
862.094	10.9783	14.7257	21.578	19.0695	18.0052	11.2075	5.24533	13.2511		862.094	689.917	702.75	732.5	890.833	976.917	1516.42	1672.92	2024
863.075	12.7372	16.0344	20.575	13.4507	21.3778	5.16802	-2.42473	11.1687		863.075	689.333	706	730.25	885.25	974.167	1501.58	1664.58	2006.25
864.034	10.3271	14.7564	19.0681	13.4078	10.909	3.28298	-1.60806	-15.0117		864.034	687.417	702.583	727.25	884.583	974.167	1507.92	1661.25	1997.25
864.993	13.0837	14.2283	18.9777	14.1975	20.1055	9.56282	-4.04337	-3.36032		864.993	688.5	707.75	728	889	975.417	1508.33	1672.25	2019.42
865.952	11.0901	16.2834	19.9705	17.0699	12.1338	10.7575	2.35263	10.4563		865.952	686.917	704.333	728.667	884.833	980.417	1510.67	1661.92	2010.83
866.911	12.8463	17.0049	18.3797	16.0248	21.8274	14.5337	0.746584	7.43805		866.911	686.75	706.333	727.083	886.083	979.083	1516.08	1671.83	2002.75
867.869	13.1024	17.7263	20.7887	17.229	16.3529	23.9748	0.721796	3.83496		867.869	688.083	702	733.25	884	980.083	1508.42	1675	2009.83
868.828	13.9417	16.5308	18.6976	13.9325	16.7102	1.66392	5.9449	10.7303		868.828	686.917	705.583	728	890	978.333	1510.83	1675.25	2016.92
869.786	12.7808	16.5018	21.7728	12.7185	19.9826	13.1845	15.4992	17.1241		869.786	684.417	702.75	730.25	888.083	976	1507.75	1672.25	2012.5
870.744	11.5364	15.8059	17.8479	17.1704	16.9203	17.0365	13.1347	-1.817		870.744	685.75	703.5	726.917	889.167	979.417	1512.58	1671	2011.08
871.702	10.7919	18.1098	23.5061	11.1215	20.9397	25.9699	14.4347	32.4069		871.702	686	703.083	724.833	886.333	980.333	1520.67	1671.83	2029.92
872.66	13.2139	17.5802	17.164	12.1552	8.37427	4.98464	-1.93427	5.21257		872.66	683.833	703.667	723.25	883.75	974.75	1511.25	1671.58	2004.42
873.618	12.219	15.967	23.0716	12.5214	16.1406	23.4974	27.3612	27.2666		873.618	685.25	701	727.333	887	976.583	1517.17	1674.33	2023.75
874.576	13.7239	13.937	17.3957	14.2202	19.1554	3.34148	8.82113	3.31888		874.576	684.583	702.25	726	879.917	971.333	1507.17	1665.08	2004.83
875.533	12.062	13.1567	19.7195	10.3348	13.1686	13.4335	20.0287	14.8695		875.533	683.5	702.75	724.833	884.583	974.667	1519.25	1670.42	2012.17
876.491	9.89988	13.9594	16.8764	11.0319	16.5136	6.77352	2.56735	8.75174		876.491	686.667	698.833	723.75	884.667	970.833	1510.92	1665.5	2018.25
877.448	9.65424	13.4286	18.8663	14.3949	13.4403	7.27811	6.18696	12.6323		877.448	684.083	699.667	723.667	887.5	970.333	1501.75	1673.25	2009
878.405	8.82506	13.3143	16.4392	12.757	20.032	7.2806	2.80419	5.09435		878.405	683.083	697.833	722.417	886.5	978	1502	1661.25	2016.92
879.362	8.49566	15.4496	19.1786	11.3683	15.4555	19.4476	-0.830979	25.7213		879.362	684.5	701.5	721.75	883	974.5	1510.25	1671.33	2009.08
880.319	9.08273	8.3347	20.0009	10.2287	12.7106	3.44587	3.6981	16.5965		880.319	683.917	696.25	721.167	877.417	969.417	1509.67	1673.33	2009.42
881.276	9.75291	13.3028	21.0729	7.50496	10.9641	11.1086	17.3081	13.2199		881.276	681.583	695.75	720.917	882.333	973.833	1502.83	1673.42	2005.75
882.233	8.17286	12.604	19.3947	12.447	20.3826	28.1858	12.9156	15.9248		882.233	681.583	695.917	722.083	880.75	977.917	1514.92	1670.17	2003.92
883.189	9.25925	11.6549	15.466	6.88817	16.2161	18.5942	24.9372	9.79457		883.189	680.333	694.167	722.25	881.583	972.583	1517.08	1661.75	2006.08
884.146	7.59542	13.7055	13.6204	14.9118	18.298	11.5837	5.45638	11.0791		884.146	683.417	694.833	721	875.25	978.25	1511.25	1672.92	2013.75
885.102	6.93134	8.08914	16.1911	15.4345	21.7115	17.1543	18.973	32.1951		885.102	680.167	694.25	721.75	881.833	971.917	1510.33	1668.25	2017.5
886.058	5.60035	13.0558	19.1781	7.62302	23.0399	19.3893	7.98703	8.64251		886.058	679.833	696.167	715.75	879	971	1502.92	1662.17	1997.17
887.014	7.60245	12.0221	21.2481	9.89395	13.2833	15.372	7.58183	10.838		887.014	682.583	694.083	716.083	874.833	973.083	1507.25	1664.33	2000.33
887.97	8.3543	10.4881	17.401	15.7473	25.4416	33.2691	30.5907	38.7816		887.97	681	692.917	717.75	883.5	971.917	1514.08	1675.42	2011.58
888.926	5.43922	10.4538	15.8035	14.0164	16.0982	15.9973	16.6802	11.6399		888.926	677.917	692.25	715.75	876.917	967.667	1497.08	1666.67	2000.5
889.882	4.60721	7.91914	15.3724	9.61792	16.6698	8.97308	20.6838	15.9962		889.882	680.167	693.5	719.5	878	970.75	1511.75	1666.75	2009
890.837	8.60828	9.63413	18.6075	13.5518	26.0729	29.6132	28.6014	35.6839		890.837	678.417	695.083	720.333	875.25	976.083	1520.75	1673.5	2024.33
891.793	6.10906	7.01543	12.3422	7.65148	13.3909	25.5843	17.8496	7.36959		891.793	676.333	691.417	714.333	878.5	967.667	1500.92	1663.67	1992.83
892.748	6.77624	13.563	17.9098	10.2502	28.3738	21.9697	27.7618	27.5533		892.748	678.667	692.917	716.833	875.917	971.917	1514.33	1666.08	2010.17
893.704	7.19314	8.44362	18.1437	9.01459	24.3549	22.1028	22.6712	34.0683		893.704	677.667	690.333	714.25	877.917	971.167	1508.75	1666.75	2009.33
894.659	5.27643	6.07383	16.0438	11.1947	17.8343	13.15	9.91123	8.41453		894.659	677.5	690.417	714.583	875.25	970.583	1499.58	1668.33	2001.42
895.614	6.60942	11.287	16.3602	13.5405	28.7285	41.7782	38.8151	66.6754		895.614	679.083	690.917	717.583	877.167	975.167	1521.08	1674.58	2019.08
896.568	-0.807887	11.4164	13.4261	4.88541	17.7042	8.9873	16.7996	10.1009		896.568	674.917	689.25	719	871.167	970.833	1503.42	1661.42	1992.92
897.523	6.60784	10.0455	21.0749	12.7293	23.5115	36.0273	22.4479	26.2743		897.523	675.333	689.5	716.583	873	973.333	1510.33	1683.5	2010.33
898.478	3.43994	5.5075	12.3899	6.48886	20.4002	24.2314	17.0934	7.1956		898.478	677.25	689.417	714.917	870.75	966.583	1501.75	1664.08	1998.92
899.432	5.02173	8.63576	13.3711	10.9141	17.8705	16.1831	27.9027	38.7815		899.432	674.083	690.667	713.5	871.833	970.083	1504.33	1669.67	2009.17
900.387	2.3532	4.93028	14.7685	6.50503	32.7556	23.7156	13.7092	30.1985		900.387	678.5	689.083	714	870.667	971	1508.58	1665.75	2001.75
901.341	4.18436	9.64105	13.9154	8.59496	20.7222	14.829	19.9294	14.4468		901.341	676.583	688.917	716	873.083	969.167	1510	1664.5	2010.5
902.295	7.5152	8.01806	13.8119	5.60054	20.5203	20.3565	35.6467	15.6095		902.295	677.083	691.333	713.917	871.583	970.917	1504.33	1670.33	2001.08
903.249	4.59571	8.56131	14.7912	12.1884	19.3165	11.7148	12.0278	18.4368		903.249	676.833	689.833	712.75	869.833	970.75	1500.92	1660.08	2002.5
904.203	6.17589	8.43746	15.8533	18.3587	26.1941	38.5705	39.906	30.1786		904.203	677.583	688.25	714.333	873.667	976.667	1513.17	1687.17	2025.17
905.157	2.75574	10.7298	14.5816	13.1112	25.4033	14.1737	19.6145	23.9181		905.157	676.833	689.583	713.167	871.583	965.167	1508.75	1662.25	2006.33
906.088	1.91674	6.01887	10.2227	8.60689	15.689	7.68279	7.97813	1.1442		906.088	672.75	685.5	711	870.417	973.333	1497.17	1663.75	1993.75
907.042	6.24591	6.72703	14.45	5.77406	15.0611	13.5309	17.1808	9.96274		907.042	673.75	690.5	715.083	864.25	964	1498.83	1670.67	2003.42
907.995	5.07474	7.51807	14.3434	2.77352	23.3479	19.7097	14.4638	37.1957		907.995	677.167	689.833	715.083	870.417	975.417	1505.67	1668.25	2013.92
908.948	8.73656	8.55864	18.653	4.68862	23.4662	25.0525	13.6605	32.0098		908.948	675.083	689.167	715.5	870.167	970.583	1507.08	1682.75	2017.42
909.902	4.23135	9.34875	14.212	10.436	21.4992	23.3927	26.6041	25.405		909.902	676.083	690.75	713.25	871.667	968.5	1505.17	1674.17	2008.25
910.855	6.14245	8.38838	12.3538	10.4323	20.0303	39.7303	36.5448	35.3812		910.855	673.75	690.417	716.083	871.25	972.667	1514.92	1684.08	2015.67
911.807	3.46985	5.67753	13.6617	12.1776	15.9762	17.8153	19.0657	19.1885		911.807	675.833	687.667	713.333	868.583	972.167	1508.58	1667.67	2019.33
912.76	6.96355	10.1329	16.4691	10.3385	23.7534	22.3976	27.8335	41.9102		912.76	678.083	688.167	717	870.417	974.417	1511	1688.58	2013.67
913.713	6.12355	6.42104	15.1092	6.83162	10.3621	1.64389	9.84824	-6.12039		913.713	675.667	685.5	712.417	874.75	963.75	1496	1663.17	2005.08
914.665	7.11651	11.7921	16.5821	11.5737	21.8855	32.3875	22.1099	39.0967		914.665	678.333	690.333	711.417	870.25	972.25	1515.75	1686.67	2018.75
915.618	6.85909	7.2459	16.4711	9.98137	10.3236	13.8784	19.8685	19.1448		915.618	673.333	688.333	711.917	870.5	969.833	1503.75	1669.17	2010.42
916.57	4.01795	9.3659	14.1928	7.88797	16.1765	4.86669	10.4573	4.27399		916.57	673	689	712.25	867.333	974	1513.58	1675.33	2012.92
917.522	5.17643	7.98539	12.5806	12.0435	24.0274	32.0189	44.3763	39.9008		917.522	677	688.833	715.5	871.583	981.083	1507.5	1684.42	2013.92
918.474	5.58452	8.02103	17.9678	7.61457	15.543	32.0017	31.4588	33.5253		918.474	676.917	689.333	714.417	872	971.583	1509.67	1681.67	2019.25
919.426	4.57554	9.47281	14.4377	7.18457	17.2233	24.7318	12.6215	26.0641		919.426	676.25	687.417	714.167	879.583	970.583	1512.17	1674.67	2008
920.378	4.89951	8.17406	15.407	11.1701	17.6516	24.6258	16.6144	27.0172		920.378	674.417	687.75	715	871.5	969.833	1509.5	1683.42	2012
921.308	2.47136	7.95539	15.9559	6.98251	15.6573	17.26	22.3466	29.8742		921.308	675.333	687.25	712.083	868	970.417	1509	1679.08	2022.08
922.259	6.12786	8.15558	16.0073	2.63258	15.0817	32.6486	26.7499	36.656		922.259	676.583	688.75	713.167	871.083	976.667	1517.25	1671.33	2024.5
923.211	4.70062	14.4386	18.2248	16.0315	26.1708	44.6178	40.3999	42.6854		923.211	678.75	690.417	716.417	874	977.5	1520.83	1694.5	2030.58
924.162	6.1063	7.971	15.525	9.09606	22.1747	27.8342	28.5468	22.0457		924.162	676.75	685.917	711.417	866.333	973.667	1509.75	1678.08	2017.33
925.113	5.42823	8.66954	19.1578	9.99281	23.2599	28.2145	24.2738	19.9037		925.113	677.167	686.167	713.75	874.5	973.667	1508.25	1680.25	2001.75
926.064	6.9164	11.4509	17.8734	14.6384	19.7597	37.5921	44.4143	36.6759		926.064	674.667	689.167	713.5	868.833	977.833	1525.25	1684	2016.5
927.015	2.98749	6.64829	14.8383	4.94961	16.0909	18.1335	9.13483	27.4457		927.015	675.083	686.417	713	866.333	967.083	1510.67	1673.42	2003
927.966	7.22482	7.59514	19.8858	12.6763	29.0035	33.7555	39.4355	54.0465		927.966	673.917	687	712.833	874.667	970.917	1517.5	1678.5	2015.5
928.917	8.87838	6.04142	15.5994	9.90192	21.164	22.1247	17.2329	18.8115		928.917	671.917	687.583	711.417	865.583	970.75	1506.75	1674.08	2002.5
929.867	5.86485	6.57045	16.3123	9.62639	27.8226	38.4077	47.027	44.8241		929.867	677.083	689.917	714.417	871.833	970.75	1518	1690.33	2028.08
930.818	8.18421	10.0156	19.2745	17.1831	24.6458	43.5213	38.3179	40.6675		930.818	676.25	689.167	713.75	869.417	976.75	1518.25	1686.58	2022.67
931.746	8.00154	6.79086	19.2331	13.4001	31.5467	37.6256	24.3489	34.3321		931.746	674.833	687.583	711.25	871.167	968.833	1509.92	1680.5	2017.58
932.696	6.73669	11.4015	17.7773	13.0379	34.0327	48.4003	59.7167	60.1707		932.696	677.917	688.5	713.75	870.667	974.583	1516.42	1686.58	2022.92
933.647	5.80474	9.59483	21.0708	17.7578	33.4333	46.6721	39.5812	47.0069		933.647	674.583	687.5	714.75	865.333	978	1515.42	1693.25	2022.42
934.597	5.45566	10.5376	18.7803	16.8933	36.3318	42.3578	56.6924	56.0907		934.597	676.833	688.5	712.5	867.667	977	1517.25	1687.17	2029.42
935.546	7.68947	9.81306	16.3224	12.861	33.2284	33.0407	41.1336	41.0887		935.546	676.583	688.083	715.417	870.417	971	1503.58	1684.25	2026.25
936.496	8.83949	13.6713	23.2805	20.7442	37.0396	39.054	47.4882	29.7509		936.496	673.167	687.917	715.083	867.917	974.333	1509.75	1674.92	2023.83
937.446	8.48905	9.61219	14.7378	16.0429	25.9322	21.9812	26.9228	29.8272		937.446	675.083	687.25	714.167	863.5	971.083	1506.08	1674.33	2013.42
938.395	8.13815	11.5525	18.7778	20.4238	26.156	29.3222	44.6041	39.0678		938.395	678.667	688.083	713	870.417	969.583	1508.08	1680.17	2025.75
939.323	3.6186	6.15637	19.0642	16.2986	26.8747	41.0711	43.0261	50.2966		939.323	674.833	688	714.833	871.833	978	1523.33	1692.5	2020.5
940.272	9.26677	8.26211	17.436	13.4272	30.4279	28.0732	31.8676	41.4489		940.272	674.917	687.167	711.667	868.833	972.75	1504.75	1678.67	2013.92
941.221	4.99781	11.8672	17.4738	17.8046	30.1458	33.989	44.8723	47.3488		941.221	674.75	687.167	716.75	870.583	977.25	1510.25	1693.92	2020.08
942.17	5.47837	7.80501	20.0942	13.5976	18.6949	24.9854	23.8738	22.4129		942.17	677.5	687.25	712.083	867.083	969.917	1495.08	1673.75	2008.5
943.119	6.54179	7.8255	17.5472	9.80605	24.3254	29.9789	39.4552	37.8078		943.119	676.833	685.833	712.667	873.75	972.083	1507.25	1690.67	2018.33
944.068	7.35473	13.8453	19.4994	21.5967	40.7872	46.3862	64.3667	70.6169		944.068	677	689.667	714.75	872.833	979.083	1530.83	1701.42	2046.5
945.016	4.33386	9.11455	12.8676	5.55283	11.747	4.20725	0.524805	5.00682		945.016	672	688.333	711.583	863.667	969.583	1497.5	1675	2001.17
945.965	5.64583	9.71643	15.8183	8.25781	14.6215	11.2755	18.9296	11.8109		945.965	674.25	688.417	713	872.25	967.5	1519	1684.08	2012.5
946.891	6.28922	9.89864	16.7655	10.2069	19.8244	22.5855	33.6589	29.6036		946.891	673.5	686.833	713.167	866.917	974.083	1508	1686.92	2027.5
947.84	4.60023	8.33256	14.5481	5.32623	12.6949	17.5647	21.8904	27.1528		947.84	675.75	686.25	714.583	867.917	970.75	1502.83	1680.25	2020
948.788	3.49407	8.43248	16.6631	5.61107	16.6466	29.3744	33.7852	27.6995		948.788	676.833	687.917	713.667	874.583	972.083	1520.75	1692.33	2037.58
949.736	5.97075	9.11506	12.2775	3.14473	14.3464	5.59793	12.5101	28.6603		949.736	675.083	687.25	712.333	866.417	970.75	1505.83	1698.42	2023.08
950.684	5.8636	8.04698	15.0577	8.42722	17.3775	15.4852	23.1482	27.8687		950.684	676.833	688.417	711	873.25	977.25	1521.83	1685.58	2039.25
951.632	8.58928	11.6449	14.1704	3.54188	9.98988	14.203	11.7829	9.49121		951.632	676.25	688.833	714	873.917	970.667	1518.5	1678.83	2023.92
952.579	4.56445	7.82544	15.7823	6.57203	9.51693	5.00125	15.9977	11.2779		952.579	675.833	686.75	712.333	871.667	974	1512.33	1690.5	2020.5
953.505	5.28778	9.25309	16.5576	1.4298	5.87281	18.7917	25.2876	19.1369		953.505	676.25	687.417	714.5	869.5	976.667	1520.92	1688.5	2038
954.452	2.34529	6.76563	13.418	1.54096	-10.5208	-10.1657	-7.17098	4.33529		954.452	671.5	686.75	713.333	867.333	967.5	1504.25	1681.25	2016.5
955.4	6.23561	6.69415	17.6942	3.56761	12.5836	27.2074	22.6171	39.6978		955.4	672.917	685.75	713.833	874.75	981.417	1527	1698.92	2039.17
956.347	4.54209	6.53865	10.3029	-1.24025	3.76936	1.41087	-6.18145	-2.52543		956.347	673.167	685.833	714.417	864.917	969.417	1511.17	1681.42	2014.42
957.294	3.34806	7.88246	13.4109	-2.63262	7.45308	2.69485	1.18329	4.16546		957.294	672.917	687.5	712.083	864.583	979.583	1505.17	1675.58	2025.92
958.241	4.6535	6.80889	15.768	4.97383	4.46814	9.22598	7.87801	9.52052		958.241	675.833	685.833	711.75	870.333	973	1520.75	1682	2027.5
959.166	3.12382	7.06582	13.4552	0.658067	13.3123	12.4997	3.23163	14.8649		959.166	675.75	685.5	709.833	869.333	973.5	1516.33	1699.33	2029.92
960.112	6.01157	7.74087	14.2274	-0.0711403	5.32342	2.69189	15.0031	13.8817		960.112	675.75	684.5	712.333	869.583	978	1516.83	1690.75	2036.58
961.059	3.64879	8.99854	7.74869	1.19847	7.41586	14.3812	15.3545	23.7293		961.059	676.583	688.833	713.75	870.25	979.917	1521.92	1699.67	2021.92
962.006	4.20215	8.92217	10.6859	0.300243	-1.41036	2.48428	6.20257	-2.59227		962.006	674.417	687.167	714.25	864.75	979.583	1510	1691.33	2017.67
962.952	7.83831	9.92842	13.7889	6.65083	2.9281	19.5845	32.464	44.2503		962.952	675.583	688.833	712.833	871.583	974.25	1522.33	1707.92	2051.75
963.898	5.89061	8.51729	13.391	-2.33309	-4.48543	0.098611	5.05537	-16.3262		963.898	674.833	687.667	713.833	869.333	971.833	1515.83	1679.75	2019
964.822	7.35784	10.2701	13.74	5.26094	4.59712	7.43907	14.6395	14.7536		964.822	674.75	688.333	711.667	867.083	976.833	1518.67	1697.17	2035.42
965.768	7.15908	7.77416	16.0905	-7.05864	-0.82033	2.69753	-0.859051	5.58878		965.768	675.833	687.333	712.833	870.333	971.917	1504.67	1683.5	2019.42
966.714	3.37645	7.36087	14.4401	-0.212737	1.26024	-0.130184	5.38909	4.75482		966.714	673.667	687.25	713.75	865.417	976.917	1502.42	1686.67	2017.25
967.66	5.09328	9.86353	12.8722	3.63199	3.67218	19.2893	18.8839	7.16836		967.66	675.667	685.5	711.167	869.417	978	1521.42	1690.08	2033.25
968.606	5.22624	4.44878	14.8868	2.55888	4.58214	0.122563	-0.957946	6.24609		968.606	675.167	689.75	712.917	864	972.75	1523.58	1696.83	2044
969.551	5.02531	8.2833	13.2338	-2.09875	-1.25987	-4.04697	-9.46978	-14.3453		969.551	676.417	684.583	708.333	869	973.25	1518.83	1685.92	2020.08
970.475	4.73939	8.28181	10.2445	0.738407	7.89449	6.1103	12.3449	14.0533		970.475	673.333	684.917	711.25	871.5	973.167	1526.25	1697.75	2030.25
971.42	3.03739	6.94821	15.8398	1.66179	4.38194	10.7685	10.4099	2.20698		971.42	675.667	686.417	710.167	865.917	980.333	1519.5	1694.75	2027.5
972.365	5.2515	6.36386	15.1843	1.334	2.11744	6.75729	2.88819	2.35819		972.365	674.5	689.25	716.417	869.667	978.083	1515.25	1697.92	2034.75
973.31	4.7984	6.61211	12.3612	-1.91163	0.934313	-2.09009	-2.47013	-0.409729		973.31	674	687.333	713.083	864.083	968.5	1506.5	1691.42	2019.67
974.255	7.42807	6.94294	12.9539	-2.65843	8.99924	3.47639	-5.66507	-12.6801		974.255	672.5	686.75	711.083	864.833	973.917	1514.33	1692.58	2039.83
975.178	6.30613	8.27117	17.0436	-1.41032	10.5608	11.0367	15.7169	7.62318		975.178	677.75	689.75	716.083	870.667	975.5	1524.75	1701.42	2036.75
976.123	6.43471	5.43385	11.8012	-0.409436	-3.62812	-3.90234	-6.15119	-4.65207		976.123	673.417	688.333	709.833	865.667	971	1518.33	1685.25	2012.5
977.067	4.56273	6.01245	13.558	-3.82639	-5.9023	-4.34416	-11.9392	-12.0131		977.067	672.083	687.5	714.917	867.083	973.833	1519.42	1691.75	2013.83
978.012	7.27353	6.09029	14.2305	-0.411183	-2.26174	1.37791	6.01943	6.79009		978.012	676.333	687.167	710.75	865.75	971.583	1511.92	1699.83	2014.17
978.956	4.3171	9.33404	11.0688	0.502857	-3.8731	2.93055	13.0582	-8.15917		978.956	673.333	689.083	714.167	864.417	973.5	1516	1694.83	2026.33
979.878	6.02577	10.2419	15.9875	-1.75471	-0.0709282	2.97736	1.34093	8.5489		979.878	675.25	686.167	712.333	865.417	973	1515.92	1687.83	2033.42
980.822	7.98489	7.98417	14.7407	-4.25964	-3.10274	0.691202	-6.12677	-9.23851		980.822	675	684.833	713.25	866.75	965.833	1517.08	1690.5	2026.5
981.766	7.27678	9.05899	15.8263	-0.515733	2.19687	0.318966	10.1523	26.6383		981.766	673.25	689	713.5	869.917	973.667	1528.25	1696.67	2030.5
982.71	8.56811	13.633	13.411	8.22701	2.66124	12.0273	14.5948	23.9294		982.71	678.25	685.917	712.833	872.583	977.583	1525.25	1703.83	2043.5
983.632	4.44125	6.95463	17.2429	-3.45174	1.03934	-4.85321	-3.88503	-1.62194		983.632	674.75	685.333	710.083	862.333	971.917	1513.33	1679.92	2013.08
984.576	5.39812	10.5272	17.5758	1.62205	8.74997	9.51641	13.3844	19.831		984.576	674	690.25	712.75	868.833	980.583	1518.83	1696.17	2030.58
985.519	7.02108	6.84892	14.8244	1.77801	0.792048	-0.0333532	2.40067	16.4483		985.519	673.75	686	712.333	864.833	971.833	1519.42	1697.92	2022.67
986.462	7.81013	9.58657	14.5722	-3.23385	-0.417754	-10.1692	-15.8363	3.72979		986.462	674.75	687.833	712.083	864.25	970.167	1513.42	1682.42	2017.83
987.406	5.43195	5.57345	8.65236	-8.5802	-23.3794	-50.3077	-55.1598	-69.2411		987.406	673.583	681.417	707.5	860.25	958.417	1481.58	1656.42	1975.42
988.327	6.63565	7.55795	12.8131	-1.76457	-6.92713	-17.1181	-6.32185	-17.1374		988.327	672.5	685.417	710.417	863.167	975.25	1504.33	1673.92	2018.08
989.27	6.67299	9.29329	12.5581	-2.94652	-5.1425	-12.9286	-9.23496	-12.1964		989.27	672.167	689.833	709	862	971.667	1512.83	1685.42	2020.5
990.213	7.04309	10.7779	12.7189	-5.04629	-5.10971	-1.6584	-9.40124	-14.2577		990.213	674.833	684.917	714.5	862.083	965.333	1510.67	1678.75	2014.75
991.156	9.66262	9.51164	16.8787	2.76946	-0.412113	3.77575	2.76266	0.928682		991.156	677.083	686.25	714.25	862.75	969.917	1515.75	1687.25	2022.08
992.076	7.03074	9.82644	14.9525	7.91397	11.1163	10.5383	22.255	32.5231		992.076	675	690	712.667	866.5	979.583	1525.5	1705.83	2043.25
993.019	8.56579	11.4753	15.1939	-0.439201	5.31029	3.05056	-13.3373	-0.961838		993.019	674.417	683.5	711	864.917	967.917	1517.75	1690.5	2009.92
993.961	6.60026	11.3735	14.5176	5.62315	-0.164237	4.89348	4.40055	-4.53249		993.961	676.833	684.667	711.75	863	971.083	1516.83	1698	2026.92
994.904	8.88414	15.3541	15.1737	4.5177	9.77608	18.3171	20.9687	20.9779		994.904	671.833	688.083	713.417	868	978.5	1521.17	1704.75	2026.92
995.824	5.91668	7.16587	13.3273	6.82447	4.54743	15.7361	8.19885	15.1466		995.824	675.333	690.833	708.833	871.25	976.25	1513.25	1698.75	2029.58
996.766	11.6161	11.145	18.3149	9.13344	5.73417	19.2379	17.7608	22.4856		996.766	673.583	686.75	708.667	867.667	976.167	1531.33	1707.67	2044.92
997.708	7.31489	10.04	16.8015	9.27463	5.83577	13.1538	25.1531	28.1558		997.708	674.75	688.917	710.75	868.333	972.667	1525.42	1705.08	2041.5
998.65	5.26312	9.26749	17.4539	2.16468	6.35225	9.65035	12.2922	15.3236		998.65	674.583	684.917	713.5	863.417	975.25	1521.25	1702.33	2030.67
999.569	7.37672	11.7428	14.1038	6.5504	5.86662	26.0593	29.2604	21.7333		999.569	676	685.167	712.167	865.167	975.833	1528.67	1705.58	2036
1000.51	7.32379	12.7188	17.5044	9.02157	7.79624	22.2174	22.3936	26.3133		1000.51	672.417	688.917	714.333	865.583	972.25	1521.5	1704.5	2041.67
1001.45	6.27027	11.944	17.4039	12.2416	6.2241	32.3731	22.6903	23.7243		1001.45	673.333	687.667	715	873.25	980.083	1519.58	1709.17	2050.5
1002.39	6.5495	11.835	18.7192	12.8772	13.8169	49.6928	38.9007	56.2997		1002.39	675.25	688.5	713.583	870.333	981.25	1538.08	1711.42	2067.5
1003.31	4.82748	13.3073	19.1988	6.09194	8.9077	16.6751	20.6071	38.2006		1003.31	674.333	685.667	712.25	867.417	969.5	1517.5	1699.08	2034
1004.25	6.60555	10.4467	19.6789	6.97535	18.5803	36.2399	37.8949	48.9382		1004.25	674.25	684.75	709.167	865.833	980	1520.67	1710.08	2044.75
1005.2	4.54969	12.3354	14.3247	10.7743	10.5012	19.3854	20.263	35.9236		1005.2	673.667	686.333	712.5	862.917	972.333	1524.08	1698.33	2039.25
1006.14	6.07658	14.3066	17.6362	10.2388	12.5871	39.6118	34.7115	44.6568		1006.14	673.167	685.333	715.083	868.667	980.333	1524.25	1716.83	2057.08
1007.05	7.85227	11.6091	21.1954	9.69927	14.3378	36.1677	29.6564	35.549		1007.05	672.583	685.25	711	864.5	972.167	1522.58	1711.92	2043.83
1008	8.71132	9.3287	21.8384	14.3283	18.2536	46.4725	50.4324	60.7778		1008	677.583	689.417	711	873.25	977.75	1532.83	1719.08	2060.92
1008.94	12.3198	11.1309	16.0637	10.4562	10.5843	30.3582	22.6221	32.6711		1008.94	675	685.5	710.5	860.417	972.083	1512.17	1696.33	2031.75
1009.85	9.42709	16.5977	22.2868	17.9968	33.8302	60.0736	59.0585	76.307		1009.85	676.833	685.75	713.667	869.75	977.833	1532.33	1723	2054.08
1010.79	8.11772	11.3149	20.0103	10.2059	16.4075	44.7878	45.3257	47.6959		1010.79	670.5	685.417	711.417	866.333	975.167	1516.58	1705.92	2034.33
1011.74	7.30775	14.948	21.2328	14.2473	22.3999	58.4996	50.9235	71.9993		1011.74	672.917	689.167	713.667	865.167	975.667	1528.92	1715.08	2050.67
1012.68	7.41386	16.247	17.7876	13.0376	25.0573	45.2922	52.435	46.6339		1012.68	672.5	688.167	712.333	861.583	975.667	1524.58	1711.58	2040.67
1013.59	9.93553	15.3774	20.507	16.574	28.7966	55.0816	59.6101	59.0948		1013.59	676.583	689.75	712.333	866.333	976.833	1526.33	1712.33	2054.5
1014.53	9.20713	15.1748	18.06	18.9455	28.284	44.9529	53.2827	68.8085		1014.53	676	685.5	713.583	860.667	975.667	1519.08	1704.83	2049.83
1015.47	12.6448	18.5547	24.1953	23.7325	33.7698	55.1551	64.1191	71.0201		1015.47	674.167	686.917	711	867.833	973.667	1527	1710	2045.92
1016.39	10.5814	14.1828	23.6619	21.0991	39.7544	65.1876	62.786	71.8914		1016.39	672.417	689.167	709.25	864.333	978.583	1533.5	1720.08	2055.33
1017.33	10.1846	13.1444	20.6287	22.0508	30.8202	45.1352	56.1168	63.5988		1017.33	672.417	685.5	711.833	865.917	978.167	1534.08	1714.42	2041.92
1018.27	11.1205	12.6886	19.4278	23.3347	34.2179	51.3304	58.6948	75.8042		1018.27	673.667	686.417	709.917	866.5	971.25	1528.58	1714.67	2039.58
1019.21	9.30581	17.8153	22.8093	22.0343	37.3639	58.7733	77.6034	78.9241		1019.21	673.667	686.25	712.917	865.833	977.917	1530.75	1722	2063.83
1020.13	10.0735	11.857	20.5222	15.8135	29.5922	38.2134	43.0929	49.3707		1020.13	673.917	682.25	707.083	860.5	969	1512.83	1690.83	2034.58
1021.06	7.84093	9.06543	17.0684	15.2609	23.3184	21.4018	23.2461	32.5699		1021.06	670.583	683	704.333	854.917	965.083	1501.75	1678.17	2008.42
1022	7.77448	11.6064	18.8638	15.9574	30.043	45.0879	41.3132	43.6004		1022	672.667	682.583	707.917	858.75	966.333	1510.83	1697	2032.75
1022.92	11.2071	16.1457	23.9071	22.3168	46.85	75.4381	74.5447	110.208		1022.92	673.417	687.083	714.417	866.833	980.917	1538.33	1736.92	2068.25
1023.86	13.2228	16.2685	19.9505	19.6779	34.4049	65.3697	67.1898	81.5675		1023.86	673.833	685.083	708.833	864.083	978.917	1538.58	1724.42	2054.17
1024.8	9.90457	16.8904	22.1597	24.5379	35.4582	65.7992	71.9989	94.6754		1024.8	673.167	684.833	711.5	865.5	977.417	1531.75	1720.5	2069.25
1025.71	11.0021	13.4274	17.0335	19.1444	32.5107	51.8928	64.2227	64.2769		1025.71	674.667	683.5	707	861.333	973.417	1516.17	1712.5	2049.5
1026.65	10.3494	10.9644	21.1574	20.0024	28.8944	50.8179	64.1099	76.9641		1026.65	673.333	684.083	711.417	864	982.583	1534.42	1720.25	2061.5
1027.59	9.86273	9.91731	20.5303	15.2761	23.5265	42.4074	54.9945	48.6494		1027.59	675.083	685.917	709.25	860.75	974.083	1523.83	1714.17	2047
1028.51	7.79187	12.7019	19.0681	16.7129	31.4079	40.0781	58.3773	59.3285		1028.51	674.917	686.833	708.583	865.083	971.917	1535.17	1711.75	2055.75
1029.44	6.97073	12.5699	19.2724	18.6513	31.2871	55.7467	55.8401	72.8433		1029.44	672.333	686.417	710.917	864	977.583	1533.83	1719.67	2062.25
1030.38	9.98232	12.3538	21.7258	18.5053	29.2481	46.0798	65.1337	65.4396		1030.38	674.25	685.333	710	863.167	975.917	1534.58	1718.42	2061.58
1031.3	11.3264	13.7194	17.1774	14.4392	32.2085	52.5776	55.0091	49.9464		1031.3	673.917	684.5	709.833	866.167	977.583	1531.5	1724.83	2060.67
1032.24	9.17018	14.335	21.2956	8.37457	23.7499	44.8232	60.3809	45.7055		1032.24	673.583	685.917	708.167	860	973.75	1527.33	1727	2055.75
1033.17	8.09668	13.6165	17.1628	16.7256	15.0399	46.5667	44.417	60.7128		1033.17	674.75	683.75	712.5	859.583	972.333	1539	1727.67	2060.25
1034.09	7.27239	7.97983	17.7782	8.07334	20.3295	34.8084	39.1183	47.7975		1034.09	672.25	687.167	708.833	865.083	972.333	1525	1722.58	2055.33
1035.03	9.3644	12.4264	21.2269	16.0891	22.1999	42.4645	58.2328	56.3011		1035.03	672.75	684.5	713.417	868.417	980.417	1538.08	1721.67	2066.25
1035.96	9.87249	10.1222	17.9245	4.68723	9.6523	20.8686	22.0948	40.4695		1035.96	672.917	683.167	710.5	862.333	974.917	1525.75	1718.92	2054.25
1036.88	8.96316	13.0665	20.2872	9.6988	18.6877	36.6043	43.6224	44.3822		1036.88	675.667	686.333	709.833	861.667	977.417	1538	1730.25	2074.83
1037.81	7.05342	12.6774	15.0663	12.6283	23.804	34.3378	49.0629	64.547		1037.81	673.167	687.417	714.25	866.25	983.333	1545.42	1734.25	2079.92
1038.75	5.14309	13.4542	14.5945	8.97359	10.5022	26.4025	34.251	36.8767		1038.75	672.083	686.417	706.083	863.25	979.333	1529.25	1722.83	2059
1039.67	8.39872	15.3129	20.0377	14.0657	19.7836	40.2158	37.0216	64.6175		1039.67	675.333	686.25	711.833	863.083	981.667	1533.25	1731.25	2079.25
1040.6	9.65391	8.8381	16.8139	10.4091	17.4791	29.6934	26.7884	24.4437		1040.6	673.833	686.5	712	862.833	976.25	1525.58	1720.92	2058.17
1041.54	9.32518	13.2792	17.5892	13.5015	14.8399	31.8357	35.6361	41.3515		1041.54	675	682.75	710.583	860.25	972.417	1535.17	1727.83	2068.58
1042.45	8.16245	9.8856	16.7797	9.34087	7.20067	16.4767	22.1499	18.1706		1042.45	670.083	681.417	705.75	856.75	975.667	1513.67	1728.33	2049.58
1043.39	7.74923	9.15846	16.9698	10.5148	8.89215	17.0318	19.1598	22.6583		1043.39	670	687.083	711.167	855.917	977.25	1527.92	1717.25	2054.67
1044.33	9.08544	13.0972	17.9089	11.9377	20.5823	44.3351	46.0007	45.7276		1044.33	671.833	687.833	711.083	862	980.833	1540	1722.83	2054.92
1045.24	7.83768	12.7847	21.5966	13.0244	14.8559	36.804	45.5078	55.2918		1045.24	674.667	686	712.667	863.417	981.75	1541.17	1734.25	2085.33
1046.18	8.67274	8.97187	18.2005	10.6956	11.5435	38.7702	32.0109	39.1911		1046.18	672.667	684.167	710.333	864.667	982.25	1527.75	1723.58	2056.75
1047.11	10.1739	14.9083	21.0535	15.1158	21.8965	47.9847	43.3452	64.0055		1047.11	673.75	685.917	708.667	867.167	980.167	1541.17	1727.67	2078.17
1048.03	9.00779	13.4268	21.0718	14.2831	23.083	49.0315	58.3459	80.3982		1048.03	677.083	687.083	711	866.583	980.667	1551.33	1741.25	2095.58
1048.96	8.09113	12.6117	20.0895	12.0349	20.7668	49.0758	49.2591	55.7093		1048.96	670.917	685.167	712.5	864.5	979.25	1536.25	1742.17	2074.75
1049.87	8.59058	14.7121	20.2726	18.9505	30.3676	49.8692	53.7556	85.2656		1049.87	674.583	685.75	713.917	862.417	979.583	1550.08	1741.5	2096.33
1050.81	10.0061	14.7288	19.7052	11.3672	16.1323	40.4099	43.9146	67.4069		1050.81	672.5	686.333	711.667	862.583	984.333	1542.83	1738.33	2085.58
1051.74	8.58775	16.4947	21.2202	20.533	27.8123	60.0322	61.9881	75.4633		1051.74	673.833	684.833	713.333	867.667	984.583	1550.58	1741.58	2084.5
1052.66	7.66887	15.1761	18.4005	16.0294	19.9929	42.9039	39.1452	49.015		1052.66	675.167	683.333	712.75	861	976.583	1533.33	1732.08	2080.5
1053.59	9.74937	15.1905	20.997	13.5268	21.7539	37.1894	61.3813	78.735		1053.59	674.417	687.333	709.667	866	979.583	1550.83	1741.83	2078.75
1054.53	10.5793	14.0375	22.0925	19.5233	28.2638	50.39	46.532	53.3702		1054.53	674.583	687.333	707.917	863.083	976.167	1553.83	1735.67	2086.42
1055.44	7.82544	13.05	16.5202	11.9338	20.0242	37.2568	38.433	44.8341		1055.44	673.583	683.583	712.5	860.833	976.167	1540	1735.17	2066.83
1056.37	9.48758	16.3121	20.2805	15.5119	25.7817	53.0374	68.7464	76.5497		1056.37	674.5	686.75	711.75	866.917	978.417	1550.17	1742.25	2102.92
1057.29	9.39929	14.4899	22.7897	16.5041	29.5399	44.8177	59.8103	69.2607		1057.29	677.25	688.083	712.75	861.25	980.417	1552.58	1752.92	2097
1058.22	8.64365	17.3338	22.4648	12.2473	28.0451	38.6785	71.3697	78.9734		1058.22	672	688.833	713.917	861.083	978.667	1553.25	1745.08	2094.33
1059.16	9.22079	15.427	20.8057	13.2396	19.1326	53.371	54.9273	77.7679		1059.16	672.417	685	708.583	860.167	983.917	1549.92	1749.42	2094.58
1060.07	7.13086	10.9359	22.6456	9.22931	16.8041	46.8134	48.6521	49.9748		1060.07	673.25	684.25	710.083	861.167	982.833	1546.08	1754.33	2082.83
1061	9.79022	17.1109	21.2347	16.3866	18.9727	56.8361	58.7892	67.5999		1061	671.083	689.917	712.5	863.583	985.917	1557.33	1754.42	2102.75
1061.94	10.5324	14.5352	17.2395	15.8765	27.2235	47.4407	53.3411	61.8903		1061.94	675	687.667	707.5	862.75	983.583	1562.92	1739.75	2102.42
1062.85	8.35747	14.6253	17.7433	13.1971	17.8919	39.9619	40.4772	58.5932		1062.85	674.25	687.417	711.167	862.75	977.667	1542.5	1745.17	2083.92
1063.78	10.0152	15.4647	21.5797	15.102	20.3073	42.9802	51.2754	56.8809		1063.78	677.083	688.667	712.083	859.75	979.667	1550	1748.58	2084.25
1064.69	8.33921	12.8033	19.3317	15.1711	23.3069	50.2486	58.5747	62.3312		1064.69	673.083	686.917	711.917	864.333	979.167	1552.92	1757.42	2102
1065.63	9.91249	15.9747	22.8329	16.8245	19.6369	57.0973	58.536	58.033		1065.63	672.833	685.75	712.833	866.333	985.167	1553.17	1748.75	2102.25
1066.54	8.73547	15.9785	20.8332	15.8087	18.7178	43.0295	56.8319	74.8141		1066.54	675.25	689.75	711.667	861.5	981	1548	1756	2100.42
1067.47	9.39099	16.565	17.2493	14.4604	23.2124	45.2921	54.8731	72.3466		1067.47	675.5	687.167	709.583	866.167	989.167	1562.75	1752.75	2107.75
1068.4	7.46263	14.3175	16.1645	14.5281	14.706	47.8866	35.3293	58.7113		1068.4	674.583	685.667	711.417	861.5	986	1549.58	1750.17	2096.75
1069.32	7.45069	12.8192	20.9955	10.51	17.9507	40.6482	52.2034	56.3221		1069.32	675.75	685.25	710.333	865.333	983.167	1545	1749.92	2086.42
1070.25	8.18792	13.7369	20.5756	16.4928	20.0257	43.74	53.9896	50.0176		1070.25	673.917	685.333	709	867.333	985.333	1551.67	1759.92	2100.17
1071.16	10.0083	17.0705	21.1549	15.2233	24.5185	58.999	69.6106	89.3761		1071.16	670.75	687.75	711.333	863	990.833	1567.42	1769.25	2110.58
1072.09	8.99442	12.6534	21.9832	17.3712	21.8416	56.5882	64.5602	73.1526		1072.09	674.5	686.667	709.333	861.833	982.833	1556.25	1767.25	2100.17
1073.02	11.48	14.4023	19.4773	9.85175	12.4137	32.0928	41.9249	56.8447		1073.02	673.25	687.25	709.167	856.25	981.833	1548.92	1759.17	2079.58
1073.93	10.2988	15.9838	20.9707	15.8301	21.7371	50.348	64.3745	100.95		1073.93	673.583	688.583	714.583	860.833	983.417	1560	1773	2107.33
1074.87	7.95006	12.3146	20.963	7.55911	17.8907	51.3502	47.6528	49.1396		1074.87	672.167	686.667	708.5	861.5	981.75	1551.42	1752.58	2094.75
1075.78	7.85113	11.2281	22.2047	17.8693	18.879	47.2697	46.4328	63.5759		1075.78	675.25	686.833	710.667	864.917	982.75	1548.25	1759.67	2097.75
1076.71	9.41798	15.3908	16.9453	17.2636	27.7809	62.8527	66.2081	78.5135		1076.71	672.75	686.917	710.75	862.833	983.75	1564.08	1771.17	2109.58
1077.62	9.40137	12.8863	21.7686	14.3225	25.5175	70.3533	69.4852	87.4477		1077.62	672.083	687.583	713.167	866.667	984.417	1565.33	1756.33	2115.25
1078.55	8.71718	11.9642	16.0908	11.7153	20.5843	61.934	61.0076	78.6333		1078.55	671.583	684.583	711.75	858.5	982.333	1543.33	1747.33	2094.75
1079.48	9.69913	12.1248	19.9121	18.4408	29.4836	77.0136	80.3619	102.401		1079.48	675.75	685.583	713.75	860.167	991.333	1566.33	1773.25	2113
1080.39	13.181	15.1182	23.2329	17.2476	33.551	65.0941	63.8848	85.9157		1080.39	676	686.583	712.833	862.083	981.167	1553.42	1762.42	2093.17
1081.32	10.7452	18.3608	21.6359	20.1384	32.3653	82.0882	85.153	122.098		1081.32	673.75	685.667	712.417	858.5	978.75	1565.25	1764.17	2105.92
1082.23	8.89277	16.1862	17.5384	20.2772	28.5145	72.75	80.0067	105.361		1082.23	670.5	686.167	709	858.667	984.333	1558.92	1759.17	2091.5
1083.16	9.78933	16.5107	22.9396	22.9999	30.9106	87.4919	83.8555	105.375		1083.16	674.083	684.917	710.75	860.417	990.417	1549.42	1767.08	2101.17
1084.07	9.18586	18.2515	19.3405	23.5541	45.5582	75.6517	76.1233	91.4691		1084.07	673.417	689.333	708	860.25	981.417	1551.5	1756.67	2089.33
1085	11.0814	16.408	20.24	23.6089	34.2027	81.225	86.3863	110.231		1085	674.333	684.667	711.667	862.083	983.667	1556.25	1768.58	2096.33
1085.91	10.4769	15.314	24.8059	24.1617	35.3489	68.1328	80.1516	87.2405		1085.91	675.167	685.917	708.167	859.5	978	1549.33	1745.83	2084.5
1086.84	11.4548	19.2192	25.5372	26.9652	44.1586	92.0374	102.829	111.001		1086.84	676.167	683.583	710.667	862.417	985.667	1563.58	1761.5	2098.5
1087.77	13.3489	20.7904	25.8509	36.518	49.8842	98.6911	101.088	129.011		1087.77	672.417	685.5	711.75	860.583	983.583	1557.92	1764.58	2110
1088.68	9.99293	14.8612	25.6643	31.569	45.2782	87.0962	101.683	122.934		1088.68	672.167	686.833	707.167	861.833	982.25	1555.42	1764.17	2115.17
1089.61	14.9693	19.931	28.8098	34.4539	52.3357	100.915	117.44	130.025		1089.61	674.5	688	713.167	858.667	985.167	1556.92	1770.92	2119.92
1090.52	13.0291	22.9172	28.0383	41.4204	61.0617	97.5681	127.7	159.53		1090.52	676.833	686.667	713.25	866.25	985.417	1566.67	1784.83	2116.5
1091.45	12.1711	22.319	25.0988	32.054	49.2012	91.0516	102.538	112.287		1091.45	676.083	687.25	709.917	861.833	979	1558.83	1756.42	2103.42
1092.36	14.48	15.7206	27.4923	43.2693	59.4259	110.37	117.629	146.957		1092.36	677.5	685.667	712.583	863	983.667	1564	1763.92	2111.25
1093.29	10.6211	16.9545	26.8012	36.6517	53.7308	104.935	109.965	138.046		1093.29	671.75	684	707.75	859.167	982.583	1552.67	1764.5	2097.25
1094.2	10.5123	18.6881	28.2765	37.9492	64.7042	100.169	115.637	143.381		1094.2	675.833	685.75	711.667	859	980.833	1558.42	1756.92	2101.83
1095.13	12.4857	20.6707	30.0005	40.6638	64.9245	113.232	132.304	151.802		1095.13	673.75	689.25	711	858.417	982.083	1568.58	1768.42	2121.5
1096.04	13.9593	21.5698	27.0576	43.7101	65.7301	111.048	135.891	160.803		1096.04	672.5	686.583	710	862.417	986.083	1567.83	1776.08	2121.58
1096.96	12.7652	20.5511	28.28	34.1735	60.0324	103.693	115.64	144.138		1096.96	670.833	689	709.333	866.417	982.75	1562.83	1766.08	2114.58
1097.87	12.5712	22.449	24.5855	41.052	65.5869	110.924	140.891	151.055		1097.87	673.333	685.917	710	865.333	987.167	1562.92	1765.25	2124.83
1098.8	13.7094	21.8457	27.973	39.0144	68.3881	116.234	136.388	164.39		1098.8	673.083	687	710.917	862.333	989.167	1577.17	1776.83	2122.08
1099.71	9.68117	17.9923	24.9437	34.3084	56.3581	87.1304	117.638	135.472		1099.71	672.583	683.5	711.333	857.833	981.833	1559.67	1762.83	2105.75
1100.64	11.3185	14.5545	26.2463	28.6864	55.3249	71.19	82.7165	112.222		1100.64	674.25	686.5	705.083	854.75	978.167	1547.67	1750.75	2095.75
1101.57	11.122	16.5328	20.6315	24.8137	47.0411	63.4988	78.7109	92.5546		1101.57	670	686.083	709.167	856.833	980.833	1543.08	1753.67	2086.83
1102.47	11.509	18.3443	22.5999	24.5229	38.7596	65.7263	66.2084	104.385		1102.47	669.083	684.083	710.083	859.75	984.5	1546.25	1746.42	2095.58
1103.4	11.0616	15.3213	19.4002	27.9825	42.3915	59.6174	73.2012	92.1337		1103.4	674.833	682.083	710.333	858.333	984.917	1545.25	1761.5	2101.92
1104.31	9.19778	11.7982	14.7005	18.024	37.9423	44.5105	52.8639	63.0466		1104.31	671.167	681.083	705.25	848.5	978.167	1530.67	1744.33	2071.33
1105.24	9.33278	13.1074	20.8326	25.6493	37.1565	75.6505	84.3552	97.211		1105.24	672	688.5	709.917	854.833	984.917	1548.33	1764.25	2109
1106.14	8.88474	17.4165	22.8815	27.5231	43.4564	81.6259	98.0166	108.956		1106.14	674	685.333	713.083	863.25	988.583	1561.83	1774.33	2121.42
1107.07	10.0188	17.0578	19.1788	24.3974	44.9197	62.8482	95.1732	101.12		1107.07	673.75	684.917	709.333	859.667	981.333	1546.92	1765.08	2102
1107.98	9.23661	16.1992	19.8929	27.0203	39.4688	70.656	85.5833	114.781		1107.98	673.333	686.583	709.583	860.833	981.25	1561.83	1761.92	2120.25
1108.91	10.1198	18.256	23.1054	26.7269	40.2646	75.5441	88.7386	102.278		1108.91	674.417	686.417	710.417	857	982.583	1564.92	1773.42	2115.33
1109.81	8.92006	16.2295	23.1514	21.5155	38.7294	85.0178	90.1475	110.105		1109.81	672.917	684.667	710.667	860.5	988.167	1573.75	1776.17	2112.75
1110.74	8.71907	16.0352	20.3624	26.6378	39.2744	73.4884	87.4684	118.1		1110.74	673.083	687.5	711.083	860.167	986.667	1563.58	1778.33	2118.83
1111.65	8.60179	12.5909	22.5737	23.1755	44.4885	73.2946	77.0429	105.844		1111.65	674.333	684.333	709	861.75	988.25	1570.33	1775.83	2115.83
1112.57	9.31661	13.7288	23.9499	25.8803	43.6161	74.4312	86.7794	115.839		1112.57	673.167	684.417	711.167	858.667	990.083	1562.08	1791	2124.75
1113.48	12.3652	17.6167	20.9098	28.0004	45.4961	87.5702	95.6862	105.915		1113.48	673.083	682.833	710.917	857.917	985	1573.17	1780.33	2124.92
1114.38	10.6633	16.5875	25.7857	28.6201	49.2092	95.3754	104.009	122.658		1114.38	674.333	686.917	709.417	861.083	988	1569.67	1782.33	2137.25
1115.31	11.4602	17.807	25.2432	29.8236	49.0024	97.0111	89.7444	129.402		1115.31	674.917	685.417	710	860.333	987.833	1573.67	1784	2133.92
1116.22	12.0908	19.4434	24.451	38.4424	55.7148	93.3159	107.067	133.228		1116.22	671.083	685.833	710.333	862.583	985.917	1578.17	1788.25	2128
1117.14	8.38689	19.4118	25.1571	33.0617	53.424	91.1178	100.801	122.389		1117.14	672	684.417	708.417	863.75	992	1567.33	1781.75	2128.75
1118.05	14.0167	20.5472	28.0303	38.6797	65.8025	102.255	113.622	128.631		1118.05	671.667	684.417	708.917	862.667	993.333	1565.92	1793	2135.42
1118.98	11.2286	21.7645	29.1517	47.0482	68.0944	112.39	126.606	138.958		1118.98	673.333	686.417	711.583	858.75	989.75	1578.75	1794.42	2133.42
1119.88	12.691	15.3988	28.5236	33.9988	54.6391	87.6108	85.427	103.95		1119.88	671.5	686.583	710	854.917	983.333	1554	1768.92	2105.33
1120.81	14.1521	19.1151	36.1437	48.7831	76.0972	126.412	138.327	166.61		1120.81	677.167	686.583	711.333	859.25	991.667	1582.42	1801.17	2144.75
1121.71	12.3637	20.7483	29.6809	42.4829	79.7246	109.716	133.23	135.435		1121.71	674.667	685.167	711.083	855.25	984.167	1568.67	1788.17	2136.25
1122.64	14.6573	24.6303	31.2163	50.8498	91.4323	117.183	135.13	147.179		1122.64	672.25	683	708.667	860.917	988.917	1573.75	1787.25	2131.17
1123.54	13.5348	21.7625	31.0856	46.2989	83.5593	113.487	125.45	142.504		1123.54	673.083	685.083	705.583	863.583	987.25	1568.33	1786.17	2130.5
1124.47	13.0777	20.9768	30.0364	58.2484	84.9332	123.454	134.265	152.081		1124.47	671.833	684.5	711.167	860.667	985.75	1567.58	1793.75	2126.17
1125.37	17.1211	21.608	33.4044	57.1968	101.81	145.424	149.918	169.74		1125.37	669.833	688.083	708.083	861.083	991.583	1572.83	1801.75	2149.58
1126.3	17.0798	22.0713	37.9373	59.6455	102.267	128.142	160.65	172.4		1126.3	674.667	685.167	708.25	856.917	986.417	1573	1788.92	2125.42
1127.2	17.4558	18.4516	37.9707	59.0099	103.393	145.945	165.303	177.392		1127.2	675.5	683.167	710.417	857.083	991.417	1575.17	1802	2148
1128.11	14.4148	25.8314	37.3369	70.2073	115.769	171.832	197.789	201.301		1128.11	673.417	687.667	710.167	862.333	1000.08	1594.33	1823.75	2174.08
1129.03	16.9557	28.2932	40.7013	64.4884	118.392	150.8	182.104	185.962		1129.03	670.583	686.167	706.75	860.75	992.833	1578.17	1824.08	2155.92
1129.93	16.9139	23.4221	39.6496	67.8518	112.435	147.936	166.423	162.121		1129.93	673.25	684.167	709.5	858.167	988.583	1578.75	1801.67	2140.92
1130.86	18.8708	25.3829	39.4294	71.8823	125.308	157.487	169.488	192.282		1130.86	673.583	684.083	708.5	862.917	994.417	1591.83	1808.67	2150
1131.76	15.495	24.5109	43.1265	68.4117	124.1	154.791	186.724	200.358		1131.76	673.25	686.917	709.833	859.667	992.75	1570.42	1813.08	2159
1132.69	17.7011	28.1375	37.8217	67.2749	113.973	143.843	166.872	172.187		1132.69	672.833	684.917	708.333	861	984.833	1581.92	1810.42	2133.33
1133.59	16.9913	27.0979	39.101	72.5538	116.681	153.647	178.942	197.847		1133.59	670.667	685	711.917	858.083	993.25	1575.92	1807.67	2145.92
1134.52	18.0301	27.8069	36.7118	71.2497	119.304	152.365	164.257	177.259		1134.52	672.5	683.75	710.833	859.333	987.583	1583.5	1815.83	2149.92
1135.42	15.4028	24.2664	34.6566	62.1114	120.429	133.67	163.327	167.836		1135.42	672.667	685	709.75	856.417	987.75	1581.58	1808.17	2134.42
1136.32	15.6086	26.1421	32.5176	70.7228	114.305	157.558	175.73	183.831		1136.32	671.25	685.083	709.833	857.667	992.667	1590.25	1813.17	2151.67
1137.25	16.3964	22.6831	35.0433	62.5846	102.927	133.11	154.879	159.994		1137.25	673.25	683.583	708.917	858.5	985.417	1578.75	1805.33	2153.5
1138.15	14.7682	21.058	33.7364	60.0288	113.636	139.832	160.449	180.405		1138.15	672.667	683.667	706.75	862.5	997	1576.75	1814.42	2163.25
1139.07	13.8052	24.5148	33.261	55.1401	107.341	134.051	160.516	171.319		1139.07	669.25	684.333	707.917	860.25	995.667	1583.92	1810.17	2166.92
1139.97	12.9263	23.9722	30.1198	52.0005	90.55	123.107	149.92	159.648		1139.97	672.333	683.25	706.917	858.75	995.167	1571.08	1809.67	2145.58
1140.9	12.6294	20.7615	30.6433	56.028	86.6724	121.161	147.736	153.23		1140.9	672.917	684.583	709.417	854.667	991.917	1592.92	1816.08	2156.67
1141.8	12.9999	21.3014	28.6677	43.9712	88.1312	111.217	140.391	156.31		1141.8	671.167	685.25	712	859.167	994.833	1589.67	1823.33	2152.83
1142.7	11.7034	18.5076	26.5249	46.4143	79.0066	115.191	138.213	158.39		1142.7	672	683.75	709.167	857.25	992.75	1585.5	1816.33	2160
1143.63	11.7388	13.2123	21.2968	37.7744	71.9625	89.9958	111.864	98.2234		1143.63	670	685.167	710.333	856.917	990.5	1571	1806.67	2144.67
1144.53	11.1084	21.3344	25.8197	39.8004	83.2547	129.97	145.27	179.722		1144.53	675.167	685.25	712.75	866.25	1003.08	1610.75	1853.83	2196.67
1145.45	7.97652	13.205	22.2572	30.9934	63.7108	75.3592	80.5049	90.7224		1145.45	671.083	683.75	705.417	857.583	987.5	1573.75	1804	2137.75
1146.35	9.59547	13.6596	26.1124	32.9357	59.6699	87.7512	92.1615	121.722		1146.35	674.25	683.583	707.667	859.083	996.083	1585.5	1820.17	2158.75
1147.28	8.79632	14.4462	20.2157	33.9617	60.0428	71.1412	97.3977	100.057		1147.28	674.25	684.167	709.5	857.083	993.417	1585	1817.75	2160.67
1148.18	8.74802	16.1501	19.4865	32.6536	60.0854	74.4509	103.472	130.974		1148.18	671.667	685.333	709.833	856.667	994.167	1596.5	1840.67	2173.25
1149.08	10.2828	12.8536	14.757	25.012	43.9615	52.3444	70.2133	87.3088		1149.08	669	681.583	707.167	855.667	985.917	1574.08	1811.25	2141.83
1150	6.89938	10.3057	17.1087	26.2874	46.0849	74.3193	86.0344	108.896		1150	674.333	685.167	707.833	858.333	998.917	1592.75	1836.42	2165.33
1150.9	8.93355	11.8418	17.1282	19.8122	42.7946	70.8807	84.6103	127.482		1150.9	674.25	685	707.583	855.917	996.167	1587.5	1827.58	2169.92
1151.83	6.79959	11.8765	15.3957	19.004	33.7516	54.6901	60.5159	79.5707		1151.83	669.75	684.917	708.833	856	992.417	1576.08	1812.17	2146.92
1152.73	4.99987	8.91197	16.081	20.6118	33.3784	45.6693	76.0095	94.7414		1152.73	669.5	681.75	711.333	856.167	994.667	1591.67	1820.75	2156.25
1153.63	8.69988	12.6971	16.0991	23.9694	39.2553	60.5658	82.1705	105.413		1153.63	672.75	685.333	711.917	857.917	998.083	1602.42	1834.83	2171.17
1154.55	6.56509	15.5641	17.6986	18.8275	31.1295	62.4606	65.9947	105.837		1154.55	672.917	682.333	708.333	855.25	1004	1593.58	1838.33	2169.33
1155.45	2.8479	10.5152	11.6326	13.6015	18.9236	36.1918	50.0737	64.927		1155.45	671.167	682.417	703.5	854.75	992	1580.17	1808.17	2148.5
1156.37	5.7959	11.0482	15.0645	20.0427	35.2149	63.9212	73.8994	98.9363		1156.37	673.833	685.083	710.333	860.167	1002.33	1596.75	1830.25	2188.58
1157.27	5.74485	7.33208	11.1643	13.8165	27.7594	52.5705	58.6465	70.3611		1157.27	671.5	685.25	708.667	851.083	994.25	1591.92	1822.92	2153.08
1158.17	6.94356	9.36562	17.597	20.3402	31.2209	59.8872	68.4777	104.62		1158.17	673.167	685.417	715.167	860.667	998.333	1600.42	1842	2172.33
1159.09	5.89078	5.89766	13.4443	8.3644	17.4296	33.869	36.639	53.2988		1159.09	671.417	681	707.583	853.667	993	1574.33	1814.17	2158.42
1159.99	3.67232	8.51393	12.7096	14.8879	26.9749	48.8539	52.9718	66.2262		1159.99	671.25	684.417	709	856	993.167	1578.17	1827.58	2148.75
1160.89	7.37028	12.0466	13.9744	20.328	36.6038	54.1729	65.5554	76.238		1160.89	672.5	685.083	711.75	855.75	995.5	1592.58	1827.58	2171.25
1161.81	4.81676	7.91106	11.9039	19.2686	27.7301	47.2405	41.3026	70.0029		1161.81	673.333	684.75	708.5	851	992.417	1585.33	1823.58	2154.75
1162.71	4.76424	7.02647	12.7513	19.2919	30.443	52.7279	59.7213	72.6833		1162.71	672.25	684.583	705.583	852.333	999.917	1580.42	1822.17	2155.33
1163.63	6.96024	8.14037	16.0967	26.0657	39.0699	58.0472	71.5537	76.2004		1163.63	671.25	683.833	706.75	853.833	998.5	1588.25	1823.67	2170.08
1164.53	5.15727	7.83857	16.4434	21.4223	46.4501	72.5364	79.8076	88.6328		1164.53	672.25	685.333	706	860.917	999.25	1584.58	1821.75	2174.08
1165.43	8.02074	7.61983	13.9564	25.1121	40.0806	58.2765	61.8958	78.5663		1165.43	673	683.25	705.75	855.667	994.583	1573.75	1808.5	2159.5
1166.35	7.29938	8.89959	16.5507	23.6357	54.3752	76.6819	78.3977	85.5866		1166.35	672.5	682	707.667	855.583	994.333	1590.25	1828.17	2169.58
1167.25	9.16241	8.18034	16.3963	30.4921	48.3397	69.7572	89.7379	89.6056		1167.25	673.583	685.167	705.583	853.083	986.833	1575.75	1819.33	2152.25
1168.15	10.1919	14.6275	17.7416	36.1818	58.388	96.5001	103.912	108.792		1168.15	672.333	684.083	709.083	851.75	994.833	1595.25	1828.75	2164.75
1169.07	8.63656	11.2398	17.7516	33.622	59.6004	97.4086	91.0009	88.5663		1169.07	670.417	682.083	703.167	848.5	989.417	1574.17	1820.67	2139.92
1169.97	8.3323	14.9365	18.0962	39.645	71.8995	112.404	106.344	108.755		1169.97	674.667	683.833	707.75	855.5	996	1590.67	1823.08	2157.17
1170.87	8.02784	12.0497	21.8573	47.0013	88.9489	138.399	125.855	150.529		1170.87	674.75	683.667	705.75	855.25	1002.17	1590.08	1832.25	2169.17
1171.79	8.88855	10.7446	21.8662	44.2748	82.2459	140.561	139.447	139.89		1171.79	670.417	679.833	705.833	858.917	1001.58	1580.33	1824.58	2160.75
1172.69	13.0004	19.024	27.0433	52.9645	97.5462	156.226	151.71	148.25		1172.69	673.083	682.25	706.417	852.25	993.417	1584.75	1823.58	2151.75
1173.59	13.9453	15.4698	29.3867	60.9041	115.264	181.308	167.392	182.277		1173.59	671.917	682.5	705.667	856.083	992.917	1597.33	1828.92	2177.58
1174.51	16.3054	15.6641	28.4781	68.0943	120.229	179.973	177.154	190.308		1174.51	671.5	683.25	706.583	853.917	993	1592.33	1825.08	2161.83
1175.4	17.4167	18.4428	39.321	76.7007	139.697	223.141	206.921	224.255		1175.4	671.75	683.25	704.833	855.75	997	1590.25	1838.17	2184
1176.32	15.8598	23.3034	35.4119	85.8076	152.663	213.059	221.352	217.123		1176.32	672.917	683.417	709.75	853.25	995.083	1587.33	1811.33	2169.08
1177.22	16.2207	22.165	40.5875	94.414	173.299	255.646	256.788	263.322		1177.22	669.75	681.583	706	853.25	1003.33	1588.08	1833.5	2172.83
1178.12	20.7481	23.2765	53.0129	108.104	182.268	282.318	275.142	269.606		1178.12	672.917	684.417	709.5	852.333	993.417	1593.08	1829.75	2169.42
1179.04	19.9407	31.1365	54.353	115.544	199.319	296.489	315.577	307.978		1179.04	672.583	682.583	708.75	856.417	998.167	1596.92	1832.25	2175
1179.94	21.9677	31.7477	57.4446	130.817	217.54	314.329	335.684	324.849		1179.94	671.667	684.667	705.25	855.417	993.083	1585.17	1831	2156.92
1180.83	27.6613	39.5253	67.9526	146.591	252.928	360.005	389.126	383.387		1180.83	673.417	683.833	707.833	858.583	1004.33	1610.17	1849.92	2184.75
1181.75	30.7701	39.1348	66.7919	154.365	269.897	367.096	404.148	393.014		1181.75	670.167	682.25	706.167	853.667	991.417	1589.08	1847.42	2173.92
1182.65	28.7134	40.8287	70.5495	169.555	282.036	393.191	414.259	414.305		1182.65	673	684.75	707.583	854.75	994.083	1598.42	1840.92	2169
1183.55	33.9898	47.9392	76.3068	178.495	304.676	412.203	446.122	439.265		1183.55	670.75	682.5	708.083	854	993.75	1591.08	1840.75	2182
1184.44	33.9328	48.6329	81.2306	181.769	313.232	422.717	454.235	454.476		1184.44	670.5	683.75	707.167	850.417	999.5	1589.17	1823	2161.08
1185.36	34.1243	44.2418	80.6524	186.376	329.87	422.898	464.597	452.859		1185.36	669.583	681.333	709	849.333	995	1572.75	1827.67	2159.75
1186.26	39.567	53.6852	89.9925	213.067	360.512	472.164	516.131	512.49		1186.26	671.5	685.667	711.917	859.333	998.583	1599.75	1842.58	2177.25
1187.15	36.843	51.1285	87.9991	204.841	361.987	462.849	509.666	488.79		1187.15	670.917	685.833	707.417	846.25	995.5	1581.17	1823.08	2156.83
1188.07	36.284	57.987	97.0036	213.698	385.627	493.784	550.616	548.594		1188.07	672.333	683.917	709.25	857.25	1001.83	1593	1832.92	2172.67
1188.97	35.9764	56.6801	89.2599	222.306	379.27	449.221	518.237	512.98		1188.97	671	683.833	707.083	847.333	988.417	1574.67	1815.5	2163.33
1189.86	36.5019	57.873	92.9326	224.997	386.08	478.41	545.027	526.368		1189.86	672.5	683.583	705.5	854.083	992.167	1584.42	1831.58	2158.25
1190.78	37.9427	61.8979	92.77	237.772	406.055	493.849	571.649	552.344		1190.78	671.917	679.583	705.833	848.5	991.75	1582.42	1831.42	2167.67
1191.68	37.5513	57.2573	96.109	230.88	405.783	491.541	577.441	552.319		1191.68	672.833	682.083	706.583	853.5	1001.42	1585.75	1833.33	2179.83
1192.57	35.9099	56.2833	89.1147	226.904	401.762	464.901	550.569	540.212		1192.57	669.583	679.25	705.583	850.083	991.583	1576.5	1823	2158.67
1193.49	36.267	61.4745	90.1183	226.846	397.073	482.595	555.613	548.86		1193.49	670.167	682.5	706.5	849	1000	1582	1826.25	2183.5
1194.39	36.1253	60.7503	92.5403	224.205	396.72	493.208	574.744	547.507		1194.39	672.333	686.583	706.75	852.417	995.917	1596.67	1839.92	2189.92
1195.28	32.9836	54.9428	82.6289	205.313	362.117	431.49	517.544	497.822		1195.28	671.25	681.917	708.417	849.167	990.583	1582.17	1814.25	2160.92
1196.2	31.757	51.5504	81.0488	210.172	357.263	431.605	520.592	510.476		1196.2	673	682.417	708.167	856.833	998.667	1585.58	1834.17	2181.5
1197.1	29.5318	52.4094	72.3871	196.865	337.495	407.139	488.979	491.629		1197.1	672.25	679.75	707.083	852	993	1590.42	1828.33	2167.08
1197.99	28.8898	51.2683	72.6421	185.057	341.478	424.342	502.451	497.366		1197.99	673.917	683.75	707.25	851.833	1000.17	1598.42	1844.75	2198.17
1198.89	26.3311	42.1272	64.6469	170.916	300.295	380.88	445.091	451.856		1198.89	671.583	682.333	705.167	851.75	992.083	1595.17	1830.83	2178
1199.8	22.6042	39.7346	60.5665	168.776	290.527	365.252	432.397	445.768		1199.8	671.167	683.667	705.5	848.667	1002.5	1591.58	1836.92	2179.5
1200.7	21.8786	37.5101	55.1545	147.969	270.346	316.043	397.374	393.845		1200.7	669.25	682.583	707.167	845.75	995.333	1576.5	1825.83	2163.17
1201.59	23.0697	36.1189	54.2424	140.995	251.249	308.503	385.603	380.84		1201.59	671.25	682.25	709.5	852.917	996	1593.5	1841.25	2173.25
1202.51	18.8426	32.7262	48.4951	129.356	238.316	292.047	342.499	361.675		1202.51	667.75	685.333	705.083	849.75	994	1583.92	1832.33	2168.75
1203.4	17.4502	30.5016	45.4996	117.55	211.22	274.676	334.565	342.424		1203.4	670.667	681.25	709.5	851.833	990.917	1582.92	1826.83	2158.08
1204.3	15.5578	27.777	39.0874	106.66	195.042	235.891	299.466	293.593		1204.3	669	678.667	705.167	846.833	987.417	1570.42	1815.67	2145.17
1205.19	16.582	28.3857	39.6752	105.521	187.114	241.358	299.036	328.846		1205.19	670.75	684.917	706.417	848.667	1001.58	1605.67	1843	2186.67
1206.11	13.1047	21.993	36.9277	87.2987	159.935	203.325	248.94	265.606		1206.11	667.833	684.583	703.833	846.417	989.25	1585.58	1824.83	2151.5
1207	10.2121	21.8517	31.7654	76.9098	153.592	189.046	235.681	253.364		1207	670.75	680.833	705.833	849	996	1587	1835.08	2153.75
1207.9	11.2361	20.2105	27.3531	76.1045	141.667	177.101	232.09	243.708		1207.9	672	683.5	705.833	847.083	996.583	1592.67	1842.42	2170.5
1208.79	10.7601	19.2359	27.1075	66.2994	122.742	152.408	210.002	210.554		1208.79	671.583	684.917	710.167	851.333	994.833	1597.08	1831.83	2178.92
1209.7	8.94939	17.51	22.86	62.912	120.983	169.133	202.913	216.823		1209.7	671.833	682.5	708.5	856.583	995.083	1600.75	1838.67	2177.75
1210.6	4.22335	14.3688	17.6977	50.0241	96.727	129.027	157.079	167.59		1210.6	669.667	681	703.75	846.417	994.25	1586	1832.67	2161.5
1211.49	7.58063	15.3943	20.6188	48.6364	94.3049	128.757	169.58	183.525		1211.49	671.5	682.25	704	853.75	999.667	1593.5	1846	2176.33
1212.39	3.10456	14.0032	17.3733	42.0824	73.8837	104.905	133.5	150.547		1212.39	670.667	682.417	706.25	846.583	999.083	1590.33	1837.42	2179.25
1213.3	3.46039	10.1107	14.6259	36.6127	62.9613	76.7211	105.754	122.408		1213.3	669.083	683	706.333	849.167	990.917	1587.42	1833.17	2167.67
1214.19	6.31763	8.30305	15.1304	35.4759	59.9585	94.7063	110.428	135.768		1214.19	671.167	684.083	705.5	854.167	999.167	1597.75	1846.17	2174
1215.09	4.0082	8.99544	12.9683	33.0894	54.5399	88.3602	97.2714	127.713		1215.09	671.25	682.5	704.417	850.167	997.667	1594.58	1840.5	2173.58
1215.98	4.28211	8.9379	8.80625	22.9532	42.2055	69.516	82.8669	97.9936		1215.98	668.417	685.5	702.75	844.75	996.75	1588.17	1847.08	2175.83
1216.89	1.8046	2.29573	4.30907	22.2347	37.0366	63.6736	69.9629	90.1149		1216.89	672.333	679.417	705.75	842.917	994.667	1587.83	1839	2165.42
1217.79	-0.254812	2.98835	6.14718	16.6824	33.8707	53.3335	69.0628	93.4839		1217.79	671.5	682.25	707.833	849.167	995.667	1589.17	1837.17	2181.67
1218.68	3.76912	2.09772	4.98536	11.4638	27.8723	34.2454	48.5817	70.1887		1218.68	672.083	680.917	704.417	845.75	993.167	1592.08	1841	2166.25
1219.57	0.709735	6.87385	4.65697	14.1621	24.4581	48.7426	45.7696	63.1459		1219.57	670.75	682	706.833	849.083	1001.25	1588.42	1844.92	2183.33
1220.49	3.23229	0.23205	-0.173181	5.9449	18.3763	42.0753	39.9583	62.3606		1220.49	671.917	683.083	706	851.167	997.167	1594.67	1847.08	2186.75
1221.38	-2.07704	-1.57495	0.0819687	4.97724	13.2973	25.91	38.8175	52.2396		1221.38	670.583	681.917	707.833	846.5	994.833	1586.92	1842.17	2175
1222.27	-0.969686	4.28483	2.5039	7.7599	9.46922	30.8302	30.5957	49.2877		1222.27	670.833	679.667	705.667	847.917	996.833	1584.25	1852.83	2170.5
1223.16	-0.27896	2.39473	2.75928	8.62624	10.8087	30.0858	33.793	59.5051		1223.16	673.833	682.25	709.333	843	1004.75	1602.58	1849.75	2195.92
1224.08	0.660393	2.83674	1.09628	4.99371	13.6474	30.2604	35.8247	47.8969		1224.08	671.75	680.083	706.333	850.583	998.833	1601.67	1849.25	2182.33
1224.97	-0.148801	1.03023	0.5186	4.0274	8.82218	22.9369	27.2768	34.8695		1224.97	672.583	683.083	705.833	845.25	1001.17	1598.33	1848.42	2178.92
1225.86	-1.62462	-1.19282	-1.14227	4.06145	2.33123	11.8657	11.398	21.0114		1225.86	671.5	683.917	706.167	850	993.75	1596.25	1843.58	2175.42
1226.75	1.39962	1.41762	-2.13631	1.01252	5.17458	2.96321	10.6883	26.156		1226.75	669.583	681.5	708.167	845.833	999.417	1597.75	1846	2168.92
1227.67	-0.0774959	-1.72313	3.03463	2.21478	6.68385	6.81336	11.8135	17.0587		1227.67	672.917	681.917	709.833	847.667	999.25	1596.75	1854.42	2176.5
1228.56	0.780186	-1.52906	1.45758	1.24992	1.94582	0.0820088	3.52547	22.2086		1228.56	673.25	680.75	705.333	848.667	1002	1593.17	1853.67	2180.5
1229.45	-1.27874	-0.751495	-0.619289	-6.13124	-0.624561	5.1862	7.90661	13.278		1229.45	670.833	680.583	704.083	843.917	1000.33	1597.83	1854.17	2181.83
1230.34	-0.587591	-2.80709	0.0540252	0.48798	-3.61062	-5.87404	-10.0431	-9.06663		1230.34	670.917	681	704.833	845.417	999.083	1582	1842.17	2167.25
1231.23	2.10362	3.72081	1.31087	1.94091	6.57098	16.318	21.6765	27.5082		1231.23	672.5	683.5	707.5	852.25	1001.17	1617.33	1868.67	2190.42
1232.14	-0.206484	-1.16908	0.232759	-0.104888	9.16865	3.67958	11.3979	9.675		1232.14	671.333	683.333	705.75	847	1000.67	1602.67	1855.67	2189.92
1233.03	-0.515114	-2.6408	-4.25999	-3.90117	-8.14772	-10.1238	-10.794	-15.4945		1233.03	668.083	680.25	705.917	850.917	998.083	1585.67	1841.33	2167.75
1233.93	-1.07366	-0.862337	-0.33585	0.719619	8.20359	5.82505	11.6833	11.9221		1233.93	671.833	684.333	706.083	849.667	1003.25	1607	1863.42	2183.67
1234.82	-2.79879	-4.83367	-4.57816	-8.32586	-9.77741	-13.7238	-13.92	-10.7417		1234.82	671.25	684	704.5	846.083	1000.08	1593.58	1847.92	2181.42
1235.71	2.39284	-1.88814	-3.15356	3.29573	-2.00739	-3.77025	0.312547	-4.98602		1235.71	671.833	681.25	708.083	851.5	993.167	1599.67	1855.67	2172.83
1236.62	-4.00015	0.972987	0.519485	-1.41467	-7.32114	1.93656	8.54746	4.1121		1236.62	673.75	683.083	709.083	853.333	1004.75	1600.33	1858.67	2181.33
1237.51	0.275009	-0.91438	-2.47209	-3.54224	0.53431	12.4781	1.86876	15.5404		1237.51	676.583	686	706.167	847.917	1003.92	1610.58	1864.42	2192.58
1238.4	-1.11639	3.61514	-1.38008	3.24727	-8.77586	-7.22791	-18.6406	-3.61179		1238.4	672.333	684.667	705.25	849.583	1000	1598.92	1855.42	2184.58
1239.29	1.74231	0.728226	2.62886	1.78721	3.58168	14.9018	10.1861	11.239		1239.29	671.5	683.583	709.5	849.583	1005	1609.75	1877.58	2194
1240.18	0.93446	0.674878	0.471404	1.16092	5.69029	-13.6328	-6.0678	1.25949		1240.18	671.917	682.417	705.833	845.083	1004.83	1602.25	1858.67	2185.33
1241.09	-1.12465	-1.79616	3.06248	-4.46396	-2.28473	-1.83046	-0.152299	-3.71049		1241.09	673.5	684.583	708.083	851.167	1009.67	1606.42	1874.33	2202.75
1241.98	-1.59893	0.23432	-1.0944	0.493961	1.32603	6.22316	-2.06731	2.23276		1241.98	674.083	684.5	707.75	851.833	999.167	1615.83	1874.67	2196.67
1242.87	0.926916	-1.15162	0.499013	1.869	-6.14547	-16.2208	-17.8962	-15.9876		1242.87	673	685	708.083	847.417	1001.33	1598.25	1863.42	2176.25
1243.76	3.28622	3.04604	0.592734	4.32781	9.55078	21.7544	21.6943	18.1284		1243.76	675.583	686.667	712	857.417	1008.75	1620	1889.67	2215.83
1244.65	2.47899	2.24396	-3.89657	-1.04625	-2.58522	-15.6013	-5.87895	-30.4191		1244.65	672.583	685.75	705.5	851.333	996.75	1599.5	1860.17	2178.83
1245.56	1.92054	-2.39241	3.2794	2.33118	-0.138013	7.38038	8.71759	-7.37327		1245.56	673.5	688	709.25	851.167	1015.08	1607.17	1880.25	2202.25
1246.45	2.53025	0.80607	1.54075	2.12471	1.81153	11.7797	9.0667	18.7522		1246.45	675.583	688.083	712.083	849.75	1007.42	1613.58	1879.33	2213.58
1247.34	3.05678	-0.0785032	0.96911	-5.74795	-8.98782	-14.0684	-21.9147	-21.2858		1247.34	674.917	683.833	709.167	848.833	1002.75	1599.17	1856.58	2180.92
1248.23	5.83345	2.70388	5.56448	-0.703478	-2.95272	5.08597	2.77354	3.42931		1248.23	674.5	688.75	710.833	848.833	1003.75	1616.08	1887.25	2206.67
1249.12	3.77694	1.23656	2.99353	-1.99186	0.750147	-3.75711	-12.7854	-9.93567		1249.12	676.25	687.75	710.333	850.083	1010.17	1605.08	1884.83	2194.17
1250.01	3.30393	2.35287	0.839605	2.8869	2.45414	-5.5143	11.1586	1.70258		1250.01	676.167	687.75	713.583	859	1016.42	1615.58	1890.67	2205.5
1250.92	5.2464	0.718305	4.68438	1.93392	-1.3418	-2.9337	-5.39368	-9.89854		1250.92	676.417	689	712.833	854.417	1001.83	1614.5	1875.67	2195.5
1251.8	4.35704	-0.414753	2.94788	3.73033	4.61447	4.06431	3.55627	8.99632		1251.8	677.833	691	713.25	855.833	1009.67	1615.67	1881	2199.25
1252.69	4.46785	5.45251	3.87842	2.02724	6.98854	-6.26843	-4.65748	-9.60553		1252.69	677.667	687.583	713.5	849.25	1004.25	1610	1881.67	2187.33
1253.58	5.16216	2.15343	10.726	7.82465	8.69708	6.31811	-1.03491	1.62926		1253.58	677.667	690.917	715	854.833	1015.83	1609.58	1884.67	2205.92
1254.47	4.85666	8.02135	7.49069	6.45589	12.4068	9.65726	5.50731	5.78407		1254.47	681.167	690.583	717.75	859.833	1009.67	1618.33	1891.42	2208.42
1255.36	7.96799	7.13961	5.5891	13.3376	10.3676	13.5824	21.6359	27.7756		1255.36	680.833	690.5	716.25	856.75	1015.67	1619.17	1894.42	2211.83
1256.27	6.49487	5.50707	9.93631	8.22107	11.912	13.1791	17.2687	10.6116		1256.27	678.583	693.333	716.833	855.25	1011.75	1621.67	1885	2206.83
1257.16	10.1066	8.37603	13.5356	13.2705	15.2919	42.1096	27.8201	40.2767		1257.16	678.25	692.417	717.5	862.417	1021.58	1626.33	1898.5	2215
1258.04	7.96849	8.41201	11.6353	20.7372	29.1729	37.9594	29.6245	34.0285		1258.04	681	694	718.417	857.917	1016.17	1629.25	1901.58	2224.17
1258.93	8.24726	11.9484	13.402	16.871	22.1384	28.2285	28.8487	31.2837		1258.93	680.917	692	718.083	860.333	1014.17	1632	1896.67	2222.25
1259.82	9.69289	4.98506	9.91929	21.5053	16.1051	36.5837	41.576	46.6257		1259.82	680.667	693.917	720.833	859.167	1014.83	1633.83	1893.75	2226.08
1260.71	11.7221	11.3555	11.7703	26.8902	33.4896	45.275	43.0564	47.3046		1260.71	681.417	694.25	717.25	862.25	1018.25	1626.92	1899.5	2222
1261.59	10.9181	10.8096	8.78847	22.6923	38.9586	39.6356	51.1232	53.3203		1261.59	679.5	695.333	718.917	859	1020.33	1631.17	1895.08	2215.83
1262.5	11.7798	15.1797	14.7222	31.1629	46.5948	69.085	69.1116	72.9313		1262.5	683.333	699.917	719	860.167	1023.58	1632	1913	2228.67
1263.39	12.3096	9.8013	10.408	29.8827	36.8996	55.5345	52.2681	51.7875		1263.39	681	694.5	719.583	865.75	1019.92	1625.42	1896.75	2215.08
1264.28	7.67293	13.0899	14.6776	30.3531	44.6222	63.9867	71.4279	78.1473		1264.28	681.167	695.583	718.25	860.667	1018.42	1617.42	1909.08	2235.08
1265.16	10.9532	15.9623	15.6144	33.9907	45.2627	75.1084	87.8408	90.344		1265.16	682.833	698.25	719.833	862.833	1027.08	1640.42	1917.83	2235.83
1266.05	14.317	14.6685	21.885	41.4622	57.9044	72.8162	86.7569	98.7111		1266.05	681	696.167	716.417	863.5	1027.17	1637.25	1922.67	2246.42
1266.94	13.931	15.0417	12.7394	39.6842	49.6307	67.5268	59.7595	63.0817		1266.94	682.083	696.333	715.417	862.833	1013.33	1626.42	1896.92	2212.75
1267.83	11.7953	14.832	12.1777	33.0735	60.6081	79.9069	90.1821	81.5393		1267.83	683	698.583	718.583	861.5	1014.33	1622.25	1897.75	2209.67
1268.73	9.32526	15.0383	15.2817	35.1314	61.5029	73.7096	82.1101	94.0097		1268.73	682.75	696.5	717	860.5	1019.58	1630.92	1900.75	2217.08
1269.62	10.94	9.57951	13.0544	34.8552	50.4828	66.9287	62.1226	63.2248		1269.62	679.583	693.333	714	854.25	1012.58	1604.58	1887.5	2197.75
1270.51	11.555	11.6211	13.3276	31.7462	57.464	71.1506	70.6383	72.277		1270.51	677.667	691.667	712.5	858.833	1015.08	1602	1894.25	2204.75
1271.39	7.58696	13.5798	11.9347	35.8877	64.2797	71.7921	91.4073	80.7496		1271.39	679.417	690.333	715.833	858.25	1019.5	1618.58	1896.83	2215
1272.28	8.86914	12.1223	11.8757	45.2799	69.0966	85.8531	93.8463	97.2259		1272.28	678.5	691.917	714.833	853.417	1012.33	1617.42	1897.58	2219
1273.16	9.65158	13.7486	16.984	50.006	80.5814	107.584	133.289	110.289		1273.16	679.667	691	715.75	857.083	1022.75	1624.33	1908.08	2230.83
1274.05	6.43428	13.8754	16.0094	42.566	72.6508	99.2336	121.734	112.44		1274.05	677.667	690.5	711.583	859.5	1018.08	1623.58	1898.17	2220.08
1274.94	10.2172	14.5859	15.3688	51.6266	93.4714	130.637	145.6	145.344		1274.94	678.25	691.667	717	861.417	1019.58	1636.25	1924	2239.75
1275.82	8.16715	10.5469	19.4788	44.3544	79.1266	108.876	113.969	123.419		1275.82	678.25	690.083	710.833	853.167	1010.83	1621	1900.92	2225.25
1276.73	9.11614	11.2575	17.0047	48.0843	89.5328	116.372	131.344	143.258		1276.73	677	690.917	711.833	855	1019.08	1624.75	1922.92	2239.75
1277.61	7.39993	9.05286	12.8658	50.3967	89.0239	112.617	116.47	121.257		1277.61	673.417	688.75	709.833	853.333	1009.92	1616.33	1896.75	2226.67
1278.5	8.684	16.0153	14.811	49.7931	95.3495	134.782	154.849	147.428		1278.5	674.167	686.833	711.333	857.667	1013.83	1629.42	1929.33	2252.33
1279.39	9.71835	11.895	15.5067	49.8567	90.3431	123.699	147.149	142.935		1279.39	673.333	687.75	710	852	1014.75	1629.83	1902.5	2232.17
1280.27	4.00299	9.85848	11.3697	45.6709	93.8379	120.536	137.035	126.863		1280.27	672.917	686.167	706.5	853	1017.08	1624.17	1911.75	2220.08
1281.16	4.95459	12.4058	18.4834	58.1524	106.751	146.71	172.924	173.211		1281.16	674.5	687.417	709.583	857.667	1018.33	1640.42	1933.08	2243.75
1282.04	4.40648	4.78698	12.431	46.2179	86.748	111.053	127.901	121.981		1282.04	674.917	686.167	707.667	847.75	1007.25	1602.25	1886.33	2206.67
1282.93	4.35868	10.0853	11.2126	48.2839	96.3299	123.399	151.88	138.254		1282.93	668.75	682.667	706.583	850.333	1008.75	1630.83	1917.08	2221.75
1283.81	6.64451	12.8842	12.4949	55.0173	94.6631	149.749	167.614	171.698		1283.81	671.5	686	705.917	847.667	1010	1639.5	1913.17	2255.75
1284.7	6.18064	5.26696	10.7778	47.5846	86.6643	126.184	129.017	123.562		1284.7	673.417	683.833	704.333	846.083	1012.67	1618.67	1899.83	2207.08
1285.6	7.38264	9.06611	14.8103	49.9875	103.333	139.877	166.594	166.275		1285.6	674	682.583	708.083	846.583	1014.92	1625.33	1914.92	2228
1286.49	5.9194	8.19994	11.2612	53.4728	95.2539	135.152	166.171	155.148		1286.49	672.083	682.917	705.833	849.5	1005.75	1624.5	1919.25	2228.83
1287.37	4.03982	10.001	9.71286	51.9587	103.842	145.597	152.669	151.942		1287.37	670.667	681	706.167	849.917	1014.67	1623.42	1908.58	2235.33
1288.25	1.32722	7.05258	13.8319	51.4452	102.598	131.378	160.003	147.906		1288.25	669.75	682.417	703.667	845.583	1012.83	1616.5	1918.33	2231.33
1289.14	4.03161	5.85473	11.2849	55.3491	104.939	144.412	164.757	161.708		1289.14	668.917	681.167	706.667	842.583	1008.83	1618.33	1899.42	2230.75
1290.02	5.653	9.74078	15.072	47.9203	103.448	131.116	151.932	161.848		1290.02	671.25	681.167	706.917	845.583	1014	1623	1915.25	2230.67
1290.91	4.77471	9.21073	14.6098	56.9921	117.875	151.573	175.36	162.658		1290.91	670.75	682.833	704.167	851.667	1012.83	1629.08	1928.83	2245.33
1291.79	4.31343	7.18125	14.6483	63.4812	113.97	151.45	164.626	149.223		1291.79	671.917	681.25	701.833	849.167	1008.5	1629.58	1913.5	2227.58
1292.67	5.26915	6.31901	18.2709	57.471	120.649	152.829	168.061	164.292		1292.67	671.417	685.667	704.25	847.417	1007.33	1616.58	1901.92	2236.83
1293.56	5.97522	9.54069	23.3942	69.9614	134.163	190.712	207.083	218.948		1293.56	672.583	684.667	708	852.417	1026	1648.83	1933.58	2244.92
1294.44	6.68163	6.5963	17.3516	59.3692	121.845	163.182	179.443	171.275		1294.44	670.417	680.75	706.25	846.333	1010.42	1628.67	1896.83	2218.58
1295.32	7.97172	11.9858	20.393	70.861	134.612	179.654	202.639	192.523		1295.32	669.333	681.333	704.083	847.667	1008.83	1626.58	1912.5	2231.83
1296.21	8.51216	8.12596	24.4353	77.1034	153.797	207.796	237.006	229.609		1296.21	671.333	683.167	708.417	852.333	1012.42	1642.83	1931.92	2258.5
1297.09	7.05296	9.68337	23.7283	71.3465	149.649	192.525	205.543	197.616		1297.09	670.833	682.833	705	844.25	1011.5	1621.33	1908.25	2224.83
1297.97	10.0941	11.3247	22.9387	80.0902	152.67	207.673	224.833	203.128		1297.97	669.167	682.167	703.917	841	1009	1620.5	1914.83	2222.83
1298.88	11.0513	14.6328	30.2323	87.6699	171.275	238.164	264.549	258.072		1298.88	671.333	681.75	705.5	846.75	1018.75	1632.08	1924.17	2243.17
1299.76	11.6765	13.942	26.5277	83.665	163.132	231.402	263.348	242.592		1299.76	668.083	679.583	705.583	842.583	1014.5	1630.08	1911.08	2229.25
1300.64	13.3021	15.1686	28.9072	95.4942	192.99	249.227	272.483	263.533		1300.64	671.333	680.25	703.417	847.75	1013.17	1632.75	1915.92	2231
1301.53	15.9281	23.7291	36.6208	105.241	207.682	273.388	298.122	290.979		1301.53	669.5	682.417	704.5	844.583	1017.17	1640.42	1930.83	2257.5
1302.41	16.3044	19.7903	35.0852	107.988	203.709	277.303	313.598	305.679		1302.41	670.25	682	705.083	845.583	1015.5	1634.25	1919.92	2233.17
1303.29	12.3478	23.8521	42.3004	121.736	226.071	309.47	353.077	312.217		1303.29	670.583	682.167	706.167	845.667	1016.67	1632.75	1917.25	2243.75
1304.17	13.1416	17.7478	34.5165	122.401	239.184	312.058	336.061	318.176		1304.17	670.333	680.917	702.667	842.917	1013.58	1629.5	1907.92	2224.08
1305.06	15.5191	24.2276	43.5667	136.15	265.715	347.898	400.464	386.14		1305.06	673.167	685.417	705.75	846.333	1013.92	1641.33	1929.5	2244.25
1305.94	20.0636	30.5414	50.4511	145.317	279.081	381.075	421.289	393.774		1305.94	669.667	680.25	708.5	846.167	1015.67	1651.67	1939.5	2251.67
1306.82	22.5252	30.0224	53.1697	144.817	276.531	368.089	402.533	372.413		1306.82	669.917	682.75	701.75	840.833	1013.75	1616.5	1900.58	2228.92
1307.7	23.9872	32.6708	54.4725	162.319	311.233	409.023	455.615	426.474		1307.7	670.75	679.75	707	850.5	1014.58	1631.83	1922.42	2252
1308.58	24.3663	33.4033	60.4427	165.737	310.269	406.543	443.034	410.539		1308.58	669.167	681	704.417	842.083	1010.08	1622.33	1901.58	2220.42
1309.47	21.7458	27.4697	62.6639	173.323	312.557	391.067	436.04	401.025		1309.47	667.917	677.917	704.167	842.083	1000.5	1608.83	1863.75	2205.92
1310.35	28.2923	40.2868	67.4692	187.827	338.929	432.177	487.05	464.183		1310.35	668.417	680.083	702.083	839.833	1006.58	1615.58	1903.33	2214.92
1311.23	30.2559	46.6046	73.0254	203.748	373.303	464.207	530.231	485.762		1311.23	668.167	678.5	703.5	845.333	1008.92	1621	1906.42	2226.33
1312.11	30.4699	42.5064	80.2492	214.836	392.095	481.99	556.332	504.012		1312.11	670.333	681.333	703.333	843	1012.17	1622.33	1911.5	2230.67
1312.99	36.2677	47.3256	85.8905	224.425	416.888	515.276	586.103	556.1		1312.99	669.5	679.25	703.583	849.167	1017.42	1632.17	1922.08	2239
1313.87	37.3159	52.6455	88.0328	237.931	434.432	532.899	609.712	579.359		1313.87	669.75	680.583	705.417	845.917	1019.58	1625	1929	2245.83
1314.75	37.9478	53.466	95.0926	239.188	445.478	529.109	597.991	560.624		1314.75	667.5	682.667	705.417	845	1016	1629.92	1921.75	2240.58
1315.63	37.4135	56.5373	96.4866	238.196	450.441	525.072	622.441	568.559		1315.63	669.333	682.833	701.167	843.667	1013.58	1632.92	1925.5	2234.83
1316.51	38.1296	62.276	96.0482	245.287	458.24	536.372	627.561	586.5		1316.51	671.917	681.583	704.083	847	1013.5	1631.42	1915.92	2237
1317.4	35.0962	60.6821	97.5275	253.213	474.039	558.758	643.268	597.028		1317.4	671	681.917	704.5	847.417	1013.17	1637.08	1937.67	2264.08
1318.28	37.4798	59.0889	93.4243	248.806	463.007	549.564	641.23	608.811		1318.28	669.75	679.333	705.083	849.583	1016.67	1641.17	1928	2259.58
1319.16	36.5306	62.9964	90.2387	249.317	470.809	541.874	643.195	594.933		1319.16	668.583	679.917	705.417	847	1016.83	1636.75	1941.58	2239.83
1320.04	35.6651	56.5713	90.8874	246.245	458.279	527.854	632.331	567.392		1320.04	667.833	682.333	705.083	842.75	1013.58	1630.67	1926.75	2238.17
1320.92	41.8834	56.9802	88.2037	253.09	470.668	537.17	647.221	606.44		1320.92	668.083	681.167	704.667	846.417	1027.75	1647.33	1944.5	2258.08
1321.8	31.2688	51.39	83.8543	236.437	434.724	509.989	605.948	574.242		1321.8	669.25	680.75	703.75	846	1014.67	1631.25	1927.58	2245.92
1322.68	33.3213	53.0504	83.0059	227.617	427.865	493.229	591.179	547.633		1322.68	672.417	681.417	705.667	846.167	1013.33	1638.33	1934.5	2254.75
1323.56	32.7076	50.295	73.8251	227.048	416.674	483.055	592.748	559.029		1323.56	671.167	681.417	706.5	844.667	1022.33	1645.33	1943.75	2259.17
1324.44	27.8444	48.3736	70.8119	209.729	392.317	438.718	541.487	511.346		1324.44	673.417	679.667	703.75	839.833	1014	1641.75	1926	2243.25
1325.32	28.6483	47.3697	73.8831	201.328	391.796	451.634	537.146	528.668		1325.32	671.083	681.667	704.583	847.167	1019.75	1644.08	1948.17	2261.75
1326.2	24.9526	41.2832	62.8719	192.011	347.275	412.221	497.31	461.161		1326.2	669.917	679.083	705.333	849.5	1009.5	1633.83	1929.75	2240.92
1327.08	25.8407	34.8641	58.3617	178.362	321.84	367.727	447.644	427.41		1327.08	669.5	679.25	701.917	844.083	1005.58	1610.25	1912.58	2226.08
1327.96	19.4793	35.1958	56.4358	162.047	298.905	346.404	410.316	389.747		1327.96	666.333	680.083	701.917	834.833	1004.92	1619.67	1909.08	2213.92
1328.84	19.3684	32.3616	47.9276	157.482	294.139	335.583	409.242	401.422		1328.84	668.25	679.75	703.583	838.333	1009.42	1616.42	1920.67	2235.58
1329.71	19.1746	29.2782	44.5038	152.751	286.874	341.183	409.255	388.852		1329.71	669.75	681.917	706.917	842.75	1017.58	1639.08	1943.67	2250.83
1330.59	12.4813	26.6123	41.6643	143.772	272.527	325.036	387.272	370.121		1330.59	670.833	679.917	702.167	842.417	1017	1648.75	1923.08	2251.33
1331.47	13.1217	22.6971	39.4091	132.042	255.348	312.56	377.21	344.644		1331.47	672.25	682.833	704.083	836.833	1013.75	1646.17	1933.58	2254.58
1332.35	10.4294	20.6161	28.655	115.397	229.42	279.17	331.652	315.506		1332.35	670.167	682.5	704.917	840.417	1013.25	1633.92	1933.58	2239.58
1333.23	10.8208	19.3691	27.652	103.42	220.16	270.95	331.181	315.957		1333.23	669.917	680.417	704.25	846.25	1019.58	1636.42	1935.92	2260.75
1334.11	10.2961	17.623	24.8166	99.4431	204.819	254.067	315.047	294.496		1334.11	667.917	680.083	704.75	843.083	1012.17	1629.25	1942.75	2244.17
1334.99	6.77179	14.2944	24.5656	92.3004	192.562	248.52	303.501	284.539		1334.99	670.917	681.667	705.5	839.667	1017.08	1636.17	1945.75	2243.75
1335.87	3.41468	9.7999	11.8157	80.9084	159.473	191.56	228.876	220.172		1335.87	667.75	677.583	700.25	834.833	1001.42	1612.42	1890.58	2199.83
1336.74	6.89139	10.3896	14.4835	79.1005	169.302	225.687	268.838	274.059		1336.74	670.583	680.083	701.917	842.75	1012.5	1622.83	1924.25	2238.75
1337.62	3.3686	7.89668	15.9857	73.0434	160.382	217.651	247.471	237.035		1337.62	669.5	681.75	701.667	842.75	1014.42	1634.42	1912.58	2235.08
1338.5	4.3463	6.40464	11.9056	75.987	162.047	224.035	264.275	247.016		1338.5	668.417	683.667	703.583	844.417	1019.92	1632.17	1933	2242.92
1339.38	4.3245	8.74675	14.1599	72.5147	154.547	223.173	257.416	241.419		1339.38	669.75	680	703.167	843	1015.92	1633.25	1939.92	2244.42
1340.26	2.05319	6.00636	16.2487	78.4599	159.714	227.313	271.895	257.744		1340.26	667.167	681.417	701.25	841.5	1018.33	1635.75	1928.5	2260.83
1341.13	1.86573	9.26679	14.3385	74.0725	160.467	253.291	273.711	266.658		1341.13	669.667	684	706	848.917	1020.67	1645.17	1945	2260.25
1342.01	5.0121	6.44473	16.0961	73.6025	148.887	223.022	251.614	241.243		1342.01	669.75	682.583	704.75	842.083	1015.08	1634.58	1921.33	2236.75
1342.89	1.07564	2.87351	12.9381	67.7166	147.142	227.673	247.188	240.667		1342.89	670.25	682.083	701.25	840	1019.58	1619.83	1924.42	2215.08
1343.77	6.30636	6.38647	16.0313	83.4982	179.648	285.994	302.85	310.846		1343.77	672.75	683.917	704.5	848.083	1030.83	1652.75	1965.83	2278.67
1344.62	5.9547	11.0666	12.7086	80.1111	162.57	265.059	265.006	263.762		1344.62	670.25	680.75	703.083	837.333	1011.83	1628	1933.33	2229.83
1345.5	10.0198	11.2479	19.3872	89.7275	189.579	304.304	318.01	331.452		1345.5	669	683.25	705	847.417	1026.83	1646.33	1953	2266.08
1346.38	7.16869	8.34672	20.567	91.428	190.256	304.719	321.517	325.813		1346.38	671.167	679.083	703.917	846	1025.33	1634.58	1930	2239.08
1347.26	9.90145	12.0297	23.8312	91.9626	193.351	299.804	327.112	325.597		1347.26	667.167	683	706.083	842	1017.75	1624.58	1934.83	2227.25
1348.13	9.38474	15.1303	27.6799	106.498	218.364	340.892	355.795	365.802		1348.13	674.417	684.417	704.083	843.083	1020.92	1644.67	1945.92	2252.33
1349.01	14.4519	14.7317	29.6131	110.534	236.129	356.234	377.981	377.18		1349.01	672.417	680.417	704.333	843.5	1019.08	1632.5	1945.42	2249.67
1349.89	11.3529	18.8339	37.3807	117.488	245.977	392.58	393.506	390.479		1349.89	670.833	680.083	706.583	841.583	1018.5	1643.17	1927.08	2243.58
1350.76	16.1711	20.4371	41.3162	135.859	261.661	412.762	443.451	452.451		1350.76	671.333	685	707.333	844.667	1023.83	1643.92	1942.75	2252.5
1351.64	20.3231	25.9577	40.3361	145.481	286.846	437.531	453.15	440.845		1351.64	670.333	683.083	704.5	842.25	1017.08	1645.42	1936	2250.17
1352.52	21.1424	30.396	49.9405	158.937	315.116	467.304	497.77	491.494		1352.52	671.083	683.167	705.25	844.583	1021.83	1642.67	1928.25	2256.17
1353.39	24.2122	28.3351	58.0461	164.143	333.887	478.913	525.228	508.815		1353.39	669	682.75	703.167	847.833	1016.17	1630.83	1926.75	2246.33
1354.27	27.0325	35.9417	62.3195	186.518	364.492	530.693	575.357	565.059		1354.27	673.917	683.417	704.917	846.667	1019.17	1636.83	1935.92	2256.5
1355.14	30.77	41.9659	68.094	199.642	389.599	567.393	602.239	583.724		1355.14	669.5	681.25	706.75	846.083	1019.33	1639	1943	2243.58
1356.02	30.0081	43.3243	77.7864	213.435	412.207	595.846	639.543	633.562		1356.02	669.833	680.667	704.75	844.667	1016	1638.92	1936.08	2245.58
1356.9	31.58	48.017	85.0634	230.978	446.9	639.386	679.185	664.155		1356.9	669.583	684.083	705.583	848	1017.5	1639.83	1942.5	2237.58
1357.75	40.6528	54.2099	93.3408	251.519	467.508	671.419	720.735	698.483		1357.75	673.083	682.75	706.833	844.75	1017.83	1641.75	1932	2237.5
1358.63	43.1425	59.9876	103.37	270.23	507.62	715.799	759.469	725.837		1358.63	672.417	682.833	705.917	844.833	1015.75	1622.08	1926.67	2228.58
1359.5	48.966	65.183	115.567	296.692	556.651	746.6	844.123	801.78		1359.5	670.667	686.417	706.167	850.667	1015	1645.33	1945.42	2252.17
1360.38	50.7068	69.8792	124.265	302.822	581.015	780.654	859.948	808.729		1360.38	673.25	686.083	703.667	844.917	1018.33	1635.75	1932.75	2233.08
1361.25	54.0314	77.743	127.965	322.536	609.715	789.961	885.277	832.183		1361.25	673.25	686.667	703.833	845.417	1012.83	1626.58	1926.42	2229.08
1362.13	60.1067	83.1077	142.416	349	662.832	832.606	966.11	885.975		1362.13	673.917	684.833	707	841.667	1023	1634.67	1931.92	2248.33
1363	63.3491	91.64	152.034	365.882	688.784	866.671	984.948	933.107		1363	673.833	687.833	704.75	842.833	1017.08	1628.67	1935.5	2241.17
1363.88	66.6754	89.6732	156.821	375.515	705.571	863.322	978.957	932.411		1363.88	673.333	682.5	706.917	849.083	1012.5	1625.75	1930.08	2221.25
1364.75	63.2523	96.5406	161.942	386.232	724.026	864.227	1005.8	942.471		1364.75	672.667	686.917	705.083	843.083	1010.67	1620.83	1926.17	2218.75
1365.63	66.7464	99.5757	162.147	392.283	751.899	885.552	1018.9	957.037		1365.63	672.5	681.333	705.167	840.167	1015.83	1623.33	1929.92	2233
1366.48	63.9078	103.027	158.686	398.332	753.27	871.203	1034.66	943.586		1366.48	672.667	683.75	706.417	838.917	1015.25	1617.08	1921.67	2223
1367.36	65.653	107.731	165.728	399.218	770.478	876.285	1048.27	984.912		1367.36	672.5	686.25	706.917	844.25	1022.58	1634.5	1935.83	2242.92
1368.23	66.0655	100.019	155.27	388.271	757.938	836.454	1026.72	935.661		1368.23	674.333	682.833	707.5	839.083	1018.25	1621.17	1907.67	2221.25
1369.11	65.6451	102.641	152.897	391.825	751.983	810.627	1002.84	926.249		1369.11	671.333	686	707.583	846	1015.17	1628.75	1921.25	2223.25
1369.98	55.892	101.014	141.609	373.13	723.446	765.47	981.043	883.676		1369.98	672.583	684.167	709.25	845.917	1017.33	1619.33	1917.83	2215.75
1370.85	53.8062	90.721	134.989	358.436	698.243	738.149	958.92	861.109		1370.85	668.5	682.75	703.833	845.917	1016.42	1635.75	1931.75	2226.92
1371.73	51.2209	83.4292	123.786	335.659	668.291	699.166	881.718	807.964		1371.73	672.5	686.25	708	842.417	1014.92	1624.58	1918.17	2229.33
1372.6	48.3028	81.055	105.252	300.55	604.841	611.019	798.103	714.075		1372.6	675.333	683.25	703.917	837.417	1012.83	1604.5	1897.83	2195.17
1373.48	43.9686	76.5151	104.968	304.608	602.559	634.043	833.909	762.275		1373.48	674.333	688.25	711.5	847.167	1026.25	1647.5	1944	2243.75
1374.33	35.7184	65.5583	87.6018	267.08	536.108	546.308	724.957	641.291		1374.33	675.5	683.167	706.417	840.5	1009.92	1608.17	1904.5	2213.58
1375.2	33.802	56.9369	75.9043	235.056	484.162	495.589	665.605	581.502		1375.2	673.333	684.917	705.833	842.583	1012	1619.42	1914.67	2209.5
1376.08	29.4696	52.0665	69.1247	216.033	439.634	455.79	595.091	542.386		1376.08	673.833	684.25	706.25	841.917	1011.25	1612.92	1910.17	2196.08
1376.95	23.0544	48.3636	62.2631	194.845	386.273	405.994	530.165	482.192		1376.95	670.583	685.75	707.083	836.917	1010.58	1615.25	1908.58	2201.5
1377.82	23.5564	44.9117	57.7361	179.324	368.414	393.202	520.66	469.171		1377.82	672.917	686	709.167	844.083	1021.67	1630.83	1925.5	2232.92
1378.7	16.8924	32.6275	45.2936	149.803	293.807	306.164	405.492	354.989		1378.7	676.167	684.417	706.833	837.25	1010.58	1598.92	1892.58	2175.58
1379.57	16.4789	32.6775	37.4358	131.783	275.367	300.713	392.246	339.479		1379.57	676.083	684.75	708.333	843.667	1012.58	1608.75	1902.83	2193.5
1380.42	15.0659	31.8939	35.5778	128.844	260.258	294.085	361.407	332.368		1380.42	673.5	687.083	710.667	846.417	1025.5	1629.33	1920	2227.33
1381.3	13.5703	22.0291	31.4726	109.576	212.405	230.724	288.169	258.12		1381.3	677	686.25	710.5	837.833	1009.58	1613	1902.42	2193.42
1382.17	15.2419	24.4153	28.7852	96.9756	199.886	218.117	274.686	257.712		1382.17	675.417	688.083	712.667	845.167	1021.17	1621.17	1901.17	2215.33
1383.04	11.4974	17.0524	27.6825	82.5425	167.784	187.68	228.624	206.142		1383.04	676.417	688.833	709	842.25	1009.75	1603.5	1898.25	2182.25
1383.91	10.7535	17.5239	22.9144	75.5268	155.851	170.829	218.816	171.412		1383.91	676.667	688.333	707.583	842.167	1012.33	1605.42	1901.17	2181.5
1384.79	9.42683	18.0796	20.731	67.8452	139.502	142.566	176.263	168.521		1384.79	674.583	686.167	711.083	840.5	1009	1595.58	1887.92	2177.75
1385.66	9.4341	18.053	17.3821	72.5811	142.239	159.889	197.381	190.052		1385.66	676.417	687	711.75	846.75	1014.67	1617.67	1910	2210.92
1386.51	7.0251	12.1093	15.4496	63.8142	123.639	135.369	161.488	140.815		1386.51	679.917	689.417	713.25	842.75	1020.92	1601.83	1911	2191.75
1387.38	10.7002	17.0846	18.6867	65.9683	126.794	151.45	178.282	160.108		1387.38	675.583	691.417	714.75	846	1015.75	1615.5	1914	2218.58
1388.25	10.7926	11.9775	15.5917	49.6233	107.784	112.784	138.663	114.074		1388.25	677.833	692.583	712.917	842.167	1014.58	1586.5	1885	2173.33
1389.13	12.2188	12.5381	15.4981	51.3624	99.9419	104.455	125.465	105.796		1389.13	678.333	689.167	712.833	842.333	1013	1605.5	1888.67	2185.83
1390	8.31237	7.84959	11.6557	44.9356	89.5177	91.4636	103.272	82.3576		1390	678.917	691.167	714.167	845.5	1013	1593.42	1878	2161.75
1390.87	13.3232	15.7454	15.898	51.093	96.2615	111.142	138.416	118.675		1390.87	679.167	690.5	720.417	852.667	1020.17	1624.17	1910.58	2219.58
1391.72	8.83427	12.1407	12.2231	44.5807	81.3361	89.0595	96.3832	78.4726		1391.72	679.917	694.667	714.083	846.417	1023.42	1595.25	1891.92	2168.67
1392.59	13.4296	14.0385	14.0513	42.9063	80.3325	80.9949	102.12	94.3018		1392.59	682.5	695.917	718	851.083	1019.5	1607.25	1899.17	2180.92
1393.46	9.27546	8.10385	13.2976	37.6494	63.4968	53.0173	65.6946	42.4704		1393.46	684.25	694	714.583	842.417	1018.83	1595.33	1882	2156
1394.34	13.0386	15.2536	14.3784	39.9766	67.1624	63.6266	66.0237	61.5617		1394.34	684.417	695	716.833	849.5	1019.5	1602.17	1894.75	2173.42
1395.21	11.3857	15.7376	10.6273	31.6379	67.3294	57.3228	77.1906	52.409		1395.21	683.167	697.5	719.667	846.25	1017.5	1610.25	1879.58	2168.83
1396.08	9.06669	14.0559	5.62741	27.3001	49.7476	37.0226	53.8621	22.1791		1396.08	686.167	695.5	720	848.167	1013.25	1595.42	1870	2155.92
1396.93	12.8313	14.3735	12.6269	37.5425	60.5797	64.5445	69.7719	62.3455		1396.93	685	702.083	720.417	852	1027.83	1610.42	1900.08	2186.17
1397.8	13.0968	13.0271	11.463	24.9562	43.3339	37.0848	25.869	24.7943		1397.8	684.917	701.167	721	850.667	1017	1585.5	1869.08	2148.17
1398.67	14.4462	17.0984	12.0504	34.954	59.3393	57.7953	66.6373	53.9159		1398.67	691.333	704.5	729.417	860.333	1020.75	1621.17	1901.92	2197.75
1399.54	15.7963	16.3372	12.3058	26.1194	38.846	18.1761	37.1601	0.460316		1399.54	687.917	702	725.417	851.583	1012.67	1587.08	1870.5	2152.08
1400.41	17.7302	14.6604	12.0626	25.8689	47.854	49.2272	27.1874	12.1775		1400.41	691.167	705.833	728.667	852.083	1018.33	1604.83	1885.83	2164.42
1401.26	17.9977	19.0662	12.9852	27.0318	41.1924	50.6833	41.3693	34.707		1401.26	691.417	706.75	729.5	857.833	1025.08	1611.5	1893.83	2163.17
1402.13	20.5162	21.7246	16.6612	31.6162	46.1197	50.0749	47.989	42.4363		1402.13	697.5	712.5	732.417	859.833	1027	1622	1896.42	2180.92
1403	19.6186	18.3007	13.5053	25.3681	30.2982	26.3867	8.19661	-1.3282		1403	696.25	709.167	729.5	854.583	1026.42	1591.08	1878.25	2146.08
1403.87	19.8883	26.2945	13.434	34.7041	36.6447	36.5354	22.3254	11.9968		1403.87	698.667	709.25	732.417	858.333	1030.83	1598.92	1880.75	2153.33
1404.74	21.3252	23.7059	18.4474	39.3742	42.0758	44.3545	34.1255	20.6613		1404.74	700.417	715.083	735.5	865.583	1030.17	1615.33	1893	2177.33
1405.59	26.9289	22.1997	21.0431	34.3744	37.0872	47.5782	27.2463	16.2208		1405.59	699.5	714.083	735.833	867.25	1031.92	1613.58	1885.42	2177.08
1406.46	23.2837	25.3631	20.0591	28.6294	30.8543	23.4044	11.0554	1.56426		1406.46	701.333	714	739.167	862.333	1029.25	1596.83	1884.83	2148.92
1407.33	26.6391	26.9441	18.2431	29.552	35.7893	31.2342	9.28578	2.66394		1407.33	699.917	716	736.333	864.917	1031.67	1600.92	1875.58	2155.5
1408.2	28.245	28.4427	25.0118	35.392	42.9755	51.4009	33.3541	26.8532		1408.2	702.833	719.25	739.917	868.25	1029.92	1608.42	1895.17	2172.33
1409.07	24.1016	27.2757	20.2819	31.3994	30.1631	22.5713	0.0103719	-11.9513		1409.07	703.667	717.417	739.333	869.583	1025.42	1586.33	1867.75	2149.25
1409.92	27.6249	34.6909	28.0507	39.9869	46.8475	56.1459	41.4035	35.305		1409.92	704.167	724.25	745	872.917	1043	1614	1911	2186.75
1410.79	24.4826	31.0258	24.5734	33.1626	32.4544	19.7401	-4.34779	-16.0705		1410.79	702.917	722.083	736.917	864.083	1023.33	1586.58	1861.08	2131.08
1411.66	28.4243	33.1117	19.5141	35.6724	46.0625	39.7546	15.4056	19.977		1411.66	702.417	725.583	743.25	871.667	1037.33	1608.42	1892.42	2167.83
1412.53	30.1166	34.0319	26.2894	41.9331	42.9219	44.8561	31.5802	17.114		1412.53	704.083	723.917	740	874.167	1037.67	1607.5	1884.5	2173.67
1413.4	30.0595	32.453	20.8161	34.6112	45.7827	43.0445	24.0095	9.17405		1413.4	705.5	723	745	870	1036.42	1604.92	1879.83	2154.58
1414.25	27.669	33.4564	23.4248	39.3692	43.4734	34.97	17.8418	4.6276		1414.25	705.083	722	742.583	868.417	1031.92	1601	1875.5	2155.33
1415.11	27.1964	31.8795	23.2042	42.1323	43.17	56.5823	26.3636	19.7001		1415.11	703.75	723.083	744	871.5	1030.92	1604.67	1895.17	2158.25
1415.98	26.4743	32.3036	23.7349	32.8128	36.0346	21.1149	8.1401	-0.721139		1415.98	699.75	725.833	742.5	870.667	1032.17	1588.42	1874.92	2134.08
1416.85	29.2529	29.8119	25.8502	32.1608	31.5672	33.8177	14.1713	1.19731		1416.85	705.583	722.583	738.167	868.25	1028.75	1592	1876.75	2147.08
1417.7	26.8647	35.7358	24.3808	45.172	50.763	64.674	50.6883	49.9254		1417.7	701.083	723.667	743.25	868.083	1039.67	1615.58	1898.08	2184.08
1418.57	25.4778	27.5794	18.7488	36.1882	33.5482	31.9674	9.89538	0.689722		1418.57	700.25	716.75	736.667	860.833	1027.33	1580.5	1859.92	2128.33
1419.44	27.0081	27.424	23.6181	39.622	42.7514	42.1811	25.9405	7.62706		1419.44	700.333	718.667	735.083	862	1035	1590.42	1872.5	2141.5
1420.3	25.1224	28.4363	18.4054	36.0565	44.3725	35.2318	15.6569	5.82077		1420.3	698.917	720.5	737.167	865.083	1031.25	1591.08	1861.92	2147.67
1421.15	22.8198	31.6139	20.2745	38.4874	46.0734	58.2689	34.9422	32.2402		1421.15	696.5	720.333	735.083	866.417	1032.25	1601.42	1883.67	2166.75
1422.02	20.1853	27.5447	18.8978	35.1736	41.5305	46.4101	22.4179	22.1132		1422.02	696.833	714.167	735.583	865.667	1029.42	1583.58	1875.25	2150.92
1422.89	17.968	22.9765	14.9392	25.5272	23.2389	1.72164	-11.7682	-33.8408		1422.89	692.083	708.667	724.833	851.917	1014.08	1560.17	1835.42	2101.58
1423.76	20.5012	27.326	15.6485	36.0483	43.1986	34.3701	28.6336	12.6284		1423.76	692.667	711	731.667	860.75	1025.67	1590	1867.75	2143.42
1424.62	15.9518	17.7597	16.1924	28.1535	34.743	25.939	15.2069	-1.39612		1424.62	691.917	708.917	726.917	852.667	1015.33	1567.08	1853.67	2114.83
1425.47	16.5687	20.8587	11.9013	23.005	32.2003	30.1605	1.51513	-6.2789		1425.47	692.417	706.333	726.917	853.917	1011.92	1571.42	1846.17	2124.25
1426.34	19.1038	16.6277	14.448	28.4452	37.0806	23.8198	6.09778	-16.2073		1426.34	690.25	704.583	724.333	853	1017.58	1575.75	1855.17	2124.75
1427.21	14.8894	15.1476	13.9959	21.4695	36.4622	30.7329	18.9352	5.45398		1427.21	688.083	706.5	722.75	849.083	1014.5	1581.5	1854.83	2127.75
1428.07	9.59224	11.3352	8.21183	18.0779	16.9285	-7.60043	-22.806	-44.9616		1428.07	681.583	697.25	718.25	841.667	1004.08	1556.33	1822.58	2082.67
1428.92	11.2948	15.5212	12.2592	23.5992	33.4743	30.0519	12.1041	-5.65269		1428.92	684.833	702.417	721.167	849	1016.75	1585.08	1858.25	2137.5
1429.79	13.2488	12.2107	8.47778	19.0426	26.5266	14.4759	4.53904	-13.1388		1429.79	685	700.917	716.167	845.583	1001.67	1571.92	1836.5	2113.17
1430.65	8.28676	14.4845	6.19765	13.5701	12.0802	9.07014	-14.4379	-18.0351		1430.65	680.417	699.333	717.583	843.333	1009.92	1566.42	1835.08	2097.67
1431.5	7.57435	9.17328	8.08222	17.5938	21.2132	2.06649	-21.9306	-26.6241		1431.5	682	697.5	717.75	838.917	1003.08	1558.5	1834.33	2105
1432.37	5.94676	7.8656	0.0547088	8.2062	8.35281	-0.415322	-16.398	-39.2576		1432.37	680.167	695.083	710.083	838.667	998.833	1554.25	1829.58	2080.75
1433.23	5.65308	10.7255	4.69518	9.90279	9.57708	-2.2268	-14.5273	-30.1346		1433.23	680.5	691.833	717.583	838.25	1001.67	1560.75	1832.42	2090.33
1434.1	5.60998	9.08641	5.9203	13.1002	22.2194	25.5487	-2.31843	-7.6718		1434.1	681.25	692.667	713.5	837.833	1007.83	1571.58	1857.33	2117.75
1434.95	3.56647	9.19557	4.47665	4.96034	11.6909	-11.1907	-23.7924	-40.3189		1434.95	677.667	694	708.75	833.917	998.5	1549.75	1821.58	2084.08
1435.81	4.94117	8.05832	-0.212302	4.74267	-0.497439	-0.407847	-33.324	-46.0932		1435.81	679	692.667	707.417	832	997.5	1550.17	1825.25	2072.92
1436.68	3.56645	6.58868	-0.233277	4.19249	4.39888	-0.0380259	-26.7674	-36.2776		1436.68	678.167	691.083	708.583	832.25	995.75	1547.17	1819.08	2092.08
1437.54	4.27563	3.11998	-0.336279	5.80978	5.71323	-7.74785	-22.6226	-30.7055		1437.54	675.75	692.917	710.917	833.75	993.583	1551.92	1836.17	2082.58
1438.39	5.06767	1.89945	1.72514	1.42308	-1.80994	0.943732	-17.5777	-38.4105		1438.39	677.833	689.083	709.083	835	998.833	1556.17	1830.42	2082.08
1439.26	2.77798	1.76593	-0.875282	-2.95802	-0.076232	-18.9255	-38.4232	-47.7421		1439.26	677.417	690.5	706.417	827.333	997	1541	1820.33	2073.58
1440.12	4.32218	7.13334	4.44226	5.32836	12.4089	3.29236	-11.5139	-13.9005		1440.12	678.75	689.5	711.333	838.75	1000.5	1563.92	1839.67	2113.67
1440.97	4.28254	2.74885	-2.65921	-1.22265	-2.69367	-13.8387	-29.6215	-34.6698		1440.97	675.167	690.833	706.583	833.167	996.333	1540.58	1823.92	2074.83
1441.83	1.91119	1.28477	-4.42245	1.73201	-4.2892	-17.6969	-30.4525	-40.0652		1441.83	676.583	688.333	708.417	828.417	996.583	1543.92	1826.58	2089.67
1442.7	1.7904	4.90494	-4.85106	0.854147	4.11665	-1.88468	-21.4452	-33.954		1442.7	676.167	684.583	708.75	832.167	991.75	1560.83	1834.25	2097.83
1443.56	1.08684	2.4427	0.47162	5.14377	-2.89278	8.84787	-18.5997	-32.9196		1443.56	676.25	687.25	705.917	825.583	1001.83	1551	1825.42	2094
1444.41	3.46604	2.64512	-0.95818	-4.57074	-5.32326	-6.43542	-40.8548	-50.08		1444.41	674.917	690.25	708.5	829.25	988.333	1539.33	1818.92	2073
1445.27	0.430245	3.18469	3.61703	1.30383	-3.32994	9.13779	-19.2495	-16.8658		1445.27	675.5	689.417	708.833	827.333	996.5	1554.5	1829.33	2084.17
1446.14	2.47834	-1.35816	0.0268532	-1.32079	1.33145	-13.2853	-28.8892	-35.9784		1446.14	674.833	688	703.333	824	988.75	1530.92	1819.25	2062
1446.98	0.442484	-0.486413	-2.8159	-2.78292	-2.76164	-9.8911	-29.7966	-41.8696		1446.98	675.75	687.583	705.5	828	991.917	1529	1807	2066
1447.85	-0.0916677	3.3892	-1.32023	1.34409	0.735864	1.85986	-18.4265	-15.3024		1447.85	673.333	685.167	707.583	831.417	994.667	1543.33	1827.25	2090.08
1448.71	0.124729	-0.734293	1.9267	-4.44476	-8.01522	-19.3855	-35.9681	-48.8952		1448.71	674.5	687.167	701.917	824.667	989.083	1533.83	1811.33	2061
1449.56	2.75714	1.30674	-3.32904	-3.32117	-6.1042	-4.31379	-17.4444	-32.3505		1449.56	673.917	683.333	704.667	827.083	995.5	1538.67	1818.33	2072.25
1450.42	0.807942	4.26836	-1.49628	-1.94173	-4.43581	8.11494	-22.0594	-8.76354		1450.42	674.083	687	705.417	829.833	994.75	1540.25	1824.83	2086.5
1451.29	1.10929	3.5642	1.17107	1.52187	-3.68266	-6.28592	-25.836	-34.5033		1451.29	674	685.333	705.5	826.5	988.917	1543.83	1818.08	2077.17
1452.13	-0.673394	-1.22551	-0.664354	5.73118	-6.10082	6.71328	-7.46433	-23.6892		1452.13	672.75	685.917	708.583	827.833	991.333	1547.25	1821.5	2074.58
1452.99	1.62902	-2.92791	-5.49454	-4.88693	-7.59483	-11.0968	-28.981	-36.3324		1452.99	671.583	684.75	703.5	826.333	987.833	1530.83	1800.25	2061.33
1453.86	1.34863	-0.7961	1.25986	2.66245	0.995942	11.5968	-14.2427	-18.6356		1453.86	671.75	687.417	706.833	823.667	993.333	1542.33	1826	2087.17
1454.72	2.15212	1.75326	0.432156	-0.620673	3.92149	12.1275	-9.58255	-12.8488		1454.72	675.417	685.083	703.75	825.5	986.667	1547.25	1821.42	2081.67
1455.57	0.704836	5.30029	-0.398459	-1.57483	1.50896	4.14127	-20.2745	-7.17544		1455.57	674	684.583	704.417	827.5	989.583	1534.33	1825.08	2081.42
1456.43	-1.57397	-2.39863	-1.80706	-5.43966	-13.3126	-10.1539	-33.271	-45.1254		1456.43	671.083	681.833	702.167	821.333	989.75	1524.92	1806.42	2060.5
1457.29	0.147749	1.65331	-4.71444	-1.55365	5.28397	13.388	-15.9291	-23.5687		1457.29	670.5	685.75	703.75	825.167	985.333	1543.67	1818.17	2078.25
1458.14	-1.13134	-0.380466	-2.87483	-0.588736	1.45903	6.41275	-4.77288	-6.4592		1458.14	673.5	684.083	702.583	821.333	994.333	1538.5	1817.75	2087.67
1459	-2.99192	-0.493491	-3.27981	-0.784426	1.14186	3.79548	-20.1708	-28.5559		1459	670.667	684.333	702.333	819.25	990.25	1531.08	1807.33	2064
1459.86	0.231348	0.894337	0.566428	-0.562618	8.15952	13.3487	-11.0636	-2.97915		1459.86	675.667	685.25	702	825.667	988.333	1538.83	1825.67	2080.67
1460.71	-0.712901	-2.9703	-2.59045	-5.59529	4.25557	3.80104	-19.3091	-14.6001		1460.71	671.417	683	699.917	818.083	979.417	1528	1807.58	2065.83
1461.57	1.34472	-1.74746	-5.24184	0.794833	2.69286	14.6951	0.725016	-3.59346		1461.57	670.833	682.25	701	824.583	991.333	1536.08	1832.17	2068.33
1462.43	0.152843	-5.19046	0.357958	-2.06421	6.79832	14.7595	-6.56903	-5.16338		1462.43	671.333	682.917	703.333	816.25	985.333	1525.42	1814.42	2071.58
1463.28	2.12674	1.28068	-0.795456	2.82221	4.89876	28.973	-8.54946	4.15187		1463.28	671	680	703.083	822.417	997.083	1533.33	1815.75	2078.58
1464.14	1.10253	-1.16067	1.47335	2.46482	10.1739	22.795	-3.24988	-0.404712		1464.14	666	684.417	701.583	816.75	992.333	1529.83	1818.25	2080.75
1465	0.495493	3.23215	2.82667	-2.22506	14.5339	7.87079	-9.61174	-11.7045		1465	670.083	680.917	702.583	815.917	991.917	1534.42	1815.92	2068.5
1465.84	0.220847	2.12235	1.17668	4.83046	13.9721	33.012	10.5897	13.9637		1465.84	671.333	683.833	702.083	820	982.417	1525	1830.75	2080.42
1466.71	1.19812	5.10011	0.448969	6.8089	29.9185	46.8454	22.0715	23.0939		1466.71	671.75	683.667	701.583	823.167	995.833	1537	1835.08	2094.83
1467.55	1.09109	3.24189	2.96788	10.1161	16.3597	41.1606	15.1165	22.7751		1467.55	667.5	683.25	701	817.25	994.333	1535.5	1827	2082.08
1468.41	-0.680661	4.05458	3.49246	4.67949	21.4759	44.8349	19.1087	32.7521		1468.41	672.5	679.75	701.75	821.833	994.333	1537.83	1832.67	2090.83
1469.27	-1.20193	0.368076	0.434843	7.82711	14.0102	24.2631	1.85634	3.73581		1469.27	673.167	681.25	700.833	818	985.75	1523.92	1812.25	2068.58
1470.11	2.94245	5.92884	1.87375	9.80339	33.8727	64.0895	46.9167	59.7701		1470.11	670.583	683.417	704.667	821	997.583	1546.5	1853	2097.25
1470.98	1.5888	3.57724	4.90171	9.03602	33.7435	47.5253	31.7581	39.1006		1470.98	671.583	681.667	701.333	820.583	985	1542.58	1831.58	2093.75
1471.84	1.56896	0.809753	1.76414	11.6862	22.866	46.2149	28.7716	32.6045		1471.84	672.083	682.167	701.25	818.083	988.833	1533.83	1819.92	2074
1472.68	2.79806	4.6228	5.45632	15.3316	31.4831	59.0526	37.1808	46.1586		1472.68	671.583	677.667	700.333	817.25	988	1534.75	1834.25	2084.17
1473.54	1.44581	4.35685	4.32095	14.5667	27.7754	60.7499	41.6215	55.676		1473.54	669.833	681.417	700.583	821.917	993.25	1537.42	1837.33	2076.17
1474.4	2.7607	3.34167	5.35335	17.8028	35.0693	54.4512	31.7344	50.0336		1474.4	669.667	685.417	700.333	824.333	989.167	1535.42	1816.33	2073.92
1475.24	2.49116	5.74028	8.79874	20.1173	43.1911	72.2168	50.9926	48.7741		1475.24	672.167	683.167	699.333	816.917	996.583	1546.17	1828.67	2091.33
1476.11	0.890287	1.39327	6.74997	8.18837	30.2383	36.5924	15.5328	14.6451		1476.11	666.833	678.583	699.667	814.25	982.333	1518.17	1809.58	2060.25
1476.95	-0.878376	-2.37333	2.78079	3.75459	15.53	-8.71776	-44.7818	-50.9345		1476.95	669.667	675.167	693.583	805	972.833	1490.83	1762.67	1996.17
1477.81	-0.561682	-0.302203	3.23416	0.660677	15.1638	-7.58444	-28.7308	-41.6333		1477.81	666.917	675	695	808.5	974.25	1481.75	1766.5	1992.92
1478.67	-1.16121	-2.48033	0.0219265	-4.93237	2.79924	-20.0305	-54.1743	-61.2419		1478.67	668.083	676.833	697.5	805.25	965.917	1474.25	1745.5	1979.17
1479.51	-4.09523	-4.57812	-2.27748	-1.53031	2.42915	-30.4126	-50.0564	-77.0517		1479.51	667.75	676.083	694.25	807.667	969.917	1469.5	1741.92	1977.25
1480.37	-1.86055	-3.33814	-0.237627	-1.28831	1.23463	-21.0175	-49.489	-56.3967		1480.37	666.583	677.667	696.583	803.583	966.583	1478.25	1752.42	1985.67
1481.23	-0.208763	-4.59744	1.30327	0.704562	3.29182	-18.7852	-35.1661	-56.235		1481.23	668.333	676.833	694	809.25	963.917	1473.92	1761.17	1986.58
1482.07	0.691811	2.3902	-0.826433	2.27583	18.8434	11.7609	-2.69867	-23.1081		1482.07	667.833	674.333	697.833	808.917	975.833	1490.33	1787.58	2010.17
1482.93	1.76112	6.6323	4.71651	20.6871	47.3206	74.4177	54.8852	50.5672		1482.93	666.917	682	698.583	812.417	990.167	1521.92	1823.33	2070
1483.77	4.74585	5.3713	7.75544	20.0934	49.3755	81.3048	77.1968	66.2073		1483.77	670.75	679.583	702.833	820.917	990.833	1532	1841.25	2085.33
1484.63	4.48266	5.44811	9.05039	20.173	56.9396	76.6362	67.7918	53.1462		1484.63	669.833	680.583	701.333	815	988.667	1532.58	1824.67	2065.25
1485.49	6.46988	7.52562	14.013	28.6703	69.5888	115.722	103.142	101.842		1485.49	673.583	684.583	701.833	821.5	1001.92	1547.92	1856.83	2109.33
1486.33	4.87249	9.34995	14.1382	35.2458	67.1488	117.537	108.637	116.585		1486.33	673.833	683.167	704	823.5	1004.75	1559.58	1852.58	2116
1487.19	4.02719	5.34545	15.2694	29.5781	68.3015	103.214	92.7488	86.1281		1487.19	668.333	682.333	703.667	818.25	993	1546.17	1847.25	2084.67
1488.03	7.09725	12.3377	14.1465	29.322	79.9484	121.787	111.921	122.551		1488.03	669.583	682.833	701.667	822.583	1000.83	1550.67	1863.08	2106.17
1488.89	6.16942	9.33456	16.5297	31.5727	84.438	114.221	111.461	97.3578		1488.89	670.75	683.417	700.833	817.75	1001.5	1541.33	1844	2087.75
1489.75	9.24198	9.7487	14.1638	35.6577	89.6795	125.743	129.34	113.171		1489.75	673.167	682.583	702.417	818.75	997.083	1538.83	1840.75	2101.67
1490.59	7.89652	10.7429	19.4603	40.6542	95.8317	136.828	144.195	144.948		1490.59	671.917	684.167	701.667	817.083	999.75	1557.25	1854.67	2110.33
1491.45	6.71985	9.74162	21.3463	40.0742	93.9935	140.692	124.502	102.108		1491.45	674	680.583	698.167	816.917	998.667	1538.5	1841.58	2084.08
1492.29	9.20847	9.9037	20.0613	39.4058	94.8992	144.784	136.202	124.731		1492.29	668.917	681.833	702.167	812.917	995.917	1534.83	1834.08	2074.33
1493.15	10.3659	14.5703	23.9491	54.3276	122.481	184.739	188.77	166.072		1493.15	673	682.167	700.833	820.333	1005.33	1550.75	1861.67	2112.67
1494.01	10.5237	16.0709	24.6712	58.8337	125.232	200.865	191.345	172.586		1494.01	673.167	683.583	704.5	817.333	998.75	1550.67	1859.25	2100.67
1494.85	9.43004	20.4015	28.3888	64.0846	133.31	201.886	183.062	175.48		1494.85	669.167	680.833	704.75	817.917	994.083	1541	1831.83	2089.17
1495.71	14.0885	23.3199	33.946	75.8425	164.981	241.937	245.814	220.008		1495.71	673.167	682	705	816.167	1006.92	1558.67	1867.5	2098.75
1496.55	17.4956	20.9849	36.582	84.1785	183.48	266.466	266.209	244.081		1496.55	672	681.417	701.167	819.167	1000.5	1553.33	1871	2122.17
1497.41	17.6548	22.5712	39.8076	86.0216	186.905	269.691	262.223	237.289		1497.41	670.917	683	697.417	815.5	998.833	1544.83	1840.58	2083.5
1498.24	17.6459	25.9874	40.1952	99.3593	202.574	293.895	294.047	279.876		1498.24	670.25	678.667	701.167	814.167	997.5	1545.67	1850.08	2102
1499.1	19.9725	27.5748	52.9225	112.204	238.919	349.462	352.573	337.598		1499.1	673.667	681	703.333	822.917	1002	1554.08	1881.75	2127.08
1499.96	22.3827	29.9961	53.5672	113.883	237.267	346.783	348.438	316.91		1499.96	671.5	682	700.417	808.917	996.75	1531.42	1835.58	2082.58
1500.8	26.3748	33.9972	58.2907	135.307	282.192	406.999	416.445	373.018		1500.8	668.5	684.167	701.583	814.25	1002.92	1556.58	1860.67	2104.75
1501.66	28.2857	39.1696	65.6037	154.071	311.71	425.412	448.406	408.51		1501.66	670.583	681.833	700.75	814	996.917	1551.75	1856	2108.75
1502.5	32.695	44.4217	73.3287	173.58	339.389	484.553	497.925	448.631		1502.5	670.5	683	698.917	818.5	998.083	1552	1859.92	2115.67
1503.35	33.4399	50.0951	81.81	184.597	369.911	496.307	532.981	483.054		1503.35	672.833	679.833	699	817.75	1001.17	1546.5	1853.75	2100.5
1504.19	40.0166	51.0149	85.8699	204.857	413.094	554.29	581.762	535.938		1504.19	671.25	679.833	700.25	818.917	1000.58	1551.42	1867.5	2108.92
1505.05	37.262	52.5227	93.5193	212.292	433.121	560.969	593.247	547.708		1505.05	669.167	679.583	702.167	812.75	991	1538.33	1843.83	2091.5
1505.89	50.1726	69.3602	110.497	248.555	491.891	657.043	713.207	659.522		1505.89	673.583	682.583	703.333	822.167	1008.08	1579.08	1890.08	2165
1506.75	46.9187	63.0356	103.148	254.325	499.505	619.398	692.204	614.639		1506.75	670.167	680.75	697.25	814.833	995.417	1534.58	1834.25	2092.58
1507.6	51.3317	74.2948	119.3	286.346	546.205	687.673	771.957	694.013		1507.6	670.333	684.5	701.667	818.167	1001.33	1557.83	1877.92	2118.75
1508.44	55.1598	75.3003	125.197	288.194	586.481	704.177	796.101	705.764		1508.44	668.083	679.917	697.833	815.167	1006	1550.83	1865.83	2105.17
1509.3	57.8234	86.7272	137.433	305.884	600.935	721.377	826.117	733.986		1509.3	668.5	683	702.667	817.833	1002.42	1548.17	1864.17	2114.75
1510.13	57.9854	86.4836	143.665	319.068	631.633	758.306	853.19	766		1510.13	672.167	681.167	700.917	820	1005.17	1556.75	1878.42	2111
1510.99	65.1495	87.1613	142.569	326.009	654.841	768.599	894.135	792.319		1510.99	669.583	680.75	699.667	817.583	1009.83	1547.08	1869	2102.92
1511.83	67.6453	96.8352	151.885	337.529	679.709	782.619	911.888	823.68		1511.83	668.083	681.333	701.5	816.583	1003.33	1560.08	1871	2126.83
1512.69	66.7266	98.4304	150.791	340.305	691.756	781.254	921.095	822.762		1512.69	670	681.083	699.417	814.333	1004.58	1562.83	1867.33	2123.58
1513.52	66.6396	96.1885	150.442	340.91	688.962	755.532	914.277	821.054		1513.52	669.333	680.917	701.417	814.25	997.833	1554	1864	2103.42
1514.38	66.8881	98.7845	149.849	341.355	694.429	769.009	931.83	808.567		1514.38	669.917	682.583	701.25	816.167	999.833	1553.25	1873.08	2110.08
1515.22	60.8015	100.377	153.084	341.128	702.39	769.713	944.024	836.372		1515.22	673.167	678.5	700.25	817	1002.25	1559.08	1879	2122
1516.07	60.1338	96.8069	145.909	333.576	662.779	726.866	889.424	775.315		1516.07	670.667	682.667	698.417	811.417	999.5	1545.75	1859.08	2104.92
1516.91	62.7977	95.6498	138.479	322.017	664.328	704.328	862.047	753.134		1516.91	669.75	679.917	699.5	817.167	1000.92	1549.5	1869	2097.08
1517.77	58.2137	93.2473	132.222	313.633	651.138	685.24	852.96	747.424		1517.77	672.75	681.833	700.417	815	1005.08	1537.08	1860.08	2097.83
1518.6	57.2114	89.7576	127.876	292.494	616.441	650.211	801.763	713.839		1518.6	672.333	683.083	702.083	815	1006.25	1550.42	1864.92	2101.17
1519.46	54.0445	86.1892	117.37	274.528	585.506	603.464	755.939	666.311		1519.46	671.083	681.333	699.333	810.25	997.333	1548.33	1856.25	2095.42
1520.31	50.1279	82.2044	117.114	276.314	586.157	603.223	786.539	689.539		1520.31	673.333	682.583	699.5	821	1005.58	1563.67	1883.5	2128.83
1521.15	43.3761	72.4656	101.52	238.344	511.301	526.874	682.694	572.891		1521.15	669.583	680.167	697.917	811.583	994.75	1542.67	1852.33	2077.75
1522.01	40.8766	69.0648	93.432	230.132	480.04	502.308	641.39	553.966		1522.01	669.333	680.167	698.5	813.917	1003.92	1542.25	1851	2096.25
1522.84	38.0418	67.2433	92.5887	226.247	471.355	494.718	645.059	566.999		1522.84	670.333	680.333	699.167	815.167	1004.25	1566.08	1885.67	2121
1523.7	36.0426	58.8431	81.8351	189.704	419.016	431.411	575.852	479.172		1523.7	673.667	680	702.083	815.5	999	1544.83	1867.75	2095.33
1524.53	32.6249	53.8555	73.0761	179.405	394.92	410.664	542.95	468.551		1524.53	670.583	679.75	700.667	818	1003.42	1549.67	1877.75	2104.08
1525.39	26.9593	51.0392	66.0734	154.863	349.336	354.699	467.173	408.821		1525.39	670.417	682.417	696.417	814.083	996.417	1535.5	1852.17	2078.33
1526.22	25.4586	47.3854	60.2318	144.65	309.411	332.794	436.452	389.381		1526.22	668.833	679.25	701	812.167	998.833	1542.08	1856.75	2090.5
1527.08	22.8767	41.5696	53.0633	121.277	275.416	292.923	380.189	341.998		1527.08	667.667	680.583	698.25	814.417	998.083	1530.5	1842.17	2077.92
1527.91	22.6262	37.6663	51.4726	123.565	269.747	306.943	383.897	349.821		1527.91	668.583	681.25	702.583	814.083	1003.33	1552.33	1863.58	2109
1528.77	18.4613	33.1843	43.2215	98.7782	223.507	249.664	312.482	275.202		1528.77	668.667	679.667	698.25	814.5	995	1524.33	1842.08	2074.83
1529.6	18.8777	32.6147	44.2982	95.4852	210.176	246.361	314.954	276.956		1529.6	670.5	681.583	699	814.083	1000.17	1542.08	1864.83	2104.25
1530.46	16.8797	32.3831	40.9645	86.1171	197.775	238.258	293.219	270.934		1530.46	671.917	682.917	695.583	812.5	1002.83	1545.08	1856.58	2094.42
1531.29	14.5464	28.4806	37.7918	77.9095	177.699	214.214	254.122	229.868		1531.29	669.417	679.167	700.083	809.833	998	1540.58	1857.25	2092.58
1532.15	13.7986	21.2493	32.7088	76.2936	159.554	211.454	239.734	234.11		1532.15	669.917	675.667	702.5	813.167	1002.33	1540.58	1856	2094.67
1532.98	12.8822	18.1804	30.7034	57.7548	133.317	166.503	202.151	187.974		1532.98	668.833	676.917	697.583	810.5	996.333	1527.25	1844.42	2068.33
1533.84	12.4679	24.5328	38.2043	68.5578	148.594	206.419	232.028	235.314		1533.84	673.333	680.417	702.167	817.417	1008.83	1561.08	1868.42	2109.17
1534.67	12.0516	19.4643	28.7828	50.0213	113.446	151.561	178.875	161.108		1534.67	670.583	680.667	698	809.583	991.833	1517.42	1823.5	2064.83
1535.5	11.4688	24.1458	30.7782	56.2358	123.468	162.291	199.646	189.993		1535.5	666.75	679.917	699.417	810.667	998.667	1544.75	1859.67	2089.42
1536.36	11.8881	19.3319	30.2799	53.1255	116.92	157.138	194.378	191.603		1536.36	667.667	680.083	699.583	812.917	998.333	1546.25	1854.83	2091.25
1537.19	8.22209	16.9304	26.3591	40.3423	95.1979	144.628	150.164	160.168		1537.19	666.833	678.667	698.083	809.417	991.583	1526.33	1829.25	2067.5
1538.05	8.39152	18.8667	24.6111	43.3175	94.6559	145.069	159.244	159.959		1538.05	669.167	677.5	697.167	810.75	1000.58	1529.33	1827.67	2077.17
1538.88	10.0589	20.2153	24.6907	42.3699	102.356	138.651	178.127	160.037		1538.88	670.833	680.667	701.75	813.083	998.833	1526.83	1846.92	2080.58
1539.73	11.3118	20.1517	28.7765	46.3475	99.1535	148.685	172.056	164.592		1539.73	669.917	685.25	702.167	812.417	1008.83	1549.75	1853.17	2083
1540.57	9.7293	20.8338	28.8564	39.6522	89.1096	143.111	165.037	156.768		1540.57	669.417	677.917	698.083	812.583	999.5	1543.25	1840.83	2080.17
1541.42	8.31556	14.0203	23.0257	39.1322	84.58	127.655	153.564	139.753		1541.42	667.417	678	696.583	810.417	995.583	1525.58	1827.33	2068.75
1542.26	10.8998	15.3691	29.6059	33.4392	80.9589	130.257	148.227	154.609		1542.26	673	681	698.417	814.917	1001.08	1535	1841.33	2068.33
1543.11	9.15274	14.0557	22.6921	29.5882	74.9356	113.395	129.269	130.359		1543.11	671.083	677.333	699.083	806.25	992.833	1515.83	1827.5	2056.58
1543.94	11.487	16.3211	26.6058	38.0642	85.8207	130.341	153.613	148.311		1543.94	669.083	679.25	699.583	812.5	1001	1528.67	1842.92	2083.58
1544.79	8.32329	16.841	28.7755	29.1323	85.8872	134.239	152.754	153.325		1544.79	668.583	678.083	696.083	812.75	1002.75	1536.83	1842.92	2064.33
1545.63	7.74086	9.93981	24.2726	28.444	71.6953	104.778	111.281	115.875		1545.63	666.417	676.083	698.75	809.333	995.5	1512.92	1825.25	2041.75
1546.48	10.4938	16.2096	22.6091	33.2645	78.1017	123.187	125.354	143.069		1546.48	667.167	680.25	699.083	807	995.667	1531.58	1834.08	2048.33
1547.31	8.82799	13.225	20.2729	25.912	67.4997	107.82	107.312	106.882		1547.31	668.833	679.75	693.5	803.833	986.583	1509.42	1815.33	2042.42
1548.15	6.74549	15.9903	25.6033	30.7273	78.6509	121.457	130.195	126.036		1548.15	669.583	678.583	696.5	806.917	987.667	1524.17	1826.58	2049.92
1549	7.66501	17.3432	22.9397	26.4683	67.1507	103.715	116.542	112.418		1549	666.167	677.583	699.083	804.25	982.833	1511.5	1815.42	2032.42
1549.83	9.66575	16.4417	24.1034	26.4527	71.2253	107.113	127.19	135.835		1549.83	670.083	680	696.917	807.333	991.333	1523.5	1825.08	2056.17
1550.68	10.6685	16.1278	22.1064	26.2795	62.3154	109.466	117.387	119.814		1550.68	668.417	680.083	693.75	804.333	993.417	1516.5	1816.58	2035.5
1551.52	11.6691	14.3927	23.1032	31.0998	68.8135	109.958	116.968	123.329		1551.52	667.5	681.667	697.5	807.5	996.5	1514.92	1824.83	2038.92
1552.37	8.75505	16.4119	25.2727	32.0959	68.4106	111.654	108.347	112.822		1552.37	668.833	678.5	701.917	808.667	989.667	1509.5	1818.5	2028.83
1553.2	9.75553	13.7598	25.936	26.002	65.0824	102.907	111.027	123.35		1553.2	669.417	678.667	699.5	807.25	987	1507	1808.92	2031.75
1554.05	8.25796	14.612	22.1051	26.4174	61.02	88.6973	102.423	90.1905		1554.05	670.083	679.25	696.583	800.917	986.583	1497.83	1800.33	2014.92
1554.88	8.17491	17.043	25.0181	30.8261	70.7822	109.877	135.953	133.232		1554.88	667.667	681	697.083	811.25	994	1524.08	1825.08	2046.33
1555.72	9.1751	16.0571	27.7642	31.3194	74.7146	104.896	134.074	136.531		1555.72	669.917	681.833	697.667	811.25	995.25	1517.75	1816.33	2045.58
1556.57	10.7605	13.742	21.1828	24.2387	67.33	95.5369	99.4954	103.642		1556.57	668.333	677.917	695.833	799.417	988.833	1492.83	1790.83	2016.58
1557.4	8.09383	15.589	21.3452	28.568	69.5197	88.8167	97.6331	99.6212		1557.4	667.25	676.75	693.667	806.167	982.583	1495.42	1788.17	2007.67
1558.25	12.679	15.3568	23.8466	34.3233	67.8927	104.885	107.155	110.497		1558.25	668.25	680.583	695.833	805.5	983.833	1503	1812.17	2029.17
1559.08	9.59537	18.62	24.2585	30.7386	63.3399	92.6764	108.309	106.573		1559.08	667.083	680.917	695.583	804.333	985.167	1489.17	1795.67	1996.92
1559.93	7.7636	18.1374	24.926	32.9134	69.804	101.34	109.848	113.712		1559.93	667.917	677.333	697.917	803.25	985.75	1497.58	1804.17	2010.58
1560.76	9.59631	16.9833	26.8373	32.8313	72.6755	112.059	125.853	119.385		1560.76	669.75	679.333	697.083	803	986.417	1504.08	1799.17	2020.42
1561.6	9.84554	13.4957	24.6648	26.584	74.2175	96.9499	105.866	109.315		1561.6	666.917	675.667	697.25	804.917	986.917	1500.5	1788.58	1998.42
1562.45	9.09659	20.3455	26.8314	34.3463	79.2768	103.464	127.514	123.393		1562.45	667.75	678.167	698.417	805.333	987.083	1492.25	1799.67	2019.25
1563.28	10.0121	17.7739	23.1582	31.685	70.5766	100.45	113.295	87.7528		1563.28	667.833	676.583	693.417	802.083	981.167	1496.25	1780.33	1993.17
1564.13	10.3461	17.873	25.9073	26.5335	77.894	113.893	124.044	111.761		1564.13	669.75	681	696.417	804.333	978.5	1490.75	1788.5	1995
1564.96	11.0113	16.0507	24.15	34.4584	76.5353	106.474	113.009	103.635		1564.96	666.417	677.333	693.083	801.5	976.5	1484.08	1773.67	1986.5
1565.79	10.2595	15.3947	27.809	33.1347	73.1806	108.727	113.232	100.599		1565.79	667.5	677.667	691	803.75	975.833	1474.33	1776.58	1993.67
1566.64	12.1762	19.9093	31.2234	37.0708	101.76	149.605	166.176	157.295		1566.64	667.917	677	696.5	806.417	985.833	1501.67	1811.17	2018.17
1567.47	11.9241	20.9192	28.2981	35.1666	89.0807	116.286	122.084	115.939		1567.47	667.833	675.917	693.417	798.833	974.25	1471.08	1765.75	1963.5
1568.32	15.507	20.0164	30.5448	40.689	93.6691	130.926	135.712	124.066		1568.32	669.083	676.583	695.5	800.333	976	1483.42	1777.83	1980.58
1569.15	15.171	21.4421	31.6184	41.0378	100.415	130.787	151.471	136.224		1569.15	666.333	677.417	695.083	801.833	977.833	1487.17	1782.83	1974.83
1569.98	13.8347	21.9507	34.5249	44.8047	107.414	142.986	157.323	149.306		1569.98	670.167	679.667	697.083	802	978.25	1488.17	1774	1986.75
1570.83	14.0002	21.4631	37.5199	46.6649	97.4324	128.061	163.313	128.62		1570.83	667.583	680.333	693.333	793.833	972.583	1470.17	1761.17	1960.33
1571.66	14.9134	25.8042	35.3418	47.6848	114.107	144.357	168.85	153.466		1571.66	668	677	692.917	799.25	975.333	1483.92	1771	1962.75
1572.51	16.2449	25.3156	40.6689	49.5482	119.718	155.777	169.609	161.461		1572.51	667.25	679.833	692.917	800.917	971.083	1463	1756.75	1967.67
1573.34	15.8242	21.4056	38.7396	55.7377	116.318	144.252	176.164	153.653		1573.34	666.583	679.417	693.583	800.917	975.917	1458.75	1749.83	1947.67
1574.17	16.9866	29.6618	44.0596	62.4288	129.924	172.816	194.396	178.936		1574.17	668	677.667	694.75	801.25	971.917	1472.33	1766.75	1970.42
1575.02	15.4839	21.2549	39.2181	56.7135	124.381	143.922	170.35	147.536		1575.02	665.333	677.333	694.167	795.917	965.333	1454.08	1733.17	1943.75
1575.85	18.7289	30.6766	42.0367	65.0744	134.329	165.499	192.101	171.916		1575.85	665.75	677.5	692.833	797.25	974.833	1457.33	1745.33	1942.58
1576.68	16.9736	28.1811	40.7712	65.3534	139.864	176.249	194.528	186.886		1576.68	665.667	676.917	693.75	796.5	980.583	1468.17	1748.33	1948.92
1577.53	19.3032	28.4391	44.6774	67.393	143.836	169.375	205.262	185.756		1577.53	667.083	674.25	696.333	799.083	964.917	1456.42	1740.58	1946.83
1578.36	20.0473	27.1091	44.577	67.7586	140.465	160.887	196.875	169.907		1578.36	665.667	675.167	694.5	797.667	965.417	1451.08	1728.42	1928.25
1579.21	18.2928	28.1992	49.3149	71.218	155.03	183.027	228.212	201.625		1579.21	669.75	677.25	694.25	805.333	972.417	1466.5	1756.58	1951.83
1580.03	18.1194	27.2012	38.9629	67.1702	141.834	170.885	196.428	181.206		1580.03	664.167	678.25	691.417	795.167	962.917	1450.17	1735.58	1924.33
1580.86	15.8624	30.8692	43.9434	66.874	149.227	167.084	192.405	185.127		1580.86	666	675.167	692.5	795.75	968.667	1454.58	1738.58	1944.5
1581.71	20.6901	29.2073	44.8453	63.7551	153.14	169.66	212.772	182.533		1581.71	668.583	679	694.75	798.75	968.167	1466.75	1749.33	1938.08
1582.54	13.2655	25.1239	40.324	60.0456	125.376	139.039	167.519	146.718		1582.54	666.75	676.083	689.417	792.083	960.667	1439.92	1702.75	1912
1583.37	15.7572	25.2065	41.2185	61.5043	137.117	150.591	179.192	163.576		1583.37	666.417	673.167	690.833	792.75	968.583	1451.5	1731.08	1910.58
1584.22	17.417	27.8757	42.7842	63.3906	137.713	151.105	200.674	185.503		1584.22	666.25	676.5	695.167	798	972.417	1468.67	1743.75	1940.58
1585.05	14.1579	25.7901	34.5933	50.5194	111.798	116.671	150.951	131.209		1585.05	665.083	677.417	689.583	793.333	960.583	1430	1710.58	1907
1585.87	11.9816	22.6205	31.7348	50.8166	110.387	99.9098	143.238	133.088		1585.87	667.5	673.917	692.417	798	965.083	1437.67	1717	1903.17
1586.72	10.8901	22.3707	36.0474	50.2915	105.332	96.8611	139.503	134.953		1586.72	667.167	675.25	691.417	794.333	963.167	1435.08	1710.92	1906.25
1587.55	12.3796	20.0327	31.2701	39.5089	95.6827	101.614	124.478	111.262		1587.55	665	677	692.25	796.583	967.25	1432.17	1706.5	1889.17
1588.4	13.7871	19.6146	35.3305	39.3207	92.4718	98.0799	127.847	128.725		1588.4	663.917	679	693.5	797.417	965.667	1430.08	1712.08	1901.75
1589.23	11.4423	18.025	28.551	31.3749	73.083	85.2638	101.01	94.9649		1589.23	667.167	674.417	691	794.167	959.833	1424.25	1693.58	1887.83
1590.05	10.6803	17.2679	25.2704	24.8476	64.6162	70.4547	87.3501	79.2118		1590.05	665.5	674.917	693.417	791.667	958.167	1420.92	1681.17	1882.75
1590.9	9.41961	19.0138	26.5772	30.5816	71.6721	97.5255	108.169	105.779		1590.9	666.333	675.75	693.167	791.25	964.5	1437.08	1704.58	1901.17
1591.73	7.90665	15.9215	24.4609	23.4746	57.1331	75.1475	87.4478	81.0395		1591.73	665.917	675.833	689.667	790.75	962.417	1426	1689.83	1883
1592.56	8.4765	18.5784	27.3434	20.4527	53.0997	66.9434	74.9041	73.8904		1592.56	664.583	674.75	692.417	791.667	960.5	1414.5	1694.67	1866.83
1593.4	10.9642	16.9048	25.4798	20.109	43.6729	59.8698	65.5068	60.8952		1593.4	665.167	673.167	690.583	790	953.667	1407.58	1674.42	1855.33
1594.23	8.53293	15.3931	25.8597	26.1742	53.9843	69.3471	82.402	78.0934		1594.23	666.667	676	690.417	790.333	960.917	1414.25	1683.5	1868.17
1595.06	10.4345	15.6304	23.8217	22.2412	47.218	70.2484	67.225	66.715		1595.06	664.083	675.917	689	789.833	952	1415.58	1679.83	1849.5
1595.91	9.92042	14.9538	23.0374	21.6533	47.8924	78.5309	76.6955	86.741		1595.91	664.083	675.083	690.25	793.667	963.25	1422.17	1689.5	1862.58
1596.73	8.8208	13.9392	25.58	21.3075	57.5547	82.6139	92.1246	86.2932		1596.73	664.167	675	692.5	788.833	956.083	1414.67	1681.75	1866.33
1597.56	8.88726	15.5901	24.7045	24.9637	48.3895	84.8711	79.3983	78.5189		1597.56	664.333	674.833	690.417	790.167	959.167	1409.25	1680.83	1852.42
1598.41	10.0381	16.0771	25.4993	26.0484	52.4989	85.927	93.4874	91.8995		1598.41	664.583	676.083	691.667	792.333	958.833	1402.75	1673.08	1858.17
1599.23	9.6033	20.2259	27.9543	31.4584	74.5126	104.7	112.784	129.056		1599.23	669	675.5	694.083	790.083	960.667	1417.17	1677.33	1868.17
1600.06	9.08459	16.707	32.4078	25.7038	54.7824	80.9798	84.093	85.3855		1600.06	666.083	674.667	689.917	786.75	953.25	1400.25	1658	1837.5
1600.89	8.98191	16.1036	27.7765	31.0345	59.1417	89.4345	97.3299	99.1389		1600.89	665.417	672.333	690	785.5	945.667	1396.17	1648.33	1834.25
1601.73	11.6301	19.0861	31.7319	26.7106	57.0264	94.6055	87.467	92.8811		1601.73	664.917	674.25	690.5	788.417	947.833	1384.08	1635.92	1818
1602.56	10.3595	18.9804	30.9308	31.2121	72.3984	100.409	104.895	115.648		1602.56	664.333	673.833	690.167	784.833	949	1398.75	1647.83	1837.67
1603.38	11.9215	16.2903	27.6281	30.3822	60.4434	92.9711	96.4174	103.172		1603.38	665.25	673.583	689.333	783.167	944.833	1384.92	1636.33	1818.17
1604.23	12.9843	21.1858	31.1619	33.0647	69.0145	100.917	102.341	105.686		1604.23	665	677.417	690.417	784.083	944.083	1379.5	1636.42	1813.33
1605.06	11.0449	15.7432	28.1893	28.3223	67.2392	99.6613	102.222	108.891		1605.06	662.917	673.417	688.417	787.25	945.667	1378.75	1627.17	1812.42
1605.88	11.6048	20.7161	26.8817	27.9153	64.4704	84.8307	101.782	93.9354		1605.88	664.25	669.583	689.75	785.25	942.333	1374.17	1627.83	1801.83
1606.73	11.3321	22.8578	29.6603	33.771	71.8951	111.468	115.66	116.97		1606.73	662.417	674.333	690.167	784.417	943.167	1377.67	1636.17	1818
1607.55	11.3906	18.0782	30.7658	32.2016	71.8065	107.321	107.495	108.446		1607.55	662.083	673.75	688.25	781.417	943.417	1376.17	1630.83	1808.5
1608.38	10.0316	17.2973	30.453	29.3844	68.6412	91.7648	94.425	105.511		1608.38	662.083	671.75	689.667	784.333	940.667	1368.5	1620.42	1791.17
1609.23	13.6733	18.1016	27.5595	28.9967	62.4201	92.0111	105.092	101.401		1609.23	661.75	675.583	688.333	779.333	940.917	1367.92	1610.08	1781.83
1610.05	13.5628	20.9014	31.9096	34.4339	67.2687	109.556	122.881	135.73		1610.05	664	673.5	689.5	789.083	948.583	1377.42	1625.08	1814.25
1610.88	9.7016	14.7831	27.6745	28.29	55.541	74.5253	78.4334	83.5669		1610.88	659.333	671.667	687.583	782	934.333	1346.67	1600.17	1765
1611.7	12.3396	17.5801	26.6042	23.565	63.9869	84.6702	97.4149	107.41		1611.7	663.75	674.5	689.25	781.583	939.917	1360.75	1603.33	1778.17
1612.55	13.978	17.8789	31.0363	26.2697	55.9612	79.7848	93.9683	96.7448		1612.55	664.583	673.083	687.333	779.417	940.25	1359.92	1605.17	1785
1613.37	10.2811	17.6731	27.5455	19.2993	47.6716	53.7805	60.9761	80.5189		1613.37	665.417	672.583	687	780.167	931.333	1351	1586.75	1759.67
1614.2	9.91658	17.3825	29.3026	26.6644	49.3058	66.7015	90.5803	94.2164		1614.2	664.333	671.833	684.917	785.083	937.167	1359.17	1608.5	1767.42
1615.04	6.21917	15.2602	25.5619	18.9596	47.2191	56.1765	64.6744	77.239		1615.04	664.833	670.75	686	776.833	930.583	1343.83	1587.08	1758.17
1615.87	11.2697	19.9666	24.1483	16.8294	36.7848	58.7821	65.7223	74.9506		1615.87	666.917	674.083	685.833	777.667	935.333	1348.75	1590.42	1754.83
1616.69	6.56928	14.4216	26.1492	17.0349	25.108	38.48	40.3669	48.169		1616.69	661.833	671.25	684.75	774.75	931.25	1340.25	1569.17	1732.42
1617.51	8.20137	15.875	22.1481	13.9094	32.9386	38.5202	48.025	58.5611		1617.51	663.75	672.917	688.333	779.667	929.583	1344.5	1574.42	1755
1618.36	5.91706	12.7464	21.1487	9.4643	17.8828	17.3655	23.3414	20.1955		1618.36	663.333	672.25	686.083	775.083	921.25	1327.5	1559.25	1722.08
1619.18	8.88068	12.1967	17.1432	7.76036	17.1455	13.5075	14.9439	24.7682		1619.18	663.25	673.917	684	779.167	924.417	1326.17	1557.42	1721.08
1620.01	5.59339	11.8954	19.8855	3.22551	14.666	12.4086	15.5602	15.7645		1620.01	661.25	670.75	685.167	773.5	921.75	1318.58	1550.75	1723.08
1620.83	6.38851	10.9258	19.3755	2.60979	6.19429	4.90241	12.7739	3.51768		1620.83	662.083	672.333	687	773.75	922.667	1314.67	1549.67	1709.33
1621.68	7.01709	14.874	17.2836	3.84136	12.4205	34.3692	34.0642	40.5139		1621.68	663	675.833	687.75	780.083	929.917	1341	1570.83	1744.42
1622.5	4.0603	8.81775	15.1023	-0.436005	-8.9519	-14.0347	-12.9437	-8.55218		1622.5	661.25	670.167	683.5	774.25	921.083	1311.25	1545.25	1703.58
1623.32	8.68588	14.2598	18.002	1.95581	4.18378	3.8209	6.06276	18.972		1623.32	664.25	673.75	686.75	775.667	921.917	1324	1556.75	1718.92
1624.15	8.14382	10.1168	15.2326	-3.39983	-4.00577	-6.31391	-2.49979	-0.163597		1624.15	665.5	674.667	685.5	775.75	919.75	1321.25	1548.75	1708.75
1624.99	6.10175	7.05803	15.5477	-7.40784	-10.5797	-22.6412	-21.9838	-19.8054		1624.99	660.167	673.167	684.333	775.333	917.417	1303.42	1523	1680.25
1625.81	2.64101	8.16155	16.2734	-6.75827	-13.5025	-17.5897	-12.0169	-9.59365		1625.81	660.25	673.583	685.25	773.833	910.667	1309.83	1528.5	1702.58
1626.64	4.42926	10.68	12.9967	-8.1061	-23.3338	-29.8618	-33.6187	-20.7916		1626.64	662.833	672.583	684.417	772.25	908.5	1299.17	1521.75	1675.58
1627.46	3.54982	7.19656	12.384	-11.2846	-19.5732	-28.124	-32.289	-29.1492		1627.46	659.833	671.75	686.25	768.167	911.167	1293.08	1516.08	1677.5
1628.3	6.08687	5.88038	14.1054	-9.53184	-20.9459	-28.3274	-34.9623	-36.3458		1628.3	659.417	671.833	682.917	770.917	911.333	1294.42	1511.42	1674.92
1629.13	4.45531	8.22661	12.6543	-7.0383	-18.418	-31.4027	-33.9356	-36.7727		1629.13	660.583	668.333	681.667	772.833	910	1292.83	1503.5	1656.25
1629.95	4.57267	10.571	13.2838	-4.79207	-12.3815	-21.8013	-30.6439	-27.526		1629.95	661.5	668.75	685.5	770.167	906.667	1299.5	1505.08	1668
1630.77	3.0223	3.91345	12.5774	-9.0431	-18.7529	-27.523	-37.0868	-26.3556		1630.77	661.333	670.917	682.333	772.583	905.5	1285.67	1503.25	1650.67
1631.62	5.80492	8.83952	12.9546	-6.77912	-11.9229	-24.6012	-21.8641	-17.2735		1631.62	662.167	672.333	682.333	771.583	902.5	1285.33	1508.17	1657.33
1632.44	3.50231	5.76142	13.8259	-5.02456	-14.193	-23.4687	-33.1925	-40.9224		1632.44	662.167	672.5	684.917	768.583	898	1274.67	1487.33	1642.08
1633.26	6.94858	6.84802	15.3612	-1.85054	-11.7041	-12.1592	-24.5054	-28.3977		1633.26	661.167	668.25	683.583	766.083	900.833	1277.5	1478.92	1636.17
1634.08	5.22705	3.93263	14.3104	-3.09036	-17.0394	-28.4224	-45.9691	-42.9493		1634.08	660.083	668	680.333	762.833	895.333	1261.92	1465.5	1617.58
1634.93	6.25502	6.18388	14.0927	-4.31478	-10.0055	-19.4575	-29.3486	-29.0051		1634.93	662.083	667.417	681.667	766.5	897.75	1270.75	1477.5	1623.08
1635.75	7.94782	10.0144	15.536	0.534535	-0.738842	2.13413	-9.61351	2.79073		1635.75	662.917	669.333	683.5	764.75	901	1272.92	1473.42	1628.33
1636.57	4.88944	8.34283	16.8098	-1.19659	-0.962815	-2.18016	-3.27906	-3.15645		1636.57	660.583	670.583	682.333	765.917	897.75	1263	1477.5	1622.25
1637.39	6.24653	9.50252	15.5806	0.241889	4.73932	18.0997	-6.84508	1.48669		1637.39	663.583	671.333	683	762.333	895.417	1262.58	1462.83	1615.92
1638.24	6.43629	7.74521	18.4342	5.19615	15.3953	28.6925	16.342	6.79301		1638.24	659.75	672.167	684	767.583	894.417	1260.42	1464.08	1621.25
1639.06	7.20759	7.65059	21.7822	7.64063	11.2001	24.9946	21.1424	6.78365		1639.06	662.75	670.167	683.083	769.333	892.333	1257.92	1456.25	1600.08
1639.88	9.811	14.2205	20.6272	11.6715	28.848	47.4744	45.6261	36.0313		1639.88	660.583	671.5	682.333	765.583	899.167	1264.92	1469.42	1612.92
1640.7	7.66316	11.5382	23.0524	12.622	34.0057	48.5488	42.9598	39.7859		1640.7	660.167	671.083	682.667	764	898.333	1247.17	1448.42	1599.75
1641.52	9.76405	12.937	20.7244	16.7422	33.6733	46.4678	41.3937	37.2142		1641.52	661.417	669.75	683.083	763.333	891.5	1245.42	1443.42	1590.67
1642.36	7.36406	14.7517	22.7287	18.9621	43.8796	63.5348	64.5833	48.7233		1642.36	661.167	669.917	683.167	763.417	897.083	1247.67	1445.58	1592.75
1643.19	11.9624	15.4793	24.3942	26.5053	56.7342	83.3102	80.9682	80.0824		1643.19	661.167	670.833	680.417	760.833	890.083	1239.58	1441.25	1592
1644.01	9.14268	13.2046	24.6399	26.635	61.2655	86.9305	76.3703	60.8653		1644.01	660.333	668.667	682.083	761.167	891.5	1231.58	1424.75	1558
1644.83	11.7384	18.6776	29.4655	39.1845	83.1405	117.812	125.373	123.239		1644.83	659.917	670.917	683.833	763	892.25	1246.67	1447	1581.5
1645.65	12.3327	16.1482	28.4545	40.8205	91.3591	130.039	126.393	118.702		1645.65	658.333	670.333	681.333	761.417	894.417	1241.08	1432.25	1567.83
1646.49	13.8426	15.0343	35.6917	42.0567	96.8684	131.416	129.422	98.4973		1646.49	657.667	666.25	681.25	757.417	881.417	1222.58	1419.83	1558.75
1647.31	18.8508	19.0001	36.0072	49.7827	119.442	153.834	163.395	138.725		1647.31	662.333	668.917	679.833	759.833	888.667	1236.67	1421.17	1566.25
1648.13	15.941	21.6301	37.4858	50.6786	117.442	139.264	159.302	133.46		1648.13	657.5	668.25	683.167	757.917	882.333	1207.33	1400.67	1541.67
1648.95	16.7799	23.5911	44.0443	59.5778	137.453	167.206	187.227	167.952		1648.95	662.083	668.583	682.25	759.167	881.083	1219.5	1406.33	1550.58
1649.77	22.2006	28.4662	48.0992	70.5637	154.559	186.993	220.337	192.868		1649.77	659.5	670.917	681.083	761.167	884.167	1233.5	1415.5	1560.75
1650.62	18.4533	26.673	46.3184	71.4003	156.457	185.849	222.291	188.616		1650.62	659.25	669.583	679.417	757.333	882.417	1213.92	1396.42	1534.75
1651.44	19.4545	28.793	46.1994	77.643	170.001	182.494	220.855	187.879		1651.44	660.667	669.667	679.417	756.083	881.167	1217.83	1398.67	1524.67
1652.26	20.1209	27.4104	45.91	74.3892	174.807	181.319	225.937	186.816		1652.26	659.833	670	681.417	755.25	874.083	1207.75	1381.92	1523.83
1653.08	21.7858	31.942	53.3669	81.2222	179.707	199.74	236.371	211.677		1653.08	660.167	668.667	678.5	759.25	880.417	1207.25	1384.58	1528.5
1653.9	22.6993	34.2209	52.2368	86.892	189.868	207.34	264.074	215.295		1653.9	659.583	670.5	682.5	763.333	876.75	1220.58	1398.17	1532.08
1654.74	18.6944	31.9144	47.7703	73.0798	170.99	157.844	219.292	162.663		1654.74	658.167	667.167	677	753.333	867.417	1186.17	1361.33	1490.58
1655.56	21.8548	31.4379	50.049	85.0067	193.009	187.303	248.2	213.628		1655.56	660.833	671.083	679.083	758.917	876.583	1210.83	1382.25	1517
1656.38	17.2637	32.1254	47.9906	80.354	186.038	168.776	234.461	183.517		1656.38	658	669.5	680.833	752.5	872.333	1202.08	1373.25	1508.58
1657.2	19.3377	28.5602	45.9283	76.5382	171.746	159.261	224.324	179.664		1657.2	662.917	666.917	680.167	757.583	869.5	1194.33	1361.75	1503.08
1658.02	18.6601	29.8256	41.5287	71.476	169.466	150.677	215.79	170.067		1658.02	661.25	667.667	678.25	758.25	865.25	1191.92	1369.17	1499.08
1658.84	15.3976	26.2548	37.4584	63.8342	153.865	128.355	194.61	157.395		1658.84	658.083	669	674.667	755.583	865.333	1185.83	1351	1485.75
1659.68	14.7998	26.5147	34.9675	62.3778	144.144	128.19	195.281	149.39		1659.68	659.333	668.833	679.667	756.833	872.417	1195.33	1359.5	1496.33
1660.5	10.7841	21.0216	35.5557	56.9102	131.067	114.063	163.057	133.398		1660.5	657.5	666.167	677.75	754.75	868.917	1184.08	1355.83	1488.25
1661.31	12.2668	22.5256	33.1397	44.4464	112.086	92.7826	154.353	126.497		1661.31	657.833	667.833	680.75	755.083	868.583	1184.33	1354.58	1482.58
1662.13	10.8311	18.4433	27.9695	39.4031	90.2002	63.5158	103.67	74.8528		1662.13	657.083	669.083	677.333	751.583	864.083	1168.5	1330.42	1462.92
1662.95	8.1438	17.2748	26.6284	42.447	91.0773	71.263	117.257	89.2159		1662.95	660.167	668.917	677.75	755.333	870.083	1181.25	1351.08	1483.58
1663.77	7.53816	17.1867	22.3664	31.9947	77.0503	47.1073	85.198	59.0028		1663.77	656.833	666	676.75	753.917	863.667	1172.58	1337.08	1473.25
1664.61	9.18022	12.6787	21.0163	21.6453	55.0725	33.4442	65.7445	35.5419		1664.61	656.083	666.417	678.25	752.333	859.417	1164	1326.25	1453.08
1665.43	5.90448	9.08448	16.3289	15.201	43.8215	25.7338	44.5609	14.76		1665.43	656.417	665.917	679	749.667	859.833	1160.58	1321.75	1455.92
1666.25	5.54368	6.57058	16.7204	12.5107	34.8334	14.1211	30.8151	-0.681382		1666.25	659.083	666.75	678.25	746.083	860.25	1159.08	1312.58	1447
1667.07	5.93115	6.72026	15.2741	8.74109	23.5251	-0.893979	21.8405	1.30105		1667.07	658	668.5	675.417	746.667	856.25	1154.67	1310.33	1443.17
1667.89	2.56686	5.45018	11.0733	3.05888	11.9799	-8.72785	-8.9461	-26.9593		1667.89	656.75	666.917	677.167	746.25	853.667	1148.5	1295.42	1430.5
1668.71	2.86747	8.17697	12.2847	6.2141	19.5314	-9.46376	10.5388	-8.8792		1668.71	657.25	668.167	678.417	752.25	857.417	1163.17	1318.92	1442.75
1669.52	-0.333696	4.81727	9.65814	1.70678	8.01304	-14.2683	-4.87121	-11.3752		1669.52	657.833	663.917	679.167	749.333	856.833	1158.58	1306.58	1440.08
1670.36	-0.620909	3.28695	9.6924	1.71985	2.46353	-20.4103	-5.25439	-39.2844		1670.36	657	669.333	680.417	748.333	856.25	1150.58	1303.83	1423.5
1671.18	0.924258	6.58742	8.9731	-1.279	7.05601	-7.26801	-1.70338	-8.09911		1671.18	657.167	668	678.167	752.333	857.167	1162.08	1315.83	1432.42
1672	2.71759	1.71798	9.08241	-2.10695	-0.254382	-26.6106	-22.5469	-27.99		1672	660	669.75	679.583	745.75	851.333	1155.33	1298.08	1425.58
1672.82	4.67574	1.42858	7.68696	-4.8473	-7.96754	-36.188	-26.118	-40.7903		1672.82	660.5	669	675	748.083	851	1146.5	1290.83	1416.58
1673.63	2.96535	4.63588	8.20335	-1.87811e-10	-3.21961e-10	-2.98314e-10	1.02114e-09	-2.04636e-12		1673.63	657.917	670.5	676.417	753.667	861.583	1163.75	1306.08	1441.75

## Sheet: Figure S6
Figure S6a				Figure S6b
Ag thickness	Ag nanoisland effective diameter (nm)	Surface coverage (%)			Absorption (art. units)
4	16.6546	13.6292		Wavelength (nm)	4nm (red)	6 nm (green)	8 nm (blue)	12 nm (magenta)	18 nm (cyan)	24 nm (yellow)
8	18.2727	15.1192		409.56	0.00172767	0.0813717	0.134215	0.16257	0.273998	0.304143
12	20.3824	26.2256		409.771	0.144185	0.20425	0.203889	0.239544	0.28324	0.293996
20	21.6764	27.1898		409.982	0.174296	0.22232	0.212026	0.262665	0.297003	0.296943
				410.193	0.177997	0.239548	0.211723	0.272486	0.296555	0.294791
				410.404	0.186824	0.245303	0.209156	0.279432	0.299086	0.294967
				410.615	0.188325	0.247884	0.210583	0.280663	0.300278	0.295879
				410.826	0.190758	0.25042	0.208885	0.281963	0.300101	0.295051
				411.037	0.194973	0.252121	0.211349	0.281655	0.30006	0.295058
				411.248	0.19543	0.254097	0.212134	0.279665	0.297116	0.29299
				411.459	0.195409	0.253832	0.212131	0.278148	0.294846	0.291197
				411.67	0.206545	0.263685	0.217783	0.284202	0.295897	0.290159
				411.881	0.205449	0.262934	0.216299	0.28386	0.295921	0.289867
				412.092	0.205587	0.262807	0.213981	0.282483	0.294441	0.289098
				412.303	0.205469	0.261871	0.213021	0.27965	0.291802	0.287304
				412.514	0.204042	0.26298	0.212761	0.279274	0.291	0.287232
				412.725	0.20492	0.261727	0.214017	0.278827	0.291284	0.288125
				412.936	0.206155	0.25977	0.212806	0.277067	0.290408	0.286224
				413.147	0.20563	0.259287	0.213482	0.276037	0.289251	0.285411
				413.358	0.205695	0.259252	0.214066	0.274082	0.287993	0.284079
				413.569	0.206766	0.258964	0.212914	0.273038	0.286448	0.282453
				413.78	0.20768	0.259689	0.211855	0.272629	0.285963	0.281449
				413.991	0.207771	0.259648	0.21283	0.272803	0.286277	0.281699
				414.202	0.206927	0.259832	0.213451	0.271151	0.284402	0.280066
				414.413	0.205542	0.259976	0.211011	0.270194	0.283325	0.278476
				414.624	0.204801	0.260011	0.21045	0.270909	0.283189	0.278681
				414.835	0.205496	0.259239	0.211201	0.271453	0.283645	0.278994
				415.046	0.206086	0.258905	0.21059	0.272224	0.284223	0.278903
				415.257	0.207844	0.260906	0.211601	0.272986	0.284403	0.278734
				415.468	0.207868	0.261229	0.210303	0.273536	0.285164	0.27872
				415.679	0.207569	0.261447	0.208659	0.273332	0.284431	0.278256
				415.89	0.208359	0.262212	0.208614	0.274208	0.284617	0.278266
				416.1	0.20839	0.262609	0.209231	0.27533	0.285257	0.278081
				416.311	0.208246	0.263939	0.209822	0.27625	0.285438	0.277956
				416.522	0.209469	0.264403	0.210794	0.276317	0.285655	0.277372
				416.733	0.209525	0.26501	0.210895	0.276494	0.285476	0.27728
				416.944	0.21009	0.266859	0.212364	0.277341	0.285774	0.278021
				417.155	0.209991	0.267231	0.213507	0.277583	0.285857	0.278187
				417.366	0.209564	0.267559	0.212953	0.278086	0.285547	0.278567
				417.577	0.210328	0.267696	0.214375	0.278244	0.285475	0.278636
				417.788	0.20959	0.267794	0.215719	0.278655	0.285561	0.279077
				417.998	0.211088	0.268277	0.216188	0.278953	0.285483	0.278996
				418.209	0.212512	0.268743	0.217026	0.279376	0.285962	0.279554
				418.42	0.214007	0.269308	0.2189	0.279737	0.285781	0.279867
				418.631	0.214395	0.269633	0.220139	0.280324	0.285941	0.28027
				418.842	0.214957	0.270595	0.220584	0.281328	0.286951	0.280803
				419.053	0.215212	0.270972	0.220633	0.281321	0.286713	0.280527
				419.264	0.215397	0.270398	0.220721	0.28174	0.286674	0.280687
				419.475	0.2162	0.270941	0.222204	0.281857	0.286719	0.280972
				419.685	0.21738	0.270982	0.223141	0.282549	0.287202	0.281239
				419.896	0.217644	0.270717	0.223848	0.282372	0.287162	0.281085
				420.107	0.218409	0.27196	0.22494	0.282563	0.287208	0.281413
				420.318	0.219488	0.272188	0.22514	0.283177	0.28761	0.281616
				420.529	0.219747	0.2726	0.224922	0.283566	0.287439	0.282114
				420.74	0.220582	0.272641	0.225652	0.283352	0.287224	0.281656
				420.95	0.221083	0.272698	0.226256	0.283674	0.287252	0.281442
				421.161	0.221807	0.273655	0.22709	0.284325	0.287934	0.282037
				421.372	0.222789	0.274451	0.228023	0.284361	0.288109	0.28204
				421.583	0.222888	0.275373	0.228687	0.285143	0.288572	0.282456
				421.794	0.224249	0.275884	0.229016	0.285177	0.288663	0.282338
				422.005	0.224854	0.276584	0.229271	0.28554	0.289053	0.282508
				422.215	0.224889	0.276633	0.229823	0.286268	0.289101	0.282526
				422.426	0.224634	0.277365	0.229974	0.286732	0.289632	0.282419
				422.637	0.225927	0.277867	0.230713	0.286745	0.289709	0.282128
				422.848	0.225861	0.278569	0.231176	0.286599	0.28929	0.281753
				423.059	0.226726	0.279482	0.232479	0.287482	0.289796	0.282305
				423.269	0.227315	0.280216	0.233235	0.288263	0.290289	0.28284
				423.48	0.227703	0.280686	0.23435	0.288599	0.290692	0.282841
				423.691	0.227853	0.281827	0.235308	0.288837	0.290981	0.282985
				423.902	0.228539	0.282741	0.236641	0.289993	0.29171	0.283374
				424.112	0.229018	0.28293	0.237444	0.290406	0.292522	0.283704
				424.323	0.229227	0.283958	0.237743	0.290889	0.292812	0.283881
				424.534	0.229329	0.284622	0.238539	0.291498	0.293096	0.283894
				424.745	0.229796	0.285422	0.238933	0.292321	0.293625	0.284297
				424.956	0.230335	0.286328	0.239097	0.29278	0.29401	0.28456
				425.166	0.231156	0.286617	0.239352	0.29322	0.294142	0.284489
				425.377	0.231885	0.287325	0.240173	0.29406	0.294926	0.284904
				425.588	0.232724	0.287993	0.240423	0.294732	0.29524	0.285088
				425.798	0.233436	0.288391	0.241559	0.295665	0.295629	0.285369
				426.009	0.233815	0.288716	0.242692	0.296085	0.295896	0.285525
				426.22	0.234198	0.289614	0.243141	0.296609	0.296508	0.28586
				426.431	0.235322	0.290291	0.244139	0.297044	0.296709	0.285986
				426.641	0.235391	0.291042	0.245023	0.297861	0.29715	0.28611
				426.852	0.236274	0.291619	0.245906	0.298323	0.297443	0.286166
				427.063	0.236893	0.292131	0.246271	0.298799	0.297714	0.28647
				427.274	0.237391	0.292842	0.247445	0.299164	0.298173	0.286688
				427.484	0.238398	0.293611	0.247867	0.299829	0.298578	0.287152
				427.695	0.238865	0.293822	0.248132	0.300647	0.298982	0.287457
				427.906	0.239038	0.294153	0.248454	0.301126	0.299414	0.287629
				428.116	0.239726	0.294779	0.249146	0.301736	0.299615	0.287943
				428.327	0.240598	0.295315	0.250263	0.302376	0.299968	0.288278
				428.538	0.241351	0.295921	0.251161	0.302794	0.300093	0.288441
				428.749	0.242166	0.296466	0.251551	0.303198	0.300327	0.288783
				428.959	0.242846	0.296714	0.25219	0.303713	0.300603	0.289103
				429.17	0.243192	0.29697	0.252884	0.30405	0.300974	0.289111
				429.381	0.24371	0.297424	0.253743	0.30434	0.301108	0.289242
				429.591	0.244099	0.297914	0.25495	0.304786	0.301304	0.289305
				429.802	0.24431	0.298687	0.255553	0.305103	0.301483	0.289503
				430.013	0.244762	0.299048	0.256013	0.305658	0.301788	0.289727
				430.223	0.245479	0.299546	0.256819	0.305935	0.301829	0.289588
				430.434	0.245499	0.299812	0.257279	0.306284	0.302039	0.289622
				430.645	0.246286	0.300237	0.257662	0.30652	0.302139	0.289796
				430.855	0.246854	0.300533	0.258131	0.30708	0.30253	0.290081
				431.066	0.247423	0.300851	0.258794	0.307477	0.302879	0.290137
				431.276	0.247859	0.301126	0.25895	0.307927	0.303154	0.290214
				431.487	0.248119	0.301457	0.259565	0.308401	0.303319	0.290149
				431.698	0.248886	0.301751	0.26022	0.308654	0.303351	0.290124
				431.908	0.24973	0.302321	0.260778	0.308981	0.303481	0.290054
				432.119	0.250391	0.302751	0.261539	0.309437	0.303743	0.290054
				432.33	0.251089	0.303326	0.261995	0.310004	0.304003	0.290067
				432.54	0.25185	0.303498	0.262639	0.310718	0.304631	0.290235
				432.751	0.252169	0.303827	0.263506	0.311239	0.304839	0.290176
				432.962	0.252616	0.304429	0.264246	0.311871	0.305092	0.290154
				433.172	0.253179	0.304894	0.265034	0.312386	0.305114	0.290233
				433.383	0.253731	0.305456	0.265373	0.313035	0.305317	0.290202
				433.593	0.254243	0.30576	0.265878	0.313416	0.30551	0.290267
				433.804	0.254856	0.306256	0.26657	0.314012	0.305691	0.290228
				434.015	0.255615	0.306864	0.267188	0.314634	0.305971	0.290402
				434.225	0.256067	0.30733	0.267765	0.31519	0.306127	0.290508
				434.436	0.25673	0.307748	0.268579	0.31587	0.3064	0.290605
				434.646	0.257326	0.307879	0.269063	0.316496	0.306586	0.290641
				434.857	0.258075	0.308316	0.269798	0.316965	0.306538	0.290537
				435.067	0.258744	0.308975	0.270641	0.317695	0.306868	0.290753
				435.278	0.259507	0.309465	0.271394	0.318342	0.307048	0.290778
				435.489	0.260187	0.309821	0.272158	0.318978	0.307225	0.290881
				435.699	0.260742	0.310265	0.272873	0.319644	0.307362	0.290956
				435.91	0.261124	0.310631	0.273603	0.320443	0.307643	0.291243
				436.12	0.261737	0.310916	0.274074	0.321132	0.307726	0.291325
				436.331	0.262105	0.311147	0.274941	0.32163	0.307856	0.291399
				436.541	0.262615	0.311481	0.275581	0.322128	0.307824	0.291431
				436.752	0.263039	0.311875	0.276174	0.322626	0.308004	0.291468
				436.962	0.263553	0.312187	0.276922	0.323145	0.308175	0.29143
				437.173	0.264227	0.31247	0.277577	0.323819	0.308548	0.291589
				437.384	0.264857	0.312672	0.278506	0.32445	0.308716	0.291744
				437.594	0.265322	0.31307	0.279312	0.325267	0.309052	0.291894
				437.805	0.266052	0.31349	0.279958	0.325919	0.309368	0.29211
				438.015	0.266598	0.313738	0.280603	0.326443	0.309365	0.292
				438.226	0.26731	0.314162	0.281345	0.32723	0.309694	0.292318
				438.436	0.267903	0.314601	0.281857	0.327947	0.309937	0.292479
				438.647	0.268541	0.315038	0.282756	0.328728	0.31032	0.292683
				438.857	0.269205	0.315405	0.283427	0.329431	0.310802	0.29297
				439.068	0.269839	0.315615	0.283939	0.330062	0.310962	0.293096
				439.278	0.270378	0.31606	0.284651	0.330676	0.311221	0.293251
				439.489	0.27078	0.316415	0.285269	0.331493	0.311546	0.293575
				439.699	0.271329	0.316879	0.285904	0.332226	0.311984	0.293829
				439.91	0.271747	0.317306	0.286537	0.332833	0.312115	0.29386
				440.12	0.272367	0.317868	0.287381	0.33347	0.312516	0.294181
				440.331	0.273029	0.318339	0.288003	0.334127	0.312815	0.294387
				440.541	0.273539	0.319021	0.288793	0.334797	0.313081	0.294653
				440.752	0.274373	0.319378	0.289701	0.335516	0.313423	0.294876
				440.962	0.275087	0.319746	0.290594	0.336054	0.31368	0.295065
				441.173	0.275636	0.320302	0.291368	0.33669	0.313792	0.295102
				441.383	0.27612	0.320786	0.29193	0.337194	0.314095	0.295145
				441.593	0.276874	0.321256	0.292565	0.337755	0.314402	0.295396
				441.804	0.277431	0.321503	0.293262	0.338478	0.314747	0.295583
				442.014	0.277701	0.321802	0.294192	0.339326	0.315323	0.295935
				442.225	0.278164	0.322311	0.294839	0.339893	0.315627	0.29601
				442.435	0.278875	0.322749	0.295773	0.340377	0.315833	0.296231
				442.646	0.279335	0.323323	0.296496	0.340929	0.316131	0.296407
				442.856	0.279577	0.323595	0.297066	0.34147	0.316276	0.2966
				443.067	0.279863	0.324201	0.297917	0.341856	0.316436	0.296461
				443.277	0.280468	0.324712	0.298465	0.342418	0.31673	0.296691
				443.487	0.281083	0.325455	0.299347	0.342742	0.316824	0.296678
				443.698	0.281603	0.32586	0.300316	0.343102	0.317029	0.296755
				443.908	0.282452	0.326598	0.301284	0.34331	0.317263	0.296611
				444.119	0.282756	0.326925	0.301849	0.343628	0.317306	0.29647
				444.329	0.283135	0.327538	0.302637	0.344181	0.317715	0.296513
				444.539	0.283466	0.32809	0.30353	0.344384	0.317928	0.296461
				444.75	0.28369	0.328713	0.304096	0.344839	0.318214	0.296515
				444.96	0.283939	0.329309	0.304868	0.34571	0.318717	0.296988
				445.171	0.284359	0.329773	0.305483	0.346153	0.319021	0.297192
				445.381	0.284711	0.330631	0.306326	0.346817	0.31941	0.297539
				445.591	0.285001	0.331261	0.306818	0.347424	0.319656	0.297749
				445.802	0.285373	0.331992	0.307424	0.347653	0.31984	0.297764
				446.012	0.286038	0.332575	0.307799	0.34809	0.320073	0.297849
				446.223	0.286382	0.333109	0.308613	0.348463	0.320461	0.297955
				446.433	0.286523	0.33372	0.30921	0.348871	0.320871	0.298007
				446.643	0.286636	0.33411	0.309781	0.349349	0.321265	0.298168
				446.854	0.286978	0.334704	0.310633	0.349892	0.321614	0.298345
				447.064	0.287363	0.335077	0.31126	0.350461	0.321964	0.298632
				447.274	0.287427	0.335582	0.312054	0.350829	0.322339	0.298929
				447.485	0.287967	0.335802	0.312459	0.351201	0.322714	0.298906
				447.695	0.288384	0.336329	0.313271	0.351585	0.32304	0.299006
				447.905	0.288226	0.33655	0.313799	0.352203	0.323333	0.299426
				448.116	0.288466	0.337159	0.314696	0.352837	0.323834	0.299538
				448.326	0.288821	0.337475	0.315408	0.352959	0.323768	0.299587
				448.537	0.289317	0.337653	0.31605	0.353433	0.323775	0.299631
				448.747	0.289677	0.338014	0.316545	0.353898	0.324152	0.299854
				448.957	0.290277	0.338548	0.316865	0.353931	0.324465	0.299757
				449.167	0.29039	0.338983	0.317552	0.354194	0.324835	0.299933
				449.378	0.291177	0.338826	0.318011	0.354552	0.324873	0.299894
				449.588	0.29131	0.339215	0.318771	0.354899	0.325151	0.299986
				449.798	0.291423	0.339703	0.319428	0.355243	0.3254	0.300007
				450.009	0.291648	0.340168	0.320149	0.355484	0.325444	0.299973
				450.219	0.291779	0.340328	0.321043	0.356063	0.325851	0.300356
				450.429	0.2922	0.340413	0.321635	0.356422	0.326094	0.300652
				450.64	0.292439	0.340843	0.32232	0.356627	0.326048	0.300546
				450.85	0.292767	0.34151	0.322957	0.35696	0.326324	0.300598
				451.06	0.293361	0.341907	0.32336	0.357286	0.326513	0.300659
				451.271	0.29366	0.342005	0.324084	0.357458	0.326464	0.300314
				451.481	0.293835	0.342281	0.324983	0.358174	0.326658	0.300604
				451.691	0.294023	0.342486	0.325529	0.358386	0.32673	0.300762
				451.901	0.294673	0.342658	0.326219	0.358721	0.326922	0.301033
				452.112	0.29501	0.342508	0.326611	0.358984	0.32705	0.301295
				452.322	0.295101	0.342419	0.327167	0.359738	0.327469	0.301737
				452.532	0.295275	0.342715	0.327703	0.36021	0.327677	0.301916
				452.742	0.29515	0.342859	0.328361	0.360492	0.327894	0.302153
				452.953	0.295141	0.34287	0.329279	0.360894	0.327819	0.302346
				453.163	0.295535	0.343057	0.329883	0.361411	0.327927	0.302233
				453.373	0.295062	0.34331	0.330587	0.362033	0.328491	0.302597
				453.583	0.29527	0.343781	0.331503	0.362219	0.328754	0.302474
				453.794	0.295313	0.343896	0.332356	0.36294	0.329232	0.302955
				454.004	0.295324	0.343752	0.332958	0.363392	0.329724	0.303585
				454.214	0.295793	0.343579	0.333125	0.363748	0.329729	0.303797
				454.424	0.295587	0.344071	0.333724	0.36435	0.329908	0.303912
				454.635	0.295743	0.344087	0.334115	0.364938	0.330133	0.304211
				454.845	0.295731	0.344123	0.334531	0.365541	0.330532	0.304501
				455.055	0.295265	0.344309	0.335348	0.365966	0.330898	0.304983
				455.265	0.295232	0.344609	0.335796	0.366661	0.331199	0.305529
				455.475	0.295234	0.344607	0.336105	0.367015	0.331493	0.305893
				455.686	0.295306	0.345078	0.336465	0.36787	0.33209	0.306224
				455.896	0.295077	0.345259	0.336985	0.368411	0.332506	0.306122
				456.106	0.295281	0.346465	0.337833	0.369222	0.333102	0.306485
				456.316	0.295572	0.347353	0.338475	0.369956	0.333754	0.306964
				456.526	0.295576	0.347462	0.338959	0.370636	0.334541	0.307324
				456.737	0.295999	0.34791	0.339568	0.371103	0.334669	0.307371
				456.947	0.295784	0.347986	0.340071	0.371703	0.335087	0.307862
				457.157	0.296011	0.348332	0.341016	0.37208	0.33547	0.3082
				457.367	0.296364	0.348748	0.342059	0.372203	0.335724	0.308363
				457.577	0.296483	0.34885	0.342559	0.372544	0.335529	0.308438
				457.788	0.29689	0.348861	0.34274	0.372887	0.335762	0.308585
				457.998	0.296678	0.349039	0.343449	0.373293	0.335835	0.308545
				458.208	0.296102	0.349658	0.343773	0.373339	0.335967	0.30808
				458.418	0.296004	0.349631	0.343987	0.373428	0.335939	0.30774
				458.628	0.296317	0.350046	0.344425	0.373792	0.336311	0.307925
				458.838	0.296422	0.350046	0.345116	0.374146	0.336291	0.308097
				459.048	0.296845	0.350128	0.345474	0.374002	0.336189	0.307945
				459.259	0.297151	0.350477	0.345727	0.374111	0.336378	0.307779
				459.469	0.297138	0.350708	0.346382	0.374123	0.33665	0.307582
				459.679	0.297239	0.350818	0.347079	0.374644	0.337015	0.307831
				459.889	0.297639	0.351161	0.347488	0.374997	0.337299	0.308152
				460.099	0.297569	0.350502	0.347777	0.37467	0.336869	0.307768
				460.309	0.297289	0.350144	0.34824	0.374521	0.336636	0.307436
				460.519	0.297668	0.350579	0.348529	0.374573	0.33642	0.307396
				460.729	0.298027	0.350231	0.34898	0.374446	0.336045	0.306695
				460.94	0.298028	0.350479	0.34929	0.374606	0.336254	0.306633
				461.15	0.29772	0.35092	0.349067	0.374966	0.336375	0.306842
				461.36	0.297398	0.351096	0.348868	0.375182	0.336474	0.306842
				461.57	0.297681	0.350619	0.349145	0.375722	0.337427	0.30775
				461.78	0.297118	0.350641	0.349523	0.375921	0.337267	0.307929
				461.99	0.297482	0.350798	0.349409	0.375894	0.337274	0.307825
				462.2	0.297429	0.351184	0.350319	0.376646	0.337622	0.308475
				462.41	0.297956	0.351363	0.351155	0.377272	0.338263	0.309291
				462.62	0.297734	0.35183	0.351951	0.377748	0.338684	0.30952
				462.83	0.297525	0.352065	0.352356	0.378269	0.339248	0.309757
				463.041	0.297241	0.352383	0.352714	0.37865	0.339642	0.309849
				463.251	0.296557	0.352393	0.353267	0.379113	0.340079	0.310077
				463.461	0.296384	0.352524	0.353291	0.379913	0.340603	0.310628
				463.671	0.296481	0.352457	0.353744	0.379997	0.34077	0.310761
				463.881	0.296603	0.352637	0.354069	0.379908	0.340894	0.310811
				464.091	0.295741	0.352918	0.354371	0.380075	0.341286	0.311173
				464.301	0.295703	0.35318	0.354927	0.380168	0.341515	0.311516
				464.511	0.295362	0.353346	0.355951	0.380565	0.342199	0.311993
				464.721	0.294666	0.353441	0.356291	0.381158	0.34305	0.312829
				464.931	0.294604	0.353282	0.356407	0.3813	0.343039	0.312955
				465.141	0.294168	0.353254	0.35715	0.381711	0.343433	0.313277
				465.351	0.293959	0.353204	0.35775	0.381936	0.343777	0.313523
				465.561	0.29409	0.353113	0.358226	0.382261	0.343848	0.313257
				465.771	0.293988	0.353607	0.359106	0.382341	0.344101	0.313144
				465.981	0.293548	0.354362	0.360271	0.382932	0.345043	0.313595
				466.191	0.293932	0.354403	0.360716	0.382896	0.34527	0.313579
				466.401	0.293243	0.354349	0.360939	0.383383	0.34583	0.31358
				466.611	0.292784	0.353783	0.361355	0.383754	0.346096	0.313757
				466.821	0.292994	0.353655	0.361734	0.383492	0.346143	0.313806
				467.031	0.292199	0.353375	0.362085	0.384426	0.34681	0.314635
				467.241	0.292032	0.352981	0.362467	0.384876	0.347145	0.314999
				467.451	0.292169	0.352758	0.363116	0.384865	0.347404	0.315027
				467.661	0.291434	0.353123	0.363321	0.385658	0.34836	0.315635
				467.871	0.29038	0.353243	0.363848	0.386229	0.348892	0.31609
				468.081	0.290335	0.352874	0.364542	0.386747	0.34909	0.316357
				468.291	0.290377	0.352561	0.364374	0.387461	0.349684	0.316789
				468.501	0.289411	0.35228	0.364494	0.387843	0.34977	0.316738
				468.711	0.288974	0.35276	0.364727	0.388338	0.350142	0.317519
				468.921	0.288914	0.353434	0.365269	0.388781	0.350914	0.317907
				469.131	0.289028	0.352792	0.36557	0.388361	0.350468	0.317657
				469.341	0.288692	0.35292	0.36603	0.388569	0.350549	0.317664
				469.551	0.287776	0.353741	0.366414	0.388974	0.35096	0.318236
				469.761	0.287828	0.354008	0.366563	0.389533	0.351605	0.318457
				469.971	0.287527	0.353769	0.366495	0.389866	0.351441	0.318383
				470.181	0.287051	0.353816	0.36677	0.390069	0.351086	0.318216
				470.391	0.287249	0.353871	0.367603	0.389736	0.350944	0.318082
				470.601	0.287106	0.354419	0.367902	0.389628	0.351104	0.318429
				470.811	0.286763	0.354719	0.368287	0.389575	0.351233	0.318275
				471.021	0.286977	0.354743	0.368804	0.389573	0.350918	0.317817
				471.23	0.287558	0.355166	0.369344	0.390077	0.351149	0.318378
				471.44	0.286772	0.355333	0.369819	0.390168	0.351155	0.318655
				471.65	0.28623	0.355541	0.370168	0.389584	0.35031	0.318064
				471.86	0.286159	0.355011	0.370247	0.390487	0.350536	0.318396
				472.07	0.285768	0.355481	0.370668	0.391205	0.351527	0.319009
				472.28	0.284772	0.356195	0.371484	0.390833	0.351092	0.318497
				472.49	0.285303	0.355901	0.371555	0.390827	0.351257	0.318764
				472.7	0.284783	0.35571	0.372145	0.390744	0.351372	0.318505
				472.91	0.284251	0.355153	0.371864	0.390768	0.351366	0.318523
				473.12	0.283759	0.355307	0.372509	0.392185	0.352623	0.319337
				473.33	0.28419	0.355473	0.372615	0.392514	0.35293	0.320012
				473.539	0.284301	0.355136	0.372925	0.392697	0.352869	0.319798
				473.749	0.283872	0.355041	0.373303	0.392652	0.352996	0.320172
				473.959	0.283666	0.354788	0.373635	0.392489	0.352992	0.320298
				474.169	0.283642	0.354212	0.373492	0.393475	0.354471	0.32138
				474.379	0.282814	0.354396	0.373433	0.394085	0.354518	0.322104
				474.589	0.281896	0.354314	0.373919	0.394107	0.354171	0.321495
				474.799	0.281524	0.353687	0.374382	0.394772	0.354583	0.321825
				475.009	0.281394	0.353893	0.374988	0.39484	0.354907	0.321916
				475.218	0.28032	0.353419	0.375671	0.395055	0.355461	0.322129
				475.428	0.280341	0.353347	0.375829	0.395707	0.355599	0.3226
				475.638	0.280548	0.352916	0.375974	0.395575	0.355442	0.321855
				475.848	0.280027	0.353385	0.376733	0.395127	0.355332	0.321806
				476.058	0.280488	0.353633	0.376898	0.395201	0.355461	0.32134
				476.268	0.280369	0.353351	0.376588	0.395721	0.355845	0.321636
				476.477	0.279208	0.354412	0.377244	0.395843	0.355751	0.32128
				476.687	0.278822	0.354394	0.377826	0.396343	0.356227	0.32113
				476.897	0.278572	0.354591	0.378501	0.396724	0.356599	0.321336
				477.107	0.278154	0.354801	0.378786	0.39585	0.356203	0.320891
				477.317	0.277764	0.355226	0.380103	0.396296	0.356255	0.320473
				477.527	0.276447	0.355042	0.380185	0.396081	0.356211	0.320245
				477.736	0.275699	0.354846	0.380487	0.396549	0.356547	0.320144
				477.946	0.275347	0.354989	0.380946	0.396874	0.356633	0.320381
				478.156	0.275046	0.355392	0.381446	0.396299	0.355988	0.319742
				478.366	0.275498	0.356069	0.381877	0.3963	0.356574	0.31959
				478.576	0.27558	0.35574	0.381627	0.397011	0.357828	0.320444
				478.785	0.275255	0.356439	0.38174	0.397042	0.358219	0.320888
				478.995	0.275725	0.356454	0.381774	0.397189	0.358596	0.320846
				479.205	0.274943	0.356876	0.381687	0.397512	0.358844	0.320887
				479.415	0.274008	0.357382	0.382182	0.397375	0.359222	0.320695
				479.625	0.273338	0.356952	0.382878	0.398717	0.360583	0.322491
				479.834	0.273313	0.357062	0.38312	0.398666	0.360753	0.322241
				480.044	0.272618	0.356802	0.383316	0.399115	0.361304	0.323247
				480.254	0.271999	0.356566	0.383755	0.39947	0.362244	0.32425
				480.464	0.271562	0.355535	0.383585	0.399661	0.363232	0.325111
				480.673	0.271343	0.355632	0.383688	0.399194	0.362948	0.325004
				480.883	0.271428	0.356288	0.384816	0.399276	0.362981	0.324889
				481.093	0.270785	0.356293	0.384473	0.400042	0.363484	0.325681
				481.303	0.269712	0.35549	0.38373	0.400045	0.363456	0.326119
				481.512	0.269962	0.355929	0.383985	0.400502	0.363701	0.326268
				481.722	0.269583	0.355514	0.384248	0.400883	0.364015	0.326915
				481.932	0.268972	0.355597	0.384176	0.40117	0.364679	0.327091
				482.142	0.268361	0.356118	0.38453	0.401358	0.364881	0.327488
				482.351	0.267463	0.355894	0.384969	0.401457	0.364682	0.327659
				482.561	0.26732	0.355987	0.385093	0.401188	0.364094	0.327485
				482.771	0.266744	0.355968	0.38537	0.401359	0.364003	0.327258
				482.98	0.265429	0.356095	0.385966	0.401991	0.364429	0.328121
				483.19	0.265444	0.356142	0.386619	0.401801	0.364437	0.328258
				483.4	0.265391	0.355694	0.386739	0.401687	0.364314	0.327856
				483.61	0.264829	0.356073	0.386957	0.401537	0.364041	0.327685
				483.819	0.264281	0.355675	0.387004	0.402021	0.364609	0.32814
				484.029	0.264217	0.355258	0.38769	0.402065	0.364401	0.327679
				484.239	0.264194	0.3551	0.38832	0.402237	0.36419	0.327131
				484.448	0.263686	0.355528	0.389024	0.40236	0.36373	0.326637
				484.658	0.263807	0.355398	0.389276	0.402876	0.364024	0.327175
				484.868	0.262819	0.35505	0.389172	0.402979	0.363931	0.327418
				485.077	0.262292	0.355106	0.390059	0.403271	0.364024	0.327301
				485.287	0.26182	0.355485	0.390086	0.403371	0.364665	0.327311
				485.497	0.260946	0.355222	0.390368	0.403403	0.364918	0.327663
				485.706	0.260256	0.355131	0.390492	0.403034	0.364545	0.327111
				485.916	0.259311	0.355144	0.390922	0.403092	0.364471	0.32738
				486.126	0.258772	0.354704	0.391299	0.403532	0.365102	0.327621
				486.335	0.258014	0.35454	0.391135	0.403183	0.36488	0.327076
				486.545	0.257396	0.354365	0.391876	0.403288	0.36497	0.327135
				486.755	0.256854	0.354295	0.392016	0.403331	0.365065	0.327103
				486.964	0.256006	0.353841	0.39196	0.403116	0.364895	0.32705
				487.174	0.255992	0.354044	0.391973	0.403178	0.364711	0.32669
				487.384	0.255762	0.354402	0.392606	0.403606	0.36524	0.327245
				487.593	0.255391	0.35457	0.392585	0.403725	0.365768	0.327633
				487.803	0.254705	0.3549	0.393017	0.40381	0.365797	0.327733
				488.012	0.254022	0.355439	0.392777	0.403806	0.366005	0.328086
				488.222	0.253413	0.355757	0.392774	0.403696	0.365997	0.328236
				488.432	0.253456	0.355707	0.392398	0.404143	0.366746	0.328801
				488.641	0.252317	0.356048	0.39318	0.40451	0.366951	0.329166
				488.851	0.251783	0.356007	0.392999	0.405059	0.367581	0.329451
				489.061	0.251419	0.355823	0.393088	0.404892	0.367739	0.329517
				489.27	0.251121	0.355535	0.393799	0.405165	0.367725	0.329906
				489.48	0.251068	0.355534	0.393908	0.405148	0.368043	0.330145
				489.689	0.251243	0.355596	0.394282	0.405572	0.368496	0.330628
				489.899	0.251322	0.355487	0.394952	0.405805	0.369001	0.330801
				490.109	0.250145	0.355177	0.395011	0.406122	0.369249	0.331064
				490.318	0.249554	0.35476	0.395485	0.406817	0.369905	0.331729
				490.528	0.249166	0.354807	0.395648	0.407349	0.370599	0.33238
				490.737	0.248394	0.354696	0.395637	0.407675	0.370805	0.332899
				490.947	0.24761	0.354904	0.39558	0.408213	0.371572	0.33335
				491.156	0.246623	0.354364	0.395437	0.408173	0.371677	0.333317
				491.366	0.245818	0.354311	0.395358	0.408248	0.37152	0.333333
				491.576	0.245286	0.353922	0.395381	0.407825	0.37118	0.332576
				491.785	0.24488	0.353251	0.395388	0.407579	0.371093	0.332403
				491.995	0.244052	0.353002	0.39562	0.407688	0.370865	0.332289
				492.204	0.243699	0.352991	0.395992	0.408065	0.371326	0.332456
				492.414	0.242789	0.35271	0.396429	0.408056	0.371184	0.332328
				492.623	0.242394	0.352186	0.396003	0.408029	0.371299	0.332356
				492.833	0.242185	0.351503	0.396386	0.407823	0.371216	0.332104
				493.042	0.242084	0.351279	0.396237	0.408004	0.371593	0.332251
				493.252	0.241466	0.351095	0.396106	0.408095	0.37188	0.332294
				493.461	0.240617	0.351024	0.396663	0.408142	0.371818	0.332415
				493.671	0.240057	0.350872	0.396773	0.407989	0.372005	0.332506
				493.88	0.239494	0.350557	0.396597	0.407639	0.371595	0.332069
				494.09	0.239538	0.350526	0.397063	0.40718	0.371355	0.331871
				494.299	0.239082	0.350302	0.39673	0.407104	0.371584	0.332023
				494.509	0.238505	0.350023	0.396811	0.407079	0.371828	0.332025
				494.719	0.237804	0.350093	0.39737	0.40698	0.372126	0.331802
				494.928	0.237436	0.349802	0.397553	0.406827	0.371911	0.331519
				495.138	0.236611	0.3499	0.39798	0.406923	0.372049	0.331756
				495.347	0.235619	0.349174	0.397789	0.407113	0.372443	0.332157
				495.556	0.235068	0.34878	0.397937	0.407638	0.372671	0.332837
				495.766	0.234293	0.348778	0.39763	0.408102	0.373032	0.333369
				495.975	0.233449	0.348161	0.39747	0.408024	0.373252	0.333546
				496.185	0.232439	0.347644	0.397485	0.408019	0.37327	0.333522
				496.394	0.23198	0.347639	0.397448	0.408006	0.373191	0.333653
				496.604	0.23137	0.347771	0.39736	0.408163	0.373317	0.333688
				496.813	0.230353	0.347458	0.397277	0.40817	0.37323	0.333945
				497.023	0.229622	0.34737	0.397443	0.407905	0.372921	0.33365
				497.232	0.228758	0.347189	0.397551	0.407634	0.372826	0.333292
				497.442	0.228132	0.34703	0.397479	0.407858	0.373121	0.33332
				497.651	0.227081	0.346974	0.39729	0.408023	0.373137	0.333303
				497.861	0.226233	0.346776	0.397316	0.408224	0.373473	0.333727
				498.07	0.22523	0.346863	0.396978	0.408274	0.373466	0.333725
				498.28	0.224698	0.34651	0.397068	0.408383	0.373462	0.333871
				498.489	0.224009	0.346256	0.397	0.408349	0.373216	0.333669
				498.698	0.223991	0.345563	0.396791	0.408327	0.373047	0.333783
				498.908	0.223569	0.345202	0.39673	0.408403	0.373291	0.333929
				499.117	0.223373	0.34501	0.396584	0.408517	0.373789	0.334313
				499.327	0.223388	0.345065	0.396641	0.408402	0.373821	0.334129
				499.536	0.222646	0.345092	0.396971	0.408351	0.373948	0.334139
				499.745	0.222289	0.345032	0.397428	0.408082	0.373727	0.33376
				499.955	0.22207	0.344976	0.397357	0.407892	0.373605	0.333592
				500.164	0.221656	0.344995	0.39744	0.40771	0.373607	0.333619
				500.374	0.221235	0.344832	0.397579	0.407759	0.373947	0.333857
				500.583	0.220744	0.344203	0.397582	0.408131	0.374436	0.334252
				500.793	0.220261	0.344304	0.39799	0.40831	0.374685	0.334212
				501.002	0.219452	0.343973	0.398078	0.40853	0.374839	0.334281
				501.211	0.218766	0.343735	0.398054	0.408845	0.375023	0.334482
				501.421	0.218187	0.34342	0.397978	0.408984	0.375129	0.334523
				501.63	0.217843	0.343299	0.398046	0.408873	0.375124	0.33471
				501.839	0.217337	0.343195	0.397943	0.409095	0.375293	0.334796
				502.049	0.216745	0.342426	0.39806	0.409096	0.375446	0.33485
				502.258	0.216242	0.341962	0.39823	0.409174	0.375481	0.334895
				502.468	0.215552	0.341759	0.398164	0.409256	0.375692	0.335176
				502.677	0.214346	0.341491	0.398134	0.409287	0.375781	0.335188
				502.886	0.213687	0.341354	0.398206	0.408991	0.375508	0.335198
				503.096	0.213039	0.340896	0.398104	0.408904	0.375365	0.335023
				503.305	0.21227	0.340512	0.398141	0.408657	0.3754	0.335035
				503.514	0.211591	0.340176	0.397719	0.408711	0.375616	0.335187
				503.724	0.210668	0.339695	0.397596	0.408826	0.376051	0.335589
				503.933	0.210175	0.339289	0.397768	0.408909	0.376154	0.335784
				504.142	0.20945	0.338749	0.397515	0.408984	0.37625	0.335917
				504.352	0.208561	0.337905	0.397187	0.409135	0.3764	0.336068
				504.561	0.208115	0.337659	0.397273	0.408708	0.376363	0.336106
				504.77	0.207351	0.337237	0.396925	0.40843	0.376283	0.336125
				504.98	0.206852	0.337031	0.396751	0.408472	0.376516	0.336496
				505.189	0.206511	0.336789	0.396726	0.408074	0.376374	0.336362
				505.398	0.206154	0.33646	0.396721	0.408111	0.376576	0.336482
				505.608	0.205532	0.335936	0.396649	0.408142	0.376821	0.33648
				505.817	0.205016	0.335549	0.396627	0.408019	0.376766	0.336597
				506.026	0.204507	0.335366	0.396444	0.408047	0.376926	0.336663
				506.235	0.203604	0.335391	0.396433	0.408096	0.377259	0.336602
				506.445	0.203298	0.33519	0.396496	0.40781	0.37705	0.336301
				506.654	0.202777	0.335098	0.396452	0.407796	0.377243	0.336462
				506.863	0.202281	0.335028	0.396404	0.407838	0.377378	0.336371
				507.073	0.201697	0.33489	0.396436	0.407873	0.377384	0.336529
				507.282	0.201047	0.33489	0.396408	0.407839	0.377286	0.336715
				507.491	0.200253	0.334379	0.396353	0.407714	0.377282	0.336644
				507.7	0.199812	0.334137	0.396266	0.407753	0.377376	0.336862
				507.91	0.199077	0.334086	0.396074	0.407748	0.377556	0.336984
				508.119	0.198733	0.33376	0.395903	0.407614	0.377542	0.336959
				508.328	0.198285	0.333704	0.396125	0.407349	0.377384	0.336943
				508.537	0.197312	0.333631	0.395885	0.407248	0.37734	0.336746
				508.747	0.196779	0.33349	0.395731	0.407225	0.377457	0.336757
				508.956	0.19613	0.333079	0.395387	0.40706	0.377468	0.33692
				509.165	0.195581	0.332412	0.395046	0.407198	0.377642	0.337234
				509.374	0.194588	0.332135	0.39487	0.406911	0.377352	0.337246
				509.584	0.193957	0.331761	0.394764	0.406686	0.377119	0.337122
				509.793	0.19369	0.331347	0.394541	0.406374	0.377002	0.336971
				510.002	0.193308	0.331005	0.394476	0.406272	0.37688	0.337001
				510.211	0.192881	0.330637	0.394304	0.405877	0.376586	0.336903
				510.421	0.192154	0.330178	0.394066	0.405821	0.376684	0.337085
				510.63	0.191891	0.329768	0.393978	0.405767	0.37662	0.337176
				510.839	0.191093	0.329229	0.393843	0.405757	0.376729	0.337498
				511.048	0.190361	0.328815	0.393486	0.4055	0.376555	0.337236
				511.257	0.189549	0.328283	0.393232	0.405494	0.376721	0.337197
				511.467	0.189421	0.328098	0.393188	0.405292	0.376582	0.337207
				511.676	0.18889	0.327657	0.392895	0.405109	0.376339	0.337056
				511.885	0.188113	0.327256	0.392717	0.404851	0.376135	0.336692
				512.094	0.18734	0.326902	0.392641	0.404735	0.37611	0.336672
				512.303	0.186544	0.326532	0.392198	0.404527	0.375939	0.336506
				512.513	0.186233	0.326072	0.392124	0.404449	0.375799	0.336456
				512.722	0.185845	0.325522	0.391995	0.404275	0.375801	0.336561
				512.931	0.185259	0.325319	0.392056	0.403962	0.375574	0.336206
				513.14	0.184465	0.325017	0.392116	0.403778	0.37566	0.336214
				513.349	0.183846	0.324406	0.391797	0.403712	0.375642	0.336252
				513.558	0.183266	0.323801	0.391469	0.403616	0.37547	0.336154
				513.768	0.182393	0.32323	0.391316	0.403698	0.375619	0.336298
				513.977	0.181919	0.322578	0.39107	0.40338	0.3754	0.336157
				514.186	0.181198	0.322157	0.390888	0.403267	0.375416	0.336253
				514.395	0.180458	0.321531	0.390576	0.403082	0.375502	0.336359
				514.604	0.179643	0.321136	0.39025	0.402959	0.375618	0.336432
				514.813	0.179047	0.320733	0.390064	0.402551	0.375351	0.336166
				515.023	0.178409	0.320239	0.390031	0.402414	0.375407	0.336327
				515.232	0.177784	0.319905	0.389968	0.402166	0.375115	0.336236
				515.441	0.177132	0.319358	0.389822	0.401838	0.374968	0.335977
				515.65	0.176333	0.319008	0.389739	0.401573	0.375031	0.335906
				515.859	0.175792	0.318681	0.389609	0.401304	0.374931	0.336026
				516.068	0.175342	0.318304	0.389278	0.400971	0.374858	0.335919
				516.277	0.175192	0.317832	0.389196	0.400794	0.374896	0.335825
				516.486	0.174661	0.317384	0.388929	0.400469	0.374716	0.335814
				516.696	0.17383	0.317212	0.388523	0.400272	0.374534	0.335787
				516.905	0.173277	0.316459	0.388157	0.400173	0.374669	0.336004
				517.114	0.172978	0.316041	0.388064	0.400031	0.374621	0.336028
				517.323	0.172489	0.31549	0.387936	0.399911	0.374737	0.33604
				517.532	0.172058	0.315466	0.387731	0.399732	0.374914	0.336446
				517.741	0.171658	0.315113	0.387533	0.399599	0.374914	0.336504
				517.95	0.171086	0.31504	0.387294	0.399479	0.374892	0.336602
				518.159	0.170663	0.314654	0.386989	0.3993	0.374793	0.336696
				518.368	0.169943	0.314279	0.386737	0.399018	0.374452	0.336385
				518.577	0.169437	0.313688	0.386529	0.398699	0.374159	0.336282
				518.786	0.168893	0.313322	0.386381	0.398624	0.374152	0.336364
				518.995	0.168652	0.312842	0.385979	0.398375	0.374027	0.336341
				519.205	0.168108	0.312322	0.385457	0.398128	0.374022	0.336278
				519.414	0.167171	0.311872	0.385199	0.397891	0.373945	0.336338
				519.623	0.166691	0.31155	0.384953	0.39769	0.373705	0.336269
				519.832	0.166094	0.311061	0.384601	0.397491	0.373775	0.336404
				520.041	0.165189	0.310602	0.384402	0.397251	0.373527	0.336404
				520.25	0.164475	0.310288	0.38425	0.397189	0.373603	0.336648
				520.459	0.163684	0.309657	0.38404	0.397005	0.373557	0.336607
				520.668	0.163349	0.309187	0.384021	0.39691	0.373687	0.336752
				520.877	0.162638	0.308944	0.38407	0.396666	0.373584	0.33664
				521.086	0.161839	0.3087	0.383568	0.396434	0.373389	0.336625
				521.295	0.161032	0.308568	0.383149	0.396014	0.373222	0.336559
				521.504	0.16033	0.30796	0.382957	0.395831	0.373179	0.336426
				521.713	0.159664	0.307672	0.382771	0.395544	0.372953	0.336243
				521.922	0.158808	0.307125	0.382448	0.395423	0.372915	0.336245
				522.131	0.158287	0.306836	0.382277	0.395267	0.373132	0.336291
				522.34	0.157821	0.306463	0.382342	0.395113	0.373269	0.336412
				522.549	0.157244	0.305938	0.382135	0.394943	0.373256	0.336376
				522.758	0.15667	0.305345	0.381892	0.394652	0.373067	0.336247
				522.967	0.156094	0.304962	0.38173	0.394431	0.37313	0.336265
				523.176	0.15537	0.304514	0.381518	0.394284	0.373221	0.336418
				523.385	0.155159	0.304199	0.380935	0.394106	0.373199	0.336435
				523.594	0.154556	0.30395	0.380929	0.393811	0.37309	0.336373
				523.803	0.153917	0.303587	0.380933	0.393608	0.372854	0.336382
				524.012	0.153482	0.30319	0.380704	0.393282	0.372788	0.336239
				524.221	0.152864	0.302715	0.380451	0.392936	0.372613	0.336259
				524.43	0.152424	0.302582	0.380226	0.392725	0.372664	0.336345
				524.639	0.15163	0.302423	0.380091	0.392667	0.372758	0.336391
				524.848	0.151118	0.302336	0.379802	0.392507	0.372661	0.336405
				525.057	0.150673	0.301826	0.379514	0.392255	0.372611	0.336347
[truncated: 789 more rows]

## Sheet: Figure S8
Figure S8a										Figure S8b							Figure S8b
[truncated: 1,323 more rows]

[truncated: 32 more sheets: Figure S9, Figure S10, Figure S12, Figure S13, Figure S19, Figure S20, Figure S21, Figure S22, Figure S23, Figure S24a, Figure S24b, Figure S24c, Figure S24d, Figure S25, Figure S26, Figure S27, Figure S28, Figure S30, Figure S31, Figure S32 …]
